# Supplementary material for: Single-cell transcriptomics following ischemic injury identifies a role for B2M in cardiac repair
Source: Commun Biol. 2021 Jan 29;4:146. doi: 10.1038/s42003-020-01636-3 (PMC7846780; doi:10.1038/s42003-020-01636-3)
Supplement: Supplementary file 4 — Supplementary Data 1 [file 42003_2020_1636_MOESM4_ESM.xlsx]

## Sheet: Cluster information
Cluster	Number of cells	Designated cell type	Cluster Robustness (Jaccard's similarity index)
1	368	Cardiomyocytes	0.751699
2	393	Cardiomyocytes	0.81581
3	349	?	0.964309
4	235	Cardiomyocytes	0.872433
5	152	Endothelial cells	0.908713
6	130	Fibroblasts	0.825756
7	79	Cardiomyocytes	0.881223
8	233	Macrophages	0.783277
9	136	Macrophages	0.601733
10	14	Erythrocytes	0.501554
11	112	Neutrophils	0.839294

## Sheet: Cluster 1
CLUSTER 1
GENEID	mean non cluster	mean cluster	fold change	pvalue
Myh6__chr14	4.09799	24.8164	6.05577	2.36033e-12
Ttn__chr2	5.28849	25.8327	4.88471	8.99214e-11
Atp2a2__chr5	5.65883	20.909	3.69494	5.55363e-07
Kcnq1ot1__chr7	19.7026	3.89007	0.197439	3.8396e-06
Lpl__chr8	3.90326	12.3842	3.17279	0.000213469
Gm17821__chr12	10.5244	2.21174	0.210154	0.00176242
Actc1__chr2	4.48922	10.5809	2.35695	0.00649946
Slc25a4__chr8	2.84616	7.50839	2.63808	0.00886356
A630089N07Rik__chr16	6.35105	1.43585	0.226081	0.0127225
Vmn2r55__chr7	4.15986	0.948383	0.227984	0.0155328
Ryr2__chr13	0.528404	2.07374	3.92454	0.0166231
Xirp2__chr2	0.560993	2.19601	3.91451	0.019426
Tpm1__chr9	2.81616	6.01981	2.1376	0.0249969
Mb__chr15	4.83173	9.71584	2.01084	0.0259893
Beta-s__chr7	3.5186	0.157825	0.0448546	0.0295341
Grk4__chr5	3.37221	0.687172	0.203775	0.0341996
Dsp__chr13	0.308878	1.14018	3.69136	0.0389272
Hrc__chr7	0.742828	2.11745	2.85053	0.039541
Cox6a2__chr7	2.46458	5.62952	2.28417	0.0396171
Tnnt2__chr1	4.50774	8.39356	1.86203	0.0404611
Malat1__chr19	4.92787	1.63999	0.332798	0.0427308
Myl2__chr5	3.39498	6.85499	2.01916	0.0573688
Actb__chr5	2.84126	0.384773	0.135423	0.0582105
Olfr855__chr9	0.0658604	0.0680601	1.0334	0.063748
Gm4265__chr7	0.0658604	0.068017	1.03274	0.063748
Olfr1156__chr2	0.0658604	0.067615	1.02664	0.063748
Mir3473d__chr8	0.0658604	0.067597	1.02637	0.063748
Olfr27__chr9	0.0658604	0.0673791	1.02306	0.063748
Gm4952__chr19	0.0658604	0.0673536	1.02267	0.063748
Olfr728__chr14	0.0658604	0.0673274	1.02227	0.063748
Tnfaip8l3__chr9	0.0658604	0.0672725	1.02144	0.063748
Gpr44__chr19	0.0658604	0.0672205	1.02065	0.063748
Defb4__chr8	0.0658604	0.0671945	1.02026	0.063748
Olfr1490__chr19	0.0658604	0.0671598	1.01973	0.063748
Zp2__chr7	0.0658604	0.0670674	1.01833	0.063748
C1ql2__chr1	0.0658604	0.0669935	1.0172	0.063748
Drd4__chr7	0.0658604	0.0669491	1.01653	0.063748
Slc7a9__chr7	0.0658604	0.0669469	1.0165	0.063748
Ugt2b38__chr5	0.0658604	0.066906	1.01588	0.063748
Cldn9__chr17	0.0658604	0.0668651	1.01525	0.063748
Clec3a__chr8	0.0658604	0.0668545	1.01509	0.063748
Tmem196__chr12	0.0658604	0.0668363	1.01482	0.063748
Defb18__chr1	0.0658604	0.0668236	1.01462	0.063748
Olfr145__chr9	0.0658604	0.0667639	1.01372	0.063748
Gm44__chrX	0.0658604	0.0667071	1.01286	0.063748
Hrg__chr16	0.0658604	0.0667054	1.01283	0.063748
Gm9054__chr3	0.0658604	0.0666095	1.01137	0.063748
Sult2b1__chr7	0.0658604	0.0665894	1.01107	0.063748
Dgat2l6__chrX	0.0658604	0.0665743	1.01084	0.063748
Fgfbp1__chr5	0.0658604	0.0665743	1.01084	0.063748
Hamp2__chr7	0.0658604	0.0665743	1.01084	0.063748
Gpr27__chr6	0.0658604	0.0665498	1.01047	0.063748
Cyp2d12__chr15	0.0658604	0.0665012	1.00973	0.063748
Il17b__chr18	0.0658604	0.0664831	1.00945	0.063748
Rasgef1c__chr11	0.0658604	0.0663974	1.00815	0.063748
Tmem184a__chr5	0.0658604	0.0663945	1.00811	0.063748
Grxcr1__chr5	0.0658604	0.0663794	1.00788	0.063748
Plcz1__chr6	0.0658604	0.0663794	1.00788	0.063748
Trim43c__chr9	0.0658604	0.0663794	1.00788	0.063748
Mir1956__chr3	0.0658604	0.0663483	1.00741	0.063748
Olfr1509__chr14	0.0658604	0.0663356	1.00721	0.063748
Gcm2__chr13	0.0658604	0.06633	1.00713	0.063748
Adm2__chr15	0.0658604	0.066308	1.0068	0.063748
Cldn16__chr16	0.0658604	0.0662827	1.00641	0.063748
Vmn2r57__chr7	0.0658604	0.0662567	1.00602	0.063748
Gsdmc4__chr15	0.0658604	0.0662161	1.0054	0.063748
Prss37__chr6	0.0658604	0.066126	1.00403	0.063748
2310016D03Rik__chr12	0.0658604	0.0661211	1.00396	0.063748
Syndig1__chr2	0.0658604	0.0661211	1.00396	0.063748
Smco2__chr6	0.0658604	0.0660808	1.00335	0.063748
C2cd4d__chr3	0.0658604	0.0660694	1.00317	0.063748
Calm5__chr13	0.0658604	0.0660694	1.00317	0.063748
Dnajc22__chr15	0.0658604	0.0660235	1.00248	0.063748
Krt5__chr15	0.0658604	0.0660199	1.00242	0.063748
Hmga1-rs1__chr17	0.0658604	0.066015	1.00235	0.063748
Spink14__chr18	0.0658604	0.0659995	1.00211	0.063748
Cideb__chr14	0.0658604	0.0659938	1.00203	0.063748
Gng13__chr17	0.0658604	0.0659936	1.00202	0.063748
Spink13__chr18	0.0658604	0.0659893	1.00196	0.063748
Fam131c__chr4	0.0658604	0.0659823	1.00185	0.063748
Cml5__chr6	0.0658604	0.0659654	1.00159	0.063748
DQ267102__chr12	0.0658604	0.0659654	1.00159	0.063748
Gnat1__chr9	0.0658604	0.0659654	1.00159	0.063748
Olfr1295__chr2	0.0658604	0.0659654	1.00159	0.063748
Fstl3__chr10	0.0658604	0.0659103	1.00076	0.063748
4632427E13Rik__chr7	0.0658604	0.0659065	1.0007	0.063748
Gm21119__chr8	0.0658604	0.0659065	1.0007	0.063748
Sapcd1__chr17	0.0658604	0.0659065	1.0007	0.063748
1110002L01Rik__chr12	0.0658604	0.0658604	1	0.063748
1500015L24Rik__chr19	0.0658604	0.0658604	1	0.063748
1600023N17Rik__chr5	0.0658604	0.0658604	1	0.063748
1700001J11Rik__chr9	0.0658604	0.0658604	1	0.063748
1700003P14Rik__chr13	0.0658604	0.0658604	1	0.063748
1700009C05Rik__chr6	0.0658604	0.0658604	1	0.063748
1700013H16Rik__chrX	0.0658604	0.0658604	1	0.063748
1700017J07Rik__chr2	0.0658604	0.0658604	1	0.063748
1700018B08Rik__chr8	0.0658604	0.0658604	1	0.063748
1700019G24Rik__chr6	0.0658604	0.0658604	1	0.063748
1700029M20Rik__chr4	0.0658604	0.0658604	1	0.063748
1700030L20Rik__chr3	0.0658604	0.0658604	1	0.063748
1700045I19Rik__chrX	0.0658604	0.0658604	1	0.063748
1700081H22Rik__chr7	0.0658604	0.0658604	1	0.063748
1700085C21Rik__chr12	0.0658604	0.0658604	1	0.063748
1700092K14Rik__chr11	0.0658604	0.0658604	1	0.063748
1700110C19Rik__chr17	0.0658604	0.0658604	1	0.063748
1700119H24Rik__chr16	0.0658604	0.0658604	1	0.063748
1700121N20Rik__chr12	0.0658604	0.0658604	1	0.063748
1700125G02Rik__chr4	0.0658604	0.0658604	1	0.063748
1810020O05Rik__chr6	0.0658604	0.0658604	1	0.063748
2010003K11Rik__chr19	0.0658604	0.0658604	1	0.063748
2300002M23Rik__chr17	0.0658604	0.0658604	1	0.063748
2300005B03Rik__chr15	0.0658604	0.0658604	1	0.063748
2310043O21Rik__chr15	0.0658604	0.0658604	1	0.063748
3110039I08Rik__chr9	0.0658604	0.0658604	1	0.063748
3110082J24Rik__chr5	0.0658604	0.0658604	1	0.063748
4921525O09Rik__chr13	0.0658604	0.0658604	1	0.063748
4922502N22Rik__chr6	0.0658604	0.0658604	1	0.063748
4930401C15Rik__chr10	0.0658604	0.0658604	1	0.063748
4930414N06Rik__chr19	0.0658604	0.0658604	1	0.063748
4930428O21Rik__chr5	0.0658604	0.0658604	1	0.063748
4930444F02Rik__chr10	0.0658604	0.0658604	1	0.063748
4930449E18Rik__chr19	0.0658604	0.0658604	1	0.063748
4930465A12Rik__chr4	0.0658604	0.0658604	1	0.063748
4930467K11Rik__chr10	0.0658604	0.0658604	1	0.063748
4930474N05Rik__chr14	0.0658604	0.0658604	1	0.063748
4930479D17Rik__chr6	0.0658604	0.0658604	1	0.063748
4930486I03Rik__chr1	0.0658604	0.0658604	1	0.063748
4930500F04Rik__chr5	0.0658604	0.0658604	1	0.063748
4930515B02Rik__chr4	0.0658604	0.0658604	1	0.063748
4930525M21Rik__chrX	0.0658604	0.0658604	1	0.063748
4930528P14Rik__chr2	0.0658604	0.0658604	1	0.063748
4930529L06Rik__chr16	0.0658604	0.0658604	1	0.063748
4930539M17Rik__chr3	0.0658604	0.0658604	1	0.063748
4930544G11Rik__chr6	0.0658604	0.0658604	1	0.063748
4930592I03Rik__chr18	0.0658604	0.0658604	1	0.063748
4931440L10Rik__chr1	0.0658604	0.0658604	1	0.063748
4932418E24Rik__chr2	0.0658604	0.0658604	1	0.063748
4932429P05Rik__chrX	0.0658604	0.0658604	1	0.063748
4933400B14Rik__chr17	0.0658604	0.0658604	1	0.063748
4933409G03Rik__chr2	0.0658604	0.0658604	1	0.063748
4933417A18Rik__chr13	0.0658604	0.0658604	1	0.063748
5330411J11Rik__chr2	0.0658604	0.0658604	1	0.063748
5330439B14Rik__chr6	0.0658604	0.0658604	1	0.063748
6720483E21Rik__chr1	0.0658604	0.0658604	1	0.063748
8030423J24Rik__chr13	0.0658604	0.0658604	1	0.063748
A1bg__chr15	0.0658604	0.0658604	1	0.063748
A630019I02Rik__chr13	0.0658604	0.0658604	1	0.063748
A930001A20Rik__chr3	0.0658604	0.0658604	1	0.063748
AA474331__chr10	0.0658604	0.0658604	1	0.063748
AA619741__chr1	0.0658604	0.0658604	1	0.063748
AA792892__chr5	0.0658604	0.0658604	1	0.063748
Abhd16b__chr2	0.0658604	0.0658604	1	0.063748
Ace3__chr11	0.0658604	0.0658604	1	0.063748
Adam25__chr8	0.0658604	0.0658604	1	0.063748
Adam39__chr8	0.0658604	0.0658604	1	0.063748
Adh6a__chr3	0.0658604	0.0658604	1	0.063748
Adh7__chr3	0.0658604	0.0658604	1	0.063748
AF357355__chr12	0.0658604	0.0658604	1	0.063748
AF357399__chr7	0.0658604	0.0658604	1	0.063748
AI646519__chr2	0.0658604	0.0658604	1	0.063748
Akp3__chr1	0.0658604	0.0658604	1	0.063748
Akr1c6__chr13	0.0658604	0.0658604	1	0.063748
Als2cr11__chr1	0.0658604	0.0658604	1	0.063748
Amn__chr12	0.0658604	0.0658604	1	0.063748
Ang6__chr14	0.0658604	0.0658604	1	0.063748
Ankmy1__chr1	0.0658604	0.0658604	1	0.063748
Ankrd53__chr6	0.0658604	0.0658604	1	0.063748
Apol8__chr15	0.0658604	0.0658604	1	0.063748
Aqp6__chr15	0.0658604	0.0658604	1	0.063748
Arhgap40__chr2	0.0658604	0.0658604	1	0.063748
Aspdh__chr7	0.0658604	0.0658604	1	0.063748
Atp4a__chr7	0.0658604	0.0658604	1	0.063748
Avp__chr2	0.0658604	0.0658604	1	0.063748
Bhlha9__chr11	0.0658604	0.0658604	1	0.063748
Bmp10__chr6	0.0658604	0.0658604	1	0.063748
Bspry__chr4	0.0658604	0.0658604	1	0.063748
Btn2a2__chr13	0.0658604	0.0658604	1	0.063748
C130021I20Rik__chr2	0.0658604	0.0658604	1	0.063748
C330008G21Rik__chr2	0.0658604	0.0658604	1	0.063748
C4a__chr17	0.0658604	0.0658604	1	0.063748
Cabp7__chr11	0.0658604	0.0658604	1	0.063748
Cabs1__chr5	0.0658604	0.0658604	1	0.063748
Cacng7__chr7	0.0658604	0.0658604	1	0.063748
Calca__chr7	0.0658604	0.0658604	1	0.063748
Calml3__chr13	0.0658604	0.0658604	1	0.063748
Caps2__chr10	0.0658604	0.0658604	1	0.063748
Ccdc155__chr7	0.0658604	0.0658604	1	0.063748
Ccdc172__chr19	0.0658604	0.0658604	1	0.063748
Ccdc42b__chr5	0.0658604	0.0658604	1	0.063748
Chit1__chr1	0.0658604	0.0658604	1	0.063748
Clic3__chr2	0.0658604	0.0658604	1	0.063748
Cma2__chr14	0.0658604	0.0658604	1	0.063748
Col10a1__chr10	0.0658604	0.0658604	1	0.063748
Cplx4__chr18	0.0658604	0.0658604	1	0.063748
Crisp2__chr17	0.0658604	0.0658604	1	0.063748
Cryba2__chr1	0.0658604	0.0658604	1	0.063748
Cst11__chr2	0.0658604	0.0658604	1	0.063748
Cst9__chr2	0.0658604	0.0658604	1	0.063748
Ctsq__chr13	0.0658604	0.0658604	1	0.063748
Cxcl17__chr7	0.0658604	0.0658604	1	0.063748
Cyp21a1__chr17	0.0658604	0.0658604	1	0.063748
D730048I06Rik__chr9	0.0658604	0.0658604	1	0.063748
Dao__chr5	0.0658604	0.0658604	1	0.063748
Dcpp3__chr17	0.0658604	0.0658604	1	0.063748
Defa-ps13__chr8	0.0658604	0.0658604	1	0.063748
Defa26__chr8	0.0658604	0.0658604	1	0.063748
Defb47__chr14	0.0658604	0.0658604	1	0.063748
Dhrs2__chr14	0.0658604	0.0658604	1	0.063748
Dio1__chr4	0.0658604	0.0658604	1	0.063748
Diras1__chr10	0.0658604	0.0658604	1	0.063748
Dmbt1__chr7	0.0658604	0.0658604	1	0.063748
Dmrtb1__chr4	0.0658604	0.0658604	1	0.063748
Drd2__chr9	0.0658604	0.0658604	1	0.063748
Duoxa2__chr2	0.0658604	0.0658604	1	0.063748
Efcab3__chr11	0.0658604	0.0658604	1	0.063748
Elf3__chr1	0.0658604	0.0658604	1	0.063748
Eno4__chr19	0.0658604	0.0658604	1	0.063748
F2__chr2	0.0658604	0.0658604	1	0.063748
Fam150a__chr1	0.0658604	0.0658604	1	0.063748
Fam187a__chr11	0.0658604	0.0658604	1	0.063748
Fam71f1__chr6	0.0658604	0.0658604	1	0.063748
Fam83c__chr2	0.0658604	0.0658604	1	0.063748
Fbll1__chr11	0.0658604	0.0658604	1	0.063748
Fgf21__chr7	0.0658604	0.0658604	1	0.063748
Foxi2__chr7	0.0658604	0.0658604	1	0.063748
Foxp3__chrX	0.0658604	0.0658604	1	0.063748
G630025P09Rik__chr11	0.0658604	0.0658604	1	0.063748
G6pc2__chr2	0.0658604	0.0658604	1	0.063748
Gata1__chrX	0.0658604	0.0658604	1	0.063748
Gfi1b__chr2	0.0658604	0.0658604	1	0.063748
Gm10229__chr16	0.0658604	0.0658604	1	0.063748
Gm10406__chr14	0.0658604	0.0658604	1	0.063748
Gm1045__chr5	0.0658604	0.0658604	1	0.063748
Gm10494__chr17	0.0658604	0.0658604	1	0.063748
Gm10787__chr10	0.0658604	0.0658604	1	0.063748
Gm10863__chr15	0.0658604	0.0658604	1	0.063748
Gm11437__chr11	0.0658604	0.0658604	1	0.063748
Gm11985__chr11	0.0658604	0.0658604	1	0.063748
Gm13084__chr4	0.0658604	0.0658604	1	0.063748
Gm13177__chr4	0.0658604	0.0658604	1	0.063748
Gm15612__chr6	0.0658604	0.0658604	1	0.063748
Gm15997__chr5	0.0658604	0.0658604	1	0.063748
Gm16065__chr5	0.0658604	0.0658604	1	0.063748
Gm17359__chr3	0.0658604	0.0658604	1	0.063748
Gm2837__chrX	0.0658604	0.0658604	1	0.063748
Gm4278__chr14	0.0658604	0.0658604	1	0.063748
Gm4345__chr17	0.0658604	0.0658604	1	0.063748
Gm4349__chr3	0.0658604	0.0658604	1	0.063748
Gm4719__chr17	0.0658604	0.0658604	1	0.063748
Gm4814__chr13	0.0658604	0.0658604	1	0.063748
Gm5480__chr16	0.0658604	0.0658604	1	0.063748
Gm5635__chrX	0.0658604	0.0658604	1	0.063748
Gm5800__chr14	0.0658604	0.0658604	1	0.063748
Gm5938__chrX	0.0658604	0.0658604	1	0.063748
Gm6994__chr14	0.0658604	0.0658604	1	0.063748
Gm7257__chr9	0.0658604	0.0658604	1	0.063748
Gm8765__chr13	0.0658604	0.0658604	1	0.063748
Gpr149__chr3	0.0658604	0.0658604	1	0.063748
Grin2d__chr7	0.0658604	0.0658604	1	0.063748
Gsdmc__chr15	0.0658604	0.0658604	1	0.063748
Gzmg__chr14	0.0658604	0.0658604	1	0.063748
Hcrtr1__chr4	0.0658604	0.0658604	1	0.063748
Hoxa11as__chr6	0.0658604	0.0658604	1	0.063748
Hoxd13__chr2	0.0658604	0.0658604	1	0.063748
Hsd3b6__chr3	0.0658604	0.0658604	1	0.063748
Ins2__chr7	0.0658604	0.0658604	1	0.063748
Itgb2l__chr16	0.0658604	0.0658604	1	0.063748
Kcnmb4__chr10	0.0658604	0.0658604	1	0.063748
Kcnq4__chr4	0.0658604	0.0658604	1	0.063748
Khdrbs2__chr1	0.0658604	0.0658604	1	0.063748
Kif12__chr4	0.0658604	0.0658604	1	0.063748
Kif4-ps__chr12	0.0658604	0.0658604	1	0.063748
Klhdc7b__chr15	0.0658604	0.0658604	1	0.063748
Klk1b8__chr7	0.0658604	0.0658604	1	0.063748
Klk1b9__chr7	0.0658604	0.0658604	1	0.063748
Kprp__chr3	0.0658604	0.0658604	1	0.063748
Krt1__chr15	0.0658604	0.0658604	1	0.063748
Krt15__chr11	0.0658604	0.0658604	1	0.063748
Krt31__chr11	0.0658604	0.0658604	1	0.063748
Krt42__chr11	0.0658604	0.0658604	1	0.063748
Krt72__chr15	0.0658604	0.0658604	1	0.063748
Krtap4-13__chr11	0.0658604	0.0658604	1	0.063748
Lamp5__chr2	0.0658604	0.0658604	1	0.063748
Lcn5__chr2	0.0658604	0.0658604	1	0.063748
Lelp1__chr3	0.0658604	0.0658604	1	0.063748
Lrrc38__chr4	0.0658604	0.0658604	1	0.063748
Lrrc66__chr5	0.0658604	0.0658604	1	0.063748
Lypd3__chr7	0.0658604	0.0658604	1	0.063748
Madcam1__chr10	0.0658604	0.0658604	1	0.063748
Magea5__chrX	0.0658604	0.0658604	1	0.063748
Mageb16__chrX	0.0658604	0.0658604	1	0.063748
Mal2__chr15	0.0658604	0.0658604	1	0.063748
Mc5r__chr18	0.0658604	0.0658604	1	0.063748
Mcf2__chrX	0.0658604	0.0658604	1	0.063748
Mesp1__chr7	0.0658604	0.0658604	1	0.063748
Mettl7a3__chr15	0.0658604	0.0658604	1	0.063748
Mir1945__chr16	0.0658604	0.0658604	1	0.063748
Mir25__chr5	0.0658604	0.0658604	1	0.063748
Mir297a-4__chr2	0.0658604	0.0658604	1	0.063748
Mir339__chr5	0.0658604	0.0658604	1	0.063748
Mir687__chr14	0.0658604	0.0658604	1	0.063748
Mir760__chr3	0.0658604	0.0658604	1	0.063748
Mmp24__chr2	0.0658604	0.0658604	1	0.063748
Mrgpra3__chr7	0.0658604	0.0658604	1	0.063748
Mrgprb3__chr7	0.0658604	0.0658604	1	0.063748
Mrgprx1__chr7	0.0658604	0.0658604	1	0.063748
Ms4a18__chr19	0.0658604	0.0658604	1	0.063748
Mybph__chr1	0.0658604	0.0658604	1	0.063748
Odf3l1__chr9	0.0658604	0.0658604	1	0.063748
Oit1__chr14	0.0658604	0.0658604	1	0.063748
Olfr1008__chr2	0.0658604	0.0658604	1	0.063748
Olfr1020__chr2	0.0658604	0.0658604	1	0.063748
Olfr1032__chr2	0.0658604	0.0658604	1	0.063748
Olfr1038-ps__chr2	0.0658604	0.0658604	1	0.063748
Olfr1065__chr2	0.0658604	0.0658604	1	0.063748
Olfr1077-ps1__chr2	0.0658604	0.0658604	1	0.063748
Olfr1087__chr2	0.0658604	0.0658604	1	0.063748
Olfr1089__chr2	0.0658604	0.0658604	1	0.063748
Olfr109__chr17	0.0658604	0.0658604	1	0.063748
Olfr1131__chr2	0.0658604	0.0658604	1	0.063748
Olfr1133__chr2	0.0658604	0.0658604	1	0.063748
Olfr114__chr17	0.0658604	0.0658604	1	0.063748
Olfr117__chr17	0.0658604	0.0658604	1	0.063748
Olfr1182__chr2	0.0658604	0.0658604	1	0.063748
Olfr1183__chr2	0.0658604	0.0658604	1	0.063748
Olfr1184__chr2	0.0658604	0.0658604	1	0.063748
Olfr1214__chr2	0.0658604	0.0658604	1	0.063748
Olfr1218__chr2	0.0658604	0.0658604	1	0.063748
Olfr1255__chr2	0.0658604	0.0658604	1	0.063748
Olfr1305__chr2	0.0658604	0.0658604	1	0.063748
Olfr1320__chrX	0.0658604	0.0658604	1	0.063748
Olfr1406__chr1	0.0658604	0.0658604	1	0.063748
Olfr1437__chr19	0.0658604	0.0658604	1	0.063748
Olfr1442__chr19	0.0658604	0.0658604	1	0.063748
Olfr1462__chr19	0.0658604	0.0658604	1	0.063748
Olfr1465__chr19	0.0658604	0.0658604	1	0.063748
Olfr1467__chr19	0.0658604	0.0658604	1	0.063748
Olfr1501__chr19	0.0658604	0.0658604	1	0.063748
Olfr152__chr2	0.0658604	0.0658604	1	0.063748
Olfr153__chr2	0.0658604	0.0658604	1	0.063748
Olfr1532-ps1__chr7	0.0658604	0.0658604	1	0.063748
Olfr160__chr9	0.0658604	0.0658604	1	0.063748
Olfr172__chr16	0.0658604	0.0658604	1	0.063748
Olfr186__chr16	0.0658604	0.0658604	1	0.063748
Olfr198__chr16	0.0658604	0.0658604	1	0.063748
Olfr218__chr1	0.0658604	0.0658604	1	0.063748
Olfr25__chr9	0.0658604	0.0658604	1	0.063748
Olfr291__chr7	0.0658604	0.0658604	1	0.063748
Olfr304__chr7	0.0658604	0.0658604	1	0.063748
Olfr305__chr7	0.0658604	0.0658604	1	0.063748
Olfr312__chr11	0.0658604	0.0658604	1	0.063748
Olfr314__chr11	0.0658604	0.0658604	1	0.063748
Olfr319__chr11	0.0658604	0.0658604	1	0.063748
Olfr328__chr11	0.0658604	0.0658604	1	0.063748
Olfr385__chr11	0.0658604	0.0658604	1	0.063748
Olfr398__chr11	0.0658604	0.0658604	1	0.063748
Olfr421-ps1__chr1	0.0658604	0.0658604	1	0.063748
Olfr453__chr6	0.0658604	0.0658604	1	0.063748
Olfr47__chr6	0.0658604	0.0658604	1	0.063748
Olfr488__chr7	0.0658604	0.0658604	1	0.063748
Olfr510__chr7	0.0658604	0.0658604	1	0.063748
Olfr517__chr7	0.0658604	0.0658604	1	0.063748
Olfr53__chr7	0.0658604	0.0658604	1	0.063748
Olfr568__chr7	0.0658604	0.0658604	1	0.063748
Olfr57__chr10	0.0658604	0.0658604	1	0.063748
Olfr593__chr7	0.0658604	0.0658604	1	0.063748
Olfr608__chr7	0.0658604	0.0658604	1	0.063748
Olfr624__chr7	0.0658604	0.0658604	1	0.063748
Olfr639__chr7	0.0658604	0.0658604	1	0.063748
Olfr641__chr7	0.0658604	0.0658604	1	0.063748
Olfr652__chr7	0.0658604	0.0658604	1	0.063748
Olfr656__chr7	0.0658604	0.0658604	1	0.063748
Olfr672__chr7	0.0658604	0.0658604	1	0.063748
Olfr693__chr7	0.0658604	0.0658604	1	0.063748
Olfr702__chr7	0.0658604	0.0658604	1	0.063748
Olfr706__chr7	0.0658604	0.0658604	1	0.063748
Olfr733__chr14	0.0658604	0.0658604	1	0.063748
Olfr738__chr14	0.0658604	0.0658604	1	0.063748
Olfr741__chr14	0.0658604	0.0658604	1	0.063748
Olfr748__chr14	0.0658604	0.0658604	1	0.063748
Olfr761__chr17	0.0658604	0.0658604	1	0.063748
Olfr799__chr10	0.0658604	0.0658604	1	0.063748
Olfr805__chr10	0.0658604	0.0658604	1	0.063748
Olfr814__chr10	0.0658604	0.0658604	1	0.063748
Olfr820__chr10	0.0658604	0.0658604	1	0.063748
Olfr821__chr10	0.0658604	0.0658604	1	0.063748
Olfr836__chr9	0.0658604	0.0658604	1	0.063748
Olfr860__chr9	0.0658604	0.0658604	1	0.063748
Olfr869__chr9	0.0658604	0.0658604	1	0.063748
Olfr888__chr9	0.0658604	0.0658604	1	0.063748
Olfr922__chr9	0.0658604	0.0658604	1	0.063748
Olfr967__chr9	0.0658604	0.0658604	1	0.063748
Oxct2b__chr4	0.0658604	0.0658604	1	0.063748
P2rx2__chr5	0.0658604	0.0658604	1	0.063748
Pdha2__chr3	0.0658604	0.0658604	1	0.063748
Pfn3__chr13	0.0658604	0.0658604	1	0.063748
Pinc__chr1	0.0658604	0.0658604	1	0.063748
Pip__chr6	0.0658604	0.0658604	1	0.063748
Piwil4__chr9	0.0658604	0.0658604	1	0.063748
Pkd2l1__chr19	0.0658604	0.0658604	1	0.063748
Pla2g1b__chr5	0.0658604	0.0658604	1	0.063748
Pla2g2c__chr4	0.0658604	0.0658604	1	0.063748
Ppy__chr11	0.0658604	0.0658604	1	0.063748
Prl7a2__chr13	0.0658604	0.0658604	1	0.063748
Prl8a1__chr13	0.0658604	0.0658604	1	0.063748
Prss51__chr14	0.0658604	0.0658604	1	0.063748
Prss8__chr7	0.0658604	0.0658604	1	0.063748
Psg21__chr7	0.0658604	0.0658604	1	0.063748
Rergl__chr6	0.0658604	0.0658604	1	0.063748
Rho__chr6	0.0658604	0.0658604	1	0.063748
Rhox6__chrX	0.0658604	0.0658604	1	0.063748
Rhox9__chrX	0.0658604	0.0658604	1	0.063748
Ribc2__chr15	0.0658604	0.0658604	1	0.063748
Rp1l1__chr14	0.0658604	0.0658604	1	0.063748
Rph3al__chr11	0.0658604	0.0658604	1	0.063748
Rsph3b__chr17	0.0658604	0.0658604	1	0.063748
Rtp2__chr16	0.0658604	0.0658604	1	0.063748
S100a5__chr3	0.0658604	0.0658604	1	0.063748
Scgb1b24__chr7	0.0658604	0.0658604	1	0.063748
Sectm1b__chr11	0.0658604	0.0658604	1	0.063748
Serpina10__chr12	0.0658604	0.0658604	1	0.063748
Serpina3b__chr12	0.0658604	0.0658604	1	0.063748
Serpinb11__chr1	0.0658604	0.0658604	1	0.063748
Serpinb6d__chr13	0.0658604	0.0658604	1	0.063748
Shbg__chr11	0.0658604	0.0658604	1	0.063748
Shd__chr17	0.0658604	0.0658604	1	0.063748
Six2__chr17	0.0658604	0.0658604	1	0.063748
Slc13a2__chr11	0.0658604	0.0658604	1	0.063748
Slc22a14__chr9	0.0658604	0.0658604	1	0.063748
Slc6a20a__chr9	0.0658604	0.0658604	1	0.063748
Slc6a3__chr13	0.0658604	0.0658604	1	0.063748
Smr3a__chr5	0.0658604	0.0658604	1	0.063748
Snord16a__chr9	0.0658604	0.0658604	1	0.063748
Snord37__chr10	0.0658604	0.0658604	1	0.063748
Snph__chr2	0.0658604	0.0658604	1	0.063748
Snrpn__chr7	0.0658604	0.0658604	1	0.063748
Sowahb__chr5	0.0658604	0.0658604	1	0.063748
Sox3__chrX	0.0658604	0.0658604	1	0.063748
Spaca4__chr7	0.0658604	0.0658604	1	0.063748
Spint5__chr2	0.0658604	0.0658604	1	0.063748
Sprr2g__chr3	0.0658604	0.0658604	1	0.063748
Sstr2__chr11	0.0658604	0.0658604	1	0.063748
Stx1b__chr7	0.0658604	0.0658604	1	0.063748
Syna__chr5	0.0658604	0.0658604	1	0.063748
Tas1r1__chr4	0.0658604	0.0658604	1	0.063748
Tas2r105__chr6	0.0658604	0.0658604	1	0.063748
Tceal7__chrX	0.0658604	0.0658604	1	0.063748
Tdpoz2__chr3	0.0658604	0.0658604	1	0.063748
Tff2__chr17	0.0658604	0.0658604	1	0.063748
Tgm7__chr2	0.0658604	0.0658604	1	0.063748
Tmem235__chr11	0.0658604	0.0658604	1	0.063748
Tmem239__chr2	0.0658604	0.0658604	1	0.063748
Tppp2__chr14	0.0658604	0.0658604	1	0.063748
Tpsb2__chr17	0.0658604	0.0658604	1	0.063748
Treh__chr9	0.0658604	0.0658604	1	0.063748
Trhr2__chr8	0.0658604	0.0658604	1	0.063748
Trp73__chr4	0.0658604	0.0658604	1	0.063748
Tspo2__chr17	0.0658604	0.0658604	1	0.063748
Ttll8__chr15	0.0658604	0.0658604	1	0.063748
Ttr__chr18	0.0658604	0.0658604	1	0.063748
Tuba3a__chr6	0.0658604	0.0658604	1	0.063748
Ubash3a__chr17	0.0658604	0.0658604	1	0.063748
Ubd__chr17	0.0658604	0.0658604	1	0.063748
Ucma__chr2	0.0658604	0.0658604	1	0.063748
Ucn3__chr13	0.0658604	0.0658604	1	0.063748
Uncx__chr5	0.0658604	0.0658604	1	0.063748
Upk2__chr9	0.0658604	0.0658604	1	0.063748
Uts2b__chr16	0.0658604	0.0658604	1	0.063748
Vmn1r201__chr13	0.0658604	0.0658604	1	0.063748
Vmn1r211__chr13	0.0658604	0.0658604	1	0.063748
Vmn1r228__chr17	0.0658604	0.0658604	1	0.063748
Vmn1r230__chr17	0.0658604	0.0658604	1	0.063748
Vmn1r236__chr17	0.0658604	0.0658604	1	0.063748
Vmn1r35__chr6	0.0658604	0.0658604	1	0.063748
Vmn1r46__chr6	0.0658604	0.0658604	1	0.063748
Vmn1r6__chr6	0.0658604	0.0658604	1	0.063748
Vmn1r70__chr7	0.0658604	0.0658604	1	0.063748
Vmn1r76__chr7	0.0658604	0.0658604	1	0.063748
Vmn1r87__chr7	0.0658604	0.0658604	1	0.063748
Vmn2r104__chr17	0.0658604	0.0658604	1	0.063748
Vmn2r12__chr5	0.0658604	0.0658604	1	0.063748
Vmn2r19__chr6	0.0658604	0.0658604	1	0.063748
Vmn2r23__chr6	0.0658604	0.0658604	1	0.063748
Vmn2r33__chr7	0.0658604	0.0658604	1	0.063748
Vmn2r53__chr7	0.0658604	0.0658604	1	0.063748
Wfdc10__chr2	0.0658604	0.0658604	1	0.063748
Wfdc13__chr2	0.0658604	0.0658604	1	0.063748
Wfdc15b__chr2	0.0658604	0.0658604	1	0.063748
Wwc1__chr11	0.0658604	0.0658604	1	0.063748
Xcl1__chr1	0.0658604	0.0658604	1	0.063748
Zcchc13__chrX	0.0658604	0.0658604	1	0.063748
Zdhhc11__chr13	0.0658604	0.0658604	1	0.063748
Zfp474__chr18	0.0658604	0.0658604	1	0.063748
Zfy2__chrY	0.0658604	0.0658604	1	0.063748
Ttc16__chr2	0.0658623	0.0661211	1.00393	0.0637498
Cd164l2__chr4	0.0658623	0.0658604	0.999971	0.0637498
D730001G18Rik__chr15	0.0658623	0.0658604	0.999971	0.0637498
Fsip1__chr2	0.0658623	0.0658604	0.999971	0.0637498
Gpbar1__chr1	0.0658623	0.0658604	0.999971	0.0637498
H2-M10.6__chr17	0.0658623	0.0658604	0.999971	0.0637498
LOC171588__chr2	0.0658623	0.0658604	0.999971	0.0637498
Mchr1__chr15	0.0658623	0.0658604	0.999971	0.0637498
Mmp7__chr9	0.0658623	0.0658604	0.999971	0.0637498
Olfr726__chr14	0.0658623	0.0658604	0.999971	0.0637498
Tmem63c__chr12	0.0658631	0.0666272	1.0116	0.0637505
1700017G19Rik__chr3	0.0658631	0.0658604	0.99996	0.0637505
4922505E12Rik__chr1	0.0658631	0.0658604	0.99996	0.0637505
4930471I20Rik__chr2	0.0658631	0.0658604	0.99996	0.0637505
4930548K13Rik__chr4	0.0658631	0.0658604	0.99996	0.0637505
4930564B18Rik__chr14	0.0658631	0.0658604	0.99996	0.0637505
BC089491__chr7	0.0658631	0.0658604	0.99996	0.0637505
Ces1a__chr8	0.0658631	0.0658604	0.99996	0.0637505
Gm13119__chr4	0.0658631	0.0658604	0.99996	0.0637505
Gm21949__chr3	0.0658631	0.0658604	0.99996	0.0637505
Gm2762__chr13	0.0658631	0.0658604	0.99996	0.0637505
H2-M10.4__chr17	0.0658631	0.0658604	0.99996	0.0637505
Hipk4__chr7	0.0658631	0.0658604	0.99996	0.0637505
Igfbp1__chr11	0.0658631	0.0658604	0.99996	0.0637505
Klf14__chr6	0.0658631	0.0658604	0.99996	0.0637505
Krt28__chr11	0.0658631	0.0658604	0.99996	0.0637505
Mir592__chr6	0.0658631	0.0658604	0.99996	0.0637505
Mirlet7b__chr15	0.0658631	0.0658604	0.99996	0.0637505
Olfr1039__chr2	0.0658631	0.0658604	0.99996	0.0637505
Olfr1112__chr2	0.0658631	0.0658604	0.99996	0.0637505
Olfr1157__chr2	0.0658631	0.0658604	0.99996	0.0637505
Olfr1211__chr2	0.0658631	0.0658604	0.99996	0.0637505
Olfr1241__chr2	0.0658631	0.0658604	0.99996	0.0637505
Olfr161__chr16	0.0658631	0.0658604	0.99996	0.0637505
Olfr54__chr11	0.0658631	0.0658604	0.99996	0.0637505
Olfr592__chr7	0.0658631	0.0658604	0.99996	0.0637505
Olfr796__chr10	0.0658631	0.0658604	0.99996	0.0637505
Pbsn__chrX	0.0658631	0.0658604	0.99996	0.0637505
Phox2a__chr7	0.0658631	0.0658604	0.99996	0.0637505
Pkp1__chr1	0.0658631	0.0658604	0.99996	0.0637505
Prr23a__chr9	0.0658631	0.0658604	0.99996	0.0637505
Rgag1__chrX	0.0658631	0.0658604	0.99996	0.0637505
Rgr__chr14	0.0658631	0.0658604	0.99996	0.0637505
Slc27a6__chr18	0.0658631	0.0658604	0.99996	0.0637505
Tas2r119__chr15	0.0658631	0.0658604	0.99996	0.0637505
Tas2r124__chr6	0.0658631	0.0658604	0.99996	0.0637505
Vmn2r10__chr5	0.0658631	0.0658604	0.99996	0.0637505
Gp5__chr16	0.0658642	0.0658604	0.999943	0.0637516
Lalba__chr15	0.0658642	0.0658604	0.999943	0.0637516
Pax7__chr4	0.0658642	0.0658604	0.999943	0.0637516
C230079O03Rik__chr7	0.0658648	0.065962	1.00148	0.0637522
1700003H04Rik__chr3	0.0658648	0.0658604	0.999933	0.0637522
Ak5__chr3	0.0658648	0.0658604	0.999933	0.0637522
Apcs__chr1	0.0658648	0.0658604	0.999933	0.0637522
Cer1__chr4	0.0658648	0.0658604	0.999933	0.0637522
Crygs__chr16	0.0658648	0.0658604	0.999933	0.0637522
Gjb6__chr14	0.0658648	0.0658604	0.999933	0.0637522
Gm20556__chr15	0.0658648	0.0658604	0.999933	0.0637522
Gzmn__chr14	0.0658648	0.0658604	0.999933	0.0637522
Mir1907__chr15	0.0658648	0.0658604	0.999933	0.0637522
Mir681__chr12	0.0658648	0.0658604	0.999933	0.0637522
Mrgprb5__chr7	0.0658648	0.0658604	0.999933	0.0637522
Olfr1111__chr2	0.0658648	0.0658604	0.999933	0.0637522
Olfr1234__chr2	0.0658648	0.0658604	0.999933	0.0637522
Olfr142__chr2	0.0658648	0.0658604	0.999933	0.0637522
Olfr222__chr11	0.0658648	0.0658604	0.999933	0.0637522
Olfr32__chr2	0.0658648	0.0658604	0.999933	0.0637522
Olfr574__chr7	0.0658648	0.0658604	0.999933	0.0637522
Prl7d1__chr13	0.0658648	0.0658604	0.999933	0.0637522
1700001G17Rik__chr1	0.065865	0.0658604	0.999931	0.0637523
Acnat2__chr4	0.065865	0.0658604	0.999931	0.0637523
Kcnk18__chr19	0.065865	0.0658604	0.999931	0.0637523
Olfr1215__chr2	0.065865	0.0658604	0.999931	0.0637523
Olfr197__chr16	0.065865	0.0658604	0.999931	0.0637523
Pifo__chr3	0.065865	0.0658604	0.999931	0.0637523
H2-Q7__chr17	0.0658652	0.0658604	0.999927	0.0637525
AI463170__chr12	0.0658656	0.0658604	0.999922	0.0637529
Defa22__chr8	0.0658657	0.0658604	0.99992	0.063753
Olfr622__chr7	0.0658657	0.0658604	0.99992	0.063753
Dmp1__chr5	0.0658659	0.0658604	0.999917	0.0637532
Mir24-2__chr8	0.0658659	0.0658604	0.999917	0.0637532
Eif3j2__chr2	0.065866	0.0658604	0.999915	0.0637533
Snora69__chrX	0.0658667	0.0658604	0.999905	0.0637539
Snord42a__chr11	0.0658667	0.0658604	0.999905	0.0637539
4930515L19Rik__chrX	0.0658675	0.0658604	0.999892	0.0637547
Gm13704__chr2	0.0658675	0.0658604	0.999892	0.0637547
Npw__chr17	0.0658675	0.0658604	0.999892	0.0637547
Olfr1352__chr10	0.0658675	0.0658604	0.999892	0.0637547
E330014E10Rik__chr5	0.0658679	0.0669777	1.01685	0.063755
4933406J10Rik__chr7	0.0658679	0.0658604	0.999887	0.063755
Adam1b__chr5	0.0658679	0.0658604	0.999887	0.063755
Cym__chr3	0.0658679	0.0658604	0.999887	0.063755
Grm4__chr17	0.0658679	0.0658604	0.999887	0.063755
Mir27a__chr8	0.0658679	0.0658604	0.999887	0.063755
Opalin__chr19	0.0658679	0.0658604	0.999887	0.063755
Prap1__chr7	0.0658679	0.0658604	0.999887	0.063755
Pth__chr7	0.0658679	0.0658604	0.999887	0.063755
Slc25a18__chr6	0.0658679	0.0658604	0.999887	0.063755
Slc7a10__chr7	0.0658679	0.0658604	0.999887	0.063755
Accsl__chr2	0.0658683	0.0658604	0.99988	0.0637554
1600016N20Rik__chr7	0.0658685	0.0658604	0.999877	0.0637556
Klc3__chr7	0.0658685	0.0658604	0.999877	0.0637556
H60b__chr10	0.0658687	0.0658604	0.999874	0.0637558
Il13__chr11	0.0658687	0.0658604	0.999874	0.0637558
E130218I03Rik__chr4	0.0658694	0.0658604	0.999864	0.0637564
Mir1951__chr2	0.0658695	0.0658604	0.999863	0.0637565
Mir337__chr12	0.0658695	0.0658604	0.999863	0.0637565
Pdia2__chr17	0.0658695	0.0658604	0.999863	0.0637565
Mir18b__chrX	0.0658695	0.0658604	0.999862	0.0637566
Hist1h3i__chr13	0.0658698	0.066222	1.00535	0.0637568
Olfr676__chr7	0.0658698	0.0658604	0.999857	0.0637568
Tmprss5__chr9	0.0658698	0.0658604	0.999857	0.0637568
2010308F09Rik__chrX	0.0658703	0.0658604	0.99985	0.0637573
Gm5796__chr14	0.0658703	0.0658604	0.99985	0.0637573
Serpinb3b__chr1	0.0658703	0.0658604	0.99985	0.0637573
Fbxo41__chr6	0.0658705	0.0658604	0.999847	0.0637575
Olfr283__chr15	0.0658707	0.0658604	0.999844	0.0637577
Dbil5__chr11	0.0658708	0.0660437	1.00262	0.0637578
1700013G23Rik__chr11	0.065871	0.0659103	1.0006	0.063758
Artn__chr4	0.0658711	0.0658604	0.999837	0.0637581
Cd209e__chr8	0.0658713	0.0658604	0.999836	0.0637582
Ear5__chr14	0.0658713	0.0658604	0.999836	0.0637582
Fam47e__chr5	0.0658713	0.0658604	0.999836	0.0637582
Krt32__chr11	0.0658713	0.0658604	0.999836	0.0637582
Lpo__chr11	0.0658713	0.0658604	0.999836	0.0637582
Mrgpra1__chr7	0.0658713	0.0658604	0.999836	0.0637582
Olfr1024__chr2	0.0658713	0.0658604	0.999836	0.0637582
Olfr1061__chr2	0.0658713	0.0658604	0.999836	0.0637582
Snord42b__chr11	0.0658715	0.0658604	0.999832	0.0637584
9230009I02Rik__chr11	0.0658715	0.0658604	0.999832	0.0637584
Gpr173__chrX	0.0658715	0.0658604	0.999832	0.0637584
Miat__chr5	0.0658715	0.0658604	0.999832	0.0637584
Gpat2__chr2	0.0658716	0.0658604	0.999831	0.0637585
Ngb__chr12	0.0658716	0.0658604	0.99983	0.0637585
Pcdha2__chr18	0.0658716	0.0658604	0.99983	0.0637585
Foxa3__chr7	0.0658716	0.0658604	0.99983	0.0637585
Spaca1__chr4	0.0658716	0.0658604	0.99983	0.0637585
Sstr3__chr15	0.0658716	0.0658604	0.99983	0.0637585
Cbln2__chr18	0.0658717	0.0658604	0.999829	0.0637586
Gm5091__chr17	0.0658717	0.0658604	0.999829	0.0637586
Tmem163__chr1	0.0658717	0.0658604	0.999829	0.0637586
Lpar5__chr6	0.0658717	0.0658604	0.999829	0.0637586
Olfr620__chr7	0.0658721	0.0658604	0.999823	0.0637589
Gm3500__chr14	0.0658724	0.0658604	0.999819	0.0637592
Rab26__chr17	0.0658724	0.0658604	0.999819	0.0637592
Snord4a__chr11	0.0658724	0.0658604	0.999819	0.0637592
Tmprss3__chr17	0.0658725	0.0658604	0.999817	0.0637593
Lce1l__chr3	0.0658727	0.0658604	0.999814	0.0637595
Olfr1239__chr2	0.0658727	0.0658604	0.999814	0.0637595
Gm906__chr13	0.0658728	0.0668693	1.01513	0.0637596
Gm5420__chr10	0.0658728	0.0662877	1.0063	0.0637596
0610012H03Rik__chr2	0.0658728	0.0658604	0.999813	0.0637596
1700016L21Rik__chr1	0.0658728	0.0658604	0.999813	0.0637596
1700065I17Rik__chr18	0.0658728	0.0658604	0.999813	0.0637596
4930527F14Rik__chr14	0.0658728	0.0658604	0.999813	0.0637596
4930552N02Rik__chr4	0.0658728	0.0658604	0.999813	0.0637596
4933425L06Rik__chr13	0.0658728	0.0658604	0.999813	0.0637596
Barhl1__chr2	0.0658728	0.0658604	0.999813	0.0637596
Bpifa1__chr2	0.0658728	0.0658604	0.999813	0.0637596
C9__chr15	0.0658728	0.0658604	0.999813	0.0637596
Ccdc13__chr9	0.0658728	0.0658604	0.999813	0.0637596
Ccr8__chr9	0.0658728	0.0658604	0.999813	0.0637596
Ces2d-ps__chr8	0.0658728	0.0658604	0.999813	0.0637596
Doxl2__chr6	0.0658728	0.0658604	0.999813	0.0637596
Dsg1c__chr18	0.0658728	0.0658604	0.999813	0.0637596
E230019M04Rik__chrX	0.0658728	0.0658604	0.999813	0.0637596
Eddm3b__chr14	0.0658728	0.0658604	0.999813	0.0637596
Gdf2__chr14	0.0658728	0.0658604	0.999813	0.0637596
Glra1__chr11	0.0658728	0.0658604	0.999813	0.0637596
Gm10373__chr15	0.0658728	0.0658604	0.999813	0.0637596
Gm11595__chr11	0.0658728	0.0658604	0.999813	0.0637596
Gm20408__chr17	0.0658728	0.0658604	0.999813	0.0637596
Gm6614__chr6	0.0658728	0.0658604	0.999813	0.0637596
H2-M10.1__chr17	0.0658728	0.0658604	0.999813	0.0637596
Klrc3__chr6	0.0658728	0.0658604	0.999813	0.0637596
Krt35__chr11	0.0658728	0.0658604	0.999813	0.0637596
Krt6b__chr15	0.0658728	0.0658604	0.999813	0.0637596
Krtap5-2__chr7	0.0658728	0.0658604	0.999813	0.0637596
Lbx1__chr19	0.0658728	0.0658604	0.999813	0.0637596
Mbd3l2__chr9	0.0658728	0.0658604	0.999813	0.0637596
Nphs2__chr1	0.0658728	0.0658604	0.999813	0.0637596
Olfr11__chr13	0.0658728	0.0658604	0.999813	0.0637596
Olfr1181__chr2	0.0658728	0.0658604	0.999813	0.0637596
Olfr346__chr2	0.0658728	0.0658604	0.999813	0.0637596
Olfr381__chr11	0.0658728	0.0658604	0.999813	0.0637596
Olfr46__chr7	0.0658728	0.0658604	0.999813	0.0637596
Olfr461__chr6	0.0658728	0.0658604	0.999813	0.0637596
Olfr491__chr7	0.0658728	0.0658604	0.999813	0.0637596
Olfr695__chr7	0.0658728	0.0658604	0.999813	0.0637596
Olfr993__chr2	0.0658728	0.0658604	0.999813	0.0637596
Pla2g4d__chr2	0.0658728	0.0658604	0.999813	0.0637596
Rfpl4b__chr10	0.0658728	0.0658604	0.999813	0.0637596
Rhox7__chrX	0.0658728	0.0658604	0.999813	0.0637596
Scgb2b19__chr7	0.0658728	0.0658604	0.999813	0.0637596
Sgcz__chr8	0.0658728	0.0658604	0.999813	0.0637596
Slc6a5__chr7	0.0658728	0.0658604	0.999813	0.0637596
Spatc1__chr15	0.0658728	0.0658604	0.999813	0.0637596
Speer4d__chr5	0.0658728	0.0658604	0.999813	0.0637596
Ssxb8__chrX	0.0658728	0.0658604	0.999813	0.0637596
Taar7e__chr10	0.0658728	0.0658604	0.999813	0.0637596
Upk3bl__chr5	0.0658728	0.0658604	0.999813	0.0637596
Vmn1r235__chr17	0.0658728	0.0658604	0.999813	0.0637596
Vmn1r69__chr7	0.0658728	0.0658604	0.999813	0.0637596
Vmn2r26__chr6	0.0658728	0.0658604	0.999813	0.0637596
Gm16325__chr3	0.0658729	0.0658604	0.999811	0.0637597
Pcsk1n__chrX	0.0658729	0.0658604	0.999811	0.0637597
Tmem253__chr14	0.0658729	0.0658604	0.999811	0.0637597
2010300C02Rik__chr1	0.0658729	0.0658604	0.99981	0.0637597
Gm14873__chr17	0.0658732	0.0658604	0.999807	0.06376
Snord82__chr1	0.0658732	0.0658604	0.999806	0.06376
4921530D09Rik__chr2	0.0658733	0.0658604	0.999805	0.0637601
Olfr424__chr1	0.0658733	0.0658604	0.999805	0.0637601
Olfr61__chr7	0.0658733	0.0658604	0.999805	0.0637601
4930563F08Rik__chr5	0.0658733	0.0658604	0.999804	0.0637601
Cldn10__chr14	0.0658736	0.0658604	0.9998	0.0637604
Psors1c2__chr17	0.0658737	0.0658604	0.999799	0.0637604
Tbx10__chr19	0.0658738	0.0658604	0.999797	0.0637606
1190003K10Rik__chr13	0.0658739	0.0658604	0.999796	0.0637606
Gm14305__chr2	0.0658739	0.0658604	0.999795	0.0637607
Schip1__chr3	0.0658739	0.0658604	0.999795	0.0637607
Cd207__chr6	0.065874	0.0658604	0.999795	0.0637607
1700113H08Rik__chr10	0.0658742	0.0658604	0.999792	0.0637609
4930474N09Rik__chr12	0.0658742	0.0658604	0.999792	0.0637609
4930488L21Rik__chr8	0.0658742	0.0658604	0.999792	0.0637609
4933406K04Rik__chr12	0.0658742	0.0658604	0.999792	0.0637609
Gm4251__chr14	0.0658742	0.0658604	0.999792	0.0637609
Gm5166__chrX	0.0658742	0.0658604	0.999792	0.0637609
Gm8363__chr17	0.0658742	0.0658604	0.999792	0.0637609
Habp2__chr19	0.0658742	0.0658604	0.999792	0.0637609
Klk4__chr7	0.0658742	0.0658604	0.999792	0.0637609
Krtap1-3__chr11	0.0658742	0.0658604	0.999792	0.0637609
Krtap5-3__chr7	0.0658742	0.0658604	0.999792	0.0637609
Olfr1086__chr2	0.0658742	0.0658604	0.999792	0.0637609
Olfr181__chr16	0.0658742	0.0658604	0.999792	0.0637609
Olfr298__chr7	0.0658742	0.0658604	0.999792	0.0637609
Olfr401__chr11	0.0658742	0.0658604	0.999792	0.0637609
Olfr874__chr9	0.0658742	0.0658604	0.999792	0.0637609
Olfr969__chr9	0.0658742	0.0658604	0.999792	0.0637609
Prl3a1__chr13	0.0658742	0.0658604	0.999792	0.0637609
Sh2d1b2__chr1	0.0658742	0.0658604	0.999792	0.0637609
Slc5a9__chr4	0.0658742	0.0658604	0.999792	0.0637609
Smcp__chr3	0.0658742	0.0658604	0.999792	0.0637609
Tas2r122__chr6	0.0658742	0.0658604	0.999792	0.0637609
Tcp10c__chr17	0.0658742	0.0658604	0.999792	0.0637609
Tsnaxip1__chr8	0.0658742	0.0658604	0.999792	0.0637609
Tuba3b__chr6	0.0658742	0.0658604	0.999792	0.0637609
Vmn1r23__chr6	0.0658742	0.0658604	0.999792	0.0637609
Vmn1r40__chr6	0.0658742	0.0658604	0.999792	0.0637609
Vmn2r90__chr17	0.0658742	0.0658604	0.999792	0.0637609
Olfr784__chr10	0.0658743	0.0658604	0.999789	0.063761
1700001J03Rik__chr5	0.0658744	0.0658604	0.999788	0.0637611
Jakmip1__chr5	0.0658744	0.0658604	0.999788	0.0637611
Snora41__chr1	0.0658744	0.0658604	0.999788	0.0637611
1700045H11Rik__chr4	0.0658745	0.0658604	0.999786	0.0637612
Gm3716__chr5	0.0658745	0.0658604	0.999786	0.0637612
Utf1__chr7	0.0658745	0.0658604	0.999786	0.0637612
Nps__chr7	0.0658746	0.0658604	0.999784	0.0637613
Pou1f1__chr16	0.0658748	0.0667639	1.0135	0.0637615
4930430D24Rik__chrX	0.0658748	0.0658604	0.999782	0.0637615
Aadat__chr8	0.0658748	0.0658604	0.999782	0.0637615
Crybb2__chr5	0.0658748	0.0658604	0.999782	0.0637615
E130201H02Rik__chr7	0.0658748	0.0658604	0.999782	0.0637615
Fam50b__chr13	0.0658748	0.0658604	0.999782	0.0637615
LOC101243624__chr3	0.0658748	0.0658604	0.999782	0.0637615
Lrrc34__chr3	0.0658748	0.0658604	0.999782	0.0637615
Trpv1__chr11	0.0658748	0.0658604	0.999782	0.0637615
Gm20605__chr5	0.0658752	0.0658604	0.999775	0.0637619
4930542C21Rik__chr16	0.0658752	0.0658604	0.999775	0.0637619
Gm3696__chr14	0.0658754	0.0658604	0.999773	0.063762
Olfr134__chr17	0.0658754	0.0658604	0.999773	0.063762
Vmn2r27__chr6	0.0658754	0.0658604	0.999773	0.063762
9930111J21Rik2__chr11	0.0658755	0.0658604	0.999772	0.0637621
Pdcd1__chr1	0.0658755	0.0658604	0.999772	0.0637621
Qprt__chr7	0.0658755	0.0658604	0.999771	0.0637622
Klri1__chr6	0.0658756	0.0658604	0.99977	0.0637622
Snord96a__chr11	0.0658758	0.0658604	0.999767	0.0637624
Tex37__chr6	0.0658763	0.0658604	0.99976	0.0637629
Rprml__chr11	0.0658764	0.0658604	0.999757	0.063763
Hist1h4b__chr13	0.0658765	0.0658604	0.999756	0.0637631
Pspn__chr17	0.0658765	0.0658604	0.999756	0.0637631
Naip7__chr13	0.0658768	0.0658604	0.999752	0.0637634
Gstm3__chr3	0.065877	0.066308	1.00654	0.0637636
Mup4__chr4	0.0658772	0.0658604	0.999746	0.0637637
Cyp4f17__chr17	0.0658772	0.0658604	0.999746	0.0637637
Otos__chr1	0.0658772	0.0658604	0.999745	0.0637638
Rundc3a__chr11	0.0658773	0.0658604	0.999745	0.0637638
1810012K16Rik__chr8	0.0658773	0.0658604	0.999744	0.0637638
Csn2__chr5	0.0658773	0.0658604	0.999744	0.0637638
Dlx6as2__chr6	0.0658773	0.0658604	0.999744	0.0637638
Gm5662__chr12	0.0658773	0.0658604	0.999744	0.0637638
Hbq1b__chr11	0.0658773	0.0658604	0.999744	0.0637638
Mcpt8__chr14	0.0658773	0.0658604	0.999744	0.0637638
Nxf7__chrX	0.0658773	0.0658604	0.999744	0.0637638
Olfr17__chr7	0.0658773	0.0658604	0.999744	0.0637638
Olfr201__chr16	0.0658773	0.0658604	0.999744	0.0637638
Olfr659__chr7	0.0658773	0.0658604	0.999744	0.0637638
Olfr707__chr7	0.0658773	0.0658604	0.999744	0.0637638
Vmn2r68__chr7	0.0658773	0.0658604	0.999744	0.0637638
Hist1h2ak__chr13	0.0658777	0.0658604	0.999738	0.0637642
4933401P06Rik__chr5	0.0658778	0.0666872	1.01229	0.0637643
Crygf__chr1	0.0658778	0.0658604	0.999736	0.0637643
Dntt__chr19	0.0658778	0.0658604	0.999736	0.0637643
Spata31d1b__chr13	0.0658778	0.0658604	0.999736	0.0637643
Aipl1__chr11	0.0658783	0.0658604	0.99973	0.0637647
Stpg1__chr4	0.0658783	0.0658604	0.999729	0.0637647
Fabp2__chr3	0.0658785	0.0658604	0.999726	0.063765
Gml__chr15	0.0658786	0.0658604	0.999724	0.0637651
4930404A10Rik__chr11	0.0658787	0.0658604	0.999723	0.0637651
Frmpd3__chrX	0.0658787	0.0658604	0.999723	0.0637651
Snord88c__chr7	0.0658787	0.0658604	0.999723	0.0637651
Calb2__chr8	0.0658787	0.0658604	0.999722	0.0637652
Hkdc1__chr10	0.0658789	0.0658604	0.99972	0.0637653
Tlr12__chr4	0.0658789	0.0658604	0.99972	0.0637653
Fads6__chr11	0.065879	0.0663915	1.00778	0.0637654
Olfr1444__chr19	0.065879	0.0658604	0.999719	0.0637654
Gm1821__chr11	0.0658791	0.0658604	0.999716	0.0637655
Vmn1r12__chr6	0.0658792	0.0658604	0.999715	0.0637656
Snora19__chr19	0.0658792	0.0658604	0.999715	0.0637656
Olfr1271__chr2	0.0658792	0.0658604	0.999715	0.0637656
Sppl2c__chr11	0.0658793	0.0658604	0.999714	0.0637657
1700008O03Rik__chr7	0.0658796	0.0658604	0.999709	0.063766
Acaa1b__chr9	0.0658796	0.0658604	0.999709	0.063766
Lyzl4__chr9	0.0658796	0.0658604	0.999709	0.063766
1700006E09Rik__chr11	0.0658796	0.0658604	0.999708	0.063766
1700034P13Rik__chr1	0.0658796	0.0658604	0.999708	0.063766
4930547E08Rik__chr2	0.0658796	0.0658604	0.999708	0.063766
9430014N10Rik__chr15	0.0658796	0.0658604	0.999708	0.063766
Antxrl__chr14	0.0658796	0.0658604	0.999708	0.063766
Cplx1__chr5	0.0658796	0.0658604	0.999708	0.063766
Foxi1__chr11	0.0658796	0.0658604	0.999708	0.063766
Gabrq__chrX	0.0658796	0.0658604	0.999708	0.063766
Gm17689__chr9	0.0658796	0.0658604	0.999708	0.063766
Gm9__chrX	0.0658796	0.0658604	0.999708	0.063766
Klra22__chr6	0.0658796	0.0658604	0.999708	0.063766
Lipf__chr19	0.0658796	0.0658604	0.999708	0.063766
Matn3__chr12	0.0658796	0.0658604	0.999708	0.063766
Mtnr1a__chr8	0.0658796	0.0658604	0.999708	0.063766
Olfr1229__chr2	0.0658796	0.0658604	0.999708	0.063766
Pcdhb10__chr18	0.0658796	0.0658604	0.999708	0.063766
Pramel7__chr2	0.0658796	0.0658604	0.999708	0.063766
Ropn1__chr16	0.0658796	0.0658604	0.999708	0.063766
Rprl1__chr6	0.0658796	0.0658604	0.999708	0.063766
Sftpc__chr14	0.0658796	0.0658604	0.999708	0.063766
Tas2r107__chr6	0.0658796	0.0658604	0.999708	0.063766
1700001L19Rik__chr13	0.0658797	0.0658604	0.999708	0.063766
Ces1e__chr8	0.0658798	0.0658604	0.999706	0.0637662
Epm2a__chr10	0.06588	0.0658604	0.999703	0.0637664
Sec14l5__chr16	0.06588	0.0658604	0.999703	0.0637664
Fsd1__chr17	0.0658803	0.0658604	0.999698	0.0637666
1700085B03Rik__chr5	0.0658804	0.0677743	1.02875	0.0637667
Smco3__chr6	0.0658804	0.0663003	1.00637	0.0637667
4921511H03Rik__chr5	0.0658804	0.0658604	0.999698	0.0637667
Dusp21__chrX	0.0658804	0.0658604	0.999698	0.0637667
Fhl5__chr4	0.0658804	0.0658604	0.999698	0.0637667
Gm13580__chr2	0.0658804	0.0658604	0.999698	0.0637667
Gnrhr__chr5	0.0658804	0.0658604	0.999698	0.0637667
Klf1__chr8	0.0658804	0.0658604	0.999698	0.0637667
Olfr1036__chr2	0.0658804	0.0658604	0.999698	0.0637667
Olfr1290__chr2	0.0658804	0.0658604	0.999698	0.0637667
Olfr688__chr7	0.0658804	0.0658604	0.999698	0.0637667
Olfr918__chr9	0.0658804	0.0658604	0.999698	0.0637667
Ptf1a__chr2	0.0658804	0.0658604	0.999698	0.0637667
Vmn2r-ps11__chr3	0.0658804	0.0658604	0.999698	0.0637667
Gm5512__chr10	0.0658805	0.0658604	0.999696	0.0637668
Speer1-ps1__chr5	0.0658807	0.0658604	0.999693	0.063767
Nxnl2__chr13	0.0658808	0.0658604	0.999691	0.0637671
Fbxo2__chr4	0.0658808	0.0658604	0.99969	0.0637671
Psg20__chr7	0.0658809	0.0658604	0.999689	0.0637672
AF067061__chr13	0.0658809	0.0658604	0.999689	0.0637672
1700094J05Rik__chr10	0.065881	0.0658604	0.999688	0.0637673
Lrrc69__chr4	0.0658817	0.0658604	0.999678	0.0637679
Gm12839__chr4	0.0658817	0.0658604	0.999677	0.063768
Gm5544__chr3	0.0658817	0.0658604	0.999677	0.063768
Snord1b__chr11	0.0658821	0.0658604	0.999672	0.0637683
Fgg__chr3	0.0658821	0.0658604	0.999671	0.0637683
Gtf2a1l__chr17	0.0658821	0.0658604	0.999671	0.0637683
Ripk4__chr16	0.0658821	0.0663794	1.00755	0.0637684
1700007B14Rik__chr8	0.0658822	0.0658604	0.999669	0.0637685
Rps6ka6__chrX	0.0658823	0.0689165	1.04606	0.0637685
S100a3__chr3	0.0658823	0.0658604	0.999667	0.0637686
Syndig1l__chr12	0.0658824	0.0658604	0.999666	0.0637686
Cldn6__chr17	0.0658829	0.0658604	0.999659	0.0637691
Fbxo39__chr11	0.0658829	0.0658604	0.999659	0.0637691
Hist1h2bm__chr13	0.0658829	0.0658604	0.999659	0.0637691
Tdpoz3__chr3	0.0658832	0.0658604	0.999654	0.0637694
E130114P18Rik__chr4	0.0658833	0.0658604	0.999653	0.0637695
Mmel1__chr4	0.0658833	0.0658604	0.999653	0.0637695
Serpinb7__chr1	0.0658833	0.0658604	0.999652	0.0637695
Gdf9__chr11	0.0658833	0.0658604	0.999652	0.0637695
Gm16336__chr7	0.0658834	0.0658604	0.999652	0.0637695
Nptxr__chr15	0.0658834	0.0658604	0.999651	0.0637695
Hoxc11__chr15	0.0658834	0.0658604	0.999651	0.0637696
4930486F22Rik__chr10	0.0658836	0.0658604	0.999649	0.0637697
Cypt4__chr9	0.0658836	0.0658604	0.999649	0.0637697
Gm10451__chr12	0.0658836	0.0658604	0.999649	0.0637697
Gm7073__chrX	0.0658836	0.0658604	0.999649	0.0637697
Olfr788__chr10	0.0658836	0.0658604	0.999648	0.0637697
Snord49a__chr11	0.0658837	0.0658604	0.999647	0.0637698
Oosp1__chr19	0.0658843	0.0658604	0.999638	0.0637704
Fibcd1__chr2	0.0658846	0.0658604	0.999634	0.0637706
Nmbr__chr10	0.0658848	0.0658604	0.99963	0.0637709
Agbl1__chr7	0.0658849	0.0658604	0.999628	0.063771
Chrnb3__chr8	0.065885	0.0658604	0.999627	0.063771
Olfr812__chr10	0.0658851	0.0658604	0.999626	0.0637711
Olfr992__chr2	0.0658851	0.0658604	0.999626	0.0637711
Cldn4__chr5	0.0658852	0.0658604	0.999624	0.0637712
Mir743b__chrX	0.0658852	0.0658604	0.999624	0.0637712
6430531B16Rik__chr7	0.0658854	0.0658604	0.999622	0.0637714
Pitx3__chr19	0.0658854	0.0658604	0.999621	0.0637714
4933401H06Rik__chr3	0.0658854	0.0669469	1.01611	0.0637714
1810019J16Rik__chr4	0.0658854	0.0658604	0.999621	0.0637714
4930452G13Rik__chr14	0.0658854	0.0658604	0.999621	0.0637714
B230119M05Rik__chrX	0.0658854	0.0658604	0.999621	0.0637714
Defb35__chr8	0.0658854	0.0658604	0.999621	0.0637714
Gm17019__chr5	0.0658854	0.0658604	0.999621	0.0637714
Grm2__chr9	0.0658854	0.0658604	0.999621	0.0637714
Krtap4-2__chr11	0.0658854	0.0658604	0.999621	0.0637714
Olfr1209__chr2	0.0658854	0.0658604	0.999621	0.0637714
Olfr394__chr11	0.0658854	0.0658604	0.999621	0.0637714
Olfr419__chr1	0.0658854	0.0658604	0.999621	0.0637714
Olfr902__chr9	0.0658854	0.0658604	0.999621	0.0637714
Spink7__chr18	0.0658854	0.0658604	0.999621	0.0637714
4930519D14Rik__chr13	0.0658855	0.0658604	0.99962	0.0637715
8030442B05Rik__chr2	0.0658855	0.0658604	0.99962	0.0637715
E330009J07Rik__chr6	0.0658855	0.0658604	0.99962	0.0637715
Klk1__chr7	0.0658855	0.0658604	0.99962	0.0637715
Olfr1009__chr2	0.0658855	0.0658604	0.99962	0.0637715
Mir3096__chr5	0.0658856	0.0658604	0.999618	0.0637716
Actrt1__chrX	0.0658858	0.0658604	0.999615	0.0637718
Gm3428__chr9	0.0658858	0.0658604	0.999615	0.0637718
Gm5111__chr6	0.0658858	0.0658604	0.999615	0.0637718
Gm8633__chr10	0.0658858	0.0658604	0.999615	0.0637718
Mir3475__chrX	0.0658858	0.0658604	0.999615	0.0637718
Olfr1080__chr2	0.0658858	0.0658604	0.999615	0.0637718
Olfr1199__chr2	0.0658858	0.0658604	0.999615	0.0637718
Olfr30__chr11	0.0658858	0.0658604	0.999615	0.0637718
Ppef1__chrX	0.0658858	0.0658604	0.999615	0.0637718
Smok3b__chr5	0.0658858	0.0658604	0.999615	0.0637718
Tgm6__chr2	0.0658858	0.0658604	0.999615	0.0637718
Vmn2r82__chr10	0.0658858	0.0658604	0.999615	0.0637718
4933430N04Rik__chr8	0.0658858	0.0658604	0.999614	0.0637718
Mt4__chr8	0.0658859	0.0658604	0.999614	0.0637719
Olfr64__chr7	0.0658862	0.0658604	0.999609	0.0637722
Hs3st6__chr17	0.0658863	0.0658604	0.999607	0.0637723
Gltpd2__chr11	0.0658864	0.0658604	0.999606	0.0637723
Mir3112__chrX	0.0658864	0.0658604	0.999606	0.0637723
Olfr484__chr7	0.0658866	0.0666102	1.01098	0.0637725
Cyp2c50__chr19	0.0658866	0.0658604	0.999603	0.0637725
Gm21276__chr7	0.0658866	0.0658604	0.999603	0.0637725
Gm2516__chr8	0.0658866	0.0658604	0.999603	0.0637725
Itgad__chr7	0.0658866	0.0658604	0.999603	0.0637725
Msx1as__chr5	0.0658866	0.0658604	0.999603	0.0637725
Olig3__chr10	0.0658866	0.0658604	0.999603	0.0637725
Tekt3__chr11	0.0658866	0.0658604	0.999603	0.0637725
Vmn1r172__chr7	0.0658866	0.0658604	0.999603	0.0637725
Gm13446__chr2	0.0658866	0.0658604	0.999603	0.0637725
Gdf5__chr2	0.0658867	0.0658604	0.999601	0.0637726
Olfr1426__chr19	0.0658868	0.0658604	0.9996	0.0637727
Tnk1__chr11	0.0658868	0.0658604	0.9996	0.0637727
1700023F06Rik__chr11	0.0658868	0.0658604	0.9996	0.0637727
1700108J01Rik__chr14	0.0658871	0.0658604	0.999595	0.063773
4933428C19Rik__chr4	0.0658871	0.0658604	0.999595	0.063773
9230102K24Rik__chr10	0.0658871	0.0658604	0.999595	0.063773
Bmp3__chr5	0.0658871	0.0658604	0.999595	0.063773
Ceacam3__chr7	0.0658871	0.0658604	0.999595	0.063773
Gfap__chr11	0.0658871	0.0658604	0.999595	0.063773
Gm13752__chr2	0.0658871	0.0658604	0.999595	0.063773
Gm19583__chr5	0.0658871	0.0658604	0.999595	0.063773
Mrgprb2__chr7	0.0658871	0.0658604	0.999595	0.063773
Olfr1109__chr2	0.0658871	0.0658604	0.999595	0.063773
Olfr266__chr3	0.0658871	0.0658604	0.999595	0.063773
Olfr390__chr11	0.0658871	0.0658604	0.999595	0.063773
Olfr539__chr7	0.0658871	0.0658604	0.999595	0.063773
Olfr912__chr9	0.0658871	0.0658604	0.999595	0.063773
Pde6c__chr19	0.0658871	0.0658604	0.999595	0.063773
Rnf151__chr17	0.0658871	0.0658604	0.999595	0.063773
Sdr16c6__chr4	0.0658871	0.0658604	0.999595	0.063773
Tmem132c__chr5	0.0658871	0.0658604	0.999595	0.063773
Ugt2b5__chr5	0.0658871	0.0658604	0.999595	0.063773
Vmn2r74__chr7	0.0658871	0.0658604	0.999595	0.063773
Vmn2r75__chr7	0.0658871	0.0658604	0.999595	0.063773
Wdr93__chr7	0.0658871	0.0658604	0.999595	0.063773
Zfp541__chr7	0.0658871	0.0658604	0.999595	0.063773
Vmn2r63__chr7	0.0658872	0.0658604	0.999594	0.0637731
Rgsl1__chr1	0.0658874	0.0658604	0.999591	0.0637732
Mdh1b__chr1	0.0658875	0.0658604	0.99959	0.0637734
Xlr4c__chrX	0.0658875	0.0662371	1.00531	0.0637734
Olfr1034__chr2	0.0658875	0.0658604	0.999589	0.0637734
Arid3c__chr4	0.0658877	0.0658604	0.999586	0.0637736
Cyp26c1__chr19	0.0658877	0.0658604	0.999586	0.0637736
Cyp3a25__chr5	0.0658877	0.0658604	0.999586	0.0637736
Fshr__chr17	0.0658877	0.0658604	0.999586	0.0637736
Plac8l1__chr18	0.0658877	0.0658604	0.999586	0.0637736
Sh2d7__chr9	0.0658877	0.0658604	0.999586	0.0637736
Zfp572__chr15	0.0658877	0.0658604	0.999586	0.0637736
Smok2a__chr17	0.0658877	0.0658604	0.999586	0.0637736
Zkscan7__chr9	0.0658879	0.0658604	0.999584	0.0637737
Pdx1__chr5	0.0658879	0.0662778	1.00592	0.0637737
Lypd5__chr7	0.0658879	0.0658604	0.999583	0.0637737
Armc12__chr17	0.065888	0.0658604	0.999582	0.0637738
1500016L03Rik__chr11	0.0658883	0.0658604	0.999577	0.0637741
Mir669k__chr2	0.0658884	0.0658604	0.999576	0.0637742
Slain1__chr14	0.0658884	0.0658604	0.999576	0.0637742
Snord32a__chr7	0.0658884	0.0658604	0.999576	0.0637742
Tbx21__chr11	0.0658884	0.0658604	0.999576	0.0637742
Htr6__chr4	0.0658884	0.0658604	0.999575	0.0637743
Neurog2__chr3	0.0658885	0.0658604	0.999574	0.0637743
Ttll9__chr2	0.0658886	0.0658604	0.999573	0.0637744
1700067K01Rik__chr8	0.0658888	0.0658604	0.99957	0.0637746
Scgb1a1__chr19	0.0658888	0.0658604	0.99957	0.0637746
1700018B24Rik__chr3	0.065889	0.0658604	0.999566	0.0637748
D930015M05Rik__chr2	0.065889	0.0658604	0.999566	0.0637748
Olfr905__chr9	0.065889	0.0658604	0.999566	0.0637748
Prop1__chr11	0.065889	0.0658604	0.999566	0.0637748
Prrxl1__chr14	0.065889	0.0658604	0.999566	0.0637748
Sval3__chr6	0.065889	0.0658604	0.999566	0.0637748
Vmn1r183__chr7	0.065889	0.0658604	0.999566	0.0637748
Rmnd1__chr10	0.0658891	0.0658604	0.999565	0.0637748
Asb17__chr3	0.0658891	0.0658604	0.999565	0.0637749
Cyp2c39__chr19	0.0658891	0.0658604	0.999565	0.0637749
E330034G19Rik__chr14	0.0658891	0.0658604	0.999565	0.0637749
Efcab4b__chr6	0.0658891	0.0658604	0.999565	0.0637749
Fam229a__chr4	0.0658891	0.0658604	0.999565	0.0637749
Fcamr__chr1	0.0658891	0.0658604	0.999565	0.0637749
Fev__chr1	0.0658891	0.0658604	0.999565	0.0637749
Iqcj__chr3	0.0658891	0.0658604	0.999565	0.0637749
Olfr1148__chr2	0.0658891	0.0658604	0.999565	0.0637749
Olfr267__chr4	0.0658891	0.0658604	0.999565	0.0637749
Olfr681__chr7	0.0658891	0.0658604	0.999565	0.0637749
Olfr714__chr7	0.0658891	0.0658604	0.999565	0.0637749
Otop1__chr5	0.0658891	0.0658604	0.999565	0.0637749
Pcdha1__chr18	0.0658891	0.0658604	0.999565	0.0637749
Taar9__chr10	0.0658891	0.0658604	0.999565	0.0637749
Fga__chr3	0.0658892	0.0658604	0.999564	0.0637749
Snora74a__chr18	0.0658893	0.0658604	0.999562	0.063775
Hist1h2bk__chr13	0.0658896	0.0658604	0.999558	0.0637753
4930584F24Rik__chr5	0.0658896	0.0658604	0.999557	0.0637753
Fabp1__chr6	0.0658899	0.0658604	0.999553	0.0637756
Prss50__chr9	0.0658899	0.0658604	0.999553	0.0637756
Tssk6__chr8	0.06589	0.0658604	0.999551	0.0637757
Ceacam5__chr7	0.0658902	0.0658604	0.999548	0.0637759
Dapl1__chr2	0.0658903	0.0673393	1.02199	0.063776
Fxyd4__chr6	0.0658903	0.0658604	0.999546	0.063776
Gm13178__chr4	0.0658903	0.0669794	1.01653	0.063776
9230115E21Rik__chr9	0.0658904	0.0658604	0.999545	0.0637761
AA387883__chr19	0.0658904	0.0658604	0.999545	0.0637761
Kcnj9__chr1	0.0658904	0.0658604	0.999545	0.0637761
Lrrc43__chr5	0.0658904	0.0658604	0.999545	0.0637761
Mir873__chr4	0.0658904	0.0658604	0.999545	0.0637761
Olfr1130__chr2	0.0658904	0.0658604	0.999545	0.0637761
Olfr1512__chr14	0.0658904	0.0658604	0.999545	0.0637761
Olfr190__chr16	0.0658904	0.0658604	0.999545	0.0637761
Olfr206__chr16	0.0658904	0.0658604	0.999545	0.0637761
Olfr464__chr11	0.0658904	0.0658604	0.999545	0.0637761
Olfr493__chr7	0.0658904	0.0658604	0.999545	0.0637761
Olfr75-ps1__chr11	0.0658904	0.0658604	0.999545	0.0637761
Sowahd__chrX	0.0658904	0.0658604	0.999545	0.0637761
Syce1l__chr8	0.0658904	0.0658604	0.999545	0.0637761
Vmn1r1__chr1	0.0658904	0.0658604	0.999545	0.0637761
Wnt3a__chr11	0.0658904	0.0658604	0.999545	0.0637761
1700030M09Rik__chr8	0.0658906	0.0658604	0.999543	0.0637762
4930524N10Rik__chrX	0.0658906	0.0658604	0.999543	0.0637762
Cartpt__chr13	0.0658906	0.0658604	0.999543	0.0637762
E030002O03Rik__chr7	0.0658906	0.0658604	0.999543	0.0637762
Eps8l3__chr3	0.0658906	0.0658604	0.999543	0.0637762
Krt9__chr11	0.0658906	0.0658604	0.999543	0.0637762
Msmb__chr14	0.0658906	0.0658604	0.999543	0.0637762
Nobox__chr6	0.0658906	0.0658604	0.999543	0.0637762
Nup62-il4i1__chr7	0.0658906	0.0658604	0.999543	0.0637762
Olfr1408__chr1	0.0658906	0.0658604	0.999543	0.0637762
Olfr564__chr7	0.0658906	0.0658604	0.999543	0.0637762
Olfr771__chr10	0.0658906	0.0658604	0.999543	0.0637762
Olfr924__chr9	0.0658906	0.0658604	0.999543	0.0637762
Ovol2__chr2	0.0658906	0.0658604	0.999543	0.0637762
Pcdha5__chr18	0.0658906	0.0658604	0.999543	0.0637762
Prl8a8__chr13	0.0658906	0.0658604	0.999543	0.0637762
Sstr1__chr12	0.0658906	0.0658604	0.999543	0.0637762
Sva__chr6	0.0658906	0.0658604	0.999543	0.0637762
Ap3b2__chr7	0.0658906	0.0658604	0.999543	0.0637762
Pira6__chr7	0.0658907	0.0658604	0.999541	0.0637763
Hist1h4a__chr13	0.0658907	0.0658604	0.99954	0.0637764
Serpina5__chr12	0.065891	0.0658604	0.999535	0.0637767
Fcnb__chr2	0.0658911	0.0658604	0.999534	0.0637768
Ppp1r14d__chr2	0.0658911	0.0658604	0.999534	0.0637768
Krt73__chr15	0.0658913	0.0667825	1.01353	0.0637769
Ces3b__chr8	0.0658913	0.0662673	1.00571	0.0637769
A630012P03Rik__chrX	0.0658913	0.0658604	0.999532	0.0637769
AI854517__chr7	0.0658913	0.0658604	0.999532	0.0637769
C1rb__chr6	0.0658913	0.0658604	0.999532	0.0637769
Ccdc178__chr18	0.0658913	0.0658604	0.999532	0.0637769
Clcnka__chr4	0.0658913	0.0658604	0.999532	0.0637769
Cyp17a1__chr19	0.0658913	0.0658604	0.999532	0.0637769
Rhox12__chrX	0.0658913	0.0658604	0.999532	0.0637769
Vmn1r174__chr7	0.0658913	0.0658604	0.999532	0.0637769
Cldn23__chr8	0.0658913	0.0658604	0.999531	0.063777
Nkx6-2__chr7	0.0658913	0.0658604	0.999531	0.063777
Snord17__chr2	0.0658913	0.0658604	0.999531	0.063777
Olfr1446__chr19	0.0658915	0.0658604	0.999528	0.0637772
1700022E09Rik__chr16	0.0658916	0.0658604	0.999527	0.0637772
Guca2a__chr4	0.0658917	0.0658604	0.999526	0.0637773
Ccdc105__chr10	0.0658917	0.0658604	0.999525	0.0637773
Hgd__chr16	0.0658918	0.0658604	0.999523	0.0637774
Mir5106__chr4	0.0658918	0.0658604	0.999523	0.0637774
Olfr1404__chr1	0.065892	0.0658604	0.999521	0.0637776
1700066B17Rik__chr1	0.0658921	0.0658604	0.999519	0.0637777
1700112J05Rik__chr5	0.0658921	0.0658604	0.999519	0.0637777
4931431C16Rik__chr5	0.0658921	0.0658604	0.999519	0.0637777
Htr1a__chr13	0.0658921	0.0658604	0.999519	0.0637777
Krt71__chr15	0.0658921	0.0658604	0.999519	0.0637777
Mir196a-1__chr11	0.0658921	0.0658604	0.999519	0.0637777
Olfr118__chr17	0.0658921	0.0658604	0.999519	0.0637777
Prm3__chr16	0.0658921	0.0658604	0.999519	0.0637777
Psg18__chr7	0.0658921	0.0658604	0.999519	0.0637777
Tomt__chr7	0.0658921	0.0658604	0.999519	0.0637777
Tsks__chr7	0.0658921	0.0658604	0.999519	0.0637777
Wfdc3__chr2	0.0658921	0.0658604	0.999519	0.0637777
Wnt1__chr15	0.0658921	0.0658604	0.999519	0.0637777
Zdhhc25__chr15	0.0658921	0.0658604	0.999519	0.0637777
Vmn2r84__chr10	0.0658923	0.0658604	0.999517	0.0637779
Lect2__chr13	0.0658924	0.0658604	0.999514	0.063778
1700024F13Rik__chr13	0.0658924	0.0658604	0.999514	0.063778
Slc35d3__chr10	0.0658926	0.0658604	0.999512	0.0637781
4930502E18Rik__chrX	0.0658927	0.0658604	0.99951	0.0637783
2210417A02Rik__chr5	0.0658928	0.0658604	0.999509	0.0637784
Dlgap3__chr4	0.0658928	0.0658604	0.999509	0.0637784
Olfr1284__chr2	0.0658929	0.0658604	0.999507	0.0637785
4930438E09Rik__chr14	0.065893	0.0658604	0.999505	0.0637786
Bpifa6__chr2	0.065893	0.0658604	0.999505	0.0637786
D030047H15Rik__chr7	0.065893	0.0658604	0.999505	0.0637786
Lce3b__chr3	0.065893	0.0658604	0.999505	0.0637786
Nlrp14__chr7	0.065893	0.0658604	0.999505	0.0637786
Olfr968__chr9	0.065893	0.0658604	0.999505	0.0637786
Prr9__chr3	0.065893	0.0658604	0.999505	0.0637786
Prss56__chr1	0.065893	0.0658604	0.999505	0.0637786
Vmn1r225__chr17	0.065893	0.0658604	0.999505	0.0637786
4933407E24Rik__chr4	0.0658931	0.0658604	0.999504	0.0637786
Hist1h1t__chr13	0.0658931	0.0658604	0.999504	0.0637786
Olfr955__chr9	0.0658931	0.0658604	0.999504	0.0637787
Crisp1__chr17	0.0658933	0.065962	1.00104	0.0637788
Pira2__chr7	0.0658933	0.0658604	0.999501	0.0637788
Ugt2b34__chr5	0.0658934	0.0658604	0.9995	0.0637789
AI848285__chr15	0.0658934	0.066691	1.0121	0.0637789
5830403L16Rik__chr1	0.0658934	0.0658604	0.9995	0.0637789
Fxyd3__chr7	0.0658934	0.0658604	0.9995	0.0637789
Tcte3__chr17	0.0658935	0.0658604	0.999498	0.063779
Slc16a8__chr15	0.0658937	0.0661388	1.00372	0.0637792
Zfp781__chr10	0.0658937	0.0658604	0.999495	0.0637792
Sntb1__chr15	0.0658938	0.0658604	0.999493	0.0637793
Aifm3__chr16	0.0658939	0.0659088	1.00023	0.0637793
Syt9__chr7	0.0658939	0.0658604	0.999493	0.0637793
Ntn5__chr7	0.0658939	0.0658604	0.999492	0.0637794
Sds__chr5	0.0658939	0.0658604	0.999492	0.0637794
Olfr147__chr9	0.065894	0.0658604	0.999491	0.0637794
Vmn2r17__chr5	0.065894	0.0658604	0.999491	0.0637794
Asic1__chr15	0.065894	0.0658604	0.999491	0.0637795
Mpped1__chr15	0.0658941	0.0658604	0.999489	0.0637796
Cpa5__chr6	0.0658943	0.0673787	1.02253	0.0637797
Slc26a9__chr1	0.0658943	0.0663152	1.00639	0.0637797
Iapp__chr6	0.0658943	0.0658604	0.999487	0.0637797
Lrit3__chr3	0.0658943	0.0658604	0.999487	0.0637797
Mir5119__chr11	0.0658943	0.0658604	0.999487	0.0637797
Vmn1r17__chr6	0.0658943	0.0658604	0.999487	0.0637797
4930526D03Rik__chr2	0.0658943	0.0658604	0.999486	0.0637798
Serpina9__chr12	0.0658954	0.0658604	0.99947	0.0637807
2200002J24Rik__chr7	0.0658955	0.0658604	0.999468	0.0637808
Trim14__chr4	0.0658955	0.0658604	0.999468	0.0637808
Evx1__chr6	0.0658956	0.0658604	0.999466	0.063781
Gm7714__chr5	0.0658956	0.0658604	0.999466	0.063781
1700109G15Rik__chr11	0.0658957	0.0658604	0.999464	0.0637811
4930433B08Rik__chr3	0.0658957	0.0658604	0.999464	0.0637811
Btnl1__chr17	0.0658957	0.0658604	0.999464	0.0637811
Gm11564__chr11	0.0658957	0.0658604	0.999464	0.0637811
Otoa__chr7	0.0658958	0.0658604	0.999463	0.0637812
1700021N21Rik__chr4	0.0658958	0.0658604	0.999463	0.0637812
Azgp1__chr5	0.0658958	0.0658604	0.999463	0.0637812
Ccdc121__chr1	0.0658958	0.0658604	0.999463	0.0637812
Ces1b__chr8	0.0658958	0.0658604	0.999463	0.0637812
Gm362__chrX	0.0658958	0.0658604	0.999463	0.0637812
Gm5868__chr5	0.0658958	0.0658604	0.999463	0.0637812
Mir669m-2__chrX	0.0658958	0.0658604	0.999463	0.0637812
Olfr171__chr16	0.0658958	0.0658604	0.999463	0.0637812
Otor__chr2	0.0658958	0.0658604	0.999463	0.0637812
Retnlb__chr16	0.0658958	0.0658604	0.999463	0.0637812
Tpo__chr12	0.0658958	0.0658604	0.999463	0.0637812
Rims3__chr4	0.0658958	0.0658604	0.999463	0.0637812
1700057G04Rik__chr9	0.065896	0.0658604	0.999461	0.0637813
D930007P13Rik__chr15	0.0658964	0.0658604	0.999454	0.0637817
Gdf7__chr12	0.0658964	0.0658604	0.999454	0.0637817
Spink6__chr18	0.0658964	0.0658604	0.999454	0.0637817
Lct__chr1	0.0658964	0.065962	1.001	0.0637817
Vmn1r4__chr6	0.0658966	0.0658604	0.999452	0.0637819
2310061N02Rik__chr16	0.0658967	0.0658604	0.99945	0.063782
Stpg2__chr3	0.0658967	0.0658604	0.99945	0.063782
Gm6878__chr14	0.0658967	0.0658604	0.99945	0.063782
Vmn1r11__chr6	0.0658967	0.0658604	0.99945	0.063782
Ano9__chr7	0.0658968	0.0668854	1.015	0.0637821
1700104A03Rik__chr9	0.0658968	0.0658604	0.999448	0.0637821
1700112H15Rik__chr1	0.0658968	0.0658604	0.999448	0.0637821
Cyp4x1__chr4	0.0658968	0.0658604	0.999448	0.0637821
Gm5__chr5	0.0658968	0.0658604	0.999448	0.0637821
Hes5__chr4	0.0658968	0.0658604	0.999448	0.0637821
Lrcol1__chr5	0.0658968	0.0658604	0.999448	0.0637821
Odf4__chr11	0.0658968	0.0658604	0.999448	0.0637821
Olfr1134__chr2	0.0658968	0.0658604	0.999448	0.0637821
Olfr12__chr1	0.0658968	0.0658604	0.999448	0.0637821
Olfr1308__chr2	0.0658968	0.0658604	0.999448	0.0637821
Pcdha7__chr18	0.0658968	0.0658604	0.999448	0.0637821
Tas2r116__chr6	0.0658968	0.0658604	0.999448	0.0637821
Stmnd1__chr13	0.0658969	0.0658604	0.999447	0.0637822
Vmn1r202__chr13	0.0658969	0.0658604	0.999446	0.0637822
Gabrd__chr4	0.0658971	0.0658604	0.999444	0.0637823
2810442N19Rik__chr1	0.0658972	0.0658604	0.999442	0.0637825
Gm6034__chr17	0.0658974	0.0658604	0.999439	0.0637827
Olfr1282__chr2	0.0658974	0.0658604	0.999439	0.0637827
Klk1b11__chr7	0.0658979	0.0659938	1.00146	0.0637831
Olfr911-ps1__chr9	0.0658981	0.0662519	1.00537	0.0637833
A930003A15Rik__chr16	0.0658981	0.0658604	0.999428	0.0637833
Adcyap1__chr17	0.0658981	0.0658604	0.999428	0.0637833
Vmn1r77__chr7	0.0658981	0.0658604	0.999428	0.0637833
Efcab10__chr12	0.0658982	0.0658604	0.999428	0.0637834
1700058G18Rik__chr10	0.0658983	0.0658604	0.999426	0.0637835
Actl7a__chr4	0.0658983	0.0658604	0.999426	0.0637835
Dnajb7__chr15	0.0658984	0.0658604	0.999424	0.0637836
Ak7__chr12	0.0658985	0.0658604	0.999422	0.0637837
Prpmp5__chr6	0.0658985	0.0658604	0.999422	0.0637837
Usp17le__chr7	0.0658987	0.0658604	0.99942	0.0637838
Cpsf4l__chr11	0.0658987	0.0658604	0.99942	0.0637839
Spata31d1c__chr13	0.0658987	0.0658604	0.99942	0.0637839
Arl9__chr5	0.0658988	0.0658604	0.999418	0.0637839
Xlr3b__chrX	0.0658988	0.0658604	0.999418	0.0637839
Gm6260__chr3	0.0658988	0.0658604	0.999417	0.063784
Olfr598__chr7	0.0658989	0.0666413	1.01127	0.0637841
5430402O13Rik__chr6	0.0658992	0.0658604	0.999412	0.0637843
Gm12830__chr4	0.0658992	0.0658604	0.999412	0.0637843
Fmo9__chr1	0.0658994	0.0658604	0.999409	0.0637845
Prl7b1__chr13	0.0658995	0.0658604	0.999407	0.0637846
Mir15a__chr14	0.0658998	0.0658604	0.999402	0.0637849
Gm11186__chr11	0.0658998	0.0658604	0.999402	0.0637849
Sgk2__chr2	0.0658998	0.0658604	0.999402	0.0637849
Kcnj1__chr9	0.0658998	0.0658604	0.999402	0.0637849
5830418P13Rik__chr9	0.0658999	0.0658604	0.999401	0.063785
Olfr229__chr9	0.0658999	0.0658604	0.999401	0.063785
Olfr52__chr2	0.0658999	0.0658604	0.999401	0.063785
Bpifb1__chr2	0.0658999	0.0658604	0.9994	0.063785
Spata3__chr1	0.0658999	0.0658604	0.9994	0.063785
Il22ra2__chr10	0.0659	0.0666819	1.01187	0.063785
Slc39a12__chr2	0.0659002	0.0658604	0.999396	0.0637853
Gm9866__chr12	0.0659003	0.0658604	0.999395	0.0637854
Olfr170__chr16	0.0659003	0.0658604	0.999395	0.0637854
Gpr135__chr12	0.0659004	0.0674428	1.02341	0.0637854
Sox30__chr11	0.0659004	0.0668361	1.0142	0.0637854
Tmprss2__chr16	0.0659005	0.0658604	0.999392	0.0637856
C130026L21Rik__chr5	0.0659006	0.0658604	0.999391	0.0637856
Cdh9__chr15	0.0659007	0.0658604	0.99939	0.0637857
Art2a-ps__chr7	0.0659007	0.0658604	0.999389	0.0637857
Gm5441__chr12	0.0659007	0.0658604	0.999388	0.0637858
Rhcg__chr7	0.0659007	0.0658604	0.999388	0.0637858
Zmynd10__chr9	0.0659007	0.0658604	0.999388	0.0637858
Gm15070__chrX	0.0659008	0.0658604	0.999387	0.0637859
Krtdap__chr7	0.0659009	0.0658604	0.999386	0.063786
4930405A10Rik__chr14	0.0659011	0.0658604	0.999382	0.0637862
Amelx__chrX	0.0659011	0.0658604	0.999382	0.0637862
Asz1__chr6	0.0659011	0.0658604	0.999382	0.0637862
Snord19__chr14	0.0659012	0.0658604	0.999382	0.0637862
Acbd7__chr2	0.0659013	0.066174	1.00414	0.0637863
Mppe1__chr18	0.0659013	0.0663803	1.00727	0.0637863
Il12rb2__chr6	0.0659013	0.0672205	1.02002	0.0637863
Vmn1r15__chr6	0.0659013	0.0658604	0.99938	0.0637863
4921511I17Rik__chr12	0.0659014	0.0658604	0.999378	0.0637864
Olfr657__chr7	0.0659014	0.0658604	0.999378	0.0637864
Olfr1212__chr2	0.0659021	0.0658604	0.999368	0.063787
Trim29__chr9	0.0659021	0.0658604	0.999368	0.0637871
Xlr4a__chrX	0.0659021	0.0658604	0.999368	0.0637871
3010033K07Rik__chr8	0.0659022	0.0658604	0.999367	0.0637871
Mstn__chr1	0.0659023	0.0658604	0.999365	0.0637873
1700057H15Rik__chr4	0.0659025	0.0658604	0.999361	0.0637875
2610035F20Rik__chr14	0.0659025	0.0658604	0.999361	0.0637875
Bpi__chr2	0.0659025	0.0658604	0.999361	0.0637875
Galp__chr7	0.0659025	0.0658604	0.999361	0.0637875
Mir1965__chr7	0.0659025	0.0658604	0.999361	0.0637875
Nell1__chr7	0.0659025	0.0658604	0.999361	0.0637875
Rnf112__chr11	0.0659025	0.0658604	0.999361	0.0637875
Tas2r136__chr6	0.0659025	0.0658604	0.999361	0.0637875
Tm4sf19__chr16	0.0659029	0.0658604	0.999356	0.0637878
Esrp2__chr8	0.0659029	0.0658604	0.999356	0.0637878
Klk5__chr7	0.0659029	0.0658604	0.999356	0.0637878
Nkiras2__chr11	0.065903	0.0658604	0.999355	0.0637879
Nxph3__chr11	0.0659031	0.0658604	0.999352	0.063788
Lgals2__chr15	0.0659034	0.0658604	0.999349	0.0637882
Olfr1270__chr2	0.0659034	0.0658604	0.999348	0.0637882
1500002O10Rik__chr2	0.0659035	0.0658604	0.999347	0.0637883
Gm11568__chr11	0.0659035	0.0658604	0.999347	0.0637883
Olfr640__chr7	0.0659035	0.0658604	0.999347	0.0637883
Olfr866__chr9	0.0659035	0.0658604	0.999347	0.0637883
Prl8a9__chr13	0.0659035	0.0658604	0.999347	0.0637883
Prame__chrX	0.0659036	0.0665743	1.01018	0.0637884
Mir340__chr11	0.0659036	0.0658604	0.999346	0.0637884
Pcdha9__chr18	0.0659036	0.0658604	0.999346	0.0637884
Lypd1__chr1	0.0659036	0.0658604	0.999344	0.0637885
Olfr344__chr2	0.0659039	0.0658604	0.999341	0.0637887
Hsd11b2__chr8	0.0659039	0.0658604	0.999341	0.0637887
Hoxd12__chr2	0.0659042	0.0658604	0.999335	0.0637891
Kcnk4__chr19	0.0659042	0.0658604	0.999335	0.0637891
Gm5346__chr8	0.0659043	0.0658604	0.999335	0.0637891
Snord92__chr17	0.0659043	0.0658604	0.999335	0.0637891
Sp5__chr2	0.0659043	0.0663345	1.00653	0.0637891
Got1l1__chr8	0.0659043	0.0658604	0.999335	0.0637891
Tmem150b__chr7	0.0659045	0.0658604	0.999331	0.0637893
Ctsj__chr13	0.0659045	0.0658604	0.999331	0.0637893
Grhl1__chr12	0.0659046	0.0658604	0.99933	0.0637894
Rag1__chr2	0.0659048	0.0667377	1.01264	0.0637896
Kcns2__chr15	0.0659048	0.065962	1.00087	0.0637896
1700031M16Rik__chr15	0.0659048	0.0658604	0.999327	0.0637896
Akr1c18__chr13	0.0659048	0.0658604	0.999327	0.0637896
B3galt5__chr16	0.0659048	0.0658604	0.999327	0.0637896
Cndp1__chr18	0.0659048	0.0658604	0.999327	0.0637896
Hoxd1__chr2	0.0659048	0.0658604	0.999327	0.0637896
Olfr1225__chr2	0.0659048	0.0658604	0.999327	0.0637896
Olfr1278__chr2	0.0659048	0.0658604	0.999327	0.0637896
Olfr794__chr10	0.0659048	0.0658604	0.999327	0.0637896
Pcsk9__chr4	0.0659048	0.0658604	0.999327	0.0637896
4922501L14Rik__chr3	0.0659049	0.0658604	0.999326	0.0637896
Ccdc64b__chr17	0.0659054	0.0658604	0.999318	0.0637901
Itln1__chr1	0.0659054	0.0658604	0.999318	0.0637901
Gm6455__chr5	0.0659054	0.0658604	0.999318	0.0637901
4930554C24Rik__chr9	0.0659054	0.0658604	0.999317	0.0637902
Car1__chr3	0.0659054	0.0658604	0.999317	0.0637902
CK137956__chr4	0.0659054	0.0658604	0.999317	0.0637902
Fam162b__chr10	0.0659054	0.0658604	0.999317	0.0637902
Kcng3__chr17	0.0659054	0.0658604	0.999317	0.0637902
Olfr103__chr17	0.0659054	0.0658604	0.999317	0.0637902
Olfr509__chr7	0.0659054	0.0658604	0.999317	0.0637902
Scgb2b7__chr7	0.0659054	0.0658604	0.999317	0.0637902
Cyp2w1__chr5	0.0659054	0.0658604	0.999317	0.0637902
Ddb2__chr2	0.0659055	0.0659065	1.00002	0.0637902
Olfr543__chr7	0.0659058	0.0658604	0.999312	0.0637905
A930003O13Rik__chr5	0.0659058	0.0658604	0.999311	0.0637906
Tmem59l__chr8	0.0659061	0.0658604	0.999306	0.0637908
Tex36__chr7	0.0659062	0.0658604	0.999306	0.0637909
4931431F19Rik__chr7	0.0659063	0.0658604	0.999304	0.063791
Fam196b__chr11	0.0659063	0.0658604	0.999304	0.063791
Gm15850__chr1	0.0659063	0.0658604	0.999304	0.063791
Hnf1a__chr5	0.0659063	0.0658604	0.999304	0.063791
Magee2__chrX	0.0659063	0.0658604	0.999304	0.063791
Olfr691__chr7	0.0659063	0.0658604	0.999304	0.063791
Ugt1a1__chr1	0.0659063	0.0658604	0.999304	0.063791
Vmn1r13__chr6	0.0659065	0.0658604	0.999301	0.0637912
BC048679__chr7	0.0659066	0.0658604	0.999299	0.0637913
Cst8__chr2	0.0659066	0.0658604	0.999299	0.0637913
Cyp2d34__chr15	0.0659066	0.0658604	0.999299	0.0637913
Kap__chr6	0.0659066	0.0658604	0.999299	0.0637913
Olfr1230__chr2	0.0659066	0.0658604	0.999299	0.0637913
Olfr297__chr7	0.0659066	0.0658604	0.999299	0.0637913
Olfr720__chr14	0.0659066	0.0658604	0.999299	0.0637913
Taar4__chr10	0.0659066	0.0658604	0.999299	0.0637913
Trp53tg5__chr2	0.0659066	0.0658604	0.999299	0.0637913
Gm13031__chr4	0.0659069	0.0658604	0.999295	0.0637916
Cck__chr9	0.065907	0.0658604	0.999294	0.0637916
Fam189a1__chr7	0.065907	0.0658604	0.999294	0.0637916
Gm12__chr11	0.065907	0.0658604	0.999294	0.0637916
Katnal2__chr18	0.065907	0.0658604	0.999294	0.0637916
Krt2__chr15	0.065907	0.0658604	0.999294	0.0637916
Olfr16__chr1	0.065907	0.0658604	0.999294	0.0637916
Snord89__chr1	0.065907	0.0658604	0.999294	0.0637916
Vsig1__chrX	0.0659071	0.0680019	1.03179	0.0637917
Kcnh6__chr11	0.0659071	0.0659088	1.00003	0.0637917
4930567J20Rik__chr16	0.0659071	0.0658604	0.999293	0.0637917
Adam21__chr12	0.0659071	0.0658604	0.999293	0.0637917
Cdh15__chr8	0.0659071	0.0658604	0.999293	0.0637917
Duxbl1__chr14	0.0659071	0.0658604	0.999293	0.0637917
Efcab1__chr16	0.0659071	0.0658604	0.999293	0.0637917
Galr3__chr15	0.0659071	0.0658604	0.999293	0.0637917
Gapdhs__chr7	0.0659071	0.0658604	0.999293	0.0637917
Gm765__chr6	0.0659071	0.0658604	0.999293	0.0637917
Gpr26__chr7	0.0659071	0.0658604	0.999293	0.0637917
Hpd__chr5	0.0659071	0.0658604	0.999293	0.0637917
Mir125b-1__chr9	0.0659071	0.0658604	0.999293	0.0637917
Mir138-1__chr9	0.0659071	0.0658604	0.999293	0.0637917
Mir200a__chr4	0.0659071	0.0658604	0.999293	0.0637917
Mir301__chr11	0.0659071	0.0658604	0.999293	0.0637917
Mir92-2__chrX	0.0659071	0.0658604	0.999293	0.0637917
Olfr1310__chr2	0.0659071	0.0658604	0.999293	0.0637917
Olfr1491__chr19	0.0659071	0.0658604	0.999293	0.0637917
Olfr3__chr2	0.0659071	0.0658604	0.999293	0.0637917
Olfr67__chr7	0.0659071	0.0658604	0.999293	0.0637917
Olfr994__chr2	0.0659071	0.0658604	0.999293	0.0637917
Prdm13__chr4	0.0659071	0.0658604	0.999293	0.0637917
Strc__chr2	0.0659071	0.0658604	0.999293	0.0637917
Tubb1__chr2	0.0659071	0.0658604	0.999293	0.0637917
Vmn1r196__chr13	0.0659071	0.0658604	0.999293	0.0637917
Fam43b__chr4	0.0659072	0.0658604	0.99929	0.0637919
Cyp2j8__chr4	0.0659073	0.0658604	0.99929	0.0637919
Echdc1__chr10	0.0659073	0.0665934	1.01041	0.0637919
Fam46d__chrX	0.0659074	0.0658604	0.999287	0.063792
Tmem139__chr6	0.0659076	0.0658604	0.999284	0.0637922
Arhgap36__chrX	0.0659077	0.0672881	1.02094	0.0637923
Gpx6__chr13	0.0659077	0.0666819	1.01175	0.0637923
Mroh4__chr15	0.0659077	0.0660235	1.00176	0.0637923
A630076J17Rik__chr3	0.0659077	0.0658604	0.999282	0.0637923
Crygd__chr1	0.0659077	0.0658604	0.999282	0.0637923
Mcpt-ps1__chr14	0.0659077	0.0658604	0.999282	0.0637923
Mir23b__chr13	0.0659077	0.0658604	0.999282	0.0637923
Oas1e__chr5	0.0659077	0.0658604	0.999282	0.0637923
Olfr195__chr16	0.0659077	0.0658604	0.999282	0.0637923
Vmn1r88__chr7	0.0659077	0.0658604	0.999282	0.0637923
1700025F22Rik__chr19	0.0659077	0.0658604	0.999282	0.0637923
Cyp3a44__chr5	0.0659078	0.0658604	0.999282	0.0637924
Gm10510__chr17	0.0659078	0.0658604	0.999282	0.0637924
Olfr411__chr11	0.0659078	0.0658604	0.999282	0.0637924
Olfr845__chr9	0.0659078	0.0658604	0.999282	0.0637924
1700063A18Rik__chr1	0.065908	0.0658604	0.999278	0.0637926
Cyp3a11__chr5	0.0659081	0.0658604	0.999276	0.0637927
Hmx3__chr7	0.0659081	0.0658604	0.999276	0.0637927
4930435E12Rik__chr16	0.0659083	0.0658604	0.999274	0.0637929
BC049635__chr4	0.0659083	0.0658604	0.999274	0.0637929
Bsph1__chr7	0.0659083	0.0658604	0.999274	0.0637929
Chst5__chr8	0.0659083	0.0658604	0.999274	0.0637929
Cyp4a12b__chr4	0.0659083	0.0658604	0.999274	0.0637929
Gzmk__chr13	0.0659083	0.0658604	0.999274	0.0637929
Ivl__chr3	0.0659083	0.0658604	0.999274	0.0637929
Izumo2__chr7	0.0659083	0.0658604	0.999274	0.0637929
Olfr357__chr2	0.0659083	0.0658604	0.999274	0.0637929
Olfr773__chr10	0.0659083	0.0658604	0.999274	0.0637929
Adam6b__chr12	0.0659083	0.0658604	0.999274	0.0637929
Upk3a__chr15	0.0659084	0.0658604	0.999273	0.0637929
1700001G11Rik__chr14	0.0659085	0.0658604	0.99927	0.0637931
Gm867__chr10	0.0659085	0.0658604	0.99927	0.0637931
Olfr952__chr9	0.0659085	0.0658604	0.99927	0.0637931
Slc6a11__chr6	0.0659085	0.0658604	0.99927	0.0637931
Gm4489__chr10	0.0659086	0.0658604	0.99927	0.0637931
Igbp1b__chr6	0.0659086	0.0658604	0.99927	0.0637931
Lcn6__chr2	0.0659086	0.0658604	0.99927	0.0637931
Arl13a__chrX	0.0659086	0.0658604	0.999269	0.0637932
Defb28__chr2	0.0659088	0.0658604	0.999266	0.0637933
Mcpt1__chr14	0.0659088	0.0658604	0.999266	0.0637933
Mslnl__chr17	0.0659088	0.0658604	0.999266	0.0637933
1700128A07Rik__chr14	0.0659089	0.0658604	0.999265	0.0637934
2310065F04Rik__chr11	0.0659089	0.0658604	0.999265	0.0637934
Ang4__chr14	0.0659089	0.0658604	0.999265	0.0637934
Olfr1029__chr2	0.0659089	0.0658604	0.999265	0.0637934
Tcstv3__chr13	0.0659089	0.0658604	0.999265	0.0637934
Olfr1186__chr2	0.065909	0.0658604	0.999263	0.0637935
Gm16432__chr1	0.0659091	0.0658604	0.999261	0.0637936
Gje1__chr10	0.0659092	0.0658604	0.999259	0.0637937
Gm10142__chr10	0.0659095	0.0658604	0.999256	0.063794
Olfr1079__chr2	0.0659095	0.0658604	0.999256	0.063794
Klrg1__chr6	0.0659096	0.0658604	0.999254	0.0637941
D930028M14Rik__chr7	0.0659096	0.0658604	0.999254	0.0637941
Il1f6__chr2	0.0659096	0.0658604	0.999254	0.0637941
Olfr1026__chr2	0.0659096	0.0658604	0.999254	0.0637941
4930406D18Rik__chr3	0.0659096	0.0658604	0.999254	0.0637941
Fam132b__chr1	0.0659098	0.0658604	0.999252	0.0637942
Rsph3a__chr17	0.06591	0.0658604	0.999249	0.0637944
Gm94__chr18	0.06591	0.0658604	0.999248	0.0637945
Lce1d__chr3	0.06591	0.0658604	0.999248	0.0637945
Vmn2r6__chr3	0.06591	0.0658604	0.999248	0.0637945
Hapln3__chr7	0.0659101	0.0658604	0.999247	0.0637945
Cdx2__chr5	0.0659102	0.0658604	0.999245	0.0637946
Olfr1354__chr10	0.0659102	0.0658604	0.999245	0.0637946
Olfr521__chr7	0.0659102	0.0658604	0.999245	0.0637947
Spdyb__chr5	0.0659103	0.0658604	0.999243	0.0637948
Rln1__chr19	0.0659104	0.0658604	0.999242	0.0637948
1700020L24Rik__chr11	0.0659104	0.0658604	0.999242	0.0637948
Ccser1__chr6	0.0659104	0.0658604	0.999242	0.0637948
Olfr722__chr14	0.0659105	0.0658604	0.999241	0.0637949
Bpifb2__chr2	0.0659106	0.0658604	0.999239	0.063795
Rdh19__chr10	0.0659106	0.0658604	0.999239	0.063795
Mrgpra2b__chr7	0.0659111	0.0658604	0.999231	0.0637955
Skint10__chr4	0.0659111	0.0658604	0.999231	0.0637955
Il13ra2__chrX	0.0659113	0.0658604	0.999228	0.0637957
4930571K23Rik__chr7	0.0659115	0.0658604	0.999225	0.0637958
4933402J15Rik__chr14	0.0659115	0.0658604	0.999225	0.0637958
Mettl21c__chr1	0.0659115	0.0658604	0.999225	0.0637958
Sult4a1__chr15	0.0659115	0.0658604	0.999225	0.0637958
Tekt4__chr17	0.0659115	0.0658604	0.999225	0.0637958
Traf5__chr1	0.0659115	0.0658604	0.999225	0.0637958
Vmn1r197__chr13	0.0659115	0.0658604	0.999225	0.0637958
Vmn2r71__chr7	0.0659115	0.0658604	0.999225	0.0637958
4930518P08Rik__chr13	0.0659115	0.0658604	0.999225	0.0637959
A230108P19Rik__chr2	0.0659116	0.0658604	0.999224	0.0637959
4930447K03Rik__chr13	0.0659116	0.0658604	0.999224	0.0637959
Gm8909__chr17	0.0659116	0.067524	1.02446	0.063796
Olfr963__chr9	0.0659116	0.0658604	0.999223	0.063796
Olfr985__chr9	0.0659116	0.0658604	0.999223	0.063796
Hoxb6__chr11	0.0659116	0.0658604	0.999223	0.063796
Serpine3__chr14	0.0659118	0.0658604	0.999221	0.0637961
C630031E19Rik__chr12	0.0659119	0.0658604	0.99922	0.0637962
Astl__chr2	0.0659119	0.0658604	0.99922	0.0637962
4930556G01Rik__chr4	0.0659119	0.0658604	0.999219	0.0637962
AF529169__chr9	0.065912	0.0658604	0.999218	0.0637963
Epo__chr5	0.065912	0.0658604	0.999218	0.0637963
Zdhhc23__chr16	0.065912	0.0658604	0.999218	0.0637963
Otof__chr5	0.065912	0.0665743	1.01005	0.0637964
1700039E15Rik__chr7	0.065912	0.0658604	0.999217	0.0637964
A630023A22Rik__chr14	0.0659121	0.0658604	0.999216	0.0637964
2900057B20Rik__chr18	0.0659126	0.0658604	0.999209	0.0637968
Mcoln3__chr3	0.0659129	0.0658604	0.999204	0.0637972
Olfr669__chr7	0.0659129	0.0658604	0.999204	0.0637972
1700017N19Rik__chr10	0.0659131	0.067411	1.02273	0.0637973
Gm996__chr2	0.0659131	0.0658604	0.999201	0.0637973
Snord38a__chr4	0.0659132	0.0658604	0.9992	0.0637974
Kif19a__chr11	0.0659133	0.0658604	0.999198	0.0637976
A930009A15Rik__chr10	0.0659133	0.0658604	0.999197	0.0637976
Pip5kl1__chr2	0.0659134	0.0658604	0.999197	0.0637976
4933407L21Rik__chr1	0.0659134	0.0658604	0.999197	0.0637976
Mc2r__chr18	0.0659134	0.0666857	1.01172	0.0637977
4930533P14Rik__chr1	0.0659135	0.0658604	0.999194	0.0637978
Nmur2__chr11	0.0659136	0.0658604	0.999194	0.0637978
Gnat3__chr5	0.0659136	0.0658604	0.999194	0.0637978
Olfr1321__chrX	0.0659137	0.0658604	0.999192	0.0637979
Gm806__chr13	0.0659137	0.0658604	0.999192	0.0637979
1700074H08Rik__chr13	0.0659137	0.0658604	0.999191	0.063798
Gys2__chr6	0.0659137	0.0658604	0.999191	0.063798
Hbb-y__chr7	0.0659137	0.0658604	0.999191	0.063798
Olfr1136__chr2	0.0659137	0.0658604	0.999191	0.063798
Olfr127__chr17	0.0659137	0.0658604	0.999191	0.063798
Olfr1489__chr19	0.0659137	0.0658604	0.999191	0.063798
Scgb1b3__chr7	0.0659137	0.0658604	0.999191	0.063798
Vmn2r36__chr7	0.0659137	0.0658604	0.999191	0.063798
Olfr1289__chr2	0.0659138	0.0658604	0.999191	0.063798
Spata5l1__chr2	0.0659139	0.0658604	0.999189	0.0637981
Nlrp2__chr7	0.0659141	0.0658604	0.999186	0.0637983
Gm10584__chr7	0.0659141	0.0658604	0.999186	0.0637983
Tex29__chr8	0.0659142	0.0658604	0.999185	0.0637984
9430021M05Rik__chr2	0.0659142	0.0658604	0.999184	0.0637984
Mucl1__chr15	0.0659143	0.0658604	0.999183	0.0637984
Gramd2__chr9	0.0659144	0.0658604	0.999182	0.0637985
Wdr86__chr5	0.0659144	0.0658604	0.999182	0.0637985
Fam221b__chr4	0.0659144	0.0658604	0.999182	0.0637986
Dmrtc2__chr7	0.0659146	0.0658604	0.999178	0.0637988
Clca3__chr3	0.0659146	0.0658604	0.999178	0.0637988
Ly6g5b__chr17	0.0659148	0.0658604	0.999176	0.0637989
Snord33__chr7	0.0659148	0.0658604	0.999176	0.0637989
Klb__chr5	0.0659148	0.0658604	0.999176	0.0637989
Krtap5-4__chr7	0.0659148	0.0658604	0.999176	0.0637989
Casp14__chr10	0.065915	0.0658604	0.999172	0.0637992
Tcstv1__chr13	0.0659152	0.0658604	0.999169	0.0637993
Tmem30c__chr16	0.0659152	0.0666819	1.01163	0.0637994
Lce3e__chr3	0.0659153	0.0658604	0.999168	0.0637994
1700080N15Rik__chr2	0.0659154	0.0658604	0.999166	0.0637995
2610206C17Rik__chr7	0.0659155	0.0658604	0.999165	0.0637996
Celf3__chr3	0.0659155	0.0658604	0.999164	0.0637996
Olfr1135__chr2	0.0659156	0.0658604	0.999164	0.0637997
Msi1__chr5	0.0659156	0.0661328	1.0033	0.0637997
Hist1h2aa__chr13	0.0659156	0.0658604	0.999163	0.0637997
Krt23__chr11	0.0659156	0.0658604	0.999163	0.0637997
Olfr507__chr7	0.0659156	0.0658604	0.999163	0.0637997
Ptpn5__chr7	0.0659156	0.0658604	0.999163	0.0637997
Ces2a__chr8	0.0659156	0.06659	1.01023	0.0637997
1700092E19Rik__chr13	0.0659156	0.0658604	0.999163	0.0637997
2810471M01Rik__chr11	0.0659156	0.0658604	0.999163	0.0637997
4930568D16Rik__chr2	0.0659156	0.0658604	0.999163	0.0637997
D430036J16Rik__chr9	0.0659156	0.0658604	0.999163	0.0637997
Etd__chrX	0.0659156	0.0658604	0.999163	0.0637997
Gm14318__chr2	0.0659156	0.0658604	0.999163	0.0637997
Grid2ip__chr5	0.0659156	0.0658604	0.999163	0.0637997
Gzmf__chr14	0.0659156	0.0658604	0.999163	0.0637997
Krtap1-4__chr11	0.0659156	0.0658604	0.999163	0.0637997
Mir713__chr13	0.0659156	0.0658604	0.999163	0.0637997
Olfr519__chr7	0.0659156	0.0658604	0.999163	0.0637997
Olfr643__chr7	0.0659156	0.0658604	0.999163	0.0637997
Sval2__chr6	0.0659157	0.0658604	0.999161	0.0637998
Myh2__chr11	0.0659158	0.0669137	1.01514	0.0637999
Fdx1l__chr9	0.0659158	0.0658604	0.99916	0.0637999
Snord43__chr15	0.0659159	0.0658604	0.999159	0.0638
Klrb1__chr6	0.0659159	0.0658604	0.999159	0.0638
Rsg1__chr4	0.0659161	0.0658604	0.999156	0.0638002
Snora28__chr12	0.0659161	0.0658604	0.999156	0.0638002
Gm10440__chr5	0.0659162	0.0658604	0.999154	0.0638002
Ear6__chr14	0.0659163	0.0658604	0.999153	0.0638003
A630023P12Rik__chr5	0.0659163	0.0658604	0.999152	0.0638004
Egr4__chr6	0.0659163	0.0658604	0.999152	0.0638004
Gm6792__chr7	0.0659167	0.0658604	0.999146	0.0638007
Gfi1__chr5	0.0659167	0.0667071	1.01199	0.0638008
Vmn1r39__chr6	0.0659168	0.0663483	1.00655	0.0638008
Defb41__chr1	0.0659168	0.0658604	0.999145	0.0638008
Defb43__chr14	0.0659168	0.0658604	0.999145	0.0638008
Gm6696__chr8	0.0659168	0.0658604	0.999145	0.0638008
Pnma1__chr12	0.0659168	0.0658604	0.999145	0.0638008
Nxph4__chr10	0.065917	0.0658604	0.999141	0.063801
Chi3l4__chr3	0.0659173	0.0658604	0.999138	0.0638012
Olfr96__chr17	0.0659173	0.0658604	0.999137	0.0638013
1700012B07Rik__chr11	0.0659174	0.0658604	0.999136	0.0638014
Klra5__chr6	0.0659174	0.0658604	0.999136	0.0638014
Olfr323__chr11	0.0659174	0.0658604	0.999136	0.0638014
Hist1h2an__chr13	0.0659177	0.0658604	0.999132	0.0638016
Prps1l1__chr12	0.0659177	0.0658604	0.999131	0.0638017
Snord71__chr8	0.0659177	0.0658604	0.999131	0.0638017
Dyrk4__chr6	0.0659177	0.0658604	0.999131	0.0638017
Plin1__chr7	0.0659177	0.0658604	0.999131	0.0638017
4930564G21Rik__chr10	0.0659178	0.0658604	0.99913	0.0638017
Gm7534__chr4	0.0659178	0.0658604	0.99913	0.0638017
Rspo2__chr15	0.0659179	0.0658604	0.999128	0.0638018
Trpm5__chr7	0.0659179	0.0658604	0.999128	0.0638018
1700020N01Rik__chr10	0.0659179	0.0658604	0.999128	0.0638019
Fshb__chr2	0.065918	0.0658604	0.999126	0.063802
Sap25__chr5	0.0659181	0.0658604	0.999125	0.063802
2010010A06Rik__chr18	0.0659181	0.0658604	0.999125	0.063802
Cidec__chr6	0.0659181	0.0658604	0.999125	0.063802
Clrn2__chr5	0.0659181	0.0658604	0.999125	0.063802
Gbp1__chr3	0.0659181	0.0658604	0.999125	0.063802
Gp2__chr7	0.0659181	0.0658604	0.999125	0.063802
Mir3967__chr2	0.0659181	0.0658604	0.999125	0.063802
Svs6__chr2	0.0659181	0.0658604	0.999125	0.063802
Hist1h1b__chr13	0.0659184	0.0658604	0.999121	0.0638023
Adam26a__chr8	0.0659186	0.0658604	0.999118	0.0638025
Oxtr__chr6	0.0659187	0.0658604	0.999117	0.0638026
AU015228__chr2	0.0659187	0.0658604	0.999116	0.0638026
5730416F02Rik__chrX	0.0659187	0.0658604	0.999116	0.0638026
Olfr1232__chr2	0.0659188	0.0658604	0.999115	0.0638027
2810032G03Rik__chr12	0.0659188	0.0658604	0.999114	0.0638027
5730412P04Rik__chrX	0.0659188	0.0658604	0.999114	0.0638027
9530048J24Rik__chr11	0.0659188	0.0658604	0.999114	0.0638027
Lgsn__chr1	0.0659188	0.0658604	0.999114	0.0638027
Tmed11__chr5	0.0659188	0.0658604	0.999114	0.0638027
1700054M17Rik__chr2	0.0659188	0.0658604	0.999114	0.0638027
Foxo3__chr10	0.0659189	0.0666166	1.01058	0.0638028
Gm4598__chr7	0.0659191	0.0658604	0.99911	0.063803
Hnf1b__chr11	0.0659191	0.0658604	0.99911	0.063803
Slco6d1__chr1	0.0659192	0.0658604	0.999109	0.063803
Vmn2r59__chr7	0.0659192	0.0658604	0.999109	0.0638031
Nup62cl__chrX	0.0659192	0.0658604	0.999108	0.0638031
Olfr1495__chr19	0.0659193	0.0658604	0.999107	0.0638032
Fgb__chr3	0.0659194	0.0658604	0.999106	0.0638032
A930011O12Rik__chr14	0.0659194	0.0658604	0.999106	0.0638032
Shank2__chr7	0.0659194	0.0658604	0.999106	0.0638032
Sim2__chr16	0.0659194	0.0658604	0.999106	0.0638032
Mroh9__chr1	0.0659195	0.0658604	0.999104	0.0638033
Gabra4__chr5	0.0659197	0.0658604	0.999101	0.0638035
1700042B14Rik__chrX	0.0659199	0.0658604	0.999097	0.0638038
4921507L20Rik__chr2	0.0659199	0.0658604	0.999097	0.0638038
Olfr1445__chr19	0.0659199	0.0658604	0.999097	0.0638038
Pnmal1__chr7	0.06592	0.0658604	0.999096	0.0638039
Mir698__chr4	0.0659201	0.0658604	0.999095	0.0638039
A730090N16Rik__chr3	0.0659201	0.0658604	0.999095	0.0638039
Olfr815__chr10	0.0659205	0.0658604	0.999089	0.0638043
Dupd1__chr14	0.0659206	0.0658604	0.999088	0.0638043
Capza3__chr6	0.0659206	0.0658604	0.999087	0.0638044
Defa-ps12__chr8	0.0659206	0.0658604	0.999087	0.0638044
Ftmt__chr18	0.0659206	0.0658604	0.999087	0.0638044
Gm13539__chr2	0.0659206	0.0658604	0.999087	0.0638044
Kcnk16__chr14	0.0659206	0.0658604	0.999087	0.0638044
Wdr20b__chr12	0.0659207	0.0658604	0.999086	0.0638045
Amhr2__chr15	0.0659211	0.0658604	0.99908	0.0638048
Ppp1r3g__chr13	0.0659212	0.066015	1.00142	0.0638049
Prl7a1__chr13	0.0659212	0.0658604	0.999078	0.0638049
Olfr99__chr17	0.0659212	0.0658604	0.999078	0.063805
Olfr414__chr1	0.0659213	0.0658604	0.999076	0.063805
Ms4a3__chr19	0.0659214	0.0658604	0.999076	0.0638051
Olfr1102__chr2	0.0659214	0.0658604	0.999075	0.0638051
LOC100503496__chr11	0.0659215	0.0658604	0.999074	0.0638052
F730043M19Rik__chr12	0.0659219	0.0662788	1.00541	0.0638056
Kcnk12__chr17	0.0659221	0.0658604	0.999065	0.0638057
Gm9268__chr7	0.0659222	0.0658604	0.999063	0.0638059
Gm9731__chr8	0.0659225	0.0658604	0.999059	0.0638061
Ccdc79__chr8	0.0659225	0.0658604	0.999059	0.0638061
Vmn1r53__chr6	0.0659225	0.0658604	0.999058	0.0638062
Abcg4__chr9	0.0659228	0.0659959	1.00111	0.0638064
Gsdma3__chr11	0.0659229	0.0658604	0.999053	0.0638065
Vmn2r24__chr6	0.0659229	0.066216	1.00445	0.0638065
Chrm5__chr2	0.0659229	0.0658604	0.999053	0.0638065
Opn5__chr17	0.0659229	0.0658604	0.999053	0.0638065
St6gal2__chr17	0.0659229	0.0658604	0.999053	0.0638065
Stoml3__chr3	0.0659229	0.0658604	0.999053	0.0638065
4930550L24Rik__chrX	0.0659229	0.0658604	0.999052	0.0638066
Ppifos__chr14	0.0659231	0.0665586	1.00964	0.0638067
Prl3d1__chr13	0.0659231	0.0658604	0.99905	0.0638067
Lrrc6__chr15	0.0659231	0.0658604	0.999049	0.0638068
Acat3__chr17	0.0659233	0.0658604	0.999046	0.0638069
Mfsd12__chr10	0.0659234	0.0658604	0.999046	0.063807
Cyp4f15__chr17	0.0659235	0.0658604	0.999044	0.063807
Gm6300__chr3	0.0659235	0.0658604	0.999044	0.063807
Olfr492__chr7	0.0659235	0.0658604	0.999044	0.063807
Adra1d__chr2	0.0659237	0.0658604	0.99904	0.0638073
Fam92b__chr8	0.0659238	0.0658604	0.999039	0.0638074
Ido2__chr8	0.0659238	0.0658604	0.999039	0.0638074
Pvalb__chr15	0.0659239	0.0674976	1.02387	0.0638075
4933430M04Rik__chr11	0.0659239	0.0658604	0.999038	0.0638075
Dmrtc1a__chrX	0.0659239	0.0658604	0.999038	0.0638075
Gm16063__chr5	0.0659239	0.0658604	0.999038	0.0638075
Npffr1__chr10	0.0659239	0.0658604	0.999038	0.0638075
Slc47a2__chr11	0.0659239	0.0658604	0.999038	0.0638075
Zcchc12__chrX	0.0659239	0.0658604	0.999037	0.0638075
Scube3__chr17	0.0659239	0.0658604	0.999037	0.0638075
Olfr1066__chr2	0.0659239	0.0658604	0.999037	0.0638075
Podnl1__chr8	0.0659241	0.0658604	0.999035	0.0638076
Gm12888__chr4	0.0659242	0.0658604	0.999033	0.0638077
Chrnb2__chr3	0.0659242	0.0658604	0.999033	0.0638077
Kcnh7__chr2	0.0659243	0.0658604	0.999032	0.0638078
Pla2g2f__chr4	0.0659245	0.0658604	0.999029	0.063808
Sptssb__chr3	0.0659245	0.0658604	0.999029	0.063808
Tas2r106__chr6	0.0659245	0.0658604	0.999029	0.063808
Usp50__chr2	0.0659245	0.0658604	0.999029	0.063808
Vmn1r205__chr13	0.0659245	0.0658604	0.999029	0.063808
Rnu73b__chr3	0.0659248	0.0658604	0.999024	0.0638083
Slc22a29__chr19	0.065925	0.0658604	0.999021	0.0638085
1700016G22Rik__chr13	0.065925	0.0658604	0.99902	0.0638085
Olfr890__chr9	0.0659252	0.0658604	0.999017	0.0638087
Gm15713__chr16	0.0659253	0.0658604	0.999017	0.0638087
Ica1l__chr1	0.0659253	0.0658604	0.999016	0.0638088
Vmn2r106__chr17	0.0659254	0.0658604	0.999015	0.0638088
Ccdc103__chr11	0.0659254	0.0658604	0.999015	0.0638089
1700003F12Rik__chr2	0.0659254	0.0658604	0.999014	0.0638089
Sval1__chr6	0.0659254	0.0658604	0.999014	0.0638089
Olfr1143__chr2	0.0659255	0.0658604	0.999013	0.063809
Dbndd1__chr8	0.0659256	0.0658604	0.999011	0.0638091
Olfr1259__chr2	0.0659256	0.0658604	0.999011	0.0638091
Ccdc70__chr8	0.0659258	0.0658604	0.999008	0.0638093
Dkk4__chr8	0.0659258	0.0658604	0.999008	0.0638093
Gm5142__chr14	0.0659258	0.0658604	0.999008	0.0638093
Krt81__chr15	0.0659258	0.0658604	0.999008	0.0638093
Olfr225__chr11	0.0659258	0.0658604	0.999008	0.0638093
Prss44__chr9	0.0659258	0.0658604	0.999008	0.0638093
Tmem132d__chr5	0.0659258	0.0658604	0.999008	0.0638093
Vmn2r114__chr17	0.0659258	0.0658604	0.999008	0.0638093
Zar1l__chr5	0.0659258	0.0658604	0.999008	0.0638093
Ap1m2__chr9	0.0659259	0.0658604	0.999006	0.0638094
Vmn1r34__chr6	0.0659259	0.0658604	0.999006	0.0638094
Olfr889__chr9	0.0659261	0.0658604	0.999004	0.0638095
D16Ertd519e__chr16	0.0659261	0.0658604	0.999004	0.0638095
Sh2d4b__chr14	0.0659261	0.0658604	0.999004	0.0638095
1700001P01Rik__chr11	0.0659262	0.0658604	0.999003	0.0638096
Nptx2__chr5	0.0659262	0.0658604	0.999003	0.0638096
Vmn1r184__chr7	0.0659262	0.0658604	0.999002	0.0638096
Muc20__chr16	0.0659263	0.0658604	0.999001	0.0638097
Scarna2__chr3	0.0659264	0.0658604	0.999	0.0638098
Gabrr1__chr4	0.0659264	0.066517	1.00896	0.0638098
Lce1h__chr3	0.0659264	0.0658604	0.998999	0.0638098
Crygc__chr1	0.0659265	0.0658604	0.998998	0.0638099
Gm16551__chr9	0.0659268	0.0658604	0.998994	0.0638101
4930444M15Rik__chr14	0.0659269	0.0658604	0.998992	0.0638103
Olfr295__chr7	0.065927	0.0658604	0.998991	0.0638103
Crip3__chr17	0.0659271	0.0658604	0.998989	0.0638105
Lin7b__chr7	0.0659272	0.06609	1.00247	0.0638106
Speer9-ps1__chr7	0.0659274	0.0658604	0.998985	0.0638107
Sox21__chr14	0.0659276	0.0658604	0.998981	0.063811
Tulp1__chr17	0.0659276	0.0663794	1.00685	0.063811
4930404I05Rik__chr16	0.0659277	0.0658604	0.998979	0.0638111
Apol7c__chr15	0.0659278	0.0658604	0.998979	0.0638111
Pcdhgb7__chr18	0.0659278	0.0658604	0.998979	0.0638111
AU015836__chrX	0.0659279	0.0658604	0.998977	0.0638112
A830019L24Rik__chr3	0.0659279	0.0658604	0.998976	0.0638112
Eci3__chr13	0.065928	0.0668567	1.01409	0.0638113
Rcvrn__chr11	0.0659287	0.0658604	0.998964	0.063812
Kcnh5__chr12	0.0659289	0.0658604	0.998962	0.0638121
Fbxw20__chr9	0.0659294	0.0658604	0.998954	0.0638126
9530080O11Rik__chr4	0.0659295	0.0658604	0.998952	0.0638127
Peli3__chr19	0.0659295	0.0658604	0.998952	0.0638127
Atp2c2__chr8	0.0659297	0.0658604	0.998949	0.0638129
Slc6a1__chr6	0.0659298	0.0658604	0.998948	0.063813
Mettl24__chr10	0.0659298	0.0672986	1.02076	0.063813
Gm10509__chr17	0.0659301	0.0658604	0.998944	0.0638132
AI115009__chr3	0.0659305	0.0658604	0.998938	0.0638136
Clnk__chr5	0.0659305	0.0658604	0.998938	0.0638136
Dnajc5b__chr3	0.0659305	0.0658604	0.998938	0.0638136
Galr1__chr18	0.0659305	0.0658604	0.998938	0.0638136
Gm766__chr6	0.0659305	0.0658604	0.998938	0.0638136
Gm8439__chr4	0.0659305	0.0658604	0.998938	0.0638136
Pom121l2__chr13	0.0659305	0.0658604	0.998938	0.0638136
Tex35__chr1	0.0659305	0.0658604	0.998938	0.0638136
Vmn2r73__chr7	0.0659305	0.0658604	0.998938	0.0638136
Hbb-b1__chr7	0.0659305	0.0658604	0.998938	0.0638136
Hbb-b2__chr7	0.0659305	0.0658604	0.998938	0.0638136
Hbb-bh2__chr7	0.0659305	0.0658604	0.998938	0.0638136
0610038B21Rik__chr8	0.0659305	0.0658604	0.998937	0.0638136
Mir883a__chrX	0.0659306	0.0658604	0.998936	0.0638137
Aspg__chr12	0.0659306	0.0658604	0.998936	0.0638138
Cckbr__chr7	0.0659306	0.0658604	0.998935	0.0638138
Vmn1r84__chr7	0.0659306	0.0658604	0.998935	0.0638138
Cgn__chr3	0.0659306	0.0658604	0.998935	0.0638138
2700081L22Rik__chr4	0.0659307	0.0658604	0.998935	0.0638138
Olfr811__chr10	0.0659307	0.0658604	0.998934	0.0638138
Mir466i__chr13	0.0659307	0.0658604	0.998934	0.0638139
Ascl4__chr10	0.0659308	0.0658604	0.998933	0.0638139
Tsga13__chr6	0.0659308	0.0658604	0.998933	0.0638139
Vmn2r70__chr7	0.0659309	0.0658604	0.998932	0.063814
Fzd10__chr5	0.0659309	0.0658604	0.998931	0.063814
Gm7104__chr12	0.065931	0.0658604	0.99893	0.0638141
Gm11529__chr11	0.0659312	0.0658604	0.998927	0.0638143
Eif4e1b__chr13	0.0659313	0.0658604	0.998925	0.0638144
Cacna1b__chr2	0.0659317	0.0658604	0.998919	0.0638148
1700011E24Rik__chr17	0.065932	0.0658604	0.998914	0.0638151
Ccdc142__chr6	0.065932	0.0658604	0.998914	0.0638151
Mir707__chr7	0.065932	0.0658604	0.998914	0.0638151
Zscan25__chr5	0.065932	0.0658604	0.998914	0.0638151
Sept5__chr16	0.0659321	0.0658604	0.998914	0.0638151
Mogat1__chr1	0.0659321	0.0658604	0.998913	0.0638152
Ccdc158__chr5	0.0659324	0.0658604	0.998909	0.0638154
Gm7244__chr9	0.0659327	0.0658604	0.998905	0.0638157
Ankrd63__chr2	0.0659328	0.0662827	1.00531	0.0638158
Fscb__chr12	0.0659328	0.0658604	0.998903	0.0638158
4933425H06Rik__chr6	0.0659329	0.0658604	0.9989	0.0638159
Aanat__chr11	0.0659329	0.0658604	0.9989	0.0638159
Ccl20__chr1	0.065933	0.0658604	0.9989	0.0638159
9530002B09Rik__chr4	0.065933	0.0658604	0.9989	0.0638159
Ccdc87__chr19	0.065933	0.0658604	0.998899	0.063816
Nphp4__chr4	0.0659331	0.0658604	0.998898	0.0638161
Akr1b7__chr6	0.0659331	0.0658604	0.998898	0.0638161
Csn1s2a__chr5	0.0659331	0.0658604	0.998898	0.0638161
Gm20755__chr3	0.0659331	0.0658604	0.998898	0.0638161
1700019L03Rik__chr2	0.0659331	0.0658604	0.998897	0.0638161
Smim6__chr11	0.0659332	0.0658604	0.998896	0.0638162
Tnfrsf14__chr4	0.0659333	0.0658604	0.998894	0.0638163
Cpa4__chr6	0.0659335	0.0658604	0.998892	0.0638164
Ambp__chr4	0.0659336	0.0658604	0.99889	0.0638165
Olah__chr2	0.0659337	0.0658604	0.998889	0.0638166
4930567K20Rik__chr10	0.0659339	0.0658604	0.998886	0.0638168
Olfr175-ps1__chr16	0.0659342	0.0658604	0.998882	0.0638171
Olfr1249__chr2	0.0659342	0.0658604	0.998881	0.0638171
Olfr976__chr9	0.0659342	0.0658604	0.998881	0.0638171
Slc22a16__chr10	0.0659342	0.0658604	0.998881	0.0638171
4930549G23Rik__chr18	0.0659343	0.0658604	0.99888	0.0638172
Lcn4__chr2	0.0659343	0.0658604	0.99888	0.0638172
Pcdhgc4__chr18	0.0659343	0.0658604	0.998879	0.0638172
Dusp5__chr19	0.0659343	0.0658604	0.998879	0.0638172
Olfr1324__chrX	0.0659343	0.0658604	0.998879	0.0638172
Hes7__chr11	0.0659344	0.0658604	0.998879	0.0638173
Gcnt7__chr2	0.0659344	0.0658604	0.998878	0.0638173
Hsfy2__chr1	0.0659346	0.0658604	0.998876	0.0638174
Dmrt2__chr19	0.0659349	0.0658604	0.99887	0.0638178
Ccdc64__chr5	0.0659351	0.0658604	0.998868	0.0638179
Fam19a4__chr6	0.0659351	0.0658604	0.998868	0.0638179
Fpr3__chr17	0.0659351	0.0658604	0.998868	0.0638179
Gm11487__chr4	0.0659351	0.0658604	0.998868	0.0638179
Olfr1253__chr2	0.0659351	0.0658604	0.998868	0.0638179
Olfr898__chr9	0.0659351	0.0658604	0.998868	0.0638179
Pon1__chr6	0.0659351	0.0658604	0.998868	0.0638179
Gm4792__chr10	0.0659351	0.0658604	0.998868	0.0638179
Gm19424__chr19	0.0659351	0.0658604	0.998867	0.063818
A930017M01Rik__chr15	0.0659352	0.0658604	0.998866	0.0638181
Duox2__chr2	0.0659353	0.0658604	0.998865	0.0638181
Tmprss15__chr16	0.0659353	0.0658604	0.998864	0.0638181
1700036G14Rik__chr3	0.0659354	0.0658604	0.998863	0.0638182
1700007G11Rik__chr5	0.0659355	0.0658604	0.998861	0.0638184
Pcdhga10__chr18	0.0659356	0.0662778	1.00519	0.0638184
Olfr1496__chr19	0.0659356	0.0658604	0.99886	0.0638184
Serpinb3d__chr1	0.0659357	0.0658604	0.998859	0.0638185
4930405P13Rik__chr11	0.0659357	0.0658604	0.998859	0.0638185
Syt10__chr15	0.0659357	0.0658604	0.998859	0.0638185
Tmc3__chr7	0.0659357	0.0662518	1.00479	0.0638185
Mmp1a__chr9	0.0659359	0.0658604	0.998856	0.0638187
Gsdmcl-ps__chr15	0.0659361	0.0658604	0.998853	0.0638188
Gm10556__chr18	0.0659361	0.0658604	0.998852	0.0638189
Proz__chr8	0.0659362	0.0658604	0.998851	0.063819
E130309F12Rik__chr4	0.0659362	0.0658604	0.99885	0.063819
1700019B21Rik__chrX	0.0659364	0.065962	1.00039	0.0638191
1700024G13Rik__chr14	0.0659364	0.0658604	0.998848	0.0638191
AY512915__chr6	0.0659364	0.0658604	0.998848	0.0638191
Ccdc135__chr8	0.0659364	0.0658604	0.998848	0.0638191
Ldhc__chr7	0.0659364	0.0658604	0.998848	0.0638191
Olfr1118__chr2	0.0659364	0.0658604	0.998848	0.0638191
Olfr58__chr9	0.0659364	0.0658604	0.998848	0.0638191
Ffar4__chr19	0.0659365	0.0658604	0.998847	0.0638192
Shc3__chr13	0.0659365	0.0658604	0.998846	0.0638193
Olfr1037__chr2	0.0659366	0.0658604	0.998845	0.0638194
Gm10560__chr4	0.0659366	0.0659823	1.00069	0.0638194
A330050F15Rik__chr17	0.0659366	0.0658604	0.998844	0.0638194
9330179D12Rik__chr6	0.0659367	0.0658604	0.998843	0.0638195
Olfr983__chr9	0.0659368	0.0658604	0.998842	0.0638195
Phyhipl__chr10	0.0659368	0.0658604	0.998842	0.0638196
Syngr4__chr7	0.0659368	0.0658604	0.998841	0.0638196
Il20__chr1	0.0659369	0.0658604	0.998841	0.0638196
Mog__chr17	0.0659369	0.0658604	0.99884	0.0638197
Olfr1101__chr2	0.065937	0.0658604	0.998839	0.0638197
Pah__chr10	0.0659371	0.0658604	0.998838	0.0638198
Gm14812__chrX	0.0659374	0.0658604	0.998833	0.0638201
Nkx2-9__chr12	0.0659375	0.0667071	1.01167	0.0638202
Olfr74__chr2	0.0659376	0.0658604	0.99883	0.0638203
Gm711__chr2	0.0659376	0.0662239	1.00434	0.0638203
Taf6l__chr19	0.0659377	0.0658604	0.998828	0.0638204
4933424G06Rik__chr1	0.0659378	0.0658604	0.998826	0.0638205
Cyp2a22__chr7	0.0659379	0.0658604	0.998826	0.0638205
Vmn2r78__chr7	0.0659379	0.0660808	1.00217	0.0638206
D630029K05Rik__chr10	0.0659379	0.0658604	0.998825	0.0638206
1700015E13Rik__chr1	0.0659382	0.0658604	0.99882	0.0638209
Gm14151__chr2	0.0659382	0.0658604	0.99882	0.0638209
Gm4745__chr7	0.0659382	0.0658604	0.99882	0.0638209
Snora20__chr17	0.0659384	0.0658604	0.998818	0.063821
1700017D01Rik__chr19	0.0659384	0.0658604	0.998817	0.0638211
4930413M19Rik__chr14	0.0659384	0.0658604	0.998817	0.0638211
E130215H24Rik__chr2	0.0659387	0.0658604	0.998813	0.0638213
Pde6h__chr6	0.0659387	0.0658604	0.998813	0.0638213
Izumo3__chr4	0.0659388	0.0658604	0.998812	0.0638214
Ccdc147__chr19	0.0659388	0.0658604	0.998812	0.0638214
Figla__chr6	0.0659388	0.0658604	0.998812	0.0638214
4833423E24Rik__chr2	0.0659389	0.0658604	0.99881	0.0638215
Bnipl__chr3	0.065939	0.0662862	1.00527	0.0638216
Prss45__chr9	0.0659393	0.0658604	0.998804	0.0638219
1700092M07Rik__chr19	0.0659393	0.0658604	0.998803	0.0638219
Gpha2__chr19	0.0659394	0.0658604	0.998803	0.063822
Pax1__chr2	0.0659394	0.0658604	0.998803	0.063822
B3gnt4__chr5	0.0659394	0.0658604	0.998802	0.063822
Sirpb1a__chr3	0.0659395	0.0658604	0.998801	0.0638221
1700018A04Rik__chr13	0.0659396	0.0658604	0.9988	0.0638221
Ppp1r2-ps3__chr19	0.0659396	0.0667558	1.01238	0.0638222
Cga__chr4	0.0659396	0.0658604	0.998799	0.0638222
Snora52__chr7	0.0659397	0.0658604	0.998798	0.0638223
Olfr358__chr2	0.0659399	0.0658604	0.998794	0.0638225
4930402K13Rik__chrX	0.06594	0.0658604	0.998794	0.0638225
Lor__chr3	0.06594	0.0658604	0.998794	0.0638225
Olfr916__chr9	0.06594	0.0658604	0.998794	0.0638225
Ephx4__chr5	0.06594	0.0658604	0.998794	0.0638225
Serinc4__chr2	0.06594	0.0658604	0.998793	0.0638226
Htr5a__chr5	0.0659403	0.0658604	0.998789	0.0638228
Leprel1__chr16	0.0659404	0.0664275	1.00739	0.0638229
Gm3435__chr17	0.0659404	0.0658604	0.998787	0.0638229
Tgtp2__chr11	0.0659405	0.0658604	0.998786	0.063823
Tepp__chr8	0.0659406	0.0658604	0.998784	0.0638231
4930563D23Rik__chr16	0.0659407	0.0658604	0.998782	0.0638232
Cyp2j11__chr4	0.0659408	0.0658604	0.998782	0.0638233
Dear1__chr3	0.065941	0.0658604	0.998778	0.0638235
Dbpht2__chr12	0.0659411	0.0658604	0.998777	0.0638235
Dynlt1f__chr17	0.0659411	0.0658604	0.998777	0.0638236
1700003L19Rik__chr16	0.0659412	0.0658604	0.998776	0.0638236
4930442J19Rik__chr2	0.0659412	0.0658604	0.998775	0.0638237
Olfr1258__chr2	0.0659414	0.0658604	0.998773	0.0638238
Pcdhgc3__chr18	0.0659415	0.0658604	0.99877	0.063824
Olfr663__chr7	0.0659416	0.0658604	0.998769	0.0638241
Dlx1__chr2	0.0659417	0.0658604	0.998768	0.0638241
Olfr1425__chr19	0.0659417	0.0658604	0.998768	0.0638241
1700048M11Rik__chr16	0.0659419	0.0658604	0.998764	0.0638243
Tex40__chr19	0.0659419	0.0658604	0.998764	0.0638243
Tmem145__chr7	0.0659419	0.0658604	0.998764	0.0638243
Hes2__chr4	0.0659419	0.0658604	0.998764	0.0638243
Olfr173__chr16	0.065942	0.0658604	0.998763	0.0638244
Hist1h3a__chr13	0.0659421	0.0658604	0.998762	0.0638245
Rimbp3__chr16	0.0659421	0.0658604	0.998762	0.0638245
Snora43__chr2	0.0659422	0.0658604	0.998761	0.0638246
Aadacl2__chr3	0.0659422	0.0658604	0.99876	0.0638246
Dnase1l3__chr14	0.0659423	0.0670365	1.01659	0.0638247
Vmn2r98__chr17	0.0659424	0.0658604	0.998758	0.0638248
Gjb4__chr4	0.0659428	0.0658604	0.998752	0.0638251
Gm4907__chrX	0.0659429	0.0658604	0.99875	0.0638252
Miox__chr15	0.0659431	0.0658604	0.998747	0.0638254
Dmrtc1b__chrX	0.0659431	0.0658604	0.998746	0.0638255
Gm1965__chr6	0.0659433	0.0658604	0.998743	0.0638256
Slco6c1__chr1	0.0659434	0.0658604	0.998742	0.0638257
Olfr1274-ps__chr2	0.0659435	0.0658604	0.998741	0.0638258
Fam180a__chr6	0.0659436	0.0658604	0.998738	0.063826
Pyy__chr11	0.0659438	0.0658604	0.998735	0.0638261
Pcdhga12__chr18	0.065944	0.0659526	1.00013	0.0638263
4930452N14Rik__chr1	0.0659442	0.0658604	0.998729	0.0638265
A730085K08Rik__chr9	0.0659443	0.0658604	0.998729	0.0638265
Gpr161__chr1	0.0659444	0.0658604	0.998726	0.0638267
Gm11747__chr11	0.0659445	0.0658604	0.998725	0.0638268
Gm10823__chr16	0.0659446	0.0658604	0.998723	0.0638269
Slc32a1__chr2	0.0659447	0.0658604	0.998722	0.063827
Vmn2r100__chr17	0.0659447	0.0658604	0.998722	0.063827
Skor2__chr18	0.0659449	0.0658604	0.998719	0.0638271
Ly6g6d__chr17	0.065945	0.0667465	1.01215	0.0638273
Cd1d2__chr3	0.0659451	0.0658604	0.998716	0.0638273
Anxa10__chr8	0.0659452	0.0658604	0.998715	0.0638274
Vmn2r76__chr7	0.0659452	0.0658604	0.998715	0.0638274
Csf2__chr11	0.0659453	0.0658604	0.998714	0.0638275
Gm8883__chr1	0.0659453	0.0672681	1.02006	0.0638275
Vmn2r60__chr7	0.0659454	0.0658604	0.998712	0.0638276
Gm21946__chr17	0.0659454	0.0658604	0.998712	0.0638276
Nctc1__chr7	0.0659454	0.0658604	0.998711	0.0638276
Sctr__chr1	0.0659456	0.0658604	0.998709	0.0638278
Gnat2__chr3	0.0659457	0.0658604	0.998707	0.0638279
Pcdha10__chr18	0.0659458	0.0658604	0.998706	0.0638279
Tas2r103__chr6	0.0659458	0.0658604	0.998706	0.063828
1810046K07Rik__chr9	0.065946	0.0658604	0.998703	0.0638281
B230217O12Rik__chr19	0.065946	0.0670365	1.01654	0.0638282
4930527G23Rik__chr18	0.0659461	0.0658604	0.998701	0.0638282
2010009K17Rik__chr2	0.0659462	0.0658604	0.9987	0.0638283
Hsd17b6__chr10	0.0659462	0.0658604	0.9987	0.0638283
Arhgef37__chr18	0.0659462	0.0658604	0.998699	0.0638283
Gm13749__chr1	0.0659464	0.0658604	0.998696	0.0638285
Tnmd__chrX	0.0659464	0.0658604	0.998696	0.0638286
AU040972__chr11	0.0659464	0.0673791	1.02172	0.0638286
Otx2__chr14	0.0659465	0.0666819	1.01115	0.0638286
Olfr829__chr9	0.0659466	0.0658604	0.998694	0.0638287
Vmn1r227__chr17	0.0659466	0.0658604	0.998694	0.0638287
BC094916__chr1	0.0659467	0.0658604	0.998692	0.0638288
Msh4__chr3	0.0659467	0.0659936	1.00071	0.0638288
Iqcf4__chr9	0.065947	0.0658604	0.998688	0.0638291
Asgr1__chr11	0.065947	0.0658604	0.998687	0.0638291
Gm7904__chr9	0.065947	0.0658604	0.998687	0.0638291
Fut4-ps1__chr17	0.065947	0.065962	1.00023	0.0638291
Cdk5r2__chr1	0.065947	0.0658604	0.998687	0.0638291
Mir29a__chr6	0.065947	0.0658604	0.998687	0.0638291
Tymp__chr15	0.065947	0.0658604	0.998687	0.0638291
Scg5__chr2	0.0659472	0.0658604	0.998685	0.0638292
Ccdc8__chr7	0.0659472	0.0658604	0.998684	0.0638293
Olfr582__chr7	0.0659472	0.0658604	0.998684	0.0638293
Tchhl1__chr3	0.0659473	0.0658604	0.998683	0.0638293
Smgc__chr15	0.0659473	0.0658604	0.998682	0.0638294
1700066N21Rik__chr5	0.0659474	0.0658604	0.998681	0.0638295
A330070K13Rik__chr5	0.0659474	0.0658604	0.998681	0.0638295
Mir412__chr12	0.0659474	0.0658604	0.998681	0.0638295
Kiss1__chr1	0.0659477	0.0658604	0.998677	0.0638297
Gm20751__chr13	0.0659477	0.0658604	0.998677	0.0638298
Hpca__chr4	0.0659478	0.0667071	1.01151	0.0638299
4833428L15Rik__chr9	0.065948	0.0658604	0.998673	0.06383
2310001K24Rik__chr2	0.0659483	0.0658604	0.998668	0.0638303
4933440J02Rik__chr10	0.0659484	0.0658604	0.998666	0.0638304
Vmn2r108__chr17	0.0659485	0.0658604	0.998665	0.0638305
Fndc3c1__chrX	0.0659485	0.0658604	0.998664	0.0638305
Mup20__chr4	0.0659486	0.0665012	1.00838	0.0638306
Sohlh2__chr3	0.065949	0.0658604	0.998658	0.0638309
Vmn2r65__chr7	0.065949	0.0658604	0.998658	0.0638309
AI118078__chr9	0.065949	0.0672061	1.01906	0.0638309
BC061237__chr14	0.0659491	0.0658604	0.998655	0.0638311
[truncated: 18,146 more rows]

## Sheet: Cluster 2
CLUSTER 2
GENEID	mean non cluster	mean cluster	fold change	pvalue
Kcnq1ot1__chr7	20.5467	2.4745	0.120433	2.54848e-07
Actc1__chr2	3.72486	14.1818	3.80734	8.5556e-06
Mb__chr15	4.13562	13.0917	3.16558	0.000105093
Gm17821__chr12	10.9892	1.38505	0.126038	0.000197523
Atp2a2__chr5	6.57834	16.4122	2.49489	0.00047803
Tnnt2__chr1	4.09223	10.4999	2.5658	0.00332522
Tpm1__chr9	2.48723	7.6165	3.06224	0.00409289
Myl2__chr5	3.07689	8.43879	2.74264	0.00443097
Slc25a4__chr8	2.84753	7.5162	2.63955	0.00887868
A630089N07Rik__chr16	6.61314	1.01663	0.153728	0.0101431
Vmn2r55__chr7	4.35197	0.57936	0.133126	0.012824
Nppa__chr4	0.988364	3.02814	3.06379	0.0182502
Lpl__chr8	4.59087	9.13741	1.99034	0.0191614
Cryab__chr9	1.0264	3.83328	3.73468	0.0206137
Clu__chr14	1.08661	3.55416	3.27087	0.0247229
Beta-s__chr7	3.61463	0.183207	0.0506848	0.026845
Tnni3__chr7	1.66469	4.21612	2.53268	0.0273595
Mir5109__chr5	10.0527	4.79085	0.476572	0.0280047
Grk4__chr5	3.51679	0.443341	0.126064	0.0296093
Myl3__chr9	1.77701	4.96804	2.79573	0.0346921
Malat1__chr19	5.11359	1.36993	0.2679	0.036618
Cox6a2__chr7	2.49037	5.56608	2.23504	0.0412693
Hspb6__chr7	0.320121	1.06645	3.3314	0.0414949
Des__chr1	0.769029	2.50369	3.25565	0.0430356
Mybpc3__chr2	0.8291	2.03541	2.45497	0.0516547
Csrp3__chr7	0.368525	1.05013	2.84955	0.0532975
Hspb7__chr4	0.370516	1.02231	2.75914	0.0538061
Actb__chr5	2.8758	0.590421	0.205307	0.0562641
Fhl2__chr1	0.386613	1.01279	2.61965	0.0579779
Uqcrfs1__chr13	0.387771	1.02076	2.63238	0.0582823
Eef1a2__chr2	0.400216	1.01286	2.53079	0.0615882
Chga__chr12	0.0668682	0.0706046	1.05588	0.0646792
Elovl3__chr19	0.0668682	0.0688867	1.03019	0.0646792
Olfr957__chr9	0.0668682	0.068542	1.02503	0.0646792
Fam163b__chr2	0.0668682	0.0685258	1.02479	0.0646792
Gpr25__chr1	0.0668682	0.0684557	1.02374	0.0646792
Krtap21-1__chr16	0.0668682	0.068374	1.02252	0.0646792
Krtap6-2__chr16	0.0668682	0.068374	1.02252	0.0646792
Mir133a-2__chr2	0.0668682	0.0683264	1.02181	0.0646792
Psca__chr15	0.0668682	0.0683054	1.02149	0.0646792
Sln__chr9	0.0668682	0.0682833	1.02116	0.0646792
Vmn2r61__chr7	0.0668682	0.0682328	1.02041	0.0646792
Pou4f3__chr18	0.0668682	0.0680508	1.01768	0.0646792
Hba-x__chr11	0.0668682	0.0679941	1.01684	0.0646792
1700084C01Rik__chr1	0.0668682	0.0679836	1.01668	0.0646792
Cfd__chr10	0.0668682	0.0679489	1.01616	0.0646792
Mup9__chr4	0.0668682	0.0679303	1.01588	0.0646792
Crygn__chr5	0.0668682	0.0679111	1.0156	0.0646792
C030013G03Rik__chr17	0.0668682	0.0679057	1.01552	0.0646792
2610017I09Rik__chr1	0.0668682	0.0678234	1.01429	0.0646792
Sla2__chr2	0.0668682	0.0678177	1.0142	0.0646792
C330005M16Rik__chr7	0.0668682	0.0677912	1.0138	0.0646792
9130019P16Rik__chr6	0.0668682	0.0677775	1.0136	0.0646792
Tescl__chr7	0.0668682	0.0677269	1.01284	0.0646792
1700042O10Rik__chr11	0.0668682	0.0677106	1.0126	0.0646792
Arsi__chr18	0.0668682	0.0677098	1.01259	0.0646792
Lce1e__chr3	0.0668682	0.0676358	1.01148	0.0646792
2310002D06Rik__chr12	0.0668682	0.0676354	1.01147	0.0646792
Zfp791__chr8	0.0668682	0.0676094	1.01108	0.0646792
Lzts1__chr8	0.0668682	0.0675975	1.01091	0.0646792
1700030N03Rik__chr19	0.0668682	0.0675149	1.00967	0.0646792
Mlc1__chr15	0.0668682	0.0674805	1.00916	0.0646792
Slc5a2__chr7	0.0668682	0.0674758	1.00909	0.0646792
Orm1__chr4	0.0668682	0.0674239	1.00831	0.0646792
Lipn__chr19	0.0668682	0.067421	1.00827	0.0646792
Hand1__chr11	0.0668682	0.0674199	1.00825	0.0646792
Nkx3-2__chr5	0.0668682	0.0674071	1.00806	0.0646792
Dlx6__chr6	0.0668682	0.0673538	1.00726	0.0646792
Pla2g4f__chr2	0.0668682	0.0673503	1.00721	0.0646792
Olfr850__chr9	0.0668682	0.0673496	1.0072	0.0646792
Grb7__chr11	0.0668682	0.0673348	1.00698	0.0646792
Vmn1r54__chr6	0.0668682	0.0672986	1.00644	0.0646792
Tff3__chr17	0.0668682	0.067292	1.00634	0.0646792
Vmn2r60__chr7	0.0668682	0.0672705	1.00602	0.0646792
Miox__chr15	0.0668682	0.0672596	1.00585	0.0646792
Prss45__chr9	0.0668682	0.0672416	1.00558	0.0646792
2700081L22Rik__chr4	0.0668682	0.0672007	1.00497	0.0646792
Prps1l1__chr12	0.0668682	0.0671394	1.00406	0.0646792
Snord71__chr8	0.0668682	0.0671394	1.00406	0.0646792
Gm4489__chr10	0.0668682	0.0670961	1.00341	0.0646792
Igbp1b__chr6	0.0668682	0.0670961	1.00341	0.0646792
Lcn6__chr2	0.0668682	0.0670961	1.00341	0.0646792
Fam43b__chr4	0.0668682	0.0670899	1.00331	0.0646792
5830418P13Rik__chr9	0.0668682	0.0670551	1.00279	0.0646792
5430402O13Rik__chr6	0.0668682	0.0670516	1.00274	0.0646792
Armc12__chr17	0.0668682	0.0669987	1.00195	0.0646792
Vmn2r63__chr7	0.0668682	0.0669948	1.00189	0.0646792
1700023F06Rik__chr11	0.0668682	0.0669931	1.00187	0.0646792
Pitx3__chr19	0.0668682	0.0669865	1.00177	0.0646792
Nmbr__chr10	0.0668682	0.0669837	1.00173	0.0646792
S100a3__chr3	0.0668682	0.066972	1.00155	0.0646792
Fbxo2__chr4	0.0668682	0.0669648	1.00145	0.0646792
Gm3696__chr14	0.0668682	0.066939	1.00106	0.0646792
Cbln2__chr18	0.0668682	0.0669216	1.0008	0.0646792
Gm5091__chr17	0.0668682	0.0669216	1.0008	0.0646792
Tmem163__chr1	0.0668682	0.0669216	1.0008	0.0646792
1110002L01Rik__chr12	0.0668682	0.0668682	1	0.0646792
1500015L24Rik__chr19	0.0668682	0.0668682	1	0.0646792
1600023N17Rik__chr5	0.0668682	0.0668682	1	0.0646792
1700001J11Rik__chr9	0.0668682	0.0668682	1	0.0646792
1700003P14Rik__chr13	0.0668682	0.0668682	1	0.0646792
1700009C05Rik__chr6	0.0668682	0.0668682	1	0.0646792
1700013H16Rik__chrX	0.0668682	0.0668682	1	0.0646792
1700017J07Rik__chr2	0.0668682	0.0668682	1	0.0646792
1700018B08Rik__chr8	0.0668682	0.0668682	1	0.0646792
1700019G24Rik__chr6	0.0668682	0.0668682	1	0.0646792
1700029M20Rik__chr4	0.0668682	0.0668682	1	0.0646792
1700030L20Rik__chr3	0.0668682	0.0668682	1	0.0646792
1700045I19Rik__chrX	0.0668682	0.0668682	1	0.0646792
1700081H22Rik__chr7	0.0668682	0.0668682	1	0.0646792
1700085C21Rik__chr12	0.0668682	0.0668682	1	0.0646792
1700092K14Rik__chr11	0.0668682	0.0668682	1	0.0646792
1700110C19Rik__chr17	0.0668682	0.0668682	1	0.0646792
1700119H24Rik__chr16	0.0668682	0.0668682	1	0.0646792
1700121N20Rik__chr12	0.0668682	0.0668682	1	0.0646792
1700125G02Rik__chr4	0.0668682	0.0668682	1	0.0646792
1810020O05Rik__chr6	0.0668682	0.0668682	1	0.0646792
2010003K11Rik__chr19	0.0668682	0.0668682	1	0.0646792
2300002M23Rik__chr17	0.0668682	0.0668682	1	0.0646792
2300005B03Rik__chr15	0.0668682	0.0668682	1	0.0646792
2310043O21Rik__chr15	0.0668682	0.0668682	1	0.0646792
3110039I08Rik__chr9	0.0668682	0.0668682	1	0.0646792
3110082J24Rik__chr5	0.0668682	0.0668682	1	0.0646792
4921525O09Rik__chr13	0.0668682	0.0668682	1	0.0646792
4922502N22Rik__chr6	0.0668682	0.0668682	1	0.0646792
4930401C15Rik__chr10	0.0668682	0.0668682	1	0.0646792
4930414N06Rik__chr19	0.0668682	0.0668682	1	0.0646792
4930428O21Rik__chr5	0.0668682	0.0668682	1	0.0646792
4930444F02Rik__chr10	0.0668682	0.0668682	1	0.0646792
4930449E18Rik__chr19	0.0668682	0.0668682	1	0.0646792
4930465A12Rik__chr4	0.0668682	0.0668682	1	0.0646792
4930467K11Rik__chr10	0.0668682	0.0668682	1	0.0646792
4930474N05Rik__chr14	0.0668682	0.0668682	1	0.0646792
4930479D17Rik__chr6	0.0668682	0.0668682	1	0.0646792
4930486I03Rik__chr1	0.0668682	0.0668682	1	0.0646792
4930500F04Rik__chr5	0.0668682	0.0668682	1	0.0646792
4930515B02Rik__chr4	0.0668682	0.0668682	1	0.0646792
4930525M21Rik__chrX	0.0668682	0.0668682	1	0.0646792
4930528P14Rik__chr2	0.0668682	0.0668682	1	0.0646792
4930529L06Rik__chr16	0.0668682	0.0668682	1	0.0646792
4930539M17Rik__chr3	0.0668682	0.0668682	1	0.0646792
4930544G11Rik__chr6	0.0668682	0.0668682	1	0.0646792
4930592I03Rik__chr18	0.0668682	0.0668682	1	0.0646792
4931440L10Rik__chr1	0.0668682	0.0668682	1	0.0646792
4932418E24Rik__chr2	0.0668682	0.0668682	1	0.0646792
4932429P05Rik__chrX	0.0668682	0.0668682	1	0.0646792
4933400B14Rik__chr17	0.0668682	0.0668682	1	0.0646792
4933409G03Rik__chr2	0.0668682	0.0668682	1	0.0646792
4933417A18Rik__chr13	0.0668682	0.0668682	1	0.0646792
5330411J11Rik__chr2	0.0668682	0.0668682	1	0.0646792
5330439B14Rik__chr6	0.0668682	0.0668682	1	0.0646792
6720483E21Rik__chr1	0.0668682	0.0668682	1	0.0646792
8030423J24Rik__chr13	0.0668682	0.0668682	1	0.0646792
A1bg__chr15	0.0668682	0.0668682	1	0.0646792
A630019I02Rik__chr13	0.0668682	0.0668682	1	0.0646792
A930001A20Rik__chr3	0.0668682	0.0668682	1	0.0646792
AA474331__chr10	0.0668682	0.0668682	1	0.0646792
AA619741__chr1	0.0668682	0.0668682	1	0.0646792
AA792892__chr5	0.0668682	0.0668682	1	0.0646792
Abhd16b__chr2	0.0668682	0.0668682	1	0.0646792
Ace3__chr11	0.0668682	0.0668682	1	0.0646792
Adam25__chr8	0.0668682	0.0668682	1	0.0646792
Adam39__chr8	0.0668682	0.0668682	1	0.0646792
Adh6a__chr3	0.0668682	0.0668682	1	0.0646792
Adh7__chr3	0.0668682	0.0668682	1	0.0646792
AF357355__chr12	0.0668682	0.0668682	1	0.0646792
AF357399__chr7	0.0668682	0.0668682	1	0.0646792
AI646519__chr2	0.0668682	0.0668682	1	0.0646792
Akp3__chr1	0.0668682	0.0668682	1	0.0646792
Akr1c6__chr13	0.0668682	0.0668682	1	0.0646792
Als2cr11__chr1	0.0668682	0.0668682	1	0.0646792
Amn__chr12	0.0668682	0.0668682	1	0.0646792
Ang6__chr14	0.0668682	0.0668682	1	0.0646792
Ankmy1__chr1	0.0668682	0.0668682	1	0.0646792
Ankrd53__chr6	0.0668682	0.0668682	1	0.0646792
Apol8__chr15	0.0668682	0.0668682	1	0.0646792
Aqp6__chr15	0.0668682	0.0668682	1	0.0646792
Arhgap40__chr2	0.0668682	0.0668682	1	0.0646792
Aspdh__chr7	0.0668682	0.0668682	1	0.0646792
Atp4a__chr7	0.0668682	0.0668682	1	0.0646792
Avp__chr2	0.0668682	0.0668682	1	0.0646792
Bhlha9__chr11	0.0668682	0.0668682	1	0.0646792
Bmp10__chr6	0.0668682	0.0668682	1	0.0646792
Bspry__chr4	0.0668682	0.0668682	1	0.0646792
Btn2a2__chr13	0.0668682	0.0668682	1	0.0646792
C130021I20Rik__chr2	0.0668682	0.0668682	1	0.0646792
C330008G21Rik__chr2	0.0668682	0.0668682	1	0.0646792
C4a__chr17	0.0668682	0.0668682	1	0.0646792
Cabp7__chr11	0.0668682	0.0668682	1	0.0646792
Cabs1__chr5	0.0668682	0.0668682	1	0.0646792
Cacng7__chr7	0.0668682	0.0668682	1	0.0646792
Calca__chr7	0.0668682	0.0668682	1	0.0646792
Calml3__chr13	0.0668682	0.0668682	1	0.0646792
Caps2__chr10	0.0668682	0.0668682	1	0.0646792
Ccdc155__chr7	0.0668682	0.0668682	1	0.0646792
Ccdc172__chr19	0.0668682	0.0668682	1	0.0646792
Ccdc42b__chr5	0.0668682	0.0668682	1	0.0646792
Chit1__chr1	0.0668682	0.0668682	1	0.0646792
Clic3__chr2	0.0668682	0.0668682	1	0.0646792
Cma2__chr14	0.0668682	0.0668682	1	0.0646792
Col10a1__chr10	0.0668682	0.0668682	1	0.0646792
Cplx4__chr18	0.0668682	0.0668682	1	0.0646792
Crisp2__chr17	0.0668682	0.0668682	1	0.0646792
Cryba2__chr1	0.0668682	0.0668682	1	0.0646792
Cst11__chr2	0.0668682	0.0668682	1	0.0646792
Cst9__chr2	0.0668682	0.0668682	1	0.0646792
Ctsq__chr13	0.0668682	0.0668682	1	0.0646792
Cxcl17__chr7	0.0668682	0.0668682	1	0.0646792
Cyp21a1__chr17	0.0668682	0.0668682	1	0.0646792
D730048I06Rik__chr9	0.0668682	0.0668682	1	0.0646792
Dao__chr5	0.0668682	0.0668682	1	0.0646792
Dcpp3__chr17	0.0668682	0.0668682	1	0.0646792
Defa-ps13__chr8	0.0668682	0.0668682	1	0.0646792
Defa26__chr8	0.0668682	0.0668682	1	0.0646792
Defb47__chr14	0.0668682	0.0668682	1	0.0646792
Dhrs2__chr14	0.0668682	0.0668682	1	0.0646792
Dio1__chr4	0.0668682	0.0668682	1	0.0646792
Diras1__chr10	0.0668682	0.0668682	1	0.0646792
Dmbt1__chr7	0.0668682	0.0668682	1	0.0646792
Dmrtb1__chr4	0.0668682	0.0668682	1	0.0646792
Drd2__chr9	0.0668682	0.0668682	1	0.0646792
Duoxa2__chr2	0.0668682	0.0668682	1	0.0646792
Efcab3__chr11	0.0668682	0.0668682	1	0.0646792
Elf3__chr1	0.0668682	0.0668682	1	0.0646792
Eno4__chr19	0.0668682	0.0668682	1	0.0646792
F2__chr2	0.0668682	0.0668682	1	0.0646792
Fam150a__chr1	0.0668682	0.0668682	1	0.0646792
Fam187a__chr11	0.0668682	0.0668682	1	0.0646792
Fam71f1__chr6	0.0668682	0.0668682	1	0.0646792
Fam83c__chr2	0.0668682	0.0668682	1	0.0646792
Fbll1__chr11	0.0668682	0.0668682	1	0.0646792
Fgf21__chr7	0.0668682	0.0668682	1	0.0646792
Foxi2__chr7	0.0668682	0.0668682	1	0.0646792
Foxp3__chrX	0.0668682	0.0668682	1	0.0646792
G630025P09Rik__chr11	0.0668682	0.0668682	1	0.0646792
G6pc2__chr2	0.0668682	0.0668682	1	0.0646792
Gata1__chrX	0.0668682	0.0668682	1	0.0646792
Gfi1b__chr2	0.0668682	0.0668682	1	0.0646792
Gm10229__chr16	0.0668682	0.0668682	1	0.0646792
Gm10406__chr14	0.0668682	0.0668682	1	0.0646792
Gm1045__chr5	0.0668682	0.0668682	1	0.0646792
Gm10494__chr17	0.0668682	0.0668682	1	0.0646792
Gm10787__chr10	0.0668682	0.0668682	1	0.0646792
Gm10863__chr15	0.0668682	0.0668682	1	0.0646792
Gm11437__chr11	0.0668682	0.0668682	1	0.0646792
Gm11985__chr11	0.0668682	0.0668682	1	0.0646792
Gm13084__chr4	0.0668682	0.0668682	1	0.0646792
Gm13177__chr4	0.0668682	0.0668682	1	0.0646792
Gm15612__chr6	0.0668682	0.0668682	1	0.0646792
Gm15997__chr5	0.0668682	0.0668682	1	0.0646792
Gm16065__chr5	0.0668682	0.0668682	1	0.0646792
Gm17359__chr3	0.0668682	0.0668682	1	0.0646792
Gm2837__chrX	0.0668682	0.0668682	1	0.0646792
Gm4278__chr14	0.0668682	0.0668682	1	0.0646792
Gm4345__chr17	0.0668682	0.0668682	1	0.0646792
Gm4349__chr3	0.0668682	0.0668682	1	0.0646792
Gm4719__chr17	0.0668682	0.0668682	1	0.0646792
Gm4814__chr13	0.0668682	0.0668682	1	0.0646792
Gm5480__chr16	0.0668682	0.0668682	1	0.0646792
Gm5635__chrX	0.0668682	0.0668682	1	0.0646792
Gm5800__chr14	0.0668682	0.0668682	1	0.0646792
Gm5938__chrX	0.0668682	0.0668682	1	0.0646792
Gm6994__chr14	0.0668682	0.0668682	1	0.0646792
Gm7257__chr9	0.0668682	0.0668682	1	0.0646792
Gm8765__chr13	0.0668682	0.0668682	1	0.0646792
Gpr149__chr3	0.0668682	0.0668682	1	0.0646792
Grin2d__chr7	0.0668682	0.0668682	1	0.0646792
Gsdmc__chr15	0.0668682	0.0668682	1	0.0646792
Gzmg__chr14	0.0668682	0.0668682	1	0.0646792
Hcrtr1__chr4	0.0668682	0.0668682	1	0.0646792
Hoxa11as__chr6	0.0668682	0.0668682	1	0.0646792
Hoxd13__chr2	0.0668682	0.0668682	1	0.0646792
Hsd3b6__chr3	0.0668682	0.0668682	1	0.0646792
Ins2__chr7	0.0668682	0.0668682	1	0.0646792
Itgb2l__chr16	0.0668682	0.0668682	1	0.0646792
Kcnmb4__chr10	0.0668682	0.0668682	1	0.0646792
Kcnq4__chr4	0.0668682	0.0668682	1	0.0646792
Khdrbs2__chr1	0.0668682	0.0668682	1	0.0646792
Kif12__chr4	0.0668682	0.0668682	1	0.0646792
Kif4-ps__chr12	0.0668682	0.0668682	1	0.0646792
Klhdc7b__chr15	0.0668682	0.0668682	1	0.0646792
Klk1b8__chr7	0.0668682	0.0668682	1	0.0646792
Klk1b9__chr7	0.0668682	0.0668682	1	0.0646792
Kprp__chr3	0.0668682	0.0668682	1	0.0646792
Krt1__chr15	0.0668682	0.0668682	1	0.0646792
Krt15__chr11	0.0668682	0.0668682	1	0.0646792
Krt31__chr11	0.0668682	0.0668682	1	0.0646792
Krt42__chr11	0.0668682	0.0668682	1	0.0646792
Krt72__chr15	0.0668682	0.0668682	1	0.0646792
Krtap4-13__chr11	0.0668682	0.0668682	1	0.0646792
Lamp5__chr2	0.0668682	0.0668682	1	0.0646792
Lcn5__chr2	0.0668682	0.0668682	1	0.0646792
Lelp1__chr3	0.0668682	0.0668682	1	0.0646792
Lrrc38__chr4	0.0668682	0.0668682	1	0.0646792
Lrrc66__chr5	0.0668682	0.0668682	1	0.0646792
Lypd3__chr7	0.0668682	0.0668682	1	0.0646792
Madcam1__chr10	0.0668682	0.0668682	1	0.0646792
Magea5__chrX	0.0668682	0.0668682	1	0.0646792
Mageb16__chrX	0.0668682	0.0668682	1	0.0646792
Mal2__chr15	0.0668682	0.0668682	1	0.0646792
Mc5r__chr18	0.0668682	0.0668682	1	0.0646792
Mcf2__chrX	0.0668682	0.0668682	1	0.0646792
Mesp1__chr7	0.0668682	0.0668682	1	0.0646792
Mettl7a3__chr15	0.0668682	0.0668682	1	0.0646792
Mir1945__chr16	0.0668682	0.0668682	1	0.0646792
Mir25__chr5	0.0668682	0.0668682	1	0.0646792
Mir297a-4__chr2	0.0668682	0.0668682	1	0.0646792
Mir339__chr5	0.0668682	0.0668682	1	0.0646792
Mir687__chr14	0.0668682	0.0668682	1	0.0646792
Mir760__chr3	0.0668682	0.0668682	1	0.0646792
Mmp24__chr2	0.0668682	0.0668682	1	0.0646792
Mrgpra3__chr7	0.0668682	0.0668682	1	0.0646792
Mrgprb3__chr7	0.0668682	0.0668682	1	0.0646792
Mrgprx1__chr7	0.0668682	0.0668682	1	0.0646792
Ms4a18__chr19	0.0668682	0.0668682	1	0.0646792
Mybph__chr1	0.0668682	0.0668682	1	0.0646792
Odf3l1__chr9	0.0668682	0.0668682	1	0.0646792
Oit1__chr14	0.0668682	0.0668682	1	0.0646792
Olfr1008__chr2	0.0668682	0.0668682	1	0.0646792
Olfr1020__chr2	0.0668682	0.0668682	1	0.0646792
Olfr1032__chr2	0.0668682	0.0668682	1	0.0646792
Olfr1038-ps__chr2	0.0668682	0.0668682	1	0.0646792
Olfr1065__chr2	0.0668682	0.0668682	1	0.0646792
Olfr1077-ps1__chr2	0.0668682	0.0668682	1	0.0646792
Olfr1087__chr2	0.0668682	0.0668682	1	0.0646792
Olfr1089__chr2	0.0668682	0.0668682	1	0.0646792
Olfr109__chr17	0.0668682	0.0668682	1	0.0646792
Olfr1131__chr2	0.0668682	0.0668682	1	0.0646792
Olfr1133__chr2	0.0668682	0.0668682	1	0.0646792
Olfr114__chr17	0.0668682	0.0668682	1	0.0646792
Olfr117__chr17	0.0668682	0.0668682	1	0.0646792
Olfr1182__chr2	0.0668682	0.0668682	1	0.0646792
Olfr1183__chr2	0.0668682	0.0668682	1	0.0646792
Olfr1184__chr2	0.0668682	0.0668682	1	0.0646792
Olfr1214__chr2	0.0668682	0.0668682	1	0.0646792
Olfr1218__chr2	0.0668682	0.0668682	1	0.0646792
Olfr1255__chr2	0.0668682	0.0668682	1	0.0646792
Olfr1305__chr2	0.0668682	0.0668682	1	0.0646792
Olfr1320__chrX	0.0668682	0.0668682	1	0.0646792
Olfr1406__chr1	0.0668682	0.0668682	1	0.0646792
Olfr1437__chr19	0.0668682	0.0668682	1	0.0646792
Olfr1442__chr19	0.0668682	0.0668682	1	0.0646792
Olfr1462__chr19	0.0668682	0.0668682	1	0.0646792
Olfr1465__chr19	0.0668682	0.0668682	1	0.0646792
Olfr1467__chr19	0.0668682	0.0668682	1	0.0646792
Olfr1501__chr19	0.0668682	0.0668682	1	0.0646792
Olfr152__chr2	0.0668682	0.0668682	1	0.0646792
Olfr153__chr2	0.0668682	0.0668682	1	0.0646792
Olfr1532-ps1__chr7	0.0668682	0.0668682	1	0.0646792
Olfr160__chr9	0.0668682	0.0668682	1	0.0646792
Olfr172__chr16	0.0668682	0.0668682	1	0.0646792
Olfr186__chr16	0.0668682	0.0668682	1	0.0646792
Olfr198__chr16	0.0668682	0.0668682	1	0.0646792
Olfr218__chr1	0.0668682	0.0668682	1	0.0646792
Olfr25__chr9	0.0668682	0.0668682	1	0.0646792
Olfr291__chr7	0.0668682	0.0668682	1	0.0646792
Olfr304__chr7	0.0668682	0.0668682	1	0.0646792
Olfr305__chr7	0.0668682	0.0668682	1	0.0646792
Olfr312__chr11	0.0668682	0.0668682	1	0.0646792
Olfr314__chr11	0.0668682	0.0668682	1	0.0646792
Olfr319__chr11	0.0668682	0.0668682	1	0.0646792
Olfr328__chr11	0.0668682	0.0668682	1	0.0646792
Olfr385__chr11	0.0668682	0.0668682	1	0.0646792
Olfr398__chr11	0.0668682	0.0668682	1	0.0646792
Olfr421-ps1__chr1	0.0668682	0.0668682	1	0.0646792
Olfr453__chr6	0.0668682	0.0668682	1	0.0646792
Olfr47__chr6	0.0668682	0.0668682	1	0.0646792
Olfr488__chr7	0.0668682	0.0668682	1	0.0646792
Olfr510__chr7	0.0668682	0.0668682	1	0.0646792
Olfr517__chr7	0.0668682	0.0668682	1	0.0646792
Olfr53__chr7	0.0668682	0.0668682	1	0.0646792
Olfr568__chr7	0.0668682	0.0668682	1	0.0646792
Olfr57__chr10	0.0668682	0.0668682	1	0.0646792
Olfr593__chr7	0.0668682	0.0668682	1	0.0646792
Olfr608__chr7	0.0668682	0.0668682	1	0.0646792
Olfr624__chr7	0.0668682	0.0668682	1	0.0646792
Olfr639__chr7	0.0668682	0.0668682	1	0.0646792
Olfr641__chr7	0.0668682	0.0668682	1	0.0646792
Olfr652__chr7	0.0668682	0.0668682	1	0.0646792
Olfr656__chr7	0.0668682	0.0668682	1	0.0646792
Olfr672__chr7	0.0668682	0.0668682	1	0.0646792
Olfr693__chr7	0.0668682	0.0668682	1	0.0646792
Olfr702__chr7	0.0668682	0.0668682	1	0.0646792
Olfr706__chr7	0.0668682	0.0668682	1	0.0646792
Olfr733__chr14	0.0668682	0.0668682	1	0.0646792
Olfr738__chr14	0.0668682	0.0668682	1	0.0646792
Olfr741__chr14	0.0668682	0.0668682	1	0.0646792
Olfr748__chr14	0.0668682	0.0668682	1	0.0646792
Olfr761__chr17	0.0668682	0.0668682	1	0.0646792
Olfr799__chr10	0.0668682	0.0668682	1	0.0646792
Olfr805__chr10	0.0668682	0.0668682	1	0.0646792
Olfr814__chr10	0.0668682	0.0668682	1	0.0646792
Olfr820__chr10	0.0668682	0.0668682	1	0.0646792
Olfr821__chr10	0.0668682	0.0668682	1	0.0646792
Olfr836__chr9	0.0668682	0.0668682	1	0.0646792
Olfr860__chr9	0.0668682	0.0668682	1	0.0646792
Olfr869__chr9	0.0668682	0.0668682	1	0.0646792
Olfr888__chr9	0.0668682	0.0668682	1	0.0646792
Olfr922__chr9	0.0668682	0.0668682	1	0.0646792
Olfr967__chr9	0.0668682	0.0668682	1	0.0646792
Oxct2b__chr4	0.0668682	0.0668682	1	0.0646792
P2rx2__chr5	0.0668682	0.0668682	1	0.0646792
Pdha2__chr3	0.0668682	0.0668682	1	0.0646792
Pfn3__chr13	0.0668682	0.0668682	1	0.0646792
Pinc__chr1	0.0668682	0.0668682	1	0.0646792
Pip__chr6	0.0668682	0.0668682	1	0.0646792
Piwil4__chr9	0.0668682	0.0668682	1	0.0646792
Pkd2l1__chr19	0.0668682	0.0668682	1	0.0646792
Pla2g1b__chr5	0.0668682	0.0668682	1	0.0646792
Pla2g2c__chr4	0.0668682	0.0668682	1	0.0646792
Ppy__chr11	0.0668682	0.0668682	1	0.0646792
Prl7a2__chr13	0.0668682	0.0668682	1	0.0646792
Prl8a1__chr13	0.0668682	0.0668682	1	0.0646792
Prss51__chr14	0.0668682	0.0668682	1	0.0646792
Prss8__chr7	0.0668682	0.0668682	1	0.0646792
Psg21__chr7	0.0668682	0.0668682	1	0.0646792
Rergl__chr6	0.0668682	0.0668682	1	0.0646792
Rho__chr6	0.0668682	0.0668682	1	0.0646792
Rhox6__chrX	0.0668682	0.0668682	1	0.0646792
Rhox9__chrX	0.0668682	0.0668682	1	0.0646792
Ribc2__chr15	0.0668682	0.0668682	1	0.0646792
Rp1l1__chr14	0.0668682	0.0668682	1	0.0646792
Rph3al__chr11	0.0668682	0.0668682	1	0.0646792
Rsph3b__chr17	0.0668682	0.0668682	1	0.0646792
Rtp2__chr16	0.0668682	0.0668682	1	0.0646792
S100a5__chr3	0.0668682	0.0668682	1	0.0646792
Scgb1b24__chr7	0.0668682	0.0668682	1	0.0646792
Sectm1b__chr11	0.0668682	0.0668682	1	0.0646792
Serpina10__chr12	0.0668682	0.0668682	1	0.0646792
Serpina3b__chr12	0.0668682	0.0668682	1	0.0646792
Serpinb11__chr1	0.0668682	0.0668682	1	0.0646792
Serpinb6d__chr13	0.0668682	0.0668682	1	0.0646792
Shbg__chr11	0.0668682	0.0668682	1	0.0646792
Shd__chr17	0.0668682	0.0668682	1	0.0646792
Six2__chr17	0.0668682	0.0668682	1	0.0646792
Slc13a2__chr11	0.0668682	0.0668682	1	0.0646792
Slc22a14__chr9	0.0668682	0.0668682	1	0.0646792
Slc6a20a__chr9	0.0668682	0.0668682	1	0.0646792
Slc6a3__chr13	0.0668682	0.0668682	1	0.0646792
Smr3a__chr5	0.0668682	0.0668682	1	0.0646792
Snord16a__chr9	0.0668682	0.0668682	1	0.0646792
Snord37__chr10	0.0668682	0.0668682	1	0.0646792
Snph__chr2	0.0668682	0.0668682	1	0.0646792
Snrpn__chr7	0.0668682	0.0668682	1	0.0646792
Sowahb__chr5	0.0668682	0.0668682	1	0.0646792
Sox3__chrX	0.0668682	0.0668682	1	0.0646792
Spaca4__chr7	0.0668682	0.0668682	1	0.0646792
Spint5__chr2	0.0668682	0.0668682	1	0.0646792
Sprr2g__chr3	0.0668682	0.0668682	1	0.0646792
Sstr2__chr11	0.0668682	0.0668682	1	0.0646792
Stx1b__chr7	0.0668682	0.0668682	1	0.0646792
Syna__chr5	0.0668682	0.0668682	1	0.0646792
Tas1r1__chr4	0.0668682	0.0668682	1	0.0646792
Tas2r105__chr6	0.0668682	0.0668682	1	0.0646792
Tceal7__chrX	0.0668682	0.0668682	1	0.0646792
Tdpoz2__chr3	0.0668682	0.0668682	1	0.0646792
Tff2__chr17	0.0668682	0.0668682	1	0.0646792
Tgm7__chr2	0.0668682	0.0668682	1	0.0646792
Tmem235__chr11	0.0668682	0.0668682	1	0.0646792
Tmem239__chr2	0.0668682	0.0668682	1	0.0646792
Tppp2__chr14	0.0668682	0.0668682	1	0.0646792
Tpsb2__chr17	0.0668682	0.0668682	1	0.0646792
Treh__chr9	0.0668682	0.0668682	1	0.0646792
Trhr2__chr8	0.0668682	0.0668682	1	0.0646792
Trp73__chr4	0.0668682	0.0668682	1	0.0646792
Tspo2__chr17	0.0668682	0.0668682	1	0.0646792
Ttll8__chr15	0.0668682	0.0668682	1	0.0646792
Ttr__chr18	0.0668682	0.0668682	1	0.0646792
Tuba3a__chr6	0.0668682	0.0668682	1	0.0646792
Ubash3a__chr17	0.0668682	0.0668682	1	0.0646792
Ubd__chr17	0.0668682	0.0668682	1	0.0646792
Ucma__chr2	0.0668682	0.0668682	1	0.0646792
Ucn3__chr13	0.0668682	0.0668682	1	0.0646792
Uncx__chr5	0.0668682	0.0668682	1	0.0646792
Upk2__chr9	0.0668682	0.0668682	1	0.0646792
Uts2b__chr16	0.0668682	0.0668682	1	0.0646792
Vmn1r201__chr13	0.0668682	0.0668682	1	0.0646792
Vmn1r211__chr13	0.0668682	0.0668682	1	0.0646792
Vmn1r228__chr17	0.0668682	0.0668682	1	0.0646792
Vmn1r230__chr17	0.0668682	0.0668682	1	0.0646792
Vmn1r236__chr17	0.0668682	0.0668682	1	0.0646792
Vmn1r35__chr6	0.0668682	0.0668682	1	0.0646792
Vmn1r46__chr6	0.0668682	0.0668682	1	0.0646792
Vmn1r6__chr6	0.0668682	0.0668682	1	0.0646792
Vmn1r70__chr7	0.0668682	0.0668682	1	0.0646792
Vmn1r76__chr7	0.0668682	0.0668682	1	0.0646792
Vmn1r87__chr7	0.0668682	0.0668682	1	0.0646792
Vmn2r104__chr17	0.0668682	0.0668682	1	0.0646792
Vmn2r12__chr5	0.0668682	0.0668682	1	0.0646792
Vmn2r19__chr6	0.0668682	0.0668682	1	0.0646792
Vmn2r23__chr6	0.0668682	0.0668682	1	0.0646792
Vmn2r33__chr7	0.0668682	0.0668682	1	0.0646792
Vmn2r53__chr7	0.0668682	0.0668682	1	0.0646792
Wfdc10__chr2	0.0668682	0.0668682	1	0.0646792
Wfdc13__chr2	0.0668682	0.0668682	1	0.0646792
Wfdc15b__chr2	0.0668682	0.0668682	1	0.0646792
Wwc1__chr11	0.0668682	0.0668682	1	0.0646792
Xcl1__chr1	0.0668682	0.0668682	1	0.0646792
Zcchc13__chrX	0.0668682	0.0668682	1	0.0646792
Zdhhc11__chr13	0.0668682	0.0668682	1	0.0646792
Zfp474__chr18	0.0668682	0.0668682	1	0.0646792
Zfy2__chrY	0.0668682	0.0668682	1	0.0646792
Adra1d__chr2	0.0668702	0.0671591	1.00432	0.064681
Lect2__chr13	0.0668702	0.0670108	1.0021	0.064681
Rundc3a__chr11	0.0668702	0.066939	1.00103	0.064681
Cd164l2__chr4	0.0668702	0.0668682	0.999971	0.064681
D730001G18Rik__chr15	0.0668702	0.0668682	0.999971	0.064681
Fsip1__chr2	0.0668702	0.0668682	0.999971	0.064681
Gpbar1__chr1	0.0668702	0.0668682	0.999971	0.064681
H2-M10.6__chr17	0.0668702	0.0668682	0.999971	0.064681
LOC171588__chr2	0.0668702	0.0668682	0.999971	0.064681
Mchr1__chr15	0.0668702	0.0668682	0.999971	0.064681
Mmp7__chr9	0.0668702	0.0668682	0.999971	0.064681
Olfr726__chr14	0.0668702	0.0668682	0.999971	0.064681
1700017G19Rik__chr3	0.0668709	0.0668682	0.99996	0.0646817
4922505E12Rik__chr1	0.0668709	0.0668682	0.99996	0.0646817
4930471I20Rik__chr2	0.0668709	0.0668682	0.99996	0.0646817
4930548K13Rik__chr4	0.0668709	0.0668682	0.99996	0.0646817
4930564B18Rik__chr14	0.0668709	0.0668682	0.99996	0.0646817
BC089491__chr7	0.0668709	0.0668682	0.99996	0.0646817
Ces1a__chr8	0.0668709	0.0668682	0.99996	0.0646817
Gm13119__chr4	0.0668709	0.0668682	0.99996	0.0646817
Gm21949__chr3	0.0668709	0.0668682	0.99996	0.0646817
Gm2762__chr13	0.0668709	0.0668682	0.99996	0.0646817
H2-M10.4__chr17	0.0668709	0.0668682	0.99996	0.0646817
Hipk4__chr7	0.0668709	0.0668682	0.99996	0.0646817
Igfbp1__chr11	0.0668709	0.0668682	0.99996	0.0646817
Klf14__chr6	0.0668709	0.0668682	0.99996	0.0646817
Krt28__chr11	0.0668709	0.0668682	0.99996	0.0646817
Mir592__chr6	0.0668709	0.0668682	0.99996	0.0646817
Mirlet7b__chr15	0.0668709	0.0668682	0.99996	0.0646817
Olfr1039__chr2	0.0668709	0.0668682	0.99996	0.0646817
Olfr1112__chr2	0.0668709	0.0668682	0.99996	0.0646817
Olfr1157__chr2	0.0668709	0.0668682	0.99996	0.0646817
Olfr1211__chr2	0.0668709	0.0668682	0.99996	0.0646817
Olfr1241__chr2	0.0668709	0.0668682	0.99996	0.0646817
Olfr161__chr16	0.0668709	0.0668682	0.99996	0.0646817
Olfr54__chr11	0.0668709	0.0668682	0.99996	0.0646817
Olfr592__chr7	0.0668709	0.0668682	0.99996	0.0646817
Olfr796__chr10	0.0668709	0.0668682	0.99996	0.0646817
Pbsn__chrX	0.0668709	0.0668682	0.99996	0.0646817
Phox2a__chr7	0.0668709	0.0668682	0.99996	0.0646817
Pkp1__chr1	0.0668709	0.0668682	0.99996	0.0646817
Prr23a__chr9	0.0668709	0.0668682	0.99996	0.0646817
Rgag1__chrX	0.0668709	0.0668682	0.99996	0.0646817
Rgr__chr14	0.0668709	0.0668682	0.99996	0.0646817
Slc27a6__chr18	0.0668709	0.0668682	0.99996	0.0646817
Tas2r119__chr15	0.0668709	0.0668682	0.99996	0.0646817
Tas2r124__chr6	0.0668709	0.0668682	0.99996	0.0646817
Vmn2r10__chr5	0.0668709	0.0668682	0.99996	0.0646817
Gp5__chr16	0.0668721	0.0668682	0.999942	0.0646828
Lalba__chr15	0.0668721	0.0668682	0.999942	0.0646828
Pax7__chr4	0.0668721	0.0668682	0.999942	0.0646828
Hoxb6__chr11	0.0668727	0.0670899	1.00325	0.0646834
Ces1e__chr8	0.0668727	0.066939	1.00099	0.0646834
1700003H04Rik__chr3	0.0668727	0.0668682	0.999932	0.0646834
Ak5__chr3	0.0668727	0.0668682	0.999932	0.0646834
Apcs__chr1	0.0668727	0.0668682	0.999932	0.0646834
Cer1__chr4	0.0668727	0.0668682	0.999932	0.0646834
Crygs__chr16	0.0668727	0.0668682	0.999932	0.0646834
Gjb6__chr14	0.0668727	0.0668682	0.999932	0.0646834
Gm20556__chr15	0.0668727	0.0668682	0.999932	0.0646834
Gzmn__chr14	0.0668727	0.0668682	0.999932	0.0646834
Mir1907__chr15	0.0668727	0.0668682	0.999932	0.0646834
Mir681__chr12	0.0668727	0.0668682	0.999932	0.0646834
Mrgprb5__chr7	0.0668727	0.0668682	0.999932	0.0646834
Olfr1111__chr2	0.0668727	0.0668682	0.999932	0.0646834
Olfr1234__chr2	0.0668727	0.0668682	0.999932	0.0646834
Olfr142__chr2	0.0668727	0.0668682	0.999932	0.0646834
Olfr222__chr11	0.0668727	0.0668682	0.999932	0.0646834
Olfr32__chr2	0.0668727	0.0668682	0.999932	0.0646834
Olfr574__chr7	0.0668727	0.0668682	0.999932	0.0646834
Prl7d1__chr13	0.0668727	0.0668682	0.999932	0.0646834
0610038B21Rik__chr8	0.0668729	0.0671785	1.00457	0.0646836
1700001G17Rik__chr1	0.0668729	0.0668682	0.99993	0.0646836
Acnat2__chr4	0.0668729	0.0668682	0.99993	0.0646836
Kcnk18__chr19	0.0668729	0.0668682	0.99993	0.0646836
Olfr1215__chr2	0.0668729	0.0668682	0.99993	0.0646836
Olfr197__chr16	0.0668729	0.0668682	0.99993	0.0646836
Pifo__chr3	0.0668729	0.0668682	0.99993	0.0646836
H2-Q7__chr17	0.0668731	0.0668682	0.999926	0.0646838
AI463170__chr12	0.0668735	0.0668682	0.999921	0.0646841
Defa22__chr8	0.0668736	0.0668682	0.999919	0.0646842
Olfr622__chr7	0.0668736	0.0668682	0.999919	0.0646842
Dmp1__chr5	0.0668738	0.0668682	0.999916	0.0646844
Mir24-2__chr8	0.0668738	0.0668682	0.999916	0.0646844
Eif3j2__chr2	0.066874	0.0668682	0.999914	0.0646846
Snora69__chrX	0.0668746	0.0668682	0.999904	0.0646852
Snord42a__chr11	0.0668746	0.0668682	0.999904	0.0646852
4930515L19Rik__chrX	0.0668755	0.0668682	0.999891	0.064686
Gm13704__chr2	0.0668755	0.0668682	0.999891	0.064686
Npw__chr17	0.0668755	0.0668682	0.999891	0.064686
Olfr1352__chr10	0.0668755	0.0668682	0.999891	0.064686
4933406J10Rik__chr7	0.0668759	0.0668682	0.999885	0.0646864
Adam1b__chr5	0.0668759	0.0668682	0.999885	0.0646864
Cym__chr3	0.0668759	0.0668682	0.999885	0.0646864
Grm4__chr17	0.0668759	0.0668682	0.999885	0.0646864
Mir27a__chr8	0.0668759	0.0668682	0.999885	0.0646864
Opalin__chr19	0.0668759	0.0668682	0.999885	0.0646864
Prap1__chr7	0.0668759	0.0668682	0.999885	0.0646864
Pth__chr7	0.0668759	0.0668682	0.999885	0.0646864
Slc25a18__chr6	0.0668759	0.0668682	0.999885	0.0646864
Slc7a10__chr7	0.0668759	0.0668682	0.999885	0.0646864
Accsl__chr2	0.0668763	0.0668682	0.999879	0.0646867
1600016N20Rik__chr7	0.0668765	0.0668682	0.999875	0.064687
Klc3__chr7	0.0668765	0.0668682	0.999875	0.064687
H60b__chr10	0.0668767	0.0668682	0.999872	0.0646871
Il13__chr11	0.0668767	0.0668682	0.999872	0.0646871
E130218I03Rik__chr4	0.0668774	0.0668682	0.999862	0.0646878
Mir1951__chr2	0.0668775	0.0668682	0.999861	0.0646879
Mir337__chr12	0.0668775	0.0668682	0.999861	0.0646879
Pdia2__chr17	0.0668775	0.0668682	0.999861	0.0646879
Mir18b__chrX	0.0668776	0.0668682	0.99986	0.0646879
4632427E13Rik__chr7	0.0668777	0.0668682	0.999858	0.0646881
Gm21119__chr8	0.0668777	0.0668682	0.999858	0.0646881
Sapcd1__chr17	0.0668777	0.0668682	0.999858	0.0646881
Olfr676__chr7	0.0668779	0.0668682	0.999855	0.0646882
Tmprss5__chr9	0.0668779	0.0668682	0.999855	0.0646882
2010308F09Rik__chrX	0.0668784	0.0668682	0.999848	0.0646887
Gm5796__chr14	0.0668784	0.0668682	0.999848	0.0646887
Serpinb3b__chr1	0.0668784	0.0668682	0.999848	0.0646887
Fstl3__chr10	0.0668785	0.0668682	0.999846	0.0646888
Fbxo41__chr6	0.0668786	0.0668682	0.999845	0.0646889
Olfr283__chr15	0.0668788	0.0668682	0.999842	0.0646891
Artn__chr4	0.0668792	0.0668682	0.999835	0.0646895
Cd209e__chr8	0.0668794	0.0668682	0.999833	0.0646896
Ear5__chr14	0.0668794	0.0668682	0.999833	0.0646896
Fam47e__chr5	0.0668794	0.0668682	0.999833	0.0646896
Krt32__chr11	0.0668794	0.0668682	0.999833	0.0646896
Lpo__chr11	0.0668794	0.0668682	0.999833	0.0646896
Mrgpra1__chr7	0.0668794	0.0668682	0.999833	0.0646896
Olfr1024__chr2	0.0668794	0.0668682	0.999833	0.0646896
Olfr1061__chr2	0.0668794	0.0668682	0.999833	0.0646896
Snord42b__chr11	0.0668796	0.0668682	0.999829	0.0646898
9230009I02Rik__chr11	0.0668796	0.0668682	0.999829	0.0646898
Gpr173__chrX	0.0668796	0.0668682	0.999829	0.0646898
Miat__chr5	0.0668796	0.0668682	0.999829	0.0646898
Gpat2__chr2	0.0668797	0.0668682	0.999829	0.0646899
Ngb__chr12	0.0668797	0.0668682	0.999828	0.0646899
Pcdha2__chr18	0.0668797	0.0668682	0.999828	0.0646899
Foxa3__chr7	0.0668797	0.0668682	0.999828	0.0646899
Spaca1__chr4	0.0668797	0.0668682	0.999828	0.0646899
Sstr3__chr15	0.0668797	0.0668682	0.999828	0.0646899
Lpar5__chr6	0.0668798	0.0668682	0.999826	0.06469
Olfr620__chr7	0.0668802	0.0668682	0.999821	0.0646904
Gm3500__chr14	0.0668805	0.0668682	0.999816	0.0646907
Rab26__chr17	0.0668805	0.0668682	0.999816	0.0646907
Snord4a__chr11	0.0668805	0.0668682	0.999816	0.0646907
Tmprss3__chr17	0.0668806	0.0668682	0.999815	0.0646907
Lce1l__chr3	0.0668808	0.0668682	0.999812	0.0646909
Olfr1239__chr2	0.0668808	0.0668682	0.999812	0.0646909
Ppp3r2__chr4	0.0668809	0.0674652	1.00874	0.064691
Prl7b1__chr13	0.0668809	0.0669948	1.0017	0.064691
0610012H03Rik__chr2	0.0668809	0.0668682	0.99981	0.064691
1700016L21Rik__chr1	0.0668809	0.0668682	0.99981	0.064691
1700065I17Rik__chr18	0.0668809	0.0668682	0.99981	0.064691
4930527F14Rik__chr14	0.0668809	0.0668682	0.99981	0.064691
4930552N02Rik__chr4	0.0668809	0.0668682	0.99981	0.064691
4933425L06Rik__chr13	0.0668809	0.0668682	0.99981	0.064691
Barhl1__chr2	0.0668809	0.0668682	0.99981	0.064691
Bpifa1__chr2	0.0668809	0.0668682	0.99981	0.064691
C9__chr15	0.0668809	0.0668682	0.99981	0.064691
Ccdc13__chr9	0.0668809	0.0668682	0.99981	0.064691
Ccr8__chr9	0.0668809	0.0668682	0.99981	0.064691
Ces2d-ps__chr8	0.0668809	0.0668682	0.99981	0.064691
Doxl2__chr6	0.0668809	0.0668682	0.99981	0.064691
Dsg1c__chr18	0.0668809	0.0668682	0.99981	0.064691
E230019M04Rik__chrX	0.0668809	0.0668682	0.99981	0.064691
Eddm3b__chr14	0.0668809	0.0668682	0.99981	0.064691
Gdf2__chr14	0.0668809	0.0668682	0.99981	0.064691
Glra1__chr11	0.0668809	0.0668682	0.99981	0.064691
Gm10373__chr15	0.0668809	0.0668682	0.99981	0.064691
Gm11595__chr11	0.0668809	0.0668682	0.99981	0.064691
Gm20408__chr17	0.0668809	0.0668682	0.99981	0.064691
Gm6614__chr6	0.0668809	0.0668682	0.99981	0.064691
H2-M10.1__chr17	0.0668809	0.0668682	0.99981	0.064691
Klrc3__chr6	0.0668809	0.0668682	0.99981	0.064691
Krt35__chr11	0.0668809	0.0668682	0.99981	0.064691
Krt6b__chr15	0.0668809	0.0668682	0.99981	0.064691
Krtap5-2__chr7	0.0668809	0.0668682	0.99981	0.064691
Lbx1__chr19	0.0668809	0.0668682	0.99981	0.064691
Mbd3l2__chr9	0.0668809	0.0668682	0.99981	0.064691
Nphs2__chr1	0.0668809	0.0668682	0.99981	0.064691
Olfr11__chr13	0.0668809	0.0668682	0.99981	0.064691
Olfr1181__chr2	0.0668809	0.0668682	0.99981	0.064691
Olfr346__chr2	0.0668809	0.0668682	0.99981	0.064691
Olfr381__chr11	0.0668809	0.0668682	0.99981	0.064691
Olfr46__chr7	0.0668809	0.0668682	0.99981	0.064691
Olfr461__chr6	0.0668809	0.0668682	0.99981	0.064691
Olfr491__chr7	0.0668809	0.0668682	0.99981	0.064691
Olfr695__chr7	0.0668809	0.0668682	0.99981	0.064691
Olfr993__chr2	0.0668809	0.0668682	0.99981	0.064691
Pla2g4d__chr2	0.0668809	0.0668682	0.99981	0.064691
Rfpl4b__chr10	0.0668809	0.0668682	0.99981	0.064691
Rhox7__chrX	0.0668809	0.0668682	0.99981	0.064691
Scgb2b19__chr7	0.0668809	0.0668682	0.99981	0.064691
Sgcz__chr8	0.0668809	0.0668682	0.99981	0.064691
Slc6a5__chr7	0.0668809	0.0668682	0.99981	0.064691
Spatc1__chr15	0.0668809	0.0668682	0.99981	0.064691
Speer4d__chr5	0.0668809	0.0668682	0.99981	0.064691
Ssxb8__chrX	0.0668809	0.0668682	0.99981	0.064691
Taar7e__chr10	0.0668809	0.0668682	0.99981	0.064691
Upk3bl__chr5	0.0668809	0.0668682	0.99981	0.064691
Vmn1r235__chr17	0.0668809	0.0668682	0.99981	0.064691
Vmn1r69__chr7	0.0668809	0.0668682	0.99981	0.064691
Vmn2r26__chr6	0.0668809	0.0668682	0.99981	0.064691
Gm16325__chr3	0.066881	0.0668682	0.999808	0.0646912
Pcsk1n__chrX	0.066881	0.0668682	0.999808	0.0646912
Tmem253__chr14	0.066881	0.0668682	0.999808	0.0646912
2010300C02Rik__chr1	0.0668811	0.0668682	0.999808	0.0646912
Gm14873__chr17	0.0668813	0.0668682	0.999804	0.0646914
Snord82__chr1	0.0668813	0.0668682	0.999804	0.0646914
4921530D09Rik__chr2	0.0668814	0.0668682	0.999802	0.0646915
Olfr424__chr1	0.0668814	0.0668682	0.999802	0.0646915
Olfr61__chr7	0.0668814	0.0668682	0.999802	0.0646915
4930563F08Rik__chr5	0.0668815	0.0668682	0.999802	0.0646916
Cldn10__chr14	0.0668818	0.0668682	0.999797	0.0646918
Psors1c2__chr17	0.0668818	0.0668682	0.999796	0.0646919
Tbx10__chr19	0.066882	0.0668682	0.999794	0.0646921
1190003K10Rik__chr13	0.0668821	0.0668682	0.999793	0.0646921
Gm14305__chr2	0.0668821	0.0668682	0.999792	0.0646921
Schip1__chr3	0.0668821	0.0668682	0.999792	0.0646921
Cd207__chr6	0.0668821	0.0668682	0.999792	0.0646922
Gja6__chrX	0.0668823	0.0685697	1.02523	0.0646924
Ctsj__chr13	0.0668823	0.067012	1.00194	0.0646924
1700113H08Rik__chr10	0.0668823	0.0668682	0.999789	0.0646924
4930474N09Rik__chr12	0.0668823	0.0668682	0.999789	0.0646924
4930488L21Rik__chr8	0.0668823	0.0668682	0.999789	0.0646924
4933406K04Rik__chr12	0.0668823	0.0668682	0.999789	0.0646924
Gm4251__chr14	0.0668823	0.0668682	0.999789	0.0646924
Gm5166__chrX	0.0668823	0.0668682	0.999789	0.0646924
Gm8363__chr17	0.0668823	0.0668682	0.999789	0.0646924
Habp2__chr19	0.0668823	0.0668682	0.999789	0.0646924
Klk4__chr7	0.0668823	0.0668682	0.999789	0.0646924
Krtap1-3__chr11	0.0668823	0.0668682	0.999789	0.0646924
Krtap5-3__chr7	0.0668823	0.0668682	0.999789	0.0646924
Olfr1086__chr2	0.0668823	0.0668682	0.999789	0.0646924
Olfr181__chr16	0.0668823	0.0668682	0.999789	0.0646924
Olfr298__chr7	0.0668823	0.0668682	0.999789	0.0646924
Olfr401__chr11	0.0668823	0.0668682	0.999789	0.0646924
Olfr874__chr9	0.0668823	0.0668682	0.999789	0.0646924
Olfr969__chr9	0.0668823	0.0668682	0.999789	0.0646924
Prl3a1__chr13	0.0668823	0.0668682	0.999789	0.0646924
Sh2d1b2__chr1	0.0668823	0.0668682	0.999789	0.0646924
Slc5a9__chr4	0.0668823	0.0668682	0.999789	0.0646924
Smcp__chr3	0.0668823	0.0668682	0.999789	0.0646924
Tas2r122__chr6	0.0668823	0.0668682	0.999789	0.0646924
Tcp10c__chr17	0.0668823	0.0668682	0.999789	0.0646924
Tsnaxip1__chr8	0.0668823	0.0668682	0.999789	0.0646924
Tuba3b__chr6	0.0668823	0.0668682	0.999789	0.0646924
Vmn1r23__chr6	0.0668823	0.0668682	0.999789	0.0646924
Vmn1r40__chr6	0.0668823	0.0668682	0.999789	0.0646924
Vmn2r90__chr17	0.0668823	0.0668682	0.999789	0.0646924
Olfr784__chr10	0.0668825	0.0668682	0.999787	0.0646925
1700001J03Rik__chr5	0.0668826	0.0668682	0.999785	0.0646926
Jakmip1__chr5	0.0668826	0.0668682	0.999785	0.0646926
Snora41__chr1	0.0668826	0.0668682	0.999785	0.0646926
1700045H11Rik__chr4	0.0668827	0.0668682	0.999783	0.0646927
Gm3716__chr5	0.0668827	0.0668682	0.999783	0.0646927
Utf1__chr7	0.0668827	0.0668682	0.999783	0.0646927
Nps__chr7	0.0668828	0.0668682	0.999781	0.0646928
4930430D24Rik__chrX	0.066883	0.0668682	0.999779	0.064693
Aadat__chr8	0.066883	0.0668682	0.999779	0.064693
Crybb2__chr5	0.066883	0.0668682	0.999779	0.064693
E130201H02Rik__chr7	0.066883	0.0668682	0.999779	0.064693
Fam50b__chr13	0.066883	0.0668682	0.999779	0.064693
LOC101243624__chr3	0.066883	0.0668682	0.999779	0.064693
Lrrc34__chr3	0.066883	0.0668682	0.999779	0.064693
Trpv1__chr11	0.066883	0.0668682	0.999779	0.064693
Gm20605__chr5	0.0668834	0.0668682	0.999772	0.0646934
4930542C21Rik__chr16	0.0668834	0.0668682	0.999772	0.0646934
Olfr134__chr17	0.0668836	0.0668682	0.99977	0.0646936
Vmn2r27__chr6	0.0668836	0.0668682	0.99977	0.0646936
9930111J21Rik2__chr11	0.0668837	0.0668682	0.999768	0.0646937
Pdcd1__chr1	0.0668837	0.0668682	0.999768	0.0646937
Qprt__chr7	0.0668838	0.0668682	0.999767	0.0646937
Klri1__chr6	0.0668838	0.0668682	0.999767	0.0646938
Olfr1076__chr2	0.0668839	0.0674771	1.00887	0.0646938
Snord96a__chr11	0.066884	0.0668682	0.999764	0.0646939
Tex37__chr6	0.0668845	0.0668682	0.999756	0.0646944
Rprml__chr11	0.0668847	0.0668682	0.999754	0.0646946
Hist1h4b__chr13	0.0668848	0.0668682	0.999752	0.0646947
Pspn__chr17	0.0668848	0.0668682	0.999752	0.0646947
Naip7__chr13	0.066885	0.0668682	0.999748	0.0646949
Mup4__chr4	0.0668854	0.0668682	0.999743	0.0646953
Cyp4f17__chr17	0.0668855	0.0668682	0.999742	0.0646953
Otos__chr1	0.0668855	0.0668682	0.999741	0.0646954
Myl7__chr11	0.0668855	0.0753002	1.12581	0.0646954
Ifltd1__chr6	0.0668855	0.0673621	1.00713	0.0646954
Camk1g__chr1	0.0668855	0.0673396	1.00679	0.0646954
1810012K16Rik__chr8	0.0668855	0.0668682	0.999741	0.0646954
Csn2__chr5	0.0668855	0.0668682	0.999741	0.0646954
Dlx6as2__chr6	0.0668855	0.0668682	0.999741	0.0646954
Gm5662__chr12	0.0668855	0.0668682	0.999741	0.0646954
Hbq1b__chr11	0.0668855	0.0668682	0.999741	0.0646954
Mcpt8__chr14	0.0668855	0.0668682	0.999741	0.0646954
Nxf7__chrX	0.0668855	0.0668682	0.999741	0.0646954
Olfr17__chr7	0.0668855	0.0668682	0.999741	0.0646954
Olfr201__chr16	0.0668855	0.0668682	0.999741	0.0646954
Olfr659__chr7	0.0668855	0.0668682	0.999741	0.0646954
Olfr707__chr7	0.0668855	0.0668682	0.999741	0.0646954
Vmn2r68__chr7	0.0668855	0.0668682	0.999741	0.0646954
Hist1h2ak__chr13	0.066886	0.0668682	0.999735	0.0646958
Crygf__chr1	0.0668861	0.0668682	0.999732	0.0646959
Dntt__chr19	0.0668861	0.0668682	0.999732	0.0646959
Spata31d1b__chr13	0.0668861	0.0668682	0.999732	0.0646959
Apoc4__chr7	0.0668864	0.0677385	1.01274	0.0646962
Aipl1__chr11	0.0668866	0.0668682	0.999726	0.0646963
Stpg1__chr4	0.0668866	0.0668682	0.999726	0.0646963
Fabp2__chr3	0.0668868	0.0668682	0.999722	0.0646966
Gml__chr15	0.0668869	0.0668682	0.99972	0.0646967
4930404A10Rik__chr11	0.066887	0.0668682	0.999719	0.0646967
Frmpd3__chrX	0.066887	0.0668682	0.999719	0.0646967
Snord88c__chr7	0.066887	0.0668682	0.999719	0.0646967
Calb2__chr8	0.0668871	0.0668682	0.999718	0.0646968
Hkdc1__chr10	0.0668872	0.0668682	0.999716	0.0646969
Tlr12__chr4	0.0668872	0.0668682	0.999716	0.0646969
Olfr1444__chr19	0.0668873	0.0668682	0.999715	0.064697
Gm1821__chr11	0.0668874	0.0668682	0.999712	0.0646972
Vmn1r12__chr6	0.0668875	0.0668682	0.999711	0.0646972
Snora19__chr19	0.0668875	0.0668682	0.999711	0.0646972
Olfr1271__chr2	0.0668875	0.0668682	0.999711	0.0646972
Sppl2c__chr11	0.0668876	0.0668682	0.99971	0.0646973
1700008O03Rik__chr7	0.0668879	0.0668682	0.999705	0.0646976
Acaa1b__chr9	0.0668879	0.0668682	0.999705	0.0646976
Lyzl4__chr9	0.066888	0.0668682	0.999705	0.0646976
1700006E09Rik__chr11	0.066888	0.0668682	0.999704	0.0646977
1700034P13Rik__chr1	0.066888	0.0668682	0.999704	0.0646977
4930547E08Rik__chr2	0.066888	0.0668682	0.999704	0.0646977
9430014N10Rik__chr15	0.066888	0.0668682	0.999704	0.0646977
Antxrl__chr14	0.066888	0.0668682	0.999704	0.0646977
Cplx1__chr5	0.066888	0.0668682	0.999704	0.0646977
Foxi1__chr11	0.066888	0.0668682	0.999704	0.0646977
Gabrq__chrX	0.066888	0.0668682	0.999704	0.0646977
Gm17689__chr9	0.066888	0.0668682	0.999704	0.0646977
Gm9__chrX	0.066888	0.0668682	0.999704	0.0646977
Klra22__chr6	0.066888	0.0668682	0.999704	0.0646977
Lipf__chr19	0.066888	0.0668682	0.999704	0.0646977
Matn3__chr12	0.066888	0.0668682	0.999704	0.0646977
Mtnr1a__chr8	0.066888	0.0668682	0.999704	0.0646977
Olfr1229__chr2	0.066888	0.0668682	0.999704	0.0646977
Pcdhb10__chr18	0.066888	0.0668682	0.999704	0.0646977
Pramel7__chr2	0.066888	0.0668682	0.999704	0.0646977
Ropn1__chr16	0.066888	0.0668682	0.999704	0.0646977
Rprl1__chr6	0.066888	0.0668682	0.999704	0.0646977
Sftpc__chr14	0.066888	0.0668682	0.999704	0.0646977
Tas2r107__chr6	0.066888	0.0668682	0.999704	0.0646977
1700001L19Rik__chr13	0.066888	0.0668682	0.999704	0.0646977
Epm2a__chr10	0.0668884	0.0668682	0.999699	0.064698
Sec14l5__chr16	0.0668884	0.0668682	0.999699	0.064698
Fsd1__chr17	0.0668887	0.0668682	0.999694	0.0646983
4921511H03Rik__chr5	0.0668887	0.0668682	0.999693	0.0646983
Dusp21__chrX	0.0668887	0.0668682	0.999693	0.0646983
Fhl5__chr4	0.0668887	0.0668682	0.999693	0.0646983
Gm13580__chr2	0.0668887	0.0668682	0.999693	0.0646983
Gnrhr__chr5	0.0668887	0.0668682	0.999693	0.0646983
Klf1__chr8	0.0668887	0.0668682	0.999693	0.0646983
Olfr1036__chr2	0.0668887	0.0668682	0.999693	0.0646983
Olfr1290__chr2	0.0668887	0.0668682	0.999693	0.0646983
Olfr688__chr7	0.0668887	0.0668682	0.999693	0.0646983
Olfr918__chr9	0.0668887	0.0668682	0.999693	0.0646983
Ptf1a__chr2	0.0668887	0.0668682	0.999693	0.0646983
Vmn2r-ps11__chr3	0.0668887	0.0668682	0.999693	0.0646983
Gm5512__chr10	0.0668888	0.0668682	0.999692	0.0646984
Trim14__chr4	0.0668889	0.066939	1.00075	0.0646985
Speer1-ps1__chr5	0.0668891	0.0668682	0.999688	0.0646987
Nxnl2__chr13	0.0668892	0.0668682	0.999687	0.0646988
Psg20__chr7	0.0668893	0.0668682	0.999685	0.0646989
AF067061__chr13	0.0668893	0.0668682	0.999684	0.0646989
1700094J05Rik__chr10	0.0668894	0.0668682	0.999684	0.0646989
1700013G23Rik__chr11	0.0668895	0.0668682	0.999682	0.064699
Cml5__chr6	0.0668899	0.0668682	0.999676	0.0646995
DQ267102__chr12	0.0668899	0.0668682	0.999676	0.0646995
Gnat1__chr9	0.0668899	0.0668682	0.999676	0.0646995
Olfr1295__chr2	0.0668899	0.0668682	0.999676	0.0646995
Lrrc69__chr4	0.0668901	0.0668682	0.999673	0.0646996
Gm12839__chr4	0.0668901	0.0668682	0.999673	0.0646996
Gm5544__chr3	0.0668901	0.0668682	0.999673	0.0646996
Snord1b__chr11	0.0668905	0.0668682	0.999667	0.0647
Fgg__chr3	0.0668905	0.0668682	0.999667	0.0647
Gtf2a1l__chr17	0.0668905	0.0668682	0.999667	0.0647
1700007B14Rik__chr8	0.0668907	0.0668682	0.999664	0.0647002
Syndig1l__chr12	0.0668909	0.0668682	0.999661	0.0647004
Cldn6__chr17	0.0668913	0.0668682	0.999654	0.0647008
Fbxo39__chr11	0.0668913	0.0668682	0.999654	0.0647008
Hist1h2bm__chr13	0.0668913	0.0668682	0.999654	0.0647008
Tdpoz3__chr3	0.0668917	0.0668682	0.999649	0.0647011
E130114P18Rik__chr4	0.0668918	0.0668682	0.999648	0.0647012
Mmel1__chr4	0.0668918	0.0668682	0.999648	0.0647012
Serpinb7__chr1	0.0668918	0.0668682	0.999647	0.0647012
Gdf9__chr11	0.0668918	0.0668682	0.999647	0.0647012
Gm16336__chr7	0.0668918	0.0668682	0.999647	0.0647013
Nptxr__chr15	0.0668919	0.0668682	0.999647	0.0647013
Hoxc11__chr15	0.0668919	0.0668682	0.999646	0.0647013
4930486F22Rik__chr10	0.066892	0.0668682	0.999644	0.0647014
Cypt4__chr9	0.066892	0.0668682	0.999644	0.0647014
Gm10451__chr12	0.066892	0.0668682	0.999644	0.0647014
Gm7073__chrX	0.066892	0.0668682	0.999644	0.0647014
Olfr788__chr10	0.0668921	0.0668682	0.999644	0.0647015
Snord49a__chr11	0.0668921	0.0668682	0.999642	0.0647015
Mir5129__chr2	0.0668928	0.0673348	1.00661	0.0647021
1700019G17Rik__chr6	0.0668928	0.0672705	1.00565	0.0647021
Oosp1__chr19	0.0668928	0.0668682	0.999633	0.0647021
Fibcd1__chr2	0.0668931	0.0668682	0.999629	0.0647024
Fam131c__chr4	0.0668934	0.0668682	0.999624	0.0647027
Agbl1__chr7	0.0668934	0.0668682	0.999623	0.0647027
Chrnb3__chr8	0.0668935	0.0668682	0.999622	0.0647028
Olfr812__chr10	0.0668936	0.0668682	0.999621	0.0647029
Olfr992__chr2	0.0668936	0.0668682	0.999621	0.0647029
Cldn4__chr5	0.0668937	0.0668682	0.999619	0.064703
Mir743b__chrX	0.0668937	0.0668682	0.999619	0.064703
Reg4__chr3	0.0668937	0.0671804	1.00429	0.064703
C230079O03Rik__chr7	0.0668937	0.0668682	0.999618	0.064703
Fdx1l__chr9	0.0668938	0.0670127	1.00178	0.0647031
Acsm1__chr7	0.0668939	0.0678695	1.01458	0.0647032
6430531B16Rik__chr7	0.0668939	0.0668682	0.999616	0.0647032
1810019J16Rik__chr4	0.0668939	0.0668682	0.999615	0.0647032
4930452G13Rik__chr14	0.0668939	0.0668682	0.999615	0.0647032
B230119M05Rik__chrX	0.0668939	0.0668682	0.999615	0.0647032
Defb35__chr8	0.0668939	0.0668682	0.999615	0.0647032
Gm17019__chr5	0.0668939	0.0668682	0.999615	0.0647032
Grm2__chr9	0.0668939	0.0668682	0.999615	0.0647032
Krtap4-2__chr11	0.0668939	0.0668682	0.999615	0.0647032
Olfr1209__chr2	0.0668939	0.0668682	0.999615	0.0647032
Olfr394__chr11	0.0668939	0.0668682	0.999615	0.0647032
Olfr419__chr1	0.0668939	0.0668682	0.999615	0.0647032
Olfr902__chr9	0.0668939	0.0668682	0.999615	0.0647032
Spink7__chr18	0.0668939	0.0668682	0.999615	0.0647032
Olfr294__chr7	0.066894	0.067989	1.01637	0.0647033
4930519D14Rik__chr13	0.066894	0.0668682	0.999615	0.0647033
8030442B05Rik__chr2	0.066894	0.0668682	0.999615	0.0647033
E330009J07Rik__chr6	0.066894	0.0668682	0.999615	0.0647033
Klk1__chr7	0.066894	0.0668682	0.999615	0.0647033
Olfr1009__chr2	0.066894	0.0668682	0.999615	0.0647033
Mir3096__chr5	0.0668941	0.0668682	0.999613	0.0647034
Actrt1__chrX	0.0668943	0.0668682	0.999609	0.0647036
Gm3428__chr9	0.0668943	0.0668682	0.999609	0.0647036
Gm5111__chr6	0.0668943	0.0668682	0.999609	0.0647036
Gm8633__chr10	0.0668943	0.0668682	0.999609	0.0647036
Mir3475__chrX	0.0668943	0.0668682	0.999609	0.0647036
Olfr1080__chr2	0.0668943	0.0668682	0.999609	0.0647036
Olfr1199__chr2	0.0668943	0.0668682	0.999609	0.0647036
Olfr30__chr11	0.0668943	0.0668682	0.999609	0.0647036
Ppef1__chrX	0.0668943	0.0668682	0.999609	0.0647036
Smok3b__chr5	0.0668943	0.0668682	0.999609	0.0647036
Tgm6__chr2	0.0668943	0.0668682	0.999609	0.0647036
Vmn2r82__chr10	0.0668943	0.0668682	0.999609	0.0647036
4933430N04Rik__chr8	0.0668944	0.0668682	0.999609	0.0647036
Mt4__chr8	0.0668944	0.0668682	0.999609	0.0647037
Olfr64__chr7	0.0668947	0.0668682	0.999604	0.064704
Spink13__chr18	0.0668948	0.0668682	0.999602	0.0647041
Hs3st6__chr17	0.0668948	0.0668682	0.999602	0.0647041
Gltpd2__chr11	0.0668949	0.0668682	0.999601	0.0647041
Mir3112__chrX	0.0668949	0.0668682	0.999601	0.0647041
Cyp2c50__chr19	0.0668951	0.0668682	0.999598	0.0647043
Gm21276__chr7	0.0668951	0.0668682	0.999598	0.0647043
Gm2516__chr8	0.0668951	0.0668682	0.999598	0.0647043
Itgad__chr7	0.0668951	0.0668682	0.999598	0.0647043
Msx1as__chr5	0.0668951	0.0668682	0.999598	0.0647043
Olig3__chr10	0.0668951	0.0668682	0.999598	0.0647043
Tekt3__chr11	0.0668951	0.0668682	0.999598	0.0647043
Vmn1r172__chr7	0.0668951	0.0668682	0.999598	0.0647043
Gm13446__chr2	0.0668951	0.0668682	0.999598	0.0647043
Gdf5__chr2	0.0668953	0.0668682	0.999596	0.0647045
Olfr1426__chr19	0.0668953	0.0668682	0.999595	0.0647045
Tnk1__chr11	0.0668953	0.0668682	0.999595	0.0647045
1700108J01Rik__chr14	0.0668957	0.0668682	0.99959	0.0647048
4933428C19Rik__chr4	0.0668957	0.0668682	0.99959	0.0647048
9230102K24Rik__chr10	0.0668957	0.0668682	0.99959	0.0647048
Bmp3__chr5	0.0668957	0.0668682	0.99959	0.0647048
Ceacam3__chr7	0.0668957	0.0668682	0.99959	0.0647048
Gfap__chr11	0.0668957	0.0668682	0.99959	0.0647048
Gm13752__chr2	0.0668957	0.0668682	0.99959	0.0647048
Gm19583__chr5	0.0668957	0.0668682	0.99959	0.0647048
Mrgprb2__chr7	0.0668957	0.0668682	0.99959	0.0647048
Olfr1109__chr2	0.0668957	0.0668682	0.99959	0.0647048
Olfr266__chr3	0.0668957	0.0668682	0.99959	0.0647048
Olfr390__chr11	0.0668957	0.0668682	0.99959	0.0647048
Olfr539__chr7	0.0668957	0.0668682	0.99959	0.0647048
Olfr912__chr9	0.0668957	0.0668682	0.99959	0.0647048
Pde6c__chr19	0.0668957	0.0668682	0.99959	0.0647048
Rnf151__chr17	0.0668957	0.0668682	0.99959	0.0647048
Sdr16c6__chr4	0.0668957	0.0668682	0.99959	0.0647048
Tmem132c__chr5	0.0668957	0.0668682	0.99959	0.0647048
Ugt2b5__chr5	0.0668957	0.0668682	0.99959	0.0647048
Vmn2r74__chr7	0.0668957	0.0668682	0.99959	0.0647048
Vmn2r75__chr7	0.0668957	0.0668682	0.99959	0.0647048
Wdr93__chr7	0.0668957	0.0668682	0.99959	0.0647048
Zfp541__chr7	0.0668957	0.0668682	0.99959	0.0647048
Gng13__chr17	0.0668957	0.0668682	0.999589	0.0647049
Cideb__chr14	0.0668958	0.0668682	0.999588	0.0647049
Rgsl1__chr1	0.0668959	0.0668682	0.999586	0.0647051
Mdh1b__chr1	0.066896	0.0668682	0.999584	0.0647052
Olfr1034__chr2	0.0668961	0.0668682	0.999583	0.0647053
Arid3c__chr4	0.0668963	0.0668682	0.999581	0.0647054
Cyp26c1__chr19	0.0668963	0.0668682	0.999581	0.0647054
Cyp3a25__chr5	0.0668963	0.0668682	0.999581	0.0647054
Fshr__chr17	0.0668963	0.0668682	0.999581	0.0647054
Plac8l1__chr18	0.0668963	0.0668682	0.999581	0.0647054
Sh2d7__chr9	0.0668963	0.0668682	0.999581	0.0647054
Zfp572__chr15	0.0668963	0.0668682	0.999581	0.0647054
Smok2a__chr17	0.0668963	0.0668682	0.99958	0.0647054
Zkscan7__chr9	0.0668964	0.0668682	0.999578	0.0647056
Lypd5__chr7	0.0668965	0.0668682	0.999578	0.0647056
Ttc24__chr3	0.0668969	0.0677967	1.01345	0.064706
1500016L03Rik__chr11	0.0668969	0.0668682	0.999571	0.064706
Spink14__chr18	0.0668969	0.0668682	0.999571	0.064706
Mir669k__chr2	0.066897	0.0668682	0.99957	0.0647061
Slain1__chr14	0.066897	0.0668682	0.99957	0.0647061
Snord32a__chr7	0.066897	0.0668682	0.99957	0.0647061
Tbx21__chr11	0.066897	0.0668682	0.99957	0.0647061
Htr6__chr4	0.066897	0.0668682	0.999569	0.0647061
Neurog2__chr3	0.0668971	0.0668682	0.999568	0.0647062
Ttll9__chr2	0.0668972	0.0668682	0.999567	0.0647063
1700067K01Rik__chr8	0.0668974	0.0668682	0.999564	0.0647064
Scgb1a1__chr19	0.0668974	0.0668682	0.999564	0.0647065
1700018B24Rik__chr3	0.0668976	0.0668682	0.99956	0.0647067
D930015M05Rik__chr2	0.0668976	0.0668682	0.99956	0.0647067
Olfr905__chr9	0.0668976	0.0668682	0.99956	0.0647067
Prop1__chr11	0.0668976	0.0668682	0.99956	0.0647067
Prrxl1__chr14	0.0668976	0.0668682	0.99956	0.0647067
Sval3__chr6	0.0668976	0.0668682	0.99956	0.0647067
Vmn1r183__chr7	0.0668976	0.0668682	0.99956	0.0647067
Rmnd1__chr10	0.0668977	0.0668682	0.999559	0.0647067
Asb17__chr3	0.0668977	0.0668682	0.999559	0.0647068
Cyp2c39__chr19	0.0668977	0.0668682	0.999559	0.0647068
E330034G19Rik__chr14	0.0668977	0.0668682	0.999559	0.0647068
Efcab4b__chr6	0.0668977	0.0668682	0.999559	0.0647068
Fam229a__chr4	0.0668977	0.0668682	0.999559	0.0647068
Fcamr__chr1	0.0668977	0.0668682	0.999559	0.0647068
Fev__chr1	0.0668977	0.0668682	0.999559	0.0647068
Iqcj__chr3	0.0668977	0.0668682	0.999559	0.0647068
Olfr1148__chr2	0.0668977	0.0668682	0.999559	0.0647068
Olfr267__chr4	0.0668977	0.0668682	0.999559	0.0647068
Olfr681__chr7	0.0668977	0.0668682	0.999559	0.0647068
Olfr714__chr7	0.0668977	0.0668682	0.999559	0.0647068
Otop1__chr5	0.0668977	0.0668682	0.999559	0.0647068
Pcdha1__chr18	0.0668977	0.0668682	0.999559	0.0647068
Taar9__chr10	0.0668977	0.0668682	0.999559	0.0647068
Fga__chr3	0.0668978	0.0668682	0.999558	0.0647068
Snora74a__chr18	0.0668979	0.0668682	0.999556	0.0647069
Hist1h2bk__chr13	0.0668982	0.0668682	0.999551	0.0647072
4930584F24Rik__chr5	0.0668982	0.0668682	0.999551	0.0647072
Fabp1__chr6	0.0668985	0.0668682	0.999547	0.0647075
Prss50__chr9	0.0668985	0.0668682	0.999547	0.0647075
Tssk6__chr8	0.0668987	0.0668682	0.999545	0.0647076
Ceacam5__chr7	0.0668989	0.0668682	0.999541	0.0647079
Fxyd4__chr6	0.066899	0.0668682	0.99954	0.0647079
9230115E21Rik__chr9	0.0668991	0.0668682	0.999539	0.064708
AA387883__chr19	0.0668991	0.0668682	0.999539	0.064708
Kcnj9__chr1	0.0668991	0.0668682	0.999539	0.064708
Lrrc43__chr5	0.0668991	0.0668682	0.999539	0.064708
Mir873__chr4	0.0668991	0.0668682	0.999539	0.064708
Olfr1130__chr2	0.0668991	0.0668682	0.999539	0.064708
Olfr1512__chr14	0.0668991	0.0668682	0.999539	0.064708
Olfr190__chr16	0.0668991	0.0668682	0.999539	0.064708
Olfr206__chr16	0.0668991	0.0668682	0.999539	0.064708
Olfr464__chr11	0.0668991	0.0668682	0.999539	0.064708
Olfr493__chr7	0.0668991	0.0668682	0.999539	0.064708
Olfr75-ps1__chr11	0.0668991	0.0668682	0.999539	0.064708
Sowahd__chrX	0.0668991	0.0668682	0.999539	0.064708
Syce1l__chr8	0.0668991	0.0668682	0.999539	0.064708
Vmn1r1__chr1	0.0668991	0.0668682	0.999539	0.064708
Wnt3a__chr11	0.0668991	0.0668682	0.999539	0.064708
1700030M09Rik__chr8	0.0668992	0.0668682	0.999536	0.0647082
4930524N10Rik__chrX	0.0668992	0.0668682	0.999536	0.0647082
Cartpt__chr13	0.0668992	0.0668682	0.999536	0.0647082
E030002O03Rik__chr7	0.0668992	0.0668682	0.999536	0.0647082
Eps8l3__chr3	0.0668992	0.0668682	0.999536	0.0647082
Krt9__chr11	0.0668992	0.0668682	0.999536	0.0647082
Msmb__chr14	0.0668992	0.0668682	0.999536	0.0647082
Nobox__chr6	0.0668992	0.0668682	0.999536	0.0647082
Nup62-il4i1__chr7	0.0668992	0.0668682	0.999536	0.0647082
Olfr1408__chr1	0.0668992	0.0668682	0.999536	0.0647082
Olfr564__chr7	0.0668992	0.0668682	0.999536	0.0647082
Olfr771__chr10	0.0668992	0.0668682	0.999536	0.0647082
Olfr924__chr9	0.0668992	0.0668682	0.999536	0.0647082
Ovol2__chr2	0.0668992	0.0668682	0.999536	0.0647082
Pcdha5__chr18	0.0668992	0.0668682	0.999536	0.0647082
Prl8a8__chr13	0.0668992	0.0668682	0.999536	0.0647082
Sstr1__chr12	0.0668992	0.0668682	0.999536	0.0647082
Sva__chr6	0.0668992	0.0668682	0.999536	0.0647082
Ap3b2__chr7	0.0668992	0.0668682	0.999536	0.0647082
L3mbtl1__chr2	0.0668993	0.0674652	1.00846	0.0647082
Pira6__chr7	0.0668993	0.0668682	0.999535	0.0647083
Hist1h4a__chr13	0.0668994	0.0668682	0.999534	0.0647083
Serpina5__chr12	0.0668997	0.0668682	0.999529	0.0647086
Fcnb__chr2	0.0668998	0.0668682	0.999528	0.0647087
Ppp1r14d__chr2	0.0668998	0.0668682	0.999528	0.0647087
A630012P03Rik__chrX	0.0668999	0.0668682	0.999526	0.0647088
AI854517__chr7	0.0668999	0.0668682	0.999526	0.0647088
C1rb__chr6	0.0668999	0.0668682	0.999526	0.0647088
Ccdc178__chr18	0.0668999	0.0668682	0.999526	0.0647088
Clcnka__chr4	0.0668999	0.0668682	0.999526	0.0647088
Cyp17a1__chr19	0.0668999	0.0668682	0.999526	0.0647088
Rhox12__chrX	0.0668999	0.0668682	0.999526	0.0647088
Vmn1r174__chr7	0.0668999	0.0668682	0.999526	0.0647088
Cldn23__chr8	0.0669	0.0668682	0.999525	0.0647089
Nkx6-2__chr7	0.0669	0.0668682	0.999525	0.0647089
Snord17__chr2	0.0669	0.0668682	0.999525	0.0647089
Arl10__chr13	0.0669001	0.0671981	1.00446	0.064709
Hmga1-rs1__chr17	0.0669002	0.0668682	0.999522	0.064709
Rnf222__chr11	0.0669002	0.0671804	1.00419	0.0647091
Olfr1446__chr19	0.0669002	0.0668682	0.999521	0.0647091
1700022E09Rik__chr16	0.0669003	0.0668682	0.999521	0.0647092
Guca2a__chr4	0.0669004	0.0668682	0.999519	0.0647093
Ccdc105__chr10	0.0669004	0.0668682	0.999519	0.0647093
Guca2b__chr4	0.0669005	0.068543	1.02455	0.0647094
Hgd__chr16	0.0669005	0.0668682	0.999517	0.0647094
Mir5106__chr4	0.0669005	0.0668682	0.999517	0.0647094
Olfr1404__chr1	0.0669007	0.0668682	0.999515	0.0647095
1700066B17Rik__chr1	0.0669008	0.0668682	0.999513	0.0647097
1700112J05Rik__chr5	0.0669008	0.0668682	0.999513	0.0647097
4931431C16Rik__chr5	0.0669008	0.0668682	0.999513	0.0647097
Htr1a__chr13	0.0669008	0.0668682	0.999513	0.0647097
Krt71__chr15	0.0669008	0.0668682	0.999513	0.0647097
Mir196a-1__chr11	0.0669008	0.0668682	0.999513	0.0647097
Olfr118__chr17	0.0669008	0.0668682	0.999513	0.0647097
Prm3__chr16	0.0669008	0.0668682	0.999513	0.0647097
Psg18__chr7	0.0669008	0.0668682	0.999513	0.0647097
Tomt__chr7	0.0669008	0.0668682	0.999513	0.0647097
Tsks__chr7	0.0669008	0.0668682	0.999513	0.0647097
Wfdc3__chr2	0.0669008	0.0668682	0.999513	0.0647097
Wnt1__chr15	0.0669008	0.0668682	0.999513	0.0647097
Zdhhc25__chr15	0.0669008	0.0668682	0.999513	0.0647097
Vmn2r84__chr10	0.066901	0.0668682	0.99951	0.0647098
1700024F13Rik__chr13	0.0669012	0.0668682	0.999508	0.06471
Krt5__chr15	0.0669012	0.0668682	0.999507	0.06471
Slc35d3__chr10	0.0669013	0.0668682	0.999505	0.0647101
4930502E18Rik__chrX	0.0669014	0.0668682	0.999504	0.0647102
2210417A02Rik__chr5	0.0669015	0.0668682	0.999502	0.0647103
Dlgap3__chr4	0.0669015	0.0668682	0.999502	0.0647103
Olfr1284__chr2	0.0669016	0.0668682	0.9995	0.0647104
4930438E09Rik__chr14	0.0669018	0.0668682	0.999498	0.0647106
Bpifa6__chr2	0.0669018	0.0668682	0.999498	0.0647106
D030047H15Rik__chr7	0.0669018	0.0668682	0.999498	0.0647106
Lce3b__chr3	0.0669018	0.0668682	0.999498	0.0647106
Nlrp14__chr7	0.0669018	0.0668682	0.999498	0.0647106
Olfr968__chr9	0.0669018	0.0668682	0.999498	0.0647106
Prr9__chr3	0.0669018	0.0668682	0.999498	0.0647106
Prss56__chr1	0.0669018	0.0668682	0.999498	0.0647106
Vmn1r225__chr17	0.0669018	0.0668682	0.999498	0.0647106
4933407E24Rik__chr4	0.0669019	0.0668682	0.999497	0.0647106
Hist1h1t__chr13	0.0669019	0.0668682	0.999497	0.0647106
Olfr955__chr9	0.0669019	0.0668682	0.999497	0.0647107
Dnajc22__chr15	0.0669019	0.0668682	0.999496	0.0647107
Sftpd__chr14	0.0669019	0.0672986	1.00593	0.0647107
Pira2__chr7	0.066902	0.0668682	0.999494	0.0647108
Ugt2b34__chr5	0.0669021	0.0668682	0.999493	0.0647109
5830403L16Rik__chr1	0.0669021	0.0668682	0.999493	0.0647109
Fxyd3__chr7	0.0669021	0.0668682	0.999493	0.0647109
Tcte3__chr17	0.0669023	0.0668682	0.999491	0.064711
Mas1__chr17	0.0669024	0.0683919	1.02226	0.0647112
Zfp781__chr10	0.0669025	0.0668682	0.999488	0.0647112
Sntb1__chr15	0.0669026	0.0668682	0.999486	0.0647113
Syt9__chr7	0.0669026	0.0668682	0.999485	0.0647114
Ntn5__chr7	0.0669026	0.0668682	0.999485	0.0647114
Sds__chr5	0.0669026	0.0668682	0.999485	0.0647114
Olfr147__chr9	0.0669027	0.0668682	0.999484	0.0647115
Vmn2r17__chr5	0.0669027	0.0668682	0.999484	0.0647115
Asic1__chr15	0.0669027	0.0668682	0.999484	0.0647115
Cbln1__chr8	0.0669029	0.067175	1.00407	0.0647116
Mpped1__chr15	0.0669029	0.0668682	0.999482	0.0647116
Iapp__chr6	0.066903	0.0668682	0.999479	0.0647117
Lrit3__chr3	0.066903	0.0668682	0.999479	0.0647117
Mir5119__chr11	0.066903	0.0668682	0.999479	0.0647117
Vmn1r17__chr6	0.066903	0.0668682	0.999479	0.0647117
4930526D03Rik__chr2	0.0669031	0.0668682	0.999479	0.0647118
LOC100503496__chr11	0.0669035	0.0669948	1.00136	0.0647122
Serpina9__chr12	0.0669042	0.0668682	0.999463	0.0647128
Gbp10__chr5	0.0669042	0.0677701	1.01294	0.0647129
2200002J24Rik__chr7	0.0669043	0.0668682	0.999461	0.0647129
Evx1__chr6	0.0669044	0.0668682	0.999459	0.064713
Gm7714__chr5	0.0669044	0.0668682	0.999459	0.064713
1700109G15Rik__chr11	0.0669045	0.0668682	0.999457	0.0647131
4930433B08Rik__chr3	0.0669045	0.0668682	0.999457	0.0647131
Btnl1__chr17	0.0669045	0.0668682	0.999457	0.0647131
Gm11564__chr11	0.0669045	0.0668682	0.999457	0.0647131
Otoa__chr7	0.0669046	0.0668682	0.999456	0.0647132
1700021N21Rik__chr4	0.0669046	0.0668682	0.999456	0.0647132
Azgp1__chr5	0.0669046	0.0668682	0.999456	0.0647132
Ccdc121__chr1	0.0669046	0.0668682	0.999456	0.0647132
Ces1b__chr8	0.0669046	0.0668682	0.999456	0.0647132
Gm362__chrX	0.0669046	0.0668682	0.999456	0.0647132
Gm5868__chr5	0.0669046	0.0668682	0.999456	0.0647132
Mir669m-2__chrX	0.0669046	0.0668682	0.999456	0.0647132
Olfr171__chr16	0.0669046	0.0668682	0.999456	0.0647132
Otor__chr2	0.0669046	0.0668682	0.999456	0.0647132
Retnlb__chr16	0.0669046	0.0668682	0.999456	0.0647132
Tpo__chr12	0.0669046	0.0668682	0.999456	0.0647132
Rims3__chr4	0.0669046	0.0668682	0.999455	0.0647132
1700057G04Rik__chr9	0.0669048	0.0668682	0.999454	0.0647134
D930007P13Rik__chr15	0.0669052	0.0668682	0.999447	0.0647138
Gdf7__chr12	0.0669052	0.0668682	0.999447	0.0647138
Spink6__chr18	0.0669052	0.0668682	0.999447	0.0647138
Vmn1r4__chr6	0.0669054	0.0668682	0.999444	0.064714
2310061N02Rik__chr16	0.0669055	0.0668682	0.999443	0.064714
Stpg2__chr3	0.0669055	0.0668682	0.999443	0.064714
Gm6878__chr14	0.0669055	0.0668682	0.999442	0.0647141
Vmn1r11__chr6	0.0669055	0.0668682	0.999442	0.0647141
4930478P22Rik__chr5	0.0669056	0.0680945	1.01777	0.0647142
1700104A03Rik__chr9	0.0669056	0.0668682	0.999441	0.0647142
1700112H15Rik__chr1	0.0669056	0.0668682	0.999441	0.0647142
Cyp4x1__chr4	0.0669056	0.0668682	0.999441	0.0647142
Gm5__chr5	0.0669056	0.0668682	0.999441	0.0647142
Hes5__chr4	0.0669056	0.0668682	0.999441	0.0647142
Lrcol1__chr5	0.0669056	0.0668682	0.999441	0.0647142
Odf4__chr11	0.0669056	0.0668682	0.999441	0.0647142
Olfr1134__chr2	0.0669056	0.0668682	0.999441	0.0647142
Olfr12__chr1	0.0669056	0.0668682	0.999441	0.0647142
Olfr1308__chr2	0.0669056	0.0668682	0.999441	0.0647142
Pcdha7__chr18	0.0669056	0.0668682	0.999441	0.0647142
Tas2r116__chr6	0.0669056	0.0668682	0.999441	0.0647142
Stmnd1__chr13	0.0669057	0.0668682	0.999439	0.0647143
Vmn1r202__chr13	0.0669058	0.0668682	0.999438	0.0647143
Gabrd__chr4	0.0669059	0.0668682	0.999436	0.0647144
2810442N19Rik__chr1	0.0669061	0.0668682	0.999434	0.0647146
Gm6034__chr17	0.0669063	0.0668682	0.999431	0.0647148
Olfr1282__chr2	0.0669063	0.0668682	0.999431	0.0647148
Ldhal6b__chr17	0.0669064	0.0684037	1.02238	0.0647149
A930003A15Rik__chr16	0.066907	0.0668682	0.99942	0.0647155
Adcyap1__chr17	0.066907	0.0668682	0.99942	0.0647155
Vmn1r77__chr7	0.066907	0.0668682	0.99942	0.0647155
Efcab10__chr12	0.066907	0.0668682	0.99942	0.0647155
1700058G18Rik__chr10	0.0669071	0.0668682	0.999418	0.0647156
Actl7a__chr4	0.0669072	0.0668682	0.999418	0.0647156
Dnajb7__chr15	0.0669073	0.0668682	0.999416	0.0647157
Ak7__chr12	0.0669074	0.0668682	0.999414	0.0647158
Prpmp5__chr6	0.0669074	0.0668682	0.999414	0.0647158
Usp17le__chr7	0.0669076	0.0668682	0.999412	0.064716
Cpsf4l__chr11	0.0669076	0.0668682	0.999412	0.064716
Spata31d1c__chr13	0.0669076	0.0668682	0.999412	0.064716
Arl9__chr5	0.0669077	0.0668682	0.99941	0.0647161
Xlr3b__chrX	0.0669077	0.0668682	0.99941	0.0647161
Gm6260__chr3	0.0669078	0.0668682	0.999409	0.0647161
Gm12830__chr4	0.0669081	0.0668682	0.999404	0.0647165
Fmo9__chr1	0.0669083	0.0668682	0.9994	0.0647167
Mir15a__chr14	0.0669087	0.0668682	0.999394	0.0647171
Gm11186__chr11	0.0669087	0.0668682	0.999394	0.0647171
Sgk2__chr2	0.0669087	0.0668682	0.999394	0.0647171
Kcnj1__chr9	0.0669088	0.0668682	0.999394	0.0647171
Olfr229__chr9	0.0669088	0.0668682	0.999393	0.0647172
Olfr52__chr2	0.0669088	0.0668682	0.999393	0.0647172
Bpifb1__chr2	0.0669089	0.0668682	0.999392	0.0647172
Spata3__chr1	0.0669089	0.0668682	0.999392	0.0647172
E230025N22Rik__chr18	0.0669092	0.0681515	1.01857	0.0647175
Slc39a12__chr2	0.0669092	0.0668682	0.999388	0.0647175
Gm9866__chr12	0.0669092	0.0668682	0.999387	0.0647175
Olfr170__chr16	0.0669093	0.0668682	0.999386	0.0647176
Tmprss2__chr16	0.0669095	0.0668682	0.999383	0.0647178
C130026L21Rik__chr5	0.0669096	0.0668682	0.999382	0.0647178
Cdh9__chr15	0.0669096	0.0668682	0.999381	0.0647179
Art2a-ps__chr7	0.0669097	0.0668682	0.999381	0.0647179
Gm5441__chr12	0.0669097	0.0668682	0.99938	0.064718
Rhcg__chr7	0.0669097	0.0668682	0.99938	0.064718
Zmynd10__chr9	0.0669097	0.0668682	0.99938	0.064718
Gm15070__chrX	0.0669098	0.0668682	0.999379	0.0647181
Krtdap__chr7	0.0669099	0.0668682	0.999377	0.0647182
4930405A10Rik__chr14	0.0669101	0.0668682	0.999374	0.0647184
Amelx__chrX	0.0669101	0.0668682	0.999374	0.0647184
Asz1__chr6	0.0669101	0.0668682	0.999374	0.0647184
Snord19__chr14	0.0669101	0.0668682	0.999373	0.0647184
Vmn1r15__chr6	0.0669103	0.0668682	0.999371	0.0647185
4921511I17Rik__chr12	0.0669104	0.0668682	0.999369	0.0647186
Olfr657__chr7	0.0669104	0.0668682	0.999369	0.0647186
Olfr1212__chr2	0.0669111	0.0668682	0.99936	0.0647192
Trim29__chr9	0.0669111	0.0668682	0.999359	0.0647193
Xlr4a__chrX	0.0669111	0.0668682	0.999359	0.0647193
3010033K07Rik__chr8	0.0669112	0.0668682	0.999358	0.0647193
Mstn__chr1	0.0669113	0.0668682	0.999356	0.0647195
C2cd4d__chr3	0.0669114	0.0668682	0.999355	0.0647196
Calm5__chr13	0.0669114	0.0668682	0.999355	0.0647196
1700057H15Rik__chr4	0.0669115	0.0668682	0.999352	0.0647197
2610035F20Rik__chr14	0.0669115	0.0668682	0.999352	0.0647197
Bpi__chr2	0.0669115	0.0668682	0.999352	0.0647197
Galp__chr7	0.0669115	0.0668682	0.999352	0.0647197
Mir1965__chr7	0.0669115	0.0668682	0.999352	0.0647197
Nell1__chr7	0.0669115	0.0668682	0.999352	0.0647197
Rnf112__chr11	0.0669115	0.0668682	0.999352	0.0647197
Tas2r136__chr6	0.0669115	0.0668682	0.999352	0.0647197
Tm4sf19__chr16	0.0669119	0.0668682	0.999347	0.06472
Esrp2__chr8	0.0669119	0.0668682	0.999347	0.06472
Klk5__chr7	0.0669119	0.0668682	0.999347	0.06472
Nkiras2__chr11	0.066912	0.0668682	0.999346	0.0647201
Nxph3__chr11	0.0669121	0.0668682	0.999343	0.0647203
Lgals2__chr15	0.0669124	0.0668682	0.99934	0.0647205
Olfr1270__chr2	0.0669124	0.0668682	0.999339	0.0647205
Tmem179__chr12	0.0669125	0.0671981	1.00427	0.0647206
1500002O10Rik__chr2	0.0669125	0.0668682	0.999338	0.0647206
Gm11568__chr11	0.0669125	0.0668682	0.999338	0.0647206
Olfr640__chr7	0.0669125	0.0668682	0.999338	0.0647206
Olfr866__chr9	0.0669125	0.0668682	0.999338	0.0647206
Prl8a9__chr13	0.0669125	0.0668682	0.999338	0.0647206
Mir340__chr11	0.0669126	0.0668682	0.999337	0.0647207
Pcdha9__chr18	0.0669126	0.0668682	0.999337	0.0647207
Aifm3__chr16	0.0669126	0.0668682	0.999336	0.0647207
Lypd1__chr1	0.0669127	0.0668682	0.999335	0.0647208
Olfr344__chr2	0.0669129	0.0668682	0.999332	0.064721
Hsd11b2__chr8	0.0669129	0.0668682	0.999331	0.064721
Hoxd12__chr2	0.0669133	0.0668682	0.999326	0.0647213
Kcnk4__chr19	0.0669133	0.0668682	0.999326	0.0647213
Gm5346__chr8	0.0669133	0.0668682	0.999326	0.0647214
Snord92__chr17	0.0669133	0.0668682	0.999326	0.0647214
Got1l1__chr8	0.0669134	0.0668682	0.999325	0.0647214
Tmem150b__chr7	0.0669136	0.0668682	0.999322	0.0647216
Grhl1__chr12	0.0669137	0.0668682	0.99932	0.0647217
Smco2__chr6	0.0669138	0.0668682	0.999319	0.0647218
1700031M16Rik__chr15	0.0669139	0.0668682	0.999317	0.0647219
Akr1c18__chr13	0.0669139	0.0668682	0.999317	0.0647219
B3galt5__chr16	0.0669139	0.0668682	0.999317	0.0647219
Cndp1__chr18	0.0669139	0.0668682	0.999317	0.0647219
Hoxd1__chr2	0.0669139	0.0668682	0.999317	0.0647219
Olfr1225__chr2	0.0669139	0.0668682	0.999317	0.0647219
Olfr1278__chr2	0.0669139	0.0668682	0.999317	0.0647219
Olfr794__chr10	0.0669139	0.0668682	0.999317	0.0647219
Pcsk9__chr4	0.0669139	0.0668682	0.999317	0.0647219
4922501L14Rik__chr3	0.0669139	0.0668682	0.999317	0.0647219
Ccdc64b__chr17	0.0669144	0.0668682	0.999309	0.0647224
Itln1__chr1	0.0669145	0.0668682	0.999309	0.0647224
Gm6455__chr5	0.0669145	0.0668682	0.999309	0.0647224
4930554C24Rik__chr9	0.0669145	0.0668682	0.999308	0.0647225
Car1__chr3	0.0669145	0.0668682	0.999308	0.0647225
CK137956__chr4	0.0669145	0.0668682	0.999308	0.0647225
Fam162b__chr10	0.0669145	0.0668682	0.999308	0.0647225
Kcng3__chr17	0.0669145	0.0668682	0.999308	0.0647225
Olfr103__chr17	0.0669145	0.0668682	0.999308	0.0647225
Olfr509__chr7	0.0669145	0.0668682	0.999308	0.0647225
Scgb2b7__chr7	0.0669145	0.0668682	0.999308	0.0647225
Cyp2w1__chr5	0.0669145	0.0668682	0.999308	0.0647225
Olfr543__chr7	0.0669149	0.0668682	0.999303	0.0647228
A930003O13Rik__chr5	0.0669149	0.0668682	0.999302	0.0647229
Tmem59l__chr8	0.0669153	0.0668682	0.999297	0.0647232
Tex36__chr7	0.0669153	0.0668682	0.999296	0.0647232
4931431F19Rik__chr7	0.0669154	0.0668682	0.999294	0.0647233
Fam196b__chr11	0.0669154	0.0668682	0.999294	0.0647233
Gm15850__chr1	0.0669154	0.0668682	0.999294	0.0647233
Hnf1a__chr5	0.0669154	0.0668682	0.999294	0.0647233
Magee2__chrX	0.0669154	0.0668682	0.999294	0.0647233
Olfr691__chr7	0.0669154	0.0668682	0.999294	0.0647233
Ugt1a1__chr1	0.0669154	0.0668682	0.999294	0.0647233
Vmn1r13__chr6	0.0669156	0.0668682	0.999292	0.0647235
BC048679__chr7	0.0669158	0.0668682	0.99929	0.0647236
Cst8__chr2	0.0669158	0.0668682	0.99929	0.0647236
Cyp2d34__chr15	0.0669158	0.0668682	0.99929	0.0647236
Kap__chr6	0.0669158	0.0668682	0.99929	0.0647236
Olfr1230__chr2	0.0669158	0.0668682	0.99929	0.0647236
Olfr297__chr7	0.0669158	0.0668682	0.99929	0.0647236
Olfr720__chr14	0.0669158	0.0668682	0.99929	0.0647236
Taar4__chr10	0.0669158	0.0668682	0.99929	0.0647236
Trp53tg5__chr2	0.0669158	0.0668682	0.99929	0.0647236
Gm13031__chr4	0.0669161	0.0668682	0.999285	0.0647239
Cck__chr9	0.0669161	0.0668682	0.999284	0.064724
Fam189a1__chr7	0.0669161	0.0668682	0.999284	0.064724
Gm12__chr11	0.0669161	0.0668682	0.999284	0.064724
Katnal2__chr18	0.0669161	0.0668682	0.999284	0.064724
Krt2__chr15	0.0669161	0.0668682	0.999284	0.064724
Olfr16__chr1	0.0669161	0.0668682	0.999284	0.064724
Snord89__chr1	0.0669161	0.0668682	0.999284	0.064724
Olfr1019__chr2	0.0669162	0.0671214	1.00307	0.0647241
4930567J20Rik__chr16	0.0669162	0.0668682	0.999283	0.0647241
Adam21__chr12	0.0669162	0.0668682	0.999283	0.0647241
Cdh15__chr8	0.0669162	0.0668682	0.999283	0.0647241
Duxbl1__chr14	0.0669162	0.0668682	0.999283	0.0647241
Efcab1__chr16	0.0669162	0.0668682	0.999283	0.0647241
Galr3__chr15	0.0669162	0.0668682	0.999283	0.0647241
Gapdhs__chr7	0.0669162	0.0668682	0.999283	0.0647241
Gm765__chr6	0.0669162	0.0668682	0.999283	0.0647241
Gpr26__chr7	0.0669162	0.0668682	0.999283	0.0647241
Hpd__chr5	0.0669162	0.0668682	0.999283	0.0647241
Mir125b-1__chr9	0.0669162	0.0668682	0.999283	0.0647241
Mir138-1__chr9	0.0669162	0.0668682	0.999283	0.0647241
Mir200a__chr4	0.0669162	0.0668682	0.999283	0.0647241
Mir301__chr11	0.0669162	0.0668682	0.999283	0.0647241
Mir92-2__chrX	0.0669162	0.0668682	0.999283	0.0647241
Olfr1310__chr2	0.0669162	0.0668682	0.999283	0.0647241
Olfr1491__chr19	0.0669162	0.0668682	0.999283	0.0647241
Olfr3__chr2	0.0669162	0.0668682	0.999283	0.0647241
Olfr67__chr7	0.0669162	0.0668682	0.999283	0.0647241
Olfr994__chr2	0.0669162	0.0668682	0.999283	0.0647241
Prdm13__chr4	0.0669162	0.0668682	0.999283	0.0647241
Strc__chr2	0.0669162	0.0668682	0.999283	0.0647241
Tubb1__chr2	0.0669162	0.0668682	0.999283	0.0647241
Vmn1r196__chr13	0.0669162	0.0668682	0.999283	0.0647241
Cyp2j8__chr4	0.0669164	0.0668682	0.99928	0.0647242
Fam46d__chrX	0.0669166	0.0668682	0.999277	0.0647244
Tmem139__chr6	0.0669168	0.0668682	0.999274	0.0647246
Dbil5__chr11	0.0669168	0.0668682	0.999274	0.0647246
Vstm2l__chr2	0.0669169	0.0677451	1.01238	0.0647247
A630076J17Rik__chr3	0.0669169	0.0668682	0.999273	0.0647247
Crygd__chr1	0.0669169	0.0668682	0.999273	0.0647247
Mcpt-ps1__chr14	0.0669169	0.0668682	0.999273	0.0647247
Mir23b__chr13	0.0669169	0.0668682	0.999273	0.0647247
Oas1e__chr5	0.0669169	0.0668682	0.999273	0.0647247
Olfr195__chr16	0.0669169	0.0668682	0.999273	0.0647247
Vmn1r88__chr7	0.0669169	0.0668682	0.999273	0.0647247
1700025F22Rik__chr19	0.0669169	0.0668682	0.999272	0.0647247
Cyp3a44__chr5	0.0669169	0.0668682	0.999272	0.0647247
Gm10510__chr17	0.0669169	0.0668682	0.999272	0.0647247
Olfr411__chr11	0.0669169	0.0668682	0.999272	0.0647247
Olfr845__chr9	0.0669169	0.0668682	0.999272	0.0647247
1700063A18Rik__chr1	0.0669172	0.0668682	0.999268	0.064725
Cyp3a11__chr5	0.0669173	0.0668682	0.999266	0.0647251
Hmx3__chr7	0.0669173	0.0668682	0.999266	0.0647251
4930435E12Rik__chr16	0.0669175	0.0668682	0.999264	0.0647253
BC049635__chr4	0.0669175	0.0668682	0.999264	0.0647253
Bsph1__chr7	0.0669175	0.0668682	0.999264	0.0647253
Chst5__chr8	0.0669175	0.0668682	0.999264	0.0647253
Cyp4a12b__chr4	0.0669175	0.0668682	0.999264	0.0647253
Gzmk__chr13	0.0669175	0.0668682	0.999264	0.0647253
Ivl__chr3	0.0669175	0.0668682	0.999264	0.0647253
Izumo2__chr7	0.0669175	0.0668682	0.999264	0.0647253
Olfr357__chr2	0.0669175	0.0668682	0.999264	0.0647253
Olfr773__chr10	0.0669175	0.0668682	0.999264	0.0647253
Adam6b__chr12	0.0669175	0.0668682	0.999264	0.0647253
Upk3a__chr15	0.0669175	0.0668682	0.999263	0.0647253
1700001G11Rik__chr14	0.0669177	0.0668682	0.99926	0.0647255
Gm867__chr10	0.0669177	0.0668682	0.99926	0.0647255
Olfr952__chr9	0.0669177	0.0668682	0.99926	0.0647255
Slc6a11__chr6	0.0669177	0.0668682	0.99926	0.0647255
Arl13a__chrX	0.0669178	0.0668682	0.999259	0.0647256
Defb28__chr2	0.066918	0.0668682	0.999256	0.0647257
Mcpt1__chr14	0.066918	0.0668682	0.999256	0.0647257
Mslnl__chr17	0.066918	0.0668682	0.999256	0.0647257
1700128A07Rik__chr14	0.0669181	0.0668682	0.999255	0.0647258
Gm6213__chr8	0.0669181	0.0670759	1.00236	0.0647258
2310065F04Rik__chr11	0.0669181	0.0668682	0.999255	0.0647258
Ang4__chr14	0.0669181	0.0668682	0.999255	0.0647258
Olfr1029__chr2	0.0669181	0.0668682	0.999255	0.0647258
Tcstv3__chr13	0.0669181	0.0668682	0.999255	0.0647258
Olfr1186__chr2	0.0669182	0.0668682	0.999253	0.0647259
Gm16432__chr1	0.0669183	0.0668682	0.999251	0.0647261
Gje1__chr10	0.0669185	0.0668682	0.999249	0.0647262
Klhl33__chr14	0.0669186	0.0678057	1.01326	0.0647263
Gm10142__chr10	0.0669187	0.0668682	0.999245	0.0647264
Olfr1079__chr2	0.0669187	0.0668682	0.999245	0.0647264
Klrg1__chr6	0.0669188	0.0668682	0.999244	0.0647265
D930028M14Rik__chr7	0.0669188	0.0668682	0.999244	0.0647265
Il1f6__chr2	0.0669188	0.0668682	0.999244	0.0647265
Olfr1026__chr2	0.0669188	0.0668682	0.999244	0.0647265
4930406D18Rik__chr3	0.0669188	0.0668682	0.999243	0.0647265
Fam132b__chr1	0.066919	0.0668682	0.999241	0.0647266
Rsph3a__chr17	0.0669192	0.0668682	0.999238	0.0647269
Gm94__chr18	0.0669192	0.0668682	0.999237	0.0647269
Lce1d__chr3	0.0669192	0.0668682	0.999237	0.0647269
Vmn2r6__chr3	0.0669192	0.0668682	0.999237	0.0647269
Hapln3__chr7	0.0669193	0.0668682	0.999237	0.0647269
Cdx2__chr5	0.0669194	0.0668682	0.999235	0.064727
Olfr205__chr16	0.0669194	0.0673538	1.00649	0.0647271
Olfr1354__chr10	0.0669194	0.0668682	0.999235	0.0647271
Olfr521__chr7	0.0669195	0.0668682	0.999234	0.0647271
Spdyb__chr5	0.0669196	0.0668682	0.999232	0.0647272
Rln1__chr19	0.0669196	0.0668682	0.999232	0.0647272
1700020L24Rik__chr11	0.0669196	0.0668682	0.999232	0.0647272
Ccser1__chr6	0.0669197	0.0668682	0.999231	0.0647273
Olfr722__chr14	0.0669197	0.0668682	0.999231	0.0647273
Bpifb2__chr2	0.0669198	0.0668682	0.999228	0.0647275
Rdh19__chr10	0.0669198	0.0668682	0.999228	0.0647275
Mrgpra2b__chr7	0.0669204	0.0668682	0.999221	0.0647279
Skint10__chr4	0.0669204	0.0668682	0.999221	0.064728
Il13ra2__chrX	0.0669206	0.0668682	0.999217	0.0647282
4930571K23Rik__chr7	0.0669208	0.0668682	0.999215	0.0647283
4933402J15Rik__chr14	0.0669208	0.0668682	0.999215	0.0647283
Mettl21c__chr1	0.0669208	0.0668682	0.999215	0.0647283
Sult4a1__chr15	0.0669208	0.0668682	0.999215	0.0647283
Tekt4__chr17	0.0669208	0.0668682	0.999215	0.0647283
Traf5__chr1	0.0669208	0.0668682	0.999215	0.0647283
Vmn1r197__chr13	0.0669208	0.0668682	0.999215	0.0647283
Vmn2r71__chr7	0.0669208	0.0668682	0.999215	0.0647283
4930518P08Rik__chr13	0.0669208	0.0668682	0.999214	0.0647284
A230108P19Rik__chr2	0.0669208	0.0668682	0.999214	0.0647284
4930447K03Rik__chr13	0.0669209	0.0668682	0.999213	0.0647284
Olfr963__chr9	0.0669209	0.0668682	0.999213	0.0647284
Olfr985__chr9	0.0669209	0.0668682	0.999213	0.0647284
Serpine3__chr14	0.0669211	0.0668682	0.99921	0.0647286
C630031E19Rik__chr12	0.0669212	0.0668682	0.999209	0.0647287
Astl__chr2	0.0669212	0.0668682	0.999209	0.0647287
4930556G01Rik__chr4	0.0669212	0.0668682	0.999208	0.0647287
AF529169__chr9	0.0669212	0.0668682	0.999208	0.0647288
Epo__chr5	0.0669212	0.0668682	0.999208	0.0647288
Zdhhc23__chr16	0.0669212	0.0668682	0.999208	0.0647288
1700039E15Rik__chr7	0.0669213	0.0668682	0.999206	0.0647289
A630023A22Rik__chr14	0.0669214	0.0668682	0.999205	0.0647289
Gm9961__chr16	0.0669215	0.0675155	1.00888	0.064729
2900057B20Rik__chr18	0.0669219	0.0668682	0.999198	0.0647293
2310016D03Rik__chr12	0.0669221	0.0668682	0.999195	0.0647295
Syndig1__chr2	0.0669221	0.0668682	0.999195	0.0647295
Mcoln3__chr3	0.0669222	0.0668682	0.999193	0.0647297
Olfr669__chr7	0.0669222	0.0668682	0.999193	0.0647297
Gm996__chr2	0.0669224	0.0668682	0.99919	0.0647299
Snord38a__chr4	0.0669225	0.0668682	0.999189	0.0647299
Kif19a__chr11	0.0669227	0.0668682	0.999186	0.0647301
A930009A15Rik__chr10	0.0669227	0.0668682	0.999186	0.0647301
Pip5kl1__chr2	0.0669227	0.0668682	0.999186	0.0647301
4933407L21Rik__chr1	0.0669227	0.0668682	0.999186	0.0647301
4930533P14Rik__chr1	0.0669229	0.0668682	0.999183	0.0647303
Nmur2__chr11	0.0669229	0.0668682	0.999183	0.0647303
Gnat3__chr5	0.0669229	0.0668682	0.999182	0.0647303
Crisp1__chr17	0.066923	0.0668682	0.999181	0.0647304
Olfr1321__chrX	0.066923	0.0668682	0.999181	0.0647305
Gm806__chr13	0.0669231	0.0668682	0.99918	0.0647305
Prss37__chr6	0.0669231	0.0668682	0.99918	0.0647305
1700074H08Rik__chr13	0.0669231	0.0668682	0.99918	0.0647305
Gys2__chr6	0.0669231	0.0668682	0.99918	0.0647305
Hbb-y__chr7	0.0669231	0.0668682	0.99918	0.0647305
Olfr1136__chr2	0.0669231	0.0668682	0.99918	0.0647305
Olfr127__chr17	0.0669231	0.0668682	0.99918	0.0647305
Olfr1489__chr19	0.0669231	0.0668682	0.99918	0.0647305
Scgb1b3__chr7	0.0669231	0.0668682	0.99918	0.0647305
Vmn2r36__chr7	0.0669231	0.0668682	0.99918	0.0647305
Olfr1289__chr2	0.0669231	0.0668682	0.99918	0.0647305
Spata5l1__chr2	0.0669232	0.0668682	0.999178	0.0647306
Nlrp2__chr7	0.0669234	0.0668682	0.999175	0.0647308
Gm10584__chr7	0.0669235	0.0668682	0.999174	0.0647309
Tex29__chr8	0.0669235	0.0668682	0.999173	0.0647309
9430021M05Rik__chr2	0.0669235	0.0668682	0.999173	0.0647309
Mucl1__chr15	0.0669236	0.0668682	0.999172	0.064731
Gramd2__chr9	0.0669237	0.0668682	0.99917	0.0647311
Wdr86__chr5	0.0669237	0.0668682	0.99917	0.0647311
Fam221b__chr4	0.0669237	0.0668682	0.99917	0.0647311
Dmrtc2__chr7	0.066924	0.0668682	0.999166	0.0647313
Clca3__chr3	0.066924	0.0668682	0.999166	0.0647313
Ttc16__chr2	0.066924	0.0668682	0.999166	0.0647314
Ddb2__chr2	0.0669241	0.0668682	0.999165	0.0647314
Ly6g5b__chr17	0.0669241	0.0668682	0.999165	0.0647315
Snord33__chr7	0.0669241	0.0668682	0.999165	0.0647315
Klb__chr5	0.0669241	0.0668682	0.999164	0.0647315
Krtap5-4__chr7	0.0669241	0.0668682	0.999164	0.0647315
Casp14__chr10	0.0669244	0.0668682	0.99916	0.0647317
Sctr__chr1	0.0669246	0.067012	1.00131	0.0647319
Tcstv1__chr13	0.0669246	0.0668682	0.999158	0.0647319
Lce3e__chr3	0.0669247	0.0668682	0.999156	0.064732
E130215H24Rik__chr2	0.0669248	0.0669786	1.0008	0.0647321
1700080N15Rik__chr2	0.0669248	0.0668682	0.999155	0.0647321
2610206C17Rik__chr7	0.0669248	0.0668682	0.999154	0.0647321
Celf3__chr3	0.0669249	0.0668682	0.999152	0.0647322
Olfr1135__chr2	0.066925	0.0668682	0.999152	0.0647322
Hist1h2aa__chr13	0.066925	0.0668682	0.999151	0.0647323
Krt23__chr11	0.066925	0.0668682	0.999151	0.0647323
Olfr507__chr7	0.066925	0.0668682	0.999151	0.0647323
Ptpn5__chr7	0.066925	0.0668682	0.999151	0.0647323
Vmn2r98__chr17	0.066925	0.0669948	1.00104	0.0647323
1700092E19Rik__chr13	0.066925	0.0668682	0.999151	0.0647323
2810471M01Rik__chr11	0.066925	0.0668682	0.999151	0.0647323
4930568D16Rik__chr2	0.066925	0.0668682	0.999151	0.0647323
D430036J16Rik__chr9	0.066925	0.0668682	0.999151	0.0647323
Etd__chrX	0.066925	0.0668682	0.999151	0.0647323
Gm14318__chr2	0.066925	0.0668682	0.999151	0.0647323
Grid2ip__chr5	0.066925	0.0668682	0.999151	0.0647323
Gzmf__chr14	0.066925	0.0668682	0.999151	0.0647323
Krtap1-4__chr11	0.066925	0.0668682	0.999151	0.0647323
Mir713__chr13	0.066925	0.0668682	0.999151	0.0647323
Olfr519__chr7	0.066925	0.0668682	0.999151	0.0647323
Olfr643__chr7	0.066925	0.0668682	0.999151	0.0647323
Sval2__chr6	0.0669251	0.0668682	0.999149	0.0647324
Snord43__chr15	0.0669253	0.0668682	0.999147	0.0647326
Klrb1__chr6	0.0669253	0.0668682	0.999147	0.0647326
Rsg1__chr4	0.0669255	0.0668682	0.999144	0.0647328
Snora28__chr12	0.0669255	0.0668682	0.999144	0.0647328
Gm10440__chr5	0.0669256	0.0668682	0.999143	0.0647328
Ear6__chr14	0.0669257	0.0668682	0.999141	0.0647329
A630023P12Rik__chr5	0.0669257	0.0668682	0.999141	0.064733
Egr4__chr6	0.0669257	0.0668682	0.999141	0.064733
2410133F24Rik__chr9	0.0669261	0.067358	1.00645	0.0647333
Gm6792__chr7	0.0669261	0.0668682	0.999135	0.0647333
Kcnh6__chr11	0.0669262	0.0668682	0.999134	0.0647334
Lct__chr1	0.0669262	0.0668682	0.999133	0.0647334
Defb41__chr1	0.0669262	0.0668682	0.999133	0.0647334
Defb43__chr14	0.0669262	0.0668682	0.999133	0.0647334
Gm6696__chr8	0.0669262	0.0668682	0.999133	0.0647334
Pnma1__chr12	0.0669262	0.0668682	0.999133	0.0647334
Nxph4__chr10	0.0669265	0.0668682	0.999129	0.0647337
Chi3l4__chr3	0.0669267	0.0668682	0.999126	0.0647339
Olfr96__chr17	0.0669268	0.0668682	0.999125	0.064734
1700012B07Rik__chr11	0.0669268	0.0668682	0.999124	0.064734
Klra5__chr6	0.0669268	0.0668682	0.999124	0.064734
Olfr323__chr11	0.0669269	0.0668682	0.999124	0.064734
Hist1h2an__chr13	0.0669271	0.0668682	0.99912	0.0647343
Dyrk4__chr6	0.0669272	0.0668682	0.999119	0.0647343
Plin1__chr7	0.0669272	0.0668682	0.999119	0.0647343
4930564G21Rik__chr10	0.0669272	0.0668682	0.999118	0.0647344
Gm7534__chr4	0.0669272	0.0668682	0.999118	0.0647344
Rspo2__chr15	0.0669274	0.0668682	0.999116	0.0647345
Trpm5__chr7	0.0669274	0.0668682	0.999116	0.0647345
1700020N01Rik__chr10	0.0669274	0.0668682	0.999116	0.0647345
Fshb__chr2	0.0669275	0.0668682	0.999114	0.0647346
Sap25__chr5	0.0669276	0.0668682	0.999113	0.0647347
2010010A06Rik__chr18	0.0669276	0.0668682	0.999113	0.0647347
Cidec__chr6	0.0669276	0.0668682	0.999113	0.0647347
Clrn2__chr5	0.0669276	0.0668682	0.999113	0.0647347
Gbp1__chr3	0.0669276	0.0668682	0.999113	0.0647347
Gp2__chr7	0.0669276	0.0668682	0.999113	0.0647347
Mir3967__chr2	0.0669276	0.0668682	0.999113	0.0647347
Svs6__chr2	0.0669276	0.0668682	0.999113	0.0647347
Hist1h1b__chr13	0.0669279	0.0668682	0.999109	0.064735
T2__chr17	0.0669279	0.0672518	1.00484	0.064735
Adam26a__chr8	0.0669281	0.0668682	0.999105	0.0647352
Oxtr__chr6	0.0669282	0.0668682	0.999104	0.0647352
AU015228__chr2	0.0669282	0.0668682	0.999104	0.0647353
5730416F02Rik__chrX	0.0669282	0.0668682	0.999103	0.0647353
Olfr1232__chr2	0.0669283	0.0668682	0.999103	0.0647353
2810032G03Rik__chr12	0.0669283	0.0668682	0.999102	0.0647354
5730412P04Rik__chrX	0.0669283	0.0668682	0.999102	0.0647354
9530048J24Rik__chr11	0.0669283	0.0668682	0.999102	0.0647354
Lgsn__chr1	0.0669283	0.0668682	0.999102	0.0647354
Tmed11__chr5	0.0669283	0.0668682	0.999102	0.0647354
1700054M17Rik__chr2	0.0669283	0.0668682	0.999102	0.0647354
Gm4598__chr7	0.0669286	0.0668682	0.999098	0.0647356
Hnf1b__chr11	0.0669286	0.0668682	0.999098	0.0647356
Slco6d1__chr1	0.0669287	0.0668682	0.999097	0.0647357
Vmn2r59__chr7	0.0669287	0.0668682	0.999096	0.0647357
Nup62cl__chrX	0.0669287	0.0668682	0.999096	0.0647358
Olfr1495__chr19	0.0669288	0.0668682	0.999094	0.0647358
Fgb__chr3	0.0669289	0.0668682	0.999094	0.0647359
A930011O12Rik__chr14	0.0669289	0.0668682	0.999093	0.0647359
Shank2__chr7	0.0669289	0.0668682	0.999093	0.0647359
Sim2__chr16	0.0669289	0.0668682	0.999093	0.0647359
Mroh9__chr1	0.066929	0.0668682	0.999092	0.064736
Gabra4__chr5	0.0669292	0.0668682	0.999088	0.0647362
1700015F17Rik__chr5	0.0669293	0.0672572	1.0049	0.0647363
1700042B14Rik__chrX	0.0669295	0.0668682	0.999085	0.0647365
4921507L20Rik__chr2	0.0669295	0.0668682	0.999085	0.0647365
Olfr1445__chr19	0.0669295	0.0668682	0.999085	0.0647365
Pnmal1__chr7	0.0669296	0.0668682	0.999083	0.0647366
Mir698__chr4	0.0669296	0.0668682	0.999082	0.0647366
A730090N16Rik__chr3	0.0669297	0.0668682	0.999082	0.0647366
Olfr815__chr10	0.06693	0.0668682	0.999077	0.064737
Dupd1__chr14	0.0669301	0.0668682	0.999075	0.0647371
Capza3__chr6	0.0669302	0.0668682	0.999074	0.0647371
Defa-ps12__chr8	0.0669302	0.0668682	0.999074	0.0647371
Ftmt__chr18	0.0669302	0.0668682	0.999074	0.0647371
Gm13539__chr2	0.0669302	0.0668682	0.999074	0.0647371
Kcnk16__chr14	0.0669302	0.0668682	0.999074	0.0647371
Wdr20b__chr12	0.0669302	0.0668682	0.999073	0.0647372
Amhr2__chr15	0.0669307	0.0668682	0.999067	0.0647376
Prl7a1__chr13	0.0669308	0.0668682	0.999066	0.0647377
Olfr99__chr17	0.0669308	0.0668682	0.999065	0.0647377
Olfr414__chr1	0.0669309	0.0668682	0.999064	0.0647378
Ms4a3__chr19	0.0669309	0.0668682	0.999063	0.0647378
Olfr1102__chr2	0.066931	0.0668682	0.999062	0.0647379
Kcnk12__chr17	0.0669316	0.0668682	0.999052	0.0647385
Gm9268__chr7	0.0669318	0.0668682	0.99905	0.0647386
Gm9731__chr8	0.0669321	0.0668682	0.999046	0.0647389
Ccdc79__chr8	0.0669321	0.0668682	0.999046	0.0647389
Vmn1r53__chr6	0.0669321	0.0668682	0.999045	0.064739
C130071C03Rik__chr13	0.0669325	0.0671785	1.00368	0.0647393
Gsdma3__chr11	0.0669325	0.0668682	0.99904	0.0647393
Mybphl__chr3	0.0669325	0.0677709	1.01253	0.0647393
Chrm5__chr2	0.0669325	0.0668682	0.999039	0.0647393
Opn5__chr17	0.0669325	0.0668682	0.999039	0.0647393
St6gal2__chr17	0.0669325	0.0668682	0.999039	0.0647393
Stoml3__chr3	0.0669325	0.0668682	0.999039	0.0647393
4930550L24Rik__chrX	0.0669325	0.0668682	0.999039	0.0647393
Notum__chr11	0.0669327	0.0675975	1.00993	0.0647394
Pcdhgc4__chr18	0.0669327	0.0669216	0.999835	0.0647394
Prl3d1__chr13	0.0669327	0.0668682	0.999037	0.0647395
Lrrc6__chr15	0.0669328	0.0668682	0.999036	0.0647395
Acat3__chr17	0.0669329	0.0668682	0.999033	0.0647397
Mfsd12__chr10	0.066933	0.0668682	0.999032	0.0647397
Cyp4f15__chr17	0.0669331	0.0668682	0.999031	0.0647398
Gm6300__chr3	0.0669331	0.0668682	0.999031	0.0647398
Olfr492__chr7	0.0669331	0.0668682	0.999031	0.0647398
Tlr11__chr14	0.0669334	0.0675997	1.00995	0.0647401
Fam92b__chr8	0.0669334	0.0668682	0.999026	0.0647402
Ido2__chr8	0.0669334	0.0668682	0.999025	0.0647402
4933430M04Rik__chr11	0.0669335	0.0668682	0.999024	0.0647403
Dmrtc1a__chrX	0.0669335	0.0668682	0.999024	0.0647403
Gm16063__chr5	0.0669335	0.0668682	0.999024	0.0647403
Npffr1__chr10	0.0669335	0.0668682	0.999024	0.0647403
Slc47a2__chr11	0.0669335	0.0668682	0.999024	0.0647403
Zcchc12__chrX	0.0669335	0.0668682	0.999024	0.0647403
Scube3__chr17	0.0669335	0.0668682	0.999024	0.0647403
Olfr1066__chr2	0.0669336	0.0668682	0.999024	0.0647403
Podnl1__chr8	0.0669337	0.0668682	0.999021	0.0647404
Gm12888__chr4	0.0669338	0.0668682	0.99902	0.0647405
Chrnb2__chr3	0.0669338	0.0668682	0.999019	0.0647406
Kcnh7__chr2	0.0669339	0.0668682	0.999019	0.0647406
Pla2g2f__chr4	0.0669341	0.0668682	0.999015	0.0647408
Sptssb__chr3	0.0669341	0.0668682	0.999015	0.0647408
Tas2r106__chr6	0.0669341	0.0668682	0.999015	0.0647408
Usp50__chr2	0.0669341	0.0668682	0.999015	0.0647408
Vmn1r205__chr13	0.0669341	0.0668682	0.999015	0.0647408
Klk1b11__chr7	0.0669343	0.0668682	0.999013	0.064741
Rnu73b__chr3	0.0669344	0.0668682	0.99901	0.0647411
Slc22a29__chr19	0.0669347	0.0668682	0.999007	0.0647413
1700016G22Rik__chr13	0.0669347	0.0668682	0.999006	0.0647414
Kcns2__chr15	0.0669349	0.0668682	0.999004	0.0647415
Olfr890__chr9	0.0669349	0.0668682	0.999003	0.0647416
Gm15713__chr16	0.0669349	0.0668682	0.999003	0.0647416
Ica1l__chr1	0.066935	0.0668682	0.999002	0.0647416
Vmn2r106__chr17	0.0669351	0.0668682	0.999001	0.0647417
Ccdc103__chr11	0.0669351	0.0668682	0.999001	0.0647417
1700003F12Rik__chr2	0.0669351	0.0668682	0.999	0.0647417
Sval1__chr6	0.0669351	0.0668682	0.999	0.0647418
Olfr1143__chr2	0.0669352	0.0668682	0.998999	0.0647418
Dbndd1__chr8	0.0669353	0.0668682	0.998997	0.0647419
Olfr1259__chr2	0.0669353	0.0668682	0.998997	0.0647419
Ccdc70__chr8	0.0669355	0.0668682	0.998994	0.0647421
Dkk4__chr8	0.0669355	0.0668682	0.998994	0.0647421
Gm5142__chr14	0.0669355	0.0668682	0.998994	0.0647421
Krt81__chr15	0.0669355	0.0668682	0.998994	0.0647421
Olfr225__chr11	0.0669355	0.0668682	0.998994	0.0647421
Prss44__chr9	0.0669355	0.0668682	0.998994	0.0647421
Tmem132d__chr5	0.0669355	0.0668682	0.998994	0.0647421
Vmn2r114__chr17	0.0669355	0.0668682	0.998994	0.0647421
Zar1l__chr5	0.0669355	0.0668682	0.998994	0.0647421
Aldh3a1__chr11	0.0669355	0.0685315	1.02384	0.0647421
Ap1m2__chr9	0.0669356	0.0668682	0.998993	0.0647422
Vmn1r34__chr6	0.0669356	0.0668682	0.998993	0.0647422
Olfr889__chr9	0.0669358	0.0668682	0.99899	0.0647424
D16Ertd519e__chr16	0.0669358	0.0668682	0.99899	0.0647424
Sh2d4b__chr14	0.0669358	0.0668682	0.99899	0.0647424
1700001P01Rik__chr11	0.0669359	0.0668682	0.998989	0.0647424
Nptx2__chr5	0.0669359	0.0668682	0.998989	0.0647425
Vmn1r184__chr7	0.0669359	0.0668682	0.998988	0.0647425
Muc20__chr16	0.066936	0.0668682	0.998987	0.0647426
Scarna2__chr3	0.0669361	0.0668682	0.998986	0.0647427
Lce1h__chr3	0.0669362	0.0668682	0.998985	0.0647427
Crygc__chr1	0.0669362	0.0668682	0.998984	0.0647428
Gm16551__chr9	0.0669365	0.0668682	0.99898	0.064743
4930444M15Rik__chr14	0.0669366	0.0668682	0.998978	0.0647431
Olfr295__chr7	0.0669367	0.0668682	0.998977	0.0647432
Grem2__chr1	0.0669368	0.067012	1.00112	0.0647433
Crip3__chr17	0.0669368	0.0668682	0.998975	0.0647433
Glis3__chr19	0.0669369	0.0672572	1.00478	0.0647434
Sptbn4__chr7	0.0669371	0.0680795	1.01707	0.0647436
Speer9-ps1__chr7	0.0669371	0.0668682	0.998971	0.0647436
Sox21__chr14	0.0669374	0.0668682	0.998967	0.0647439
4930404I05Rik__chr16	0.0669375	0.0668682	0.998965	0.064744
Apol7c__chr15	0.0669375	0.0668682	0.998964	0.064744
Pcdhgb7__chr18	0.0669375	0.0668682	0.998964	0.064744
AU015836__chrX	0.0669376	0.0668682	0.998963	0.0647441
A830019L24Rik__chr3	0.0669377	0.0668682	0.998962	0.0647441
Vgll2__chr10	0.0669379	0.0671048	1.00249	0.0647443
Rcvrn__chr11	0.0669385	0.0668682	0.99895	0.0647449
Kcnh5__chr12	0.0669387	0.0668682	0.998948	0.0647451
Apoh__chr11	0.0669392	0.0672267	1.0043	0.0647455
Fbxw20__chr9	0.0669392	0.0668682	0.998939	0.0647456
9530080O11Rik__chr4	0.0669393	0.0668682	0.998937	0.0647457
Peli3__chr19	0.0669393	0.0668682	0.998937	0.0647457
Olfr665__chr7	0.0669395	0.0674758	1.00801	0.0647459
Atp2c2__chr8	0.0669395	0.0668682	0.998934	0.0647459
Slc6a1__chr6	0.0669396	0.0668682	0.998933	0.0647459
Gm10509__chr17	0.0669399	0.0668682	0.998929	0.0647462
AI115009__chr3	0.0669403	0.0668682	0.998923	0.0647466
Clnk__chr5	0.0669403	0.0668682	0.998923	0.0647466
Dnajc5b__chr3	0.0669403	0.0668682	0.998923	0.0647466
Galr1__chr18	0.0669403	0.0668682	0.998923	0.0647466
Gm766__chr6	0.0669403	0.0668682	0.998923	0.0647466
Gm8439__chr4	0.0669403	0.0668682	0.998923	0.0647466
Pom121l2__chr13	0.0669403	0.0668682	0.998923	0.0647466
Tex35__chr1	0.0669403	0.0668682	0.998923	0.0647466
Vmn2r73__chr7	0.0669403	0.0668682	0.998923	0.0647466
Hbb-b1__chr7	0.0669403	0.0668682	0.998923	0.0647466
Hbb-b2__chr7	0.0669403	0.0668682	0.998923	0.0647466
Hbb-bh2__chr7	0.0669403	0.0668682	0.998923	0.0647466
Mir883a__chrX	0.0669404	0.0668682	0.998921	0.0647467
Aspg__chr12	0.0669404	0.0668682	0.998921	0.0647467
Cckbr__chr7	0.0669405	0.0668682	0.998921	0.0647467
Vmn1r84__chr7	0.0669405	0.0668682	0.998921	0.0647467
Cgn__chr3	0.0669405	0.0668682	0.99892	0.0647468
Olfr811__chr10	0.0669405	0.0668682	0.99892	0.0647468
Mir466i__chr13	0.0669406	0.0668682	0.998919	0.0647469
Ascl4__chr10	0.0669406	0.0668682	0.998918	0.0647469
Tsga13__chr6	0.0669406	0.0668682	0.998918	0.0647469
Cnpy1__chr5	0.0669407	0.0680573	1.01668	0.064747
Vmn2r70__chr7	0.0669407	0.0668682	0.998917	0.064747
Rasal1__chr5	0.0669407	0.066972	1.00047	0.064747
Fzd10__chr5	0.0669407	0.0668682	0.998916	0.064747
Gm7104__chr12	0.0669408	0.0668682	0.998916	0.0647471
Gm11529__chr11	0.0669411	0.0668682	0.998912	0.0647473
Eif4e1b__chr13	0.0669411	0.0668682	0.99891	0.0647474
Cacna1b__chr2	0.0669416	0.0668682	0.998904	0.0647478
Gsdmc4__chr15	0.0669417	0.0668682	0.998902	0.0647479
1700011E24Rik__chr17	0.0669419	0.0668682	0.998899	0.0647481
Ccdc142__chr6	0.0669419	0.0668682	0.998899	0.0647481
Mir707__chr7	0.0669419	0.0668682	0.998899	0.0647481
Zscan25__chr5	0.0669419	0.0668682	0.998899	0.0647481
Sept5__chr16	0.0669419	0.0668682	0.998899	0.0647481
Mogat1__chr1	0.066942	0.0668682	0.998898	0.0647482
Ccdc158__chr5	0.0669422	0.0668682	0.998894	0.0647484
Gm7244__chr9	0.0669426	0.0668682	0.998889	0.0647487
Fscb__chr12	0.0669427	0.0668682	0.998888	0.0647488
4933425H06Rik__chr6	0.0669428	0.0668682	0.998885	0.064749
Aanat__chr11	0.0669428	0.0668682	0.998885	0.064749
Ccl20__chr1	0.0669429	0.0668682	0.998885	0.064749
9530002B09Rik__chr4	0.0669429	0.0668682	0.998885	0.064749
Ccdc87__chr19	0.066943	0.0668682	0.998884	0.0647491
Nphp4__chr4	0.066943	0.0668682	0.998882	0.0647491
Akr1b7__chr6	0.066943	0.0668682	0.998882	0.0647491
Csn1s2a__chr5	0.066943	0.0668682	0.998882	0.0647491
Gm20755__chr3	0.066943	0.0668682	0.998882	0.0647491
1700019L03Rik__chr2	0.0669431	0.0668682	0.998882	0.0647492
Smim6__chr11	0.0669432	0.0668682	0.99888	0.0647493
Tnfrsf14__chr4	0.0669433	0.0668682	0.998879	0.0647494
Cpa4__chr6	0.0669434	0.0668682	0.998877	0.0647495
Ambp__chr4	0.0669435	0.0668682	0.998875	0.0647496
Olah__chr2	0.0669436	0.0668682	0.998874	0.0647497
4930567K20Rik__chr10	0.0669438	0.0668682	0.99887	0.0647499
Olfr175-ps1__chr16	0.0669441	0.0668682	0.998866	0.0647502
Olfr1249__chr2	0.0669441	0.0668682	0.998866	0.0647502
Olfr976__chr9	0.0669441	0.0668682	0.998866	0.0647502
Slc22a16__chr10	0.0669441	0.0668682	0.998866	0.0647502
4930549G23Rik__chr18	0.0669442	0.0668682	0.998865	0.0647503
Lcn4__chr2	0.0669442	0.0668682	0.998864	0.0647503
Dusp5__chr19	0.0669443	0.0668682	0.998864	0.0647503
Olfr1324__chrX	0.0669443	0.0668682	0.998863	0.0647503
Hes7__chr11	0.0669443	0.0668682	0.998863	0.0647503
Gcnt7__chr2	0.0669444	0.0668682	0.998862	0.0647504
Hsfy2__chr1	0.0669445	0.0668682	0.99886	0.0647505
Dmrt2__chr19	0.0669449	0.0668682	0.998854	0.0647509
Gm10639__chr9	0.066945	0.0669948	1.00074	0.064751
Ccdc64__chr5	0.066945	0.0668682	0.998852	0.064751
Fam19a4__chr6	0.066945	0.0668682	0.998852	0.064751
Fpr3__chr17	0.066945	0.0668682	0.998852	0.064751
Gm11487__chr4	0.066945	0.0668682	0.998852	0.064751
Olfr1253__chr2	0.066945	0.0668682	0.998852	0.064751
Olfr898__chr9	0.066945	0.0668682	0.998852	0.064751
Pon1__chr6	0.066945	0.0668682	0.998852	0.064751
Gm4792__chr10	0.066945	0.0668682	0.998852	0.064751
Gm19424__chr19	0.0669451	0.0668682	0.998851	0.0647511
Fbxw28__chr9	0.0669452	0.067989	1.01559	0.0647512
A930017M01Rik__chr15	0.0669452	0.0668682	0.99885	0.0647512
Duox2__chr2	0.0669453	0.0668682	0.998849	0.0647512
Tmprss15__chr16	0.0669453	0.0668682	0.998849	0.0647513
1700036G14Rik__chr3	0.0669454	0.0668682	0.998847	0.0647513
1700007G11Rik__chr5	0.0669455	0.0668682	0.998845	0.0647515
Olfr1496__chr19	0.0669456	0.0668682	0.998844	0.0647516
Serpinb3d__chr1	0.0669457	0.0668682	0.998843	0.0647516
4930405P13Rik__chr11	0.0669457	0.0668682	0.998843	0.0647516
Syt10__chr15	0.0669457	0.0668682	0.998843	0.0647516
Mmp1a__chr9	0.0669458	0.0668682	0.99884	0.0647518
Gsdmcl-ps__chr15	0.0669461	0.0668682	0.998837	0.064752
Gm10556__chr18	0.0669461	0.0668682	0.998837	0.064752
Proz__chr8	0.0669462	0.0668682	0.998835	0.0647521
E130309F12Rik__chr4	0.0669462	0.0668682	0.998834	0.0647521
Sult6b1__chr17	0.0669464	0.0669891	1.00064	0.0647523
1700024G13Rik__chr14	0.0669464	0.0668682	0.998833	0.0647523
AY512915__chr6	0.0669464	0.0668682	0.998833	0.0647523
Ccdc135__chr8	0.0669464	0.0668682	0.998833	0.0647523
Ldhc__chr7	0.0669464	0.0668682	0.998833	0.0647523
Olfr1118__chr2	0.0669464	0.0668682	0.998833	0.0647523
Olfr58__chr9	0.0669464	0.0668682	0.998833	0.0647523
Ffar4__chr19	0.0669465	0.0668682	0.998831	0.0647524
Shc3__chr13	0.0669466	0.0668682	0.99883	0.0647524
Olfr1037__chr2	0.0669466	0.0668682	0.998829	0.0647525
A330050F15Rik__chr17	0.0669466	0.0668682	0.998828	0.0647525
9330179D12Rik__chr6	0.0669467	0.0668682	0.998827	0.0647526
Olfr983__chr9	0.0669468	0.0668682	0.998826	0.0647527
Phyhipl__chr10	0.0669468	0.0668682	0.998826	0.0647527
Syngr4__chr7	0.0669468	0.0668682	0.998825	0.0647527
Il20__chr1	0.0669469	0.0668682	0.998825	0.0647527
Mog__chr17	0.0669469	0.0668682	0.998824	0.0647528
Olfr1101__chr2	0.066947	0.0668682	0.998823	0.0647529
Pah__chr10	0.0669471	0.0668682	0.998822	0.0647529
Gm14812__chrX	0.0669475	0.0668682	0.998816	0.0647533
2810007J24Rik__chr7	0.0669475	0.0672433	1.00442	0.0647533
Olfr74__chr2	0.0669476	0.0668682	0.998814	0.0647534
1190005I06Rik__chr8	0.0669476	0.0687031	1.02622	0.0647535
Taf6l__chr19	0.0669478	0.0668682	0.998811	0.0647536
4933424G06Rik__chr1	0.0669479	0.0668682	0.99881	0.0647537
Cyp2a22__chr7	0.0669479	0.0668682	0.99881	0.0647537
D630029K05Rik__chr10	0.066948	0.0668682	0.998809	0.0647538
Hesx1__chr14	0.0669482	0.0669948	1.0007	0.064754
1700015E13Rik__chr1	0.0669483	0.0668682	0.998804	0.0647541
Gm14151__chr2	0.0669483	0.0668682	0.998804	0.0647541
Gm4745__chr7	0.0669483	0.0668682	0.998804	0.0647541
Snora20__chr17	0.0669484	0.0668682	0.998802	0.0647542
1700017D01Rik__chr19	0.0669485	0.0668682	0.998801	0.0647543
4930413M19Rik__chr14	0.0669485	0.0668682	0.998801	0.0647543
Pde6h__chr6	0.0669488	0.0668682	0.998797	0.0647545
Izumo3__chr4	0.0669488	0.0668682	0.998796	0.0647546
Ccdc147__chr19	0.0669488	0.0668682	0.998796	0.0647546
Figla__chr6	0.0669489	0.0668682	0.998795	0.0647546
4833423E24Rik__chr2	0.066949	0.0668682	0.998793	0.0647547
Slc25a30__chr14	0.0669494	0.0683974	1.02163	0.0647551
1700092M07Rik__chr19	0.0669494	0.0668682	0.998787	0.0647551
Gpha2__chr19	0.0669495	0.0668682	0.998786	0.0647552
Pax1__chr2	0.0669495	0.0668682	0.998786	0.0647552
B3gnt4__chr5	0.0669495	0.0668682	0.998786	0.0647552
Sirpb1a__chr3	0.0669496	0.0668682	0.998785	0.0647553
1700018A04Rik__chr13	0.0669497	0.0668682	0.998783	0.0647554
Cga__chr4	0.0669497	0.0668682	0.998782	0.0647554
Snora52__chr7	0.0669498	0.0668682	0.998781	0.0647555
Olfr358__chr2	0.0669501	0.0668682	0.998778	0.0647557
4930402K13Rik__chrX	0.0669501	0.0668682	0.998777	0.0647557
Lor__chr3	0.0669501	0.0668682	0.998777	0.0647557
Olfr916__chr9	0.0669501	0.0668682	0.998777	0.0647557
Ephx4__chr5	0.0669501	0.0668682	0.998777	0.0647557
Vmn2r57__chr7	0.0669501	0.0668682	0.998777	0.0647557
Serinc4__chr2	0.0669501	0.0668682	0.998776	0.0647558
Speer3__chr5	0.0669504	0.0675975	1.00967	0.064756
Htr5a__chr5	0.0669504	0.0668682	0.998773	0.064756
Gm3435__chr17	0.0669505	0.0668682	0.99877	0.0647562
Mroh4__chr15	0.0669506	0.0668682	0.99877	0.0647562
Tgtp2__chr11	0.0669506	0.0668682	0.998769	0.0647562
Tepp__chr8	0.0669507	0.0668682	0.998768	0.0647563
Hist1h4d__chr13	0.0669508	0.0669216	0.999564	0.0647564
4930563D23Rik__chr16	0.0669509	0.0668682	0.998766	0.0647565
Cyp2j11__chr4	0.0669509	0.0668682	0.998765	0.0647565
Dear1__chr3	0.0669512	0.0668682	0.998761	0.0647567
Dbpht2__chr12	0.0669512	0.0668682	0.998761	0.0647568
Dynlt1f__chr17	0.0669512	0.0668682	0.99876	0.0647568
1700003L19Rik__chr16	0.0669513	0.0668682	0.998759	0.0647569
4930442J19Rik__chr2	0.0669514	0.0668682	0.998758	0.0647569
Gpr128__chr16	0.0669514	0.0673496	1.00595	0.064757
Olfr1258__chr2	0.0669515	0.0668682	0.998756	0.0647571
Pcdhgc3__chr18	0.0669517	0.0668682	0.998753	0.0647572
Olfr663__chr7	0.0669518	0.0668682	0.998752	0.0647573
Dlx1__chr2	0.0669519	0.0668682	0.998751	0.0647574
Olfr1425__chr19	0.0669519	0.0668682	0.998751	0.0647574
1700048M11Rik__chr16	0.0669521	0.0668682	0.998747	0.0647576
Tex40__chr19	0.0669521	0.0668682	0.998747	0.0647576
Tmem145__chr7	0.0669521	0.0668682	0.998747	0.0647576
Hes2__chr4	0.0669521	0.0668682	0.998747	0.0647576
Olfr173__chr16	0.0669522	0.0668682	0.998746	0.0647577
Hist1h3a__chr13	0.0669522	0.0668682	0.998745	0.0647577
Rimbp3__chr16	0.0669522	0.0668682	0.998745	0.0647578
Snora43__chr2	0.0669523	0.0668682	0.998743	0.0647578
Aadacl2__chr3	0.0669524	0.0668682	0.998743	0.0647579
Hist1h3i__chr13	0.0669526	0.0668682	0.99874	0.0647581
Gjb4__chr4	0.066953	0.0668682	0.998734	0.0647584
Gm4907__chrX	0.0669531	0.0668682	0.998733	0.0647585
Dmrtc1b__chrX	0.0669533	0.0668682	0.998729	0.0647588
Gm1965__chr6	0.0669535	0.0668682	0.998726	0.0647589
Slco6c1__chr1	0.0669536	0.0668682	0.998725	0.064759
Olfr1274-ps__chr2	0.0669537	0.0668682	0.998724	0.0647591
Fam180a__chr6	0.0669539	0.0668682	0.998721	0.0647593
Pyy__chr11	0.0669541	0.0668682	0.998718	0.0647595
Gpr21__chr2	0.0669542	0.0672572	1.00452	0.0647596
4930452N14Rik__chr1	0.0669545	0.0668682	0.998712	0.0647598
A730085K08Rik__chr9	0.0669545	0.0668682	0.998711	0.0647599
Gpr161__chr1	0.0669547	0.0668682	0.998709	0.06476
Gm11747__chr11	0.0669548	0.0668682	0.998707	0.0647601
BC021767__chr3	0.0669549	0.0671214	1.00249	0.0647602
Gm10823__chr16	0.0669549	0.0668682	0.998706	0.0647602
Slc32a1__chr2	0.066955	0.0668682	0.998704	0.0647603
Vmn2r100__chr17	0.066955	0.0668682	0.998704	0.0647603
Skor2__chr18	0.0669551	0.0668682	0.998702	0.0647605
Cd1d2__chr3	0.0669554	0.0668682	0.998699	0.0647607
Anxa10__chr8	0.0669554	0.0668682	0.998697	0.0647607
Vmn2r76__chr7	0.0669555	0.0668682	0.998697	0.0647608
Cldn16__chr16	0.0669555	0.0668682	0.998697	0.0647608
Csf2__chr11	0.0669555	0.0668682	0.998696	0.0647608
Gm21946__chr17	0.0669557	0.0668682	0.998694	0.064761
Nctc1__chr7	0.0669557	0.0668682	0.998693	0.064761
Slc25a21__chr12	0.0669559	0.0670427	1.0013	0.0647612
Gnat2__chr3	0.066956	0.0668682	0.998689	0.0647612
Pcdha10__chr18	0.066956	0.0668682	0.998688	0.0647613
Tas2r103__chr6	0.0669561	0.0668682	0.998688	0.0647613
1810046K07Rik__chr9	0.0669562	0.0668682	0.998685	0.0647615
Myo3a__chr2	0.0669563	0.0675149	1.00834	0.0647615
4930527G23Rik__chr18	0.0669564	0.0668682	0.998683	0.0647616
2010009K17Rik__chr2	0.0669564	0.0668682	0.998682	0.0647617
Hsd17b6__chr10	0.0669565	0.0668682	0.998682	0.0647617
Arhgef37__chr18	0.0669565	0.0668682	0.998682	0.0647617
Gm13749__chr1	0.0669567	0.0668682	0.998678	0.0647619
Tnmd__chrX	0.0669567	0.0668682	0.998678	0.064762
1700023C21Rik__chr11	0.0669568	0.0677485	1.01182	0.064762
Olfr829__chr9	0.0669569	0.0668682	0.998676	0.0647621
Vmn1r227__chr17	0.0669569	0.0668682	0.998676	0.0647621
BC094916__chr1	0.066957	0.0668682	0.998674	0.0647622
Iqcf4__chr9	0.0669573	0.0668682	0.998669	0.0647625
Asgr1__chr11	0.0669573	0.0668682	0.998669	0.0647625
Gm7904__chr9	0.0669574	0.0668682	0.998669	0.0647625
Fmo6__chr1	0.0669574	0.0676264	1.00999	0.0647626
Cdk5r2__chr1	0.0669574	0.0668682	0.998668	0.0647626
Mir29a__chr6	0.0669574	0.0668682	0.998668	0.0647626
Tymp__chr15	0.0669574	0.0668682	0.998668	0.0647626
Scg5__chr2	0.0669575	0.0668682	0.998667	0.0647627
Ccdc8__chr7	0.0669575	0.0668682	0.998666	0.0647627
Olfr582__chr7	0.0669575	0.0668682	0.998666	0.0647627
Tchhl1__chr3	0.0669576	0.0668682	0.998665	0.0647628
Smgc__chr15	0.0669577	0.0668682	0.998664	0.0647628
1700066N21Rik__chr5	0.0669578	0.0668682	0.998662	0.0647629
A330070K13Rik__chr5	0.0669578	0.0668682	0.998662	0.0647629
Mir412__chr12	0.0669578	0.0668682	0.998662	0.0647629
Kiss1__chr1	0.066958	0.0668682	0.998659	0.0647632
Gm20751__chr13	0.066958	0.0668682	0.998658	0.0647632
4833428L15Rik__chr9	0.0669583	0.0668682	0.998654	0.0647634
2310001K24Rik__chr2	0.0669586	0.0668682	0.998649	0.0647637
4933440J02Rik__chr10	0.0669588	0.0668682	0.998647	0.0647639
Vmn2r108__chr17	0.0669588	0.0668682	0.998647	0.0647639
Fndc3c1__chrX	0.0669589	0.0668682	0.998646	0.064764
Prdm14__chr1	0.0669593	0.068337	1.02058	0.0647644
Sohlh2__chr3	0.0669593	0.0668682	0.998639	0.0647644
Vmn2r65__chr7	0.0669593	0.0668682	0.998639	0.0647644
BC061237__chr14	0.0669595	0.0668682	0.998636	0.0647646
Dlx4__chr11	0.0669598	0.0668682	0.998633	0.0647648
Mir669g__chr2	0.0669599	0.0668682	0.998631	0.0647649
Nxph2__chr2	0.06696	0.0668682	0.99863	0.064765
Panx2__chr15	0.06696	0.0668682	0.99863	0.064765
Slc16a8__chr15	0.06696	0.0668682	0.99863	0.064765
Csnka2ip__chr16	0.06696	0.0668682	0.998629	0.064765
Olfr481__chr7	0.0669601	0.0668682	0.998628	0.0647651
C030018K13Rik__chr5	0.0669602	0.0668682	0.998627	0.0647652
Fam227b__chr2	0.0669602	0.0668682	0.998627	0.0647652
Olfr374__chr8	0.0669602	0.0668682	0.998627	0.0647652
Slc44a4__chr17	0.0669602	0.0668682	0.998627	0.0647652
[truncated: 18,146 more rows]

## Sheet: Cluster 3
CLUSTER 3
GENEID	mean non cluster	mean cluster	fold change	pvalue
Kcnq1ot1__chr7	4.78225	115.845	24.224	0
Gm17821__chr12	2.64932	61.5622	23.237	0
Grk4__chr5	0.862541	19.6235	22.7508	0
Vmn2r55__chr7	1.08451	24.2376	22.349	0
A630089N07Rik__chr16	1.78005	36.3284	20.4087	0
A130077B15Rik__chr10	0.359351	6.55101	18.2301	1.11494e-07
Gm10785__chr16	0.288789	5.10891	17.6908	6.26632e-07
Zfp71-rs1__chr13	0.253462	4.64378	18.3214	7.04243e-06
Atp2a2__chr5	12.3054	2.65607	0.215846	0.000394146
Gm10845__chr14	0.68605	4.55298	6.63651	0.000716892
Mir5109__chr5	13.3786	3.31233	0.247583	0.000761066
Myh6__chr14	11.2891	2.69622	0.238833	0.000933577
Ttn__chr2	13.0414	3.01243	0.23099	0.00099517
Actc1__chr2	8.22688	1.93952	0.235754	0.00243949
Synj2bp__chr12	0.27341	2.24879	8.22497	0.00277729
Mb__chr15	8.38401	2.26983	0.270733	0.0100832
Beta-s__chr7	4.55281	0.317314	0.0696962	0.0104891
Slfn9__chr11	0.157606	1.33792	8.48902	0.0111883
Pot1b__chr17	0.160134	1.32439	8.27052	0.011531
Gm20300__chr10	0.162437	1.17182	7.214	0.0118471
Cmah__chr13	0.175815	1.24019	7.05396	0.0137574
Acad9__chr3	0.175864	1.06847	6.07552	0.0137647
Gm7609__chr1	0.176729	1.38178	7.81862	0.0138925
F830016B08Rik__chr18	0.182746	1.82498	9.98643	0.0147961
Lpl__chr8	7.87986	2.23726	0.283921	0.0149864
Cxcr2__chr1	0.210614	1.35926	6.45376	0.0192973
Myl2__chr5	5.82879	1.96381	0.336916	0.0199815
Tnnt2__chr1	7.48396	2.98197	0.398449	0.0203677
Slc25a4__chr8	5.37777	1.4778	0.274797	0.0293227
Ctsb__chr14	3.44742	0.898089	0.26051	0.03174
Myl3__chr9	3.42031	0.985066	0.288004	0.0326133
Tpm1__chr9	4.92783	1.59823	0.324327	0.0427739
Tnni3__chr7	3.07268	0.982795	0.31985	0.0461935
Cox6a2__chr7	4.43777	1.23456	0.278194	0.0641012
Cst3__chr2	2.5787	0.99908	0.387436	0.0757488
Lyz1__chr10	2.55568	0.576555	0.225597	0.0775146
Gzma__chr13	0.0864543	0.107473	1.24312	0.0828348
Zfp616__chr11	0.0864543	0.101059	1.16893	0.0828348
Gm3336__chr8	0.0864543	0.100661	1.16432	0.0828348
Sycp1-ps1__chr7	0.0864543	0.0962899	1.11377	0.0828348
Zfp389__chr13	0.0864543	0.0957742	1.1078	0.0828348
Neurog3__chr10	0.0864543	0.0954491	1.10404	0.0828348
1700020M21Rik__chr9	0.0864543	0.0953812	1.10326	0.0828348
Tas2r130__chr6	0.0864543	0.0952528	1.10177	0.0828348
Oca2__chr7	0.0864543	0.0951763	1.10089	0.0828348
Gm4776__chr1	0.0864543	0.094668	1.09501	0.0828348
Zpld1__chr16	0.0864543	0.0944456	1.09243	0.0828348
Mfi2__chr16	0.0864543	0.0942216	1.08984	0.0828348
Prl8a2__chr13	0.0864543	0.0942127	1.08974	0.0828348
Mug-ps1__chr6	0.0864543	0.0935006	1.0815	0.0828348
Dfnb59__chr2	0.0864543	0.0930494	1.07628	0.0828348
Igj__chr5	0.0864543	0.0930442	1.07622	0.0828348
Muc6__chr7	0.0864543	0.0930212	1.07596	0.0828348
Slc9c1__chr16	0.0864543	0.0929519	1.07516	0.0828348
Tktl2__chr8	0.0864543	0.0929437	1.07506	0.0828348
Gm13582__chr2	0.0864543	0.0928369	1.07383	0.0828348
Gm11648__chr11	0.0864543	0.0925839	1.0709	0.0828348
Tmprss11a__chr5	0.0864543	0.0925316	1.0703	0.0828348
Nkx3-1__chr14	0.0864543	0.0925237	1.0702	0.0828348
4930429D17Rik__chr5	0.0864543	0.0925055	1.06999	0.0828348
Abca15__chr7	0.0864543	0.0924178	1.06898	0.0828348
Fam19a1__chr6	0.0864543	0.0924173	1.06897	0.0828348
A230070E04Rik__chr14	0.0864543	0.092399	1.06876	0.0828348
Slc22a8__chr19	0.0864543	0.0921672	1.06608	0.0828348
1700074P13Rik__chr6	0.0864543	0.09216	1.066	0.0828348
Spats1__chr17	0.0864543	0.0921481	1.06586	0.0828348
1300017J02Rik__chr9	0.0864543	0.0921095	1.06541	0.0828348
A330093E20Rik__chr18	0.0864543	0.0920141	1.06431	0.0828348
4930564K09Rik__chr3	0.0864543	0.0920018	1.06417	0.0828348
Il21__chr3	0.0864543	0.0919566	1.06364	0.0828348
4922502D21Rik__chr6	0.0864543	0.0919147	1.06316	0.0828348
Pcsk2__chr2	0.0864543	0.0919147	1.06316	0.0828348
Csn3__chr5	0.0864543	0.0919035	1.06303	0.0828348
Insrr__chr3	0.0864543	0.0918592	1.06252	0.0828348
2810404M03Rik__chr8	0.0864543	0.0918561	1.06248	0.0828348
Grpr__chrX	0.0864543	0.0917802	1.0616	0.0828348
Pate4__chr9	0.0864543	0.0916735	1.06037	0.0828348
5430427M07Rik__chr12	0.0864543	0.091654	1.06014	0.0828348
Epha10__chr4	0.0864543	0.091507	1.05844	0.0828348
Serpina1f__chr12	0.0864543	0.0914767	1.05809	0.0828348
Fbxo16__chr14	0.0864543	0.0914161	1.05739	0.0828348
4930524O05Rik__chr19	0.0864543	0.0913939	1.05714	0.0828348
4930442L01Rik__chr3	0.0864543	0.0913339	1.05644	0.0828348
Olfr1391__chr11	0.0864543	0.0913204	1.05629	0.0828348
Cdh19__chr1	0.0864543	0.0912156	1.05507	0.0828348
Ppp2r2c__chr5	0.0864543	0.091131	1.0541	0.0828348
Adcy10__chr1	0.0864543	0.0911064	1.05381	0.0828348
BC016579__chr16	0.0864543	0.0910803	1.05351	0.0828348
Wfdc9__chr2	0.0864543	0.0910803	1.05351	0.0828348
4930555B11Rik__chr2	0.0864543	0.0910538	1.0532	0.0828348
Gm5136__chr10	0.0864543	0.0910443	1.05309	0.0828348
Olfr710__chr7	0.0864543	0.0910423	1.05307	0.0828348
BC048546__chr6	0.0864543	0.091038	1.05302	0.0828348
Olfr183__chr16	0.0864543	0.0910137	1.05274	0.0828348
Rpe65__chr3	0.0864543	0.0909827	1.05238	0.0828348
Olfr1124__chr2	0.0864543	0.0909357	1.05184	0.0828348
Mmp1b__chr9	0.0864543	0.0908438	1.05077	0.0828348
Tpte__chr8	0.0864543	0.090843	1.05076	0.0828348
Lgals12__chr19	0.0864543	0.090782	1.05006	0.0828348
Ina__chr19	0.0864543	0.0907402	1.04957	0.0828348
Sptlc3__chr2	0.0864543	0.0907361	1.04953	0.0828348
Wdr27__chr17	0.0864543	0.0907357	1.04952	0.0828348
Olfr1260__chr2	0.0864543	0.0907073	1.04919	0.0828348
Olfr730__chr14	0.0864543	0.0906891	1.04898	0.0828348
Gm19345__chr7	0.0864543	0.0906667	1.04872	0.0828348
Tmem151b__chr17	0.0864543	0.0906257	1.04825	0.0828348
Olfr947-ps1__chr9	0.0864543	0.0905965	1.04791	0.0828348
Spata31d1a__chr13	0.0864543	0.0905588	1.04748	0.0828348
Rbp3__chr14	0.0864543	0.0905476	1.04735	0.0828348
Tssk5__chr15	0.0864543	0.090532	1.04717	0.0828348
Defb6__chr8	0.0864543	0.0905301	1.04714	0.0828348
Skint9__chr4	0.0864543	0.0905156	1.04698	0.0828348
Serpina12__chr12	0.0864543	0.0905095	1.04691	0.0828348
Aym1__chr5	0.0864543	0.0905055	1.04686	0.0828348
Cyp2b9__chr7	0.0864543	0.0904943	1.04673	0.0828348
Fam115e__chr6	0.0864543	0.0904593	1.04633	0.0828348
B020004J07Rik__chr4	0.0864543	0.090413	1.04579	0.0828348
Klra7__chr6	0.0864543	0.0903976	1.04561	0.0828348
Mettl7b__chr10	0.0864543	0.090373	1.04533	0.0828348
Adrb3__chr8	0.0864543	0.0903591	1.04517	0.0828348
Barx2__chr9	0.0864543	0.0903493	1.04505	0.0828348
B4galnt3__chr6	0.0864543	0.090348	1.04504	0.0828348
Tex16__chrX	0.0864543	0.0903461	1.04502	0.0828348
B020018J22Rik__chr12	0.0864543	0.0903443	1.045	0.0828348
Olfr93__chr17	0.0864543	0.0903064	1.04456	0.0828348
Vmn2r102__chr17	0.0864543	0.0902813	1.04427	0.0828348
Kirrel2__chr7	0.0864543	0.090241	1.0438	0.0828348
4921524L21Rik__chr18	0.0864543	0.090236	1.04374	0.0828348
Pin1-ps1__chr2	0.0864543	0.0902302	1.04368	0.0828348
Vmn2r111__chr17	0.0864543	0.0902188	1.04354	0.0828348
Sox14__chr9	0.0864543	0.0901936	1.04325	0.0828348
D130058E03__chr6	0.0864543	0.0901911	1.04322	0.0828348
Olfr1457__chr19	0.0864543	0.0901841	1.04314	0.0828348
Olfr1428__chr19	0.0864543	0.0901712	1.04299	0.0828348
Lrrc72__chr12	0.0864543	0.0901419	1.04265	0.0828348
Sim1__chr10	0.0864543	0.0901394	1.04262	0.0828348
Wnt8a__chr18	0.0864543	0.0901167	1.04236	0.0828348
Acsbg2__chr17	0.0864543	0.0901127	1.04232	0.0828348
Ptk6__chr2	0.0864543	0.0901017	1.04219	0.0828348
Thpo__chr16	0.0864543	0.0900917	1.04207	0.0828348
Iqca__chr1	0.0864543	0.0900631	1.04174	0.0828348
1700111N16Rik__chrX	0.0864543	0.0900494	1.04158	0.0828348
Cyp1a2__chr9	0.0864543	0.0900329	1.04139	0.0828348
Gm6772__chr12	0.0864543	0.0900298	1.04136	0.0828348
Esrp1__chr4	0.0864543	0.0900281	1.04134	0.0828348
Cyp2c53-ps__chr19	0.0864543	0.0900217	1.04126	0.0828348
Gm5549__chr3	0.0864543	0.0899985	1.041	0.0828348
Otol1__chr3	0.0864543	0.0899527	1.04046	0.0828348
Krt75__chr15	0.0864543	0.089945	1.04038	0.0828348
4931417E11Rik__chr6	0.0864543	0.0899445	1.04037	0.0828348
Olfr77__chr9	0.0864543	0.0899218	1.04011	0.0828348
Vmn2r83__chr10	0.0864543	0.089919	1.04008	0.0828348
Gm10640__chr7	0.0864543	0.0898987	1.03984	0.0828348
Adam34__chr8	0.0864543	0.0898978	1.03983	0.0828348
Lrrc63__chr14	0.0864543	0.0898861	1.0397	0.0828348
Fam69c__chr18	0.0864543	0.0898803	1.03963	0.0828348
Gm20756__chr6	0.0864543	0.0898721	1.03953	0.0828348
1700065O20Rik__chr18	0.0864543	0.089867	1.03947	0.0828348
Serpinb9c__chr13	0.0864543	0.0898522	1.0393	0.0828348
Ptprt__chr2	0.0864543	0.0898388	1.03915	0.0828348
Myo7b__chr18	0.0864543	0.0898376	1.03913	0.0828348
Zfp936__chr7	0.0864543	0.0898225	1.03896	0.0828348
Vmn1r32__chr6	0.0864543	0.0898112	1.03883	0.0828348
4930471G03Rik__chr18	0.0864543	0.0898053	1.03876	0.0828348
Gm136__chr4	0.0864543	0.0898015	1.03872	0.0828348
Olfr1424__chr19	0.0864543	0.0897952	1.03864	0.0828348
Gm17495__chr17	0.0864543	0.0897812	1.03848	0.0828348
Sostdc1__chr12	0.0864543	0.0897683	1.03833	0.0828348
4930521E06Rik__chr1	0.0864543	0.0897572	1.0382	0.0828348
1700006A11Rik__chr3	0.0864543	0.0897557	1.03819	0.0828348
Vmn2r107__chr17	0.0864543	0.089744	1.03805	0.0828348
Zscan4c__chr7	0.0864543	0.0897432	1.03804	0.0828348
Tomm20l__chr12	0.0864543	0.0897176	1.03775	0.0828348
Zscan4a__chr7	0.0864543	0.089714	1.0377	0.0828348
1700008F21Rik__chr8	0.0864543	0.0896998	1.03754	0.0828348
Gm13124__chr4	0.0864543	0.0896922	1.03745	0.0828348
Gm5886__chr6	0.0864543	0.08969	1.03743	0.0828348
Serpinb6e__chr13	0.0864543	0.0896603	1.03708	0.0828348
2510003D18Rik__chr3	0.0864543	0.0896595	1.03707	0.0828348
Arl14epl__chr18	0.0864543	0.0896587	1.03706	0.0828348
Trim10__chr17	0.0864543	0.0896532	1.037	0.0828348
Gm3985__chr8	0.0864543	0.0896453	1.03691	0.0828348
Gm10677__chr9	0.0864543	0.0896411	1.03686	0.0828348
Slc7a12__chr3	0.0864543	0.0896135	1.03654	0.0828348
Gm884__chr11	0.0864543	0.0896131	1.03654	0.0828348
Vwc2l__chr1	0.0864543	0.089607	1.03647	0.0828348
Hapln2__chr3	0.0864543	0.0896023	1.03641	0.0828348
Nlrp4g__chr9	0.0864543	0.0895956	1.03634	0.0828348
Calb1__chr4	0.0864543	0.0895801	1.03616	0.0828348
Gm13399__chr2	0.0864543	0.0895697	1.03604	0.0828348
Nutm1__chr2	0.0864543	0.0895697	1.03604	0.0828348
Pabpc5__chrX	0.0864543	0.0895649	1.03598	0.0828348
Dbx2__chr15	0.0864543	0.0895538	1.03585	0.0828348
Ugt2a3__chr5	0.0864543	0.0895526	1.03584	0.0828348
Olfr23__chr11	0.0864543	0.0895267	1.03554	0.0828348
Rgs13__chr1	0.0864543	0.0895207	1.03547	0.0828348
A1cf__chr19	0.0864543	0.0895079	1.03532	0.0828348
E030013I19Rik__chr2	0.0864543	0.0895072	1.03531	0.0828348
Olfr1219__chr2	0.0864543	0.0895057	1.03529	0.0828348
Gm6588__chr5	0.0864543	0.0894985	1.03521	0.0828348
Gm3925__chr5	0.0864543	0.0894961	1.03518	0.0828348
Kcnk7__chr19	0.0864543	0.0894869	1.03508	0.0828348
Hyal6__chr6	0.0864543	0.0894753	1.03494	0.0828348
Cyp2c66__chr19	0.0864543	0.089472	1.03491	0.0828348
Gm16880__chr1	0.0864543	0.0894698	1.03488	0.0828348
Olfr944__chr9	0.0864543	0.0894674	1.03485	0.0828348
4930402F11Rik__chr7	0.0864543	0.0894528	1.03468	0.0828348
Gm5592__chr7	0.0864543	0.0894512	1.03467	0.0828348
Lyg1__chr1	0.0864543	0.0894316	1.03444	0.0828348
Sis__chr3	0.0864543	0.0894289	1.03441	0.0828348
1700120E14Rik__chr18	0.0864543	0.0894227	1.03433	0.0828348
Nkx2-2__chr2	0.0864543	0.0894148	1.03424	0.0828348
Slitrk1__chr14	0.0864543	0.0893955	1.03402	0.0828348
Nyap2__chr1	0.0864543	0.0893889	1.03394	0.0828348
4930455D15Rik__chr18	0.0864543	0.0893879	1.03393	0.0828348
4933422A05Rik__chr9	0.0864543	0.0893874	1.03393	0.0828348
Taar5__chr10	0.0864543	0.089386	1.03391	0.0828348
Slco1b2__chr6	0.0864543	0.0893773	1.03381	0.0828348
Clec4f__chr6	0.0864543	0.089373	1.03376	0.0828348
Rubie__chr14	0.0864543	0.0893724	1.03375	0.0828348
4930543E12Rik__chr7	0.0864543	0.0893682	1.0337	0.0828348
Cma1__chr14	0.0864543	0.0893613	1.03363	0.0828348
Nrl__chr14	0.0864543	0.0893479	1.03347	0.0828348
4933416C03Rik__chr10	0.0864543	0.0893442	1.03343	0.0828348
1700009N14Rik__chr4	0.0864543	0.0893433	1.03342	0.0828348
4932443I19Rik__chr8	0.0864543	0.0893282	1.03324	0.0828348
Onecut1__chr9	0.0864543	0.0893236	1.03319	0.0828348
4933404G15Rik__chr16	0.0864543	0.0893224	1.03317	0.0828348
Egfem1__chr3	0.0864543	0.0892937	1.03284	0.0828348
Gm14635__chrX	0.0864543	0.0892699	1.03257	0.0828348
Gm382__chrX	0.0864543	0.0892585	1.03244	0.0828348
Olfr228__chr2	0.0864543	0.0892536	1.03238	0.0828348
Slco1a6__chr6	0.0864543	0.0892511	1.03235	0.0828348
Plscr5__chr9	0.0864543	0.0892488	1.03232	0.0828348
4933408J17Rik__chr10	0.0864543	0.0892331	1.03214	0.0828348
Golt1a__chr1	0.0864543	0.0892296	1.0321	0.0828348
F13b__chr1	0.0864543	0.089219	1.03198	0.0828348
B230323A14Rik__chr9	0.0864543	0.0892175	1.03196	0.0828348
Cyp2c70__chr19	0.0864543	0.0892154	1.03194	0.0828348
Msx3__chr7	0.0864543	0.0892133	1.03191	0.0828348
Hoxa6__chr6	0.0864543	0.0891937	1.03169	0.0828348
Gm14092__chr2	0.0864543	0.0891905	1.03165	0.0828348
Cnr1__chr4	0.0864543	0.0891905	1.03165	0.0828348
Vmn1r38__chr6	0.0864543	0.0891852	1.03159	0.0828348
Spz1__chr13	0.0864543	0.0891834	1.03157	0.0828348
Stx19__chr16	0.0864543	0.0891823	1.03155	0.0828348
Fam5c__chr1	0.0864543	0.089182	1.03155	0.0828348
Zg16__chr7	0.0864543	0.0891813	1.03154	0.0828348
Olfr943__chr9	0.0864543	0.0891736	1.03145	0.0828348
4930405J17Rik__chr10	0.0864543	0.0891683	1.03139	0.0828348
Slc36a3__chr11	0.0864543	0.0891632	1.03133	0.0828348
Spinkl__chr18	0.0864543	0.0891553	1.03124	0.0828348
Moxd2__chr6	0.0864543	0.0891406	1.03107	0.0828348
Olfr497__chr7	0.0864543	0.0891269	1.03091	0.0828348
Olfr165__chr16	0.0864543	0.0890991	1.03059	0.0828348
Slc30a8__chr15	0.0864543	0.0890756	1.03032	0.0828348
Wfdc11__chr2	0.0864543	0.0890735	1.0303	0.0828348
Camkv__chr9	0.0864543	0.0890677	1.03023	0.0828348
Epha8__chr4	0.0864543	0.0890538	1.03007	0.0828348
4930539C22Rik__chr3	0.0864543	0.0890472	1.02999	0.0828348
1700125H20Rik__chr11	0.0864543	0.0890468	1.02999	0.0828348
Xkr7__chr2	0.0864543	0.0890272	1.02976	0.0828348
A730018C14Rik__chr12	0.0864543	0.0890189	1.02966	0.0828348
Rbpjl__chr2	0.0864543	0.0890158	1.02963	0.0828348
Hoxb8__chr11	0.0864543	0.0890139	1.02961	0.0828348
Tmem89__chr9	0.0864543	0.0890133	1.0296	0.0828348
Ppapdc1a__chr7	0.0864543	0.0890102	1.02956	0.0828348
Vmn2r25__chr6	0.0864543	0.089008	1.02954	0.0828348
Dlx1as__chr2	0.0864543	0.0890055	1.02951	0.0828348
1700028B04Rik__chr7	0.0864543	0.0890026	1.02948	0.0828348
Fgf5__chr5	0.0864543	0.0889896	1.02933	0.0828348
Scnn1g__chr7	0.0864543	0.0889879	1.02931	0.0828348
7420426K07Rik__chr9	0.0864543	0.0889838	1.02926	0.0828348
4930432K09Rik__chr5	0.0864543	0.0889813	1.02923	0.0828348
Skor1__chr9	0.0864543	0.0889765	1.02917	0.0828348
Defa24__chr8	0.0864543	0.0889744	1.02915	0.0828348
Ccdc175__chr12	0.0864543	0.0889715	1.02912	0.0828348
Ccdc113__chr8	0.0864543	0.0889677	1.02907	0.0828348
Gm9705__chr17	0.0864543	0.0889632	1.02902	0.0828348
4933406M09Rik__chr1	0.0864543	0.0889531	1.0289	0.0828348
4930505G20Rik__chr14	0.0864543	0.0889523	1.02889	0.0828348
Vmn1r195__chr13	0.0864543	0.0889469	1.02883	0.0828348
Fmo4__chr1	0.0864543	0.0889437	1.02879	0.0828348
Adam3__chr8	0.0864543	0.0889394	1.02874	0.0828348
Nos1__chr5	0.0864543	0.088938	1.02873	0.0828348
Nron__chr2	0.0864543	0.0889353	1.0287	0.0828348
Fermt1__chr2	0.0864543	0.0889346	1.02869	0.0828348
Prl2b1__chr13	0.0864543	0.0889285	1.02862	0.0828348
Aldh3b2__chr19	0.0864543	0.0889187	1.02851	0.0828348
4932413F04Rik__chr9	0.0864543	0.088916	1.02847	0.0828348
Slc8a3__chr12	0.0864543	0.0889148	1.02846	0.0828348
Kng1__chr16	0.0864543	0.0889117	1.02842	0.0828348
Fgf20__chr8	0.0864543	0.0889105	1.02841	0.0828348
Slc35f4__chr14	0.0864543	0.088905	1.02835	0.0828348
Vmn2r118__chr17	0.0864543	0.0889019	1.02831	0.0828348
C130079G13Rik__chr3	0.0864543	0.0888999	1.02829	0.0828348
Gm5797__chr14	0.0864543	0.0888985	1.02827	0.0828348
Ros1__chr10	0.0864543	0.0888983	1.02827	0.0828348
Scnn1b__chr7	0.0864543	0.0888909	1.02818	0.0828348
Olfr1309__chr2	0.0864543	0.08889	1.02817	0.0828348
4921517D22Rik__chr13	0.0864543	0.0888709	1.02795	0.0828348
2610028H24Rik__chr10	0.0864543	0.0888673	1.02791	0.0828348
4930441J16Rik__chr2	0.0864543	0.0888672	1.02791	0.0828348
Vmn1r56__chr7	0.0864543	0.088861	1.02784	0.0828348
Trim30e-ps1__chr7	0.0864543	0.0888584	1.02781	0.0828348
Abp1__chr6	0.0864543	0.0888515	1.02773	0.0828348
Scgb1b2__chr7	0.0864543	0.0888484	1.02769	0.0828348
Gpr88__chr3	0.0864543	0.0888469	1.02767	0.0828348
Mycs__chrX	0.0864543	0.0888425	1.02762	0.0828348
Cyp4a29-ps__chr4	0.0864543	0.0888417	1.02761	0.0828348
Apobec4__chr1	0.0864543	0.0888416	1.02761	0.0828348
Rtbdn__chr8	0.0864543	0.0888398	1.02759	0.0828348
4931403G20Rik__chr12	0.0864543	0.0888386	1.02758	0.0828348
Rbbp8nl__chr2	0.0864543	0.0888386	1.02758	0.0828348
Glra3__chr8	0.0864543	0.088838	1.02757	0.0828348
Gm4763__chr7	0.0864543	0.0888368	1.02756	0.0828348
BC051019__chr7	0.0864543	0.0888284	1.02746	0.0828348
Tcl1b4__chr12	0.0864543	0.0888231	1.0274	0.0828348
Olfr498__chr7	0.0864543	0.0888193	1.02736	0.0828348
Nms__chr1	0.0864543	0.0888187	1.02735	0.0828348
Krtap4-7__chr11	0.0864543	0.0888181	1.02734	0.0828348
4932414J04Rik__chr11	0.0864543	0.0888141	1.0273	0.0828348
Zbbx__chr3	0.0864543	0.088811	1.02726	0.0828348
Gm4894__chr9	0.0864543	0.0888086	1.02723	0.0828348
Gpr101__chrX	0.0864543	0.0888077	1.02722	0.0828348
1700060C16Rik__chr6	0.0864543	0.0888026	1.02716	0.0828348
Lrit1__chr14	0.0864543	0.0888024	1.02716	0.0828348
4933400F21Rik__chr1	0.0864543	0.0888013	1.02715	0.0828348
Olfr677__chr7	0.0864543	0.0887902	1.02702	0.0828348
AY761184__chr8	0.0864543	0.0887877	1.02699	0.0828348
Olfr1299__chr2	0.0864543	0.0887863	1.02697	0.0828348
Gm17252__chr9	0.0864543	0.0887804	1.02691	0.0828348
Myo16__chr8	0.0864543	0.0887786	1.02689	0.0828348
AU022751__chrX	0.0864543	0.0887776	1.02687	0.0828348
Fam3b__chr16	0.0864543	0.0887726	1.02682	0.0828348
Zc2hc1b__chr10	0.0864543	0.0887718	1.02681	0.0828348
2410017I17Rik__chr17	0.0864543	0.0887703	1.02679	0.0828348
Olfr341__chr2	0.0864543	0.0887689	1.02677	0.0828348
Nell2__chr15	0.0864543	0.0887648	1.02673	0.0828348
Scp2d1__chr2	0.0864543	0.0887574	1.02664	0.0828348
3110009F21Rik__chr12	0.0864543	0.0887503	1.02656	0.0828348
Olfr512__chr7	0.0864543	0.0887487	1.02654	0.0828348
A930011G23Rik__chr5	0.0864543	0.0887455	1.0265	0.0828348
Prss38__chr11	0.0864543	0.088738	1.02642	0.0828348
Serpini2__chr3	0.0864543	0.0887347	1.02638	0.0828348
Fgf6__chr6	0.0864543	0.0887199	1.02621	0.0828348
4930425K10Rik__chr5	0.0864543	0.0887184	1.02619	0.0828348
Cyp4a31__chr4	0.0864543	0.0887089	1.02608	0.0828348
Pnliprp1__chr19	0.0864543	0.0887063	1.02605	0.0828348
Igfl3__chr7	0.0864543	0.0886986	1.02596	0.0828348
Mir155__chr16	0.0864543	0.0886981	1.02595	0.0828348
Cyp2c55__chr19	0.0864543	0.0886831	1.02578	0.0828348
Rims1__chr1	0.0864543	0.0886809	1.02576	0.0828348
Gprc6a__chr10	0.0864543	0.0886732	1.02567	0.0828348
Tmem200c__chr17	0.0864543	0.0886716	1.02565	0.0828348
B020031M17Rik__chr13	0.0864543	0.0886685	1.02561	0.0828348
Ccdc108__chr1	0.0864543	0.0886589	1.0255	0.0828348
Vmn1r68__chr7	0.0864543	0.0886535	1.02544	0.0828348
AU016765__chr17	0.0864543	0.088648	1.02537	0.0828348
4833424O15Rik__chr3	0.0864543	0.0886451	1.02534	0.0828348
4930517E11Rik__chr2	0.0864543	0.0886446	1.02533	0.0828348
Gm11240__chr4	0.0864543	0.0886411	1.02529	0.0828348
Rlbp1__chr7	0.0864543	0.0886398	1.02528	0.0828348
Ildr1__chr16	0.0864543	0.0886398	1.02528	0.0828348
4921509C19Rik__chr2	0.0864543	0.0886379	1.02526	0.0828348
LOC100861615__chr14	0.0864543	0.0886379	1.02526	0.0828348
Cyp3a57__chr5	0.0864543	0.0886362	1.02524	0.0828348
Hemgn__chr4	0.0864543	0.0886351	1.02523	0.0828348
Gm10538__chr1	0.0864543	0.0886299	1.02516	0.0828348
Olfr140__chr2	0.0864543	0.0886299	1.02516	0.0828348
Vwa2__chr19	0.0864543	0.0886299	1.02516	0.0828348
Ibsp__chr5	0.0864543	0.0886236	1.02509	0.0828348
Olfr572__chr7	0.0864543	0.0886166	1.02501	0.0828348
Dusp15__chr2	0.0864543	0.0886153	1.025	0.0828348
Olfr862__chr9	0.0864543	0.0886148	1.02499	0.0828348
Gm3279__chr6	0.0864543	0.0886129	1.02497	0.0828348
Gm10857__chr2	0.0864543	0.0886072	1.0249	0.0828348
Prl2a1__chr13	0.0864543	0.088604	1.02487	0.0828348
4930448H16Rik__chr5	0.0864543	0.0886025	1.02485	0.0828348
Capn13__chr17	0.0864543	0.0886025	1.02485	0.0828348
Gm14391__chr2	0.0864543	0.0885985	1.0248	0.0828348
Krtap9-5__chr11	0.0864543	0.0885985	1.0248	0.0828348
Olfr569__chr7	0.0864543	0.0885985	1.0248	0.0828348
2810459M11Rik__chr1	0.0864543	0.0885876	1.02468	0.0828348
Cyp4f40__chr17	0.0864543	0.0885866	1.02466	0.0828348
Ppyr1__chr14	0.0864543	0.0885866	1.02466	0.0828348
Tnp2__chr16	0.0864543	0.0885861	1.02466	0.0828348
Spaca7__chr8	0.0864543	0.0885831	1.02462	0.0828348
Spata31d1d__chr13	0.0864543	0.0885828	1.02462	0.0828348
4930448F12Rik__chr13	0.0864543	0.0885813	1.0246	0.0828348
Ctf2__chr7	0.0864543	0.0885813	1.0246	0.0828348
Gm16863__chr16	0.0864543	0.0885797	1.02458	0.0828348
Olfr1179__chr2	0.0864543	0.0885761	1.02454	0.0828348
Bglap__chr3	0.0864543	0.0885745	1.02452	0.0828348
Snap25__chr2	0.0864543	0.0885707	1.02448	0.0828348
Cort__chr4	0.0864543	0.088562	1.02438	0.0828348
Fbxw15__chr9	0.0864543	0.088562	1.02438	0.0828348
Mir1963__chr7	0.0864543	0.088562	1.02438	0.0828348
Skint11__chr4	0.0864543	0.088555	1.0243	0.0828348
9330111N05Rik__chr13	0.0864543	0.0885531	1.02428	0.0828348
Sult3a1__chr10	0.0864543	0.0885515	1.02426	0.0828348
Rrh__chr3	0.0864543	0.0885509	1.02425	0.0828348
Zfy1__chrY	0.0864543	0.0885509	1.02425	0.0828348
Apoa1__chr9	0.0864543	0.0885502	1.02424	0.0828348
Cyp4a30b-ps__chr4	0.0864543	0.0885485	1.02422	0.0828348
Wisp3__chr10	0.0864543	0.0885444	1.02418	0.0828348
2310057J18Rik__chr10	0.0864543	0.0885331	1.02405	0.0828348
Mc4r__chr18	0.0864543	0.0885283	1.02399	0.0828348
Gm10532__chr18	0.0864543	0.0885252	1.02395	0.0828348
1700028K03Rik__chr5	0.0864543	0.0885208	1.0239	0.0828348
Cnga1__chr5	0.0864543	0.0885192	1.02388	0.0828348
Pde6b__chr5	0.0864543	0.0885146	1.02383	0.0828348
Vmn2r117__chr17	0.0864543	0.0885096	1.02377	0.0828348
9130015A21Rik__chr12	0.0864543	0.088502	1.02369	0.0828348
Gm5039__chr12	0.0864543	0.0885014	1.02368	0.0828348
Grin1__chr2	0.0864543	0.0884893	1.02354	0.0828348
Fam71b__chr11	0.0864543	0.0884832	1.02347	0.0828348
Olfr1353__chr10	0.0864543	0.0884824	1.02346	0.0828348
B930025P03Rik__chr8	0.0864543	0.0884755	1.02338	0.0828348
Atp13a5__chr16	0.0864543	0.0884723	1.02334	0.0828348
Scgn__chr13	0.0864543	0.08847	1.02332	0.0828348
Olfr678__chr7	0.0864543	0.0884693	1.02331	0.0828348
Gm11351__chr13	0.0864543	0.0884672	1.02328	0.0828348
Trpv3__chr11	0.0864543	0.0884649	1.02326	0.0828348
Alx3__chr3	0.0864543	0.0884633	1.02324	0.0828348
BC055402__chr1	0.0864543	0.088461	1.02321	0.0828348
Gm13944__chr2	0.0864543	0.0884472	1.02305	0.0828348
Pramel5__chr4	0.0864543	0.0884454	1.02303	0.0828348
Bai1__chr15	0.0864543	0.0884403	1.02297	0.0828348
Slc26a3__chr12	0.0864543	0.0884385	1.02295	0.0828348
Hoxa13__chr6	0.0864543	0.0884341	1.0229	0.0828348
Abcc6__chr7	0.0864543	0.0884273	1.02282	0.0828348
Tktl1__chrX	0.0864543	0.088424	1.02278	0.0828348
Klrb1a__chr6	0.0864543	0.0884232	1.02277	0.0828348
Grm6__chr11	0.0864543	0.0884232	1.02277	0.0828348
A230065H16Rik__chr12	0.0864543	0.0884137	1.02266	0.0828348
Lhfpl1__chrX	0.0864543	0.0884137	1.02266	0.0828348
Dok6__chr18	0.0864543	0.0884069	1.02259	0.0828348
1700061F12Rik__chr2	0.0864543	0.0884042	1.02255	0.0828348
Ostn__chr16	0.0864543	0.0883998	1.0225	0.0828348
Gm20754__chr3	0.0864543	0.0883965	1.02246	0.0828348
Olfr816__chr10	0.0864543	0.0883957	1.02246	0.0828348
Cyp4f39__chr17	0.0864543	0.0883941	1.02244	0.0828348
Tdh__chr14	0.0864543	0.0883923	1.02242	0.0828348
Tctex1d1__chr4	0.0864543	0.0883911	1.0224	0.0828348
Oog4__chr4	0.0864543	0.0883899	1.02239	0.0828348
D230030E09Rik__chr12	0.0864543	0.0883898	1.02239	0.0828348
Agxt2__chr15	0.0864543	0.0883846	1.02233	0.0828348
Olfr187__chr16	0.0864543	0.0883817	1.02229	0.0828348
Gm4861__chr3	0.0864543	0.0883749	1.02222	0.0828348
Olfr1378__chr11	0.0864543	0.0883749	1.02222	0.0828348
Vmn1r14__chr6	0.0864543	0.0883721	1.02218	0.0828348
Prph2__chr17	0.0864543	0.0883664	1.02212	0.0828348
Taar6__chr10	0.0864543	0.0883586	1.02203	0.0828348
Olfr901__chr9	0.0864543	0.0883571	1.02201	0.0828348
U90926__chr5	0.0864543	0.0883439	1.02186	0.0828348
Shisa7__chr7	0.0864543	0.0883399	1.02181	0.0828348
4930592A05Rik__chr15	0.0864543	0.0883383	1.02179	0.0828348
Prl6a1__chr13	0.0864543	0.0883345	1.02175	0.0828348
AW495222__chr13	0.0864543	0.0883311	1.02171	0.0828348
4930545E07Rik__chr18	0.0864543	0.08833	1.0217	0.0828348
Tnfrsf8__chr4	0.0864543	0.0883258	1.02165	0.0828348
Aox4__chr1	0.0864543	0.0883255	1.02164	0.0828348
Vmn1r51__chr6	0.0864543	0.0883252	1.02164	0.0828348
Frmpd1__chr4	0.0864543	0.0883232	1.02162	0.0828348
Pgr15l__chrX	0.0864543	0.0883191	1.02157	0.0828348
C4bp__chr1	0.0864543	0.0883143	1.02151	0.0828348
Fmo3__chr1	0.0864543	0.0883127	1.0215	0.0828348
Vmn1r71__chr7	0.0864543	0.0883081	1.02144	0.0828348
Cyp2b19__chr7	0.0864543	0.088307	1.02143	0.0828348
5033403H07Rik__chr5	0.0864543	0.0882997	1.02135	0.0828348
Dsg4__chr18	0.0864543	0.0882991	1.02134	0.0828348
Gm11202__chr11	0.0864543	0.0882987	1.02133	0.0828348
Ptprh__chr7	0.0864543	0.0882967	1.02131	0.0828348
Lrguk__chr6	0.0864543	0.0882905	1.02124	0.0828348
Triml2__chr8	0.0864543	0.0882875	1.0212	0.0828348
Ccnb3__chrX	0.0864543	0.088283	1.02115	0.0828348
Olfr18__chr9	0.0864543	0.0882815	1.02113	0.0828348
Cmtm2b__chr8	0.0864543	0.0882814	1.02113	0.0828348
4931440J10Rik__chr14	0.0864543	0.088278	1.02109	0.0828348
Atp1a4__chr1	0.0864543	0.0882754	1.02106	0.0828348
Olfr301__chr7	0.0864543	0.0882699	1.021	0.0828348
Olfr412__chr11	0.0864543	0.0882674	1.02097	0.0828348
1700065J11Rik__chr6	0.0864543	0.0882645	1.02094	0.0828348
Lrfn5__chr12	0.0864543	0.0882627	1.02092	0.0828348
Gm19990__chr12	0.0864543	0.0882572	1.02085	0.0828348
Gm20611__chr10	0.0864543	0.0882572	1.02085	0.0828348
Pea15b__chr5	0.0864543	0.0882572	1.02085	0.0828348
Tnp1__chr1	0.0864543	0.0882572	1.02085	0.0828348
Vmn2r99__chr17	0.0864543	0.0882572	1.02085	0.0828348
BB031773__chr4	0.0864543	0.0882565	1.02085	0.0828348
D17Ertd648e__chr17	0.0864543	0.0882487	1.02076	0.0828348
Fbxw16__chr9	0.0864543	0.0882483	1.02075	0.0828348
Olfr1116-ps__chr2	0.0864543	0.0882473	1.02074	0.0828348
B3gnt6__chr7	0.0864543	0.0882428	1.02069	0.0828348
Olfr1254__chr2	0.0864543	0.0882428	1.02069	0.0828348
4930524O08Rik__chr9	0.0864543	0.0882385	1.02064	0.0828348
Gm732__chrX	0.0864543	0.0882354	1.0206	0.0828348
Mrgprg__chr7	0.0864543	0.0882318	1.02056	0.0828348
Slco6b1__chr1	0.0864543	0.0882312	1.02055	0.0828348
Acsm3__chr7	0.0864543	0.0882302	1.02054	0.0828348
Olfr1095__chr2	0.0864543	0.0882296	1.02053	0.0828348
Sdr9c7__chr10	0.0864543	0.0882292	1.02053	0.0828348
4930456L15Rik__chr4	0.0864543	0.0882282	1.02052	0.0828348
Gm1587__chr14	0.0864543	0.0882273	1.02051	0.0828348
Fut1__chr7	0.0864543	0.0882239	1.02047	0.0828348
Olfr1031__chr2	0.0864543	0.0882224	1.02045	0.0828348
1700003M02Rik__chr4	0.0864543	0.0882156	1.02037	0.0828348
4921530L21Rik__chr14	0.0864543	0.088203	1.02023	0.0828348
Olfr704__chr7	0.0864543	0.0881992	1.02018	0.0828348
1700101E01Rik__chr2	0.0864543	0.0881984	1.02017	0.0828348
Calcr__chr6	0.0864543	0.0881959	1.02014	0.0828348
Gm364__chrX	0.0864543	0.088192	1.0201	0.0828348
Fgf17__chr14	0.0864543	0.088188	1.02005	0.0828348
Olfr1419__chr19	0.0864543	0.0881878	1.02005	0.0828348
4930553E22Rik__chr16	0.0864543	0.0881863	1.02003	0.0828348
Krt85__chr15	0.0864543	0.088185	1.02002	0.0828348
Vmn1r234__chr17	0.0864543	0.088185	1.02002	0.0828348
Fscn3__chr6	0.0864543	0.0881821	1.01999	0.0828348
Gm12709__chr4	0.0864543	0.0881777	1.01993	0.0828348
C330046G13Rik__chr10	0.0864543	0.0881721	1.01987	0.0828348
Syt16__chr12	0.0864543	0.0881623	1.01976	0.0828348
Fbxw21__chr9	0.0864543	0.0881617	1.01975	0.0828348
Hoxc5__chr15	0.0864543	0.0881608	1.01974	0.0828348
Cpxcr1__chrX	0.0864543	0.0881582	1.01971	0.0828348
Tpbpa__chr13	0.0864543	0.0881566	1.01969	0.0828348
H2afy3__chr15	0.0864543	0.0881563	1.01969	0.0828348
Nkain2__chr10	0.0864543	0.0881512	1.01963	0.0828348
1700021F07Rik__chr2	0.0864543	0.0881492	1.0196	0.0828348
4930564C03Rik__chr17	0.0864543	0.0881492	1.0196	0.0828348
Gm12633__chr4	0.0864543	0.0881475	1.01959	0.0828348
Gm6583__chr5	0.0864543	0.0881469	1.01958	0.0828348
Zfp42__chr8	0.0864543	0.0881418	1.01952	0.0828348
4921511C10Rik__chr3	0.0864543	0.088139	1.01949	0.0828348
Olfr1477__chr19	0.0864543	0.0881382	1.01948	0.0828348
Gas2l2__chr11	0.0864543	0.0881377	1.01947	0.0828348
Gm5941__chrX	0.0864543	0.0881306	1.01939	0.0828348
4930549C01Rik__chr4	0.0864543	0.0881229	1.0193	0.0828348
Ccdc129__chr6	0.0864543	0.0881215	1.01928	0.0828348
Cdh26__chr2	0.0864543	0.088118	1.01924	0.0828348
Fbxo15__chr18	0.0864543	0.088118	1.01924	0.0828348
Gckr__chr5	0.0864543	0.088118	1.01924	0.0828348
Muc5b__chr7	0.0864543	0.088118	1.01924	0.0828348
Sprr3__chr3	0.0864543	0.088113	1.01919	0.0828348
Olfr221__chr14	0.0864543	0.0881088	1.01914	0.0828348
Snord110__chr2	0.0864543	0.0881087	1.01914	0.0828348
Olfr552__chr7	0.0864543	0.0881072	1.01912	0.0828348
Gpr113__chr5	0.0864543	0.0881071	1.01912	0.0828348
Olfr1384__chr11	0.0864543	0.0881012	1.01905	0.0828348
H2-M5__chr17	0.0864543	0.0881008	1.01905	0.0828348
4930467E23Rik__chr8	0.0864543	0.088099	1.01902	0.0828348
Gm5065__chr7	0.0864543	0.0880989	1.01902	0.0828348
Hoxd11__chr2	0.0864543	0.0880914	1.01894	0.0828348
Acss3__chr10	0.0864543	0.0880888	1.01891	0.0828348
D430019H16Rik__chr12	0.0864543	0.0880861	1.01888	0.0828348
Krt39__chr11	0.0864543	0.0880799	1.0188	0.0828348
1700024P16Rik__chr4	0.0864543	0.0880796	1.0188	0.0828348
Ins1__chr19	0.0864543	0.0880737	1.01873	0.0828348
Tmem232__chr17	0.0864543	0.088065	1.01863	0.0828348
Gtsf1l__chr2	0.0864543	0.088063	1.01861	0.0828348
Olfr1128__chr2	0.0864543	0.0880581	1.01855	0.0828348
Olfr808__chr10	0.0864543	0.0880432	1.01838	0.0828348
1700080E11Rik__chr9	0.0864543	0.0880419	1.01836	0.0828348
Adam6a__chr12	0.0864543	0.0880417	1.01836	0.0828348
8430437L04Rik__chr2	0.0864543	0.0880415	1.01836	0.0828348
Acsm4__chr7	0.0864543	0.08804	1.01834	0.0828348
Efcab6__chr15	0.0864543	0.08804	1.01834	0.0828348
Khdc1a__chr1	0.0864543	0.08804	1.01834	0.0828348
Mixl1__chr1	0.0864543	0.0880366	1.0183	0.0828348
Fbxw26__chr9	0.0864543	0.0880337	1.01827	0.0828348
4933402C06Rik__chr7	0.0864543	0.0880325	1.01826	0.0828348
Zmat4__chr8	0.0864543	0.0880238	1.01815	0.0828348
5430419D17Rik__chr7	0.0864543	0.0880202	1.01811	0.0828348
Il20ra__chr10	0.0864543	0.0880177	1.01808	0.0828348
Samd7__chr3	0.0864543	0.0880158	1.01806	0.0828348
Vmn1r10__chr6	0.0864543	0.0880132	1.01803	0.0828348
Spata16__chr3	0.0864543	0.0880113	1.01801	0.0828348
1810035I16Rik__chr4	0.0864543	0.0880112	1.01801	0.0828348
Cpa2__chr6	0.0864543	0.0880112	1.01801	0.0828348
Gm14164__chr2	0.0864543	0.0880112	1.01801	0.0828348
Olfr391-ps__chr11	0.0864543	0.0880112	1.01801	0.0828348
Trim17__chr11	0.0864543	0.0880112	1.01801	0.0828348
Chia__chr3	0.0864543	0.088011	1.01801	0.0828348
4930547C10Rik__chr4	0.0864543	0.0880095	1.01799	0.0828348
Lingo4__chr3	0.0864543	0.0880075	1.01797	0.0828348
B930092H01Rik__chr9	0.0864543	0.0880072	1.01796	0.0828348
1700042G15Rik__chr4	0.0864543	0.088006	1.01795	0.0828348
Klra18__chr6	0.0864543	0.0880006	1.01789	0.0828348
1700034E13Rik__chr18	0.0864543	0.0879996	1.01787	0.0828348
Rhox10__chrX	0.0864543	0.0879981	1.01786	0.0828348
4930523O13Rik__chr15	0.0864543	0.0879946	1.01782	0.0828348
4933412O06Rik__chr13	0.0864543	0.0879895	1.01776	0.0828348
Gm4884__chr7	0.0864543	0.0879892	1.01775	0.0828348
Olfr1385__chr11	0.0864543	0.0879874	1.01773	0.0828348
4921511C20Rik__chrX	0.0864543	0.0879855	1.01771	0.0828348
Syt17__chr7	0.0864543	0.0879847	1.0177	0.0828348
Gm4926__chr11	0.0864543	0.0879821	1.01767	0.0828348
Olfr154__chr2	0.0864543	0.0879809	1.01766	0.0828348
Olfr191__chr16	0.0864543	0.0879809	1.01766	0.0828348
Clrn3__chr7	0.0864543	0.0879762	1.0176	0.0828348
Gm19466__chr18	0.0864543	0.0879743	1.01758	0.0828348
Ccdc54__chr16	0.0864543	0.087974	1.01758	0.0828348
Vmn2r121__chrX	0.0864543	0.0879633	1.01745	0.0828348
Clec4g__chr8	0.0864543	0.0879616	1.01744	0.0828348
Pglyrp3__chr3	0.0864543	0.0879592	1.01741	0.0828348
Olfr782__chr10	0.0864543	0.0879585	1.0174	0.0828348
Ccdc27__chr4	0.0864543	0.0879583	1.0174	0.0828348
Ltk__chr2	0.0864543	0.0879583	1.0174	0.0828348
Prdm12__chr2	0.0864543	0.0879569	1.01738	0.0828348
Olfr1115__chr2	0.0864543	0.0879531	1.01734	0.0828348
Rgs20__chr1	0.0864543	0.0879501	1.0173	0.0828348
1700061I17Rik__chr3	0.0864543	0.0879477	1.01727	0.0828348
C330024C12Rik__chr17	0.0864543	0.087947	1.01727	0.0828348
Olfr487__chr7	0.0864543	0.0879454	1.01725	0.0828348
Mael__chr1	0.0864543	0.0879391	1.01717	0.0828348
Gm14085__chr2	0.0864543	0.0879388	1.01717	0.0828348
Gm3086__chr12	0.0864543	0.0879298	1.01707	0.0828348
Tmco2__chr4	0.0864543	0.0879282	1.01705	0.0828348
4930474M22Rik__chr17	0.0864543	0.0879279	1.01705	0.0828348
Cyp2c38__chr19	0.0864543	0.0879278	1.01704	0.0828348
Kif2b__chr11	0.0864543	0.0879273	1.01704	0.0828348
Glra2__chrX	0.0864543	0.0879182	1.01693	0.0828348
Vmn1r41__chr6	0.0864543	0.0879182	1.01693	0.0828348
Hpx__chr7	0.0864543	0.0879174	1.01692	0.0828348
Ugt2a1__chr5	0.0864543	0.0879112	1.01685	0.0828348
4930444P10Rik__chr1	0.0864543	0.0879072	1.01681	0.0828348
Gm815__chr19	0.0864543	0.087907	1.0168	0.0828348
Olfr1216__chr2	0.0864543	0.0879008	1.01673	0.0828348
Pld6__chr11	0.0864543	0.0879008	1.01673	0.0828348
Tac4__chr11	0.0864543	0.0879	1.01672	0.0828348
Vmn2r16__chr5	0.0864543	0.0878986	1.01671	0.0828348
7630403G23Rik__chr9	0.0864543	0.0878936	1.01665	0.0828348
Hist1h2bl__chr13	0.0864543	0.0878915	1.01662	0.0828348
Dmgdh__chr13	0.0864543	0.0878903	1.01661	0.0828348
Loxhd1__chr18	0.0864543	0.08789	1.01661	0.0828348
Smr2__chr5	0.0864543	0.0878869	1.01657	0.0828348
Abcg5__chr17	0.0864543	0.0878864	1.01657	0.0828348
Zswim2__chr2	0.0864543	0.087886	1.01656	0.0828348
Tmem174__chr13	0.0864543	0.0878841	1.01654	0.0828348
Abca17__chr17	0.0864543	0.0878834	1.01653	0.0828348
Syt2__chr1	0.0864543	0.0878828	1.01652	0.0828348
Ccdc33__chr9	0.0864543	0.0878821	1.01652	0.0828348
Olfr373__chr8	0.0864543	0.0878817	1.01651	0.0828348
Gulo__chr14	0.0864543	0.0878813	1.01651	0.0828348
Noxa1__chr2	0.0864543	0.0878775	1.01646	0.0828348
Pax5__chr4	0.0864543	0.087876	1.01644	0.0828348
Gm19276__chr15	0.0864543	0.0878757	1.01644	0.0828348
Il1rapl1__chrX	0.0864543	0.0878757	1.01644	0.0828348
Jph3__chr8	0.0864543	0.0878757	1.01644	0.0828348
Orm2__chr4	0.0864543	0.0878757	1.01644	0.0828348
Spag11a__chr8	0.0864543	0.0878757	1.01644	0.0828348
1700109G14Rik__chr14	0.0864543	0.0878742	1.01642	0.0828348
Krt33a__chr11	0.0864543	0.0878742	1.01642	0.0828348
4930519G04Rik__chr5	0.0864543	0.0878732	1.01641	0.0828348
Gm13242__chr4	0.0864543	0.0878655	1.01632	0.0828348
Gpa33__chr1	0.0864543	0.0878655	1.01632	0.0828348
Mir345__chr12	0.0864543	0.0878655	1.01632	0.0828348
Kcnu1__chr8	0.0864543	0.0878641	1.01631	0.0828348
1700023F02Rik__chr10	0.0864543	0.0878576	1.01623	0.0828348
Vmn2r115__chr17	0.0864543	0.0878576	1.01623	0.0828348
2010106E10Rik__chrX	0.0864543	0.0878574	1.01623	0.0828348
Glt6d1__chr2	0.0864543	0.0878521	1.01617	0.0828348
Vmn1r86__chr7	0.0864543	0.0878513	1.01616	0.0828348
Ffar3__chr7	0.0864543	0.0878493	1.01614	0.0828348
Speer2__chr16	0.0864543	0.0878488	1.01613	0.0828348
A630095E13Rik__chr9	0.0864543	0.0878471	1.01611	0.0828348
Ankfn1__chr11	0.0864543	0.087842	1.01605	0.0828348
Tmprss11bnl__chr5	0.0864543	0.0878342	1.01596	0.0828348
Gm12695__chr4	0.0864543	0.0878331	1.01595	0.0828348
Gm13490__chr2	0.0864543	0.0878304	1.01592	0.0828348
Gm20516__chr17	0.0864543	0.0878274	1.01588	0.0828348
Rad21l__chr2	0.0864543	0.0878256	1.01586	0.0828348
Sntn__chr14	0.0864543	0.0878221	1.01582	0.0828348
Fam83b__chr9	0.0864543	0.087821	1.01581	0.0828348
Htr3a__chr9	0.0864543	0.0878202	1.0158	0.0828348
Ms4a5__chr19	0.0864543	0.0878183	1.01578	0.0828348
V1rd18__chr7	0.0864543	0.0878183	1.01578	0.0828348
E030019B13Rik__chr12	0.0864543	0.0878175	1.01577	0.0828348
Fam159b__chr13	0.0864543	0.0878169	1.01576	0.0828348
Vmn2r69__chr7	0.0864543	0.0878169	1.01576	0.0828348
Olfr1099__chr2	0.0864543	0.0878167	1.01576	0.0828348
Klhl10__chr11	0.0864543	0.0878166	1.01576	0.0828348
Ceacam18__chr7	0.0864543	0.0878139	1.01573	0.0828348
Vmn2r94__chr17	0.0864543	0.0878116	1.0157	0.0828348
Fam135b__chr15	0.0864543	0.0878103	1.01568	0.0828348
Mst1__chr9	0.0864543	0.0878077	1.01565	0.0828348
Olfr121__chr17	0.0864543	0.0878077	1.01565	0.0828348
Cyp24a1__chr2	0.0864543	0.0878068	1.01564	0.0828348
Lce3c__chr3	0.0864543	0.087805	1.01562	0.0828348
Obox5__chr7	0.0864543	0.0878041	1.01561	0.0828348
Cyp2d13__chr15	0.0864543	0.0878013	1.01558	0.0828348
Gmnc__chr16	0.0864543	0.0877968	1.01553	0.0828348
Olfr1272__chr2	0.0864543	0.0877965	1.01553	0.0828348
LOC100504608__chr10	0.0864543	0.0877964	1.01552	0.0828348
4930480M12Rik__chr12	0.0864543	0.0877953	1.01551	0.0828348
Tas2r117__chr6	0.0864543	0.0877906	1.01546	0.0828348
Irs4__chrX	0.0864543	0.0877886	1.01543	0.0828348
Olfr286__chr15	0.0864543	0.0877886	1.01543	0.0828348
4930407I10Rik__chr15	0.0864543	0.0877865	1.01541	0.0828348
Gm9767__chr10	0.0864543	0.0877778	1.01531	0.0828348
Klk6__chr7	0.0864543	0.0877753	1.01528	0.0828348
Cpn1__chr19	0.0864543	0.0877742	1.01527	0.0828348
Akap4__chrX	0.0864543	0.0877668	1.01518	0.0828348
Ttc23l__chr15	0.0864543	0.0877606	1.01511	0.0828348
Cldn22__chr8	0.0864543	0.0877603	1.01511	0.0828348
Gm9920__chr15	0.0864543	0.0877593	1.01509	0.0828348
Prl2c1__chr13	0.0864543	0.0877534	1.01503	0.0828348
Vmn2r66__chr7	0.0864543	0.0877534	1.01503	0.0828348
Elovl2__chr13	0.0864543	0.0877527	1.01502	0.0828348
Stfa3__chr16	0.0864543	0.087752	1.01501	0.0828348
2810011L19Rik__chr12	0.0864543	0.0877512	1.015	0.0828348
Gm2061__chr1	0.0864543	0.0877506	1.01499	0.0828348
Ugt2b37__chr5	0.0864543	0.0877488	1.01497	0.0828348
1700031P21Rik__chr12	0.0864543	0.0877461	1.01494	0.0828348
Grhl3__chr4	0.0864543	0.0877451	1.01493	0.0828348
Ovch2__chr7	0.0864543	0.0877447	1.01493	0.0828348
Gm3139__chr5	0.0864543	0.087744	1.01492	0.0828348
Adam30__chr3	0.0864543	0.0877437	1.01491	0.0828348
Hcn3__chr3	0.0864543	0.0877437	1.01491	0.0828348
Cd40lg__chrX	0.0864543	0.0877317	1.01478	0.0828348
Mbl2__chr19	0.0864543	0.0877317	1.01478	0.0828348
Mir300__chr12	0.0864543	0.0877317	1.01478	0.0828348
Mup6__chr4	0.0864543	0.0877317	1.01478	0.0828348
Olfr1427__chr19	0.0864543	0.0877317	1.01478	0.0828348
Scgb1b27__chr7	0.0864543	0.0877317	1.01478	0.0828348
Olfr798__chr10	0.0864543	0.0877297	1.01475	0.0828348
Kcne2__chr16	0.0864543	0.0877279	1.01473	0.0828348
Ikzf3__chr11	0.0864543	0.0877263	1.01471	0.0828348
Olfr935__chr9	0.0864543	0.0877217	1.01466	0.0828348
Slc6a15__chr10	0.0864543	0.0877209	1.01465	0.0828348
Vmn2r95__chr17	0.0864543	0.08772	1.01464	0.0828348
Trpv6__chr6	0.0864543	0.0877196	1.01464	0.0828348
Krt40__chr11	0.0864543	0.0877187	1.01463	0.0828348
Gm609__chr16	0.0864543	0.0877145	1.01458	0.0828348
Gm16404__chrX	0.0864543	0.0877143	1.01457	0.0828348
1700029B22Rik__chr7	0.0864543	0.0877107	1.01453	0.0828348
4930547E14Rik__chr16	0.0864543	0.0877087	1.01451	0.0828348
Vat1l__chr8	0.0864543	0.0877049	1.01447	0.0828348
Slitrk5__chr14	0.0864543	0.0877042	1.01446	0.0828348
1700123K08Rik__chr5	0.0864543	0.0877037	1.01445	0.0828348
Olfr235__chr19	0.0864543	0.0877037	1.01445	0.0828348
Fcrl6__chr1	0.0864543	0.0877008	1.01442	0.0828348
Bhlhe23__chr2	0.0864543	0.0877001	1.01441	0.0828348
Smok3a__chr5	0.0864543	0.0876942	1.01434	0.0828348
4930579F01Rik__chr3	0.0864543	0.08769	1.01429	0.0828348
Kcnf1__chr12	0.0864543	0.0876898	1.01429	0.0828348
Zar1__chr5	0.0864543	0.0876889	1.01428	0.0828348
Cdx1__chr18	0.0864543	0.0876881	1.01427	0.0828348
Gm53__chr11	0.0864543	0.0876871	1.01426	0.0828348
Spink3__chr18	0.0864543	0.087686	1.01425	0.0828348
Vmn1r29__chr6	0.0864543	0.087686	1.01425	0.0828348
Panx3__chr9	0.0864543	0.0876852	1.01424	0.0828348
Olfr1193__chr2	0.0864543	0.0876852	1.01424	0.0828348
Rhox1__chrX	0.0864543	0.087678	1.01415	0.0828348
Slc25a54__chr3	0.0864543	0.0876737	1.0141	0.0828348
Timm8a2__chr14	0.0864543	0.0876664	1.01402	0.0828348
Tbx4__chr11	0.0864543	0.0876662	1.01402	0.0828348
4930557J02Rik__chr5	0.0864543	0.0876642	1.01399	0.0828348
Olfr92__chr17	0.0864543	0.0876625	1.01398	0.0828348
Olfr872__chr9	0.0864543	0.0876624	1.01397	0.0828348
Olfr107__chr17	0.0864543	0.0876585	1.01393	0.0828348
Tmprss11d__chr5	0.0864543	0.0876535	1.01387	0.0828348
Gm156__chr6	0.0864543	0.0876532	1.01387	0.0828348
Fa2h__chr8	0.0864543	0.0876528	1.01386	0.0828348
Ttc18__chr14	0.0864543	0.0876524	1.01386	0.0828348
Prl3b1__chr13	0.0864543	0.087652	1.01385	0.0828348
Mir16-2__chr3	0.0864543	0.0876494	1.01382	0.0828348
Krtap2-4__chr11	0.0864543	0.0876492	1.01382	0.0828348
Pcdha8__chr18	0.0864543	0.0876488	1.01382	0.0828348
Olfr504__chr7	0.0864543	0.0876486	1.01381	0.0828348
Fate1__chrX	0.0864543	0.0876477	1.0138	0.0828348
Olfr150__chr9	0.0864543	0.0876477	1.0138	0.0828348
Taar8b__chr10	0.0864543	0.0876477	1.0138	0.0828348
Cwh43__chr5	0.0864543	0.0876444	1.01377	0.0828348
Mir1186__chr8	0.0864543	0.0876417	1.01374	0.0828348
Hormad2__chr11	0.0864543	0.0876402	1.01372	0.0828348
Gm12171__chr11	0.0864543	0.0876397	1.01371	0.0828348
Vmn1r31__chr6	0.0864543	0.0876397	1.01371	0.0828348
Ugt3a2__chr15	0.0864543	0.0876371	1.01368	0.0828348
Flg2__chr3	0.0864543	0.0876369	1.01368	0.0828348
Slc13a1__chr6	0.0864543	0.0876358	1.01367	0.0828348
Olfr1132__chr2	0.0864543	0.0876354	1.01366	0.0828348
Ecel1__chr1	0.0864543	0.0876345	1.01365	0.0828348
Olfr1361__chr13	0.0864543	0.0876282	1.01358	0.0828348
4933429O19Rik__chr14	0.0864543	0.0876269	1.01356	0.0828348
Pglyrp2__chr17	0.0864543	0.0876253	1.01354	0.0828348
Olfr571__chr7	0.0864543	0.0876205	1.01349	0.0828348
Tldc2__chr2	0.0864543	0.0876162	1.01344	0.0828348
Olfr214__chr6	0.0864543	0.0876134	1.01341	0.0828348
Zdhhc19__chr16	0.0864543	0.0876127	1.0134	0.0828348
Gjd2__chr2	0.0864543	0.0876117	1.01339	0.0828348
Gstt4__chr10	0.0864543	0.0876102	1.01337	0.0828348
Gm10865__chr15	0.0864543	0.0876093	1.01336	0.0828348
Olfr1368__chr13	0.0864543	0.0876086	1.01335	0.0828348
4933402P03Rik__chr11	0.0864543	0.0876071	1.01333	0.0828348
4930417O13Rik__chr6	0.0864543	0.0876045	1.0133	0.0828348
1700054A03Rik__chr19	0.0864543	0.0875973	1.01322	0.0828348
9430007A20Rik__chr4	0.0864543	0.0875973	1.01322	0.0828348
Gm11562__chr11	0.0864543	0.0875973	1.01322	0.0828348
Poteg__chr8	0.0864543	0.087597	1.01322	0.0828348
Olfr885__chr9	0.0864543	0.0875968	1.01322	0.0828348
Olfr1006__chr2	0.0864543	0.0875959	1.0132	0.0828348
4930402F06Rik__chr2	0.0864543	0.0875958	1.0132	0.0828348
Plac1l__chr19	0.0864543	0.0875912	1.01315	0.0828348
Tmem169__chr1	0.0864543	0.0875894	1.01313	0.0828348
Catsper1__chr19	0.0864543	0.0875891	1.01313	0.0828348
Il1f5__chr2	0.0864543	0.0875847	1.01308	0.0828348
1700019N19Rik__chr19	0.0864543	0.0875789	1.01301	0.0828348
Tmem217__chr17	0.0864543	0.087571	1.01292	0.0828348
Olfr44__chr9	0.0864543	0.0875709	1.01292	0.0828348
Olfr520__chr7	0.0864543	0.0875709	1.01292	0.0828348
Vmn1r62__chr7	0.0864543	0.087569	1.01289	0.0828348
Cyp11b1__chr15	0.0864543	0.0875631	1.01283	0.0828348
4933433F19Rik__chr8	0.0864543	0.0875625	1.01282	0.0828348
Gm10280__chr8	0.0864543	0.0875625	1.01282	0.0828348
Mir215__chr1	0.0864543	0.0875625	1.01282	0.0828348
Olfr60__chr7	0.0864543	0.0875625	1.01282	0.0828348
Vmn2r105__chr17	0.0864543	0.0875554	1.01274	0.0828348
1700122O11Rik__chr17	0.0864543	0.0875522	1.0127	0.0828348
Abo__chr2	0.0864543	0.0875522	1.0127	0.0828348
Olfr1463__chr19	0.0864543	0.0875522	1.0127	0.0828348
Olfr936__chr9	0.0864543	0.0875522	1.0127	0.0828348
Scarna3b__chr12	0.0864543	0.0875522	1.0127	0.0828348
T__chr17	0.0864543	0.0875487	1.01266	0.0828348
Tmprss11c__chr5	0.0864543	0.0875487	1.01266	0.0828348
Gm1553__chr10	0.0864543	0.0875486	1.01266	0.0828348
Tmed6__chr8	0.0864543	0.0875481	1.01265	0.0828348
Slc10a2__chr8	0.0864543	0.0875445	1.01261	0.0828348
1700052I22Rik__chr12	0.0864543	0.0875423	1.01258	0.0828348
Arl14__chr3	0.0864543	0.0875423	1.01258	0.0828348
4930405A21Rik__chr2	0.0864543	0.0875403	1.01256	0.0828348
Mep1b__chr18	0.0864543	0.0875393	1.01255	0.0828348
Il1f8__chr2	0.0864543	0.0875336	1.01248	0.0828348
BC048502__chr15	0.0864543	0.0875323	1.01247	0.0828348
Olfr807__chr10	0.0864543	0.0875323	1.01247	0.0828348
Pgk2__chr17	0.0864543	0.0875323	1.01247	0.0828348
Plch2__chr4	0.0864543	0.0875323	1.01247	0.0828348
Kel__chr6	0.0864543	0.0875311	1.01246	0.0828348
Cbln4__chr2	0.0864543	0.0875302	1.01245	0.0828348
Nox3__chr17	0.0864543	0.0875293	1.01244	0.0828348
Gabrg3__chr7	0.0864543	0.0875273	1.01241	0.0828348
Gzmb__chr14	0.0864543	0.0875267	1.0124	0.0828348
Vmn2r103__chr17	0.0864543	0.0875263	1.0124	0.0828348
Gm18409__chr10	0.0864543	0.0875232	1.01236	0.0828348
Themis3__chr17	0.0864543	0.0875214	1.01234	0.0828348
4930596M17Rik__chr9	0.0864543	0.0875183	1.01231	0.0828348
Try10__chr6	0.0864543	0.0875161	1.01228	0.0828348
Usp17lb__chr7	0.0864543	0.0875142	1.01226	0.0828348
Spata22__chr11	0.0864543	0.0875091	1.0122	0.0828348
Txndc2__chr17	0.0864543	0.0875034	1.01214	0.0828348
1700025B11Rik__chr15	0.0864543	0.0875007	1.0121	0.0828348
Olfr576__chr7	0.0864543	0.087495	1.01204	0.0828348
Gm10220__chr5	0.0864543	0.0874887	1.01196	0.0828348
2300003K06Rik__chr11	0.0864543	0.087483	1.0119	0.0828348
Ano7__chr1	0.0864543	0.087483	1.0119	0.0828348
4930590J08Rik__chr6	0.0864543	0.0874825	1.01189	0.0828348
Olfr1286__chr2	0.0864543	0.0874778	1.01184	0.0828348
Olfr6__chr7	0.0864543	0.0874778	1.01184	0.0828348
Xlr3a__chrX	0.0864543	0.0874778	1.01184	0.0828348
Galntl5__chr5	0.0864543	0.0874746	1.0118	0.0828348
Olfr1018__chr2	0.0864543	0.0874716	1.01177	0.0828348
Slc6a14__chrX	0.0864543	0.0874701	1.01175	0.0828348
Fezf2__chr14	0.0864543	0.0874666	1.01171	0.0828348
Myh3__chr11	0.0864543	0.087465	1.01169	0.0828348
Olfr518__chr7	0.0864543	0.087465	1.01169	0.0828348
Olfr630__chr7	0.0864543	0.0874637	1.01168	0.0828348
Olfr178__chr16	0.0864543	0.0874637	1.01168	0.0828348
Gif__chr19	0.0864543	0.087451	1.01153	0.0828348
A730085A09Rik__chr4	0.0864543	0.0874472	1.01149	0.0828348
Slc5a5__chr8	0.0864543	0.0874466	1.01148	0.0828348
4930522O17Rik__chr4	0.0864543	0.0874415	1.01142	0.0828348
AA543401__chr9	0.0864543	0.0874409	1.01141	0.0828348
1700010J16Rik__chr10	0.0864543	0.0874366	1.01136	0.0828348
Gm20580__chr17	0.0864543	0.0874366	1.01136	0.0828348
Vmn1r8__chr6	0.0864543	0.0874336	1.01133	0.0828348
Zfp109__chr7	0.0864543	0.087431	1.0113	0.0828348
Nxf3__chrX	0.0864543	0.0874308	1.0113	0.0828348
Nek11__chr9	0.0864543	0.0874266	1.01125	0.0828348
Rprl2__chr3	0.0864543	0.0874263	1.01124	0.0828348
F830002L21Rik__chr10	0.0864543	0.0874219	1.01119	0.0828348
Vmn1r191__chr13	0.0864543	0.0874199	1.01117	0.0828348
1700010B08Rik__chr2	0.0864543	0.0874155	1.01112	0.0828348
Hmga1__chr17	0.0864543	0.0874121	1.01108	0.0828348
Pcdh8__chr14	0.0864543	0.0874121	1.01108	0.0828348
Vmn2r116__chr17	0.0864543	0.0874121	1.01108	0.0828348
Csl__chr10	0.0864543	0.0874111	1.01107	0.0828348
Gm5538__chr3	0.0864543	0.0874111	1.01107	0.0828348
Slc24a4__chr12	0.0864543	0.0874096	1.01105	0.0828348
4930573O16Rik__chr2	0.0864543	0.0874096	1.01105	0.0828348
Olfr1166__chr2	0.0864543	0.087407	1.01102	0.0828348
Nme8__chr13	0.0864543	0.0874069	1.01102	0.0828348
2700086A05Rik__chr6	0.0864543	0.0874069	1.01102	0.0828348
4930565D16Rik__chr3	0.0864543	0.0874052	1.011	0.0828348
AI606473__chr3	0.0864543	0.0874052	1.011	0.0828348
Gm9573__chr17	0.0864543	0.0874052	1.011	0.0828348
Sstr4__chr2	0.0864543	0.0874052	1.011	0.0828348
Olfr284__chr15	0.0864543	0.0874049	1.011	0.0828348
Gcg__chr2	0.0864543	0.0874045	1.01099	0.0828348
Havcr1__chr11	0.0864543	0.0874022	1.01096	0.0828348
Bpifa3__chr2	0.0864543	0.0874012	1.01095	0.0828348
Kcna10__chr3	0.0864543	0.0874012	1.01095	0.0828348
Cyp2a5__chr7	0.0864543	0.0873985	1.01092	0.0828348
Kir3dl2__chrX	0.0864543	0.0873978	1.01091	0.0828348
Dpcr1__chr17	0.0864543	0.0873923	1.01085	0.0828348
Ccdc37__chr6	0.0864543	0.0873902	1.01083	0.0828348
Gm10578__chr7	0.0864543	0.0873881	1.0108	0.0828348
6030468B19Rik__chr11	0.0864543	0.0873864	1.01078	0.0828348
4930455J16Rik__chr13	0.0864543	0.0873851	1.01077	0.0828348
Eppin__chr2	0.0864543	0.0873851	1.01077	0.0828348
Hsf3__chrX	0.0864543	0.0873828	1.01074	0.0828348
Agbl4__chr4	0.0864543	0.0873828	1.01074	0.0828348
Gpr63__chr4	0.0864543	0.0873788	1.01069	0.0828348
Hist1h2bf__chr13	0.0864543	0.0873788	1.01069	0.0828348
Muc5ac__chr7	0.0864543	0.0873788	1.01069	0.0828348
Synpr__chr14	0.0864543	0.0873788	1.01069	0.0828348
Vmn2r88__chr14	0.0864543	0.0873788	1.01069	0.0828348
Fbxw24__chr9	0.0864543	0.087378	1.01068	0.0828348
4930434J06Rik__chr14	0.0864543	0.0873778	1.01068	0.0828348
Olfr1__chr11	0.0864543	0.0873777	1.01068	0.0828348
Vmn1r203__chr13	0.0864543	0.0873777	1.01068	0.0828348
Sarm1__chr11	0.0864543	0.0873774	1.01068	0.0828348
1700028M03Rik__chr3	0.0864543	0.0873773	1.01068	0.0828348
Chrna9__chr5	0.0864543	0.0873773	1.01068	0.0828348
Cldn19__chr4	0.0864543	0.0873773	1.01068	0.0828348
Obp1a__chrX	0.0864543	0.0873773	1.01068	0.0828348
Slc2a7__chr4	0.0864543	0.0873773	1.01068	0.0828348
2210409E12Rik__chr11	0.0864543	0.0873767	1.01067	0.0828348
4930469G21Rik__chr1	0.0864543	0.0873715	1.01061	0.0828348
Slc9a3__chr13	0.0864543	0.0873691	1.01058	0.0828348
3830417A13Rik__chrX	0.0864543	0.0873689	1.01058	0.0828348
Gm853__chr4	0.0864543	0.0873689	1.01058	0.0828348
Susd4__chr1	0.0864543	0.0873687	1.01058	0.0828348
4930524C18Rik__chr14	0.0864543	0.0873679	1.01057	0.0828348
Tac2__chr10	0.0864543	0.0873677	1.01057	0.0828348
Gm4981__chr10	0.0864543	0.0873677	1.01057	0.0828348
Gm12794__chr4	0.0864543	0.0873637	1.01052	0.0828348
Gm13102__chr4	0.0864543	0.0873637	1.01052	0.0828348
Olfr116__chr17	0.0864543	0.0873637	1.01052	0.0828348
Rnf148__chr6	0.0864543	0.0873637	1.01052	0.0828348
Tas2r140__chr6	0.0864543	0.0873637	1.01052	0.0828348
Vmn2r112__chr17	0.0864543	0.0873632	1.01051	0.0828348
Olfr131__chr17	0.0864543	0.0873608	1.01049	0.0828348
Cyp2f2__chr7	0.0864543	0.0873597	1.01047	0.0828348
Tnfsf11__chr14	0.0864543	0.0873588	1.01046	0.0828348
Crisp4__chr1	0.0864543	0.0873586	1.01046	0.0828348
4933440M02Rik__chr7	0.0864543	0.0873572	1.01044	0.0828348
4930546C10Rik__chr18	0.0864543	0.0873544	1.01041	0.0828348
Dsg1a__chr18	0.0864543	0.0873506	1.01037	0.0828348
Gm11213__chr4	0.0864543	0.0873499	1.01036	0.0828348
Vmn1r43__chr6	0.0864543	0.0873478	1.01034	0.0828348
Mir466f-2__chr7	0.0864543	0.0873471	1.01033	0.0828348
4932702P03Rik__chr13	0.0864543	0.0873461	1.01032	0.0828348
Sucnr1__chr3	0.0864543	0.0873461	1.01032	0.0828348
Sult1c2__chr17	0.0864543	0.0873461	1.01032	0.0828348
Vmn1r185__chr7	0.0864543	0.0873461	1.01032	0.0828348
Zp3__chr5	0.0864543	0.0873461	1.01032	0.0828348
Olfr1105__chr2	0.0864543	0.0873414	1.01026	0.0828348
Cldn18__chr9	0.0864543	0.0873413	1.01026	0.0828348
G6pc__chr11	0.0864543	0.0873412	1.01026	0.0828348
Siglec15__chr18	0.0864543	0.0873375	1.01022	0.0828348
4930404A05Rik__chr16	0.0864543	0.0873366	1.01021	0.0828348
Il27__chr7	0.0864543	0.0873304	1.01013	0.0828348
Fam47c__chrX	0.0864543	0.0873283	1.01011	0.0828348
Hyal4__chr6	0.0864543	0.0873253	1.01007	0.0828348
Olfr787__chr10	0.0864543	0.0873253	1.01007	0.0828348
Zscan4d__chr7	0.0864543	0.0873253	1.01007	0.0828348
4930509E16Rik__chr9	0.0864543	0.0873231	1.01005	0.0828348
Gm438__chr4	0.0864543	0.0873231	1.01005	0.0828348
Olfr987__chr2	0.0864543	0.0873231	1.01005	0.0828348
Olfr988__chr2	0.0864543	0.0873231	1.01005	0.0828348
Slc22a19__chr19	0.0864543	0.0873231	1.01005	0.0828348
Spata4__chr8	0.0864543	0.0873231	1.01005	0.0828348
BC051628__chr2	0.0864543	0.0873212	1.01003	0.0828348
Hsd3b2__chr3	0.0864543	0.0873184	1.01	0.0828348
Scgb1b30__chr7	0.0864543	0.0873155	1.00996	0.0828348
Spo11__chr2	0.0864543	0.0873102	1.0099	0.0828348
Olfr141__chr2	0.0864543	0.0873072	1.00987	0.0828348
1700046C09Rik__chr11	0.0864543	0.0873049	1.00984	0.0828348
Gm20063__chr12	0.0864543	0.0873019	1.0098	0.0828348
Gm11194__chr11	0.0864543	0.0872997	1.00978	0.0828348
BC117090__chr16	0.0864543	0.0872996	1.00978	0.0828348
Olfr456__chr6	0.0864543	0.0872996	1.00978	0.0828348
Gm5434__chr12	0.0864543	0.087298	1.00976	0.0828348
4933407I05Rik__chr9	0.0864543	0.0872974	1.00975	0.0828348
Spata9__chr13	0.0864543	0.087293	1.0097	0.0828348
Olfr770__chr10	0.0864543	0.0872891	1.00966	0.0828348
Gm4846__chr1	0.0864543	0.0872883	1.00965	0.0828348
1700030F18Rik__chr15	0.0864543	0.0872867	1.00963	0.0828348
Dll3__chr7	0.0864543	0.0872837	1.00959	0.0828348
9430019J16Rik__chr2	0.0864543	0.0872836	1.00959	0.0828348
Adra2a__chr19	0.0864543	0.0872836	1.00959	0.0828348
Gm813__chr16	0.0864543	0.0872836	1.00959	0.0828348
Spn-ps__chr15	0.0864543	0.0872836	1.00959	0.0828348
Vmn2r8__chr5	0.0864543	0.0872836	1.00959	0.0828348
Gm11961__chr11	0.0864543	0.0872825	1.00958	0.0828348
Olfr1110__chr2	0.0864543	0.0872825	1.00958	0.0828348
Pcdhb2__chr18	0.0864543	0.0872825	1.00958	0.0828348
Vip__chr10	0.0864543	0.0872825	1.00958	0.0828348
Krtap26-1__chr16	0.0864543	0.0872822	1.00958	0.0828348
Oas1d__chr5	0.0864543	0.087279	1.00954	0.0828348
4930419G24Rik__chr3	0.0864543	0.0872758	1.0095	0.0828348
Olfr868__chr9	0.0864543	0.0872758	1.0095	0.0828348
4930568K20Rik__chr5	0.0864543	0.087274	1.00948	0.0828348
Xrra1__chr7	0.0864543	0.0872706	1.00944	0.0828348
Olfr262__chr19	0.0864543	0.0872674	1.0094	0.0828348
Syt6__chr3	0.0864543	0.0872671	1.0094	0.0828348
Boll__chr1	0.0864543	0.0872641	1.00937	0.0828348
Klk11__chr7	0.0864543	0.087264	1.00937	0.0828348
Npvf__chr6	0.0864543	0.0872626	1.00935	0.0828348
Olfr772__chr10	0.0864543	0.0872619	1.00934	0.0828348
4930522H14Rik__chr4	0.0864543	0.0872597	1.00932	0.0828348
5830403M04Rik__chr5	0.0864543	0.0872572	1.00929	0.0828348
Tbpl2__chr2	0.0864543	0.0872565	1.00928	0.0828348
Il9__chr13	0.0864543	0.0872532	1.00924	0.0828348
1700030O20Rik__chr10	0.0864543	0.0872492	1.00919	0.0828348
5730420D15Rik__chr10	0.0864543	0.0872455	1.00915	0.0828348
1700031F05Rik__chrX	0.0864543	0.0872386	1.00907	0.0828348
4931429P17Rik__chr13	0.0864543	0.0872344	1.00902	0.0828348
Gfral__chr9	0.0864543	0.0872325	1.009	0.0828348
Igsf5__chr16	0.0864543	0.0872325	1.009	0.0828348
Kif17__chr4	0.0864543	0.0872311	1.00899	0.0828348
4930480K15Rik__chr17	0.0864543	0.0872296	1.00897	0.0828348
Glyatl3__chr17	0.0864543	0.0872296	1.00897	0.0828348
Olfr148__chr9	0.0864543	0.0872296	1.00897	0.0828348
6030466F02Rik__chr8	0.0864543	0.0872296	1.00897	0.0828348
9230110F15Rik__chr9	0.0864543	0.0872296	1.00897	0.0828348
Gm10619__chr7	0.0864543	0.0872296	1.00897	0.0828348
2610316D01Rik__chr3	0.0864543	0.0872283	1.00895	0.0828348
Sectm1a__chr11	0.0864543	0.0872276	1.00894	0.0828348
Gm514__chr9	0.0864543	0.087217	1.00882	0.0828348
Olfr1126__chr2	0.0864543	0.087217	1.00882	0.0828348
3100003L05Rik__chr7	0.0864543	0.0872155	1.0088	0.0828348
Olfr1243__chr2	0.0864543	0.0872153	1.0088	0.0828348
Taar1__chr10	0.0864543	0.0872153	1.0088	0.0828348
Dnase2b__chr3	0.0864543	0.087215	1.0088	0.0828348
Oog2__chr4	0.0864543	0.0872127	1.00877	0.0828348
Olfr329-ps__chr11	0.0864543	0.0872125	1.00877	0.0828348
Gm7977__chr3	0.0864543	0.0872121	1.00877	0.0828348
Rem2__chr14	0.0864543	0.0872074	1.00871	0.0828348
Nmur1__chr1	0.0864543	0.0871999	1.00862	0.0828348
Cyp4a14__chr4	0.0864543	0.0871917	1.00853	0.0828348
Vmn2r11__chr5	0.0864543	0.0871899	1.00851	0.0828348
Ccdc144b__chr3	0.0864543	0.0871895	1.0085	0.0828348
Lce3d__chr3	0.0864543	0.0871892	1.0085	0.0828348
Lhx8__chr3	0.0864543	0.0871862	1.00847	0.0828348
Cd300e__chr11	0.0864543	0.087186	1.00846	0.0828348
4921506M07Rik__chr12	0.0864543	0.0871852	1.00845	0.0828348
Kcnk10__chr12	0.0864543	0.0871796	1.00839	0.0828348
4930595M18Rik__chrX	0.0864543	0.087179	1.00838	0.0828348
Dnaic2__chr11	0.0864543	0.0871745	1.00833	0.0828348
Olfm2__chr9	0.0864543	0.0871745	1.00833	0.0828348
1700039E22Rik__chr19	0.0864543	0.0871728	1.00831	0.0828348
Gm3558__chr14	0.0864543	0.0871718	1.0083	0.0828348
Ano2__chr6	0.0864543	0.0871703	1.00828	0.0828348
Fasl__chr1	0.0864543	0.0871684	1.00826	0.0828348
Gm973__chr1	0.0864543	0.0871674	1.00825	0.0828348
A230009B12Rik__chr17	0.0864543	0.087164	1.00821	0.0828348
D1Pas1__chr1	0.0864543	0.0871613	1.00818	0.0828348
Vmn2r13__chr5	0.0864543	0.0871558	1.00811	0.0828348
Tnfsf4__chr1	0.0864543	0.0871533	1.00809	0.0828348
1700016C15Rik__chr1	0.0864543	0.0871504	1.00805	0.0828348
Gm14124__chr2	0.0864543	0.0871452	1.00799	0.0828348
Olfr671__chr7	0.0864543	0.087145	1.00799	0.0828348
Lrrc30__chr17	0.0864543	0.0871397	1.00793	0.0828348
Slco1a5__chr6	0.0864543	0.0871382	1.00791	0.0828348
1700006F04Rik__chr14	0.0864543	0.0871337	1.00786	0.0828348
1700064J06Rik__chr10	0.0864543	0.0871337	1.00786	0.0828348
4732456N10Rik__chr15	0.0864543	0.0871337	1.00786	0.0828348
4930449E01Rik__chr14	0.0864543	0.0871337	1.00786	0.0828348
Mmd2__chr5	0.0864543	0.0871337	1.00786	0.0828348
Slc25a41__chr17	0.0864543	0.0871337	1.00786	0.0828348
Tcfl5__chr2	0.0864543	0.0871337	1.00786	0.0828348
Defb38__chr8	0.0864543	0.0871323	1.00784	0.0828348
Olfr891__chr9	0.0864543	0.0871323	1.00784	0.0828348
Ppp1r2-ps7__chrX	0.0864543	0.0871323	1.00784	0.0828348
Psg-ps1__chr7	0.0864543	0.0871323	1.00784	0.0828348
Fam26d__chr10	0.0864543	0.087132	1.00784	0.0828348
Olfr661__chr7	0.0864543	0.0871294	1.00781	0.0828348
Zfp750__chr11	0.0864543	0.0871278	1.00779	0.0828348
Olfr348__chr2	0.0864543	0.0871221	1.00772	0.0828348
1700016L04Rik__chr10	0.0864543	0.0871208	1.00771	0.0828348
Nuggc__chr14	0.0864543	0.0871172	1.00767	0.0828348
Tmem95__chr11	0.0864543	0.0871164	1.00766	0.0828348
Fam71d__chr12	0.0864543	0.0871155	1.00765	0.0828348
Olfr974__chr9	0.0864543	0.0871144	1.00763	0.0828348
4933427I22Rik__chr4	0.0864543	0.0871111	1.0076	0.0828348
1700027I24Rik__chr9	0.0864543	0.087111	1.0076	0.0828348
Il22__chr10	0.0864543	0.0871103	1.00759	0.0828348
Vmn1r25__chr6	0.0864543	0.0871103	1.00759	0.0828348
Iqcf3__chr9	0.0864543	0.0871068	1.00755	0.0828348
4930430F21Rik__chr15	0.0864543	0.0871051	1.00753	0.0828348
H2-Ea-ps__chr17	0.0864543	0.0871046	1.00752	0.0828348
Olfr362__chr2	0.0864543	0.0871046	1.00752	0.0828348
Prima1__chr12	0.0864543	0.0871046	1.00752	0.0828348
Il31ra__chr13	0.0864543	0.0871026	1.0075	0.0828348
Alx1__chr10	0.0864543	0.087099	1.00746	0.0828348
Ctsm__chr13	0.0864543	0.087099	1.00746	0.0828348
Gm20579__chr17	0.0864543	0.087099	1.00746	0.0828348
Nlrp9c__chr7	0.0864543	0.087099	1.00746	0.0828348
Olfr1223__chr2	0.0864543	0.087099	1.00746	0.0828348
Olfr392__chr11	0.0864543	0.0870988	1.00745	0.0828348
Olfr98__chr17	0.0864543	0.0870985	1.00745	0.0828348
Wee2__chr6	0.0864543	0.0870978	1.00744	0.0828348
Dydc1__chr14	0.0864543	0.0870969	1.00743	0.0828348
Kctd19__chr8	0.0864543	0.087096	1.00742	0.0828348
Vmn1r42__chr6	0.0864543	0.0870935	1.00739	0.0828348
Serpina11__chr12	0.0864543	0.0870934	1.00739	0.0828348
Cpvl__chr6	0.0864543	0.0870916	1.00737	0.0828348
H2bfm__chrX	0.0864543	0.0870894	1.00735	0.0828348
Lpcat2b__chr5	0.0864543	0.0870882	1.00733	0.0828348
Brs3__chrX	0.0864543	0.0870879	1.00733	0.0828348
4930500L23Rik__chr5	0.0864543	0.0870875	1.00732	0.0828348
Il17a__chr1	0.0864543	0.0870849	1.00729	0.0828348
Gm6040__chr8	0.0864543	0.0870838	1.00728	0.0828348
Defb42__chr14	0.0864543	0.0870825	1.00727	0.0828348
Lcn9__chr2	0.0864543	0.0870804	1.00724	0.0828348
Gm12887__chr4	0.0864543	0.087079	1.00723	0.0828348
Mir32__chr4	0.0864543	0.087079	1.00723	0.0828348
Oas1f__chr5	0.0864543	0.087079	1.00723	0.0828348
Ttll6__chr11	0.0864543	0.087079	1.00723	0.0828348
Vmn1r208__chr13	0.0864543	0.087079	1.00723	0.0828348
2210414B05Rik__chr4	0.0864543	0.0870789	1.00722	0.0828348
Cib4__chr5	0.0864543	0.0870788	1.00722	0.0828348
Olfr1188__chr2	0.0864543	0.0870784	1.00722	0.0828348
Mtag2__chr7	0.0864543	0.0870769	1.0072	0.0828348
Olfr739__chr14	0.0864543	0.0870769	1.0072	0.0828348
Olfr1030__chr2	0.0864543	0.0870767	1.0072	0.0828348
Dynap__chr18	0.0864543	0.0870734	1.00716	0.0828348
Ifitm10__chr7	0.0864543	0.0870726	1.00715	0.0828348
Sp8__chr12	0.0864543	0.0870708	1.00713	0.0828348
C030018K13Rik__chr5	0.0864543	0.0870701	1.00712	0.0828348
Fam227b__chr2	0.0864543	0.0870701	1.00712	0.0828348
Olfr374__chr8	0.0864543	0.0870701	1.00712	0.0828348
Slc44a4__chr17	0.0864543	0.0870701	1.00712	0.0828348
Them5__chr3	0.0864543	0.0870701	1.00712	0.0828348
Olfr481__chr7	0.0864543	0.0870695	1.00712	0.0828348
Nxph2__chr2	0.0864543	0.0870688	1.00711	0.0828348
Panx2__chr15	0.0864543	0.0870688	1.00711	0.0828348
BC061237__chr14	0.0864543	0.0870658	1.00707	0.0828348
Sohlh2__chr3	0.0864543	0.0870646	1.00706	0.0828348
Gm20751__chr13	0.0864543	0.087056	1.00696	0.0828348
1700066N21Rik__chr5	0.0864543	0.0870541	1.00694	0.0828348
A330070K13Rik__chr5	0.0864543	0.0870541	1.00694	0.0828348
Mir412__chr12	0.0864543	0.0870541	1.00694	0.0828348
Smgc__chr15	0.0864543	0.0870535	1.00693	0.0828348
Tchhl1__chr3	0.0864543	0.0870529	1.00692	0.0828348
Olfr582__chr7	0.0864543	0.0870526	1.00692	0.0828348
Scg5__chr2	0.0864543	0.0870523	1.00692	0.0828348
Cdk5r2__chr1	0.0864543	0.0870515	1.00691	0.0828348
Mir29a__chr6	0.0864543	0.0870515	1.00691	0.0828348
Tymp__chr15	0.0864543	0.0870515	1.00691	0.0828348
Vmn1r227__chr17	0.0864543	0.0870482	1.00687	0.0828348
Tnmd__chrX	0.0864543	0.0870472	1.00686	0.0828348
Hsd17b6__chr10	0.0864543	0.0870456	1.00684	0.0828348
2010009K17Rik__chr2	0.0864543	0.0870453	1.00684	0.0828348
4930527G23Rik__chr18	0.0864543	0.0870449	1.00683	0.0828348
1810046K07Rik__chr9	0.0864543	0.0870439	1.00682	0.0828348
Tas2r103__chr6	0.0864543	0.0870428	1.00681	0.0828348
Pcdha10__chr18	0.0864543	0.0870425	1.0068	0.0828348
Nctc1__chr7	0.0864543	0.0870404	1.00678	0.0828348
Gm21946__chr17	0.0864543	0.0870401	1.00678	0.0828348
Anxa10__chr8	0.0864543	0.0870385	1.00676	0.0828348
Skor2__chr18	0.0864543	0.0870366	1.00674	0.0828348
Gm10823__chr16	0.0864543	0.0870348	1.00671	0.0828348
4930452N14Rik__chr1	0.0864543	0.0870319	1.00668	0.0828348
Olfr1274-ps__chr2	0.0864543	0.0870267	1.00662	0.0828348
Slco6c1__chr1	0.0864543	0.0870261	1.00661	0.0828348
Gm1965__chr6	0.0864543	0.0870256	1.00661	0.0828348
Dmrtc1b__chrX	0.0864543	0.0870243	1.00659	0.0828348
Olfr173__chr16	0.0864543	0.0870167	1.00651	0.0828348
Hes2__chr4	0.0864543	0.0870161	1.0065	0.0828348
1700048M11Rik__chr16	0.0864543	0.087016	1.0065	0.0828348
Tex40__chr19	0.0864543	0.087016	1.0065	0.0828348
Tmem145__chr7	0.0864543	0.087016	1.0065	0.0828348
Olfr1425__chr19	0.0864543	0.0870146	1.00648	0.0828348
Dlx1__chr2	0.0864543	0.0870145	1.00648	0.0828348
1700003L19Rik__chr16	0.0864543	0.0870108	1.00644	0.0828348
Dbpht2__chr12	0.0864543	0.0870101	1.00643	0.0828348
Dear1__chr3	0.0864543	0.0870098	1.00643	0.0828348
Cyp2j11__chr4	0.0864543	0.0870082	1.00641	0.0828348
4930563D23Rik__chr16	0.0864543	0.0870079	1.0064	0.0828348
Ephx4__chr5	0.0864543	0.0870027	1.00634	0.0828348
Olfr358__chr2	0.0864543	0.0870024	1.00634	0.0828348
Gpha2__chr19	0.0864543	0.0869986	1.0063	0.0828348
Pax1__chr2	0.0864543	0.0869986	1.0063	0.0828348
4833423E24Rik__chr2	0.0864543	0.0869954	1.00626	0.0828348
Ccdc147__chr19	0.0864543	0.0869944	1.00625	0.0828348
Izumo3__chr4	0.0864543	0.0869943	1.00625	0.0828348
1700017D01Rik__chr19	0.0864543	0.086992	1.00622	0.0828348
4930413M19Rik__chr14	0.0864543	0.086992	1.00622	0.0828348
1700015E13Rik__chr1	0.0864543	0.0869906	1.0062	0.0828348
Gm14151__chr2	0.0864543	0.0869906	1.0062	0.0828348
Gm4745__chr7	0.0864543	0.0869906	1.0062	0.0828348
Cyp2a22__chr7	0.0864543	0.086988	1.00617	0.0828348
Olfr74__chr2	0.0864543	0.086986	1.00615	0.0828348
Pah__chr10	0.0864543	0.0869826	1.00611	0.0828348
Olfr1101__chr2	0.0864543	0.086982	1.0061	0.0828348
Mog__chr17	0.0864543	0.0869817	1.0061	0.0828348
Il20__chr1	0.0864543	0.0869812	1.0061	0.0828348
Phyhipl__chr10	0.0864543	0.0869809	1.00609	0.0828348
Olfr1037__chr2	0.0864543	0.0869795	1.00607	0.0828348
1700024G13Rik__chr14	0.0864543	0.0869778	1.00605	0.0828348
AY512915__chr6	0.0864543	0.0869778	1.00605	0.0828348
Ccdc135__chr8	0.0864543	0.0869778	1.00605	0.0828348
Ldhc__chr7	0.0864543	0.0869778	1.00605	0.0828348
Olfr1118__chr2	0.0864543	0.0869778	1.00605	0.0828348
Olfr58__chr9	0.0864543	0.0869778	1.00605	0.0828348
E130309F12Rik__chr4	0.0864543	0.0869769	1.00604	0.0828348
Gm10556__chr18	0.0864543	0.086976	1.00603	0.0828348
Mmp1a__chr9	0.0864543	0.0869742	1.00601	0.0828348
Serpinb3d__chr1	0.0864543	0.086973	1.006	0.0828348
1700007G11Rik__chr5	0.0864543	0.086972	1.00599	0.0828348
1700036G14Rik__chr3	0.0864543	0.0869711	1.00598	0.0828348
Tmprss15__chr16	0.0864543	0.0869705	1.00597	0.0828348
A930017M01Rik__chr15	0.0864543	0.0869699	1.00596	0.0828348
Gm19424__chr19	0.0864543	0.0869694	1.00596	0.0828348
Ccdc64__chr5	0.0864543	0.0869689	1.00595	0.0828348
Fam19a4__chr6	0.0864543	0.0869689	1.00595	0.0828348
Fpr3__chr17	0.0864543	0.0869689	1.00595	0.0828348
Gm11487__chr4	0.0864543	0.0869689	1.00595	0.0828348
Olfr1253__chr2	0.0864543	0.0869689	1.00595	0.0828348
Olfr898__chr9	0.0864543	0.0869689	1.00595	0.0828348
Pon1__chr6	0.0864543	0.0869689	1.00595	0.0828348
Dmrt2__chr19	0.0864543	0.0869679	1.00594	0.0828348
Hsfy2__chr1	0.0864543	0.0869654	1.00591	0.0828348
Gcnt7__chr2	0.0864543	0.0869644	1.0059	0.0828348
Olfr1324__chrX	0.0864543	0.0869639	1.00589	0.0828348
Lcn4__chr2	0.0864543	0.0869635	1.00589	0.0828348
Olfr1249__chr2	0.0864543	0.0869628	1.00588	0.0828348
Olfr976__chr9	0.0864543	0.0869628	1.00588	0.0828348
Slc22a16__chr10	0.0864543	0.0869628	1.00588	0.0828348
Olfr175-ps1__chr16	0.0864543	0.0869627	1.00588	0.0828348
Olah__chr2	0.0864543	0.0869592	1.00584	0.0828348
Cpa4__chr6	0.0864543	0.0869579	1.00583	0.0828348
Csn1s2a__chr5	0.0864543	0.0869554	1.0058	0.0828348
Gm20755__chr3	0.0864543	0.0869554	1.0058	0.0828348
9530002B09Rik__chr4	0.0864543	0.0869543	1.00578	0.0828348
Ccl20__chr1	0.0864543	0.0869543	1.00578	0.0828348
4933425H06Rik__chr6	0.0864543	0.0869542	1.00578	0.0828348
Aanat__chr11	0.0864543	0.0869542	1.00578	0.0828348
Fscb__chr12	0.0864543	0.086953	1.00577	0.0828348
1700011E24Rik__chr17	0.0864543	0.0869477	1.00571	0.0828348
Ccdc142__chr6	0.0864543	0.0869477	1.00571	0.0828348
Mir707__chr7	0.0864543	0.0869477	1.00571	0.0828348
Zscan25__chr5	0.0864543	0.0869477	1.00571	0.0828348
Gm11529__chr11	0.0864543	0.0869422	1.00564	0.0828348
Gm7104__chr12	0.0864543	0.0869405	1.00562	0.0828348
Vmn2r70__chr7	0.0864543	0.0869398	1.00562	0.0828348
Tsga13__chr6	0.0864543	0.0869395	1.00561	0.0828348
Ascl4__chr10	0.0864543	0.0869393	1.00561	0.0828348
Mir466i__chr13	0.0864543	0.086939	1.00561	0.0828348
Mir883a__chrX	0.0864543	0.0869381	1.0056	0.0828348
AI115009__chr3	0.0864543	0.0869371	1.00558	0.0828348
Clnk__chr5	0.0864543	0.0869371	1.00558	0.0828348
Dnajc5b__chr3	0.0864543	0.0869371	1.00558	0.0828348
Galr1__chr18	0.0864543	0.0869371	1.00558	0.0828348
Gm766__chr6	0.0864543	0.0869371	1.00558	0.0828348
Gm8439__chr4	0.0864543	0.0869371	1.00558	0.0828348
Pom121l2__chr13	0.0864543	0.0869371	1.00558	0.0828348
Tex35__chr1	0.0864543	0.0869371	1.00558	0.0828348
Vmn2r73__chr7	0.0864543	0.0869371	1.00558	0.0828348
Fbxw20__chr9	0.0864543	0.0869298	1.0055	0.0828348
Kcnh5__chr12	0.0864543	0.0869262	1.00546	0.0828348
AU015836__chrX	0.0864543	0.0869191	1.00538	0.0828348
Sox21__chr14	0.0864543	0.0869176	1.00536	0.0828348
4930444M15Rik__chr14	0.0864543	0.0869124	1.0053	0.0828348
Gm16551__chr9	0.0864543	0.0869116	1.00529	0.0828348
Crygc__chr1	0.0864543	0.0869098	1.00527	0.0828348
Lce1h__chr3	0.0864543	0.0869093	1.00526	0.0828348
Vmn1r184__chr7	0.0864543	0.0869078	1.00525	0.0828348
D16Ertd519e__chr16	0.0864543	0.0869071	1.00524	0.0828348
Olfr889__chr9	0.0864543	0.0869071	1.00524	0.0828348
Vmn1r34__chr6	0.0864543	0.0869059	1.00522	0.0828348
Ap1m2__chr9	0.0864543	0.0869059	1.00522	0.0828348
Ccdc70__chr8	0.0864543	0.0869051	1.00521	0.0828348
Dkk4__chr8	0.0864543	0.0869051	1.00521	0.0828348
Gm5142__chr14	0.0864543	0.0869051	1.00521	0.0828348
Krt81__chr15	0.0864543	0.0869051	1.00521	0.0828348
Olfr225__chr11	0.0864543	0.0869051	1.00521	0.0828348
Prss44__chr9	0.0864543	0.0869051	1.00521	0.0828348
Tmem132d__chr5	0.0864543	0.0869051	1.00521	0.0828348
Vmn2r114__chr17	0.0864543	0.0869051	1.00521	0.0828348
Zar1l__chr5	0.0864543	0.0869051	1.00521	0.0828348
Dbndd1__chr8	0.0864543	0.0869039	1.0052	0.0828348
Olfr1259__chr2	0.0864543	0.0869039	1.0052	0.0828348
Sval1__chr6	0.0864543	0.0869025	1.00518	0.0828348
Olfr890__chr9	0.0864543	0.086901	1.00517	0.0828348
Slc22a29__chr19	0.0864543	0.0868994	1.00515	0.0828348
Pla2g2f__chr4	0.0864543	0.0868958	1.00511	0.0828348
Sptssb__chr3	0.0864543	0.0868958	1.00511	0.0828348
Tas2r106__chr6	0.0864543	0.0868958	1.00511	0.0828348
Usp50__chr2	0.0864543	0.0868958	1.00511	0.0828348
Vmn1r205__chr13	0.0864543	0.0868958	1.00511	0.0828348
4933430M04Rik__chr11	0.0864543	0.0868917	1.00506	0.0828348
Dmrtc1a__chrX	0.0864543	0.0868917	1.00506	0.0828348
Gm16063__chr5	0.0864543	0.0868917	1.00506	0.0828348
Npffr1__chr10	0.0864543	0.0868917	1.00506	0.0828348
Slc47a2__chr11	0.0864543	0.0868917	1.00506	0.0828348
Ido2__chr8	0.0864543	0.0868912	1.00505	0.0828348
Fam92b__chr8	0.0864543	0.0868911	1.00505	0.0828348
Cyp4f15__chr17	0.0864543	0.0868888	1.00503	0.0828348
Gm6300__chr3	0.0864543	0.0868888	1.00503	0.0828348
Olfr492__chr7	0.0864543	0.0868888	1.00503	0.0828348
4930550L24Rik__chrX	0.0864543	0.0868852	1.00498	0.0828348
Chrm5__chr2	0.0864543	0.0868849	1.00498	0.0828348
Opn5__chr17	0.0864543	0.0868849	1.00498	0.0828348
St6gal2__chr17	0.0864543	0.0868849	1.00498	0.0828348
Stoml3__chr3	0.0864543	0.0868849	1.00498	0.0828348
Gsdma3__chr11	0.0864543	0.0868846	1.00498	0.0828348
Ccdc79__chr8	0.0864543	0.0868821	1.00495	0.0828348
Ms4a3__chr19	0.0864543	0.0868745	1.00486	0.0828348
Olfr414__chr1	0.0864543	0.086874	1.00486	0.0828348
Olfr99__chr17	0.0864543	0.0868734	1.00485	0.0828348
Prl7a1__chr13	0.0864543	0.0868732	1.00485	0.0828348
Amhr2__chr15	0.0864543	0.0868725	1.00484	0.0828348
Capza3__chr6	0.0864543	0.0868692	1.0048	0.0828348
Defa-ps12__chr8	0.0864543	0.0868692	1.0048	0.0828348
Ftmt__chr18	0.0864543	0.0868692	1.0048	0.0828348
Gm13539__chr2	0.0864543	0.0868692	1.0048	0.0828348
Kcnk16__chr14	0.0864543	0.0868692	1.0048	0.0828348
Olfr815__chr10	0.0864543	0.0868683	1.00479	0.0828348
Pnmal1__chr7	0.0864543	0.0868652	1.00475	0.0828348
1700042B14Rik__chrX	0.0864543	0.0868646	1.00475	0.0828348
4921507L20Rik__chr2	0.0864543	0.0868646	1.00475	0.0828348
Olfr1445__chr19	0.0864543	0.0868646	1.00475	0.0828348
Mroh9__chr1	0.0864543	0.0868613	1.00471	0.0828348
Fgb__chr3	0.0864543	0.0868606	1.0047	0.0828348
Olfr1495__chr19	0.0864543	0.0868602	1.0047	0.0828348
Vmn2r59__chr7	0.0864543	0.0868594	1.00469	0.0828348
Gm4598__chr7	0.0864543	0.0868587	1.00468	0.0828348
Hnf1b__chr11	0.0864543	0.0868587	1.00468	0.0828348
1700054M17Rik__chr2	0.0864543	0.086857	1.00466	0.0828348
2810032G03Rik__chr12	0.0864543	0.0868569	1.00466	0.0828348
5730412P04Rik__chrX	0.0864543	0.0868569	1.00466	0.0828348
9530048J24Rik__chr11	0.0864543	0.0868569	1.00466	0.0828348
Lgsn__chr1	0.0864543	0.0868569	1.00466	0.0828348
Tmed11__chr5	0.0864543	0.0868569	1.00466	0.0828348
Olfr1232__chr2	0.0864543	0.0868565	1.00465	0.0828348
2010010A06Rik__chr18	0.0864543	0.0868519	1.0046	0.0828348
Cidec__chr6	0.0864543	0.0868519	1.0046	0.0828348
Clrn2__chr5	0.0864543	0.0868519	1.0046	0.0828348
Gbp1__chr3	0.0864543	0.0868519	1.0046	0.0828348
Gp2__chr7	0.0864543	0.0868519	1.0046	0.0828348
Mir3967__chr2	0.0864543	0.0868519	1.0046	0.0828348
Svs6__chr2	0.0864543	0.0868519	1.0046	0.0828348
Fshb__chr2	0.0864543	0.0868515	1.00459	0.0828348
4930564G21Rik__chr10	0.0864543	0.0868496	1.00457	0.0828348
Gm7534__chr4	0.0864543	0.0868496	1.00457	0.0828348
Dyrk4__chr6	0.0864543	0.0868493	1.00457	0.0828348
Plin1__chr7	0.0864543	0.0868493	1.00457	0.0828348
1700012B07Rik__chr11	0.0864543	0.086847	1.00454	0.0828348
Klra5__chr6	0.0864543	0.086847	1.00454	0.0828348
Olfr96__chr17	0.0864543	0.0868467	1.00454	0.0828348
Defb41__chr1	0.0864543	0.0868428	1.00449	0.0828348
Defb43__chr14	0.0864543	0.0868428	1.00449	0.0828348
Gm6696__chr8	0.0864543	0.0868428	1.00449	0.0828348
Pnma1__chr12	0.0864543	0.0868428	1.00449	0.0828348
Gm10440__chr5	0.0864543	0.0868387	1.00445	0.0828348
Klrb1__chr6	0.0864543	0.0868366	1.00442	0.0828348
Sval2__chr6	0.0864543	0.0868356	1.00441	0.0828348
1700092E19Rik__chr13	0.0864543	0.0868348	1.0044	0.0828348
2810471M01Rik__chr11	0.0864543	0.0868348	1.0044	0.0828348
4930568D16Rik__chr2	0.0864543	0.0868348	1.0044	0.0828348
D430036J16Rik__chr9	0.0864543	0.0868348	1.0044	0.0828348
Etd__chrX	0.0864543	0.0868348	1.0044	0.0828348
Gm14318__chr2	0.0864543	0.0868348	1.0044	0.0828348
Grid2ip__chr5	0.0864543	0.0868348	1.0044	0.0828348
Gzmf__chr14	0.0864543	0.0868348	1.0044	0.0828348
Krtap1-4__chr11	0.0864543	0.0868348	1.0044	0.0828348
Mir713__chr13	0.0864543	0.0868348	1.0044	0.0828348
Olfr519__chr7	0.0864543	0.0868348	1.0044	0.0828348
Olfr643__chr7	0.0864543	0.0868348	1.0044	0.0828348
Hist1h2aa__chr13	0.0864543	0.0868346	1.0044	0.0828348
Krt23__chr11	0.0864543	0.0868346	1.0044	0.0828348
Olfr507__chr7	0.0864543	0.0868346	1.0044	0.0828348
Ptpn5__chr7	0.0864543	0.0868346	1.0044	0.0828348
Olfr1135__chr2	0.0864543	0.0868343	1.0044	0.0828348
2610206C17Rik__chr7	0.0864543	0.0868336	1.00439	0.0828348
Lce3e__chr3	0.0864543	0.0868325	1.00437	0.0828348
Tcstv1__chr13	0.0864543	0.0868319	1.00437	0.0828348
Casp14__chr10	0.0864543	0.0868307	1.00435	0.0828348
Klb__chr5	0.0864543	0.0868288	1.00433	0.0828348
Dmrtc2__chr7	0.0864543	0.0868279	1.00432	0.0828348
9430021M05Rik__chr2	0.0864543	0.0868249	1.00429	0.0828348
Gm10584__chr7	0.0864543	0.0868244	1.00428	0.0828348
Nlrp2__chr7	0.0864543	0.0868243	1.00428	0.0828348
Olfr1289__chr2	0.0864543	0.086822	1.00425	0.0828348
1700074H08Rik__chr13	0.0864543	0.0868219	1.00425	0.0828348
Gys2__chr6	0.0864543	0.0868219	1.00425	0.0828348
Hbb-y__chr7	0.0864543	0.0868219	1.00425	0.0828348
Olfr1136__chr2	0.0864543	0.0868219	1.00425	0.0828348
Olfr127__chr17	0.0864543	0.0868219	1.00425	0.0828348
Olfr1489__chr19	0.0864543	0.0868219	1.00425	0.0828348
Scgb1b3__chr7	0.0864543	0.0868219	1.00425	0.0828348
Vmn2r36__chr7	0.0864543	0.0868219	1.00425	0.0828348
Nmur2__chr11	0.0864543	0.0868207	1.00424	0.0828348
Olfr669__chr7	0.0864543	0.086816	1.00418	0.0828348
AF529169__chr9	0.0864543	0.0868095	1.00411	0.0828348
Epo__chr5	0.0864543	0.0868095	1.00411	0.0828348
Zdhhc23__chr16	0.0864543	0.0868095	1.00411	0.0828348
C630031E19Rik__chr12	0.0864543	0.0868089	1.0041	0.0828348
A230108P19Rik__chr2	0.0864543	0.0868068	1.00408	0.0828348
4930571K23Rik__chr7	0.0864543	0.0868062	1.00407	0.0828348
4933402J15Rik__chr14	0.0864543	0.0868062	1.00407	0.0828348
Mettl21c__chr1	0.0864543	0.0868062	1.00407	0.0828348
Sult4a1__chr15	0.0864543	0.0868062	1.00407	0.0828348
Tekt4__chr17	0.0864543	0.0868062	1.00407	0.0828348
Traf5__chr1	0.0864543	0.0868062	1.00407	0.0828348
Vmn1r197__chr13	0.0864543	0.0868062	1.00407	0.0828348
Vmn2r71__chr7	0.0864543	0.0868062	1.00407	0.0828348
Skint10__chr4	0.0864543	0.0868037	1.00404	0.0828348
Olfr722__chr14	0.0864543	0.0867992	1.00399	0.0828348
Spdyb__chr5	0.0864543	0.0867984	1.00398	0.0828348
Olfr1354__chr10	0.0864543	0.0867973	1.00397	0.0828348
Gm94__chr18	0.0864543	0.0867961	1.00395	0.0828348
Lce1d__chr3	0.0864543	0.0867961	1.00395	0.0828348
Vmn2r6__chr3	0.0864543	0.0867961	1.00395	0.0828348
Fam132b__chr1	0.0864543	0.0867943	1.00393	0.0828348
4930406D18Rik__chr3	0.0864543	0.0867934	1.00392	0.0828348
Klrg1__chr6	0.0864543	0.0867932	1.00392	0.0828348
Gje1__chr10	0.0864543	0.0867908	1.00389	0.0828348
2310065F04Rik__chr11	0.0864543	0.0867882	1.00386	0.0828348
Ang4__chr14	0.0864543	0.0867882	1.00386	0.0828348
Olfr1029__chr2	0.0864543	0.0867882	1.00386	0.0828348
Tcstv3__chr13	0.0864543	0.0867882	1.00386	0.0828348
Arl13a__chrX	0.0864543	0.0867865	1.00384	0.0828348
Adam6b__chr12	0.0864543	0.0867843	1.00382	0.0828348
4930435E12Rik__chr16	0.0864543	0.0867843	1.00382	0.0828348
BC049635__chr4	0.0864543	0.0867843	1.00382	0.0828348
Bsph1__chr7	0.0864543	0.0867843	1.00382	0.0828348
Chst5__chr8	0.0864543	0.0867843	1.00382	0.0828348
Cyp4a12b__chr4	0.0864543	0.0867843	1.00382	0.0828348
Gzmk__chr13	0.0864543	0.0867843	1.00382	0.0828348
Ivl__chr3	0.0864543	0.0867843	1.00382	0.0828348
Izumo2__chr7	0.0864543	0.0867843	1.00382	0.0828348
Olfr357__chr2	0.0864543	0.0867843	1.00382	0.0828348
Olfr773__chr10	0.0864543	0.0867843	1.00382	0.0828348
Cyp3a11__chr5	0.0864543	0.0867832	1.0038	0.0828348
Hmx3__chr7	0.0864543	0.0867832	1.0038	0.0828348
1700063A18Rik__chr1	0.0864543	0.0867825	1.0038	0.0828348
Cyp3a44__chr5	0.0864543	0.0867806	1.00377	0.0828348
Gm10510__chr17	0.0864543	0.0867806	1.00377	0.0828348
Olfr411__chr11	0.0864543	0.0867806	1.00377	0.0828348
Olfr845__chr9	0.0864543	0.0867806	1.00377	0.0828348
A630076J17Rik__chr3	0.0864543	0.0867803	1.00377	0.0828348
Crygd__chr1	0.0864543	0.0867803	1.00377	0.0828348
Mcpt-ps1__chr14	0.0864543	0.0867803	1.00377	0.0828348
Mir23b__chr13	0.0864543	0.0867803	1.00377	0.0828348
Oas1e__chr5	0.0864543	0.0867803	1.00377	0.0828348
Olfr195__chr16	0.0864543	0.0867803	1.00377	0.0828348
Vmn1r88__chr7	0.0864543	0.0867803	1.00377	0.0828348
Tmem139__chr6	0.0864543	0.0867796	1.00376	0.0828348
Fam46d__chrX	0.0864543	0.0867782	1.00375	0.0828348
Cyp2j8__chr4	0.0864543	0.0867771	1.00373	0.0828348
Cck__chr9	0.0864543	0.0867751	1.00371	0.0828348
Fam189a1__chr7	0.0864543	0.0867751	1.00371	0.0828348
Gm12__chr11	0.0864543	0.0867751	1.00371	0.0828348
Katnal2__chr18	0.0864543	0.0867751	1.00371	0.0828348
Krt2__chr15	0.0864543	0.0867751	1.00371	0.0828348
Olfr16__chr1	0.0864543	0.0867751	1.00371	0.0828348
Snord89__chr1	0.0864543	0.0867751	1.00371	0.0828348
BC048679__chr7	0.0864543	0.0867727	1.00368	0.0828348
Cst8__chr2	0.0864543	0.0867727	1.00368	0.0828348
Cyp2d34__chr15	0.0864543	0.0867727	1.00368	0.0828348
Kap__chr6	0.0864543	0.0867727	1.00368	0.0828348
Olfr1230__chr2	0.0864543	0.0867727	1.00368	0.0828348
Olfr297__chr7	0.0864543	0.0867727	1.00368	0.0828348
Olfr720__chr14	0.0864543	0.0867727	1.00368	0.0828348
Taar4__chr10	0.0864543	0.0867727	1.00368	0.0828348
Trp53tg5__chr2	0.0864543	0.0867727	1.00368	0.0828348
4931431F19Rik__chr7	0.0864543	0.0867706	1.00366	0.0828348
Fam196b__chr11	0.0864543	0.0867706	1.00366	0.0828348
Gm15850__chr1	0.0864543	0.0867706	1.00366	0.0828348
Hnf1a__chr5	0.0864543	0.0867706	1.00366	0.0828348
Magee2__chrX	0.0864543	0.0867706	1.00366	0.0828348
Olfr691__chr7	0.0864543	0.0867706	1.00366	0.0828348
Ugt1a1__chr1	0.0864543	0.0867706	1.00366	0.0828348
A930003O13Rik__chr5	0.0864543	0.0867673	1.00362	0.0828348
Olfr543__chr7	0.0864543	0.0867668	1.00361	0.0828348
4930554C24Rik__chr9	0.0864543	0.0867644	1.00359	0.0828348
Car1__chr3	0.0864543	0.0867644	1.00359	0.0828348
CK137956__chr4	0.0864543	0.0867644	1.00359	0.0828348
Fam162b__chr10	0.0864543	0.0867644	1.00359	0.0828348
Kcng3__chr17	0.0864543	0.0867644	1.00359	0.0828348
Olfr103__chr17	0.0864543	0.0867644	1.00359	0.0828348
Olfr509__chr7	0.0864543	0.0867644	1.00359	0.0828348
Scgb2b7__chr7	0.0864543	0.0867644	1.00359	0.0828348
Gm6455__chr5	0.0864543	0.0867641	1.00358	0.0828348
Ccdc64b__chr17	0.0864543	0.086764	1.00358	0.0828348
1700031M16Rik__chr15	0.0864543	0.0867603	1.00354	0.0828348
Akr1c18__chr13	0.0864543	0.0867603	1.00354	0.0828348
B3galt5__chr16	0.0864543	0.0867603	1.00354	0.0828348
Cndp1__chr18	0.0864543	0.0867603	1.00354	0.0828348
Hoxd1__chr2	0.0864543	0.0867603	1.00354	0.0828348
Olfr1225__chr2	0.0864543	0.0867603	1.00354	0.0828348
Olfr1278__chr2	0.0864543	0.0867603	1.00354	0.0828348
Olfr794__chr10	0.0864543	0.0867603	1.00354	0.0828348
Pcsk9__chr4	0.0864543	0.0867603	1.00354	0.0828348
Got1l1__chr8	0.0864543	0.0867566	1.0035	0.0828348
Gm5346__chr8	0.0864543	0.0867564	1.00349	0.0828348
Kcnk4__chr19	0.0864543	0.0867563	1.00349	0.0828348
Olfr344__chr2	0.0864543	0.0867537	1.00346	0.0828348
Mir340__chr11	0.0864543	0.0867516	1.00344	0.0828348
Pcdha9__chr18	0.0864543	0.0867516	1.00344	0.0828348
1500002O10Rik__chr2	0.0864543	0.086751	1.00343	0.0828348
Gm11568__chr11	0.0864543	0.086751	1.00343	0.0828348
Olfr640__chr7	0.0864543	0.086751	1.00343	0.0828348
Olfr866__chr9	0.0864543	0.086751	1.00343	0.0828348
Prl8a9__chr13	0.0864543	0.086751	1.00343	0.0828348
Lgals2__chr15	0.0864543	0.0867502	1.00342	0.0828348
1700057H15Rik__chr4	0.0864543	0.0867445	1.00336	0.0828348
2610035F20Rik__chr14	0.0864543	0.0867445	1.00336	0.0828348
Bpi__chr2	0.0864543	0.0867445	1.00336	0.0828348
Galp__chr7	0.0864543	0.0867445	1.00336	0.0828348
Mir1965__chr7	0.0864543	0.0867445	1.00336	0.0828348
Nell1__chr7	0.0864543	0.0867445	1.00336	0.0828348
Rnf112__chr11	0.0864543	0.0867445	1.00336	0.0828348
Tas2r136__chr6	0.0864543	0.0867445	1.00336	0.0828348
Mstn__chr1	0.0864543	0.086743	1.00334	0.0828348
4921511I17Rik__chr12	0.0864543	0.0867369	1.00327	0.0828348
Olfr657__chr7	0.0864543	0.0867369	1.00327	0.0828348
4930405A10Rik__chr14	0.0864543	0.0867349	1.00325	0.0828348
Amelx__chrX	0.0864543	0.0867349	1.00325	0.0828348
Asz1__chr6	0.0864543	0.0867349	1.00325	0.0828348
Gm15070__chrX	0.0864543	0.0867328	1.00322	0.0828348
Gm5441__chr12	0.0864543	0.0867321	1.00321	0.0828348
Rhcg__chr7	0.0864543	0.0867321	1.00321	0.0828348
Zmynd10__chr9	0.0864543	0.0867321	1.00321	0.0828348
Tmprss2__chr16	0.0864543	0.0867307	1.0032	0.0828348
Gm9866__chr12	0.0864543	0.086729	1.00318	0.0828348
Bpifb1__chr2	0.0864543	0.0867267	1.00315	0.0828348
Spata3__chr1	0.0864543	0.0867267	1.00315	0.0828348
Olfr229__chr9	0.0864543	0.0867264	1.00315	0.0828348
Olfr52__chr2	0.0864543	0.0867264	1.00315	0.0828348
Kcnj1__chr9	0.0864543	0.0867259	1.00314	0.0828348
Gm11186__chr11	0.0864543	0.0867258	1.00314	0.0828348
Sgk2__chr2	0.0864543	0.0867258	1.00314	0.0828348
Fmo9__chr1	0.0864543	0.086723	1.00311	0.0828348
Gm12830__chr4	0.0864543	0.0867213	1.00309	0.0828348
Gm6260__chr3	0.0864543	0.0867191	1.00306	0.0828348
Cpsf4l__chr11	0.0864543	0.086718	1.00305	0.0828348
Spata31d1c__chr13	0.0864543	0.086718	1.00305	0.0828348
Ak7__chr12	0.0864543	0.0867169	1.00304	0.0828348
Prpmp5__chr6	0.0864543	0.0867169	1.00304	0.0828348
Actl7a__chr4	0.0864543	0.0867152	1.00302	0.0828348
A930003A15Rik__chr16	0.0864543	0.0867143	1.00301	0.0828348
Adcyap1__chr17	0.0864543	0.0867143	1.00301	0.0828348
Vmn1r77__chr7	0.0864543	0.0867143	1.00301	0.0828348
Gm6034__chr17	0.0864543	0.0867092	1.00295	0.0828348
Olfr1282__chr2	0.0864543	0.0867092	1.00295	0.0828348
Vmn1r202__chr13	0.0864543	0.086706	1.00291	0.0828348
Stmnd1__chr13	0.0864543	0.0867056	1.00291	0.0828348
1700104A03Rik__chr9	0.0864543	0.0867049	1.0029	0.0828348
1700112H15Rik__chr1	0.0864543	0.0867049	1.0029	0.0828348
Cyp4x1__chr4	0.0864543	0.0867049	1.0029	0.0828348
Gm5__chr5	0.0864543	0.0867049	1.0029	0.0828348
Hes5__chr4	0.0864543	0.0867049	1.0029	0.0828348
Lrcol1__chr5	0.0864543	0.0867049	1.0029	0.0828348
Odf4__chr11	0.0864543	0.0867049	1.0029	0.0828348
Olfr1134__chr2	0.0864543	0.0867049	1.0029	0.0828348
Olfr12__chr1	0.0864543	0.0867049	1.0029	0.0828348
Olfr1308__chr2	0.0864543	0.0867049	1.0029	0.0828348
Pcdha7__chr18	0.0864543	0.0867049	1.0029	0.0828348
Tas2r116__chr6	0.0864543	0.0867049	1.0029	0.0828348
2310061N02Rik__chr16	0.0864543	0.086704	1.00289	0.0828348
Stpg2__chr3	0.0864543	0.086704	1.00289	0.0828348
Vmn1r4__chr6	0.0864543	0.0867035	1.00288	0.0828348
D930007P13Rik__chr15	0.0864543	0.0867022	1.00287	0.0828348
Gdf7__chr12	0.0864543	0.0867022	1.00287	0.0828348
Spink6__chr18	0.0864543	0.0867022	1.00287	0.0828348
Rims3__chr4	0.0864543	0.0866983	1.00282	0.0828348
1700021N21Rik__chr4	0.0864543	0.0866983	1.00282	0.0828348
Azgp1__chr5	0.0864543	0.0866983	1.00282	0.0828348
Ccdc121__chr1	0.0864543	0.0866983	1.00282	0.0828348
Ces1b__chr8	0.0864543	0.0866983	1.00282	0.0828348
Gm362__chrX	0.0864543	0.0866983	1.00282	0.0828348
Gm5868__chr5	0.0864543	0.0866983	1.00282	0.0828348
Mir669m-2__chrX	0.0864543	0.0866983	1.00282	0.0828348
Olfr171__chr16	0.0864543	0.0866983	1.00282	0.0828348
Otor__chr2	0.0864543	0.0866983	1.00282	0.0828348
Retnlb__chr16	0.0864543	0.0866983	1.00282	0.0828348
Tpo__chr12	0.0864543	0.0866983	1.00282	0.0828348
1700109G15Rik__chr11	0.0864543	0.0866976	1.00281	0.0828348
4930433B08Rik__chr3	0.0864543	0.0866976	1.00281	0.0828348
Btnl1__chr17	0.0864543	0.0866976	1.00281	0.0828348
Gm11564__chr11	0.0864543	0.0866976	1.00281	0.0828348
4930526D03Rik__chr2	0.0864543	0.0866878	1.0027	0.0828348
Iapp__chr6	0.0864543	0.0866875	1.0027	0.0828348
Lrit3__chr3	0.0864543	0.0866875	1.0027	0.0828348
Mir5119__chr11	0.0864543	0.0866875	1.0027	0.0828348
Vmn1r17__chr6	0.0864543	0.0866875	1.0027	0.0828348
Mpped1__chr15	0.0864543	0.0866865	1.00269	0.0828348
Ugt2b34__chr5	0.0864543	0.0866814	1.00263	0.0828348
4930438E09Rik__chr14	0.0864543	0.0866791	1.0026	0.0828348
Bpifa6__chr2	0.0864543	0.0866791	1.0026	0.0828348
D030047H15Rik__chr7	0.0864543	0.0866791	1.0026	0.0828348
Lce3b__chr3	0.0864543	0.0866791	1.0026	0.0828348
Nlrp14__chr7	0.0864543	0.0866791	1.0026	0.0828348
Olfr968__chr9	0.0864543	0.0866791	1.0026	0.0828348
Prr9__chr3	0.0864543	0.0866791	1.0026	0.0828348
Prss56__chr1	0.0864543	0.0866791	1.0026	0.0828348
Vmn1r225__chr17	0.0864543	0.0866791	1.0026	0.0828348
1700066B17Rik__chr1	0.0864543	0.0866727	1.00253	0.0828348
1700112J05Rik__chr5	0.0864543	0.0866727	1.00253	0.0828348
4931431C16Rik__chr5	0.0864543	0.0866727	1.00253	0.0828348
Htr1a__chr13	0.0864543	0.0866727	1.00253	0.0828348
Krt71__chr15	0.0864543	0.0866727	1.00253	0.0828348
Mir196a-1__chr11	0.0864543	0.0866727	1.00253	0.0828348
Olfr118__chr17	0.0864543	0.0866727	1.00253	0.0828348
Prm3__chr16	0.0864543	0.0866727	1.00253	0.0828348
Psg18__chr7	0.0864543	0.0866727	1.00253	0.0828348
Tomt__chr7	0.0864543	0.0866727	1.00253	0.0828348
Tsks__chr7	0.0864543	0.0866727	1.00253	0.0828348
Wfdc3__chr2	0.0864543	0.0866727	1.00253	0.0828348
Wnt1__chr15	0.0864543	0.0866727	1.00253	0.0828348
Zdhhc25__chr15	0.0864543	0.0866727	1.00253	0.0828348
Olfr1404__chr1	0.0864543	0.0866717	1.00251	0.0828348
Ccdc105__chr10	0.0864543	0.08667	1.0025	0.0828348
A630012P03Rik__chrX	0.0864543	0.0866668	1.00246	0.0828348
AI854517__chr7	0.0864543	0.0866668	1.00246	0.0828348
C1rb__chr6	0.0864543	0.0866668	1.00246	0.0828348
Ccdc178__chr18	0.0864543	0.0866668	1.00246	0.0828348
Clcnka__chr4	0.0864543	0.0866668	1.00246	0.0828348
Cyp17a1__chr19	0.0864543	0.0866668	1.00246	0.0828348
Rhox12__chrX	0.0864543	0.0866668	1.00246	0.0828348
Vmn1r174__chr7	0.0864543	0.0866668	1.00246	0.0828348
1700030M09Rik__chr8	0.0864543	0.086662	1.0024	0.0828348
4930524N10Rik__chrX	0.0864543	0.086662	1.0024	0.0828348
Cartpt__chr13	0.0864543	0.086662	1.0024	0.0828348
E030002O03Rik__chr7	0.0864543	0.086662	1.0024	0.0828348
Eps8l3__chr3	0.0864543	0.086662	1.0024	0.0828348
Krt9__chr11	0.0864543	0.086662	1.0024	0.0828348
Msmb__chr14	0.0864543	0.086662	1.0024	0.0828348
Nobox__chr6	0.0864543	0.086662	1.0024	0.0828348
Nup62-il4i1__chr7	0.0864543	0.086662	1.0024	0.0828348
Olfr1408__chr1	0.0864543	0.086662	1.0024	0.0828348
Olfr564__chr7	0.0864543	0.086662	1.0024	0.0828348
Olfr771__chr10	0.0864543	0.086662	1.0024	0.0828348
Olfr924__chr9	0.0864543	0.086662	1.0024	0.0828348
Ovol2__chr2	0.0864543	0.086662	1.0024	0.0828348
Pcdha5__chr18	0.0864543	0.086662	1.0024	0.0828348
Prl8a8__chr13	0.0864543	0.086662	1.0024	0.0828348
Sstr1__chr12	0.0864543	0.086662	1.0024	0.0828348
Sva__chr6	0.0864543	0.086662	1.0024	0.0828348
9230115E21Rik__chr9	0.0864543	0.086661	1.00239	0.0828348
AA387883__chr19	0.0864543	0.086661	1.00239	0.0828348
Kcnj9__chr1	0.0864543	0.086661	1.00239	0.0828348
Lrrc43__chr5	0.0864543	0.086661	1.00239	0.0828348
Mir873__chr4	0.0864543	0.086661	1.00239	0.0828348
Olfr1130__chr2	0.0864543	0.086661	1.00239	0.0828348
Olfr1512__chr14	0.0864543	0.086661	1.00239	0.0828348
Olfr190__chr16	0.0864543	0.086661	1.00239	0.0828348
Olfr206__chr16	0.0864543	0.086661	1.00239	0.0828348
Olfr464__chr11	0.0864543	0.086661	1.00239	0.0828348
Olfr493__chr7	0.0864543	0.086661	1.00239	0.0828348
Olfr75-ps1__chr11	0.0864543	0.086661	1.00239	0.0828348
Sowahd__chrX	0.0864543	0.086661	1.00239	0.0828348
Syce1l__chr8	0.0864543	0.086661	1.00239	0.0828348
Vmn1r1__chr1	0.0864543	0.086661	1.00239	0.0828348
Wnt3a__chr11	0.0864543	0.086661	1.00239	0.0828348
Fxyd4__chr6	0.0864543	0.0866603	1.00238	0.0828348
4930584F24Rik__chr5	0.0864543	0.0866554	1.00233	0.0828348
Fga__chr3	0.0864543	0.0866524	1.00229	0.0828348
Asb17__chr3	0.0864543	0.0866519	1.00229	0.0828348
Cyp2c39__chr19	0.0864543	0.0866519	1.00229	0.0828348
E330034G19Rik__chr14	0.0864543	0.0866519	1.00229	0.0828348
Efcab4b__chr6	0.0864543	0.0866519	1.00229	0.0828348
Fam229a__chr4	0.0864543	0.0866519	1.00229	0.0828348
Fcamr__chr1	0.0864543	0.0866519	1.00229	0.0828348
Fev__chr1	0.0864543	0.0866519	1.00229	0.0828348
Iqcj__chr3	0.0864543	0.0866519	1.00229	0.0828348
Olfr1148__chr2	0.0864543	0.0866519	1.00229	0.0828348
Olfr267__chr4	0.0864543	0.0866519	1.00229	0.0828348
Olfr681__chr7	0.0864543	0.0866519	1.00229	0.0828348
Olfr714__chr7	0.0864543	0.0866519	1.00229	0.0828348
Otop1__chr5	0.0864543	0.0866519	1.00229	0.0828348
Pcdha1__chr18	0.0864543	0.0866519	1.00229	0.0828348
Taar9__chr10	0.0864543	0.0866519	1.00229	0.0828348
1700018B24Rik__chr3	0.0864543	0.0866512	1.00228	0.0828348
D930015M05Rik__chr2	0.0864543	0.0866512	1.00228	0.0828348
Olfr905__chr9	0.0864543	0.0866512	1.00228	0.0828348
Prop1__chr11	0.0864543	0.0866512	1.00228	0.0828348
Prrxl1__chr14	0.0864543	0.0866512	1.00228	0.0828348
Sval3__chr6	0.0864543	0.0866512	1.00228	0.0828348
Vmn1r183__chr7	0.0864543	0.0866512	1.00228	0.0828348
Htr6__chr4	0.0864543	0.0866474	1.00223	0.0828348
Lypd5__chr7	0.0864543	0.0866436	1.00219	0.0828348
Smok2a__chr17	0.0864543	0.0866423	1.00218	0.0828348
Arid3c__chr4	0.0864543	0.0866422	1.00217	0.0828348
Cyp26c1__chr19	0.0864543	0.0866422	1.00217	0.0828348
Cyp3a25__chr5	0.0864543	0.0866422	1.00217	0.0828348
Fshr__chr17	0.0864543	0.0866422	1.00217	0.0828348
Plac8l1__chr18	0.0864543	0.0866422	1.00217	0.0828348
Sh2d7__chr9	0.0864543	0.0866422	1.00217	0.0828348
Zfp572__chr15	0.0864543	0.0866422	1.00217	0.0828348
1700108J01Rik__chr14	0.0864543	0.0866381	1.00213	0.0828348
4933428C19Rik__chr4	0.0864543	0.0866381	1.00213	0.0828348
9230102K24Rik__chr10	0.0864543	0.0866381	1.00213	0.0828348
Bmp3__chr5	0.0864543	0.0866381	1.00213	0.0828348
Ceacam3__chr7	0.0864543	0.0866381	1.00213	0.0828348
Gfap__chr11	0.0864543	0.0866381	1.00213	0.0828348
Gm13752__chr2	0.0864543	0.0866381	1.00213	0.0828348
Gm19583__chr5	0.0864543	0.0866381	1.00213	0.0828348
Mrgprb2__chr7	0.0864543	0.0866381	1.00213	0.0828348
Olfr1109__chr2	0.0864543	0.0866381	1.00213	0.0828348
Olfr266__chr3	0.0864543	0.0866381	1.00213	0.0828348
Olfr390__chr11	0.0864543	0.0866381	1.00213	0.0828348
Olfr539__chr7	0.0864543	0.0866381	1.00213	0.0828348
Olfr912__chr9	0.0864543	0.0866381	1.00213	0.0828348
Pde6c__chr19	0.0864543	0.0866381	1.00213	0.0828348
Rnf151__chr17	0.0864543	0.0866381	1.00213	0.0828348
Sdr16c6__chr4	0.0864543	0.0866381	1.00213	0.0828348
Tmem132c__chr5	0.0864543	0.0866381	1.00213	0.0828348
Ugt2b5__chr5	0.0864543	0.0866381	1.00213	0.0828348
Vmn2r74__chr7	0.0864543	0.0866381	1.00213	0.0828348
Vmn2r75__chr7	0.0864543	0.0866381	1.00213	0.0828348
Wdr93__chr7	0.0864543	0.0866381	1.00213	0.0828348
Zfp541__chr7	0.0864543	0.0866381	1.00213	0.0828348
Cyp2c50__chr19	0.0864543	0.0866345	1.00208	0.0828348
Gm21276__chr7	0.0864543	0.0866345	1.00208	0.0828348
Gm2516__chr8	0.0864543	0.0866345	1.00208	0.0828348
Itgad__chr7	0.0864543	0.0866345	1.00208	0.0828348
Msx1as__chr5	0.0864543	0.0866345	1.00208	0.0828348
Olig3__chr10	0.0864543	0.0866345	1.00208	0.0828348
Tekt3__chr11	0.0864543	0.0866345	1.00208	0.0828348
Vmn1r172__chr7	0.0864543	0.0866345	1.00208	0.0828348
Actrt1__chrX	0.0864543	0.0866293	1.00202	0.0828348
Gm3428__chr9	0.0864543	0.0866293	1.00202	0.0828348
Gm5111__chr6	0.0864543	0.0866293	1.00202	0.0828348
Gm8633__chr10	0.0864543	0.0866293	1.00202	0.0828348
Mir3475__chrX	0.0864543	0.0866293	1.00202	0.0828348
Olfr1080__chr2	0.0864543	0.0866293	1.00202	0.0828348
Olfr1199__chr2	0.0864543	0.0866293	1.00202	0.0828348
Olfr30__chr11	0.0864543	0.0866293	1.00202	0.0828348
Ppef1__chrX	0.0864543	0.0866293	1.00202	0.0828348
Smok3b__chr5	0.0864543	0.0866293	1.00202	0.0828348
Tgm6__chr2	0.0864543	0.0866293	1.00202	0.0828348
Vmn2r82__chr10	0.0864543	0.0866293	1.00202	0.0828348
4930519D14Rik__chr13	0.0864543	0.0866269	1.002	0.0828348
8030442B05Rik__chr2	0.0864543	0.0866269	1.002	0.0828348
E330009J07Rik__chr6	0.0864543	0.0866269	1.002	0.0828348
Klk1__chr7	0.0864543	0.0866269	1.002	0.0828348
Olfr1009__chr2	0.0864543	0.0866269	1.002	0.0828348
1810019J16Rik__chr4	0.0864543	0.0866267	1.00199	0.0828348
4930452G13Rik__chr14	0.0864543	0.0866267	1.00199	0.0828348
B230119M05Rik__chrX	0.0864543	0.0866267	1.00199	0.0828348
Defb35__chr8	0.0864543	0.0866267	1.00199	0.0828348
Gm17019__chr5	0.0864543	0.0866267	1.00199	0.0828348
Grm2__chr9	0.0864543	0.0866267	1.00199	0.0828348
Krtap4-2__chr11	0.0864543	0.0866267	1.00199	0.0828348
Olfr1209__chr2	0.0864543	0.0866267	1.00199	0.0828348
Olfr394__chr11	0.0864543	0.0866267	1.00199	0.0828348
Olfr419__chr1	0.0864543	0.0866267	1.00199	0.0828348
Olfr902__chr9	0.0864543	0.0866267	1.00199	0.0828348
Spink7__chr18	0.0864543	0.0866267	1.00199	0.0828348
Olfr812__chr10	0.0864543	0.0866242	1.00197	0.0828348
Olfr992__chr2	0.0864543	0.0866242	1.00197	0.0828348
Olfr788__chr10	0.0864543	0.086614	1.00185	0.0828348
Fgg__chr3	0.0864543	0.0866037	1.00173	0.0828348
Gtf2a1l__chr17	0.0864543	0.0866037	1.00173	0.0828348
4921511H03Rik__chr5	0.0864543	0.0865917	1.00159	0.0828348
Dusp21__chrX	0.0864543	0.0865917	1.00159	0.0828348
Fhl5__chr4	0.0864543	0.0865917	1.00159	0.0828348
Gm13580__chr2	0.0864543	0.0865917	1.00159	0.0828348
Gnrhr__chr5	0.0864543	0.0865917	1.00159	0.0828348
Klf1__chr8	0.0864543	0.0865917	1.00159	0.0828348
Olfr1036__chr2	0.0864543	0.0865917	1.00159	0.0828348
Olfr1290__chr2	0.0864543	0.0865917	1.00159	0.0828348
Olfr688__chr7	0.0864543	0.0865917	1.00159	0.0828348
Olfr918__chr9	0.0864543	0.0865917	1.00159	0.0828348
Ptf1a__chr2	0.0864543	0.0865917	1.00159	0.0828348
Vmn2r-ps11__chr3	0.0864543	0.0865917	1.00159	0.0828348
1700006E09Rik__chr11	0.0864543	0.0865867	1.00153	0.0828348
1700034P13Rik__chr1	0.0864543	0.0865867	1.00153	0.0828348
4930547E08Rik__chr2	0.0864543	0.0865867	1.00153	0.0828348
9430014N10Rik__chr15	0.0864543	0.0865867	1.00153	0.0828348
Antxrl__chr14	0.0864543	0.0865867	1.00153	0.0828348
Cplx1__chr5	0.0864543	0.0865867	1.00153	0.0828348
Foxi1__chr11	0.0864543	0.0865867	1.00153	0.0828348
Gabrq__chrX	0.0864543	0.0865867	1.00153	0.0828348
Gm17689__chr9	0.0864543	0.0865867	1.00153	0.0828348
Gm9__chrX	0.0864543	0.0865867	1.00153	0.0828348
Klra22__chr6	0.0864543	0.0865867	1.00153	0.0828348
Lipf__chr19	0.0864543	0.0865867	1.00153	0.0828348
Matn3__chr12	0.0864543	0.0865867	1.00153	0.0828348
Mtnr1a__chr8	0.0864543	0.0865867	1.00153	0.0828348
Olfr1229__chr2	0.0864543	0.0865867	1.00153	0.0828348
Pcdhb10__chr18	0.0864543	0.0865867	1.00153	0.0828348
Pramel7__chr2	0.0864543	0.0865867	1.00153	0.0828348
Ropn1__chr16	0.0864543	0.0865867	1.00153	0.0828348
Rprl1__chr6	0.0864543	0.0865867	1.00153	0.0828348
Sftpc__chr14	0.0864543	0.0865867	1.00153	0.0828348
Tas2r107__chr6	0.0864543	0.0865867	1.00153	0.0828348
Calb2__chr8	0.0864543	0.0865805	1.00146	0.0828348
4930404A10Rik__chr11	0.0864543	0.0865801	1.00146	0.0828348
Frmpd3__chrX	0.0864543	0.0865801	1.00146	0.0828348
Snord88c__chr7	0.0864543	0.0865801	1.00146	0.0828348
Crygf__chr1	0.0864543	0.0865741	1.00139	0.0828348
Dntt__chr19	0.0864543	0.0865741	1.00139	0.0828348
Spata31d1b__chr13	0.0864543	0.0865741	1.00139	0.0828348
1810012K16Rik__chr8	0.0864543	0.0865704	1.00134	0.0828348
Csn2__chr5	0.0864543	0.0865704	1.00134	0.0828348
Dlx6as2__chr6	0.0864543	0.0865704	1.00134	0.0828348
Gm5662__chr12	0.0864543	0.0865704	1.00134	0.0828348
Hbq1b__chr11	0.0864543	0.0865704	1.00134	0.0828348
Mcpt8__chr14	0.0864543	0.0865704	1.00134	0.0828348
Nxf7__chrX	0.0864543	0.0865704	1.00134	0.0828348
Olfr17__chr7	0.0864543	0.0865704	1.00134	0.0828348
Olfr201__chr16	0.0864543	0.0865704	1.00134	0.0828348
Olfr659__chr7	0.0864543	0.0865704	1.00134	0.0828348
Olfr707__chr7	0.0864543	0.0865704	1.00134	0.0828348
Vmn2r68__chr7	0.0864543	0.0865704	1.00134	0.0828348
Mup4__chr4	0.0864543	0.0865696	1.00133	0.0828348
Tex37__chr6	0.0864543	0.0865634	1.00126	0.0828348
Olfr134__chr17	0.0864543	0.0865574	1.00119	0.0828348
Vmn2r27__chr6	0.0864543	0.0865574	1.00119	0.0828348
1700113H08Rik__chr10	0.0864543	0.0865489	1.00109	0.0828348
4930474N09Rik__chr12	0.0864543	0.0865489	1.00109	0.0828348
4930488L21Rik__chr8	0.0864543	0.0865489	1.00109	0.0828348
4933406K04Rik__chr12	0.0864543	0.0865489	1.00109	0.0828348
Gm4251__chr14	0.0864543	0.0865489	1.00109	0.0828348
Gm5166__chrX	0.0864543	0.0865489	1.00109	0.0828348
Gm8363__chr17	0.0864543	0.0865489	1.00109	0.0828348
Habp2__chr19	0.0864543	0.0865489	1.00109	0.0828348
Klk4__chr7	0.0864543	0.0865489	1.00109	0.0828348
Krtap1-3__chr11	0.0864543	0.0865489	1.00109	0.0828348
Krtap5-3__chr7	0.0864543	0.0865489	1.00109	0.0828348
Olfr1086__chr2	0.0864543	0.0865489	1.00109	0.0828348
Olfr181__chr16	0.0864543	0.0865489	1.00109	0.0828348
Olfr298__chr7	0.0864543	0.0865489	1.00109	0.0828348
Olfr401__chr11	0.0864543	0.0865489	1.00109	0.0828348
Olfr874__chr9	0.0864543	0.0865489	1.00109	0.0828348
Olfr969__chr9	0.0864543	0.0865489	1.00109	0.0828348
Prl3a1__chr13	0.0864543	0.0865489	1.00109	0.0828348
Sh2d1b2__chr1	0.0864543	0.0865489	1.00109	0.0828348
Slc5a9__chr4	0.0864543	0.0865489	1.00109	0.0828348
Smcp__chr3	0.0864543	0.0865489	1.00109	0.0828348
Tas2r122__chr6	0.0864543	0.0865489	1.00109	0.0828348
Tcp10c__chr17	0.0864543	0.0865489	1.00109	0.0828348
Tsnaxip1__chr8	0.0864543	0.0865489	1.00109	0.0828348
Tuba3b__chr6	0.0864543	0.0865489	1.00109	0.0828348
Vmn1r23__chr6	0.0864543	0.0865489	1.00109	0.0828348
Vmn1r40__chr6	0.0864543	0.0865489	1.00109	0.0828348
Vmn2r90__chr17	0.0864543	0.0865489	1.00109	0.0828348
1190003K10Rik__chr13	0.0864543	0.0865471	1.00107	0.0828348
0610012H03Rik__chr2	0.0864543	0.0865393	1.00098	0.0828348
1700016L21Rik__chr1	0.0864543	0.0865393	1.00098	0.0828348
1700065I17Rik__chr18	0.0864543	0.0865393	1.00098	0.0828348
4930527F14Rik__chr14	0.0864543	0.0865393	1.00098	0.0828348
4930552N02Rik__chr4	0.0864543	0.0865393	1.00098	0.0828348
4933425L06Rik__chr13	0.0864543	0.0865393	1.00098	0.0828348
Barhl1__chr2	0.0864543	0.0865393	1.00098	0.0828348
Bpifa1__chr2	0.0864543	0.0865393	1.00098	0.0828348
C9__chr15	0.0864543	0.0865393	1.00098	0.0828348
Ccdc13__chr9	0.0864543	0.0865393	1.00098	0.0828348
Ccr8__chr9	0.0864543	0.0865393	1.00098	0.0828348
Ces2d-ps__chr8	0.0864543	0.0865393	1.00098	0.0828348
Doxl2__chr6	0.0864543	0.0865393	1.00098	0.0828348
Dsg1c__chr18	0.0864543	0.0865393	1.00098	0.0828348
E230019M04Rik__chrX	0.0864543	0.0865393	1.00098	0.0828348
Eddm3b__chr14	0.0864543	0.0865393	1.00098	0.0828348
Gdf2__chr14	0.0864543	0.0865393	1.00098	0.0828348
Glra1__chr11	0.0864543	0.0865393	1.00098	0.0828348
Gm10373__chr15	0.0864543	0.0865393	1.00098	0.0828348
Gm11595__chr11	0.0864543	0.0865393	1.00098	0.0828348
Gm20408__chr17	0.0864543	0.0865393	1.00098	0.0828348
Gm6614__chr6	0.0864543	0.0865393	1.00098	0.0828348
H2-M10.1__chr17	0.0864543	0.0865393	1.00098	0.0828348
Klrc3__chr6	0.0864543	0.0865393	1.00098	0.0828348
Krt35__chr11	0.0864543	0.0865393	1.00098	0.0828348
Krt6b__chr15	0.0864543	0.0865393	1.00098	0.0828348
Krtap5-2__chr7	0.0864543	0.0865393	1.00098	0.0828348
Lbx1__chr19	0.0864543	0.0865393	1.00098	0.0828348
Mbd3l2__chr9	0.0864543	0.0865393	1.00098	0.0828348
Nphs2__chr1	0.0864543	0.0865393	1.00098	0.0828348
Olfr11__chr13	0.0864543	0.0865393	1.00098	0.0828348
Olfr1181__chr2	0.0864543	0.0865393	1.00098	0.0828348
Olfr346__chr2	0.0864543	0.0865393	1.00098	0.0828348
Olfr381__chr11	0.0864543	0.0865393	1.00098	0.0828348
Olfr46__chr7	0.0864543	0.0865393	1.00098	0.0828348
Olfr461__chr6	0.0864543	0.0865393	1.00098	0.0828348
Olfr491__chr7	0.0864543	0.0865393	1.00098	0.0828348
Olfr695__chr7	0.0864543	0.0865393	1.00098	0.0828348
Olfr993__chr2	0.0864543	0.0865393	1.00098	0.0828348
Pla2g4d__chr2	0.0864543	0.0865393	1.00098	0.0828348
Rfpl4b__chr10	0.0864543	0.0865393	1.00098	0.0828348
Rhox7__chrX	0.0864543	0.0865393	1.00098	0.0828348
Scgb2b19__chr7	0.0864543	0.0865393	1.00098	0.0828348
Sgcz__chr8	0.0864543	0.0865393	1.00098	0.0828348
Slc6a5__chr7	0.0864543	0.0865393	1.00098	0.0828348
Spatc1__chr15	0.0864543	0.0865393	1.00098	0.0828348
Speer4d__chr5	0.0864543	0.0865393	1.00098	0.0828348
Ssxb8__chrX	0.0864543	0.0865393	1.00098	0.0828348
Taar7e__chr10	0.0864543	0.0865393	1.00098	0.0828348
Upk3bl__chr5	0.0864543	0.0865393	1.00098	0.0828348
Vmn1r235__chr17	0.0864543	0.0865393	1.00098	0.0828348
Vmn1r69__chr7	0.0864543	0.0865393	1.00098	0.0828348
Vmn2r26__chr6	0.0864543	0.0865393	1.00098	0.0828348
Cd209e__chr8	0.0864543	0.086529	1.00086	0.0828348
Ear5__chr14	0.0864543	0.086529	1.00086	0.0828348
Fam47e__chr5	0.0864543	0.086529	1.00086	0.0828348
Krt32__chr11	0.0864543	0.086529	1.00086	0.0828348
Lpo__chr11	0.0864543	0.086529	1.00086	0.0828348
Mrgpra1__chr7	0.0864543	0.086529	1.00086	0.0828348
Olfr1024__chr2	0.0864543	0.086529	1.00086	0.0828348
Olfr1061__chr2	0.0864543	0.086529	1.00086	0.0828348
Fbxo41__chr6	0.0864543	0.0865239	1.00081	0.0828348
Accsl__chr2	0.0864543	0.0865086	1.00063	0.0828348
4933406J10Rik__chr7	0.0864543	0.0865058	1.0006	0.0828348
Adam1b__chr5	0.0864543	0.0865058	1.0006	0.0828348
Cym__chr3	0.0864543	0.0865058	1.0006	0.0828348
Grm4__chr17	0.0864543	0.0865058	1.0006	0.0828348
Mir27a__chr8	0.0864543	0.0865058	1.0006	0.0828348
Opalin__chr19	0.0864543	0.0865058	1.0006	0.0828348
Prap1__chr7	0.0864543	0.0865058	1.0006	0.0828348
Pth__chr7	0.0864543	0.0865058	1.0006	0.0828348
Slc25a18__chr6	0.0864543	0.0865058	1.0006	0.0828348
Slc7a10__chr7	0.0864543	0.0865058	1.0006	0.0828348
Defa22__chr8	0.0864543	0.0864905	1.00042	0.0828348
Olfr622__chr7	0.0864543	0.0864905	1.00042	0.0828348
1700003H04Rik__chr3	0.0864543	0.0864846	1.00035	0.0828348
Ak5__chr3	0.0864543	0.0864846	1.00035	0.0828348
Apcs__chr1	0.0864543	0.0864846	1.00035	0.0828348
Cer1__chr4	0.0864543	0.0864846	1.00035	0.0828348
Crygs__chr16	0.0864543	0.0864846	1.00035	0.0828348
Gjb6__chr14	0.0864543	0.0864846	1.00035	0.0828348
Gm20556__chr15	0.0864543	0.0864846	1.00035	0.0828348
Gzmn__chr14	0.0864543	0.0864846	1.00035	0.0828348
Mir1907__chr15	0.0864543	0.0864846	1.00035	0.0828348
Mir681__chr12	0.0864543	0.0864846	1.00035	0.0828348
Mrgprb5__chr7	0.0864543	0.0864846	1.00035	0.0828348
Olfr1111__chr2	0.0864543	0.0864846	1.00035	0.0828348
Olfr1234__chr2	0.0864543	0.0864846	1.00035	0.0828348
Olfr142__chr2	0.0864543	0.0864846	1.00035	0.0828348
Olfr222__chr11	0.0864543	0.0864846	1.00035	0.0828348
Olfr32__chr2	0.0864543	0.0864846	1.00035	0.0828348
Olfr574__chr7	0.0864543	0.0864846	1.00035	0.0828348
Prl7d1__chr13	0.0864543	0.0864846	1.00035	0.0828348
1700017G19Rik__chr3	0.0864543	0.0864724	1.00021	0.0828348
4922505E12Rik__chr1	0.0864543	0.0864724	1.00021	0.0828348
4930471I20Rik__chr2	0.0864543	0.0864724	1.00021	0.0828348
4930548K13Rik__chr4	0.0864543	0.0864724	1.00021	0.0828348
4930564B18Rik__chr14	0.0864543	0.0864724	1.00021	0.0828348
BC089491__chr7	0.0864543	0.0864724	1.00021	0.0828348
Ces1a__chr8	0.0864543	0.0864724	1.00021	0.0828348
Gm13119__chr4	0.0864543	0.0864724	1.00021	0.0828348
Gm21949__chr3	0.0864543	0.0864724	1.00021	0.0828348
Gm2762__chr13	0.0864543	0.0864724	1.00021	0.0828348
H2-M10.4__chr17	0.0864543	0.0864724	1.00021	0.0828348
Hipk4__chr7	0.0864543	0.0864724	1.00021	0.0828348
Igfbp1__chr11	0.0864543	0.0864724	1.00021	0.0828348
Klf14__chr6	0.0864543	0.0864724	1.00021	0.0828348
Krt28__chr11	0.0864543	0.0864724	1.00021	0.0828348
Mir592__chr6	0.0864543	0.0864724	1.00021	0.0828348
Mirlet7b__chr15	0.0864543	0.0864724	1.00021	0.0828348
Olfr1039__chr2	0.0864543	0.0864724	1.00021	0.0828348
Olfr1112__chr2	0.0864543	0.0864724	1.00021	0.0828348
Olfr1157__chr2	0.0864543	0.0864724	1.00021	0.0828348
Olfr1211__chr2	0.0864543	0.0864724	1.00021	0.0828348
Olfr1241__chr2	0.0864543	0.0864724	1.00021	0.0828348
Olfr161__chr16	0.0864543	0.0864724	1.00021	0.0828348
Olfr54__chr11	0.0864543	0.0864724	1.00021	0.0828348
Olfr592__chr7	0.0864543	0.0864724	1.00021	0.0828348
Olfr796__chr10	0.0864543	0.0864724	1.00021	0.0828348
Pbsn__chrX	0.0864543	0.0864724	1.00021	0.0828348
Phox2a__chr7	0.0864543	0.0864724	1.00021	0.0828348
Pkp1__chr1	0.0864543	0.0864724	1.00021	0.0828348
Prr23a__chr9	0.0864543	0.0864724	1.00021	0.0828348
Rgag1__chrX	0.0864543	0.0864724	1.00021	0.0828348
Rgr__chr14	0.0864543	0.0864724	1.00021	0.0828348
Slc27a6__chr18	0.0864543	0.0864724	1.00021	0.0828348
Tas2r119__chr15	0.0864543	0.0864724	1.00021	0.0828348
Tas2r124__chr6	0.0864543	0.0864724	1.00021	0.0828348
Vmn2r10__chr5	0.0864543	0.0864724	1.00021	0.0828348
1110002L01Rik__chr12	0.0864543	0.0864543	1	0.0828348
1500015L24Rik__chr19	0.0864543	0.0864543	1	0.0828348
1600023N17Rik__chr5	0.0864543	0.0864543	1	0.0828348
1700001J11Rik__chr9	0.0864543	0.0864543	1	0.0828348
1700003P14Rik__chr13	0.0864543	0.0864543	1	0.0828348
1700009C05Rik__chr6	0.0864543	0.0864543	1	0.0828348
1700013H16Rik__chrX	0.0864543	0.0864543	1	0.0828348
1700017J07Rik__chr2	0.0864543	0.0864543	1	0.0828348
1700018B08Rik__chr8	0.0864543	0.0864543	1	0.0828348
1700019G24Rik__chr6	0.0864543	0.0864543	1	0.0828348
1700029M20Rik__chr4	0.0864543	0.0864543	1	0.0828348
1700030L20Rik__chr3	0.0864543	0.0864543	1	0.0828348
1700045I19Rik__chrX	0.0864543	0.0864543	1	0.0828348
1700081H22Rik__chr7	0.0864543	0.0864543	1	0.0828348
1700085C21Rik__chr12	0.0864543	0.0864543	1	0.0828348
1700092K14Rik__chr11	0.0864543	0.0864543	1	0.0828348
1700110C19Rik__chr17	0.0864543	0.0864543	1	0.0828348
1700119H24Rik__chr16	0.0864543	0.0864543	1	0.0828348
1700121N20Rik__chr12	0.0864543	0.0864543	1	0.0828348
1700125G02Rik__chr4	0.0864543	0.0864543	1	0.0828348
1810020O05Rik__chr6	0.0864543	0.0864543	1	0.0828348
2010003K11Rik__chr19	0.0864543	0.0864543	1	0.0828348
2300002M23Rik__chr17	0.0864543	0.0864543	1	0.0828348
2300005B03Rik__chr15	0.0864543	0.0864543	1	0.0828348
[truncated: 18,146 more rows]

## Sheet: Cluster 4
CLUSTER 4
GENEID	mean non cluster	mean cluster	fold change	pvalue
Mir5109__chr5	5.63604	57.1469	10.1395	0
Lars2__chr9	1.71524	15.8364	9.23279	5.17271e-11
Kcnq1ot1__chr7	23.0191	5.64377	0.245178	6.36972e-06
Gm17821__chr12	12.3108	3.15025	0.255894	0.00176612
A630089N07Rik__chr16	7.45134	1.9113	0.256505	0.0048598
Cox6a2__chr7	3.17023	8.26474	2.60698	0.00536333
Mb__chr15	6.32245	12.7394	2.01495	0.0129928
Myl2__chr5	4.38641	9.47465	2.16	0.0145385
Ttn__chr2	10.0525	17.2659	1.71758	0.0147951
Beta-s__chr7	4.07567	0.259317	0.0636256	0.0169118
Tnni3__chr7	2.24757	5.46274	2.43051	0.0271981
Myl3__chr9	2.50276	5.92031	2.36552	0.042149
Ftl1__chr7	3.14175	0.634753	0.202038	0.0430975
Vmn2r55__chr7	4.87287	1.33143	0.273233	0.0447618
Lpl__chr8	6.16418	10.2627	1.6649	0.0496059
Ckm__chr7	0.8728	2.10851	2.4158	0.0584451
Slc25a4__chr8	4.19813	7.0083	1.66939	0.0637003
Atp1a2__chr1	0.913075	2.39186	2.61956	0.0650194
Myh6__chr14	8.91603	13.2786	1.48929	0.069414
Tmsb4x__chrX	2.62647	0.683991	0.260422	0.0721996
Ndufa13__chr8	0.448975	1.01818	2.26778	0.0751529
Bsg__chr10	1.59694	3.61176	2.26168	0.0783669
6330409D20Rik__chr2	0.0817094	0.0876727	1.07298	0.0784744
Cct8l1__chr5	0.0817094	0.0861829	1.05475	0.0784744
5730457N03Rik__chr6	0.0817094	0.0851746	1.04241	0.0784744
Ttll10__chr4	0.0817094	0.0849733	1.03994	0.0784744
2700046A07Rik__chr18	0.0817094	0.0849231	1.03933	0.0784744
eGFP	0.0817094	0.0843492	1.03231	0.0784744
Mir184__chr9	0.0817094	0.0842823	1.03149	0.0784744
Mia2__chr12	0.0817094	0.0840454	1.02859	0.0784744
Krt36__chr11	0.0817094	0.0839461	1.02737	0.0784744
4930515L03Rik__chr2	0.0817094	0.0838463	1.02615	0.0784744
A730090H04Rik__chr11	0.0817094	0.0838463	1.02615	0.0784744
G6pd2__chr5	0.0817094	0.08376	1.0251	0.0784744
Prss58__chr6	0.0817094	0.0837235	1.02465	0.0784744
Tas2r143__chr6	0.0817094	0.0835557	1.0226	0.0784744
Cblc__chr7	0.0817094	0.0833661	1.02027	0.0784744
Tex33__chr15	0.0817094	0.0832996	1.01946	0.0784744
Olfml2a__chr2	0.0817094	0.0832899	1.01934	0.0784744
4933411K16Rik__chr19	0.0817094	0.0831336	1.01743	0.0784744
Hhipl2__chr1	0.0817094	0.0830512	1.01642	0.0784744
Avpr2__chrX	0.0817094	0.0830293	1.01615	0.0784744
Fezf1__chr6	0.0817094	0.0830293	1.01615	0.0784744
Sbk2__chr7	0.0817094	0.0829551	1.01525	0.0784744
Aqp5__chr15	0.0817094	0.0829457	1.01513	0.0784744
Morn5__chr2	0.0817094	0.0828564	1.01404	0.0784744
Mill2__chr7	0.0817094	0.082839	1.01382	0.0784744
BC048943__chr12	0.0817094	0.0828306	1.01372	0.0784744
Vmn1r28__chr6	0.0817094	0.082597	1.01086	0.0784744
Olfr829__chr9	0.0817094	0.0825429	1.0102	0.0784744
Akr1b7__chr6	0.0817094	0.0824128	1.00861	0.0784744
Gm13031__chr4	0.0817094	0.0821593	1.00551	0.0784744
Ntn5__chr7	0.0817094	0.082033	1.00396	0.0784744
Sds__chr5	0.0817094	0.082033	1.00396	0.0784744
Vmn2r84__chr10	0.0817094	0.0820176	1.00377	0.0784744
Guca2a__chr4	0.0817094	0.0820119	1.0037	0.0784744
Serpina5__chr12	0.0817094	0.0820057	1.00363	0.0784744
Nptxr__chr15	0.0817094	0.0819317	1.00272	0.0784744
Gm5512__chr10	0.0817094	0.0819032	1.00237	0.0784744
Epm2a__chr10	0.0817094	0.0818988	1.00232	0.0784744
Sec14l5__chr16	0.0817094	0.0818988	1.00232	0.0784744
Gm14305__chr2	0.0817094	0.0818399	1.0016	0.0784744
Schip1__chr3	0.0817094	0.0818399	1.0016	0.0784744
4930515L19Rik__chrX	0.0817094	0.0817781	1.00084	0.0784744
Gm13704__chr2	0.0817094	0.0817781	1.00084	0.0784744
Npw__chr17	0.0817094	0.0817781	1.00084	0.0784744
Olfr1352__chr10	0.0817094	0.0817781	1.00084	0.0784744
1110002L01Rik__chr12	0.0817094	0.0817094	1	0.0784744
1500015L24Rik__chr19	0.0817094	0.0817094	1	0.0784744
1600023N17Rik__chr5	0.0817094	0.0817094	1	0.0784744
1700001J11Rik__chr9	0.0817094	0.0817094	1	0.0784744
1700003P14Rik__chr13	0.0817094	0.0817094	1	0.0784744
1700009C05Rik__chr6	0.0817094	0.0817094	1	0.0784744
1700013H16Rik__chrX	0.0817094	0.0817094	1	0.0784744
1700017J07Rik__chr2	0.0817094	0.0817094	1	0.0784744
1700018B08Rik__chr8	0.0817094	0.0817094	1	0.0784744
1700019G24Rik__chr6	0.0817094	0.0817094	1	0.0784744
1700029M20Rik__chr4	0.0817094	0.0817094	1	0.0784744
1700030L20Rik__chr3	0.0817094	0.0817094	1	0.0784744
1700045I19Rik__chrX	0.0817094	0.0817094	1	0.0784744
1700081H22Rik__chr7	0.0817094	0.0817094	1	0.0784744
1700085C21Rik__chr12	0.0817094	0.0817094	1	0.0784744
1700092K14Rik__chr11	0.0817094	0.0817094	1	0.0784744
1700110C19Rik__chr17	0.0817094	0.0817094	1	0.0784744
1700119H24Rik__chr16	0.0817094	0.0817094	1	0.0784744
1700121N20Rik__chr12	0.0817094	0.0817094	1	0.0784744
1700125G02Rik__chr4	0.0817094	0.0817094	1	0.0784744
1810020O05Rik__chr6	0.0817094	0.0817094	1	0.0784744
2010003K11Rik__chr19	0.0817094	0.0817094	1	0.0784744
2300002M23Rik__chr17	0.0817094	0.0817094	1	0.0784744
2300005B03Rik__chr15	0.0817094	0.0817094	1	0.0784744
2310043O21Rik__chr15	0.0817094	0.0817094	1	0.0784744
3110039I08Rik__chr9	0.0817094	0.0817094	1	0.0784744
3110082J24Rik__chr5	0.0817094	0.0817094	1	0.0784744
4921525O09Rik__chr13	0.0817094	0.0817094	1	0.0784744
4922502N22Rik__chr6	0.0817094	0.0817094	1	0.0784744
4930401C15Rik__chr10	0.0817094	0.0817094	1	0.0784744
4930414N06Rik__chr19	0.0817094	0.0817094	1	0.0784744
4930428O21Rik__chr5	0.0817094	0.0817094	1	0.0784744
4930444F02Rik__chr10	0.0817094	0.0817094	1	0.0784744
4930449E18Rik__chr19	0.0817094	0.0817094	1	0.0784744
4930465A12Rik__chr4	0.0817094	0.0817094	1	0.0784744
4930467K11Rik__chr10	0.0817094	0.0817094	1	0.0784744
4930474N05Rik__chr14	0.0817094	0.0817094	1	0.0784744
4930479D17Rik__chr6	0.0817094	0.0817094	1	0.0784744
4930486I03Rik__chr1	0.0817094	0.0817094	1	0.0784744
4930500F04Rik__chr5	0.0817094	0.0817094	1	0.0784744
4930515B02Rik__chr4	0.0817094	0.0817094	1	0.0784744
4930525M21Rik__chrX	0.0817094	0.0817094	1	0.0784744
4930528P14Rik__chr2	0.0817094	0.0817094	1	0.0784744
4930529L06Rik__chr16	0.0817094	0.0817094	1	0.0784744
4930539M17Rik__chr3	0.0817094	0.0817094	1	0.0784744
4930544G11Rik__chr6	0.0817094	0.0817094	1	0.0784744
4930592I03Rik__chr18	0.0817094	0.0817094	1	0.0784744
4931440L10Rik__chr1	0.0817094	0.0817094	1	0.0784744
4932418E24Rik__chr2	0.0817094	0.0817094	1	0.0784744
4932429P05Rik__chrX	0.0817094	0.0817094	1	0.0784744
4933400B14Rik__chr17	0.0817094	0.0817094	1	0.0784744
4933409G03Rik__chr2	0.0817094	0.0817094	1	0.0784744
4933417A18Rik__chr13	0.0817094	0.0817094	1	0.0784744
5330411J11Rik__chr2	0.0817094	0.0817094	1	0.0784744
5330439B14Rik__chr6	0.0817094	0.0817094	1	0.0784744
6720483E21Rik__chr1	0.0817094	0.0817094	1	0.0784744
8030423J24Rik__chr13	0.0817094	0.0817094	1	0.0784744
A1bg__chr15	0.0817094	0.0817094	1	0.0784744
A630019I02Rik__chr13	0.0817094	0.0817094	1	0.0784744
A930001A20Rik__chr3	0.0817094	0.0817094	1	0.0784744
AA474331__chr10	0.0817094	0.0817094	1	0.0784744
AA619741__chr1	0.0817094	0.0817094	1	0.0784744
AA792892__chr5	0.0817094	0.0817094	1	0.0784744
Abhd16b__chr2	0.0817094	0.0817094	1	0.0784744
Ace3__chr11	0.0817094	0.0817094	1	0.0784744
Adam25__chr8	0.0817094	0.0817094	1	0.0784744
Adam39__chr8	0.0817094	0.0817094	1	0.0784744
Adh6a__chr3	0.0817094	0.0817094	1	0.0784744
Adh7__chr3	0.0817094	0.0817094	1	0.0784744
AF357355__chr12	0.0817094	0.0817094	1	0.0784744
AF357399__chr7	0.0817094	0.0817094	1	0.0784744
AI646519__chr2	0.0817094	0.0817094	1	0.0784744
Akp3__chr1	0.0817094	0.0817094	1	0.0784744
Akr1c6__chr13	0.0817094	0.0817094	1	0.0784744
Als2cr11__chr1	0.0817094	0.0817094	1	0.0784744
Amn__chr12	0.0817094	0.0817094	1	0.0784744
Ang6__chr14	0.0817094	0.0817094	1	0.0784744
Ankmy1__chr1	0.0817094	0.0817094	1	0.0784744
Ankrd53__chr6	0.0817094	0.0817094	1	0.0784744
Apol8__chr15	0.0817094	0.0817094	1	0.0784744
Aqp6__chr15	0.0817094	0.0817094	1	0.0784744
Arhgap40__chr2	0.0817094	0.0817094	1	0.0784744
Aspdh__chr7	0.0817094	0.0817094	1	0.0784744
Atp4a__chr7	0.0817094	0.0817094	1	0.0784744
Avp__chr2	0.0817094	0.0817094	1	0.0784744
Bhlha9__chr11	0.0817094	0.0817094	1	0.0784744
Bmp10__chr6	0.0817094	0.0817094	1	0.0784744
Bspry__chr4	0.0817094	0.0817094	1	0.0784744
Btn2a2__chr13	0.0817094	0.0817094	1	0.0784744
C130021I20Rik__chr2	0.0817094	0.0817094	1	0.0784744
C330008G21Rik__chr2	0.0817094	0.0817094	1	0.0784744
C4a__chr17	0.0817094	0.0817094	1	0.0784744
Cabp7__chr11	0.0817094	0.0817094	1	0.0784744
Cabs1__chr5	0.0817094	0.0817094	1	0.0784744
Cacng7__chr7	0.0817094	0.0817094	1	0.0784744
Calca__chr7	0.0817094	0.0817094	1	0.0784744
Calml3__chr13	0.0817094	0.0817094	1	0.0784744
Caps2__chr10	0.0817094	0.0817094	1	0.0784744
Ccdc155__chr7	0.0817094	0.0817094	1	0.0784744
Ccdc172__chr19	0.0817094	0.0817094	1	0.0784744
Ccdc42b__chr5	0.0817094	0.0817094	1	0.0784744
Chit1__chr1	0.0817094	0.0817094	1	0.0784744
Clic3__chr2	0.0817094	0.0817094	1	0.0784744
Cma2__chr14	0.0817094	0.0817094	1	0.0784744
Col10a1__chr10	0.0817094	0.0817094	1	0.0784744
Cplx4__chr18	0.0817094	0.0817094	1	0.0784744
Crisp2__chr17	0.0817094	0.0817094	1	0.0784744
Cryba2__chr1	0.0817094	0.0817094	1	0.0784744
Cst11__chr2	0.0817094	0.0817094	1	0.0784744
Cst9__chr2	0.0817094	0.0817094	1	0.0784744
Ctsq__chr13	0.0817094	0.0817094	1	0.0784744
Cxcl17__chr7	0.0817094	0.0817094	1	0.0784744
Cyp21a1__chr17	0.0817094	0.0817094	1	0.0784744
D730048I06Rik__chr9	0.0817094	0.0817094	1	0.0784744
Dao__chr5	0.0817094	0.0817094	1	0.0784744
Dcpp3__chr17	0.0817094	0.0817094	1	0.0784744
Defa-ps13__chr8	0.0817094	0.0817094	1	0.0784744
Defa26__chr8	0.0817094	0.0817094	1	0.0784744
Defb47__chr14	0.0817094	0.0817094	1	0.0784744
Dhrs2__chr14	0.0817094	0.0817094	1	0.0784744
Dio1__chr4	0.0817094	0.0817094	1	0.0784744
Diras1__chr10	0.0817094	0.0817094	1	0.0784744
Dmbt1__chr7	0.0817094	0.0817094	1	0.0784744
Dmrtb1__chr4	0.0817094	0.0817094	1	0.0784744
Drd2__chr9	0.0817094	0.0817094	1	0.0784744
Duoxa2__chr2	0.0817094	0.0817094	1	0.0784744
Efcab3__chr11	0.0817094	0.0817094	1	0.0784744
Elf3__chr1	0.0817094	0.0817094	1	0.0784744
Eno4__chr19	0.0817094	0.0817094	1	0.0784744
F2__chr2	0.0817094	0.0817094	1	0.0784744
Fam150a__chr1	0.0817094	0.0817094	1	0.0784744
Fam187a__chr11	0.0817094	0.0817094	1	0.0784744
Fam71f1__chr6	0.0817094	0.0817094	1	0.0784744
Fam83c__chr2	0.0817094	0.0817094	1	0.0784744
Fbll1__chr11	0.0817094	0.0817094	1	0.0784744
Fgf21__chr7	0.0817094	0.0817094	1	0.0784744
Foxi2__chr7	0.0817094	0.0817094	1	0.0784744
Foxp3__chrX	0.0817094	0.0817094	1	0.0784744
G630025P09Rik__chr11	0.0817094	0.0817094	1	0.0784744
G6pc2__chr2	0.0817094	0.0817094	1	0.0784744
Gata1__chrX	0.0817094	0.0817094	1	0.0784744
Gfi1b__chr2	0.0817094	0.0817094	1	0.0784744
Gm10229__chr16	0.0817094	0.0817094	1	0.0784744
Gm10406__chr14	0.0817094	0.0817094	1	0.0784744
Gm1045__chr5	0.0817094	0.0817094	1	0.0784744
Gm10494__chr17	0.0817094	0.0817094	1	0.0784744
Gm10787__chr10	0.0817094	0.0817094	1	0.0784744
Gm10863__chr15	0.0817094	0.0817094	1	0.0784744
Gm11437__chr11	0.0817094	0.0817094	1	0.0784744
Gm11985__chr11	0.0817094	0.0817094	1	0.0784744
Gm13084__chr4	0.0817094	0.0817094	1	0.0784744
Gm13177__chr4	0.0817094	0.0817094	1	0.0784744
Gm15612__chr6	0.0817094	0.0817094	1	0.0784744
Gm15997__chr5	0.0817094	0.0817094	1	0.0784744
Gm16065__chr5	0.0817094	0.0817094	1	0.0784744
Gm17359__chr3	0.0817094	0.0817094	1	0.0784744
Gm2837__chrX	0.0817094	0.0817094	1	0.0784744
Gm4278__chr14	0.0817094	0.0817094	1	0.0784744
Gm4345__chr17	0.0817094	0.0817094	1	0.0784744
Gm4349__chr3	0.0817094	0.0817094	1	0.0784744
Gm4719__chr17	0.0817094	0.0817094	1	0.0784744
Gm4814__chr13	0.0817094	0.0817094	1	0.0784744
Gm5480__chr16	0.0817094	0.0817094	1	0.0784744
Gm5635__chrX	0.0817094	0.0817094	1	0.0784744
Gm5800__chr14	0.0817094	0.0817094	1	0.0784744
Gm5938__chrX	0.0817094	0.0817094	1	0.0784744
Gm6994__chr14	0.0817094	0.0817094	1	0.0784744
Gm7257__chr9	0.0817094	0.0817094	1	0.0784744
Gm8765__chr13	0.0817094	0.0817094	1	0.0784744
Gpr149__chr3	0.0817094	0.0817094	1	0.0784744
Grin2d__chr7	0.0817094	0.0817094	1	0.0784744
Gsdmc__chr15	0.0817094	0.0817094	1	0.0784744
Gzmg__chr14	0.0817094	0.0817094	1	0.0784744
Hcrtr1__chr4	0.0817094	0.0817094	1	0.0784744
Hoxa11as__chr6	0.0817094	0.0817094	1	0.0784744
Hoxd13__chr2	0.0817094	0.0817094	1	0.0784744
Hsd3b6__chr3	0.0817094	0.0817094	1	0.0784744
Ins2__chr7	0.0817094	0.0817094	1	0.0784744
Itgb2l__chr16	0.0817094	0.0817094	1	0.0784744
Kcnmb4__chr10	0.0817094	0.0817094	1	0.0784744
Kcnq4__chr4	0.0817094	0.0817094	1	0.0784744
Khdrbs2__chr1	0.0817094	0.0817094	1	0.0784744
Kif12__chr4	0.0817094	0.0817094	1	0.0784744
Kif4-ps__chr12	0.0817094	0.0817094	1	0.0784744
Klhdc7b__chr15	0.0817094	0.0817094	1	0.0784744
Klk1b8__chr7	0.0817094	0.0817094	1	0.0784744
Klk1b9__chr7	0.0817094	0.0817094	1	0.0784744
Kprp__chr3	0.0817094	0.0817094	1	0.0784744
Krt1__chr15	0.0817094	0.0817094	1	0.0784744
Krt15__chr11	0.0817094	0.0817094	1	0.0784744
Krt31__chr11	0.0817094	0.0817094	1	0.0784744
Krt42__chr11	0.0817094	0.0817094	1	0.0784744
Krt72__chr15	0.0817094	0.0817094	1	0.0784744
Krtap4-13__chr11	0.0817094	0.0817094	1	0.0784744
Lamp5__chr2	0.0817094	0.0817094	1	0.0784744
Lcn5__chr2	0.0817094	0.0817094	1	0.0784744
Lelp1__chr3	0.0817094	0.0817094	1	0.0784744
Lrrc38__chr4	0.0817094	0.0817094	1	0.0784744
Lrrc66__chr5	0.0817094	0.0817094	1	0.0784744
Lypd3__chr7	0.0817094	0.0817094	1	0.0784744
Madcam1__chr10	0.0817094	0.0817094	1	0.0784744
Magea5__chrX	0.0817094	0.0817094	1	0.0784744
Mageb16__chrX	0.0817094	0.0817094	1	0.0784744
Mal2__chr15	0.0817094	0.0817094	1	0.0784744
Mc5r__chr18	0.0817094	0.0817094	1	0.0784744
Mcf2__chrX	0.0817094	0.0817094	1	0.0784744
Mesp1__chr7	0.0817094	0.0817094	1	0.0784744
Mettl7a3__chr15	0.0817094	0.0817094	1	0.0784744
Mir1945__chr16	0.0817094	0.0817094	1	0.0784744
Mir25__chr5	0.0817094	0.0817094	1	0.0784744
Mir297a-4__chr2	0.0817094	0.0817094	1	0.0784744
Mir339__chr5	0.0817094	0.0817094	1	0.0784744
Mir687__chr14	0.0817094	0.0817094	1	0.0784744
Mir760__chr3	0.0817094	0.0817094	1	0.0784744
Mmp24__chr2	0.0817094	0.0817094	1	0.0784744
Mrgpra3__chr7	0.0817094	0.0817094	1	0.0784744
Mrgprb3__chr7	0.0817094	0.0817094	1	0.0784744
Mrgprx1__chr7	0.0817094	0.0817094	1	0.0784744
Ms4a18__chr19	0.0817094	0.0817094	1	0.0784744
Mybph__chr1	0.0817094	0.0817094	1	0.0784744
Odf3l1__chr9	0.0817094	0.0817094	1	0.0784744
Oit1__chr14	0.0817094	0.0817094	1	0.0784744
Olfr1008__chr2	0.0817094	0.0817094	1	0.0784744
Olfr1020__chr2	0.0817094	0.0817094	1	0.0784744
Olfr1032__chr2	0.0817094	0.0817094	1	0.0784744
Olfr1038-ps__chr2	0.0817094	0.0817094	1	0.0784744
Olfr1065__chr2	0.0817094	0.0817094	1	0.0784744
Olfr1077-ps1__chr2	0.0817094	0.0817094	1	0.0784744
Olfr1087__chr2	0.0817094	0.0817094	1	0.0784744
Olfr1089__chr2	0.0817094	0.0817094	1	0.0784744
Olfr109__chr17	0.0817094	0.0817094	1	0.0784744
Olfr1131__chr2	0.0817094	0.0817094	1	0.0784744
Olfr1133__chr2	0.0817094	0.0817094	1	0.0784744
Olfr114__chr17	0.0817094	0.0817094	1	0.0784744
Olfr117__chr17	0.0817094	0.0817094	1	0.0784744
Olfr1182__chr2	0.0817094	0.0817094	1	0.0784744
Olfr1183__chr2	0.0817094	0.0817094	1	0.0784744
Olfr1184__chr2	0.0817094	0.0817094	1	0.0784744
Olfr1214__chr2	0.0817094	0.0817094	1	0.0784744
Olfr1218__chr2	0.0817094	0.0817094	1	0.0784744
Olfr1255__chr2	0.0817094	0.0817094	1	0.0784744
Olfr1305__chr2	0.0817094	0.0817094	1	0.0784744
Olfr1320__chrX	0.0817094	0.0817094	1	0.0784744
Olfr1406__chr1	0.0817094	0.0817094	1	0.0784744
Olfr1437__chr19	0.0817094	0.0817094	1	0.0784744
Olfr1442__chr19	0.0817094	0.0817094	1	0.0784744
Olfr1462__chr19	0.0817094	0.0817094	1	0.0784744
Olfr1465__chr19	0.0817094	0.0817094	1	0.0784744
Olfr1467__chr19	0.0817094	0.0817094	1	0.0784744
Olfr1501__chr19	0.0817094	0.0817094	1	0.0784744
Olfr152__chr2	0.0817094	0.0817094	1	0.0784744
Olfr153__chr2	0.0817094	0.0817094	1	0.0784744
Olfr1532-ps1__chr7	0.0817094	0.0817094	1	0.0784744
Olfr160__chr9	0.0817094	0.0817094	1	0.0784744
Olfr172__chr16	0.0817094	0.0817094	1	0.0784744
Olfr186__chr16	0.0817094	0.0817094	1	0.0784744
Olfr198__chr16	0.0817094	0.0817094	1	0.0784744
Olfr218__chr1	0.0817094	0.0817094	1	0.0784744
Olfr25__chr9	0.0817094	0.0817094	1	0.0784744
Olfr291__chr7	0.0817094	0.0817094	1	0.0784744
Olfr304__chr7	0.0817094	0.0817094	1	0.0784744
Olfr305__chr7	0.0817094	0.0817094	1	0.0784744
Olfr312__chr11	0.0817094	0.0817094	1	0.0784744
Olfr314__chr11	0.0817094	0.0817094	1	0.0784744
Olfr319__chr11	0.0817094	0.0817094	1	0.0784744
Olfr328__chr11	0.0817094	0.0817094	1	0.0784744
Olfr385__chr11	0.0817094	0.0817094	1	0.0784744
Olfr398__chr11	0.0817094	0.0817094	1	0.0784744
Olfr421-ps1__chr1	0.0817094	0.0817094	1	0.0784744
Olfr453__chr6	0.0817094	0.0817094	1	0.0784744
Olfr47__chr6	0.0817094	0.0817094	1	0.0784744
Olfr488__chr7	0.0817094	0.0817094	1	0.0784744
Olfr510__chr7	0.0817094	0.0817094	1	0.0784744
Olfr517__chr7	0.0817094	0.0817094	1	0.0784744
Olfr53__chr7	0.0817094	0.0817094	1	0.0784744
Olfr568__chr7	0.0817094	0.0817094	1	0.0784744
Olfr57__chr10	0.0817094	0.0817094	1	0.0784744
Olfr593__chr7	0.0817094	0.0817094	1	0.0784744
Olfr608__chr7	0.0817094	0.0817094	1	0.0784744
Olfr624__chr7	0.0817094	0.0817094	1	0.0784744
Olfr639__chr7	0.0817094	0.0817094	1	0.0784744
Olfr641__chr7	0.0817094	0.0817094	1	0.0784744
Olfr652__chr7	0.0817094	0.0817094	1	0.0784744
Olfr656__chr7	0.0817094	0.0817094	1	0.0784744
Olfr672__chr7	0.0817094	0.0817094	1	0.0784744
Olfr693__chr7	0.0817094	0.0817094	1	0.0784744
Olfr702__chr7	0.0817094	0.0817094	1	0.0784744
Olfr706__chr7	0.0817094	0.0817094	1	0.0784744
Olfr733__chr14	0.0817094	0.0817094	1	0.0784744
Olfr738__chr14	0.0817094	0.0817094	1	0.0784744
Olfr741__chr14	0.0817094	0.0817094	1	0.0784744
Olfr748__chr14	0.0817094	0.0817094	1	0.0784744
Olfr761__chr17	0.0817094	0.0817094	1	0.0784744
Olfr799__chr10	0.0817094	0.0817094	1	0.0784744
Olfr805__chr10	0.0817094	0.0817094	1	0.0784744
Olfr814__chr10	0.0817094	0.0817094	1	0.0784744
Olfr820__chr10	0.0817094	0.0817094	1	0.0784744
Olfr821__chr10	0.0817094	0.0817094	1	0.0784744
Olfr836__chr9	0.0817094	0.0817094	1	0.0784744
Olfr860__chr9	0.0817094	0.0817094	1	0.0784744
Olfr869__chr9	0.0817094	0.0817094	1	0.0784744
Olfr888__chr9	0.0817094	0.0817094	1	0.0784744
Olfr922__chr9	0.0817094	0.0817094	1	0.0784744
Olfr967__chr9	0.0817094	0.0817094	1	0.0784744
Oxct2b__chr4	0.0817094	0.0817094	1	0.0784744
P2rx2__chr5	0.0817094	0.0817094	1	0.0784744
Pdha2__chr3	0.0817094	0.0817094	1	0.0784744
Pfn3__chr13	0.0817094	0.0817094	1	0.0784744
Pinc__chr1	0.0817094	0.0817094	1	0.0784744
Pip__chr6	0.0817094	0.0817094	1	0.0784744
Piwil4__chr9	0.0817094	0.0817094	1	0.0784744
Pkd2l1__chr19	0.0817094	0.0817094	1	0.0784744
Pla2g1b__chr5	0.0817094	0.0817094	1	0.0784744
Pla2g2c__chr4	0.0817094	0.0817094	1	0.0784744
Ppy__chr11	0.0817094	0.0817094	1	0.0784744
Prl7a2__chr13	0.0817094	0.0817094	1	0.0784744
Prl8a1__chr13	0.0817094	0.0817094	1	0.0784744
Prss51__chr14	0.0817094	0.0817094	1	0.0784744
Prss8__chr7	0.0817094	0.0817094	1	0.0784744
Psg21__chr7	0.0817094	0.0817094	1	0.0784744
Rergl__chr6	0.0817094	0.0817094	1	0.0784744
Rho__chr6	0.0817094	0.0817094	1	0.0784744
Rhox6__chrX	0.0817094	0.0817094	1	0.0784744
Rhox9__chrX	0.0817094	0.0817094	1	0.0784744
Ribc2__chr15	0.0817094	0.0817094	1	0.0784744
Rp1l1__chr14	0.0817094	0.0817094	1	0.0784744
Rph3al__chr11	0.0817094	0.0817094	1	0.0784744
Rsph3b__chr17	0.0817094	0.0817094	1	0.0784744
Rtp2__chr16	0.0817094	0.0817094	1	0.0784744
S100a5__chr3	0.0817094	0.0817094	1	0.0784744
Scgb1b24__chr7	0.0817094	0.0817094	1	0.0784744
Sectm1b__chr11	0.0817094	0.0817094	1	0.0784744
Serpina10__chr12	0.0817094	0.0817094	1	0.0784744
Serpina3b__chr12	0.0817094	0.0817094	1	0.0784744
Serpinb11__chr1	0.0817094	0.0817094	1	0.0784744
Serpinb6d__chr13	0.0817094	0.0817094	1	0.0784744
Shbg__chr11	0.0817094	0.0817094	1	0.0784744
Shd__chr17	0.0817094	0.0817094	1	0.0784744
Six2__chr17	0.0817094	0.0817094	1	0.0784744
Slc13a2__chr11	0.0817094	0.0817094	1	0.0784744
Slc22a14__chr9	0.0817094	0.0817094	1	0.0784744
Slc6a20a__chr9	0.0817094	0.0817094	1	0.0784744
Slc6a3__chr13	0.0817094	0.0817094	1	0.0784744
Smr3a__chr5	0.0817094	0.0817094	1	0.0784744
Snord16a__chr9	0.0817094	0.0817094	1	0.0784744
Snord37__chr10	0.0817094	0.0817094	1	0.0784744
Snph__chr2	0.0817094	0.0817094	1	0.0784744
Snrpn__chr7	0.0817094	0.0817094	1	0.0784744
Sowahb__chr5	0.0817094	0.0817094	1	0.0784744
Sox3__chrX	0.0817094	0.0817094	1	0.0784744
Spaca4__chr7	0.0817094	0.0817094	1	0.0784744
Spint5__chr2	0.0817094	0.0817094	1	0.0784744
Sprr2g__chr3	0.0817094	0.0817094	1	0.0784744
Sstr2__chr11	0.0817094	0.0817094	1	0.0784744
Stx1b__chr7	0.0817094	0.0817094	1	0.0784744
Syna__chr5	0.0817094	0.0817094	1	0.0784744
Tas1r1__chr4	0.0817094	0.0817094	1	0.0784744
Tas2r105__chr6	0.0817094	0.0817094	1	0.0784744
Tceal7__chrX	0.0817094	0.0817094	1	0.0784744
Tdpoz2__chr3	0.0817094	0.0817094	1	0.0784744
Tff2__chr17	0.0817094	0.0817094	1	0.0784744
Tgm7__chr2	0.0817094	0.0817094	1	0.0784744
Tmem235__chr11	0.0817094	0.0817094	1	0.0784744
Tmem239__chr2	0.0817094	0.0817094	1	0.0784744
Tppp2__chr14	0.0817094	0.0817094	1	0.0784744
Tpsb2__chr17	0.0817094	0.0817094	1	0.0784744
Treh__chr9	0.0817094	0.0817094	1	0.0784744
Trhr2__chr8	0.0817094	0.0817094	1	0.0784744
Trp73__chr4	0.0817094	0.0817094	1	0.0784744
Tspo2__chr17	0.0817094	0.0817094	1	0.0784744
Ttll8__chr15	0.0817094	0.0817094	1	0.0784744
Ttr__chr18	0.0817094	0.0817094	1	0.0784744
Tuba3a__chr6	0.0817094	0.0817094	1	0.0784744
Ubash3a__chr17	0.0817094	0.0817094	1	0.0784744
Ubd__chr17	0.0817094	0.0817094	1	0.0784744
Ucma__chr2	0.0817094	0.0817094	1	0.0784744
Ucn3__chr13	0.0817094	0.0817094	1	0.0784744
Uncx__chr5	0.0817094	0.0817094	1	0.0784744
Upk2__chr9	0.0817094	0.0817094	1	0.0784744
Uts2b__chr16	0.0817094	0.0817094	1	0.0784744
Vmn1r201__chr13	0.0817094	0.0817094	1	0.0784744
Vmn1r211__chr13	0.0817094	0.0817094	1	0.0784744
Vmn1r228__chr17	0.0817094	0.0817094	1	0.0784744
Vmn1r230__chr17	0.0817094	0.0817094	1	0.0784744
Vmn1r236__chr17	0.0817094	0.0817094	1	0.0784744
Vmn1r35__chr6	0.0817094	0.0817094	1	0.0784744
Vmn1r46__chr6	0.0817094	0.0817094	1	0.0784744
Vmn1r6__chr6	0.0817094	0.0817094	1	0.0784744
Vmn1r70__chr7	0.0817094	0.0817094	1	0.0784744
Vmn1r76__chr7	0.0817094	0.0817094	1	0.0784744
Vmn1r87__chr7	0.0817094	0.0817094	1	0.0784744
Vmn2r104__chr17	0.0817094	0.0817094	1	0.0784744
Vmn2r12__chr5	0.0817094	0.0817094	1	0.0784744
Vmn2r19__chr6	0.0817094	0.0817094	1	0.0784744
Vmn2r23__chr6	0.0817094	0.0817094	1	0.0784744
Vmn2r33__chr7	0.0817094	0.0817094	1	0.0784744
Vmn2r53__chr7	0.0817094	0.0817094	1	0.0784744
Wfdc10__chr2	0.0817094	0.0817094	1	0.0784744
Wfdc13__chr2	0.0817094	0.0817094	1	0.0784744
Wfdc15b__chr2	0.0817094	0.0817094	1	0.0784744
Wwc1__chr11	0.0817094	0.0817094	1	0.0784744
Xcl1__chr1	0.0817094	0.0817094	1	0.0784744
Zcchc13__chrX	0.0817094	0.0817094	1	0.0784744
Zdhhc11__chr13	0.0817094	0.0817094	1	0.0784744
Zfp474__chr18	0.0817094	0.0817094	1	0.0784744
Zfy2__chrY	0.0817094	0.0817094	1	0.0784744
Hapln3__chr7	0.0817116	0.0821715	1.00563	0.0784764
Cd164l2__chr4	0.0817116	0.0817094	0.999973	0.0784764
D730001G18Rik__chr15	0.0817116	0.0817094	0.999973	0.0784764
Fsip1__chr2	0.0817116	0.0817094	0.999973	0.0784764
Gpbar1__chr1	0.0817116	0.0817094	0.999973	0.0784764
H2-M10.6__chr17	0.0817116	0.0817094	0.999973	0.0784764
LOC171588__chr2	0.0817116	0.0817094	0.999973	0.0784764
Mchr1__chr15	0.0817116	0.0817094	0.999973	0.0784764
Mmp7__chr9	0.0817116	0.0817094	0.999973	0.0784764
Olfr726__chr14	0.0817116	0.0817094	0.999973	0.0784764
1700017G19Rik__chr3	0.0817125	0.0817094	0.999963	0.0784772
4922505E12Rik__chr1	0.0817125	0.0817094	0.999963	0.0784772
4930471I20Rik__chr2	0.0817125	0.0817094	0.999963	0.0784772
4930548K13Rik__chr4	0.0817125	0.0817094	0.999963	0.0784772
4930564B18Rik__chr14	0.0817125	0.0817094	0.999963	0.0784772
BC089491__chr7	0.0817125	0.0817094	0.999963	0.0784772
Ces1a__chr8	0.0817125	0.0817094	0.999963	0.0784772
Gm13119__chr4	0.0817125	0.0817094	0.999963	0.0784772
Gm21949__chr3	0.0817125	0.0817094	0.999963	0.0784772
Gm2762__chr13	0.0817125	0.0817094	0.999963	0.0784772
H2-M10.4__chr17	0.0817125	0.0817094	0.999963	0.0784772
Hipk4__chr7	0.0817125	0.0817094	0.999963	0.0784772
Igfbp1__chr11	0.0817125	0.0817094	0.999963	0.0784772
Klf14__chr6	0.0817125	0.0817094	0.999963	0.0784772
Krt28__chr11	0.0817125	0.0817094	0.999963	0.0784772
Mir592__chr6	0.0817125	0.0817094	0.999963	0.0784772
Mirlet7b__chr15	0.0817125	0.0817094	0.999963	0.0784772
Olfr1039__chr2	0.0817125	0.0817094	0.999963	0.0784772
Olfr1112__chr2	0.0817125	0.0817094	0.999963	0.0784772
Olfr1157__chr2	0.0817125	0.0817094	0.999963	0.0784772
Olfr1211__chr2	0.0817125	0.0817094	0.999963	0.0784772
Olfr1241__chr2	0.0817125	0.0817094	0.999963	0.0784772
Olfr161__chr16	0.0817125	0.0817094	0.999963	0.0784772
Olfr54__chr11	0.0817125	0.0817094	0.999963	0.0784772
Olfr592__chr7	0.0817125	0.0817094	0.999963	0.0784772
Olfr796__chr10	0.0817125	0.0817094	0.999963	0.0784772
Pbsn__chrX	0.0817125	0.0817094	0.999963	0.0784772
Phox2a__chr7	0.0817125	0.0817094	0.999963	0.0784772
Pkp1__chr1	0.0817125	0.0817094	0.999963	0.0784772
Prr23a__chr9	0.0817125	0.0817094	0.999963	0.0784772
Rgag1__chrX	0.0817125	0.0817094	0.999963	0.0784772
Rgr__chr14	0.0817125	0.0817094	0.999963	0.0784772
Slc27a6__chr18	0.0817125	0.0817094	0.999963	0.0784772
Tas2r119__chr15	0.0817125	0.0817094	0.999963	0.0784772
Tas2r124__chr6	0.0817125	0.0817094	0.999963	0.0784772
Vmn2r10__chr5	0.0817125	0.0817094	0.999963	0.0784772
1810065E05Rik__chr11	0.0817137	0.0830664	1.01655	0.0784783
Nxnl2__chr13	0.0817138	0.0818699	1.00191	0.0784784
Gp5__chr16	0.0817138	0.0817094	0.999947	0.0784784
Lalba__chr15	0.0817138	0.0817094	0.999947	0.0784784
Pax7__chr4	0.0817138	0.0817094	0.999947	0.0784784
4930542C21Rik__chr16	0.0817145	0.08181	1.00117	0.0784791
1700003H04Rik__chr3	0.0817145	0.0817094	0.999938	0.0784791
Ak5__chr3	0.0817145	0.0817094	0.999938	0.0784791
Apcs__chr1	0.0817145	0.0817094	0.999938	0.0784791
Cer1__chr4	0.0817145	0.0817094	0.999938	0.0784791
Crygs__chr16	0.0817145	0.0817094	0.999938	0.0784791
Gjb6__chr14	0.0817145	0.0817094	0.999938	0.0784791
Gm20556__chr15	0.0817145	0.0817094	0.999938	0.0784791
Gzmn__chr14	0.0817145	0.0817094	0.999938	0.0784791
Mir1907__chr15	0.0817145	0.0817094	0.999938	0.0784791
Mir681__chr12	0.0817145	0.0817094	0.999938	0.0784791
Mrgprb5__chr7	0.0817145	0.0817094	0.999938	0.0784791
Olfr1111__chr2	0.0817145	0.0817094	0.999938	0.0784791
Olfr1234__chr2	0.0817145	0.0817094	0.999938	0.0784791
Olfr142__chr2	0.0817145	0.0817094	0.999938	0.0784791
Olfr222__chr11	0.0817145	0.0817094	0.999938	0.0784791
Olfr32__chr2	0.0817145	0.0817094	0.999938	0.0784791
Olfr574__chr7	0.0817145	0.0817094	0.999938	0.0784791
Prl7d1__chr13	0.0817145	0.0817094	0.999938	0.0784791
1700001G17Rik__chr1	0.0817147	0.0817094	0.999936	0.0784792
Acnat2__chr4	0.0817147	0.0817094	0.999936	0.0784792
Kcnk18__chr19	0.0817147	0.0817094	0.999936	0.0784792
Olfr1215__chr2	0.0817147	0.0817094	0.999936	0.0784792
Olfr197__chr16	0.0817147	0.0817094	0.999936	0.0784792
Pifo__chr3	0.0817147	0.0817094	0.999936	0.0784792
H2-Q7__chr17	0.081715	0.0817094	0.999932	0.0784795
AI463170__chr12	0.0817154	0.0817094	0.999927	0.0784799
Defa22__chr8	0.0817155	0.0817094	0.999926	0.07848
Olfr622__chr7	0.0817155	0.0817094	0.999926	0.07848
Dmp1__chr5	0.0817157	0.0817094	0.999923	0.0784802
Mir24-2__chr8	0.0817157	0.0817094	0.999923	0.0784802
Eif3j2__chr2	0.0817159	0.0817094	0.999921	0.0784804
AF067061__chr13	0.0817161	0.0818516	1.00166	0.0784806
Myf5__chr10	0.0817163	0.0828171	1.01347	0.0784807
Snora69__chrX	0.0817166	0.0817094	0.999912	0.078481
Snord42a__chr11	0.0817166	0.0817094	0.999912	0.078481
4933406J10Rik__chr7	0.0817181	0.0817094	0.999894	0.0784824
Adam1b__chr5	0.0817181	0.0817094	0.999894	0.0784824
Cym__chr3	0.0817181	0.0817094	0.999894	0.0784824
Grm4__chr17	0.0817181	0.0817094	0.999894	0.0784824
Mir27a__chr8	0.0817181	0.0817094	0.999894	0.0784824
Opalin__chr19	0.0817181	0.0817094	0.999894	0.0784824
Prap1__chr7	0.0817181	0.0817094	0.999894	0.0784824
Pth__chr7	0.0817181	0.0817094	0.999894	0.0784824
Slc25a18__chr6	0.0817181	0.0817094	0.999894	0.0784824
Slc7a10__chr7	0.0817181	0.0817094	0.999894	0.0784824
Accsl__chr2	0.0817185	0.0817094	0.999889	0.0784828
1600016N20Rik__chr7	0.0817188	0.0817094	0.999885	0.078483
Klc3__chr7	0.0817188	0.0817094	0.999885	0.078483
H60b__chr10	0.081719	0.0817094	0.999883	0.0784832
Il13__chr11	0.081719	0.0817094	0.999883	0.0784832
E130218I03Rik__chr4	0.0817198	0.0817094	0.999873	0.078484
Mir1951__chr2	0.0817199	0.0817094	0.999872	0.078484
Mir337__chr12	0.0817199	0.0817094	0.999872	0.078484
Pdia2__chr17	0.0817199	0.0817094	0.999872	0.078484
Mir18b__chrX	0.08172	0.0817094	0.999871	0.0784841
4632427E13Rik__chr7	0.0817201	0.0817094	0.999869	0.0784842
Gm21119__chr8	0.0817201	0.0817094	0.999869	0.0784842
Sapcd1__chr17	0.0817201	0.0817094	0.999869	0.0784842
1700101I11Rik__chr6	0.0817203	0.0826351	1.01119	0.0784844
Olfr676__chr7	0.0817203	0.0817094	0.999867	0.0784844
Tmprss5__chr9	0.0817203	0.0817094	0.999867	0.0784844
2010308F09Rik__chrX	0.0817208	0.0817094	0.99986	0.0784849
Gm5796__chr14	0.0817208	0.0817094	0.99986	0.0784849
Serpinb3b__chr1	0.0817208	0.0817094	0.99986	0.0784849
Fstl3__chr10	0.081721	0.0817094	0.999858	0.0784851
Fbxo41__chr6	0.0817211	0.0817094	0.999857	0.0784852
Olfr283__chr15	0.0817213	0.0817094	0.999854	0.0784854
Artn__chr4	0.0817218	0.0817094	0.999848	0.0784858
Nxph3__chr11	0.081722	0.0820176	1.00362	0.0784859
Cd209e__chr8	0.081722	0.0817094	0.999847	0.0784859
Ear5__chr14	0.081722	0.0817094	0.999847	0.0784859
Fam47e__chr5	0.081722	0.0817094	0.999847	0.0784859
Krt32__chr11	0.081722	0.0817094	0.999847	0.0784859
Lpo__chr11	0.081722	0.0817094	0.999847	0.0784859
Mrgpra1__chr7	0.081722	0.0817094	0.999847	0.0784859
Olfr1024__chr2	0.081722	0.0817094	0.999847	0.0784859
Olfr1061__chr2	0.081722	0.0817094	0.999847	0.0784859
Gml__chr15	0.0817222	0.0817781	1.00068	0.0784862
Snord42b__chr11	0.0817222	0.0817094	0.999843	0.0784862
9230009I02Rik__chr11	0.0817223	0.0817094	0.999843	0.0784862
Gpr173__chrX	0.0817223	0.0817094	0.999843	0.0784862
Miat__chr5	0.0817223	0.0817094	0.999843	0.0784862
Gpat2__chr2	0.0817223	0.0817094	0.999842	0.0784863
Ngb__chr12	0.0817223	0.0817094	0.999842	0.0784863
Pcdha2__chr18	0.0817223	0.0817094	0.999842	0.0784863
Foxa3__chr7	0.0817224	0.0817094	0.999842	0.0784863
Spaca1__chr4	0.0817224	0.0817094	0.999842	0.0784863
Sstr3__chr15	0.0817224	0.0817094	0.999842	0.0784863
Cbln2__chr18	0.0817225	0.0817094	0.99984	0.0784864
Gm5091__chr17	0.0817225	0.0817094	0.99984	0.0784864
Tmem163__chr1	0.0817225	0.0817094	0.99984	0.0784864
Lpar5__chr6	0.0817225	0.0817094	0.99984	0.0784864
Olfr620__chr7	0.0817229	0.0817094	0.999835	0.0784868
Gm3500__chr14	0.0817232	0.0817094	0.999831	0.0784871
Rab26__chr17	0.0817232	0.0817094	0.999831	0.0784871
Snord4a__chr11	0.0817232	0.0817094	0.999831	0.0784871
Tmprss3__chr17	0.0817233	0.0817094	0.99983	0.0784872
Lce1l__chr3	0.0817236	0.0817094	0.999827	0.0784874
Olfr1239__chr2	0.0817236	0.0817094	0.999827	0.0784874
Olfr1270__chr2	0.0817237	0.0820057	1.00345	0.0784875
0610012H03Rik__chr2	0.0817237	0.0817094	0.999826	0.0784875
1700016L21Rik__chr1	0.0817237	0.0817094	0.999826	0.0784875
1700065I17Rik__chr18	0.0817237	0.0817094	0.999826	0.0784875
4930527F14Rik__chr14	0.0817237	0.0817094	0.999826	0.0784875
4930552N02Rik__chr4	0.0817237	0.0817094	0.999826	0.0784875
4933425L06Rik__chr13	0.0817237	0.0817094	0.999826	0.0784875
Barhl1__chr2	0.0817237	0.0817094	0.999826	0.0784875
Bpifa1__chr2	0.0817237	0.0817094	0.999826	0.0784875
C9__chr15	0.0817237	0.0817094	0.999826	0.0784875
Ccdc13__chr9	0.0817237	0.0817094	0.999826	0.0784875
Ccr8__chr9	0.0817237	0.0817094	0.999826	0.0784875
Ces2d-ps__chr8	0.0817237	0.0817094	0.999826	0.0784875
Doxl2__chr6	0.0817237	0.0817094	0.999826	0.0784875
Dsg1c__chr18	0.0817237	0.0817094	0.999826	0.0784875
E230019M04Rik__chrX	0.0817237	0.0817094	0.999826	0.0784875
Eddm3b__chr14	0.0817237	0.0817094	0.999826	0.0784875
Gdf2__chr14	0.0817237	0.0817094	0.999826	0.0784875
Glra1__chr11	0.0817237	0.0817094	0.999826	0.0784875
Gm10373__chr15	0.0817237	0.0817094	0.999826	0.0784875
Gm11595__chr11	0.0817237	0.0817094	0.999826	0.0784875
Gm20408__chr17	0.0817237	0.0817094	0.999826	0.0784875
Gm6614__chr6	0.0817237	0.0817094	0.999826	0.0784875
H2-M10.1__chr17	0.0817237	0.0817094	0.999826	0.0784875
Klrc3__chr6	0.0817237	0.0817094	0.999826	0.0784875
Krt35__chr11	0.0817237	0.0817094	0.999826	0.0784875
Krt6b__chr15	0.0817237	0.0817094	0.999826	0.0784875
Krtap5-2__chr7	0.0817237	0.0817094	0.999826	0.0784875
Lbx1__chr19	0.0817237	0.0817094	0.999826	0.0784875
Mbd3l2__chr9	0.0817237	0.0817094	0.999826	0.0784875
Nphs2__chr1	0.0817237	0.0817094	0.999826	0.0784875
Olfr11__chr13	0.0817237	0.0817094	0.999826	0.0784875
Olfr1181__chr2	0.0817237	0.0817094	0.999826	0.0784875
Olfr346__chr2	0.0817237	0.0817094	0.999826	0.0784875
Olfr381__chr11	0.0817237	0.0817094	0.999826	0.0784875
Olfr46__chr7	0.0817237	0.0817094	0.999826	0.0784875
Olfr461__chr6	0.0817237	0.0817094	0.999826	0.0784875
Olfr491__chr7	0.0817237	0.0817094	0.999826	0.0784875
Olfr695__chr7	0.0817237	0.0817094	0.999826	0.0784875
Olfr993__chr2	0.0817237	0.0817094	0.999826	0.0784875
Pla2g4d__chr2	0.0817237	0.0817094	0.999826	0.0784875
Rfpl4b__chr10	0.0817237	0.0817094	0.999826	0.0784875
Rhox7__chrX	0.0817237	0.0817094	0.999826	0.0784875
Scgb2b19__chr7	0.0817237	0.0817094	0.999826	0.0784875
Sgcz__chr8	0.0817237	0.0817094	0.999826	0.0784875
Slc6a5__chr7	0.0817237	0.0817094	0.999826	0.0784875
Spatc1__chr15	0.0817237	0.0817094	0.999826	0.0784875
Speer4d__chr5	0.0817237	0.0817094	0.999826	0.0784875
Ssxb8__chrX	0.0817237	0.0817094	0.999826	0.0784875
Taar7e__chr10	0.0817237	0.0817094	0.999826	0.0784875
Upk3bl__chr5	0.0817237	0.0817094	0.999826	0.0784875
Vmn1r235__chr17	0.0817237	0.0817094	0.999826	0.0784875
Vmn1r69__chr7	0.0817237	0.0817094	0.999826	0.0784875
Vmn2r26__chr6	0.0817237	0.0817094	0.999826	0.0784875
Gm16325__chr3	0.0817238	0.0817094	0.999824	0.0784877
Pcsk1n__chrX	0.0817238	0.0817094	0.999824	0.0784877
Tmem253__chr14	0.0817238	0.0817094	0.999824	0.0784877
2010300C02Rik__chr1	0.0817239	0.0817094	0.999823	0.0784877
Gm14873__chr17	0.0817241	0.0817094	0.99982	0.078488
Snord82__chr1	0.0817242	0.0817094	0.999819	0.078488
4921530D09Rik__chr2	0.0817243	0.0817094	0.999818	0.0784881
Olfr424__chr1	0.0817243	0.0817094	0.999818	0.0784881
Olfr61__chr7	0.0817243	0.0817094	0.999818	0.0784881
4930563F08Rik__chr5	0.0817243	0.0817094	0.999818	0.0784881
Cldn10__chr14	0.0817247	0.0817094	0.999814	0.0784884
Psors1c2__chr17	0.0817247	0.0817094	0.999813	0.0784885
Tbx10__chr19	0.0817249	0.0817094	0.999811	0.0784887
1190003K10Rik__chr13	0.081725	0.0817094	0.999809	0.0784887
Cd207__chr6	0.0817251	0.0817094	0.999809	0.0784888
Cyp2w1__chr5	0.0817253	0.0820119	1.00351	0.078489
1700113H08Rik__chr10	0.0817253	0.0817094	0.999806	0.078489
4930474N09Rik__chr12	0.0817253	0.0817094	0.999806	0.078489
4930488L21Rik__chr8	0.0817253	0.0817094	0.999806	0.078489
4933406K04Rik__chr12	0.0817253	0.0817094	0.999806	0.078489
Gm4251__chr14	0.0817253	0.0817094	0.999806	0.078489
Gm5166__chrX	0.0817253	0.0817094	0.999806	0.078489
Gm8363__chr17	0.0817253	0.0817094	0.999806	0.078489
Habp2__chr19	0.0817253	0.0817094	0.999806	0.078489
Klk4__chr7	0.0817253	0.0817094	0.999806	0.078489
Krtap1-3__chr11	0.0817253	0.0817094	0.999806	0.078489
Krtap5-3__chr7	0.0817253	0.0817094	0.999806	0.078489
Olfr1086__chr2	0.0817253	0.0817094	0.999806	0.078489
Olfr181__chr16	0.0817253	0.0817094	0.999806	0.078489
Olfr298__chr7	0.0817253	0.0817094	0.999806	0.078489
Olfr401__chr11	0.0817253	0.0817094	0.999806	0.078489
Olfr874__chr9	0.0817253	0.0817094	0.999806	0.078489
Olfr969__chr9	0.0817253	0.0817094	0.999806	0.078489
Prl3a1__chr13	0.0817253	0.0817094	0.999806	0.078489
Sh2d1b2__chr1	0.0817253	0.0817094	0.999806	0.078489
Slc5a9__chr4	0.0817253	0.0817094	0.999806	0.078489
Smcp__chr3	0.0817253	0.0817094	0.999806	0.078489
Tas2r122__chr6	0.0817253	0.0817094	0.999806	0.078489
Tcp10c__chr17	0.0817253	0.0817094	0.999806	0.078489
Tsnaxip1__chr8	0.0817253	0.0817094	0.999806	0.078489
Tuba3b__chr6	0.0817253	0.0817094	0.999806	0.078489
Vmn1r23__chr6	0.0817253	0.0817094	0.999806	0.078489
Vmn1r40__chr6	0.0817253	0.0817094	0.999806	0.078489
Vmn2r90__chr17	0.0817253	0.0817094	0.999806	0.078489
Olfr784__chr10	0.0817255	0.0817094	0.999804	0.0784892
1700001J03Rik__chr5	0.0817256	0.0817094	0.999802	0.0784893
Jakmip1__chr5	0.0817256	0.0817094	0.999802	0.0784893
Snora41__chr1	0.0817256	0.0817094	0.999802	0.0784893
1700045H11Rik__chr4	0.0817257	0.0817094	0.999801	0.0784894
Gm3716__chr5	0.0817257	0.0817094	0.999801	0.0784894
Utf1__chr7	0.0817257	0.0817094	0.999801	0.0784894
Nps__chr7	0.0817259	0.0817094	0.999799	0.0784895
Hist1h3d__chr13	0.081726	0.0836869	1.02399	0.0784897
4930430D24Rik__chrX	0.081726	0.0817094	0.999797	0.0784897
Aadat__chr8	0.081726	0.0817094	0.999797	0.0784897
Crybb2__chr5	0.081726	0.0817094	0.999797	0.0784897
E130201H02Rik__chr7	0.081726	0.0817094	0.999797	0.0784897
Fam50b__chr13	0.081726	0.0817094	0.999797	0.0784897
LOC101243624__chr3	0.081726	0.0817094	0.999797	0.0784897
Lrrc34__chr3	0.081726	0.0817094	0.999797	0.0784897
Trpv1__chr11	0.081726	0.0817094	0.999797	0.0784897
Gm20605__chr5	0.0817265	0.0817094	0.999791	0.0784902
Gm3696__chr14	0.0817267	0.0817094	0.999788	0.0784903
Olfr134__chr17	0.0817267	0.0817094	0.999788	0.0784903
Vmn2r27__chr6	0.0817267	0.0817094	0.999788	0.0784903
9930111J21Rik2__chr11	0.0817268	0.0817094	0.999787	0.0784904
Pdcd1__chr1	0.0817268	0.0817094	0.999787	0.0784904
Qprt__chr7	0.0817269	0.0817094	0.999786	0.0784905
Klri1__chr6	0.081727	0.0817094	0.999785	0.0784906
Snord96a__chr11	0.0817271	0.0817094	0.999783	0.0784907
Tex37__chr6	0.0817277	0.0817094	0.999776	0.0784913
Rprml__chr11	0.0817279	0.0817094	0.999773	0.0784915
Hist1h4b__chr13	0.081728	0.0817094	0.999772	0.0784915
Pspn__chr17	0.081728	0.0817094	0.999772	0.0784915
Naip7__chr13	0.0817283	0.0817094	0.999769	0.0784918
Mup4__chr4	0.0817288	0.0817094	0.999763	0.0784922
Cyp4f17__chr17	0.0817288	0.0817094	0.999763	0.0784923
Sntb1__chr15	0.0817289	0.0818699	1.00173	0.0784923
Otos__chr1	0.0817289	0.0817094	0.999762	0.0784923
Rundc3a__chr11	0.0817289	0.0817094	0.999762	0.0784923
E030044B06Rik__chr19	0.0817289	0.0845994	1.03512	0.0784923
Olfr1016__chr2	0.0817289	0.0826237	1.01095	0.0784923
Cga__chr4	0.0817289	0.0823128	1.00714	0.0784923
4922501L14Rik__chr3	0.0817289	0.0819763	1.00303	0.0784923
1810012K16Rik__chr8	0.0817289	0.0817094	0.999762	0.0784923
Csn2__chr5	0.0817289	0.0817094	0.999762	0.0784923
Dlx6as2__chr6	0.0817289	0.0817094	0.999762	0.0784923
Gm5662__chr12	0.0817289	0.0817094	0.999762	0.0784923
Hbq1b__chr11	0.0817289	0.0817094	0.999762	0.0784923
Mcpt8__chr14	0.0817289	0.0817094	0.999762	0.0784923
Nxf7__chrX	0.0817289	0.0817094	0.999762	0.0784923
Olfr17__chr7	0.0817289	0.0817094	0.999762	0.0784923
Olfr201__chr16	0.0817289	0.0817094	0.999762	0.0784923
Olfr659__chr7	0.0817289	0.0817094	0.999762	0.0784923
Olfr707__chr7	0.0817289	0.0817094	0.999762	0.0784923
Vmn2r68__chr7	0.0817289	0.0817094	0.999762	0.0784923
Hist1h2ak__chr13	0.0817294	0.0817094	0.999756	0.0784928
Crygf__chr1	0.0817295	0.0817094	0.999754	0.0784929
Dntt__chr19	0.0817295	0.0817094	0.999754	0.0784929
Spata31d1b__chr13	0.0817295	0.0817094	0.999754	0.0784929
Aipl1__chr11	0.08173	0.0817094	0.999748	0.0784934
Stpg1__chr4	0.08173	0.0817094	0.999748	0.0784934
Fabp2__chr3	0.0817303	0.0817094	0.999744	0.0784937
4930404A10Rik__chr11	0.0817305	0.0817094	0.999742	0.0784939
Frmpd3__chrX	0.0817305	0.0817094	0.999742	0.0784939
Snord88c__chr7	0.0817305	0.0817094	0.999742	0.0784939
Calb2__chr8	0.0817306	0.0817094	0.999741	0.0784939
Hkdc1__chr10	0.0817308	0.0817094	0.999739	0.0784941
Tlr12__chr4	0.0817308	0.0817094	0.999739	0.0784941
Olfr1444__chr19	0.0817309	0.0817094	0.999738	0.0784942
Gm1821__chr11	0.081731	0.0817094	0.999735	0.0784943
Vmn1r12__chr6	0.0817311	0.0817094	0.999735	0.0784944
Snora19__chr19	0.0817311	0.0817094	0.999734	0.0784944
Olfr1271__chr2	0.0817312	0.0817094	0.999734	0.0784944
Sppl2c__chr11	0.0817313	0.0817094	0.999733	0.0784945
1700008O03Rik__chr7	0.0817316	0.0817094	0.999729	0.0784948
Acaa1b__chr9	0.0817316	0.0817094	0.999729	0.0784948
Lyzl4__chr9	0.0817316	0.0817094	0.999728	0.0784948
Gpr12__chr5	0.0817316	0.0834443	1.02096	0.0784949
1700006E09Rik__chr11	0.0817316	0.0817094	0.999728	0.0784949
1700034P13Rik__chr1	0.0817316	0.0817094	0.999728	0.0784949
4930547E08Rik__chr2	0.0817316	0.0817094	0.999728	0.0784949
9430014N10Rik__chr15	0.0817316	0.0817094	0.999728	0.0784949
Antxrl__chr14	0.0817316	0.0817094	0.999728	0.0784949
Cplx1__chr5	0.0817316	0.0817094	0.999728	0.0784949
Foxi1__chr11	0.0817316	0.0817094	0.999728	0.0784949
Gabrq__chrX	0.0817316	0.0817094	0.999728	0.0784949
Gm17689__chr9	0.0817316	0.0817094	0.999728	0.0784949
Gm9__chrX	0.0817316	0.0817094	0.999728	0.0784949
Klra22__chr6	0.0817316	0.0817094	0.999728	0.0784949
Lipf__chr19	0.0817316	0.0817094	0.999728	0.0784949
Matn3__chr12	0.0817316	0.0817094	0.999728	0.0784949
Mtnr1a__chr8	0.0817316	0.0817094	0.999728	0.0784949
Olfr1229__chr2	0.0817316	0.0817094	0.999728	0.0784949
Pcdhb10__chr18	0.0817316	0.0817094	0.999728	0.0784949
Pramel7__chr2	0.0817316	0.0817094	0.999728	0.0784949
Ropn1__chr16	0.0817316	0.0817094	0.999728	0.0784949
Rprl1__chr6	0.0817316	0.0817094	0.999728	0.0784949
Sftpc__chr14	0.0817316	0.0817094	0.999728	0.0784949
Tas2r107__chr6	0.0817316	0.0817094	0.999728	0.0784949
1700001L19Rik__chr13	0.0817317	0.0817094	0.999728	0.0784949
Ces1e__chr8	0.0817318	0.0817094	0.999726	0.078495
Fsd1__chr17	0.0817324	0.0817094	0.999719	0.0784956
Tat__chr8	0.0817325	0.0824069	1.00825	0.0784956
4921511H03Rik__chr5	0.0817325	0.0817094	0.999718	0.0784956
Dusp21__chrX	0.0817325	0.0817094	0.999718	0.0784956
Fhl5__chr4	0.0817325	0.0817094	0.999718	0.0784956
Gm13580__chr2	0.0817325	0.0817094	0.999718	0.0784956
Gnrhr__chr5	0.0817325	0.0817094	0.999718	0.0784956
Klf1__chr8	0.0817325	0.0817094	0.999718	0.0784956
Olfr1036__chr2	0.0817325	0.0817094	0.999718	0.0784956
Olfr1290__chr2	0.0817325	0.0817094	0.999718	0.0784956
Olfr688__chr7	0.0817325	0.0817094	0.999718	0.0784956
Olfr918__chr9	0.0817325	0.0817094	0.999718	0.0784956
Ptf1a__chr2	0.0817325	0.0817094	0.999718	0.0784956
Vmn2r-ps11__chr3	0.0817325	0.0817094	0.999718	0.0784956
Speer1-ps1__chr5	0.0817328	0.0817094	0.999713	0.078496
Npffr2__chr5	0.081733	0.0851631	1.04197	0.0784961
Fbxo2__chr4	0.081733	0.0817094	0.999711	0.0784961
Psg20__chr7	0.0817331	0.0817094	0.99971	0.0784962
1700094J05Rik__chr10	0.0817332	0.0817094	0.999709	0.0784963
1700013G23Rik__chr11	0.0817333	0.0817094	0.999708	0.0784964
Cml5__chr6	0.0817338	0.0817094	0.999702	0.0784969
DQ267102__chr12	0.0817338	0.0817094	0.999702	0.0784969
Gnat1__chr9	0.0817338	0.0817094	0.999702	0.0784969
Olfr1295__chr2	0.0817338	0.0817094	0.999702	0.0784969
Lrrc69__chr4	0.081734	0.0817094	0.9997	0.078497
Gm12839__chr4	0.081734	0.0817094	0.999699	0.0784971
Gm5544__chr3	0.081734	0.0817094	0.999699	0.0784971
Snord1b__chr11	0.0817345	0.0817094	0.999694	0.0784975
Gprin1__chr13	0.0817345	0.0847117	1.03643	0.0784975
Fgg__chr3	0.0817345	0.0817094	0.999693	0.0784975
Gtf2a1l__chr17	0.0817345	0.0817094	0.999693	0.0784975
1700007B14Rik__chr8	0.0817347	0.0817094	0.999691	0.0784976
S100a3__chr3	0.0817348	0.0817094	0.99969	0.0784978
Syndig1l__chr12	0.0817349	0.0817094	0.999688	0.0784979
Cldn6__chr17	0.0817354	0.0817094	0.999682	0.0784983
Fbxo39__chr11	0.0817354	0.0817094	0.999682	0.0784983
Hist1h2bm__chr13	0.0817354	0.0817094	0.999682	0.0784983
Tdpoz3__chr3	0.0817358	0.0817094	0.999677	0.0784987
E130114P18Rik__chr4	0.0817359	0.0817094	0.999676	0.0784988
Mmel1__chr4	0.0817359	0.0817094	0.999676	0.0784988
Serpinb7__chr1	0.0817359	0.0817094	0.999676	0.0784988
Gdf9__chr11	0.0817359	0.0817094	0.999676	0.0784988
Gm16336__chr7	0.081736	0.0817094	0.999675	0.0784989
Hoxc11__chr15	0.081736	0.0817094	0.999675	0.0784989
4930486F22Rik__chr10	0.0817362	0.0817094	0.999673	0.0784991
Cypt4__chr9	0.0817362	0.0817094	0.999673	0.0784991
Gm10451__chr12	0.0817362	0.0817094	0.999673	0.0784991
Gm7073__chrX	0.0817362	0.0817094	0.999673	0.0784991
Olfr788__chr10	0.0817362	0.0817094	0.999672	0.0784991
Snord49a__chr11	0.0817363	0.0817094	0.999671	0.0784992
Snord17__chr2	0.081737	0.0817781	1.0005	0.0784998
Oosp1__chr19	0.081737	0.0817094	0.999662	0.0784998
Fibcd1__chr2	0.0817373	0.0817094	0.999658	0.0785001
Nmbr__chr10	0.0817376	0.0817094	0.999655	0.0785004
Fam131c__chr4	0.0817377	0.0817094	0.999654	0.0785005
Agbl1__chr7	0.0817377	0.0817094	0.999654	0.0785005
Chrnb3__chr8	0.0817378	0.0817094	0.999653	0.0785006
Olfr812__chr10	0.0817379	0.0817094	0.999651	0.0785007
Olfr992__chr2	0.0817379	0.0817094	0.999651	0.0785007
Cldn4__chr5	0.0817381	0.0817094	0.999649	0.0785008
Mir743b__chrX	0.0817381	0.0817094	0.999649	0.0785008
C230079O03Rik__chr7	0.0817381	0.0817094	0.999649	0.0785008
6430531B16Rik__chr7	0.0817383	0.0817094	0.999647	0.078501
Pitx3__chr19	0.0817383	0.0817094	0.999647	0.078501
1810019J16Rik__chr4	0.0817383	0.0817094	0.999646	0.078501
4930452G13Rik__chr14	0.0817383	0.0817094	0.999646	0.078501
B230119M05Rik__chrX	0.0817383	0.0817094	0.999646	0.078501
Defb35__chr8	0.0817383	0.0817094	0.999646	0.078501
Gm17019__chr5	0.0817383	0.0817094	0.999646	0.078501
Grm2__chr9	0.0817383	0.0817094	0.999646	0.078501
Krtap4-2__chr11	0.0817383	0.0817094	0.999646	0.078501
Olfr1209__chr2	0.0817383	0.0817094	0.999646	0.078501
Olfr394__chr11	0.0817383	0.0817094	0.999646	0.078501
Olfr419__chr1	0.0817383	0.0817094	0.999646	0.078501
Olfr902__chr9	0.0817383	0.0817094	0.999646	0.078501
Spink7__chr18	0.0817383	0.0817094	0.999646	0.078501
4930519D14Rik__chr13	0.0817384	0.0817094	0.999646	0.0785011
8030442B05Rik__chr2	0.0817384	0.0817094	0.999646	0.0785011
E330009J07Rik__chr6	0.0817384	0.0817094	0.999646	0.0785011
Klk1__chr7	0.0817384	0.0817094	0.999646	0.0785011
Olfr1009__chr2	0.0817384	0.0817094	0.999646	0.0785011
Mir3096__chr5	0.0817385	0.0817094	0.999644	0.0785012
EU599041__chr7	0.0817388	0.0835715	1.02242	0.0785015
Olfr1284__chr2	0.0817388	0.0817781	1.00048	0.0785015
Actrt1__chrX	0.0817388	0.0817094	0.999641	0.0785015
Gm3428__chr9	0.0817388	0.0817094	0.999641	0.0785015
Gm5111__chr6	0.0817388	0.0817094	0.999641	0.0785015
Gm8633__chr10	0.0817388	0.0817094	0.999641	0.0785015
Mir3475__chrX	0.0817388	0.0817094	0.999641	0.0785015
Olfr1080__chr2	0.0817388	0.0817094	0.999641	0.0785015
Olfr1199__chr2	0.0817388	0.0817094	0.999641	0.0785015
Olfr30__chr11	0.0817388	0.0817094	0.999641	0.0785015
Ppef1__chrX	0.0817388	0.0817094	0.999641	0.0785015
Smok3b__chr5	0.0817388	0.0817094	0.999641	0.0785015
Tgm6__chr2	0.0817388	0.0817094	0.999641	0.0785015
Vmn2r82__chr10	0.0817388	0.0817094	0.999641	0.0785015
4933430N04Rik__chr8	0.0817388	0.0817094	0.999641	0.0785015
Mt4__chr8	0.0817388	0.0817094	0.99964	0.0785015
Olfr64__chr7	0.0817392	0.0817094	0.999635	0.0785019
Spink13__chr18	0.0817393	0.0817094	0.999634	0.078502
Hs3st6__chr17	0.0817393	0.0817094	0.999634	0.078502
Gltpd2__chr11	0.0817394	0.0817094	0.999633	0.078502
Mir3112__chrX	0.0817394	0.0817094	0.999633	0.078502
Cyp2c50__chr19	0.0817397	0.0817094	0.99963	0.0785023
Gm21276__chr7	0.0817397	0.0817094	0.99963	0.0785023
Gm2516__chr8	0.0817397	0.0817094	0.99963	0.0785023
Itgad__chr7	0.0817397	0.0817094	0.99963	0.0785023
Msx1as__chr5	0.0817397	0.0817094	0.99963	0.0785023
Olig3__chr10	0.0817397	0.0817094	0.99963	0.0785023
Tekt3__chr11	0.0817397	0.0817094	0.99963	0.0785023
Vmn1r172__chr7	0.0817397	0.0817094	0.99963	0.0785023
Gm13446__chr2	0.0817397	0.0817094	0.99963	0.0785023
Gdf5__chr2	0.0817398	0.0817094	0.999628	0.0785024
Olfr1426__chr19	0.0817399	0.0817094	0.999627	0.0785025
Tnk1__chr11	0.0817399	0.0817094	0.999627	0.0785025
1700023F06Rik__chr11	0.0817399	0.0817094	0.999627	0.0785025
Pnliprp2__chr19	0.0817403	0.0837235	1.02426	0.0785028
1700108J01Rik__chr14	0.0817403	0.0817094	0.999623	0.0785028
4933428C19Rik__chr4	0.0817403	0.0817094	0.999623	0.0785028
9230102K24Rik__chr10	0.0817403	0.0817094	0.999623	0.0785028
Bmp3__chr5	0.0817403	0.0817094	0.999623	0.0785028
Ceacam3__chr7	0.0817403	0.0817094	0.999623	0.0785028
Gfap__chr11	0.0817403	0.0817094	0.999623	0.0785028
Gm13752__chr2	0.0817403	0.0817094	0.999623	0.0785028
Gm19583__chr5	0.0817403	0.0817094	0.999623	0.0785028
Mrgprb2__chr7	0.0817403	0.0817094	0.999623	0.0785028
Olfr1109__chr2	0.0817403	0.0817094	0.999623	0.0785028
Olfr266__chr3	0.0817403	0.0817094	0.999623	0.0785028
Olfr390__chr11	0.0817403	0.0817094	0.999623	0.0785028
Olfr539__chr7	0.0817403	0.0817094	0.999623	0.0785028
Olfr912__chr9	0.0817403	0.0817094	0.999623	0.0785028
Pde6c__chr19	0.0817403	0.0817094	0.999623	0.0785028
Rnf151__chr17	0.0817403	0.0817094	0.999623	0.0785028
Sdr16c6__chr4	0.0817403	0.0817094	0.999623	0.0785028
Tmem132c__chr5	0.0817403	0.0817094	0.999623	0.0785028
Ugt2b5__chr5	0.0817403	0.0817094	0.999623	0.0785028
Vmn2r74__chr7	0.0817403	0.0817094	0.999623	0.0785028
Vmn2r75__chr7	0.0817403	0.0817094	0.999623	0.0785028
Wdr93__chr7	0.0817403	0.0817094	0.999623	0.0785028
Zfp541__chr7	0.0817403	0.0817094	0.999623	0.0785028
Gng13__chr17	0.0817403	0.0817094	0.999622	0.0785029
Vmn2r63__chr7	0.0817404	0.0817094	0.999622	0.0785029
Cideb__chr14	0.0817404	0.0817094	0.999621	0.0785029
Rgsl1__chr1	0.0817406	0.0817094	0.999619	0.0785031
Mdh1b__chr1	0.0817407	0.0817094	0.999617	0.0785032
Olfr1034__chr2	0.0817408	0.0817094	0.999616	0.0785033
Arid3c__chr4	0.081741	0.0817094	0.999614	0.0785035
Cyp26c1__chr19	0.081741	0.0817094	0.999614	0.0785035
Cyp3a25__chr5	0.081741	0.0817094	0.999614	0.0785035
Fshr__chr17	0.081741	0.0817094	0.999614	0.0785035
Plac8l1__chr18	0.081741	0.0817094	0.999614	0.0785035
Sh2d7__chr9	0.081741	0.0817094	0.999614	0.0785035
Zfp572__chr15	0.081741	0.0817094	0.999614	0.0785035
Smok2a__chr17	0.081741	0.0817094	0.999614	0.0785035
Zkscan7__chr9	0.0817411	0.0817094	0.999612	0.0785036
Lypd5__chr7	0.0817412	0.0817094	0.999611	0.0785037
Armc12__chr17	0.0817413	0.0817094	0.99961	0.0785038
Nlrp4f__chr13	0.0817417	0.0836818	1.02374	0.0785041
Sbspon__chr1	0.0817417	0.0825921	1.0104	0.0785041
1500016L03Rik__chr11	0.0817417	0.0817094	0.999605	0.0785041
Spink14__chr18	0.0817417	0.0817094	0.999605	0.0785041
Mir669k__chr2	0.0817417	0.0817094	0.999605	0.0785042
Slain1__chr14	0.0817417	0.0817094	0.999605	0.0785042
Snord32a__chr7	0.0817417	0.0817094	0.999605	0.0785042
Tbx21__chr11	0.0817417	0.0817094	0.999605	0.0785042
Htr6__chr4	0.0817418	0.0817094	0.999604	0.0785043
Neurog2__chr3	0.0817419	0.0817094	0.999603	0.0785043
Ttll9__chr2	0.081742	0.0817094	0.999601	0.0785044
1700067K01Rik__chr8	0.0817422	0.0817094	0.999599	0.0785046
Scgb1a1__chr19	0.0817422	0.0817094	0.999599	0.0785046
1700018B24Rik__chr3	0.0817425	0.0817094	0.999596	0.0785048
D930015M05Rik__chr2	0.0817425	0.0817094	0.999596	0.0785048
Olfr905__chr9	0.0817425	0.0817094	0.999596	0.0785048
Prop1__chr11	0.0817425	0.0817094	0.999596	0.0785048
Prrxl1__chr14	0.0817425	0.0817094	0.999596	0.0785048
Sval3__chr6	0.0817425	0.0817094	0.999596	0.0785048
Vmn1r183__chr7	0.0817425	0.0817094	0.999596	0.0785048
Rmnd1__chr10	0.0817425	0.0817094	0.999595	0.0785049
Marveld3__chr8	0.0817426	0.0824128	1.0082	0.078505
Asb17__chr3	0.0817426	0.0817094	0.999594	0.078505
Cyp2c39__chr19	0.0817426	0.0817094	0.999594	0.078505
E330034G19Rik__chr14	0.0817426	0.0817094	0.999594	0.078505
Efcab4b__chr6	0.0817426	0.0817094	0.999594	0.078505
Fam229a__chr4	0.0817426	0.0817094	0.999594	0.078505
Fcamr__chr1	0.0817426	0.0817094	0.999594	0.078505
Fev__chr1	0.0817426	0.0817094	0.999594	0.078505
Iqcj__chr3	0.0817426	0.0817094	0.999594	0.078505
Olfr1148__chr2	0.0817426	0.0817094	0.999594	0.078505
Olfr267__chr4	0.0817426	0.0817094	0.999594	0.078505
Olfr681__chr7	0.0817426	0.0817094	0.999594	0.078505
Olfr714__chr7	0.0817426	0.0817094	0.999594	0.078505
Otop1__chr5	0.0817426	0.0817094	0.999594	0.078505
Pcdha1__chr18	0.0817426	0.0817094	0.999594	0.078505
Taar9__chr10	0.0817426	0.0817094	0.999594	0.078505
Igfbp2__chr1	0.0817426	0.0856691	1.04804	0.078505
Fga__chr3	0.0817427	0.0817094	0.999593	0.078505
Snora74a__chr18	0.0817428	0.0817094	0.999592	0.0785051
Ccdc87__chr19	0.081743	0.0821312	1.00475	0.0785053
Snord92__chr17	0.0817431	0.0818516	1.00133	0.0785055
Hist1h2bk__chr13	0.0817431	0.0817094	0.999587	0.0785055
4930584F24Rik__chr5	0.0817432	0.0817094	0.999587	0.0785055
Fabp1__chr6	0.0817435	0.0817094	0.999583	0.0785058
Prss50__chr9	0.0817435	0.0817094	0.999583	0.0785058
Tssk6__chr8	0.0817436	0.0817094	0.999581	0.0785059
Ccdc96__chr5	0.0817439	0.0823483	1.00739	0.0785061
Ceacam5__chr7	0.0817439	0.0817094	0.999578	0.0785062
Fxyd4__chr6	0.081744	0.0817094	0.999577	0.0785063
Pramef12__chr4	0.0817441	0.084691	1.03605	0.0785064
9230115E21Rik__chr9	0.0817441	0.0817094	0.999576	0.0785064
AA387883__chr19	0.0817441	0.0817094	0.999576	0.0785064
Kcnj9__chr1	0.0817441	0.0817094	0.999576	0.0785064
Lrrc43__chr5	0.0817441	0.0817094	0.999576	0.0785064
Mir873__chr4	0.0817441	0.0817094	0.999576	0.0785064
Olfr1130__chr2	0.0817441	0.0817094	0.999576	0.0785064
Olfr1512__chr14	0.0817441	0.0817094	0.999576	0.0785064
Olfr190__chr16	0.0817441	0.0817094	0.999576	0.0785064
Olfr206__chr16	0.0817441	0.0817094	0.999576	0.0785064
Olfr464__chr11	0.0817441	0.0817094	0.999576	0.0785064
Olfr493__chr7	0.0817441	0.0817094	0.999576	0.0785064
Olfr75-ps1__chr11	0.0817441	0.0817094	0.999576	0.0785064
Sowahd__chrX	0.0817441	0.0817094	0.999576	0.0785064
Syce1l__chr8	0.0817441	0.0817094	0.999576	0.0785064
Vmn1r1__chr1	0.0817441	0.0817094	0.999576	0.0785064
Wnt3a__chr11	0.0817441	0.0817094	0.999576	0.0785064
1700030M09Rik__chr8	0.0817443	0.0817094	0.999574	0.0785065
4930524N10Rik__chrX	0.0817443	0.0817094	0.999574	0.0785065
Cartpt__chr13	0.0817443	0.0817094	0.999574	0.0785065
E030002O03Rik__chr7	0.0817443	0.0817094	0.999574	0.0785065
Eps8l3__chr3	0.0817443	0.0817094	0.999574	0.0785065
Krt9__chr11	0.0817443	0.0817094	0.999574	0.0785065
Msmb__chr14	0.0817443	0.0817094	0.999574	0.0785065
Nobox__chr6	0.0817443	0.0817094	0.999574	0.0785065
Nup62-il4i1__chr7	0.0817443	0.0817094	0.999574	0.0785065
Olfr1408__chr1	0.0817443	0.0817094	0.999574	0.0785065
Olfr564__chr7	0.0817443	0.0817094	0.999574	0.0785065
Olfr771__chr10	0.0817443	0.0817094	0.999574	0.0785065
Olfr924__chr9	0.0817443	0.0817094	0.999574	0.0785065
Ovol2__chr2	0.0817443	0.0817094	0.999574	0.0785065
Pcdha5__chr18	0.0817443	0.0817094	0.999574	0.0785065
Prl8a8__chr13	0.0817443	0.0817094	0.999574	0.0785065
Sstr1__chr12	0.0817443	0.0817094	0.999574	0.0785065
Sva__chr6	0.0817443	0.0817094	0.999574	0.0785065
Ap3b2__chr7	0.0817443	0.0817094	0.999574	0.0785065
Pira6__chr7	0.0817444	0.0817094	0.999572	0.0785066
Hist1h4a__chr13	0.0817445	0.0817094	0.999571	0.0785067
Fcnb__chr2	0.0817449	0.0817094	0.999566	0.0785071
Ppp1r14d__chr2	0.0817449	0.0817094	0.999566	0.0785071
A630012P03Rik__chrX	0.0817451	0.0817094	0.999564	0.0785072
AI854517__chr7	0.0817451	0.0817094	0.999564	0.0785072
C1rb__chr6	0.0817451	0.0817094	0.999564	0.0785072
Ccdc178__chr18	0.0817451	0.0817094	0.999564	0.0785072
Clcnka__chr4	0.0817451	0.0817094	0.999564	0.0785072
Cyp17a1__chr19	0.0817451	0.0817094	0.999564	0.0785072
Rhox12__chrX	0.0817451	0.0817094	0.999564	0.0785072
Vmn1r174__chr7	0.0817451	0.0817094	0.999564	0.0785072
Cldn23__chr8	0.0817451	0.0817094	0.999563	0.0785073
Nkx6-2__chr7	0.0817451	0.0817094	0.999563	0.0785073
Hmga1-rs1__chr17	0.0817453	0.0817094	0.999561	0.0785075
Olfr1446__chr19	0.0817454	0.0817094	0.99956	0.0785076
1700022E09Rik__chr16	0.0817455	0.0817094	0.999559	0.0785076
Pdilt__chr7	0.0817455	0.0846202	1.03517	0.0785077
Ccdc105__chr10	0.0817456	0.0817094	0.999557	0.0785078
Hgd__chr16	0.0817458	0.0817094	0.999556	0.0785079
Mir5106__chr4	0.0817458	0.0817094	0.999556	0.0785079
Olfr1404__chr1	0.0817459	0.0817094	0.999554	0.078508
Vmo1__chr11	0.081746	0.0838936	1.02627	0.0785081
Gp1ba__chr11	0.0817461	0.0829515	1.01475	0.0785082
1700066B17Rik__chr1	0.0817461	0.0817094	0.999552	0.0785082
1700112J05Rik__chr5	0.0817461	0.0817094	0.999552	0.0785082
4931431C16Rik__chr5	0.0817461	0.0817094	0.999552	0.0785082
Htr1a__chr13	0.0817461	0.0817094	0.999552	0.0785082
Krt71__chr15	0.0817461	0.0817094	0.999552	0.0785082
Mir196a-1__chr11	0.0817461	0.0817094	0.999552	0.0785082
Olfr118__chr17	0.0817461	0.0817094	0.999552	0.0785082
Prm3__chr16	0.0817461	0.0817094	0.999552	0.0785082
Psg18__chr7	0.0817461	0.0817094	0.999552	0.0785082
Tomt__chr7	0.0817461	0.0817094	0.999552	0.0785082
Tsks__chr7	0.0817461	0.0817094	0.999552	0.0785082
Wfdc3__chr2	0.0817461	0.0817094	0.999552	0.0785082
Wnt1__chr15	0.0817461	0.0817094	0.999552	0.0785082
Zdhhc25__chr15	0.0817461	0.0817094	0.999552	0.0785082
Olig2__chr16	0.0817463	0.0840784	1.02853	0.0785084
Lect2__chr13	0.0817464	0.0817094	0.999547	0.0785085
1700024F13Rik__chr13	0.0817464	0.0817094	0.999547	0.0785085
Krt5__chr15	0.0817465	0.0817094	0.999547	0.0785085
Slc35d3__chr10	0.0817466	0.0817094	0.999545	0.0785087
4930502E18Rik__chrX	0.0817468	0.0817094	0.999543	0.0785088
2210417A02Rik__chr5	0.0817469	0.0817094	0.999542	0.0785089
Dlgap3__chr4	0.0817469	0.0817094	0.999542	0.0785089
1700025F22Rik__chr19	0.0817471	0.0818516	1.00128	0.0785092
4930438E09Rik__chr14	0.0817471	0.0817094	0.999539	0.0785092
Bpifa6__chr2	0.0817471	0.0817094	0.999539	0.0785092
D030047H15Rik__chr7	0.0817471	0.0817094	0.999539	0.0785092
Lce3b__chr3	0.0817471	0.0817094	0.999539	0.0785092
Nlrp14__chr7	0.0817471	0.0817094	0.999539	0.0785092
Olfr968__chr9	0.0817471	0.0817094	0.999539	0.0785092
Prr9__chr3	0.0817471	0.0817094	0.999539	0.0785092
Prss56__chr1	0.0817471	0.0817094	0.999539	0.0785092
Vmn1r225__chr17	0.0817471	0.0817094	0.999539	0.0785092
4933407E24Rik__chr4	0.0817472	0.0817094	0.999537	0.0785092
Hist1h1t__chr13	0.0817472	0.0817094	0.999537	0.0785092
Olfr955__chr9	0.0817473	0.0817094	0.999537	0.0785093
Dnajc22__chr15	0.0817473	0.0817094	0.999537	0.0785093
Pira2__chr7	0.0817474	0.0817094	0.999535	0.0785094
Ugt2b34__chr5	0.0817475	0.0817094	0.999534	0.0785095
5830403L16Rik__chr1	0.0817475	0.0817094	0.999534	0.0785095
Fxyd3__chr7	0.0817475	0.0817094	0.999534	0.0785095
Tcte3__chr17	0.0817477	0.0817094	0.999532	0.0785097
Zfp781__chr10	0.0817479	0.0817094	0.999529	0.0785099
Syt9__chr7	0.0817481	0.0817094	0.999527	0.07851
Olfr147__chr9	0.0817482	0.0817094	0.999525	0.0785102
Vmn2r17__chr5	0.0817482	0.0817094	0.999525	0.0785102
Asic1__chr15	0.0817482	0.0817094	0.999525	0.0785102
Mpped1__chr15	0.0817484	0.0817094	0.999523	0.0785103
Iapp__chr6	0.0817486	0.0817094	0.999521	0.0785105
Lrit3__chr3	0.0817486	0.0817094	0.999521	0.0785105
Mir5119__chr11	0.0817486	0.0817094	0.999521	0.0785105
Vmn1r17__chr6	0.0817486	0.0817094	0.999521	0.0785105
4930526D03Rik__chr2	0.0817486	0.0817094	0.999521	0.0785105
Ddb2__chr2	0.0817496	0.0818988	1.00183	0.0785114
Serpina9__chr12	0.0817498	0.0817094	0.999506	0.0785116
2200002J24Rik__chr7	0.08175	0.0817094	0.999504	0.0785117
Trim14__chr4	0.08175	0.0817094	0.999504	0.0785117
Evx1__chr6	0.0817501	0.0817094	0.999502	0.0785119
Gm7714__chr5	0.0817501	0.0817094	0.999502	0.0785119
1700109G15Rik__chr11	0.0817502	0.0817094	0.999501	0.078512
4930433B08Rik__chr3	0.0817502	0.0817094	0.999501	0.078512
Btnl1__chr17	0.0817502	0.0817094	0.999501	0.078512
Gm11564__chr11	0.0817502	0.0817094	0.999501	0.078512
Otoa__chr7	0.0817503	0.0817094	0.999499	0.0785121
1700021N21Rik__chr4	0.0817504	0.0817094	0.999499	0.0785121
Azgp1__chr5	0.0817504	0.0817094	0.999499	0.0785121
Ccdc121__chr1	0.0817504	0.0817094	0.999499	0.0785121
Ces1b__chr8	0.0817504	0.0817094	0.999499	0.0785121
Gm362__chrX	0.0817504	0.0817094	0.999499	0.0785121
Gm5868__chr5	0.0817504	0.0817094	0.999499	0.0785121
Mir669m-2__chrX	0.0817504	0.0817094	0.999499	0.0785121
Olfr171__chr16	0.0817504	0.0817094	0.999499	0.0785121
Otor__chr2	0.0817504	0.0817094	0.999499	0.0785121
Retnlb__chr16	0.0817504	0.0817094	0.999499	0.0785121
Tpo__chr12	0.0817504	0.0817094	0.999499	0.0785121
Rims3__chr4	0.0817504	0.0817094	0.999499	0.0785121
1700057G04Rik__chr9	0.0817505	0.0817094	0.999497	0.0785123
Acat3__chr17	0.0817509	0.0819704	1.00268	0.0785127
D930007P13Rik__chr15	0.081751	0.0817094	0.999491	0.0785127
Gdf7__chr12	0.081751	0.0817094	0.999491	0.0785127
Spink6__chr18	0.081751	0.0817094	0.999491	0.0785127
Vmn1r4__chr6	0.0817512	0.0817094	0.999489	0.0785129
2310061N02Rik__chr16	0.0817513	0.0817094	0.999488	0.078513
Stpg2__chr3	0.0817513	0.0817094	0.999488	0.078513
Gm6878__chr14	0.0817514	0.0817094	0.999487	0.078513
Vmn1r11__chr6	0.0817514	0.0817094	0.999487	0.0785131
1700104A03Rik__chr9	0.0817515	0.0817094	0.999486	0.0785131
1700112H15Rik__chr1	0.0817515	0.0817094	0.999486	0.0785131
Cyp4x1__chr4	0.0817515	0.0817094	0.999486	0.0785131
Gm5__chr5	0.0817515	0.0817094	0.999486	0.0785131
Hes5__chr4	0.0817515	0.0817094	0.999486	0.0785131
Lrcol1__chr5	0.0817515	0.0817094	0.999486	0.0785131
Odf4__chr11	0.0817515	0.0817094	0.999486	0.0785131
Olfr1134__chr2	0.0817515	0.0817094	0.999486	0.0785131
Olfr12__chr1	0.0817515	0.0817094	0.999486	0.0785131
Olfr1308__chr2	0.0817515	0.0817094	0.999486	0.0785131
Pcdha7__chr18	0.0817515	0.0817094	0.999486	0.0785131
Tas2r116__chr6	0.0817515	0.0817094	0.999486	0.0785131
Stmnd1__chr13	0.0817516	0.0817094	0.999484	0.0785133
Vmn1r202__chr13	0.0817517	0.0817094	0.999483	0.0785133
Gabrd__chr4	0.0817518	0.0817094	0.999482	0.0785135
Dbil5__chr11	0.081752	0.08181	1.00071	0.0785136
2810442N19Rik__chr1	0.081752	0.0817094	0.999479	0.0785136
Gm6034__chr17	0.0817522	0.0817094	0.999477	0.0785138
Olfr1282__chr2	0.0817522	0.0817094	0.999477	0.0785138
Chrnb2__chr3	0.0817526	0.0819655	1.0026	0.0785142
A930003A15Rik__chr16	0.081753	0.0817094	0.999466	0.0785146
Adcyap1__chr17	0.081753	0.0817094	0.999466	0.0785146
Vmn1r77__chr7	0.081753	0.0817094	0.999466	0.0785146
Efcab10__chr12	0.0817531	0.0817094	0.999466	0.0785146
1700058G18Rik__chr10	0.0817532	0.0817094	0.999465	0.0785147
Actl7a__chr4	0.0817532	0.0817094	0.999465	0.0785147
Dnajb7__chr15	0.0817534	0.0817094	0.999463	0.0785149
Ak7__chr12	0.0817535	0.0817094	0.999461	0.078515
Prpmp5__chr6	0.0817535	0.0817094	0.999461	0.078515
Usp17le__chr7	0.0817536	0.0817094	0.999459	0.0785151
Cpsf4l__chr11	0.0817537	0.0817094	0.999459	0.0785152
Spata31d1c__chr13	0.0817537	0.0817094	0.999459	0.0785152
Arl9__chr5	0.0817538	0.0817094	0.999458	0.0785152
Xlr3b__chrX	0.0817538	0.0817094	0.999458	0.0785152
Gm6260__chr3	0.0817539	0.0817094	0.999456	0.0785153
5430402O13Rik__chr6	0.0817542	0.0817094	0.999452	0.0785157
Gm12830__chr4	0.0817542	0.0817094	0.999452	0.0785157
Fmo9__chr1	0.0817545	0.0817094	0.999449	0.0785159
Prl7b1__chr13	0.0817546	0.0817094	0.999447	0.078516
Mir15a__chr14	0.081755	0.0817094	0.999443	0.0785164
Lrtm2__chr6	0.081755	0.0824069	1.00797	0.0785164
Gm11186__chr11	0.081755	0.0817094	0.999443	0.0785164
Sgk2__chr2	0.081755	0.0817094	0.999443	0.0785164
Kcnj1__chr9	0.081755	0.0817094	0.999443	0.0785164
5830418P13Rik__chr9	0.0817551	0.0817094	0.999442	0.0785165
Olfr229__chr9	0.0817551	0.0817094	0.999442	0.0785165
Olfr52__chr2	0.0817551	0.0817094	0.999442	0.0785165
Bpifb1__chr2	0.0817551	0.0817094	0.999441	0.0785165
Spata3__chr1	0.0817551	0.0817094	0.999441	0.0785165
Cckbr__chr7	0.0817552	0.0820057	1.00306	0.0785166
Slc39a12__chr2	0.0817555	0.0817094	0.999437	0.0785168
Gm9866__chr12	0.0817555	0.0817094	0.999436	0.0785169
Olfr170__chr16	0.0817556	0.0817094	0.999436	0.0785169
Tmprss2__chr16	0.0817558	0.0817094	0.999433	0.0785171
C130026L21Rik__chr5	0.0817559	0.0817094	0.999432	0.0785172
Cdh9__chr15	0.0817559	0.0817094	0.999431	0.0785173
Art2a-ps__chr7	0.081756	0.0817094	0.99943	0.0785173
Gm5441__chr12	0.081756	0.0817094	0.99943	0.0785174
Rhcg__chr7	0.081756	0.0817094	0.99943	0.0785174
Zmynd10__chr9	0.081756	0.0817094	0.99943	0.0785174
Gm15070__chrX	0.0817562	0.0817094	0.999428	0.0785175
Krtdap__chr7	0.0817563	0.0817094	0.999427	0.0785176
4930405A10Rik__chr14	0.0817565	0.0817094	0.999424	0.0785178
Amelx__chrX	0.0817565	0.0817094	0.999424	0.0785178
Asz1__chr6	0.0817565	0.0817094	0.999424	0.0785178
Snord19__chr14	0.0817565	0.0817094	0.999424	0.0785178
Vmn1r15__chr6	0.0817567	0.0817094	0.999421	0.078518
Olfr1258__chr2	0.0817568	0.0820959	1.00415	0.0785181
4921511I17Rik__chr12	0.0817568	0.0817094	0.99942	0.0785181
Olfr657__chr7	0.0817568	0.0817094	0.99942	0.0785181
Olfr1212__chr2	0.0817576	0.0817094	0.999411	0.0785188
Trim29__chr9	0.0817576	0.0817094	0.99941	0.0785188
Xlr4a__chrX	0.0817576	0.0817094	0.99941	0.0785188
3010033K07Rik__chr8	0.0817577	0.0817094	0.99941	0.0785189
Mstn__chr1	0.0817579	0.0817094	0.999407	0.078519
C2cd4d__chr3	0.081758	0.0817094	0.999406	0.0785191
Calm5__chr13	0.081758	0.0817094	0.999406	0.0785191
1700057H15Rik__chr4	0.0817581	0.0817094	0.999404	0.0785193
2610035F20Rik__chr14	0.0817581	0.0817094	0.999404	0.0785193
Bpi__chr2	0.0817581	0.0817094	0.999404	0.0785193
Galp__chr7	0.0817581	0.0817094	0.999404	0.0785193
Mir1965__chr7	0.0817581	0.0817094	0.999404	0.0785193
Nell1__chr7	0.0817581	0.0817094	0.999404	0.0785193
Rnf112__chr11	0.0817581	0.0817094	0.999404	0.0785193
Tas2r136__chr6	0.0817581	0.0817094	0.999404	0.0785193
Tm4sf19__chr16	0.0817585	0.0817094	0.9994	0.0785196
Esrp2__chr8	0.0817585	0.0817094	0.999399	0.0785197
Klk5__chr7	0.0817585	0.0817094	0.999399	0.0785197
Nkiras2__chr11	0.0817586	0.0817094	0.999398	0.0785197
Lgals2__chr15	0.0817591	0.0817094	0.999393	0.0785202
1500002O10Rik__chr2	0.0817592	0.0817094	0.999391	0.0785203
Gm11568__chr11	0.0817592	0.0817094	0.999391	0.0785203
Olfr640__chr7	0.0817592	0.0817094	0.999391	0.0785203
Olfr866__chr9	0.0817592	0.0817094	0.999391	0.0785203
Prl8a9__chr13	0.0817592	0.0817094	0.999391	0.0785203
Mir340__chr11	0.0817593	0.0817094	0.99939	0.0785204
Pcdha9__chr18	0.0817593	0.0817094	0.99939	0.0785204
Aifm3__chr16	0.0817593	0.0817094	0.99939	0.0785204
Lypd1__chr1	0.0817594	0.0817094	0.999389	0.0785204
Olfr344__chr2	0.0817597	0.0817094	0.999385	0.0785207
Hsd11b2__chr8	0.0817597	0.0817094	0.999385	0.0785207
Hoxd12__chr2	0.0817601	0.0817094	0.99938	0.0785211
Kcnk4__chr19	0.0817601	0.0817094	0.99938	0.0785211
Gm5346__chr8	0.0817601	0.0817094	0.99938	0.0785211
Got1l1__chr8	0.0817601	0.0817094	0.99938	0.0785211
Tmem150b__chr7	0.0817604	0.0817094	0.999376	0.0785214
Ctsj__chr13	0.0817604	0.0817094	0.999376	0.0785214
Grhl1__chr12	0.0817605	0.0817094	0.999375	0.0785215
Serpine3__chr14	0.0817606	0.0817781	1.00021	0.0785216
Smco2__chr6	0.0817606	0.0817094	0.999374	0.0785216
1700031M16Rik__chr15	0.0817608	0.0817094	0.999372	0.0785217
Akr1c18__chr13	0.0817608	0.0817094	0.999372	0.0785217
B3galt5__chr16	0.0817608	0.0817094	0.999372	0.0785217
Cndp1__chr18	0.0817608	0.0817094	0.999372	0.0785217
Hoxd1__chr2	0.0817608	0.0817094	0.999372	0.0785217
Olfr1225__chr2	0.0817608	0.0817094	0.999372	0.0785217
Olfr1278__chr2	0.0817608	0.0817094	0.999372	0.0785217
Olfr794__chr10	0.0817608	0.0817094	0.999372	0.0785217
Pcsk9__chr4	0.0817608	0.0817094	0.999372	0.0785217
Pbx4__chr8	0.0817611	0.0830293	1.01551	0.078522
Ccdc64b__chr17	0.0817614	0.0817094	0.999364	0.0785223
Itln1__chr1	0.0817614	0.0817094	0.999364	0.0785223
Gm6455__chr5	0.0817614	0.0817094	0.999364	0.0785223
4930554C24Rik__chr9	0.0817615	0.0817094	0.999364	0.0785223
Car1__chr3	0.0817615	0.0817094	0.999364	0.0785223
CK137956__chr4	0.0817615	0.0817094	0.999364	0.0785223
Fam162b__chr10	0.0817615	0.0817094	0.999364	0.0785223
Kcng3__chr17	0.0817615	0.0817094	0.999364	0.0785223
Olfr103__chr17	0.0817615	0.0817094	0.999364	0.0785223
Olfr509__chr7	0.0817615	0.0817094	0.999364	0.0785223
Scgb2b7__chr7	0.0817615	0.0817094	0.999364	0.0785223
AA465934__chr11	0.0817617	0.0825164	1.00923	0.0785226
Olfr543__chr7	0.0817618	0.0817094	0.999359	0.0785227
A930003O13Rik__chr5	0.0817619	0.0817094	0.999358	0.0785228
Fgl1__chr8	0.0817621	0.0852136	1.04221	0.078523
Tmem59l__chr8	0.0817623	0.0817094	0.999353	0.0785231
Tex36__chr7	0.0817624	0.0817094	0.999353	0.0785232
4931431F19Rik__chr7	0.0817625	0.0817094	0.999351	0.0785233
Fam196b__chr11	0.0817625	0.0817094	0.999351	0.0785233
Gm15850__chr1	0.0817625	0.0817094	0.999351	0.0785233
Hnf1a__chr5	0.0817625	0.0817094	0.999351	0.0785233
Magee2__chrX	0.0817625	0.0817094	0.999351	0.0785233
Olfr691__chr7	0.0817625	0.0817094	0.999351	0.0785233
Ugt1a1__chr1	0.0817625	0.0817094	0.999351	0.0785233
Vmn1r13__chr6	0.0817627	0.0817094	0.999348	0.0785235
Olfr745__chr14	0.0817628	0.0830757	1.01606	0.0785236
BC048679__chr7	0.0817628	0.0817094	0.999347	0.0785236
Cst8__chr2	0.0817628	0.0817094	0.999347	0.0785236
Cyp2d34__chr15	0.0817628	0.0817094	0.999347	0.0785236
Kap__chr6	0.0817628	0.0817094	0.999347	0.0785236
Olfr1230__chr2	0.0817628	0.0817094	0.999347	0.0785236
Olfr297__chr7	0.0817628	0.0817094	0.999347	0.0785236
Olfr720__chr14	0.0817628	0.0817094	0.999347	0.0785236
Taar4__chr10	0.0817628	0.0817094	0.999347	0.0785236
Trp53tg5__chr2	0.0817628	0.0817094	0.999347	0.0785236
Cck__chr9	0.0817632	0.0817094	0.999342	0.078524
Fam189a1__chr7	0.0817632	0.0817094	0.999342	0.078524
Gm12__chr11	0.0817632	0.0817094	0.999342	0.078524
Katnal2__chr18	0.0817632	0.0817094	0.999342	0.078524
Krt2__chr15	0.0817632	0.0817094	0.999342	0.078524
Olfr16__chr1	0.0817632	0.0817094	0.999342	0.078524
Snord89__chr1	0.0817632	0.0817094	0.999342	0.078524
4930567J20Rik__chr16	0.0817634	0.0817094	0.99934	0.0785241
Adam21__chr12	0.0817634	0.0817094	0.99934	0.0785241
Cdh15__chr8	0.0817634	0.0817094	0.99934	0.0785241
Duxbl1__chr14	0.0817634	0.0817094	0.99934	0.0785241
Efcab1__chr16	0.0817634	0.0817094	0.99934	0.0785241
Galr3__chr15	0.0817634	0.0817094	0.99934	0.0785241
Gapdhs__chr7	0.0817634	0.0817094	0.99934	0.0785241
Gm765__chr6	0.0817634	0.0817094	0.99934	0.0785241
Gpr26__chr7	0.0817634	0.0817094	0.99934	0.0785241
Hpd__chr5	0.0817634	0.0817094	0.99934	0.0785241
Mir125b-1__chr9	0.0817634	0.0817094	0.99934	0.0785241
Mir138-1__chr9	0.0817634	0.0817094	0.99934	0.0785241
Mir200a__chr4	0.0817634	0.0817094	0.99934	0.0785241
Mir301__chr11	0.0817634	0.0817094	0.99934	0.0785241
Mir92-2__chrX	0.0817634	0.0817094	0.99934	0.0785241
Olfr1310__chr2	0.0817634	0.0817094	0.99934	0.0785241
Olfr1491__chr19	0.0817634	0.0817094	0.99934	0.0785241
Olfr3__chr2	0.0817634	0.0817094	0.99934	0.0785241
Olfr67__chr7	0.0817634	0.0817094	0.99934	0.0785241
Olfr994__chr2	0.0817634	0.0817094	0.99934	0.0785241
Prdm13__chr4	0.0817634	0.0817094	0.99934	0.0785241
Strc__chr2	0.0817634	0.0817094	0.99934	0.0785241
Tubb1__chr2	0.0817634	0.0817094	0.99934	0.0785241
Vmn1r196__chr13	0.0817634	0.0817094	0.99934	0.0785241
Fam43b__chr4	0.0817636	0.0817094	0.999338	0.0785243
Cyp2j8__chr4	0.0817636	0.0817094	0.999338	0.0785243
Fam46d__chrX	0.0817638	0.0817094	0.999335	0.0785245
Erbb3__chr10	0.0817639	0.0830148	1.0153	0.0785246
Tmem139__chr6	0.081764	0.0817094	0.999333	0.0785247
Mrgprh__chr17	0.0817641	0.0860805	1.05279	0.0785248
1700018A04Rik__chr13	0.0817641	0.0820176	1.0031	0.0785248
Olfr811__chr10	0.0817641	0.0819317	1.00205	0.0785248
A630076J17Rik__chr3	0.0817641	0.0817094	0.999331	0.0785248
Crygd__chr1	0.0817641	0.0817094	0.999331	0.0785248
Mcpt-ps1__chr14	0.0817641	0.0817094	0.999331	0.0785248
Mir23b__chr13	0.0817641	0.0817094	0.999331	0.0785248
Oas1e__chr5	0.0817641	0.0817094	0.999331	0.0785248
Olfr195__chr16	0.0817641	0.0817094	0.999331	0.0785248
Vmn1r88__chr7	0.0817641	0.0817094	0.999331	0.0785248
Cyp3a44__chr5	0.0817642	0.0817094	0.99933	0.0785248
Gm10510__chr17	0.0817642	0.0817094	0.99933	0.0785248
Olfr411__chr11	0.0817642	0.0817094	0.99933	0.0785248
Olfr845__chr9	0.0817642	0.0817094	0.99933	0.0785248
1700063A18Rik__chr1	0.0817645	0.0817094	0.999326	0.0785251
Cyp3a11__chr5	0.0817646	0.0817094	0.999325	0.0785253
Hmx3__chr7	0.0817646	0.0817094	0.999325	0.0785253
4930435E12Rik__chr16	0.0817648	0.0817094	0.999323	0.0785254
BC049635__chr4	0.0817648	0.0817094	0.999323	0.0785254
Bsph1__chr7	0.0817648	0.0817094	0.999323	0.0785254
Chst5__chr8	0.0817648	0.0817094	0.999323	0.0785254
Cyp4a12b__chr4	0.0817648	0.0817094	0.999323	0.0785254
Gzmk__chr13	0.0817648	0.0817094	0.999323	0.0785254
Ivl__chr3	0.0817648	0.0817094	0.999323	0.0785254
Izumo2__chr7	0.0817648	0.0817094	0.999323	0.0785254
Olfr357__chr2	0.0817648	0.0817094	0.999323	0.0785254
Olfr773__chr10	0.0817648	0.0817094	0.999323	0.0785254
Adam6b__chr12	0.0817648	0.0817094	0.999323	0.0785254
Bcl2a1c__chr9	0.0817648	0.0837054	1.02373	0.0785255
Upk3a__chr15	0.0817649	0.0817094	0.999322	0.0785255
1700001G11Rik__chr14	0.0817651	0.0817094	0.999319	0.0785257
Gm867__chr10	0.0817651	0.0817094	0.999319	0.0785257
Olfr952__chr9	0.0817651	0.0817094	0.999319	0.0785257
Slc6a11__chr6	0.0817651	0.0817094	0.999319	0.0785257
Gm4489__chr10	0.0817651	0.0817094	0.999319	0.0785257
Igbp1b__chr6	0.0817651	0.0817094	0.999319	0.0785257
Lcn6__chr2	0.0817651	0.0817094	0.999319	0.0785257
Arl13a__chrX	0.0817652	0.0817094	0.999318	0.0785258
Defb28__chr2	0.0817654	0.0817094	0.999316	0.078526
Mcpt1__chr14	0.0817654	0.0817094	0.999316	0.078526
Mslnl__chr17	0.0817654	0.0817094	0.999316	0.078526
1700128A07Rik__chr14	0.0817654	0.0817094	0.999315	0.078526
2310065F04Rik__chr11	0.0817654	0.0817094	0.999315	0.078526
Ang4__chr14	0.0817654	0.0817094	0.999315	0.078526
Olfr1029__chr2	0.0817654	0.0817094	0.999315	0.078526
Tcstv3__chr13	0.0817654	0.0817094	0.999315	0.078526
Olfr1186__chr2	0.0817656	0.0817094	0.999313	0.0785262
Gm16432__chr1	0.0817658	0.0817094	0.999311	0.0785263
Gje1__chr10	0.0817659	0.0817094	0.999309	0.0785264
Gm10142__chr10	0.0817662	0.0817094	0.999306	0.0785267
Olfr1079__chr2	0.0817662	0.0817094	0.999306	0.0785267
Klrg1__chr6	0.0817663	0.0817094	0.999305	0.0785268
D930028M14Rik__chr7	0.0817663	0.0817094	0.999304	0.0785268
Il1f6__chr2	0.0817663	0.0817094	0.999304	0.0785268
Olfr1026__chr2	0.0817663	0.0817094	0.999304	0.0785268
4930406D18Rik__chr3	0.0817663	0.0817094	0.999304	0.0785268
Fam132b__chr1	0.0817665	0.0817094	0.999302	0.078527
Rsph3a__chr17	0.0817667	0.0817094	0.999299	0.0785272
Gm94__chr18	0.0817668	0.0817094	0.999299	0.0785273
Lce1d__chr3	0.0817668	0.0817094	0.999299	0.0785273
Vmn2r6__chr3	0.0817668	0.0817094	0.999299	0.0785273
Cdx2__chr5	0.081767	0.0817094	0.999296	0.0785274
Olfr1354__chr10	0.081767	0.0817094	0.999296	0.0785274
Olfr521__chr7	0.081767	0.0817094	0.999296	0.0785275
Spdyb__chr5	0.0817672	0.0817094	0.999294	0.0785276
Rln1__chr19	0.0817672	0.0817094	0.999294	0.0785276
1700020L24Rik__chr11	0.0817672	0.0817094	0.999294	0.0785276
Ccser1__chr6	0.0817673	0.0817094	0.999293	0.0785277
Olfr722__chr14	0.0817673	0.0817094	0.999292	0.0785277
Bpifb2__chr2	0.0817675	0.0817094	0.99929	0.0785279
Rdh19__chr10	0.0817675	0.0817094	0.99929	0.0785279
Mrgpra2b__chr7	0.081768	0.0817094	0.999283	0.0785284
Skint10__chr4	0.081768	0.0817094	0.999283	0.0785284
Kcnq2__chr2	0.0817681	0.0843129	1.03112	0.0785284
Il13ra2__chrX	0.0817683	0.0817094	0.99928	0.0785287
4930549G23Rik__chr18	0.0817685	0.08193	1.00198	0.0785288
4930571K23Rik__chr7	0.0817685	0.0817094	0.999278	0.0785288
4933402J15Rik__chr14	0.0817685	0.0817094	0.999278	0.0785288
Mettl21c__chr1	0.0817685	0.0817094	0.999278	0.0785288
Sult4a1__chr15	0.0817685	0.0817094	0.999278	0.0785288
Tekt4__chr17	0.0817685	0.0817094	0.999278	0.0785288
Traf5__chr1	0.0817685	0.0817094	0.999278	0.0785288
Vmn1r197__chr13	0.0817685	0.0817094	0.999278	0.0785288
Vmn2r71__chr7	0.0817685	0.0817094	0.999278	0.0785288
4930518P08Rik__chr13	0.0817685	0.0817094	0.999277	0.0785289
A230108P19Rik__chr2	0.0817686	0.0817094	0.999277	0.0785289
4930447K03Rik__chr13	0.0817686	0.0817094	0.999276	0.0785289
Olfr963__chr9	0.0817686	0.0817094	0.999276	0.078529
Olfr985__chr9	0.0817686	0.0817094	0.999276	0.078529
Hoxb6__chr11	0.0817687	0.0817094	0.999276	0.078529
C630031E19Rik__chr12	0.0817689	0.0817094	0.999272	0.0785292
Astl__chr2	0.0817689	0.0817094	0.999272	0.0785292
4930556G01Rik__chr4	0.081769	0.0817094	0.999272	0.0785293
AF529169__chr9	0.081769	0.0817094	0.999271	0.0785293
Epo__chr5	0.081769	0.0817094	0.999271	0.0785293
Zdhhc23__chr16	0.081769	0.0817094	0.999271	0.0785293
1700039E15Rik__chr7	0.0817691	0.0817094	0.99927	0.0785294
A630023A22Rik__chr14	0.0817692	0.0817094	0.999269	0.0785295
2900057B20Rik__chr18	0.0817697	0.0817094	0.999263	0.07853
2310016D03Rik__chr12	0.08177	0.0817094	0.99926	0.0785302
Syndig1__chr2	0.08177	0.0817094	0.99926	0.0785302
Mcoln3__chr3	0.0817701	0.0817094	0.999258	0.0785303
Olfr669__chr7	0.0817701	0.0817094	0.999258	0.0785303
Mogat2__chr7	0.0817701	0.085075	1.04042	0.0785303
Gm996__chr2	0.0817703	0.0817094	0.999255	0.0785305
Snord38a__chr4	0.0817704	0.0817094	0.999254	0.0785306
Skint8__chr4	0.0817705	0.0825562	1.00961	0.0785307
Kif19a__chr11	0.0817706	0.0817094	0.999252	0.0785308
A930009A15Rik__chr10	0.0817706	0.0817094	0.999251	0.0785308
Pip5kl1__chr2	0.0817706	0.0817094	0.999251	0.0785308
4933407L21Rik__chr1	0.0817707	0.0817094	0.999251	0.0785308
4930533P14Rik__chr1	0.0817708	0.0817094	0.999249	0.078531
Nmur2__chr11	0.0817709	0.0817094	0.999248	0.078531
Gnat3__chr5	0.0817709	0.0817094	0.999248	0.0785311
Crisp1__chr17	0.081771	0.0817094	0.999247	0.0785312
Olfr1321__chrX	0.081771	0.0817094	0.999246	0.0785312
Gm806__chr13	0.0817711	0.0817094	0.999246	0.0785312
Prss37__chr6	0.0817711	0.0817094	0.999246	0.0785312
1700074H08Rik__chr13	0.0817711	0.0817094	0.999246	0.0785312
Gys2__chr6	0.0817711	0.0817094	0.999246	0.0785312
Hbb-y__chr7	0.0817711	0.0817094	0.999246	0.0785312
Olfr1136__chr2	0.0817711	0.0817094	0.999246	0.0785312
Olfr127__chr17	0.0817711	0.0817094	0.999246	0.0785312
Olfr1489__chr19	0.0817711	0.0817094	0.999246	0.0785312
Scgb1b3__chr7	0.0817711	0.0817094	0.999246	0.0785312
Vmn2r36__chr7	0.0817711	0.0817094	0.999246	0.0785312
Olfr1289__chr2	0.0817711	0.0817094	0.999246	0.0785313
Spata5l1__chr2	0.0817713	0.0817094	0.999244	0.0785314
Nlrp2__chr7	0.0817715	0.0817094	0.999241	0.0785316
Gm10584__chr7	0.0817715	0.0817094	0.999241	0.0785316
Tex29__chr8	0.0817716	0.0817094	0.99924	0.0785317
9430021M05Rik__chr2	0.0817716	0.0817094	0.99924	0.0785317
Mucl1__chr15	0.0817717	0.0817094	0.999238	0.0785318
Gramd2__chr9	0.0817718	0.0817094	0.999237	0.0785319
Wdr86__chr5	0.0817718	0.0817094	0.999237	0.0785319
Fam221b__chr4	0.0817718	0.0817094	0.999237	0.0785319
Dmrtc2__chr7	0.0817721	0.0817094	0.999233	0.0785322
Clca3__chr3	0.0817721	0.0817094	0.999233	0.0785322
Ttc16__chr2	0.0817721	0.0817094	0.999233	0.0785322
Ly6g5b__chr17	0.0817723	0.0817094	0.999232	0.0785323
Snord33__chr7	0.0817723	0.0817094	0.999232	0.0785323
Klb__chr5	0.0817723	0.0817094	0.999232	0.0785323
Krtap5-4__chr7	0.0817723	0.0817094	0.999231	0.0785323
Casp14__chr10	0.0817726	0.0817094	0.999228	0.0785326
1700003F12Rik__chr2	0.0817726	0.08181	1.00046	0.0785326
Tcstv1__chr13	0.0817728	0.0817094	0.999225	0.0785328
Lce3e__chr3	0.0817729	0.0817094	0.999224	0.0785329
1700080N15Rik__chr2	0.081773	0.0817094	0.999222	0.078533
2610206C17Rik__chr7	0.0817731	0.0817094	0.999222	0.078533
Celf3__chr3	0.0817732	0.0817094	0.99922	0.0785331
Olfr1135__chr2	0.0817732	0.0817094	0.99922	0.0785332
Hist1h2aa__chr13	0.0817732	0.0817094	0.99922	0.0785332
Krt23__chr11	0.0817732	0.0817094	0.99922	0.0785332
Olfr507__chr7	0.0817732	0.0817094	0.99922	0.0785332
Ptpn5__chr7	0.0817732	0.0817094	0.99922	0.0785332
1700092E19Rik__chr13	0.0817733	0.0817094	0.999219	0.0785332
2810471M01Rik__chr11	0.0817733	0.0817094	0.999219	0.0785332
4930568D16Rik__chr2	0.0817733	0.0817094	0.999219	0.0785332
D430036J16Rik__chr9	0.0817733	0.0817094	0.999219	0.0785332
Etd__chrX	0.0817733	0.0817094	0.999219	0.0785332
Gm14318__chr2	0.0817733	0.0817094	0.999219	0.0785332
Grid2ip__chr5	0.0817733	0.0817094	0.999219	0.0785332
Gzmf__chr14	0.0817733	0.0817094	0.999219	0.0785332
Krtap1-4__chr11	0.0817733	0.0817094	0.999219	0.0785332
Mir713__chr13	0.0817733	0.0817094	0.999219	0.0785332
Olfr519__chr7	0.0817733	0.0817094	0.999219	0.0785332
Olfr643__chr7	0.0817733	0.0817094	0.999219	0.0785332
Sval2__chr6	0.0817734	0.0817094	0.999218	0.0785334
Fdx1l__chr9	0.0817735	0.0817094	0.999217	0.0785334
Gm9833__chr3	0.0817736	0.0821132	1.00415	0.0785335
Snord43__chr15	0.0817736	0.0817094	0.999216	0.0785335
Klrb1__chr6	0.0817736	0.0817094	0.999216	0.0785335
Rsg1__chr4	0.0817738	0.0817094	0.999213	0.0785337
Snora28__chr12	0.0817738	0.0817094	0.999213	0.0785337
Gm10440__chr5	0.0817739	0.0817094	0.999211	0.0785338
Ear6__chr14	0.081774	0.0817094	0.99921	0.0785339
A630023P12Rik__chr5	0.0817741	0.0817094	0.99921	0.078534
Egr4__chr6	0.0817741	0.0817094	0.99921	0.078534
Gm6792__chr7	0.0817745	0.0817094	0.999204	0.0785344
Kcnh6__chr11	0.0817746	0.0817094	0.999203	0.0785345
Lct__chr1	0.0817746	0.0817094	0.999203	0.0785345
Cacna2d3__chr14	0.0817746	0.0829162	1.01396	0.0785345
Defb41__chr1	0.0817746	0.0817094	0.999203	0.0785345
Defb43__chr14	0.0817746	0.0817094	0.999203	0.0785345
Gm6696__chr8	0.0817746	0.0817094	0.999203	0.0785345
Pnma1__chr12	0.0817746	0.0817094	0.999203	0.0785345
Nxph4__chr10	0.0817749	0.0817094	0.999199	0.0785347
Chi3l4__chr3	0.0817752	0.0817094	0.999196	0.078535
Olfr96__chr17	0.0817753	0.0817094	0.999195	0.0785351
1700012B07Rik__chr11	0.0817753	0.0817094	0.999194	0.0785351
Klra5__chr6	0.0817753	0.0817094	0.999194	0.0785351
Olfr323__chr11	0.0817753	0.0817094	0.999194	0.0785351
Gm10560__chr4	0.0817754	0.0821312	1.00435	0.0785352
Hist1h2an__chr13	0.0817756	0.0817094	0.99919	0.0785354
Prps1l1__chr12	0.0817757	0.0817094	0.99919	0.0785354
Snord71__chr8	0.0817757	0.0817094	0.99919	0.0785354
Dyrk4__chr6	0.0817757	0.0817094	0.99919	0.0785355
Plin1__chr7	0.0817757	0.0817094	0.99919	0.0785355
4930564G21Rik__chr10	0.0817757	0.0817094	0.999189	0.0785355
Gm7534__chr4	0.0817757	0.0817094	0.999189	0.0785355
Gm5643__chrX	0.0817758	0.0830293	1.01533	0.0785355
Rspo2__chr15	0.0817759	0.0817094	0.999187	0.0785357
Trpm5__chr7	0.0817759	0.0817094	0.999187	0.0785357
1700020N01Rik__chr10	0.0817759	0.0817094	0.999187	0.0785357
Fshb__chr2	0.0817761	0.0817094	0.999185	0.0785358
Sap25__chr5	0.0817761	0.0817094	0.999184	0.0785359
2010010A06Rik__chr18	0.0817761	0.0817094	0.999184	0.0785359
Cidec__chr6	0.0817761	0.0817094	0.999184	0.0785359
Clrn2__chr5	0.0817761	0.0817094	0.999184	0.0785359
Gbp1__chr3	0.0817761	0.0817094	0.999184	0.0785359
Gp2__chr7	0.0817761	0.0817094	0.999184	0.0785359
Mir3967__chr2	0.0817761	0.0817094	0.999184	0.0785359
Svs6__chr2	0.0817761	0.0817094	0.999184	0.0785359
Hsd17b3__chr13	0.0817762	0.0842254	1.02995	0.078536
Hist1h1b__chr13	0.0817765	0.0817094	0.99918	0.0785362
Adam26a__chr8	0.0817767	0.0817094	0.999177	0.0785364
Oxtr__chr6	0.0817768	0.0817094	0.999176	0.0785365
AU015228__chr2	0.0817768	0.0817094	0.999176	0.0785365
5730416F02Rik__chrX	0.0817769	0.0817094	0.999175	0.0785365
Olfr1232__chr2	0.0817769	0.0817094	0.999175	0.0785366
2810032G03Rik__chr12	0.081777	0.0817094	0.999174	0.0785367
5730412P04Rik__chrX	0.081777	0.0817094	0.999174	0.0785367
9530048J24Rik__chr11	0.081777	0.0817094	0.999174	0.0785367
Lgsn__chr1	0.081777	0.0817094	0.999174	0.0785367
Tmed11__chr5	0.081777	0.0817094	0.999174	0.0785367
1700054M17Rik__chr2	0.081777	0.0817094	0.999174	0.0785367
Gm4598__chr7	0.0817773	0.0817094	0.99917	0.0785369
Hnf1b__chr11	0.0817773	0.0817094	0.99917	0.0785369
Slco6d1__chr1	0.0817773	0.0817094	0.999169	0.078537
Vmn2r59__chr7	0.0817774	0.0817094	0.999169	0.078537
Nup62cl__chrX	0.0817774	0.0817094	0.999169	0.0785371
Olfr1495__chr19	0.0817775	0.0817094	0.999167	0.0785372
Fgb__chr3	0.0817776	0.0817094	0.999166	0.0785372
A930011O12Rik__chr14	0.0817776	0.0817094	0.999166	0.0785372
Shank2__chr7	0.0817776	0.0817094	0.999166	0.0785372
Sim2__chr16	0.0817776	0.0817094	0.999166	0.0785372
Mroh9__chr1	0.0817777	0.0817094	0.999165	0.0785373
Gabra4__chr5	0.081778	0.0817094	0.999162	0.0785376
1700042B14Rik__chrX	0.0817783	0.0817094	0.999158	0.0785378
4921507L20Rik__chr2	0.0817783	0.0817094	0.999158	0.0785378
Olfr1445__chr19	0.0817783	0.0817094	0.999158	0.0785378
Pnmal1__chr7	0.0817784	0.0817094	0.999157	0.0785379
Mir698__chr4	0.0817784	0.0817094	0.999156	0.078538
A730090N16Rik__chr3	0.0817785	0.0817094	0.999156	0.078538
Hdhd1a__chr18	0.0817788	0.0831892	1.01725	0.0785383
Olfr815__chr10	0.0817789	0.0817094	0.999151	0.0785384
Dupd1__chr14	0.081779	0.0817094	0.999149	0.0785385
Cyp2b10__chr7	0.081779	0.0832601	1.01811	0.0785386
Capza3__chr6	0.081779	0.0817094	0.999149	0.0785386
Defa-ps12__chr8	0.081779	0.0817094	0.999149	0.0785386
Ftmt__chr18	0.081779	0.0817094	0.999149	0.0785386
Gm13539__chr2	0.081779	0.0817094	0.999149	0.0785386
Kcnk16__chr14	0.081779	0.0817094	0.999149	0.0785386
Gm13629__chr2	0.0817791	0.0827221	1.01153	0.0785386
Wdr20b__chr12	0.0817791	0.0817094	0.999148	0.0785386
Pcdhgc3__chr18	0.0817794	0.0819086	1.00158	0.0785389
Amhr2__chr15	0.0817796	0.0817094	0.999142	0.0785391
Prl7a1__chr13	0.0817797	0.0817094	0.999141	0.0785392
Olfr99__chr17	0.0817797	0.0817094	0.99914	0.0785392
Olfr414__chr1	0.0817798	0.0817094	0.999139	0.0785393
Ms4a3__chr19	0.0817799	0.0817094	0.999138	0.0785394
Olfr1102__chr2	0.08178	0.0817094	0.999138	0.0785394
LOC100503496__chr11	0.08178	0.0817094	0.999137	0.0785395
Ccdc85c__chr12	0.0817805	0.083964	1.0267	0.0785399
Kcnk12__chr17	0.0817807	0.0817094	0.999128	0.0785401
Pde6h__chr6	0.0817807	0.0818699	1.00109	0.0785401
Gm9268__chr7	0.0817809	0.0817094	0.999126	0.0785403
Odf3l2__chr10	0.081781	0.0820057	1.00275	0.0785404
Gm9731__chr8	0.0817812	0.0817094	0.999122	0.0785405
Ccdc79__chr8	0.0817812	0.0817094	0.999122	0.0785405
Vmn1r53__chr6	0.0817813	0.0817094	0.999121	0.0785406
Gsdma3__chr11	0.0817816	0.0817094	0.999117	0.0785409
Lcn10__chr2	0.0817817	0.0820313	1.00305	0.078541
Chrm5__chr2	0.0817817	0.0817094	0.999117	0.078541
Opn5__chr17	0.0817817	0.0817094	0.999117	0.078541
St6gal2__chr17	0.0817817	0.0817094	0.999117	0.078541
Stoml3__chr3	0.0817817	0.0817094	0.999117	0.078541
4930550L24Rik__chrX	0.0817817	0.0817094	0.999116	0.078541
Orm3__chr4	0.0817818	0.0828171	1.01266	0.0785411
Lrrc24__chr15	0.0817819	0.0820201	1.00291	0.0785412
Prl3d1__chr13	0.0817819	0.0817094	0.999114	0.0785412
Lrrc6__chr15	0.081782	0.0817094	0.999113	0.0785412
Mfsd12__chr10	0.0817822	0.0817094	0.99911	0.0785415
Acbd7__chr2	0.0817822	0.0821046	1.00394	0.0785415
Cyp4f15__chr17	0.0817823	0.0817094	0.999109	0.0785416
Gm6300__chr3	0.0817823	0.0817094	0.999109	0.0785416
Olfr492__chr7	0.0817823	0.0817094	0.999109	0.0785416
4930404N11Rik__chr10	0.0817825	0.0834464	1.02035	0.0785418
Adra1d__chr2	0.0817827	0.0817094	0.999105	0.0785419
Fam92b__chr8	0.0817827	0.0817094	0.999104	0.0785419
Ido2__chr8	0.0817827	0.0817094	0.999104	0.078542
4933430M04Rik__chr11	0.0817828	0.0817094	0.999103	0.078542
[truncated: 18,489 more rows]

## Sheet: Cluster 5
CLUSTER 5
[truncated: 20,145 more rows]

## Sheet: Cluster 6
CLUSTER 6
[truncated: 20,145 more rows]

[truncated: 5 more sheets: Cluster 7, Cluster 8, Cluster 9, Cluster 10, Cluster11]
