# Supplementary material for: Single-cell transcriptomics following ischemic injury identifies a role for B2M in cardiac repair
Source: Commun Biol. 2021 Jan 29;4:146. doi: 10.1038/s42003-020-01636-3 (PMC7846780; doi:10.1038/s42003-020-01636-3)
Supplement: Supplementary file 5 — Supplementary Data 2 [file 42003_2020_1636_MOESM5_ESM.xlsx]

## Sheet: Cluster information
Cluster	Number of cells	Cluster Robustness (Jaccard's similarity index)
1	326	0.669064
2	404	0.713169
3	183	0.862034
4	74	0.908688
5	46	0.709591

## Sheet: Cluster 1
CLUSTER 1
GENEID	mean non cluster	mean cluster	fold change	pvalue
Myh6__chr14	9.97127	23.7967	2.38652	0.000109521
Ttn__chr2	12.2293	25.855	2.11419	0.000386559
Atp2a2__chr5	12.0799	22.863	1.89264	0.00319664
Malat1__chr19	5.61328	0.929027	0.165505	0.00361838
Mir5109__chr5	19.3991	9.07289	0.467697	0.00684888
Pfn4__chr12	0.0629494	0.0672291	1.06799	0.0610114
Gm14137__chr2	0.0629494	0.0671768	1.06716	0.0610114
Shisa2__chr14	0.0629494	0.0661219	1.0504	0.0610114
Ptpn13__chr5	0.0629494	0.0659504	1.04767	0.0610114
Fcrla__chr1	0.0629494	0.0659489	1.04765	0.0610114
Gm20268__chr1	0.0629494	0.065313	1.03755	0.0610114
Adam18__chr8	0.0629494	0.0653127	1.03754	0.0610114
Gm4265__chr7	0.0629494	0.0652762	1.03696	0.0610114
D130040H23Rik__chr8	0.0629494	0.0651502	1.03496	0.0610114
A330076H08Rik__chr7	0.0629494	0.0650992	1.03415	0.0610114
4930412B13Rik__chr2	0.0629494	0.0648548	1.03027	0.0610114
AU022793__chr15	0.0629494	0.0648517	1.03022	0.0610114
Atcay__chr10	0.0629494	0.0648467	1.03014	0.0610114
Ccdc65__chr15	0.0629494	0.0648457	1.03012	0.0610114
Hist1h1e__chr13	0.0629494	0.0648393	1.03002	0.0610114
2610020C07Rik__chr16	0.0629494	0.0648381	1.03	0.0610114
Mir3473d__chr8	0.0629494	0.064823	1.02976	0.0610114
Dnahc10__chr5	0.0629494	0.0648107	1.02957	0.0610114
Gramd1c__chr16	0.0629494	0.0648091	1.02954	0.0610114
Zfp54__chr17	0.0629494	0.064787	1.02919	0.0610114
Gm10471__chr5	0.0629494	0.0647704	1.02893	0.0610114
Pramel1__chr4	0.0629494	0.064765	1.02884	0.0610114
Akr1c13__chr13	0.0629494	0.0647496	1.0286	0.0610114
Kcnn3__chr3	0.0629494	0.0647496	1.0286	0.0610114
Pvalb__chr15	0.0629494	0.0647157	1.02806	0.0610114
Dlgap2__chr8	0.0629494	0.0647117	1.028	0.0610114
Sp9__chr2	0.0629494	0.0647117	1.028	0.0610114
Dync1i1__chr6	0.0629494	0.0647105	1.02798	0.0610114
Slc17a2__chr13	0.0629494	0.0647105	1.02798	0.0610114
Klrk1__chr6	0.0629494	0.0647072	1.02792	0.0610114
Catsperg2__chr7	0.0629494	0.0646885	1.02763	0.0610114
Ccdc177__chr12	0.0629494	0.0646885	1.02763	0.0610114
Tmco5b__chr2	0.0629494	0.0646885	1.02763	0.0610114
Cdh18__chr15	0.0629494	0.0646567	1.02712	0.0610114
Gpr135__chr12	0.0629494	0.0646567	1.02712	0.0610114
G630071F17Rik__chr18	0.0629494	0.0646418	1.02689	0.0610114
Muc13__chr16	0.0629494	0.0646118	1.02641	0.0610114
Tjp3__chr10	0.0629494	0.0646067	1.02633	0.0610114
Gpr18__chr14	0.0629494	0.0646027	1.02626	0.0610114
Ypel1__chr16	0.0629494	0.0645982	1.02619	0.0610114
Sst__chr16	0.0629494	0.0645904	1.02607	0.0610114
AU040972__chr11	0.0629494	0.0645879	1.02603	0.0610114
Igf2bp1__chr11	0.0629494	0.0645879	1.02603	0.0610114
Ly6d__chr15	0.0629494	0.0645879	1.02603	0.0610114
Olfr27__chr9	0.0629494	0.0645879	1.02603	0.0610114
Cpa5__chr6	0.0629494	0.0645874	1.02602	0.0610114
Sema4g__chr19	0.0629494	0.0645778	1.02587	0.0610114
Gm4952__chr19	0.0629494	0.0645604	1.02559	0.0610114
Wasf1__chr10	0.0629494	0.0645476	1.02539	0.0610114
1700061G19Rik__chr17	0.0629494	0.064527	1.02506	0.0610114
Gm16861__chr16	0.0629494	0.0645231	1.025	0.0610114
Caskin1__chr17	0.0629494	0.0645224	1.02499	0.0610114
Mettl24__chr10	0.0629494	0.0645011	1.02465	0.0610114
Vmn2r61__chr7	0.0629494	0.064498	1.0246	0.0610114
Best1__chr19	0.0629494	0.0644919	1.0245	0.0610114
Sgol1__chr17	0.0629494	0.0644912	1.02449	0.0610114
A530099J19Rik__chr13	0.0629494	0.0644801	1.02432	0.0610114
Iqck__chr7	0.0629494	0.0644801	1.02432	0.0610114
Tnfaip8l3__chr9	0.0629494	0.0644729	1.0242	0.0610114
Ggt1__chr10	0.0629494	0.064469	1.02414	0.0610114
Gm8883__chr1	0.0629494	0.0644681	1.02413	0.0610114
Dytn__chr1	0.0629494	0.0644547	1.02391	0.0610114
4930509K18Rik__chr4	0.0629494	0.0644466	1.02378	0.0610114
Gm11544__chr11	0.0629494	0.0644466	1.02378	0.0610114
1700010I14Rik__chr17	0.0629494	0.0644214	1.02338	0.0610114
Kcna3__chr3	0.0629494	0.0644214	1.02338	0.0610114
Gpr44__chr19	0.0629494	0.0644168	1.02331	0.0610114
Il12rb2__chr6	0.0629494	0.0644168	1.02331	0.0610114
Mcm10__chr2	0.0629494	0.064416	1.0233	0.0610114
Gm11944__chr11	0.0629494	0.0644108	1.02322	0.0610114
Zfp365__chr10	0.0629494	0.0643657	1.0225	0.0610114
Edar__chr10	0.0629494	0.0643422	1.02213	0.0610114
H2-M2__chr17	0.0629494	0.064312	1.02165	0.0610114
Npas3__chr12	0.0629494	0.0643065	1.02156	0.0610114
Scgb2b24__chr7	0.0629494	0.0643065	1.02156	0.0610114
Cdc6__chr11	0.0629494	0.0643011	1.02147	0.0610114
Gm5547__chr3	0.0629494	0.0643011	1.02147	0.0610114
Epb4.2__chr2	0.0629494	0.0642641	1.02088	0.0610114
Gm715__chrX	0.0629494	0.0642637	1.02088	0.0610114
Zp2__chr7	0.0629494	0.0642516	1.02069	0.0610114
Cdc20__chr4	0.0629494	0.0642198	1.02018	0.0610114
Gm10696__chr3	0.0629494	0.0642166	1.02013	0.0610114
8430422H06Rik__chr18	0.0629494	0.0642013	1.01989	0.0610114
Foxj1__chr11	0.0629494	0.0641999	1.01987	0.0610114
Mmp20__chr9	0.0629494	0.0641828	1.01959	0.0610114
Cfd__chr10	0.0629494	0.0641759	1.01948	0.0610114
Lrr1__chr12	0.0629494	0.0641759	1.01948	0.0610114
Mup9__chr4	0.0629494	0.0641548	1.01915	0.0610114
Mrgbp__chr2	0.0629494	0.0641415	1.01894	0.0610114
Tph1__chr7	0.0629494	0.0641346	1.01883	0.0610114
Nrg2__chr18	0.0629494	0.0641243	1.01866	0.0610114
Rimbp2__chr5	0.0629494	0.0641227	1.01864	0.0610114
Spink12__chr18	0.0629494	0.0641227	1.01864	0.0610114
4933401H06Rik__chr3	0.0629494	0.0641217	1.01862	0.0610114
BC051070__chr3	0.0629494	0.0641217	1.01862	0.0610114
Slc7a9__chr7	0.0629494	0.0641217	1.01862	0.0610114
Ctcfl__chr2	0.0629494	0.0641006	1.01829	0.0610114
Ugt2b38__chr5	0.0629494	0.0640775	1.01792	0.0610114
Uhmk1__chr1	0.0629494	0.0640775	1.01792	0.0610114
Slamf7__chr1	0.0629494	0.0640704	1.01781	0.0610114
Ano9__chr7	0.0629494	0.0640553	1.01757	0.0610114
Atoh1__chr6	0.0629494	0.0640378	1.01729	0.0610114
Gm906__chr13	0.0629494	0.0640378	1.01729	0.0610114
Skint6__chr4	0.0629494	0.064035	1.01725	0.0610114
Fam124b__chr1	0.0629494	0.0640316	1.01719	0.0610114
1110015O18Rik__chr3	0.0629494	0.064027	1.01712	0.0610114
Gm10248__chr14	0.0629494	0.064027	1.01712	0.0610114
Sla2__chr2	0.0629494	0.064027	1.01712	0.0610114
Eci3__chr13	0.0629494	0.0640243	1.01708	0.0610114
Clec3a__chr8	0.0629494	0.0640219	1.01704	0.0610114
Dscaml1__chr9	0.0629494	0.0640189	1.01699	0.0610114
Glb1l3__chr9	0.0629494	0.0640189	1.01699	0.0610114
Tmem196__chr12	0.0629494	0.0640023	1.01673	0.0610114
Gm6329__chr8	0.0629494	0.0639871	1.01649	0.0610114
Morn4__chr19	0.0629494	0.0639731	1.01626	0.0610114
Srcrb4d__chr5	0.0629494	0.0639731	1.01626	0.0610114
Gm10046__chr7	0.0629494	0.0639729	1.01626	0.0610114
Frmpd4__chrX	0.0629494	0.0639717	1.01624	0.0610114
Cep55__chr19	0.0629494	0.0639443	1.01581	0.0610114
Krt73__chr15	0.0629494	0.0639442	1.0158	0.0610114
Nptx1__chr11	0.0629494	0.0639242	1.01549	0.0610114
Olfr145__chr9	0.0629494	0.0639242	1.01549	0.0610114
Pou1f1__chr16	0.0629494	0.0639242	1.01549	0.0610114
4930556C24Rik__chr16	0.0629494	0.0639207	1.01543	0.0610114
Disp2__chr2	0.0629494	0.063906	1.0152	0.0610114
Ly6g6d__chr17	0.0629494	0.0639054	1.01519	0.0610114
1500004A13Rik__chr3	0.0629494	0.0638962	1.01504	0.0610114
Gm12253__chr11	0.0629494	0.0638868	1.01489	0.0610114
Susd3__chr13	0.0629494	0.0638868	1.01489	0.0610114
Hrg__chr16	0.0629494	0.063861	1.01448	0.0610114
Rprm__chr2	0.0629494	0.0638567	1.01441	0.0610114
Lrriq4__chr3	0.0629494	0.0638515	1.01433	0.0610114
Gdap1__chr1	0.0629494	0.0638465	1.01425	0.0610114
AI848285__chr15	0.0629494	0.0638455	1.01424	0.0610114
Igsf9__chr1	0.0629494	0.0638408	1.01416	0.0610114
Mc2r__chr18	0.0629494	0.0638398	1.01414	0.0610114
4930429B21Rik__chr3	0.0629494	0.0638357	1.01408	0.0610114
Arhgef33__chr17	0.0629494	0.0638357	1.01408	0.0610114
AW551984__chr9	0.0629494	0.0638357	1.01408	0.0610114
Gpx6__chr13	0.0629494	0.0638357	1.01408	0.0610114
Il22ra2__chr10	0.0629494	0.0638357	1.01408	0.0610114
Otx2__chr14	0.0629494	0.0638357	1.01408	0.0610114
Tmem30c__chr16	0.0629494	0.0638357	1.01408	0.0610114
Tmprss11e__chr5	0.0629494	0.0638357	1.01408	0.0610114
1700026L06Rik__chr2	0.0629494	0.0638044	1.01358	0.0610114
Mei1__chr15	0.0629494	0.0637919	1.01338	0.0610114
Olfr598__chr7	0.0629494	0.0637919	1.01338	0.0610114
C4b__chr17	0.0629494	0.0637767	1.01314	0.0610114
Tmem63c__chr12	0.0629494	0.0637767	1.01314	0.0610114
Olfr484__chr7	0.0629494	0.0637583	1.01285	0.0610114
1110035M17Rik__chr11	0.0629494	0.0637402	1.01256	0.0610114
Sult2b1__chr7	0.0629494	0.0637359	1.01249	0.0610114
3110047P20Rik__chr5	0.0629494	0.0637144	1.01215	0.0610114
Pkhd1__chr1	0.0629494	0.0637144	1.01215	0.0610114
Adam20__chr8	0.0629494	0.0637129	1.01213	0.0610114
Dppa3__chr6	0.0629494	0.0637129	1.01213	0.0610114
Vmn1r171__chr7	0.0629494	0.0637027	1.01197	0.0610114
Gpr27__chr6	0.0629494	0.0636932	1.01182	0.0610114
Ticrr__chr7	0.0629494	0.0636905	1.01177	0.0610114
F5__chr1	0.0629494	0.063664	1.01135	0.0610114
1700034I23Rik__chr3	0.0629494	0.0636575	1.01125	0.0610114
Tgm5__chr2	0.0629494	0.0636529	1.01118	0.0610114
Cyp2d12__chr15	0.0629494	0.0636408	1.01098	0.0610114
Mup20__chr4	0.0629494	0.0636408	1.01098	0.0610114
Spock3__chr8	0.0629494	0.0636408	1.01098	0.0610114
Pex5l__chr3	0.0629494	0.0636297	1.01081	0.0610114
Kirrel3__chr9	0.0629494	0.0635826	1.01006	0.0610114
Fam84a__chr12	0.0629494	0.0635552	1.00962	0.0610114
Dmrt1__chr19	0.0629494	0.0635521	1.00957	0.0610114
Nefl__chr14	0.0629494	0.0635365	1.00933	0.0610114
Defb30__chr14	0.0629494	0.0635318	1.00925	0.0610114
A330035P11Rik__chr14	0.0629494	0.0635288	1.0092	0.0610114
Rasgef1c__chr11	0.0629494	0.0635288	1.0092	0.0610114
Hbb-bh1__chr7	0.0629494	0.0635267	1.00917	0.0610114
Bdkrb1__chr12	0.0629494	0.0635134	1.00896	0.0610114
Aqp3__chr4	0.0629494	0.0635103	1.00891	0.0610114
Xylt1__chr7	0.0629494	0.0635103	1.00891	0.0610114
9430041J12Rik__chr7	0.0629494	0.0634994	1.00874	0.0610114
Olfr881__chr9	0.0629494	0.0634788	1.00841	0.0610114
Zfp534__chr4	0.0629494	0.0634788	1.00841	0.0610114
Mir1956__chr3	0.0629494	0.0634757	1.00836	0.0610114
Vmn1r39__chr6	0.0629494	0.0634757	1.00836	0.0610114
Msx2__chr13	0.0629494	0.063462	1.00814	0.0610114
Olfr1509__chr14	0.0629494	0.063462	1.00814	0.0610114
Otogl__chr10	0.0629494	0.063462	1.00814	0.0610114
Gm10814__chr19	0.0629494	0.0634608	1.00812	0.0610114
Fam216b__chr14	0.0629494	0.0634515	1.00798	0.0610114
Guca1a__chr17	0.0629494	0.0634408	1.00781	0.0610114
Trem3__chr17	0.0629494	0.0634408	1.00781	0.0610114
Slc26a9__chr1	0.0629494	0.06344	1.00779	0.0610114
5930438M14Rik__chr13	0.0629494	0.0634257	1.00757	0.0610114
Smco3__chr6	0.0629494	0.063424	1.00754	0.0610114
Gfra1__chr19	0.0629494	0.0634194	1.00747	0.0610114
Gm11548__chr3	0.0629494	0.0634194	1.00747	0.0610114
1700007K13Rik__chr2	0.0629494	0.0634061	1.00726	0.0610114
F730043M19Rik__chr12	0.0629494	0.0634008	1.00717	0.0610114
Kcnip4__chr5	0.0629494	0.0633769	1.00679	0.0610114
Vmn2r57__chr7	0.0629494	0.0633769	1.00679	0.0610114
Dnahc9__chr11	0.0629494	0.0633717	1.00671	0.0610114
Ehf__chr2	0.0629494	0.0633717	1.00671	0.0610114
Hpcal4__chr4	0.0629494	0.0633717	1.00671	0.0610114
Hs3st4__chr7	0.0629494	0.0633717	1.00671	0.0610114
Lif__chr11	0.0629494	0.0633717	1.00671	0.0610114
Olfr911-ps1__chr9	0.0629494	0.0633717	1.00671	0.0610114
Rspo1__chr4	0.0629494	0.0633717	1.00671	0.0610114
Tmem132e__chr11	0.0629494	0.0633717	1.00671	0.0610114
Ccdc19__chr1	0.0629494	0.0633584	1.0065	0.0610114
Adora3__chr3	0.0629494	0.0633558	1.00646	0.0610114
Xlr4c__chrX	0.0629494	0.0633558	1.00646	0.0610114
Zfp296__chr7	0.0629494	0.0633552	1.00645	0.0610114
Vmn1r148__chr7	0.0629494	0.063333	1.00609	0.0610114
Vmn2r24__chr6	0.0629494	0.063333	1.00609	0.0610114
4930570G19Rik__chr3	0.0629494	0.0633223	1.00592	0.0610114
Ccr6__chr17	0.0629494	0.0633223	1.00592	0.0610114
Klhdc9__chr1	0.0629494	0.0633223	1.00592	0.0610114
Mir692-1__chr17	0.0629494	0.0633071	1.00568	0.0610114
Cnih3__chr1	0.0629494	0.0633058	1.00566	0.0610114
9330182O14Rik__chr15	0.0629494	0.0633012	1.00559	0.0610114
Smtnl1__chr2	0.0629494	0.0633003	1.00557	0.0610114
Gm10512__chr17	0.0629494	0.0632973	1.00553	0.0610114
Adra1d__chr2	0.0629494	0.0632795	1.00524	0.0610114
Sox8__chr17	0.0629494	0.0632766	1.0052	0.0610114
Rgs18__chr1	0.0629494	0.0632765	1.0052	0.0610114
Vmn1r83__chr7	0.0629494	0.0632765	1.0052	0.0610114
Klhl15__chrX	0.0629494	0.0632609	1.00495	0.0610114
Itpka__chr2	0.0629494	0.0632535	1.00483	0.0610114
1700003G18Rik__chr7	0.0629494	0.0632403	1.00462	0.0610114
A330048O09Rik__chr13	0.0629494	0.0632403	1.00462	0.0610114
1700028P14Rik__chr19	0.0629494	0.0632367	1.00457	0.0610114
Agmo__chr12	0.0629494	0.0632367	1.00457	0.0610114
BC021767__chr3	0.0629494	0.0632367	1.00457	0.0610114
Olfr1019__chr2	0.0629494	0.0632367	1.00457	0.0610114
Rarres1__chr3	0.0629494	0.0632367	1.00457	0.0610114
Prss37__chr6	0.0629494	0.0632359	1.00455	0.0610114
Mospd4__chr18	0.0629494	0.0632357	1.00455	0.0610114
Myh4__chr11	0.0629494	0.0632111	1.00416	0.0610114
Dbil5__chr11	0.0629494	0.0632029	1.00403	0.0610114
Cldn1__chr16	0.0629494	0.0631971	1.00394	0.0610114
Plxna3__chrX	0.0629494	0.0631971	1.00394	0.0610114
Slc45a1__chr4	0.0629494	0.0631971	1.00394	0.0610114
Smco2__chr6	0.0629494	0.0631872	1.00378	0.0610114
Vmn2r78__chr7	0.0629494	0.0631872	1.00378	0.0610114
BC030867__chr11	0.0629494	0.0631736	1.00356	0.0610114
A530032D15Rik__chr1	0.0629494	0.0631659	1.00344	0.0610114
Gm15133__chr7	0.0629494	0.0631659	1.00344	0.0610114
Gm21221__chr5	0.0629494	0.0631659	1.00344	0.0610114
Tnn__chr1	0.0629494	0.0631659	1.00344	0.0610114
D030040B21Rik__chr1	0.0629494	0.0631471	1.00314	0.0610114
Spef2__chr15	0.0629494	0.0631471	1.00314	0.0610114
Acan__chr7	0.0629494	0.0631253	1.00279	0.0610114
Apob__chr12	0.0629494	0.0631253	1.00279	0.0610114
D330050G23Rik__chr2	0.0629494	0.0631253	1.00279	0.0610114
Dnajc22__chr15	0.0629494	0.0631253	1.00279	0.0610114
Hapln1__chr13	0.0629494	0.0631253	1.00279	0.0610114
Kbtbd8__chr6	0.0629494	0.0631253	1.00279	0.0610114
Kcnh1__chr1	0.0629494	0.0631253	1.00279	0.0610114
Mroh4__chr15	0.0629494	0.0631253	1.00279	0.0610114
Nanog__chr6	0.0629494	0.0631253	1.00279	0.0610114
Npb__chr11	0.0629494	0.0631253	1.00279	0.0610114
Rnase9__chr14	0.0629494	0.0631253	1.00279	0.0610114
Slc22a26__chr19	0.0629494	0.0631253	1.00279	0.0610114
Krt5__chr15	0.0629494	0.0631214	1.00273	0.0610114
Masp1__chr16	0.0629494	0.0631177	1.00267	0.0610114
Tmem221__chr8	0.0629494	0.0631177	1.00267	0.0610114
Hmga1-rs1__chr17	0.0629494	0.0631162	1.00265	0.0610114
Ppp1r3g__chr13	0.0629494	0.0631162	1.00265	0.0610114
Cyct__chr2	0.0629494	0.0631109	1.00257	0.0610114
Cd3g__chr9	0.0629494	0.0630994	1.00238	0.0610114
Itgb7__chr15	0.0629494	0.0630994	1.00238	0.0610114
Spink14__chr18	0.0629494	0.0630994	1.00238	0.0610114
Susd1__chr4	0.0629494	0.0630994	1.00238	0.0610114
Ugt3a1__chr15	0.0629494	0.0630994	1.00238	0.0610114
Ankrd66__chr17	0.0629494	0.0630974	1.00235	0.0610114
Armc12__chr17	0.0629494	0.0630974	1.00235	0.0610114
Best2__chr8	0.0629494	0.0630974	1.00235	0.0610114
Col6a5__chr9	0.0629494	0.0630974	1.00235	0.0610114
Fbxo43__chr15	0.0629494	0.0630974	1.00235	0.0610114
Glrb__chr3	0.0629494	0.0630974	1.00235	0.0610114
Klhl3__chr13	0.0629494	0.0630974	1.00235	0.0610114
Abcg4__chr9	0.0629494	0.0630955	1.00232	0.0610114
D630039A03Rik__chr4	0.0629494	0.0630955	1.00232	0.0610114
Gm12216__chr11	0.0629494	0.0630955	1.00232	0.0610114
Snord99__chr4	0.0629494	0.0630955	1.00232	0.0610114
Cideb__chr14	0.0629494	0.0630933	1.00229	0.0610114
Klk1b11__chr7	0.0629494	0.0630933	1.00229	0.0610114
Prtn3__chr10	0.0629494	0.0630933	1.00229	0.0610114
Unc79__chr12	0.0629494	0.0630925	1.00227	0.0610114
Trim42__chr9	0.0629494	0.0630923	1.00227	0.0610114
1700023F06Rik__chr11	0.0629494	0.0630911	1.00225	0.0610114
5730559C18Rik__chr1	0.0629494	0.0630884	1.00221	0.0610114
Spink13__chr18	0.0629494	0.0630884	1.00221	0.0610114
BB123696__chr13	0.0629494	0.0630866	1.00218	0.0610114
Gk2__chr5	0.0629494	0.0630866	1.00218	0.0610114
Gm21945__chr17	0.0629494	0.0630866	1.00218	0.0610114
Hoxc4__chr15	0.0629494	0.0630866	1.00218	0.0610114
Krtap5-5__chr7	0.0629494	0.0630866	1.00218	0.0610114
Slc26a7__chr4	0.0629494	0.0630866	1.00218	0.0610114
Sult6b1__chr17	0.0629494	0.0630866	1.00218	0.0610114
Tctn1__chr5	0.0629494	0.0630866	1.00218	0.0610114
Il10__chr1	0.0629494	0.0630859	1.00217	0.0610114
Nrcam__chr12	0.0629494	0.0630859	1.00217	0.0610114
Flt3__chr5	0.0629494	0.0630804	1.00208	0.0610114
Gm14718__chrX	0.0629494	0.0630804	1.00208	0.0610114
Igdcc3__chr9	0.0629494	0.0630804	1.00208	0.0610114
Lag3__chr6	0.0629494	0.0630804	1.00208	0.0610114
Nmbr__chr10	0.0629494	0.0630804	1.00208	0.0610114
Cdkn3__chr14	0.0629494	0.0630611	1.00177	0.0610114
4930515G01Rik__chr5	0.0629494	0.0630571	1.00171	0.0610114
BC049762__chr11	0.0629494	0.0630176	1.00108	0.0610114
Gpr114__chr8	0.0629494	0.0630176	1.00108	0.0610114
Tal2__chr4	0.0629494	0.0630176	1.00108	0.0610114
Zfp454__chr11	0.0629494	0.0630176	1.00108	0.0610114
1700003F12Rik__chr2	0.0629494	0.0630052	1.00089	0.0610114
4930542C21Rik__chr16	0.0629494	0.0630052	1.00089	0.0610114
4930550C14Rik__chr9	0.0629494	0.0630052	1.00089	0.0610114
Fbxo48__chr11	0.0629494	0.0630052	1.00089	0.0610114
Fcho1__chr8	0.0629494	0.0630052	1.00089	0.0610114
Fgf2__chr3	0.0629494	0.0630052	1.00089	0.0610114
Gm9079__chr10	0.0629494	0.0630052	1.00089	0.0610114
Lrrc4__chr6	0.0629494	0.0630052	1.00089	0.0610114
1700013G23Rik__chr11	0.0629494	0.0630032	1.00086	0.0610114
Ccdc89__chr7	0.0629494	0.0630032	1.00086	0.0610114
Degs2__chr12	0.0629494	0.0630032	1.00086	0.0610114
Evpl__chr11	0.0629494	0.0630032	1.00086	0.0610114
Fstl3__chr10	0.0629494	0.0630032	1.00086	0.0610114
Gm21057__chr7	0.0629494	0.0630032	1.00086	0.0610114
Meiob__chr17	0.0629494	0.0630032	1.00086	0.0610114
Obox6__chr7	0.0629494	0.0630032	1.00086	0.0610114
Zcchc4__chr5	0.0629494	0.0630032	1.00086	0.0610114
Aifm3__chr16	0.0629494	0.0630016	1.00083	0.0610114
Gm6682__chr12	0.0629494	0.0630016	1.00083	0.0610114
Kcnh6__chr11	0.0629494	0.0630016	1.00083	0.0610114
Tmem132b__chr5	0.0629494	0.0630016	1.00083	0.0610114
0610012H03Rik__chr2	0.0629494	0.0629494	1	0.0610114
0610039K10Rik__chr2	0.0629494	0.0629494	1	0.0610114
1110002L01Rik__chr12	0.0629494	0.0629494	1	0.0610114
1110017D15Rik__chr4	0.0629494	0.0629494	1	0.0610114
1190003K10Rik__chr13	0.0629494	0.0629494	1	0.0610114
1300017J02Rik__chr9	0.0629494	0.0629494	1	0.0610114
1500002O10Rik__chr2	0.0629494	0.0629494	1	0.0610114
1500015L24Rik__chr19	0.0629494	0.0629494	1	0.0610114
1600016N20Rik__chr7	0.0629494	0.0629494	1	0.0610114
1600023N17Rik__chr5	0.0629494	0.0629494	1	0.0610114
1700001C19Rik__chr17	0.0629494	0.0629494	1	0.0610114
1700001D01Rik__chr8	0.0629494	0.0629494	1	0.0610114
1700001G11Rik__chr14	0.0629494	0.0629494	1	0.0610114
1700001G17Rik__chr1	0.0629494	0.0629494	1	0.0610114
1700001J03Rik__chr5	0.0629494	0.0629494	1	0.0610114
1700001J11Rik__chr9	0.0629494	0.0629494	1	0.0610114
1700001K23Rik__chr19	0.0629494	0.0629494	1	0.0610114
1700001L19Rik__chr13	0.0629494	0.0629494	1	0.0610114
1700001O22Rik__chr2	0.0629494	0.0629494	1	0.0610114
1700001P01Rik__chr11	0.0629494	0.0629494	1	0.0610114
1700003C15Rik__chr5	0.0629494	0.0629494	1	0.0610114
1700003E16Rik__chr6	0.0629494	0.0629494	1	0.0610114
1700003H04Rik__chr3	0.0629494	0.0629494	1	0.0610114
1700003L19Rik__chr16	0.0629494	0.0629494	1	0.0610114
1700003M02Rik__chr4	0.0629494	0.0629494	1	0.0610114
1700003P14Rik__chr13	0.0629494	0.0629494	1	0.0610114
1700006A11Rik__chr3	0.0629494	0.0629494	1	0.0610114
1700006E09Rik__chr11	0.0629494	0.0629494	1	0.0610114
1700006F04Rik__chr14	0.0629494	0.0629494	1	0.0610114
1700007B14Rik__chr8	0.0629494	0.0629494	1	0.0610114
1700007F19Rik__chr3	0.0629494	0.0629494	1	0.0610114
1700007G11Rik__chr5	0.0629494	0.0629494	1	0.0610114
1700008F21Rik__chr8	0.0629494	0.0629494	1	0.0610114
1700008O03Rik__chr7	0.0629494	0.0629494	1	0.0610114
1700009C05Rik__chr6	0.0629494	0.0629494	1	0.0610114
1700009N14Rik__chr4	0.0629494	0.0629494	1	0.0610114
1700010B08Rik__chr2	0.0629494	0.0629494	1	0.0610114
1700010D01Rik__chrX	0.0629494	0.0629494	1	0.0610114
1700010J16Rik__chr10	0.0629494	0.0629494	1	0.0610114
1700011E24Rik__chr17	0.0629494	0.0629494	1	0.0610114
1700012B07Rik__chr11	0.0629494	0.0629494	1	0.0610114
1700012D14Rik__chr7	0.0629494	0.0629494	1	0.0610114
1700012I11Rik__chr15	0.0629494	0.0629494	1	0.0610114
1700013H16Rik__chrX	0.0629494	0.0629494	1	0.0610114
1700015E13Rik__chr1	0.0629494	0.0629494	1	0.0610114
1700016C15Rik__chr1	0.0629494	0.0629494	1	0.0610114
1700016G22Rik__chr13	0.0629494	0.0629494	1	0.0610114
1700016H13Rik__chr5	0.0629494	0.0629494	1	0.0610114
1700016K19Rik__chr11	0.0629494	0.0629494	1	0.0610114
1700016L04Rik__chr10	0.0629494	0.0629494	1	0.0610114
1700016L21Rik__chr1	0.0629494	0.0629494	1	0.0610114
1700017D01Rik__chr19	0.0629494	0.0629494	1	0.0610114
1700017G19Rik__chr3	0.0629494	0.0629494	1	0.0610114
1700017J07Rik__chr2	0.0629494	0.0629494	1	0.0610114
1700018B08Rik__chr8	0.0629494	0.0629494	1	0.0610114
1700018B24Rik__chr3	0.0629494	0.0629494	1	0.0610114
1700018C11Rik__chr4	0.0629494	0.0629494	1	0.0610114
1700019A02Rik__chr1	0.0629494	0.0629494	1	0.0610114
1700019D03Rik__chr1	0.0629494	0.0629494	1	0.0610114
1700019E08Rik__chr2	0.0629494	0.0629494	1	0.0610114
1700019G24Rik__chr6	0.0629494	0.0629494	1	0.0610114
1700019L03Rik__chr2	0.0629494	0.0629494	1	0.0610114
1700019N19Rik__chr19	0.0629494	0.0629494	1	0.0610114
1700020L24Rik__chr11	0.0629494	0.0629494	1	0.0610114
1700020M21Rik__chr9	0.0629494	0.0629494	1	0.0610114
1700020N01Rik__chr10	0.0629494	0.0629494	1	0.0610114
1700021F07Rik__chr2	0.0629494	0.0629494	1	0.0610114
1700021N21Rik__chr4	0.0629494	0.0629494	1	0.0610114
1700022E09Rik__chr16	0.0629494	0.0629494	1	0.0610114
1700023F02Rik__chr10	0.0629494	0.0629494	1	0.0610114
1700024B18Rik__chr14	0.0629494	0.0629494	1	0.0610114
1700024F13Rik__chr13	0.0629494	0.0629494	1	0.0610114
1700024G13Rik__chr14	0.0629494	0.0629494	1	0.0610114
1700024P16Rik__chr4	0.0629494	0.0629494	1	0.0610114
1700025B11Rik__chr15	0.0629494	0.0629494	1	0.0610114
1700025F22Rik__chr19	0.0629494	0.0629494	1	0.0610114
1700025K24Rik__chr17	0.0629494	0.0629494	1	0.0610114
1700026D08Rik__chr7	0.0629494	0.0629494	1	0.0610114
1700027I24Rik__chr9	0.0629494	0.0629494	1	0.0610114
1700028B04Rik__chr7	0.0629494	0.0629494	1	0.0610114
1700028J19Rik__chr7	0.0629494	0.0629494	1	0.0610114
1700028K03Rik__chr5	0.0629494	0.0629494	1	0.0610114
1700028M03Rik__chr3	0.0629494	0.0629494	1	0.0610114
1700028P15Rik__chr2	0.0629494	0.0629494	1	0.0610114
1700029B22Rik__chr7	0.0629494	0.0629494	1	0.0610114
1700029M20Rik__chr4	0.0629494	0.0629494	1	0.0610114
1700029P11Rik__chr15	0.0629494	0.0629494	1	0.0610114
1700030F18Rik__chr15	0.0629494	0.0629494	1	0.0610114
1700030L20Rik__chr3	0.0629494	0.0629494	1	0.0610114
1700030M09Rik__chr8	0.0629494	0.0629494	1	0.0610114
1700030O20Rik__chr10	0.0629494	0.0629494	1	0.0610114
1700031F05Rik__chrX	0.0629494	0.0629494	1	0.0610114
1700031M16Rik__chr15	0.0629494	0.0629494	1	0.0610114
1700031P21Rik__chr12	0.0629494	0.0629494	1	0.0610114
1700034E13Rik__chr18	0.0629494	0.0629494	1	0.0610114
1700034J05Rik__chr6	0.0629494	0.0629494	1	0.0610114
1700034P13Rik__chr1	0.0629494	0.0629494	1	0.0610114
1700036G14Rik__chr3	0.0629494	0.0629494	1	0.0610114
1700039E15Rik__chr7	0.0629494	0.0629494	1	0.0610114
1700039E22Rik__chr19	0.0629494	0.0629494	1	0.0610114
1700040N02Rik__chr2	0.0629494	0.0629494	1	0.0610114
1700041M19Rik__chr16	0.0629494	0.0629494	1	0.0610114
1700042B14Rik__chrX	0.0629494	0.0629494	1	0.0610114
1700042G15Rik__chr4	0.0629494	0.0629494	1	0.0610114
1700044C05Rik__chr14	0.0629494	0.0629494	1	0.0610114
1700045H11Rik__chr4	0.0629494	0.0629494	1	0.0610114
1700045I19Rik__chrX	0.0629494	0.0629494	1	0.0610114
1700046C09Rik__chr11	0.0629494	0.0629494	1	0.0610114
1700047L14Rik__chr5	0.0629494	0.0629494	1	0.0610114
1700047M11Rik__chr1	0.0629494	0.0629494	1	0.0610114
1700048M11Rik__chr16	0.0629494	0.0629494	1	0.0610114
1700052I22Rik__chr12	0.0629494	0.0629494	1	0.0610114
1700054A03Rik__chr19	0.0629494	0.0629494	1	0.0610114
1700054M17Rik__chr2	0.0629494	0.0629494	1	0.0610114
1700057G04Rik__chr9	0.0629494	0.0629494	1	0.0610114
1700057H15Rik__chr4	0.0629494	0.0629494	1	0.0610114
1700058G18Rik__chr10	0.0629494	0.0629494	1	0.0610114
1700060C16Rik__chr6	0.0629494	0.0629494	1	0.0610114
1700060C20Rik__chr2	0.0629494	0.0629494	1	0.0610114
1700061F12Rik__chr2	0.0629494	0.0629494	1	0.0610114
1700061I17Rik__chr3	0.0629494	0.0629494	1	0.0610114
1700063A18Rik__chr1	0.0629494	0.0629494	1	0.0610114
1700064J06Rik__chr10	0.0629494	0.0629494	1	0.0610114
1700065D16Rik__chr9	0.0629494	0.0629494	1	0.0610114
1700065I17Rik__chr18	0.0629494	0.0629494	1	0.0610114
1700065J11Rik__chr6	0.0629494	0.0629494	1	0.0610114
1700065O20Rik__chr18	0.0629494	0.0629494	1	0.0610114
1700066B17Rik__chr1	0.0629494	0.0629494	1	0.0610114
1700066J24Rik__chr4	0.0629494	0.0629494	1	0.0610114
1700066N21Rik__chr5	0.0629494	0.0629494	1	0.0610114
1700067K01Rik__chr8	0.0629494	0.0629494	1	0.0610114
1700069L16Rik__chr5	0.0629494	0.0629494	1	0.0610114
1700071M16Rik__chr17	0.0629494	0.0629494	1	0.0610114
1700074H08Rik__chr13	0.0629494	0.0629494	1	0.0610114
1700074P13Rik__chr6	0.0629494	0.0629494	1	0.0610114
1700080E11Rik__chr9	0.0629494	0.0629494	1	0.0610114
1700080N15Rik__chr2	0.0629494	0.0629494	1	0.0610114
1700081H22Rik__chr7	0.0629494	0.0629494	1	0.0610114
1700084F23Rik__chr13	0.0629494	0.0629494	1	0.0610114
1700085C21Rik__chr12	0.0629494	0.0629494	1	0.0610114
1700092E19Rik__chr13	0.0629494	0.0629494	1	0.0610114
1700092K14Rik__chr11	0.0629494	0.0629494	1	0.0610114
1700092M07Rik__chr19	0.0629494	0.0629494	1	0.0610114
1700093K21Rik__chr11	0.0629494	0.0629494	1	0.0610114
1700094J05Rik__chr10	0.0629494	0.0629494	1	0.0610114
1700101E01Rik__chr2	0.0629494	0.0629494	1	0.0610114
1700102H20Rik__chr17	0.0629494	0.0629494	1	0.0610114
1700104A03Rik__chr9	0.0629494	0.0629494	1	0.0610114
1700108J01Rik__chr14	0.0629494	0.0629494	1	0.0610114
1700109G14Rik__chr14	0.0629494	0.0629494	1	0.0610114
1700109G15Rik__chr11	0.0629494	0.0629494	1	0.0610114
1700110C19Rik__chr17	0.0629494	0.0629494	1	0.0610114
1700111N16Rik__chrX	0.0629494	0.0629494	1	0.0610114
1700112H15Rik__chr1	0.0629494	0.0629494	1	0.0610114
1700112J05Rik__chr5	0.0629494	0.0629494	1	0.0610114
1700113H08Rik__chr10	0.0629494	0.0629494	1	0.0610114
1700119H24Rik__chr16	0.0629494	0.0629494	1	0.0610114
1700120E14Rik__chr18	0.0629494	0.0629494	1	0.0610114
1700121N20Rik__chr12	0.0629494	0.0629494	1	0.0610114
1700122O11Rik__chr17	0.0629494	0.0629494	1	0.0610114
1700123K08Rik__chr5	0.0629494	0.0629494	1	0.0610114
1700125G02Rik__chr4	0.0629494	0.0629494	1	0.0610114
1700125H20Rik__chr11	0.0629494	0.0629494	1	0.0610114
1700128A07Rik__chr14	0.0629494	0.0629494	1	0.0610114
1810007C17Rik__chr12	0.0629494	0.0629494	1	0.0610114
1810008I18Rik__chr7	0.0629494	0.0629494	1	0.0610114
1810010D01Rik__chr7	0.0629494	0.0629494	1	0.0610114
1810012K16Rik__chr8	0.0629494	0.0629494	1	0.0610114
1810019J16Rik__chr4	0.0629494	0.0629494	1	0.0610114
1810020O05Rik__chr6	0.0629494	0.0629494	1	0.0610114
1810024B03Rik__chr2	0.0629494	0.0629494	1	0.0610114
1810035I16Rik__chr4	0.0629494	0.0629494	1	0.0610114
1810046K07Rik__chr9	0.0629494	0.0629494	1	0.0610114
2010001M06Rik__chr5	0.0629494	0.0629494	1	0.0610114
2010003K11Rik__chr19	0.0629494	0.0629494	1	0.0610114
2010009K17Rik__chr2	0.0629494	0.0629494	1	0.0610114
2010010A06Rik__chr18	0.0629494	0.0629494	1	0.0610114
2010016I18Rik__chr3	0.0629494	0.0629494	1	0.0610114
2010106E10Rik__chrX	0.0629494	0.0629494	1	0.0610114
2010109A12Rik__chr5	0.0629494	0.0629494	1	0.0610114
2010300C02Rik__chr1	0.0629494	0.0629494	1	0.0610114
2010308F09Rik__chrX	0.0629494	0.0629494	1	0.0610114
2200002J24Rik__chr7	0.0629494	0.0629494	1	0.0610114
2210409E12Rik__chr11	0.0629494	0.0629494	1	0.0610114
2210414B05Rik__chr4	0.0629494	0.0629494	1	0.0610114
2210417A02Rik__chr5	0.0629494	0.0629494	1	0.0610114
2210420H20Rik__chr18	0.0629494	0.0629494	1	0.0610114
2300002M23Rik__chr17	0.0629494	0.0629494	1	0.0610114
2300003K06Rik__chr11	0.0629494	0.0629494	1	0.0610114
2300005B03Rik__chr15	0.0629494	0.0629494	1	0.0610114
2310001K24Rik__chr2	0.0629494	0.0629494	1	0.0610114
2310002F09Rik__chr7	0.0629494	0.0629494	1	0.0610114
2310005E17Rik__chr13	0.0629494	0.0629494	1	0.0610114
2310034C09Rik__chr16	0.0629494	0.0629494	1	0.0610114
2310042E22Rik__chr16	0.0629494	0.0629494	1	0.0610114
2310043O21Rik__chr15	0.0629494	0.0629494	1	0.0610114
2310057J18Rik__chr10	0.0629494	0.0629494	1	0.0610114
2310061N02Rik__chr16	0.0629494	0.0629494	1	0.0610114
2310065F04Rik__chr11	0.0629494	0.0629494	1	0.0610114
2410012M07Rik__chr9	0.0629494	0.0629494	1	0.0610114
2410017I17Rik__chr17	0.0629494	0.0629494	1	0.0610114
2410141K09Rik__chr13	0.0629494	0.0629494	1	0.0610114
2510003D18Rik__chr3	0.0629494	0.0629494	1	0.0610114
2600006L11Rik__chr9	0.0629494	0.0629494	1	0.0610114
2610027K06Rik__chr11	0.0629494	0.0629494	1	0.0610114
2610028E06Rik__chr4	0.0629494	0.0629494	1	0.0610114
2610028H24Rik__chr10	0.0629494	0.0629494	1	0.0610114
2610035F20Rik__chr14	0.0629494	0.0629494	1	0.0610114
2610100L16Rik__chr3	0.0629494	0.0629494	1	0.0610114
2610206C17Rik__chr7	0.0629494	0.0629494	1	0.0610114
2610316D01Rik__chr3	0.0629494	0.0629494	1	0.0610114
2610318N02Rik__chr16	0.0629494	0.0629494	1	0.0610114
2700086A05Rik__chr6	0.0629494	0.0629494	1	0.0610114
2700089I24Rik__chr19	0.0629494	0.0629494	1	0.0610114
2810011L19Rik__chr12	0.0629494	0.0629494	1	0.0610114
2810032G03Rik__chr12	0.0629494	0.0629494	1	0.0610114
2810404M03Rik__chr8	0.0629494	0.0629494	1	0.0610114
2810408A11Rik__chr11	0.0629494	0.0629494	1	0.0610114
2810442N19Rik__chr1	0.0629494	0.0629494	1	0.0610114
2810459M11Rik__chr1	0.0629494	0.0629494	1	0.0610114
2810471M01Rik__chr11	0.0629494	0.0629494	1	0.0610114
2900011O08Rik__chr16	0.0629494	0.0629494	1	0.0610114
2900057B20Rik__chr18	0.0629494	0.0629494	1	0.0610114
3010033K07Rik__chr8	0.0629494	0.0629494	1	0.0610114
3100003L05Rik__chr7	0.0629494	0.0629494	1	0.0610114
3110009F21Rik__chr12	0.0629494	0.0629494	1	0.0610114
3110035E14Rik__chr1	0.0629494	0.0629494	1	0.0610114
3110039I08Rik__chr9	0.0629494	0.0629494	1	0.0610114
3110039M20Rik__chr12	0.0629494	0.0629494	1	0.0610114
3110082J24Rik__chr5	0.0629494	0.0629494	1	0.0610114
3830408C21Rik__chr13	0.0629494	0.0629494	1	0.0610114
3830417A13Rik__chrX	0.0629494	0.0629494	1	0.0610114
4732456N10Rik__chr15	0.0629494	0.0629494	1	0.0610114
4732490B19Rik__chr11	0.0629494	0.0629494	1	0.0610114
4833423E24Rik__chr2	0.0629494	0.0629494	1	0.0610114
4833424O15Rik__chr3	0.0629494	0.0629494	1	0.0610114
4833428L15Rik__chr9	0.0629494	0.0629494	1	0.0610114
4921504E06Rik__chr2	0.0629494	0.0629494	1	0.0610114
4921506M07Rik__chr12	0.0629494	0.0629494	1	0.0610114
4921507L20Rik__chr2	0.0629494	0.0629494	1	0.0610114
4921508D12Rik__chr2	0.0629494	0.0629494	1	0.0610114
4921509C19Rik__chr2	0.0629494	0.0629494	1	0.0610114
4921509O07Rik__chr13	0.0629494	0.0629494	1	0.0610114
4921511C10Rik__chr3	0.0629494	0.0629494	1	0.0610114
4921511C20Rik__chrX	0.0629494	0.0629494	1	0.0610114
4921511H03Rik__chr5	0.0629494	0.0629494	1	0.0610114
4921511I17Rik__chr12	0.0629494	0.0629494	1	0.0610114
4921517D22Rik__chr13	0.0629494	0.0629494	1	0.0610114
4921524L21Rik__chr18	0.0629494	0.0629494	1	0.0610114
4921525B02Rik__chr14	0.0629494	0.0629494	1	0.0610114
4921525O09Rik__chr13	0.0629494	0.0629494	1	0.0610114
4921530D09Rik__chr2	0.0629494	0.0629494	1	0.0610114
4922502D21Rik__chr6	0.0629494	0.0629494	1	0.0610114
4922502N22Rik__chr6	0.0629494	0.0629494	1	0.0610114
4922505E12Rik__chr1	0.0629494	0.0629494	1	0.0610114
4930401C15Rik__chr10	0.0629494	0.0629494	1	0.0610114
4930402F06Rik__chr2	0.0629494	0.0629494	1	0.0610114
4930402F11Rik__chr7	0.0629494	0.0629494	1	0.0610114
4930402K13Rik__chrX	0.0629494	0.0629494	1	0.0610114
4930404A05Rik__chr16	0.0629494	0.0629494	1	0.0610114
4930404I05Rik__chr16	0.0629494	0.0629494	1	0.0610114
4930405A10Rik__chr14	0.0629494	0.0629494	1	0.0610114
4930405A21Rik__chr2	0.0629494	0.0629494	1	0.0610114
4930405P13Rik__chr11	0.0629494	0.0629494	1	0.0610114
4930406D18Rik__chr3	0.0629494	0.0629494	1	0.0610114
4930407I10Rik__chr15	0.0629494	0.0629494	1	0.0610114
4930413M19Rik__chr14	0.0629494	0.0629494	1	0.0610114
4930414N06Rik__chr19	0.0629494	0.0629494	1	0.0610114
4930415L06Rik__chrX	0.0629494	0.0629494	1	0.0610114
4930417O13Rik__chr6	0.0629494	0.0629494	1	0.0610114
4930419G24Rik__chr3	0.0629494	0.0629494	1	0.0610114
4930423M02Rik__chr4	0.0629494	0.0629494	1	0.0610114
4930425K10Rik__chr5	0.0629494	0.0629494	1	0.0610114
4930426D05Rik__chr18	0.0629494	0.0629494	1	0.0610114
4930426L09Rik__chr2	0.0629494	0.0629494	1	0.0610114
4930428E07Rik__chr12	0.0629494	0.0629494	1	0.0610114
4930428O21Rik__chr5	0.0629494	0.0629494	1	0.0610114
4930429D17Rik__chr5	0.0629494	0.0629494	1	0.0610114
4930430D24Rik__chrX	0.0629494	0.0629494	1	0.0610114
4930430F21Rik__chr15	0.0629494	0.0629494	1	0.0610114
4930432K09Rik__chr5	0.0629494	0.0629494	1	0.0610114
4930432K21Rik__chr8	0.0629494	0.0629494	1	0.0610114
4930433B08Rik__chr3	0.0629494	0.0629494	1	0.0610114
4930434J06Rik__chr14	0.0629494	0.0629494	1	0.0610114
4930435E12Rik__chr16	0.0629494	0.0629494	1	0.0610114
4930438E09Rik__chr14	0.0629494	0.0629494	1	0.0610114
4930440C22Rik__chr1	0.0629494	0.0629494	1	0.0610114
4930441J16Rik__chr2	0.0629494	0.0629494	1	0.0610114
4930441O14Rik__chr13	0.0629494	0.0629494	1	0.0610114
4930442J19Rik__chr2	0.0629494	0.0629494	1	0.0610114
4930442L01Rik__chr3	0.0629494	0.0629494	1	0.0610114
4930443O20Rik__chr2	0.0629494	0.0629494	1	0.0610114
4930444F02Rik__chr10	0.0629494	0.0629494	1	0.0610114
4930444M15Rik__chr14	0.0629494	0.0629494	1	0.0610114
4930444P10Rik__chr1	0.0629494	0.0629494	1	0.0610114
4930447C04Rik__chr12	0.0629494	0.0629494	1	0.0610114
4930447K03Rik__chr13	0.0629494	0.0629494	1	0.0610114
4930448F12Rik__chr13	0.0629494	0.0629494	1	0.0610114
4930448H16Rik__chr5	0.0629494	0.0629494	1	0.0610114
4930448I18Rik__chr5	0.0629494	0.0629494	1	0.0610114
4930449E01Rik__chr14	0.0629494	0.0629494	1	0.0610114
4930449E18Rik__chr19	0.0629494	0.0629494	1	0.0610114
4930452G13Rik__chr14	0.0629494	0.0629494	1	0.0610114
4930452N14Rik__chr1	0.0629494	0.0629494	1	0.0610114
4930455D15Rik__chr18	0.0629494	0.0629494	1	0.0610114
4930455J16Rik__chr13	0.0629494	0.0629494	1	0.0610114
4930456L15Rik__chr4	0.0629494	0.0629494	1	0.0610114
4930465A12Rik__chr4	0.0629494	0.0629494	1	0.0610114
4930467D21Rik__chr5	0.0629494	0.0629494	1	0.0610114
4930467E23Rik__chr8	0.0629494	0.0629494	1	0.0610114
4930467K11Rik__chr10	0.0629494	0.0629494	1	0.0610114
4930469G21Rik__chr1	0.0629494	0.0629494	1	0.0610114
4930470P17Rik__chr2	0.0629494	0.0629494	1	0.0610114
4930471G03Rik__chr18	0.0629494	0.0629494	1	0.0610114
4930471I20Rik__chr2	0.0629494	0.0629494	1	0.0610114
4930474H20Rik__chr14	0.0629494	0.0629494	1	0.0610114
4930474M22Rik__chr17	0.0629494	0.0629494	1	0.0610114
4930474N05Rik__chr14	0.0629494	0.0629494	1	0.0610114
4930474N09Rik__chr12	0.0629494	0.0629494	1	0.0610114
4930479D17Rik__chr6	0.0629494	0.0629494	1	0.0610114
4930480K15Rik__chr17	0.0629494	0.0629494	1	0.0610114
4930480M12Rik__chr12	0.0629494	0.0629494	1	0.0610114
4930483O08Rik__chr7	0.0629494	0.0629494	1	0.0610114
4930486I03Rik__chr1	0.0629494	0.0629494	1	0.0610114
4930487H11Rik__chr1	0.0629494	0.0629494	1	0.0610114
4930488L21Rik__chr8	0.0629494	0.0629494	1	0.0610114
4930500F04Rik__chr5	0.0629494	0.0629494	1	0.0610114
4930500L23Rik__chr5	0.0629494	0.0629494	1	0.0610114
4930502E09Rik__chr11	0.0629494	0.0629494	1	0.0610114
4930502E18Rik__chrX	0.0629494	0.0629494	1	0.0610114
4930503E14Rik__chr14	0.0629494	0.0629494	1	0.0610114
4930503E24Rik__chr10	0.0629494	0.0629494	1	0.0610114
4930505G20Rik__chr14	0.0629494	0.0629494	1	0.0610114
4930509E16Rik__chr9	0.0629494	0.0629494	1	0.0610114
4930511A02Rik__chr12	0.0629494	0.0629494	1	0.0610114
4930513D17Rik__chr5	0.0629494	0.0629494	1	0.0610114
4930515B02Rik__chr4	0.0629494	0.0629494	1	0.0610114
4930517E11Rik__chr2	0.0629494	0.0629494	1	0.0610114
4930518P08Rik__chr13	0.0629494	0.0629494	1	0.0610114
4930519D14Rik__chr13	0.0629494	0.0629494	1	0.0610114
4930519F16Rik__chrX	0.0629494	0.0629494	1	0.0610114
4930519G04Rik__chr5	0.0629494	0.0629494	1	0.0610114
4930521E06Rik__chr1	0.0629494	0.0629494	1	0.0610114
4930522H14Rik__chr4	0.0629494	0.0629494	1	0.0610114
4930523O13Rik__chr15	0.0629494	0.0629494	1	0.0610114
4930524C18Rik__chr14	0.0629494	0.0629494	1	0.0610114
4930524L23Rik__chrX	0.0629494	0.0629494	1	0.0610114
4930524N10Rik__chrX	0.0629494	0.0629494	1	0.0610114
4930524O05Rik__chr19	0.0629494	0.0629494	1	0.0610114
4930524O08Rik__chr9	0.0629494	0.0629494	1	0.0610114
4930525D18Rik__chr9	0.0629494	0.0629494	1	0.0610114
4930525M21Rik__chrX	0.0629494	0.0629494	1	0.0610114
4930526D03Rik__chr2	0.0629494	0.0629494	1	0.0610114
4930527F14Rik__chr14	0.0629494	0.0629494	1	0.0610114
4930527G23Rik__chr18	0.0629494	0.0629494	1	0.0610114
4930528P14Rik__chr2	0.0629494	0.0629494	1	0.0610114
4930529C04Rik__chr3	0.0629494	0.0629494	1	0.0610114
4930529K09Rik__chr14	0.0629494	0.0629494	1	0.0610114
4930529L06Rik__chr16	0.0629494	0.0629494	1	0.0610114
4930533P14Rik__chr1	0.0629494	0.0629494	1	0.0610114
4930539C22Rik__chr3	0.0629494	0.0629494	1	0.0610114
4930539M17Rik__chr3	0.0629494	0.0629494	1	0.0610114
4930543E12Rik__chr7	0.0629494	0.0629494	1	0.0610114
4930544G11Rik__chr6	0.0629494	0.0629494	1	0.0610114
4930545E07Rik__chr18	0.0629494	0.0629494	1	0.0610114
4930545H06Rik__chr10	0.0629494	0.0629494	1	0.0610114
4930545L23Rik__chr2	0.0629494	0.0629494	1	0.0610114
4930546C10Rik__chr18	0.0629494	0.0629494	1	0.0610114
4930547C10Rik__chr4	0.0629494	0.0629494	1	0.0610114
4930547E08Rik__chr2	0.0629494	0.0629494	1	0.0610114
4930547E14Rik__chr16	0.0629494	0.0629494	1	0.0610114
4930548H24Rik__chr5	0.0629494	0.0629494	1	0.0610114
4930548K13Rik__chr4	0.0629494	0.0629494	1	0.0610114
4930549C01Rik__chr4	0.0629494	0.0629494	1	0.0610114
4930550L24Rik__chrX	0.0629494	0.0629494	1	0.0610114
4930552N02Rik__chr4	0.0629494	0.0629494	1	0.0610114
4930552P12Rik__chr19	0.0629494	0.0629494	1	0.0610114
4930553E22Rik__chr16	0.0629494	0.0629494	1	0.0610114
4930554C24Rik__chr9	0.0629494	0.0629494	1	0.0610114
4930555B11Rik__chr2	0.0629494	0.0629494	1	0.0610114
4930556G01Rik__chr4	0.0629494	0.0629494	1	0.0610114
4930557J02Rik__chr5	0.0629494	0.0629494	1	0.0610114
4930558J18Rik__chr1	0.0629494	0.0629494	1	0.0610114
4930562C15Rik__chr16	0.0629494	0.0629494	1	0.0610114
4930563D23Rik__chr16	0.0629494	0.0629494	1	0.0610114
4930563F08Rik__chr5	0.0629494	0.0629494	1	0.0610114
4930563M20Rik__chr8	0.0629494	0.0629494	1	0.0610114
4930564B18Rik__chr14	0.0629494	0.0629494	1	0.0610114
4930564C03Rik__chr17	0.0629494	0.0629494	1	0.0610114
4930564G21Rik__chr10	0.0629494	0.0629494	1	0.0610114
4930564K09Rik__chr3	0.0629494	0.0629494	1	0.0610114
4930565D16Rik__chr3	0.0629494	0.0629494	1	0.0610114
4930567J20Rik__chr16	0.0629494	0.0629494	1	0.0610114
4930567K20Rik__chr10	0.0629494	0.0629494	1	0.0610114
4930568D16Rik__chr2	0.0629494	0.0629494	1	0.0610114
4930568E12Rik__chr9	0.0629494	0.0629494	1	0.0610114
4930568K20Rik__chr5	0.0629494	0.0629494	1	0.0610114
4930571K23Rik__chr7	0.0629494	0.0629494	1	0.0610114
4930573O16Rik__chr2	0.0629494	0.0629494	1	0.0610114
4930579F01Rik__chr3	0.0629494	0.0629494	1	0.0610114
4930579K19Rik__chr9	0.0629494	0.0629494	1	0.0610114
4930584F24Rik__chr5	0.0629494	0.0629494	1	0.0610114
4930590J08Rik__chr6	0.0629494	0.0629494	1	0.0610114
4930590L20Rik__chr1	0.0629494	0.0629494	1	0.0610114
4930592A05Rik__chr15	0.0629494	0.0629494	1	0.0610114
4930592I03Rik__chr18	0.0629494	0.0629494	1	0.0610114
4930593C16Rik__chr9	0.0629494	0.0629494	1	0.0610114
4930595M18Rik__chrX	0.0629494	0.0629494	1	0.0610114
4930596M17Rik__chr9	0.0629494	0.0629494	1	0.0610114
4931403G20Rik__chr12	0.0629494	0.0629494	1	0.0610114
4931409K22Rik__chr5	0.0629494	0.0629494	1	0.0610114
4931417E11Rik__chr6	0.0629494	0.0629494	1	0.0610114
4931428F04Rik__chr8	0.0629494	0.0629494	1	0.0610114
4931429P17Rik__chr13	0.0629494	0.0629494	1	0.0610114
4931430N09Rik__chr6	0.0629494	0.0629494	1	0.0610114
4931431C16Rik__chr5	0.0629494	0.0629494	1	0.0610114
4931431F19Rik__chr7	0.0629494	0.0629494	1	0.0610114
4931440J10Rik__chr14	0.0629494	0.0629494	1	0.0610114
4931440L10Rik__chr1	0.0629494	0.0629494	1	0.0610114
4932413F04Rik__chr9	0.0629494	0.0629494	1	0.0610114
4932414J04Rik__chr11	0.0629494	0.0629494	1	0.0610114
4932418E24Rik__chr2	0.0629494	0.0629494	1	0.0610114
4932429P05Rik__chrX	0.0629494	0.0629494	1	0.0610114
4932435O22Rik__chr11	0.0629494	0.0629494	1	0.0610114
4932438H23Rik__chr16	0.0629494	0.0629494	1	0.0610114
4932443I19Rik__chr8	0.0629494	0.0629494	1	0.0610114
4932702P03Rik__chr13	0.0629494	0.0629494	1	0.0610114
4933400A11Rik__chrX	0.0629494	0.0629494	1	0.0610114
4933400B14Rik__chr17	0.0629494	0.0629494	1	0.0610114
4933400C23Rik__chr9	0.0629494	0.0629494	1	0.0610114
4933400F21Rik__chr1	0.0629494	0.0629494	1	0.0610114
4933401B06Rik__chrX	0.0629494	0.0629494	1	0.0610114
4933402C06Rik__chr7	0.0629494	0.0629494	1	0.0610114
4933402J10Rik__chr5	0.0629494	0.0629494	1	0.0610114
4933402J15Rik__chr14	0.0629494	0.0629494	1	0.0610114
4933402P03Rik__chr11	0.0629494	0.0629494	1	0.0610114
4933404G15Rik__chr16	0.0629494	0.0629494	1	0.0610114
4933406G16Rik__chr11	0.0629494	0.0629494	1	0.0610114
4933406I18Rik__chr7	0.0629494	0.0629494	1	0.0610114
4933406J08Rik__chr2	0.0629494	0.0629494	1	0.0610114
4933406J10Rik__chr7	0.0629494	0.0629494	1	0.0610114
4933406K04Rik__chr12	0.0629494	0.0629494	1	0.0610114
4933406M09Rik__chr1	0.0629494	0.0629494	1	0.0610114
4933407E24Rik__chr4	0.0629494	0.0629494	1	0.0610114
4933407G14Rik__chr10	0.0629494	0.0629494	1	0.0610114
4933407I05Rik__chr9	0.0629494	0.0629494	1	0.0610114
4933407L21Rik__chr1	0.0629494	0.0629494	1	0.0610114
4933408J17Rik__chr10	0.0629494	0.0629494	1	0.0610114
4933409G03Rik__chr2	0.0629494	0.0629494	1	0.0610114
4933412O06Rik__chr13	0.0629494	0.0629494	1	0.0610114
4933416C03Rik__chr10	0.0629494	0.0629494	1	0.0610114
4933417A18Rik__chr13	0.0629494	0.0629494	1	0.0610114
4933417D19Rik__chr8	0.0629494	0.0629494	1	0.0610114
4933417E11Rik__chr1	0.0629494	0.0629494	1	0.0610114
4933421I07Rik__chr7	0.0629494	0.0629494	1	0.0610114
4933422A05Rik__chr9	0.0629494	0.0629494	1	0.0610114
4933424G06Rik__chr1	0.0629494	0.0629494	1	0.0610114
4933425B07Rik__chr14	0.0629494	0.0629494	1	0.0610114
4933425H06Rik__chr6	0.0629494	0.0629494	1	0.0610114
4933425L06Rik__chr13	0.0629494	0.0629494	1	0.0610114
4933426D04Rik__chr5	0.0629494	0.0629494	1	0.0610114
4933427E13Rik__chr11	0.0629494	0.0629494	1	0.0610114
4933427G17Rik__chr7	0.0629494	0.0629494	1	0.0610114
4933427I22Rik__chr4	0.0629494	0.0629494	1	0.0610114
4933428C19Rik__chr4	0.0629494	0.0629494	1	0.0610114
4933429O19Rik__chr14	0.0629494	0.0629494	1	0.0610114
4933430I17Rik__chr4	0.0629494	0.0629494	1	0.0610114
4933430M04Rik__chr11	0.0629494	0.0629494	1	0.0610114
4933431G14Rik__chr6	0.0629494	0.0629494	1	0.0610114
4933432I03Rik__chr14	0.0629494	0.0629494	1	0.0610114
4933433F19Rik__chr8	0.0629494	0.0629494	1	0.0610114
4933433H22Rik__chr17	0.0629494	0.0629494	1	0.0610114
4933436E23Rik__chr1	0.0629494	0.0629494	1	0.0610114
4933436I01Rik__chrX	0.0629494	0.0629494	1	0.0610114
4933440J02Rik__chr10	0.0629494	0.0629494	1	0.0610114
4933440M02Rik__chr7	0.0629494	0.0629494	1	0.0610114
5031425F14Rik__chr2	0.0629494	0.0629494	1	0.0610114
5033403H07Rik__chr5	0.0629494	0.0629494	1	0.0610114
5330411J11Rik__chr2	0.0629494	0.0629494	1	0.0610114
5330439B14Rik__chr6	0.0629494	0.0629494	1	0.0610114
5430403N17Rik__chr8	0.0629494	0.0629494	1	0.0610114
5430419D17Rik__chr7	0.0629494	0.0629494	1	0.0610114
5430421N21Rik__chr15	0.0629494	0.0629494	1	0.0610114
5430427M07Rik__chr12	0.0629494	0.0629494	1	0.0610114
5730412P04Rik__chrX	0.0629494	0.0629494	1	0.0610114
5730416F02Rik__chrX	0.0629494	0.0629494	1	0.0610114
5730422E09Rik__chr5	0.0629494	0.0629494	1	0.0610114
5730435O14Rik__chr10	0.0629494	0.0629494	1	0.0610114
5730522E02Rik__chr11	0.0629494	0.0629494	1	0.0610114
5830403L16Rik__chr1	0.0629494	0.0629494	1	0.0610114
5830403M04Rik__chr5	0.0629494	0.0629494	1	0.0610114
5830428M24Rik__chr12	0.0629494	0.0629494	1	0.0610114
5830473C10Rik__chr5	0.0629494	0.0629494	1	0.0610114
5930412G12Rik__chr5	0.0629494	0.0629494	1	0.0610114
6030466F02Rik__chr8	0.0629494	0.0629494	1	0.0610114
6030468B19Rik__chr11	0.0629494	0.0629494	1	0.0610114
6030498E09Rik__chrX	0.0629494	0.0629494	1	0.0610114
6330418K02Rik__chr5	0.0629494	0.0629494	1	0.0610114
6430531B16Rik__chr7	0.0629494	0.0629494	1	0.0610114
6430550D23Rik__chr2	0.0629494	0.0629494	1	0.0610114
6430584L05Rik__chr6	0.0629494	0.0629494	1	0.0610114
6720468P15Rik__chr19	0.0629494	0.0629494	1	0.0610114
6720483E21Rik__chr1	0.0629494	0.0629494	1	0.0610114
7420426K07Rik__chr9	0.0629494	0.0629494	1	0.0610114
7530416G11Rik__chr15	0.0629494	0.0629494	1	0.0610114
7630403G23Rik__chr9	0.0629494	0.0629494	1	0.0610114
8030423J24Rik__chr13	0.0629494	0.0629494	1	0.0610114
8030442B05Rik__chr2	0.0629494	0.0629494	1	0.0610114
8430437L04Rik__chr2	0.0629494	0.0629494	1	0.0610114
9030204H09Rik__chr2	0.0629494	0.0629494	1	0.0610114
9030619P08Rik__chr15	0.0629494	0.0629494	1	0.0610114
9130008F23Rik__chr17	0.0629494	0.0629494	1	0.0610114
9130015A21Rik__chr12	0.0629494	0.0629494	1	0.0610114
9130230L23Rik__chr5	0.0629494	0.0629494	1	0.0610114
9230009I02Rik__chr11	0.0629494	0.0629494	1	0.0610114
9230102K24Rik__chr10	0.0629494	0.0629494	1	0.0610114
9230110F15Rik__chr9	0.0629494	0.0629494	1	0.0610114
9230115E21Rik__chr9	0.0629494	0.0629494	1	0.0610114
9330111N05Rik__chr13	0.0629494	0.0629494	1	0.0610114
9330117O12Rik__chr18	0.0629494	0.0629494	1	0.0610114
9330162B11Rik__chr1	0.0629494	0.0629494	1	0.0610114
9330175E14Rik__chr8	0.0629494	0.0629494	1	0.0610114
9330179D12Rik__chr6	0.0629494	0.0629494	1	0.0610114
9430007A20Rik__chr4	0.0629494	0.0629494	1	0.0610114
9430014N10Rik__chr15	0.0629494	0.0629494	1	0.0610114
9430019J16Rik__chr2	0.0629494	0.0629494	1	0.0610114
9430021M05Rik__chr2	0.0629494	0.0629494	1	0.0610114
9430069I07Rik__chr15	0.0629494	0.0629494	1	0.0610114
9430076G02Rik__chr18	0.0629494	0.0629494	1	0.0610114
9530002B09Rik__chr4	0.0629494	0.0629494	1	0.0610114
9530026F06Rik__chr1	0.0629494	0.0629494	1	0.0610114
9530027J09Rik__chrX	0.0629494	0.0629494	1	0.0610114
9530048J24Rik__chr11	0.0629494	0.0629494	1	0.0610114
9530053A07Rik__chr7	0.0629494	0.0629494	1	0.0610114
9530080O11Rik__chr4	0.0629494	0.0629494	1	0.0610114
9630013A20Rik__chr14	0.0629494	0.0629494	1	0.0610114
9830166K06Rik__chr19	0.0629494	0.0629494	1	0.0610114
9930111J21Rik2__chr11	0.0629494	0.0629494	1	0.0610114
A1bg__chr15	0.0629494	0.0629494	1	0.0610114
A1cf__chr19	0.0629494	0.0629494	1	0.0610114
A230001M10Rik__chr3	0.0629494	0.0629494	1	0.0610114
A230009B12Rik__chr17	0.0629494	0.0629494	1	0.0610114
A230020J21Rik__chr1	0.0629494	0.0629494	1	0.0610114
A230028O05Rik__chr16	0.0629494	0.0629494	1	0.0610114
A230065H16Rik__chr12	0.0629494	0.0629494	1	0.0610114
A230070E04Rik__chr14	0.0629494	0.0629494	1	0.0610114
A230072E10Rik__chrX	0.0629494	0.0629494	1	0.0610114
A230108P19Rik__chr2	0.0629494	0.0629494	1	0.0610114
A330041J22Rik__chr9	0.0629494	0.0629494	1	0.0610114
A330050F15Rik__chr17	0.0629494	0.0629494	1	0.0610114
A330070K13Rik__chr5	0.0629494	0.0629494	1	0.0610114
A330093E20Rik__chr18	0.0629494	0.0629494	1	0.0610114
A3galt2__chr4	0.0629494	0.0629494	1	0.0610114
A430071A18Rik__chr11	0.0629494	0.0629494	1	0.0610114
A430093F15Rik__chr19	0.0629494	0.0629494	1	0.0610114
A4gnt__chr9	0.0629494	0.0629494	1	0.0610114
A530046M15Rik__chr13	0.0629494	0.0629494	1	0.0610114
A530053G22Rik__chr6	0.0629494	0.0629494	1	0.0610114
A630012P03Rik__chrX	0.0629494	0.0629494	1	0.0610114
A630019I02Rik__chr13	0.0629494	0.0629494	1	0.0610114
A630023A22Rik__chr14	0.0629494	0.0629494	1	0.0610114
A630023P12Rik__chr5	0.0629494	0.0629494	1	0.0610114
A630076J17Rik__chr3	0.0629494	0.0629494	1	0.0610114
A630077J23Rik__chr4	0.0629494	0.0629494	1	0.0610114
A630095E13Rik__chr9	0.0629494	0.0629494	1	0.0610114
A730018C14Rik__chr12	0.0629494	0.0629494	1	0.0610114
A730046J19Rik__chrX	0.0629494	0.0629494	1	0.0610114
A730085A09Rik__chr4	0.0629494	0.0629494	1	0.0610114
A730085K08Rik__chr9	0.0629494	0.0629494	1	0.0610114
A730090N16Rik__chr3	0.0629494	0.0629494	1	0.0610114
A830019L24Rik__chr3	0.0629494	0.0629494	1	0.0610114
A930001A20Rik__chr3	0.0629494	0.0629494	1	0.0610114
A930003A15Rik__chr16	0.0629494	0.0629494	1	0.0610114
A930003O13Rik__chr5	0.0629494	0.0629494	1	0.0610114
A930009A15Rik__chr10	0.0629494	0.0629494	1	0.0610114
A930011G23Rik__chr5	0.0629494	0.0629494	1	0.0610114
A930011O12Rik__chr14	0.0629494	0.0629494	1	0.0610114
A930012L18Rik__chr18	0.0629494	0.0629494	1	0.0610114
A930017M01Rik__chr15	0.0629494	0.0629494	1	0.0610114
A930019D19Rik__chr2	0.0629494	0.0629494	1	0.0610114
AA387883__chr19	0.0629494	0.0629494	1	0.0610114
AA474331__chr10	0.0629494	0.0629494	1	0.0610114
AA543401__chr9	0.0629494	0.0629494	1	0.0610114
AA619741__chr1	0.0629494	0.0629494	1	0.0610114
AA792892__chr5	0.0629494	0.0629494	1	0.0610114
Aadac__chr3	0.0629494	0.0629494	1	0.0610114
Aadacl2__chr3	0.0629494	0.0629494	1	0.0610114
Aadat__chr8	0.0629494	0.0629494	1	0.0610114
Aanat__chr11	0.0629494	0.0629494	1	0.0610114
Aass__chr6	0.0629494	0.0629494	1	0.0610114
Abca14__chr7	0.0629494	0.0629494	1	0.0610114
Abca15__chr7	0.0629494	0.0629494	1	0.0610114
Abca17__chr17	0.0629494	0.0629494	1	0.0610114
Abcb5__chr12	0.0629494	0.0629494	1	0.0610114
Abcc12__chr8	0.0629494	0.0629494	1	0.0610114
Abcc2__chr19	0.0629494	0.0629494	1	0.0610114
Abcc6__chr7	0.0629494	0.0629494	1	0.0610114
Abcg5__chr17	0.0629494	0.0629494	1	0.0610114
Abhd16b__chr2	0.0629494	0.0629494	1	0.0610114
Abo__chr2	0.0629494	0.0629494	1	0.0610114
Abp1__chr6	0.0629494	0.0629494	1	0.0610114
Acaa1b__chr9	0.0629494	0.0629494	1	0.0610114
Accsl__chr2	0.0629494	0.0629494	1	0.0610114
Ace3__chr11	0.0629494	0.0629494	1	0.0610114
Acnat2__chr4	0.0629494	0.0629494	1	0.0610114
Acot12__chr13	0.0629494	0.0629494	1	0.0610114
Acpp__chr9	0.0629494	0.0629494	1	0.0610114
Acpt__chr7	0.0629494	0.0629494	1	0.0610114
Acsbg2__chr17	0.0629494	0.0629494	1	0.0610114
Acsm3__chr7	0.0629494	0.0629494	1	0.0610114
Acsm4__chr7	0.0629494	0.0629494	1	0.0610114
Acss3__chr10	0.0629494	0.0629494	1	0.0610114
Actl7a__chr4	0.0629494	0.0629494	1	0.0610114
Actl7b__chr4	0.0629494	0.0629494	1	0.0610114
Actn3__chr19	0.0629494	0.0629494	1	0.0610114
Actrt1__chrX	0.0629494	0.0629494	1	0.0610114
Adad1__chr3	0.0629494	0.0629494	1	0.0610114
Adam1b__chr5	0.0629494	0.0629494	1	0.0610114
Adam21__chr12	0.0629494	0.0629494	1	0.0610114
Adam25__chr8	0.0629494	0.0629494	1	0.0610114
Adam26a__chr8	0.0629494	0.0629494	1	0.0610114
Adam29__chr8	0.0629494	0.0629494	1	0.0610114
Adam3__chr8	0.0629494	0.0629494	1	0.0610114
Adam30__chr3	0.0629494	0.0629494	1	0.0610114
Adam34__chr8	0.0629494	0.0629494	1	0.0610114
Adam39__chr8	0.0629494	0.0629494	1	0.0610114
Adam5__chr8	0.0629494	0.0629494	1	0.0610114
Adam6a__chr12	0.0629494	0.0629494	1	0.0610114
Adam6b__chr12	0.0629494	0.0629494	1	0.0610114
Adam7__chr14	0.0629494	0.0629494	1	0.0610114
Adamdec1__chr14	0.0629494	0.0629494	1	0.0610114
Adamts16__chr13	0.0629494	0.0629494	1	0.0610114
Adarb2__chr13	0.0629494	0.0629494	1	0.0610114
Adc__chr4	0.0629494	0.0629494	1	0.0610114
Adcy10__chr1	0.0629494	0.0629494	1	0.0610114
Adcy2__chr13	0.0629494	0.0629494	1	0.0610114
Adcyap1__chr17	0.0629494	0.0629494	1	0.0610114
Adh6a__chr3	0.0629494	0.0629494	1	0.0610114
Adh7__chr3	0.0629494	0.0629494	1	0.0610114
Adipoq__chr16	0.0629494	0.0629494	1	0.0610114
Adra2a__chr19	0.0629494	0.0629494	1	0.0610114
Adrb3__chr8	0.0629494	0.0629494	1	0.0610114
AF067061__chr13	0.0629494	0.0629494	1	0.0610114
AF357355__chr12	0.0629494	0.0629494	1	0.0610114
AF357399__chr7	0.0629494	0.0629494	1	0.0610114
AF357425__chr12	0.0629494	0.0629494	1	0.0610114
AF529169__chr9	0.0629494	0.0629494	1	0.0610114
Agbl1__chr7	0.0629494	0.0629494	1	0.0610114
Agbl4__chr4	0.0629494	0.0629494	1	0.0610114
Ager__chr17	0.0629494	0.0629494	1	0.0610114
Agr2__chr12	0.0629494	0.0629494	1	0.0610114
Agr3__chr12	0.0629494	0.0629494	1	0.0610114
Agtr1b__chr3	0.0629494	0.0629494	1	0.0610114
Agxt2__chr15	0.0629494	0.0629494	1	0.0610114
Agxt2l1__chr3	0.0629494	0.0629494	1	0.0610114
AI115009__chr3	0.0629494	0.0629494	1	0.0610114
AI314831__chr2	0.0629494	0.0629494	1	0.0610114
AI463170__chr12	0.0629494	0.0629494	1	0.0610114
AI506816__chr5	0.0629494	0.0629494	1	0.0610114
AI606473__chr3	0.0629494	0.0629494	1	0.0610114
AI646519__chr2	0.0629494	0.0629494	1	0.0610114
AI747448__chr3	0.0629494	0.0629494	1	0.0610114
AI836003__chr15	0.0629494	0.0629494	1	0.0610114
AI854517__chr7	0.0629494	0.0629494	1	0.0610114
Aim1l__chr4	0.0629494	0.0629494	1	0.0610114
Aipl1__chr11	0.0629494	0.0629494	1	0.0610114
Ajap1__chr4	0.0629494	0.0629494	1	0.0610114
Ak5__chr3	0.0629494	0.0629494	1	0.0610114
Ak7__chr12	0.0629494	0.0629494	1	0.0610114
Ak8__chr2	0.0629494	0.0629494	1	0.0610114
Akap4__chrX	0.0629494	0.0629494	1	0.0610114
Aknad1__chr3	0.0629494	0.0629494	1	0.0610114
Akp3__chr1	0.0629494	0.0629494	1	0.0610114
Akr1c12__chr13	0.0629494	0.0629494	1	0.0610114
Akr1c18__chr13	0.0629494	0.0629494	1	0.0610114
Akr1c21__chr13	0.0629494	0.0629494	1	0.0610114
Akr1c6__chr13	0.0629494	0.0629494	1	0.0610114
Akr1cl__chr1	0.0629494	0.0629494	1	0.0610114
Akr1d1__chr6	0.0629494	0.0629494	1	0.0610114
Alb__chr5	0.0629494	0.0629494	1	0.0610114
Aldh1a7__chr19	0.0629494	0.0629494	1	0.0610114
Aldh3b2__chr19	0.0629494	0.0629494	1	0.0610114
Aldoc__chr11	0.0629494	0.0629494	1	0.0610114
Alox12b__chr11	0.0629494	0.0629494	1	0.0610114
Alox15__chr11	0.0629494	0.0629494	1	0.0610114
Als2cr11__chr1	0.0629494	0.0629494	1	0.0610114
Als2cr12__chr1	0.0629494	0.0629494	1	0.0610114
Alx1__chr10	0.0629494	0.0629494	1	0.0610114
Alx3__chr3	0.0629494	0.0629494	1	0.0610114
Ambn__chr5	0.0629494	0.0629494	1	0.0610114
Ambp__chr4	0.0629494	0.0629494	1	0.0610114
Amdhd1__chr10	0.0629494	0.0629494	1	0.0610114
Amelx__chrX	0.0629494	0.0629494	1	0.0610114
Amer2__chr14	0.0629494	0.0629494	1	0.0610114
Amhr2__chr15	0.0629494	0.0629494	1	0.0610114
Amn__chr12	0.0629494	0.0629494	1	0.0610114
Ampd1__chr3	0.0629494	0.0629494	1	0.0610114
Ang4__chr14	0.0629494	0.0629494	1	0.0610114
Ang6__chr14	0.0629494	0.0629494	1	0.0610114
Ankef1__chr2	0.0629494	0.0629494	1	0.0610114
Ankfn1__chr11	0.0629494	0.0629494	1	0.0610114
Ankk1__chr9	0.0629494	0.0629494	1	0.0610114
Ankmy1__chr1	0.0629494	0.0629494	1	0.0610114
Ankrd22__chr19	0.0629494	0.0629494	1	0.0610114
Ankrd34c__chr9	0.0629494	0.0629494	1	0.0610114
Ankrd53__chr6	0.0629494	0.0629494	1	0.0610114
Ankrd61__chr5	0.0629494	0.0629494	1	0.0610114
Ankrd7__chr6	0.0629494	0.0629494	1	0.0610114
Ano2__chr6	0.0629494	0.0629494	1	0.0610114
Ano3__chr2	0.0629494	0.0629494	1	0.0610114
Ano7__chr1	0.0629494	0.0629494	1	0.0610114
Antxrl__chr14	0.0629494	0.0629494	1	0.0610114
Anxa10__chr8	0.0629494	0.0629494	1	0.0610114
Aox3l1__chr1	0.0629494	0.0629494	1	0.0610114
Aox4__chr1	0.0629494	0.0629494	1	0.0610114
Ap1m2__chr9	0.0629494	0.0629494	1	0.0610114
Ap3b2__chr7	0.0629494	0.0629494	1	0.0610114
Apcs__chr1	0.0629494	0.0629494	1	0.0610114
Apex1__chr14	0.0629494	0.0629494	1	0.0610114
Apoa1__chr9	0.0629494	0.0629494	1	0.0610114
Apobec4__chr1	0.0629494	0.0629494	1	0.0610114
Apoc1__chr7	0.0629494	0.0629494	1	0.0610114
Apol10a__chr15	0.0629494	0.0629494	1	0.0610114
Apol7c__chr15	0.0629494	0.0629494	1	0.0610114
Apol7d__chr1	0.0629494	0.0629494	1	0.0610114
Apol8__chr15	0.0629494	0.0629494	1	0.0610114
Apol9a__chr15	0.0629494	0.0629494	1	0.0610114
Apol9b__chr15	0.0629494	0.0629494	1	0.0610114
Aqp6__chr15	0.0629494	0.0629494	1	0.0610114
Aqp9__chr9	0.0629494	0.0629494	1	0.0610114
Ar__chrX	0.0629494	0.0629494	1	0.0610114
Arg2__chr12	0.0629494	0.0629494	1	0.0610114
Arhgap40__chr2	0.0629494	0.0629494	1	0.0610114
Arhgef4__chr1	0.0629494	0.0629494	1	0.0610114
Arid3c__chr4	0.0629494	0.0629494	1	0.0610114
Arl13a__chrX	0.0629494	0.0629494	1	0.0610114
Arl14__chr3	0.0629494	0.0629494	1	0.0610114
Arl14epl__chr18	0.0629494	0.0629494	1	0.0610114
Arl9__chr5	0.0629494	0.0629494	1	0.0610114
Armc3__chr2	0.0629494	0.0629494	1	0.0610114
Armcx6__chrX	0.0629494	0.0629494	1	0.0610114
Art2a-ps__chr7	0.0629494	0.0629494	1	0.0610114
Artn__chr4	0.0629494	0.0629494	1	0.0610114
Arxes1__chrX	0.0629494	0.0629494	1	0.0610114
Arxes2__chrX	0.0629494	0.0629494	1	0.0610114
Asb17__chr3	0.0629494	0.0629494	1	0.0610114
Ascl1__chr10	0.0629494	0.0629494	1	0.0610114
Ascl2__chr7	0.0629494	0.0629494	1	0.0610114
Ascl3__chr7	0.0629494	0.0629494	1	0.0610114
Ascl4__chr10	0.0629494	0.0629494	1	0.0610114
Asgr1__chr11	0.0629494	0.0629494	1	0.0610114
Asgr2__chr11	0.0629494	0.0629494	1	0.0610114
Asic1__chr15	0.0629494	0.0629494	1	0.0610114
Asic2__chr11	0.0629494	0.0629494	1	0.0610114
Asic5__chr3	0.0629494	0.0629494	1	0.0610114
Aspdh__chr7	0.0629494	0.0629494	1	0.0610114
Aspg__chr12	0.0629494	0.0629494	1	0.0610114
Asprv1__chr6	0.0629494	0.0629494	1	0.0610114
Asz1__chr6	0.0629494	0.0629494	1	0.0610114
Atp13a4__chr16	0.0629494	0.0629494	1	0.0610114
Atp13a5__chr16	0.0629494	0.0629494	1	0.0610114
Atp1a4__chr1	0.0629494	0.0629494	1	0.0610114
Atp2a1__chr7	0.0629494	0.0629494	1	0.0610114
Atp4a__chr7	0.0629494	0.0629494	1	0.0610114
Atp4b__chr8	0.0629494	0.0629494	1	0.0610114
Atp6v0a4__chr6	0.0629494	0.0629494	1	0.0610114
Atp6v1g3__chr1	0.0629494	0.0629494	1	0.0610114
Atp8b3__chr10	0.0629494	0.0629494	1	0.0610114
AU015228__chr2	0.0629494	0.0629494	1	0.0610114
AU015791__chr12	0.0629494	0.0629494	1	0.0610114
AU015836__chrX	0.0629494	0.0629494	1	0.0610114
AU016765__chr17	0.0629494	0.0629494	1	0.0610114
AU018091__chr7	0.0629494	0.0629494	1	0.0610114
AU022751__chrX	0.0629494	0.0629494	1	0.0610114
AU023871__chr17	0.0629494	0.0629494	1	0.0610114
Avp__chr2	0.0629494	0.0629494	1	0.0610114
AW495222__chr13	0.0629494	0.0629494	1	0.0610114
AY512915__chr6	0.0629494	0.0629494	1	0.0610114
AY761184__chr8	0.0629494	0.0629494	1	0.0610114
Aym1__chr5	0.0629494	0.0629494	1	0.0610114
Azgp1__chr5	0.0629494	0.0629494	1	0.0610114
B020004J07Rik__chr4	0.0629494	0.0629494	1	0.0610114
B020018J22Rik__chr12	0.0629494	0.0629494	1	0.0610114
B020031M17Rik__chr13	0.0629494	0.0629494	1	0.0610114
B230119M05Rik__chrX	0.0629494	0.0629494	1	0.0610114
B230323A14Rik__chr9	0.0629494	0.0629494	1	0.0610114
B3galt5__chr16	0.0629494	0.0629494	1	0.0610114
B3gat1__chr9	0.0629494	0.0629494	1	0.0610114
B3gat2__chr1	0.0629494	0.0629494	1	0.0610114
B3gnt4__chr5	0.0629494	0.0629494	1	0.0610114
B3gnt6__chr7	0.0629494	0.0629494	1	0.0610114
B3gnt7__chr1	0.0629494	0.0629494	1	0.0610114
B4galnt3__chr6	0.0629494	0.0629494	1	0.0610114
B930025P03Rik__chr8	0.0629494	0.0629494	1	0.0610114
B930092H01Rik__chr9	0.0629494	0.0629494	1	0.0610114
Baat__chr4	0.0629494	0.0629494	1	0.0610114
Bai1__chr15	0.0629494	0.0629494	1	0.0610114
Baiap3__chr17	0.0629494	0.0629494	1	0.0610114
Bank1__chr3	0.0629494	0.0629494	1	0.0610114
Barhl1__chr2	0.0629494	0.0629494	1	0.0610114
Barhl2__chr5	0.0629494	0.0629494	1	0.0610114
Barx2__chr9	0.0629494	0.0629494	1	0.0610114
Batf2__chr19	0.0629494	0.0629494	1	0.0610114
BB019430__chr10	0.0629494	0.0629494	1	0.0610114
BB031773__chr4	0.0629494	0.0629494	1	0.0610114
BB557941__chr2	0.0629494	0.0629494	1	0.0610114
Bbox1__chr2	0.0629494	0.0629494	1	0.0610114
BC005764__chr10	0.0629494	0.0629494	1	0.0610114
BC016579__chr16	0.0629494	0.0629494	1	0.0610114
BC035044__chr6	0.0629494	0.0629494	1	0.0610114
BC048502__chr15	0.0629494	0.0629494	1	0.0610114
BC048507__chr13	0.0629494	0.0629494	1	0.0610114
BC048546__chr6	0.0629494	0.0629494	1	0.0610114
BC048644__chr8	0.0629494	0.0629494	1	0.0610114
BC048679__chr7	0.0629494	0.0629494	1	0.0610114
BC049352__chr9	0.0629494	0.0629494	1	0.0610114
BC049635__chr4	0.0629494	0.0629494	1	0.0610114
BC051019__chr7	0.0629494	0.0629494	1	0.0610114
BC051537__chr17	0.0629494	0.0629494	1	0.0610114
BC051628__chr2	0.0629494	0.0629494	1	0.0610114
BC055402__chr1	0.0629494	0.0629494	1	0.0610114
BC061237__chr14	0.0629494	0.0629494	1	0.0610114
BC068157__chr8	0.0629494	0.0629494	1	0.0610114
BC089491__chr7	0.0629494	0.0629494	1	0.0610114
BC094916__chr1	0.0629494	0.0629494	1	0.0610114
Bc1__chr10	0.0629494	0.0629494	1	0.0610114
BC117090__chr16	0.0629494	0.0629494	1	0.0610114
Bcl2l10__chr9	0.0629494	0.0629494	1	0.0610114
Bcl2l14__chr6	0.0629494	0.0629494	1	0.0610114
Bcl2l15__chr3	0.0629494	0.0629494	1	0.0610114
Bet3l__chr10	0.0629494	0.0629494	1	0.0610114
Bex6__chr16	0.0629494	0.0629494	1	0.0610114
Bfsp1__chr2	0.0629494	0.0629494	1	0.0610114
Bglap__chr3	0.0629494	0.0629494	1	0.0610114
Bhlha15__chr5	0.0629494	0.0629494	1	0.0610114
Bhlha9__chr11	0.0629494	0.0629494	1	0.0610114
Bhlhe23__chr2	0.0629494	0.0629494	1	0.0610114
Bhmt2__chr13	0.0629494	0.0629494	1	0.0610114
Blk__chr14	0.0629494	0.0629494	1	0.0610114
Bmp10__chr6	0.0629494	0.0629494	1	0.0610114
Bmp15__chrX	0.0629494	0.0629494	1	0.0610114
Bmp3__chr5	0.0629494	0.0629494	1	0.0610114
Bnc1__chr7	0.0629494	0.0629494	1	0.0610114
Boll__chr1	0.0629494	0.0629494	1	0.0610114
Bpi__chr2	0.0629494	0.0629494	1	0.0610114
Bpifa1__chr2	0.0629494	0.0629494	1	0.0610114
Bpifa2__chr2	0.0629494	0.0629494	1	0.0610114
Bpifa3__chr2	0.0629494	0.0629494	1	0.0610114
Bpifa6__chr2	0.0629494	0.0629494	1	0.0610114
Bpifb1__chr2	0.0629494	0.0629494	1	0.0610114
Bpifb2__chr2	0.0629494	0.0629494	1	0.0610114
Bpifb4__chr2	0.0629494	0.0629494	1	0.0610114
Bsn__chr9	0.0629494	0.0629494	1	0.0610114
Bsph1__chr7	0.0629494	0.0629494	1	0.0610114
Bsph2__chr7	0.0629494	0.0629494	1	0.0610114
Bspry__chr4	0.0629494	0.0629494	1	0.0610114
Btbd17__chr11	0.0629494	0.0629494	1	0.0610114
Btla__chr16	0.0629494	0.0629494	1	0.0610114
Btn1a1__chr13	0.0629494	0.0629494	1	0.0610114
Btn2a2__chr13	0.0629494	0.0629494	1	0.0610114
Btnl1__chr17	0.0629494	0.0629494	1	0.0610114
Btnl5__chr17	0.0629494	0.0629494	1	0.0610114
Btnl6__chr17	0.0629494	0.0629494	1	0.0610114
Bub1b__chr2	0.0629494	0.0629494	1	0.0610114
Bzrap1__chr11	0.0629494	0.0629494	1	0.0610114
C030016D13Rik__chr19	0.0629494	0.0629494	1	0.0610114
C030018K13Rik__chr5	0.0629494	0.0629494	1	0.0610114
C030023E24Rik__chrX	0.0629494	0.0629494	1	0.0610114
C130021I20Rik__chr2	0.0629494	0.0629494	1	0.0610114
C130026L21Rik__chr5	0.0629494	0.0629494	1	0.0610114
C130030K03Rik__chr10	0.0629494	0.0629494	1	0.0610114
C130060K24Rik__chr6	0.0629494	0.0629494	1	0.0610114
C130079G13Rik__chr3	0.0629494	0.0629494	1	0.0610114
C1ql1__chr11	0.0629494	0.0629494	1	0.0610114
C1rb__chr6	0.0629494	0.0629494	1	0.0610114
C2cd4c__chr10	0.0629494	0.0629494	1	0.0610114
C330008G21Rik__chr2	0.0629494	0.0629494	1	0.0610114
C330011F03Rik__chr17	0.0629494	0.0629494	1	0.0610114
C330013F16Rik__chrX	0.0629494	0.0629494	1	0.0610114
C330024C12Rik__chr17	0.0629494	0.0629494	1	0.0610114
C330046G13Rik__chr10	0.0629494	0.0629494	1	0.0610114
C430002N11Rik__chr9	0.0629494	0.0629494	1	0.0610114
C4a__chr17	0.0629494	0.0629494	1	0.0610114
C4bp__chr1	0.0629494	0.0629494	1	0.0610114
C530044C16Rik__chr6	0.0629494	0.0629494	1	0.0610114
C630020P19Rik__chr2	0.0629494	0.0629494	1	0.0610114
C630031E19Rik__chr12	0.0629494	0.0629494	1	0.0610114
C730002L08Rik__chr19	0.0629494	0.0629494	1	0.0610114
C730027H18Rik__chr10	0.0629494	0.0629494	1	0.0610114
C86187__chr7	0.0629494	0.0629494	1	0.0610114
C8b__chr4	0.0629494	0.0629494	1	0.0610114
C9__chr15	0.0629494	0.0629494	1	0.0610114
Cabp7__chr11	0.0629494	0.0629494	1	0.0610114
Cabs1__chr5	0.0629494	0.0629494	1	0.0610114
Cabyr__chr18	0.0629494	0.0629494	1	0.0610114
Cacna1b__chr2	0.0629494	0.0629494	1	0.0610114
Cacna1e__chr1	0.0629494	0.0629494	1	0.0610114
Cacna1f__chrX	0.0629494	0.0629494	1	0.0610114
Cacna1i__chr15	0.0629494	0.0629494	1	0.0610114
Cacna2d4__chr6	0.0629494	0.0629494	1	0.0610114
Cacng7__chr7	0.0629494	0.0629494	1	0.0610114
Calb1__chr4	0.0629494	0.0629494	1	0.0610114
Calb2__chr8	0.0629494	0.0629494	1	0.0610114
Calca__chr7	0.0629494	0.0629494	1	0.0610114
Calcr__chr6	0.0629494	0.0629494	1	0.0610114
Calml3__chr13	0.0629494	0.0629494	1	0.0610114
Calml4__chr9	0.0629494	0.0629494	1	0.0610114
Caln1__chr5	0.0629494	0.0629494	1	0.0610114
Camkv__chr9	0.0629494	0.0629494	1	0.0610114
Capn13__chr17	0.0629494	0.0629494	1	0.0610114
Capns2__chr8	0.0629494	0.0629494	1	0.0610114
Caps2__chr10	0.0629494	0.0629494	1	0.0610114
Capsl__chr15	0.0629494	0.0629494	1	0.0610114
Capza3__chr6	0.0629494	0.0629494	1	0.0610114
Car1__chr3	0.0629494	0.0629494	1	0.0610114
Car3__chr3	0.0629494	0.0629494	1	0.0610114
Card9__chr2	0.0629494	0.0629494	1	0.0610114
Cartpt__chr13	0.0629494	0.0629494	1	0.0610114
Casp14__chr10	0.0629494	0.0629494	1	0.0610114
Catsper1__chr19	0.0629494	0.0629494	1	0.0610114
Catsper3__chr13	0.0629494	0.0629494	1	0.0610114
Catsperd__chr17	0.0629494	0.0629494	1	0.0610114
Cbln4__chr2	0.0629494	0.0629494	1	0.0610114
Cbs__chr17	0.0629494	0.0629494	1	0.0610114
Ccdc103__chr11	0.0629494	0.0629494	1	0.0610114
Ccdc105__chr10	0.0629494	0.0629494	1	0.0610114
Ccdc108__chr1	0.0629494	0.0629494	1	0.0610114
Ccdc110__chr8	0.0629494	0.0629494	1	0.0610114
Ccdc113__chr8	0.0629494	0.0629494	1	0.0610114
Ccdc121__chr1	0.0629494	0.0629494	1	0.0610114
Ccdc129__chr6	0.0629494	0.0629494	1	0.0610114
Ccdc13__chr9	0.0629494	0.0629494	1	0.0610114
Ccdc135__chr8	0.0629494	0.0629494	1	0.0610114
Ccdc142__chr6	0.0629494	0.0629494	1	0.0610114
Ccdc144b__chr3	0.0629494	0.0629494	1	0.0610114
Ccdc147__chr19	0.0629494	0.0629494	1	0.0610114
Ccdc152__chr15	0.0629494	0.0629494	1	0.0610114
Ccdc155__chr7	0.0629494	0.0629494	1	0.0610114
Ccdc158__chr5	0.0629494	0.0629494	1	0.0610114
Ccdc172__chr19	0.0629494	0.0629494	1	0.0610114
Ccdc175__chr12	0.0629494	0.0629494	1	0.0610114
Ccdc178__chr18	0.0629494	0.0629494	1	0.0610114
Ccdc27__chr4	0.0629494	0.0629494	1	0.0610114
Ccdc33__chr9	0.0629494	0.0629494	1	0.0610114
Ccdc37__chr6	0.0629494	0.0629494	1	0.0610114
Ccdc38__chr10	0.0629494	0.0629494	1	0.0610114
Ccdc39__chr3	0.0629494	0.0629494	1	0.0610114
Ccdc42__chr11	0.0629494	0.0629494	1	0.0610114
Ccdc42b__chr5	0.0629494	0.0629494	1	0.0610114
Ccdc54__chr16	0.0629494	0.0629494	1	0.0610114
Ccdc60__chr5	0.0629494	0.0629494	1	0.0610114
Ccdc63__chr5	0.0629494	0.0629494	1	0.0610114
Ccdc64__chr5	0.0629494	0.0629494	1	0.0610114
Ccdc67__chr9	0.0629494	0.0629494	1	0.0610114
Ccdc7__chr8	0.0629494	0.0629494	1	0.0610114
Ccdc70__chr8	0.0629494	0.0629494	1	0.0610114
Ccdc74a__chr16	0.0629494	0.0629494	1	0.0610114
Ccdc79__chr8	0.0629494	0.0629494	1	0.0610114
Ccdc8__chr7	0.0629494	0.0629494	1	0.0610114
Cck__chr9	0.0629494	0.0629494	1	0.0610114
Ccl17__chr8	0.0629494	0.0629494	1	0.0610114
Ccl20__chr1	0.0629494	0.0629494	1	0.0610114
Ccl5__chr11	0.0629494	0.0629494	1	0.0610114
Ccna1__chr3	0.0629494	0.0629494	1	0.0610114
Ccnb1ip1__chr14	0.0629494	0.0629494	1	0.0610114
Ccnb3__chrX	0.0629494	0.0629494	1	0.0610114
Ccr10__chr11	0.0629494	0.0629494	1	0.0610114
Ccr7__chr11	0.0629494	0.0629494	1	0.0610114
Ccr8__chr9	0.0629494	0.0629494	1	0.0610114
Ccsap__chr8	0.0629494	0.0629494	1	0.0610114
Ccser1__chr6	0.0629494	0.0629494	1	0.0610114
Cd160__chr3	0.0629494	0.0629494	1	0.0610114
Cd164l2__chr4	0.0629494	0.0629494	1	0.0610114
Cd177__chr7	0.0629494	0.0629494	1	0.0610114
Cd19__chr7	0.0629494	0.0629494	1	0.0610114
Cd1d2__chr3	0.0629494	0.0629494	1	0.0610114
Cd207__chr6	0.0629494	0.0629494	1	0.0610114
Cd209b__chr8	0.0629494	0.0629494	1	0.0610114
Cd209d__chr8	0.0629494	0.0629494	1	0.0610114
Cd209e__chr8	0.0629494	0.0629494	1	0.0610114
Cd209f__chr8	0.0629494	0.0629494	1	0.0610114
Cd209g__chr8	0.0629494	0.0629494	1	0.0610114
Cd300c__chr11	0.0629494	0.0629494	1	0.0610114
Cd300e__chr11	0.0629494	0.0629494	1	0.0610114
Cd40lg__chrX	0.0629494	0.0629494	1	0.0610114
Cd46__chr1	0.0629494	0.0629494	1	0.0610114
Cd5__chr19	0.0629494	0.0629494	1	0.0610114
Cd6__chr19	0.0629494	0.0629494	1	0.0610114
Cd7__chr11	0.0629494	0.0629494	1	0.0610114
Cdca7l__chr12	0.0629494	0.0629494	1	0.0610114
Cdh10__chr15	0.0629494	0.0629494	1	0.0610114
Cdh15__chr8	0.0629494	0.0629494	1	0.0610114
Cdh17__chr4	0.0629494	0.0629494	1	0.0610114
Cdh19__chr1	0.0629494	0.0629494	1	0.0610114
Cdh26__chr2	0.0629494	0.0629494	1	0.0610114
Cdh3__chr8	0.0629494	0.0629494	1	0.0610114
Cdh8__chr8	0.0629494	0.0629494	1	0.0610114
Cdh9__chr15	0.0629494	0.0629494	1	0.0610114
Cdhr1__chr14	0.0629494	0.0629494	1	0.0610114
Cdhr2__chr13	0.0629494	0.0629494	1	0.0610114
Cdk3-ps__chr11	0.0629494	0.0629494	1	0.0610114
Cdk5r2__chr1	0.0629494	0.0629494	1	0.0610114
Cdkl4__chr17	0.0629494	0.0629494	1	0.0610114
Cdkn2a__chr4	0.0629494	0.0629494	1	0.0610114
Cdrt4__chr11	0.0629494	0.0629494	1	0.0610114
Cdx1__chr18	0.0629494	0.0629494	1	0.0610114
Cdx2__chr5	0.0629494	0.0629494	1	0.0610114
Cdx4__chrX	0.0629494	0.0629494	1	0.0610114
Ceacam-ps1__chr7	0.0629494	0.0629494	1	0.0610114
Ceacam10__chr7	0.0629494	0.0629494	1	0.0610114
Ceacam14__chr7	0.0629494	0.0629494	1	0.0610114
Ceacam18__chr7	0.0629494	0.0629494	1	0.0610114
Ceacam19__chr7	0.0629494	0.0629494	1	0.0610114
Ceacam2__chr7	0.0629494	0.0629494	1	0.0610114
Ceacam20__chr7	0.0629494	0.0629494	1	0.0610114
Ceacam3__chr7	0.0629494	0.0629494	1	0.0610114
Ceacam5__chr7	0.0629494	0.0629494	1	0.0610114
Cebpe__chr14	0.0629494	0.0629494	1	0.0610114
Cecr6__chr6	0.0629494	0.0629494	1	0.0610114
Celf3__chr3	0.0629494	0.0629494	1	0.0610114
Cer1__chr4	0.0629494	0.0629494	1	0.0610114
Cerkl__chr2	0.0629494	0.0629494	1	0.0610114
Ces1a__chr8	0.0629494	0.0629494	1	0.0610114
Ces1b__chr8	0.0629494	0.0629494	1	0.0610114
Ces2b__chr8	0.0629494	0.0629494	1	0.0610114
Ces2d-ps__chr8	0.0629494	0.0629494	1	0.0610114
Cfc1__chr1	0.0629494	0.0629494	1	0.0610114
Cfi__chr3	0.0629494	0.0629494	1	0.0610114
Cgn__chr3	0.0629494	0.0629494	1	0.0610114
Chi3l4__chr3	0.0629494	0.0629494	1	0.0610114
Chia__chr3	0.0629494	0.0629494	1	0.0610114
Chit1__chr1	0.0629494	0.0629494	1	0.0610114
Chp2__chr7	0.0629494	0.0629494	1	0.0610114
Chrdl2__chr7	0.0629494	0.0629494	1	0.0610114
Chrm5__chr2	0.0629494	0.0629494	1	0.0610114
Chrna3__chr9	0.0629494	0.0629494	1	0.0610114
Chrna4__chr2	0.0629494	0.0629494	1	0.0610114
Chrna7__chr7	0.0629494	0.0629494	1	0.0610114
Chrna9__chr5	0.0629494	0.0629494	1	0.0610114
Chrnb3__chr8	0.0629494	0.0629494	1	0.0610114
Chrne__chr11	0.0629494	0.0629494	1	0.0610114
Chst13__chr6	0.0629494	0.0629494	1	0.0610114
Chst4__chr8	0.0629494	0.0629494	1	0.0610114
Chst5__chr8	0.0629494	0.0629494	1	0.0610114
Cib4__chr5	0.0629494	0.0629494	1	0.0610114
Cidec__chr6	0.0629494	0.0629494	1	0.0610114
CK137956__chr4	0.0629494	0.0629494	1	0.0610114
Clca1__chr3	0.0629494	0.0629494	1	0.0610114
Clca3__chr3	0.0629494	0.0629494	1	0.0610114
Clca4__chr3	0.0629494	0.0629494	1	0.0610114
Clca6__chr3	0.0629494	0.0629494	1	0.0610114
Clcnka__chr4	0.0629494	0.0629494	1	0.0610114
Cldn10__chr14	0.0629494	0.0629494	1	0.0610114
Cldn11__chr3	0.0629494	0.0629494	1	0.0610114
Cldn18__chr9	0.0629494	0.0629494	1	0.0610114
Cldn19__chr4	0.0629494	0.0629494	1	0.0610114
Cldn2__chrX	0.0629494	0.0629494	1	0.0610114
Cldn22__chr8	0.0629494	0.0629494	1	0.0610114
Cldn23__chr8	0.0629494	0.0629494	1	0.0610114
Cldn4__chr5	0.0629494	0.0629494	1	0.0610114
Cldn6__chr17	0.0629494	0.0629494	1	0.0610114
Clec2f__chr6	0.0629494	0.0629494	1	0.0610114
Clec2i__chr6	0.0629494	0.0629494	1	0.0610114
Clec2l__chr6	0.0629494	0.0629494	1	0.0610114
Clec4a4__chr6	0.0629494	0.0629494	1	0.0610114
Clec4b1__chr6	0.0629494	0.0629494	1	0.0610114
Clec4f__chr6	0.0629494	0.0629494	1	0.0610114
Clec9a__chr6	0.0629494	0.0629494	1	0.0610114
Clgn__chr8	0.0629494	0.0629494	1	0.0610114
Clhc1__chr4	0.0629494	0.0629494	1	0.0610114
Clic3__chr2	0.0629494	0.0629494	1	0.0610114
Clnk__chr5	0.0629494	0.0629494	1	0.0610114
Clrn2__chr5	0.0629494	0.0629494	1	0.0610114
Clrn3__chr7	0.0629494	0.0629494	1	0.0610114
Clvs1__chr4	0.0629494	0.0629494	1	0.0610114
Cma1__chr14	0.0629494	0.0629494	1	0.0610114
Cma2__chr14	0.0629494	0.0629494	1	0.0610114
Cmtm2a__chr8	0.0629494	0.0629494	1	0.0610114
Cmtm2b__chr8	0.0629494	0.0629494	1	0.0610114
Cndp1__chr18	0.0629494	0.0629494	1	0.0610114
Cnga1__chr5	0.0629494	0.0629494	1	0.0610114
Cnga2__chrX	0.0629494	0.0629494	1	0.0610114
Cnnm1__chr19	0.0629494	0.0629494	1	0.0610114
Cnr1__chr4	0.0629494	0.0629494	1	0.0610114
Cntd1__chr11	0.0629494	0.0629494	1	0.0610114
Cntn1__chr15	0.0629494	0.0629494	1	0.0610114
Cntn4__chr6	0.0629494	0.0629494	1	0.0610114
Cntnap2__chr6	0.0629494	0.0629494	1	0.0610114
Cntnap3__chr13	0.0629494	0.0629494	1	0.0610114
Cntnap5a__chr1	0.0629494	0.0629494	1	0.0610114
Cntnap5b__chr1	0.0629494	0.0629494	1	0.0610114
Cntnap5c__chr17	0.0629494	0.0629494	1	0.0610114
Coch__chr12	0.0629494	0.0629494	1	0.0610114
Col10a1__chr10	0.0629494	0.0629494	1	0.0610114
Col11a1__chr3	0.0629494	0.0629494	1	0.0610114
Col17a1__chr19	0.0629494	0.0629494	1	0.0610114
Col24a1__chr3	0.0629494	0.0629494	1	0.0610114
Col2a1__chr15	0.0629494	0.0629494	1	0.0610114
Col4a6__chrX	0.0629494	0.0629494	1	0.0610114
Col6a4__chr9	0.0629494	0.0629494	1	0.0610114
Col9a2__chr4	0.0629494	0.0629494	1	0.0610114
Col9a3__chr2	0.0629494	0.0629494	1	0.0610114
Colec10__chr15	0.0629494	0.0629494	1	0.0610114
Cort__chr4	0.0629494	0.0629494	1	0.0610114
Cox8c__chr12	0.0629494	0.0629494	1	0.0610114
Cpa2__chr6	0.0629494	0.0629494	1	0.0610114
Cpa3__chr3	0.0629494	0.0629494	1	0.0610114
Cpa4__chr6	0.0629494	0.0629494	1	0.0610114
Cpa6__chr1	0.0629494	0.0629494	1	0.0610114
Cpb1__chr3	0.0629494	0.0629494	1	0.0610114
Cplx1__chr5	0.0629494	0.0629494	1	0.0610114
Cplx4__chr18	0.0629494	0.0629494	1	0.0610114
Cpn1__chr19	0.0629494	0.0629494	1	0.0610114
Cpne4__chr9	0.0629494	0.0629494	1	0.0610114
Cpne7__chr8	0.0629494	0.0629494	1	0.0610114
Cpsf4l__chr11	0.0629494	0.0629494	1	0.0610114
Cpvl__chr6	0.0629494	0.0629494	1	0.0610114
Cpxcr1__chrX	0.0629494	0.0629494	1	0.0610114
Cpz__chr5	0.0629494	0.0629494	1	0.0610114
Crabp1__chr9	0.0629494	0.0629494	1	0.0610114
Crb2__chr2	0.0629494	0.0629494	1	0.0610114
Creb3l3__chr10	0.0629494	0.0629494	1	0.0610114
Crhbp__chr13	0.0629494	0.0629494	1	0.0610114
Crisp2__chr17	0.0629494	0.0629494	1	0.0610114
Crisp3__chr17	0.0629494	0.0629494	1	0.0610114
Crisp4__chr1	0.0629494	0.0629494	1	0.0610114
Crtac1__chr19	0.0629494	0.0629494	1	0.0610114
Cryba1__chr11	0.0629494	0.0629494	1	0.0610114
Cryba2__chr1	0.0629494	0.0629494	1	0.0610114
Crybb2__chr5	0.0629494	0.0629494	1	0.0610114
Crygc__chr1	0.0629494	0.0629494	1	0.0610114
Crygd__chr1	0.0629494	0.0629494	1	0.0610114
Crygf__chr1	0.0629494	0.0629494	1	0.0610114
Crygs__chr16	0.0629494	0.0629494	1	0.0610114
Csf3__chr11	0.0629494	0.0629494	1	0.0610114
Csmd1__chr8	0.0629494	0.0629494	1	0.0610114
Csn1s1__chr5	0.0629494	0.0629494	1	0.0610114
Csn1s2a__chr5	0.0629494	0.0629494	1	0.0610114
Csn1s2b__chr5	0.0629494	0.0629494	1	0.0610114
Csn2__chr5	0.0629494	0.0629494	1	0.0610114
Csn3__chr5	0.0629494	0.0629494	1	0.0610114
Csnka2ip__chr16	0.0629494	0.0629494	1	0.0610114
Cst11__chr2	0.0629494	0.0629494	1	0.0610114
Cst7__chr2	0.0629494	0.0629494	1	0.0610114
Cst8__chr2	0.0629494	0.0629494	1	0.0610114
Cst9__chr2	0.0629494	0.0629494	1	0.0610114
Ctf2__chr7	0.0629494	0.0629494	1	0.0610114
Ctnna2__chr6	0.0629494	0.0629494	1	0.0610114
Ctse__chr1	0.0629494	0.0629494	1	0.0610114
Ctsj__chr13	0.0629494	0.0629494	1	0.0610114
Ctsm__chr13	0.0629494	0.0629494	1	0.0610114
Ctsq__chr13	0.0629494	0.0629494	1	0.0610114
Ctsw__chr19	0.0629494	0.0629494	1	0.0610114
Ctxn3__chr18	0.0629494	0.0629494	1	0.0610114
Cwh43__chr5	0.0629494	0.0629494	1	0.0610114
Cxcl13__chr5	0.0629494	0.0629494	1	0.0610114
Cxcl17__chr7	0.0629494	0.0629494	1	0.0610114
Cylc2__chr4	0.0629494	0.0629494	1	0.0610114
Cym__chr3	0.0629494	0.0629494	1	0.0610114
Cyp11a1__chr9	0.0629494	0.0629494	1	0.0610114
Cyp11b1__chr15	0.0629494	0.0629494	1	0.0610114
Cyp17a1__chr19	0.0629494	0.0629494	1	0.0610114
Cyp19a1__chr9	0.0629494	0.0629494	1	0.0610114
Cyp1a2__chr9	0.0629494	0.0629494	1	0.0610114
Cyp21a1__chr17	0.0629494	0.0629494	1	0.0610114
Cyp24a1__chr2	0.0629494	0.0629494	1	0.0610114
Cyp26a1__chr19	0.0629494	0.0629494	1	0.0610114
Cyp26c1__chr19	0.0629494	0.0629494	1	0.0610114
Cyp2a12__chr7	0.0629494	0.0629494	1	0.0610114
Cyp2a22__chr7	0.0629494	0.0629494	1	0.0610114
Cyp2a5__chr7	0.0629494	0.0629494	1	0.0610114
Cyp2ab1__chr16	0.0629494	0.0629494	1	0.0610114
Cyp2b19__chr7	0.0629494	0.0629494	1	0.0610114
Cyp2b9__chr7	0.0629494	0.0629494	1	0.0610114
Cyp2c38__chr19	0.0629494	0.0629494	1	0.0610114
Cyp2c39__chr19	0.0629494	0.0629494	1	0.0610114
Cyp2c44__chr19	0.0629494	0.0629494	1	0.0610114
Cyp2c50__chr19	0.0629494	0.0629494	1	0.0610114
Cyp2c53-ps__chr19	0.0629494	0.0629494	1	0.0610114
Cyp2c55__chr19	0.0629494	0.0629494	1	0.0610114
Cyp2c66__chr19	0.0629494	0.0629494	1	0.0610114
Cyp2c70__chr19	0.0629494	0.0629494	1	0.0610114
Cyp2d13__chr15	0.0629494	0.0629494	1	0.0610114
Cyp2d34__chr15	0.0629494	0.0629494	1	0.0610114
Cyp2f2__chr7	0.0629494	0.0629494	1	0.0610114
Cyp2g1__chr7	0.0629494	0.0629494	1	0.0610114
Cyp2j11__chr4	0.0629494	0.0629494	1	0.0610114
Cyp2j12__chr4	0.0629494	0.0629494	1	0.0610114
Cyp2j8__chr4	0.0629494	0.0629494	1	0.0610114
Cyp2r1__chr7	0.0629494	0.0629494	1	0.0610114
Cyp2s1__chr7	0.0629494	0.0629494	1	0.0610114
Cyp3a11__chr5	0.0629494	0.0629494	1	0.0610114
Cyp3a16__chr5	0.0629494	0.0629494	1	0.0610114
Cyp3a25__chr5	0.0629494	0.0629494	1	0.0610114
Cyp3a44__chr5	0.0629494	0.0629494	1	0.0610114
Cyp3a57__chr5	0.0629494	0.0629494	1	0.0610114
Cyp4a12b__chr4	0.0629494	0.0629494	1	0.0610114
Cyp4a14__chr4	0.0629494	0.0629494	1	0.0610114
Cyp4a29-ps__chr4	0.0629494	0.0629494	1	0.0610114
Cyp4a30b-ps__chr4	0.0629494	0.0629494	1	0.0610114
Cyp4a31__chr4	0.0629494	0.0629494	1	0.0610114
Cyp4f15__chr17	0.0629494	0.0629494	1	0.0610114
Cyp4f17__chr17	0.0629494	0.0629494	1	0.0610114
Cyp4f39__chr17	0.0629494	0.0629494	1	0.0610114
Cyp4f40__chr17	0.0629494	0.0629494	1	0.0610114
Cyp4f41-ps__chr17	0.0629494	0.0629494	1	0.0610114
Cyp4x1__chr4	0.0629494	0.0629494	1	0.0610114
Cysltr2__chr14	0.0629494	0.0629494	1	0.0610114
D030024E09Rik__chr15	0.0629494	0.0629494	1	0.0610114
D030025P21Rik__chr12	0.0629494	0.0629494	1	0.0610114
D030047H15Rik__chr7	0.0629494	0.0629494	1	0.0610114
D10Bwg1379e__chr10	0.0629494	0.0629494	1	0.0610114
D130043K22Rik__chr13	0.0629494	0.0629494	1	0.0610114
D130058E03__chr6	0.0629494	0.0629494	1	0.0610114
D16Ertd519e__chr16	0.0629494	0.0629494	1	0.0610114
D17Ertd648e__chr17	0.0629494	0.0629494	1	0.0610114
D1Pas1__chr1	0.0629494	0.0629494	1	0.0610114
D230030E09Rik__chr12	0.0629494	0.0629494	1	0.0610114
D430019H16Rik__chr12	0.0629494	0.0629494	1	0.0610114
D430036J16Rik__chr9	0.0629494	0.0629494	1	0.0610114
D5Ertd577e__chr5	0.0629494	0.0629494	1	0.0610114
D630010B17Rik__chr15	0.0629494	0.0629494	1	0.0610114
D630023F18Rik__chr1	0.0629494	0.0629494	1	0.0610114
D630029K05Rik__chr10	0.0629494	0.0629494	1	0.0610114
D630032N06Rik__chr11	0.0629494	0.0629494	1	0.0610114
D6Ertd527e__chr6	0.0629494	0.0629494	1	0.0610114
D730001G18Rik__chr15	0.0629494	0.0629494	1	0.0610114
D730045A05Rik__chr18	0.0629494	0.0629494	1	0.0610114
D730048I06Rik__chr9	0.0629494	0.0629494	1	0.0610114
D7Ertd443e__chr7	0.0629494	0.0629494	1	0.0610114
D930007P13Rik__chr15	0.0629494	0.0629494	1	0.0610114
D930015M05Rik__chr2	0.0629494	0.0629494	1	0.0610114
D930020B18Rik__chr10	0.0629494	0.0629494	1	0.0610114
D930028M14Rik__chr7	0.0629494	0.0629494	1	0.0610114
Dab1__chr4	0.0629494	0.0629494	1	0.0610114
Dach2__chrX	0.0629494	0.0629494	1	0.0610114
Dact2__chr17	0.0629494	0.0629494	1	0.0610114
Dao__chr5	0.0629494	0.0629494	1	0.0610114
Dbndd1__chr8	0.0629494	0.0629494	1	0.0610114
Dbpht2__chr12	0.0629494	0.0629494	1	0.0610114
Dbx2__chr15	0.0629494	0.0629494	1	0.0610114
Dclk3__chr9	0.0629494	0.0629494	1	0.0610114
Dcpp3__chr17	0.0629494	0.0629494	1	0.0610114
Dcstamp__chr15	0.0629494	0.0629494	1	0.0610114
Ddx25__chr9	0.0629494	0.0629494	1	0.0610114
Dear1__chr3	0.0629494	0.0629494	1	0.0610114
Defa-ps12__chr8	0.0629494	0.0629494	1	0.0610114
Defa-ps13__chr8	0.0629494	0.0629494	1	0.0610114
Defa22__chr8	0.0629494	0.0629494	1	0.0610114
Defa24__chr8	0.0629494	0.0629494	1	0.0610114
Defa26__chr8	0.0629494	0.0629494	1	0.0610114
Defb25__chr2	0.0629494	0.0629494	1	0.0610114
Defb28__chr2	0.0629494	0.0629494	1	0.0610114
Defb35__chr8	0.0629494	0.0629494	1	0.0610114
Defb38__chr8	0.0629494	0.0629494	1	0.0610114
Defb41__chr1	0.0629494	0.0629494	1	0.0610114
Defb42__chr14	0.0629494	0.0629494	1	0.0610114
Defb43__chr14	0.0629494	0.0629494	1	0.0610114
Defb47__chr14	0.0629494	0.0629494	1	0.0610114
Defb6__chr8	0.0629494	0.0629494	1	0.0610114
Depdc1b__chr13	0.0629494	0.0629494	1	0.0610114
Dfnb59__chr2	0.0629494	0.0629494	1	0.0610114
Dgki__chr6	0.0629494	0.0629494	1	0.0610114
Dgkk__chrX	0.0629494	0.0629494	1	0.0610114
Dhrs2__chr14	0.0629494	0.0629494	1	0.0610114
Dio1__chr4	0.0629494	0.0629494	1	0.0610114
Diras1__chr10	0.0629494	0.0629494	1	0.0610114
Diras2__chr13	0.0629494	0.0629494	1	0.0610114
Dkk4__chr8	0.0629494	0.0629494	1	0.0610114
Dlec1__chr9	0.0629494	0.0629494	1	0.0610114
Dleu7__chr14	0.0629494	0.0629494	1	0.0610114
Dlgap3__chr4	0.0629494	0.0629494	1	0.0610114
Dll3__chr7	0.0629494	0.0629494	1	0.0610114
Dlx1__chr2	0.0629494	0.0629494	1	0.0610114
Dlx1as__chr2	0.0629494	0.0629494	1	0.0610114
Dlx3__chr11	0.0629494	0.0629494	1	0.0610114
Dlx4__chr11	0.0629494	0.0629494	1	0.0610114
Dlx6as2__chr6	0.0629494	0.0629494	1	0.0610114
Dmbt1__chr7	0.0629494	0.0629494	1	0.0610114
Dmc1__chr15	0.0629494	0.0629494	1	0.0610114
Dmp1__chr5	0.0629494	0.0629494	1	0.0610114
Dmrt2__chr19	0.0629494	0.0629494	1	0.0610114
Dmrtb1__chr4	0.0629494	0.0629494	1	0.0610114
Dmrtc1a__chrX	0.0629494	0.0629494	1	0.0610114
Dmrtc1b__chrX	0.0629494	0.0629494	1	0.0610114
Dmrtc2__chr7	0.0629494	0.0629494	1	0.0610114
Dnahc1__chr14	0.0629494	0.0629494	1	0.0610114
Dnahc17__chr11	0.0629494	0.0629494	1	0.0610114
Dnaic2__chr11	0.0629494	0.0629494	1	0.0610114
Dnajb13__chr7	0.0629494	0.0629494	1	0.0610114
Dnajb3__chr1	0.0629494	0.0629494	1	0.0610114
Dnajb7__chr15	0.0629494	0.0629494	1	0.0610114
Dnajc5b__chr3	0.0629494	0.0629494	1	0.0610114
Dnajc5g__chr5	0.0629494	0.0629494	1	0.0610114
Dnajc6__chr4	0.0629494	0.0629494	1	0.0610114
Dnase2b__chr3	0.0629494	0.0629494	1	0.0610114
Dner__chr1	0.0629494	0.0629494	1	0.0610114
Dntt__chr19	0.0629494	0.0629494	1	0.0610114
Doc2a__chr7	0.0629494	0.0629494	1	0.0610114
Doc2b__chr11	0.0629494	0.0629494	1	0.0610114
Dok6__chr18	0.0629494	0.0629494	1	0.0610114
Doxl2__chr6	0.0629494	0.0629494	1	0.0610114
Dpcr1__chr17	0.0629494	0.0629494	1	0.0610114
Dpf1__chr7	0.0629494	0.0629494	1	0.0610114
Dpp10__chr1	0.0629494	0.0629494	1	0.0610114
Dppa1__chr11	0.0629494	0.0629494	1	0.0610114
Dppa5a__chr9	0.0629494	0.0629494	1	0.0610114
Dpy19l2__chr9	0.0629494	0.0629494	1	0.0610114
Dpys__chr15	0.0629494	0.0629494	1	0.0610114
Dpysl5__chr5	0.0629494	0.0629494	1	0.0610114
Draxin__chr4	0.0629494	0.0629494	1	0.0610114
Drd2__chr9	0.0629494	0.0629494	1	0.0610114
Dsc1__chr18	0.0629494	0.0629494	1	0.0610114
Dscc1__chr15	0.0629494	0.0629494	1	0.0610114
Dsg1a__chr18	0.0629494	0.0629494	1	0.0610114
Dsg1c__chr18	0.0629494	0.0629494	1	0.0610114
Dsg3__chr18	0.0629494	0.0629494	1	0.0610114
Dsg4__chr18	0.0629494	0.0629494	1	0.0610114
Dspp__chr5	0.0629494	0.0629494	1	0.0610114
Duox2__chr2	0.0629494	0.0629494	1	0.0610114
Duoxa2__chr2	0.0629494	0.0629494	1	0.0610114
Dupd1__chr14	0.0629494	0.0629494	1	0.0610114
Dusp15__chr2	0.0629494	0.0629494	1	0.0610114
Dusp21__chrX	0.0629494	0.0629494	1	0.0610114
Dusp5__chr19	0.0629494	0.0629494	1	0.0610114
Dux__chr10	0.0629494	0.0629494	1	0.0610114
Duxbl1__chr14	0.0629494	0.0629494	1	0.0610114
Dydc1__chr14	0.0629494	0.0629494	1	0.0610114
Dydc2__chr14	0.0629494	0.0629494	1	0.0610114
Dynap__chr18	0.0629494	0.0629494	1	0.0610114
Dynlt1f__chr17	0.0629494	0.0629494	1	0.0610114
Dyrk4__chr6	0.0629494	0.0629494	1	0.0610114
E030002O03Rik__chr7	0.0629494	0.0629494	1	0.0610114
E030003E18Rik__chr19	0.0629494	0.0629494	1	0.0610114
E030013I19Rik__chr2	0.0629494	0.0629494	1	0.0610114
E030019B13Rik__chr12	0.0629494	0.0629494	1	0.0610114
E130003G02Rik__chr2	0.0629494	0.0629494	1	0.0610114
E130114P18Rik__chr4	0.0629494	0.0629494	1	0.0610114
E130201H02Rik__chr7	0.0629494	0.0629494	1	0.0610114
E130218I03Rik__chr4	0.0629494	0.0629494	1	0.0610114
E130309D14Rik__chr11	0.0629494	0.0629494	1	0.0610114
E130309F12Rik__chr4	0.0629494	0.0629494	1	0.0610114
E230019M04Rik__chrX	0.0629494	0.0629494	1	0.0610114
E330009J07Rik__chr6	0.0629494	0.0629494	1	0.0610114
E330013P04Rik__chr19	0.0629494	0.0629494	1	0.0610114
E330021D16Rik__chr6	0.0629494	0.0629494	1	0.0610114
E330034G19Rik__chr14	0.0629494	0.0629494	1	0.0610114
Ear11__chr14	0.0629494	0.0629494	1	0.0610114
Ear2__chr14	0.0629494	0.0629494	1	0.0610114
Ear5__chr14	0.0629494	0.0629494	1	0.0610114
Ear6__chr14	0.0629494	0.0629494	1	0.0610114
Ebf4__chr2	0.0629494	0.0629494	1	0.0610114
Ecel1__chr1	0.0629494	0.0629494	1	0.0610114
Ect2l__chr10	0.0629494	0.0629494	1	0.0610114
Eddm3b__chr14	0.0629494	0.0629494	1	0.0610114
Edn2__chr4	0.0629494	0.0629494	1	0.0610114
Efcab1__chr16	0.0629494	0.0629494	1	0.0610114
Efcab10__chr12	0.0629494	0.0629494	1	0.0610114
Efcab11__chr12	0.0629494	0.0629494	1	0.0610114
Efcab12__chr6	0.0629494	0.0629494	1	0.0610114
Efcab3__chr11	0.0629494	0.0629494	1	0.0610114
Efcab4b__chr6	0.0629494	0.0629494	1	0.0610114
Efcab6__chr15	0.0629494	0.0629494	1	0.0610114
Efhb__chr17	0.0629494	0.0629494	1	0.0610114
Efhc2__chrX	0.0629494	0.0629494	1	0.0610114
Egfem1__chr3	0.0629494	0.0629494	1	0.0610114
Egr3__chr14	0.0629494	0.0629494	1	0.0610114
Egr4__chr6	0.0629494	0.0629494	1	0.0610114
Eif3j2__chr2	0.0629494	0.0629494	1	0.0610114
Eif4e1b__chr13	0.0629494	0.0629494	1	0.0610114
Elavl4__chr4	0.0629494	0.0629494	1	0.0610114
Elf3__chr1	0.0629494	0.0629494	1	0.0610114
Elf5__chr2	0.0629494	0.0629494	1	0.0610114
Ell3__chr2	0.0629494	0.0629494	1	0.0610114
Elmod1__chr9	0.0629494	0.0629494	1	0.0610114
Elovl2__chr13	0.0629494	0.0629494	1	0.0610114
Elovl4__chr9	0.0629494	0.0629494	1	0.0610114
Emx1__chr6	0.0629494	0.0629494	1	0.0610114
Enam__chr5	0.0629494	0.0629494	1	0.0610114
Eno4__chr19	0.0629494	0.0629494	1	0.0610114
Epgn__chr5	0.0629494	0.0629494	1	0.0610114
Epha1__chr6	0.0629494	0.0629494	1	0.0610114
Epha10__chr4	0.0629494	0.0629494	1	0.0610114
Epha8__chr4	0.0629494	0.0629494	1	0.0610114
Ephx4__chr5	0.0629494	0.0629494	1	0.0610114
Epo__chr5	0.0629494	0.0629494	1	0.0610114
Eppin__chr2	0.0629494	0.0629494	1	0.0610114
Eps8l3__chr3	0.0629494	0.0629494	1	0.0610114
Epyc__chr10	0.0629494	0.0629494	1	0.0610114
Ern2__chr7	0.0629494	0.0629494	1	0.0610114
Erp27__chr6	0.0629494	0.0629494	1	0.0610114
Esrp1__chr4	0.0629494	0.0629494	1	0.0610114
Esx1__chrX	0.0629494	0.0629494	1	0.0610114
Esyt3__chr9	0.0629494	0.0629494	1	0.0610114
Etd__chrX	0.0629494	0.0629494	1	0.0610114
Etv4__chr11	0.0629494	0.0629494	1	0.0610114
Evx1__chr6	0.0629494	0.0629494	1	0.0610114
Exph5__chr9	0.0629494	0.0629494	1	0.0610114
Eya4__chr10	0.0629494	0.0629494	1	0.0610114
F12__chr13	0.0629494	0.0629494	1	0.0610114
F13b__chr1	0.0629494	0.0629494	1	0.0610114
F2__chr2	0.0629494	0.0629494	1	0.0610114
F830002L21Rik__chr10	0.0629494	0.0629494	1	0.0610114
Fa2h__chr8	0.0629494	0.0629494	1	0.0610114
Faah__chr4	0.0629494	0.0629494	1	0.0610114
Fabp1__chr6	0.0629494	0.0629494	1	0.0610114
Fabp12__chr3	0.0629494	0.0629494	1	0.0610114
Fabp2__chr3	0.0629494	0.0629494	1	0.0610114
Fads2__chr19	0.0629494	0.0629494	1	0.0610114
Faim3__chr1	0.0629494	0.0629494	1	0.0610114
Fam101a__chr5	0.0629494	0.0629494	1	0.0610114
Fam110c__chr12	0.0629494	0.0629494	1	0.0610114
Fam115e__chr6	0.0629494	0.0629494	1	0.0610114
Fam132b__chr1	0.0629494	0.0629494	1	0.0610114
Fam135b__chr15	0.0629494	0.0629494	1	0.0610114
Fam150a__chr1	0.0629494	0.0629494	1	0.0610114
Fam154a__chr4	0.0629494	0.0629494	1	0.0610114
Fam155a__chr8	0.0629494	0.0629494	1	0.0610114
Fam159b__chr13	0.0629494	0.0629494	1	0.0610114
Fam162b__chr10	0.0629494	0.0629494	1	0.0610114
Fam163a__chr1	0.0629494	0.0629494	1	0.0610114
Fam170b__chr14	0.0629494	0.0629494	1	0.0610114
Fam180a__chr6	0.0629494	0.0629494	1	0.0610114
Fam187a__chr11	0.0629494	0.0629494	1	0.0610114
Fam187b__chr7	0.0629494	0.0629494	1	0.0610114
Fam189a1__chr7	0.0629494	0.0629494	1	0.0610114
Fam194a__chr3	0.0629494	0.0629494	1	0.0610114
Fam196a__chr7	0.0629494	0.0629494	1	0.0610114
Fam196b__chr11	0.0629494	0.0629494	1	0.0610114
Fam19a1__chr6	0.0629494	0.0629494	1	0.0610114
Fam19a4__chr6	0.0629494	0.0629494	1	0.0610114
Fam209__chr2	0.0629494	0.0629494	1	0.0610114
Fam217a__chr13	0.0629494	0.0629494	1	0.0610114
Fam221b__chr4	0.0629494	0.0629494	1	0.0610114
Fam227b__chr2	0.0629494	0.0629494	1	0.0610114
Fam228a__chr12	0.0629494	0.0629494	1	0.0610114
Fam229a__chr4	0.0629494	0.0629494	1	0.0610114
Fam26d__chr10	0.0629494	0.0629494	1	0.0610114
Fam3b__chr16	0.0629494	0.0629494	1	0.0610114
Fam46d__chrX	0.0629494	0.0629494	1	0.0610114
Fam47c__chrX	0.0629494	0.0629494	1	0.0610114
Fam47e__chr5	0.0629494	0.0629494	1	0.0610114
Fam50b__chr13	0.0629494	0.0629494	1	0.0610114
Fam57a__chr11	0.0629494	0.0629494	1	0.0610114
Fam5c__chr1	0.0629494	0.0629494	1	0.0610114
Fam69c__chr18	0.0629494	0.0629494	1	0.0610114
Fam71a__chr1	0.0629494	0.0629494	1	0.0610114
Fam71b__chr11	0.0629494	0.0629494	1	0.0610114
Fam71d__chr12	0.0629494	0.0629494	1	0.0610114
Fam71f1__chr6	0.0629494	0.0629494	1	0.0610114
Fam71f2__chr6	0.0629494	0.0629494	1	0.0610114
Fam83b__chr9	0.0629494	0.0629494	1	0.0610114
Fam83c__chr2	0.0629494	0.0629494	1	0.0610114
Fam83f__chr15	0.0629494	0.0629494	1	0.0610114
Fam92b__chr8	0.0629494	0.0629494	1	0.0610114
Fancd2__chr6	0.0629494	0.0629494	1	0.0610114
Fancd2os__chr6	0.0629494	0.0629494	1	0.0610114
Fank1__chr7	0.0629494	0.0629494	1	0.0610114
Fasl__chr1	0.0629494	0.0629494	1	0.0610114
Fate1__chrX	0.0629494	0.0629494	1	0.0610114
Fbll1__chr11	0.0629494	0.0629494	1	0.0610114
Fbln7__chr2	0.0629494	0.0629494	1	0.0610114
Fbp1__chr13	0.0629494	0.0629494	1	0.0610114
Fbxl13__chr5	0.0629494	0.0629494	1	0.0610114
Fbxo15__chr18	0.0629494	0.0629494	1	0.0610114
Fbxo16__chr14	0.0629494	0.0629494	1	0.0610114
Fbxo39__chr11	0.0629494	0.0629494	1	0.0610114
Fbxo41__chr6	0.0629494	0.0629494	1	0.0610114
Fbxo47__chr11	0.0629494	0.0629494	1	0.0610114
Fbxw13__chr9	0.0629494	0.0629494	1	0.0610114
Fbxw15__chr9	0.0629494	0.0629494	1	0.0610114
Fbxw16__chr9	0.0629494	0.0629494	1	0.0610114
Fbxw18__chr9	0.0629494	0.0629494	1	0.0610114
Fbxw19__chr9	0.0629494	0.0629494	1	0.0610114
Fbxw20__chr9	0.0629494	0.0629494	1	0.0610114
Fbxw21__chr9	0.0629494	0.0629494	1	0.0610114
Fbxw24__chr9	0.0629494	0.0629494	1	0.0610114
Fbxw26__chr9	0.0629494	0.0629494	1	0.0610114
Fcamr__chr1	0.0629494	0.0629494	1	0.0610114
Fcnb__chr2	0.0629494	0.0629494	1	0.0610114
Fcrl6__chr1	0.0629494	0.0629494	1	0.0610114
Fcrlb__chr1	0.0629494	0.0629494	1	0.0610114
Fer1l5__chr1	0.0629494	0.0629494	1	0.0610114
Fermt1__chr2	0.0629494	0.0629494	1	0.0610114
Fev__chr1	0.0629494	0.0629494	1	0.0610114
Fezf2__chr14	0.0629494	0.0629494	1	0.0610114
Ffar3__chr7	0.0629494	0.0629494	1	0.0610114
Ffar4__chr19	0.0629494	0.0629494	1	0.0610114
Fga__chr3	0.0629494	0.0629494	1	0.0610114
Fgb__chr3	0.0629494	0.0629494	1	0.0610114
Fgd1__chrX	0.0629494	0.0629494	1	0.0610114
Fgf10__chr13	0.0629494	0.0629494	1	0.0610114
Fgf11__chr11	0.0629494	0.0629494	1	0.0610114
Fgf17__chr14	0.0629494	0.0629494	1	0.0610114
Fgf20__chr8	0.0629494	0.0629494	1	0.0610114
Fgf21__chr7	0.0629494	0.0629494	1	0.0610114
Fgf5__chr5	0.0629494	0.0629494	1	0.0610114
Fgf6__chr6	0.0629494	0.0629494	1	0.0610114
Fgg__chr3	0.0629494	0.0629494	1	0.0610114
Fhl5__chr4	0.0629494	0.0629494	1	0.0610114
Fibcd1__chr2	0.0629494	0.0629494	1	0.0610114
Figla__chr6	0.0629494	0.0629494	1	0.0610114
Flg2__chr3	0.0629494	0.0629494	1	0.0610114
Flywch2__chr17	0.0629494	0.0629494	1	0.0610114
Fmn2__chr1	0.0629494	0.0629494	1	0.0610114
Fmo3__chr1	0.0629494	0.0629494	1	0.0610114
Fmo4__chr1	0.0629494	0.0629494	1	0.0610114
Fmo9__chr1	0.0629494	0.0629494	1	0.0610114
Fndc3c1__chrX	0.0629494	0.0629494	1	0.0610114
Fndc8__chr11	0.0629494	0.0629494	1	0.0610114
Foxa2__chr2	0.0629494	0.0629494	1	0.0610114
Foxa3__chr7	0.0629494	0.0629494	1	0.0610114
Foxb1__chr9	0.0629494	0.0629494	1	0.0610114
Foxd1__chr13	0.0629494	0.0629494	1	0.0610114
Foxd3__chr4	0.0629494	0.0629494	1	0.0610114
Foxf1__chr8	0.0629494	0.0629494	1	0.0610114
Foxf2__chr13	0.0629494	0.0629494	1	0.0610114
Foxi1__chr11	0.0629494	0.0629494	1	0.0610114
Foxi2__chr7	0.0629494	0.0629494	1	0.0610114
Foxm1__chr6	0.0629494	0.0629494	1	0.0610114
Foxp3__chrX	0.0629494	0.0629494	1	0.0610114
Foxr2__chrX	0.0629494	0.0629494	1	0.0610114
Fpr-rs6__chr17	0.0629494	0.0629494	1	0.0610114
Fpr3__chr17	0.0629494	0.0629494	1	0.0610114
Frem1__chr4	0.0629494	0.0629494	1	0.0610114
Frem3__chr8	0.0629494	0.0629494	1	0.0610114
Frmpd1__chr4	0.0629494	0.0629494	1	0.0610114
Fscb__chr12	0.0629494	0.0629494	1	0.0610114
Fscn3__chr6	0.0629494	0.0629494	1	0.0610114
Fsd1__chr17	0.0629494	0.0629494	1	0.0610114
Fshb__chr2	0.0629494	0.0629494	1	0.0610114
Fshr__chr17	0.0629494	0.0629494	1	0.0610114
Fsip1__chr2	0.0629494	0.0629494	1	0.0610114
Fstl5__chr3	0.0629494	0.0629494	1	0.0610114
Ftmt__chr18	0.0629494	0.0629494	1	0.0610114
Fut1__chr7	0.0629494	0.0629494	1	0.0610114
Fut7__chr2	0.0629494	0.0629494	1	0.0610114
Fxyd3__chr7	0.0629494	0.0629494	1	0.0610114
Fxyd4__chr6	0.0629494	0.0629494	1	0.0610114
Fzd10__chr5	0.0629494	0.0629494	1	0.0610114
G630025P09Rik__chr11	0.0629494	0.0629494	1	0.0610114
G6pc__chr11	0.0629494	0.0629494	1	0.0610114
G6pc2__chr2	0.0629494	0.0629494	1	0.0610114
Gabra4__chr5	0.0629494	0.0629494	1	0.0610114
Gabrb1__chr5	0.0629494	0.0629494	1	0.0610114
Gabrd__chr4	0.0629494	0.0629494	1	0.0610114
Gabre__chrX	0.0629494	0.0629494	1	0.0610114
Gabrg1__chr5	0.0629494	0.0629494	1	0.0610114
Gabrg2__chr11	0.0629494	0.0629494	1	0.0610114
Gabrg3__chr7	0.0629494	0.0629494	1	0.0610114
Gabrp__chr11	0.0629494	0.0629494	1	0.0610114
Gabrq__chrX	0.0629494	0.0629494	1	0.0610114
Galnt3__chr2	0.0629494	0.0629494	1	0.0610114
Galnt9__chr5	0.0629494	0.0629494	1	0.0610114
Galntl5__chr5	0.0629494	0.0629494	1	0.0610114
Galp__chr7	0.0629494	0.0629494	1	0.0610114
Galr1__chr18	0.0629494	0.0629494	1	0.0610114
Galr2__chr11	0.0629494	0.0629494	1	0.0610114
Galr3__chr15	0.0629494	0.0629494	1	0.0610114
Gapdhs__chr7	0.0629494	0.0629494	1	0.0610114
Gas2l2__chr11	0.0629494	0.0629494	1	0.0610114
Gata1__chrX	0.0629494	0.0629494	1	0.0610114
Gata5__chr2	0.0629494	0.0629494	1	0.0610114
Gbgt1__chr2	0.0629494	0.0629494	1	0.0610114
Gbp1__chr3	0.0629494	0.0629494	1	0.0610114
Gbp8__chr5	0.0629494	0.0629494	1	0.0610114
Gc__chr5	0.0629494	0.0629494	1	0.0610114
Gcg__chr2	0.0629494	0.0629494	1	0.0610114
Gckr__chr5	0.0629494	0.0629494	1	0.0610114
Gcnt7__chr2	0.0629494	0.0629494	1	0.0610114
Gdap1l1__chr2	0.0629494	0.0629494	1	0.0610114
Gdf11__chr10	0.0629494	0.0629494	1	0.0610114
Gdf2__chr14	0.0629494	0.0629494	1	0.0610114
Gdf5__chr2	0.0629494	0.0629494	1	0.0610114
Gdf7__chr12	0.0629494	0.0629494	1	0.0610114
Gdf9__chr11	0.0629494	0.0629494	1	0.0610114
Gdpd2__chrX	0.0629494	0.0629494	1	0.0610114
Gdpd4__chr7	0.0629494	0.0629494	1	0.0610114
Gfap__chr11	0.0629494	0.0629494	1	0.0610114
Gfi1b__chr2	0.0629494	0.0629494	1	0.0610114
Gfra3__chr18	0.0629494	0.0629494	1	0.0610114
Gfral__chr9	0.0629494	0.0629494	1	0.0610114
Ghsr__chr3	0.0629494	0.0629494	1	0.0610114
Gif__chr19	0.0629494	0.0629494	1	0.0610114
Gimap7__chr6	0.0629494	0.0629494	1	0.0610114
Gip__chr11	0.0629494	0.0629494	1	0.0610114
Gipc3__chr10	0.0629494	0.0629494	1	0.0610114
Gipr__chr7	0.0629494	0.0629494	1	0.0610114
Gjb4__chr4	0.0629494	0.0629494	1	0.0610114
Gjb6__chr14	0.0629494	0.0629494	1	0.0610114
Gjd2__chr2	0.0629494	0.0629494	1	0.0610114
Gje1__chr10	0.0629494	0.0629494	1	0.0610114
Gkn1__chr6	0.0629494	0.0629494	1	0.0610114
Gkn2__chr6	0.0629494	0.0629494	1	0.0610114
Gkn3__chr6	0.0629494	0.0629494	1	0.0610114
Glb1l2__chr9	0.0629494	0.0629494	1	0.0610114
Gldn__chr9	0.0629494	0.0629494	1	0.0610114
Gli1__chr10	0.0629494	0.0629494	1	0.0610114
Glipr1l1__chr10	0.0629494	0.0629494	1	0.0610114
Glra1__chr11	0.0629494	0.0629494	1	0.0610114
Glra2__chrX	0.0629494	0.0629494	1	0.0610114
Glra3__chr8	0.0629494	0.0629494	1	0.0610114
Glt1d1__chr5	0.0629494	0.0629494	1	0.0610114
Glt6d1__chr2	0.0629494	0.0629494	1	0.0610114
Glyatl3__chr17	0.0629494	0.0629494	1	0.0610114
Gm101__chr1	0.0629494	0.0629494	1	0.0610114
Gm10142__chr10	0.0629494	0.0629494	1	0.0610114
Gm10220__chr5	0.0629494	0.0629494	1	0.0610114
Gm10229__chr16	0.0629494	0.0629494	1	0.0610114
Gm10280__chr8	0.0629494	0.0629494	1	0.0610114
Gm10319__chr6	0.0629494	0.0629494	1	0.0610114
Gm10373__chr15	0.0629494	0.0629494	1	0.0610114
Gm10406__chr14	0.0629494	0.0629494	1	0.0610114
Gm10440__chr5	0.0629494	0.0629494	1	0.0610114
Gm1045__chr5	0.0629494	0.0629494	1	0.0610114
Gm10466__chr11	0.0629494	0.0629494	1	0.0610114
Gm10494__chr17	0.0629494	0.0629494	1	0.0610114
Gm10509__chr17	0.0629494	0.0629494	1	0.0610114
Gm10510__chr17	0.0629494	0.0629494	1	0.0610114
Gm10532__chr18	0.0629494	0.0629494	1	0.0610114
Gm10538__chr1	0.0629494	0.0629494	1	0.0610114
Gm10549__chr18	0.0629494	0.0629494	1	0.0610114
Gm10556__chr18	0.0629494	0.0629494	1	0.0610114
Gm10578__chr7	0.0629494	0.0629494	1	0.0610114
Gm10584__chr7	0.0629494	0.0629494	1	0.0610114
Gm10619__chr7	0.0629494	0.0629494	1	0.0610114
Gm10640__chr7	0.0629494	0.0629494	1	0.0610114
Gm10649__chr8	0.0629494	0.0629494	1	0.0610114
Gm10658__chr9	0.0629494	0.0629494	1	0.0610114
Gm10677__chr9	0.0629494	0.0629494	1	0.0610114
Gm10787__chr10	0.0629494	0.0629494	1	0.0610114
Gm10790__chr13	0.0629494	0.0629494	1	0.0610114
Gm1082__chr7	0.0629494	0.0629494	1	0.0610114
Gm10823__chr16	0.0629494	0.0629494	1	0.0610114
Gm10857__chr2	0.0629494	0.0629494	1	0.0610114
Gm10863__chr15	0.0629494	0.0629494	1	0.0610114
Gm10865__chr15	0.0629494	0.0629494	1	0.0610114
Gm10872__chr15	0.0629494	0.0629494	1	0.0610114
Gm11166__chr17	0.0629494	0.0629494	1	0.0610114
Gm11186__chr11	0.0629494	0.0629494	1	0.0610114
Gm11190__chr11	0.0629494	0.0629494	1	0.0610114
Gm11194__chr11	0.0629494	0.0629494	1	0.0610114
Gm11202__chr11	0.0629494	0.0629494	1	0.0610114
Gm11213__chr4	0.0629494	0.0629494	1	0.0610114
Gm1123__chr9	0.0629494	0.0629494	1	0.0610114
Gm11240__chr4	0.0629494	0.0629494	1	0.0610114
Gm11351__chr13	0.0629494	0.0629494	1	0.0610114
Gm11413__chr4	0.0629494	0.0629494	1	0.0610114
Gm11426__chr11	0.0629494	0.0629494	1	0.0610114
Gm11437__chr11	0.0629494	0.0629494	1	0.0610114
Gm11487__chr4	0.0629494	0.0629494	1	0.0610114
Gm11529__chr11	0.0629494	0.0629494	1	0.0610114
Gm11545__chr11	0.0629494	0.0629494	1	0.0610114
Gm11559__chr11	0.0629494	0.0629494	1	0.0610114
Gm11562__chr11	0.0629494	0.0629494	1	0.0610114
Gm11564__chr11	0.0629494	0.0629494	1	0.0610114
Gm11567__chr11	0.0629494	0.0629494	1	0.0610114
Gm11568__chr11	0.0629494	0.0629494	1	0.0610114
Gm11595__chr11	0.0629494	0.0629494	1	0.0610114
Gm11648__chr11	0.0629494	0.0629494	1	0.0610114
[truncated: 18,146 more rows]

## Sheet: Cluster 2
CLUSTER 2
GENEID	mean non cluster	mean cluster	fold change	pvalue
Mir5109__chr5	22.9765	8.51852	0.370749	0.000284467
Ttn__chr2	22.6034	10.1672	0.449809	0.00239576
Malat1__chr19	6.41291	1.36259	0.212476	0.012067
Myh6__chr14	18.3902	10.7034	0.582013	0.0245181
Lars2__chr9	6.65199	2.29271	0.344666	0.0382309
Mb__chr15	9.09808	14.1182	1.55178	0.0443668
Myl7__chr11	0.0675586	0.0758457	1.12267	0.0653304
Nrg4__chr9	0.0675586	0.0720167	1.06599	0.0653304
Vstm2a__chr11	0.0675586	0.0716602	1.06071	0.0653304
Rerg__chr6	0.0675586	0.0715491	1.05907	0.0653304
Akr1c19__chr13	0.0675586	0.071218	1.05417	0.0653304
C530008M17Rik__chr5	0.0675586	0.0711529	1.0532	0.0653304
1700037C18Rik__chr16	0.0675586	0.0710073	1.05105	0.0653304
Gpr174__chrX	0.0675586	0.070717	1.04675	0.0653304
Iqsec3__chr6	0.0675586	0.0706932	1.0464	0.0653304
Olfr1300-ps1__chr2	0.0675586	0.0705185	1.04381	0.0653304
Nrn1l__chr8	0.0675586	0.0703643	1.04153	0.0653304
Zfyve28__chr5	0.0675586	0.0703422	1.0412	0.0653304
C87414__chr5	0.0675586	0.0702999	1.04058	0.0653304
Car6__chr4	0.0675586	0.0702271	1.0395	0.0653304
Cd2__chr3	0.0675586	0.0702068	1.0392	0.0653304
Pgc__chr17	0.0675586	0.0701135	1.03782	0.0653304
2410114N07Rik__chr4	0.0675586	0.0700306	1.03659	0.0653304
Pcnxl2__chr8	0.0675586	0.0699219	1.03498	0.0653304
Fbxl21__chr13	0.0675586	0.0699101	1.03481	0.0653304
Sec14l3__chr11	0.0675586	0.0698202	1.03348	0.0653304
Gm8179__chr8	0.0675586	0.0698189	1.03346	0.0653304
Smim1__chr4	0.0675586	0.069783	1.03293	0.0653304
Lrch2__chrX	0.0675586	0.069766	1.03267	0.0653304
Samd5__chr10	0.0675586	0.0697074	1.03181	0.0653304
9530059O14Rik__chr9	0.0675586	0.0696818	1.03143	0.0653304
B9d1__chr11	0.0675586	0.0696719	1.03128	0.0653304
Gpr3__chr4	0.0675586	0.0696667	1.0312	0.0653304
Adam33__chr2	0.0675586	0.0696537	1.03101	0.0653304
Lrrc36__chr8	0.0675586	0.0696258	1.0306	0.0653304
Vsig1__chrX	0.0675586	0.0695596	1.02962	0.0653304
Elovl3__chr19	0.0675586	0.0695424	1.02936	0.0653304
Amtn__chr5	0.0675586	0.0693684	1.02679	0.0653304
Pabpc2__chr18	0.0675586	0.0693561	1.02661	0.0653304
Npffr2__chr5	0.0675586	0.0693145	1.02599	0.0653304
C030034L19Rik__chr3	0.0675586	0.0692482	1.02501	0.0653304
Batf3__chr1	0.0675586	0.0692216	1.02462	0.0653304
Gm12298__chr11	0.0675586	0.0692216	1.02462	0.0653304
Olfr420__chr1	0.0675586	0.0692196	1.02459	0.0653304
Ttpa__chr4	0.0675586	0.0692191	1.02458	0.0653304
Cldn7__chr11	0.0675586	0.0692162	1.02454	0.0653304
Celf6__chr9	0.0675586	0.0692161	1.02454	0.0653304
Dnahc6__chr6	0.0675586	0.0692142	1.02451	0.0653304
Guca2b__chr4	0.0675586	0.0692046	1.02436	0.0653304
Zcchc18__chrX	0.0675586	0.0692001	1.0243	0.0653304
Insl6__chr19	0.0675586	0.0691879	1.02412	0.0653304
Fam163b__chr2	0.0675586	0.0691877	1.02411	0.0653304
Trmt13__chr3	0.0675586	0.0691827	1.02404	0.0653304
4930511E03Rik__chr6	0.0675586	0.0691794	1.02399	0.0653304
Matn4__chr2	0.0675586	0.0691772	1.02396	0.0653304
Lurap1__chr4	0.0675586	0.0691677	1.02382	0.0653304
Nkain4__chr2	0.0675586	0.0691592	1.02369	0.0653304
5830416I19Rik__chr5	0.0675586	0.0691575	1.02367	0.0653304
Cabp4__chr19	0.0675586	0.0691575	1.02367	0.0653304
Mdfi__chr17	0.0675586	0.0691567	1.02365	0.0653304
Card11__chr5	0.0675586	0.0691559	1.02364	0.0653304
Clcn5__chrX	0.0675586	0.0691473	1.02352	0.0653304
Wdr89__chr12	0.0675586	0.0691363	1.02335	0.0653304
Gpr25__chr1	0.0675586	0.0691188	1.02309	0.0653304
Gimap3__chr6	0.0675586	0.0691157	1.02305	0.0653304
2310034G01Rik__chr19	0.0675586	0.0691153	1.02304	0.0653304
Clps__chr17	0.0675586	0.0691129	1.02301	0.0653304
Gm8909__chr17	0.0675586	0.0691129	1.02301	0.0653304
Hist1h2ae__chr13	0.0675586	0.0691129	1.02301	0.0653304
Rmrp__chr4	0.0675586	0.0691129	1.02301	0.0653304
Tmem236__chr2	0.0675586	0.0691129	1.02301	0.0653304
Hist1h3f__chr13	0.0675586	0.0691056	1.0229	0.0653304
2700046A07Rik__chr18	0.0675586	0.0691042	1.02288	0.0653304
Tcte2__chr17	0.0675586	0.0690863	1.02261	0.0653304
2900041M22Rik__chr11	0.0675586	0.0690816	1.02254	0.0653304
Apol11b__chr15	0.0675586	0.0690722	1.0224	0.0653304
Cyp27b1__chr10	0.0675586	0.0690722	1.0224	0.0653304
Pdzk1__chr3	0.0675586	0.0690654	1.0223	0.0653304
Serpina3c__chr12	0.0675586	0.069059	1.02221	0.0653304
Prl7c1__chr13	0.0675586	0.069044	1.02199	0.0653304
Hnf4a__chr2	0.0675586	0.069041	1.02194	0.0653304
Zp4-ps__chr13	0.0675586	0.069041	1.02194	0.0653304
Krtap21-1__chr16	0.0675586	0.0690385	1.02191	0.0653304
Krtap6-2__chr16	0.0675586	0.0690385	1.02191	0.0653304
Gria1__chr11	0.0675586	0.0690204	1.02164	0.0653304
Fam26f__chr10	0.0675586	0.0690118	1.02151	0.0653304
Nudt12__chr17	0.0675586	0.0690098	1.02148	0.0653304
1700017N19Rik__chr10	0.0675586	0.0690074	1.02144	0.0653304
Rbm11__chr16	0.0675586	0.0690053	1.02141	0.0653304
4930412O13Rik__chr2	0.0675586	0.0690022	1.02137	0.0653304
Add2__chr6	0.0675586	0.0689926	1.02123	0.0653304
Entpd3__chr9	0.0675586	0.0689925	1.02123	0.0653304
Stk30__chr12	0.0675586	0.0689925	1.02123	0.0653304
Kntc1__chr5	0.0675586	0.0689896	1.02118	0.0653304
Psca__chr15	0.0675586	0.0689711	1.02091	0.0653304
Syn1__chrX	0.0675586	0.0689605	1.02075	0.0653304
4930408F14Rik__chrX	0.0675586	0.0689496	1.02059	0.0653304
Ckmt1__chr2	0.0675586	0.0689493	1.02059	0.0653304
1700026D11Rik__chr2	0.0675586	0.0689468	1.02055	0.0653304
Kcnmb2__chr3	0.0675586	0.0689422	1.02048	0.0653304
Mir146b__chr19	0.0675586	0.0689422	1.02048	0.0653304
Dapl1__chr2	0.0675586	0.0689404	1.02045	0.0653304
Gm11837__chr4	0.0675586	0.0689398	1.02044	0.0653304
Dnahc7a__chr1	0.0675586	0.0689293	1.02029	0.0653304
Olfr728__chr14	0.0675586	0.0689293	1.02029	0.0653304
Spic__chr10	0.0675586	0.0689274	1.02026	0.0653304
Ermn__chr2	0.0675586	0.068927	1.02025	0.0653304
Arhgap36__chrX	0.0675586	0.0688926	1.01975	0.0653304
D030025E07Rik__chr3	0.0675586	0.0688843	1.01962	0.0653304
I830077J02Rik__chr3	0.0675586	0.0688838	1.01962	0.0653304
Clstn3__chr6	0.0675586	0.0688813	1.01958	0.0653304
Ppp2r2b__chr18	0.0675586	0.0688811	1.01958	0.0653304
Gabra2__chr5	0.0675586	0.068864	1.01932	0.0653304
Itih2__chr2	0.0675586	0.0688494	1.01911	0.0653304
Cps1__chr1	0.0675586	0.0688481	1.01909	0.0653304
Pmfbp1__chr8	0.0675586	0.0688481	1.01909	0.0653304
Aqp2__chr15	0.0675586	0.0688241	1.01873	0.0653304
E230025N22Rik__chr18	0.0675586	0.0688199	1.01867	0.0653304
Nhlrc3__chr3	0.0675586	0.0688179	1.01864	0.0653304
Sytl5__chrX	0.0675586	0.0688083	1.0185	0.0653304
4932411E22Rik__chr11	0.0675586	0.0688051	1.01845	0.0653304
Defb4__chr8	0.0675586	0.0688051	1.01845	0.0653304
Lilra5__chr7	0.0675586	0.0687996	1.01837	0.0653304
Isl1__chr13	0.0675586	0.0687829	1.01812	0.0653304
Gm4890__chr8	0.0675586	0.0687812	1.0181	0.0653304
Ddn__chr15	0.0675586	0.0687773	1.01804	0.0653304
1110036E04Rik__chr9	0.0675586	0.0687771	1.01804	0.0653304
Hist1h2ac__chr13	0.0675586	0.068773	1.01798	0.0653304
Olfr1490__chr19	0.0675586	0.0687727	1.01797	0.0653304
Slc4a10__chr2	0.0675586	0.0687727	1.01797	0.0653304
D630013N20Rik__chr10	0.0675586	0.0687722	1.01796	0.0653304
Gm13034__chr4	0.0675586	0.068769	1.01792	0.0653304
4930478P22Rik__chr5	0.0675586	0.0687638	1.01784	0.0653304
Tff1__chr17	0.0675586	0.0687638	1.01784	0.0653304
Calcoco2__chr11	0.0675586	0.0687626	1.01782	0.0653304
Rtkn2__chr10	0.0675586	0.0687462	1.01758	0.0653304
1300015D01Rik__chr2	0.0675586	0.0687451	1.01756	0.0653304
Gm4971__chr7	0.0675586	0.0687441	1.01755	0.0653304
Klf17__chr4	0.0675586	0.0687441	1.01755	0.0653304
Svopl__chr6	0.0675586	0.068735	1.01741	0.0653304
Trat1__chr16	0.0675586	0.068735	1.01741	0.0653304
1110032F04Rik__chr3	0.0675586	0.0687241	1.01725	0.0653304
Pou4f3__chr18	0.0675586	0.0687208	1.0172	0.0653304
Nsg2__chr11	0.0675586	0.0687108	1.01705	0.0653304
Cd209a__chr8	0.0675586	0.0687022	1.01693	0.0653304
Olig2__chr16	0.0675586	0.0686979	1.01686	0.0653304
4930405J17Rik__chr10	0.0675586	0.0686786	1.01658	0.0653304
Aicda__chr6	0.0675586	0.0686786	1.01658	0.0653304
Scgb1b2__chr7	0.0675586	0.0686786	1.01658	0.0653304
Arhgef38__chr3	0.0675586	0.0686693	1.01644	0.0653304
Plscr3__chr11	0.0675586	0.0686693	1.01644	0.0653304
Hba-x__chr11	0.0675586	0.0686651	1.01638	0.0653304
1700110M21Rik__chr14	0.0675586	0.0686602	1.01631	0.0653304
Afp__chr5	0.0675586	0.0686602	1.01631	0.0653304
Fbxw28__chr9	0.0675586	0.0686602	1.01631	0.0653304
Lhx1__chr11	0.0675586	0.0686602	1.01631	0.0653304
Olfr294__chr7	0.0675586	0.0686602	1.01631	0.0653304
Kcnj13__chr1	0.0675586	0.0686598	1.0163	0.0653304
Cenpi__chrX	0.0675586	0.0686593	1.01629	0.0653304
1700084C01Rik__chr1	0.0675586	0.0686548	1.01623	0.0653304
9530052E02Rik__chr8	0.0675586	0.0686548	1.01623	0.0653304
Mcpt4__chr14	0.0675586	0.0686433	1.01606	0.0653304
Wscd2__chr5	0.0675586	0.0686433	1.01606	0.0653304
Klk7__chr7	0.0675586	0.0686393	1.016	0.0653304
Gm10731__chr3	0.0675586	0.068637	1.01596	0.0653304
Pdcd1lg2__chr19	0.0675586	0.0686312	1.01588	0.0653304
Rab25__chr3	0.0675586	0.0686312	1.01588	0.0653304
Gm13497__chr2	0.0675586	0.0686203	1.01572	0.0653304
9530077C05Rik__chr9	0.0675586	0.0686183	1.01569	0.0653304
C1ql2__chr1	0.0675586	0.0686173	1.01567	0.0653304
4930558K02Rik__chr1	0.0675586	0.068614	1.01562	0.0653304
Olfr629__chr7	0.0675586	0.068614	1.01562	0.0653304
E330014E10Rik__chr5	0.0675586	0.0686026	1.01545	0.0653304
Epha3__chr16	0.0675586	0.0686026	1.01545	0.0653304
Gm5615__chr9	0.0675586	0.0686026	1.01545	0.0653304
Dbc1__chr4	0.0675586	0.0685946	1.01534	0.0653304
Rad9b__chr5	0.0675586	0.0685946	1.01534	0.0653304
Xkr4__chr1	0.0675586	0.0685922	1.0153	0.0653304
4930539N22Rik__chr3	0.0675586	0.0685877	1.01523	0.0653304
4930540M03Rik__chr9	0.0675586	0.0685838	1.01517	0.0653304
Crygn__chr5	0.0675586	0.0685836	1.01517	0.0653304
C030013G03Rik__chr17	0.0675586	0.0685783	1.01509	0.0653304
Drd4__chr7	0.0675586	0.0685758	1.01506	0.0653304
E030018B13Rik__chr7	0.0675586	0.0685758	1.01506	0.0653304
Sept12__chr16	0.0675586	0.0685758	1.01506	0.0653304
Zim3__chr7	0.0675586	0.0685758	1.01506	0.0653304
Ipcef1__chr10	0.0675586	0.0685649	1.01489	0.0653304
Slc2a5__chr4	0.0675586	0.0685611	1.01484	0.0653304
Gpc2__chr5	0.0675586	0.0685602	1.01483	0.0653304
Krt8__chr15	0.0675586	0.0685505	1.01468	0.0653304
Myh2__chr11	0.0675586	0.0685427	1.01457	0.0653304
Acsm1__chr7	0.0675586	0.0685426	1.01457	0.0653304
Slc5a8__chr10	0.0675586	0.0685385	1.0145	0.0653304
Olfr287__chr15	0.0675586	0.0685335	1.01443	0.0653304
Bcl2a1c__chr9	0.0675586	0.0685185	1.01421	0.0653304
P2ry10__chrX	0.0675586	0.0685185	1.01421	0.0653304
Ccdc11__chr18	0.0675586	0.0685143	1.01415	0.0653304
4932415M13Rik__chr17	0.0675586	0.0685096	1.01408	0.0653304
Faim2__chr15	0.0675586	0.0685096	1.01408	0.0653304
Vmn2r37__chr7	0.0675586	0.0685096	1.01408	0.0653304
Ppp1r42__chr1	0.0675586	0.0685048	1.01401	0.0653304
Skap1__chr11	0.0675586	0.0685048	1.01401	0.0653304
Gm4827__chr16	0.0675586	0.0684974	1.0139	0.0653304
Cldn9__chr17	0.0675586	0.0684973	1.01389	0.0653304
Wdr64__chr1	0.0675586	0.0684816	1.01366	0.0653304
AA414768__chrX	0.0675586	0.0684809	1.01365	0.0653304
Ttc24__chr3	0.0675586	0.0684711	1.01351	0.0653304
C330005M16Rik__chr7	0.0675586	0.0684657	1.01343	0.0653304
Chrd__chr16	0.0675586	0.068463	1.01339	0.0653304
1190002F15Rik__chr6	0.0675586	0.0684573	1.0133	0.0653304
1700022A22Rik__chr15	0.0675586	0.0684573	1.0133	0.0653304
Bhlhe22__chr3	0.0675586	0.0684573	1.0133	0.0653304
Ppp2r2c__chr5	0.0675586	0.0684573	1.0133	0.0653304
Ptprcap__chr19	0.0675586	0.0684567	1.01329	0.0653304
9130019P16Rik__chr6	0.0675586	0.0684522	1.01323	0.0653304
Tas2r143__chr6	0.0675586	0.0684466	1.01314	0.0653304
Frmd3__chr4	0.0675586	0.0684465	1.01314	0.0653304
Ms4a4b__chr19	0.0675586	0.0684465	1.01314	0.0653304
Vmn2r67__chr7	0.0675586	0.0684465	1.01314	0.0653304
Mybphl__chr3	0.0675586	0.0684458	1.01313	0.0653304
Creb3l4__chr3	0.0675586	0.0684457	1.01313	0.0653304
Sun3__chr11	0.0675586	0.0684456	1.01313	0.0653304
Clec4g__chr8	0.0675586	0.0684327	1.01294	0.0653304
Nrg1__chr8	0.0675586	0.0684327	1.01294	0.0653304
4930546K05Rik__chr9	0.0675586	0.0684239	1.01281	0.0653304
1700023C21Rik__chr11	0.0675586	0.0684237	1.01281	0.0653304
Klrg2__chr6	0.0675586	0.0684211	1.01277	0.0653304
Vstm2l__chr2	0.0675586	0.0684204	1.01276	0.0653304
Apoc4__chr7	0.0675586	0.0684139	1.01266	0.0653304
Fam198a__chr9	0.0675586	0.0684139	1.01266	0.0653304
Cep72__chr13	0.0675586	0.0684101	1.0126	0.0653304
Pabpc4l__chr3	0.0675586	0.0684026	1.01249	0.0653304
Tescl__chr7	0.0675586	0.0684026	1.01249	0.0653304
Aldh1a3__chr7	0.0675586	0.0684019	1.01248	0.0653304
Epcam__chr17	0.0675586	0.0684016	1.01248	0.0653304
Flrt3__chr2	0.0675586	0.0683966	1.0124	0.0653304
Galnt5__chr2	0.0675586	0.0683966	1.0124	0.0653304
4932412D23Rik__chr16	0.0675586	0.0683962	1.0124	0.0653304
Oc90__chr15	0.0675586	0.0683962	1.0124	0.0653304
Vwa5b2__chr16	0.0675586	0.0683889	1.01229	0.0653304
1700042O10Rik__chr11	0.0675586	0.0683865	1.01225	0.0653304
Arsi__chr18	0.0675586	0.0683857	1.01224	0.0653304
Kmo__chr1	0.0675586	0.0683857	1.01224	0.0653304
Usp51__chrX	0.0675586	0.0683857	1.01224	0.0653304
Fam154b__chr7	0.0675586	0.0683803	1.01216	0.0653304
Kcne1l__chrX	0.0675586	0.0683698	1.01201	0.0653304
Fkbp1b__chr12	0.0675586	0.068362	1.01189	0.0653304
Vipr1__chr9	0.0675586	0.0683589	1.01185	0.0653304
Gm15698__chr11	0.0675586	0.0683536	1.01177	0.0653304
4930505A04Rik__chr11	0.0675586	0.0683497	1.01171	0.0653304
7420700N18Rik__chr8	0.0675586	0.0683497	1.01171	0.0653304
Gfi1__chr5	0.0675586	0.0683497	1.01171	0.0653304
Gm44__chrX	0.0675586	0.0683497	1.01171	0.0653304
Hpca__chr4	0.0675586	0.0683497	1.01171	0.0653304
Itk__chr11	0.0675586	0.0683497	1.01171	0.0653304
Nkx2-9__chr12	0.0675586	0.0683497	1.01171	0.0653304
A530072M11Rik__chr4	0.0675586	0.0683423	1.0116	0.0653304
Lrrn1__chr6	0.0675586	0.0683419	1.01159	0.0653304
Cd3e__chr9	0.0675586	0.0683258	1.01136	0.0653304
Lat__chr7	0.0675586	0.0683154	1.0112	0.0653304
Ly6g6e__chr17	0.0675586	0.0683154	1.0112	0.0653304
Plekhd1__chr12	0.0675586	0.0683154	1.0112	0.0653304
Ptprn2__chr12	0.0675586	0.0683154	1.0112	0.0653304
Lce1e__chr3	0.0675586	0.068313	1.01117	0.0653304
2310002D06Rik__chr12	0.0675586	0.0683126	1.01116	0.0653304
Trpc7__chr13	0.0675586	0.0683096	1.01112	0.0653304
Oacyl__chr18	0.0675586	0.0683078	1.01109	0.0653304
Fmo6__chr1	0.0675586	0.0683038	1.01103	0.0653304
4930473O22Rik__chr10	0.0675586	0.0683009	1.01099	0.0653304
4933416M07Rik__chr8	0.0675586	0.0683009	1.01099	0.0653304
Rab19__chr6	0.0675586	0.0683009	1.01099	0.0653304
Zfp791__chr8	0.0675586	0.068287	1.01078	0.0653304
Tlr11__chr14	0.0675586	0.0682775	1.01064	0.0653304
Lzts1__chr8	0.0675586	0.0682754	1.01061	0.0653304
Sh2d1b1__chr1	0.0675586	0.0682754	1.01061	0.0653304
Speer3__chr5	0.0675586	0.0682754	1.01061	0.0653304
2810047C21Rik1__chr7	0.0675586	0.0682753	1.01061	0.0653304
Cypt12__chr3	0.0675586	0.0682753	1.01061	0.0653304
Adam2__chr14	0.0675586	0.0682602	1.01039	0.0653304
1700028E10Rik__chr5	0.0675586	0.0682572	1.01034	0.0653304
Gm20410__chr17	0.0675586	0.0682572	1.01034	0.0653304
Nhlh1__chr1	0.0675586	0.0682439	1.01014	0.0653304
Tmco6__chr18	0.0675586	0.0682428	1.01013	0.0653304
Ska1__chr18	0.0675586	0.0682423	1.01012	0.0653304
Gjb5__chr4	0.0675586	0.0682392	1.01007	0.0653304
Paqr8__chr1	0.0675586	0.0682392	1.01007	0.0653304
Klhl14__chr18	0.0675586	0.0682299	1.00994	0.0653304
Lrp2__chr2	0.0675586	0.0682299	1.00994	0.0653304
A330033J07Rik__chr13	0.0675586	0.0682256	1.00987	0.0653304
Col26a1__chr5	0.0675586	0.0682256	1.00987	0.0653304
Dgat2l6__chrX	0.0675586	0.0682256	1.00987	0.0653304
Fgfbp1__chr5	0.0675586	0.0682256	1.00987	0.0653304
Hamp2__chr7	0.0675586	0.0682256	1.00987	0.0653304
Hgfac__chr5	0.0675586	0.0682256	1.00987	0.0653304
Otof__chr5	0.0675586	0.0682256	1.00987	0.0653304
Prame__chrX	0.0675586	0.0682256	1.00987	0.0653304
Ripply1__chrX	0.0675586	0.0682256	1.00987	0.0653304
Calr4__chr4	0.0675586	0.0682216	1.00981	0.0653304
Spata31__chr13	0.0675586	0.0682216	1.00981	0.0653304
Syt8__chr7	0.0675586	0.0682162	1.00973	0.0653304
1700008I05Rik__chrX	0.0675586	0.068209	1.00963	0.0653304
4930522O17Rik__chr4	0.0675586	0.0682045	1.00956	0.0653304
Csl__chr10	0.0675586	0.0682045	1.00956	0.0653304
Dmgdh__chr13	0.0675586	0.0682045	1.00956	0.0653304
Gm5538__chr3	0.0675586	0.0682045	1.00956	0.0653304
Krt12__chr11	0.0675586	0.0682045	1.00956	0.0653304
Slc3a1__chr17	0.0675586	0.0682045	1.00956	0.0653304
0610043K17Rik__chr4	0.0675586	0.0682035	1.00955	0.0653304
1700027A15Rik__chr1	0.0675586	0.0681994	1.00949	0.0653304
2900079G21Rik__chr9	0.0675586	0.0681994	1.00949	0.0653304
Otol1__chr3	0.0675586	0.0681994	1.00949	0.0653304
Pin1-ps1__chr2	0.0675586	0.0681994	1.00949	0.0653304
Treml4__chr17	0.0675586	0.0681994	1.00949	0.0653304
Slco1a1__chr6	0.0675586	0.0681959	1.00943	0.0653304
Dcx__chrX	0.0675586	0.0681948	1.00942	0.0653304
1700030N03Rik__chr19	0.0675586	0.0681942	1.00941	0.0653304
Myo3a__chr2	0.0675586	0.0681942	1.00941	0.0653304
Npy6r__chr18	0.0675586	0.0681942	1.00941	0.0653304
Tceal5__chrX	0.0675586	0.0681927	1.00939	0.0653304
4930578N18Rik__chr16	0.0675586	0.0681882	1.00932	0.0653304
Gpr165__chrX	0.0675586	0.0681875	1.00931	0.0653304
Neto2__chr8	0.0675586	0.0681847	1.00927	0.0653304
Kif22__chr7	0.0675586	0.0681792	1.00919	0.0653304
B230378P21Rik__chr6	0.0675586	0.0681765	1.00915	0.0653304
Tmem213__chr6	0.0675586	0.0681669	1.009	0.0653304
Mlc1__chr15	0.0675586	0.0681604	1.00891	0.0653304
Olfr1076__chr2	0.0675586	0.068157	1.00886	0.0653304
Olfr665__chr7	0.0675586	0.0681557	1.00884	0.0653304
Slc5a2__chr7	0.0675586	0.0681557	1.00884	0.0653304
Tbx1__chr16	0.0675586	0.0681557	1.00884	0.0653304
Ncam2__chr16	0.0675586	0.0681554	1.00883	0.0653304
2410137M14Rik__chr17	0.0675586	0.0681553	1.00883	0.0653304
Bai3__chr1	0.0675586	0.0681544	1.00882	0.0653304
Timd4__chr11	0.0675586	0.0681544	1.00882	0.0653304
2010001E11Rik__chr10	0.0675586	0.0681453	1.00868	0.0653304
Ms4a13__chr19	0.0675586	0.0681453	1.00868	0.0653304
Ppp3r2__chr4	0.0675586	0.0681453	1.00868	0.0653304
Uroc1__chr6	0.0675586	0.0681453	1.00868	0.0653304
Il17b__chr18	0.0675586	0.0681404	1.00861	0.0653304
Phldb3__chr7	0.0675586	0.0681404	1.00861	0.0653304
Plg__chr17	0.0675586	0.0681404	1.00861	0.0653304
Vmn1r26__chr6	0.0675586	0.0681404	1.00861	0.0653304
1810018F18Rik__chr19	0.0675586	0.06814	1.00861	0.0653304
D6Ertd474e__chr6	0.0675586	0.06814	1.00861	0.0653304
Gm20139__chr10	0.0675586	0.0681363	1.00855	0.0653304
Ccdc83__chr7	0.0675586	0.0681183	1.00828	0.0653304
Mxd3__chr13	0.0675586	0.0681183	1.00828	0.0653304
Zfhx4__chr3	0.0675586	0.0681183	1.00828	0.0653304
9330182L06Rik__chr5	0.0675586	0.0681137	1.00822	0.0653304
Npc1l1__chr11	0.0675586	0.0681093	1.00815	0.0653304
Dusp4__chr8	0.0675586	0.0681047	1.00808	0.0653304
Orm1__chr4	0.0675586	0.0681047	1.00808	0.0653304
Gm9871__chr6	0.0675586	0.0681019	1.00804	0.0653304
Lipn__chr19	0.0675586	0.0681019	1.00804	0.0653304
Slc13a5__chr11	0.0675586	0.0681019	1.00804	0.0653304
Hand1__chr11	0.0675586	0.0681008	1.00803	0.0653304
Amt__chr9	0.0675586	0.0680978	1.00798	0.0653304
BC048943__chr12	0.0675586	0.0680978	1.00798	0.0653304
Cd200r3__chr16	0.0675586	0.0680978	1.00798	0.0653304
Defb48__chr14	0.0675586	0.0680978	1.00798	0.0653304
Gm19710__chr3	0.0675586	0.0680978	1.00798	0.0653304
Gm6289__chr3	0.0675586	0.0680978	1.00798	0.0653304
Gpx2-ps1__chr7	0.0675586	0.0680978	1.00798	0.0653304
Htr2c__chrX	0.0675586	0.0680978	1.00798	0.0653304
Mzf1__chr7	0.0675586	0.0680978	1.00798	0.0653304
Olfr1316__chr2	0.0675586	0.0680978	1.00798	0.0653304
Spam1__chr6	0.0675586	0.0680978	1.00798	0.0653304
Vmn2r39__chr7	0.0675586	0.0680978	1.00798	0.0653304
7530420F21Rik__chr1	0.0675586	0.0680892	1.00785	0.0653304
9930013L23Rik__chr7	0.0675586	0.0680882	1.00784	0.0653304
Abcg8__chr17	0.0675586	0.0680882	1.00784	0.0653304
Dpp6__chr5	0.0675586	0.0680882	1.00784	0.0653304
Fanca__chr8	0.0675586	0.0680882	1.00784	0.0653304
Musk__chr4	0.0675586	0.0680882	1.00784	0.0653304
Nkx3-2__chr5	0.0675586	0.0680882	1.00784	0.0653304
Slc16a14__chr1	0.0675586	0.0680882	1.00784	0.0653304
1110028F18Rik__chr8	0.0675586	0.0680853	1.0078	0.0653304
Ccdc92__chr5	0.0675586	0.0680853	1.0078	0.0653304
Gyltl1b__chr2	0.0675586	0.0680853	1.0078	0.0653304
Mapk13__chr17	0.0675586	0.0680832	1.00776	0.0653304
Rundc3b__chr5	0.0675586	0.0680832	1.00776	0.0653304
1700071K01Rik__chr11	0.0675586	0.0680805	1.00773	0.0653304
Golga7b__chr19	0.0675586	0.068076	1.00766	0.0653304
Elfn2__chr15	0.0675586	0.0680757	1.00765	0.0653304
Gm1322__chr2	0.0675586	0.0680717	1.0076	0.0653304
Dkk1__chr19	0.0675586	0.0680711	1.00759	0.0653304
Rasef__chr4	0.0675586	0.0680612	1.00744	0.0653304
4930430A15Rik__chr2	0.0675586	0.0680607	1.00743	0.0653304
Dlk2__chr17	0.0675586	0.0680607	1.00743	0.0653304
Tmem184a__chr5	0.0675586	0.0680576	1.00739	0.0653304
Tnfrsf18__chr4	0.0675586	0.0680576	1.00739	0.0653304
Fads6__chr11	0.0675586	0.0680548	1.00734	0.0653304
Spdl1__chr11	0.0675586	0.0680546	1.00734	0.0653304
Cpt1c__chr7	0.0675586	0.0680503	1.00728	0.0653304
Pcdhb15__chr18	0.0675586	0.0680476	1.00724	0.0653304
1500009C09Rik__chr15	0.0675586	0.0680463	1.00722	0.0653304
Ifltd1__chr6	0.0675586	0.068044	1.00719	0.0653304
Grxcr1__chr5	0.0675586	0.0680434	1.00718	0.0653304
Lrrtm4__chr6	0.0675586	0.0680434	1.00718	0.0653304
Plcz1__chr6	0.0675586	0.0680434	1.00718	0.0653304
Prss22__chr17	0.0675586	0.0680434	1.00718	0.0653304
Ripk4__chr16	0.0675586	0.0680434	1.00718	0.0653304
Trim43c__chr9	0.0675586	0.0680434	1.00718	0.0653304
Tulp1__chr17	0.0675586	0.0680434	1.00718	0.0653304
Tmem255a__chrX	0.0675586	0.0680409	1.00714	0.0653304
2410133F24Rik__chr9	0.0675586	0.06804	1.00713	0.0653304
A430092G05Rik__chr2	0.0675586	0.06804	1.00713	0.0653304
Crym__chr7	0.0675586	0.06804	1.00713	0.0653304
Vmn2r109__chr17	0.0675586	0.06804	1.00713	0.0653304
Cacng5__chr11	0.0675586	0.0680391	1.00711	0.0653304
Abca13__chr11	0.0675586	0.0680358	1.00706	0.0653304
C920025E04Rik__chr17	0.0675586	0.0680358	1.00706	0.0653304
Cyp2c29__chr19	0.0675586	0.0680358	1.00706	0.0653304
Dlx6__chr6	0.0675586	0.0680358	1.00706	0.0653304
Gpx5__chr13	0.0675586	0.0680358	1.00706	0.0653304
Grem1__chr2	0.0675586	0.0680358	1.00706	0.0653304
Olfr205__chr16	0.0675586	0.0680358	1.00706	0.0653304
Pcdh20__chr14	0.0675586	0.0680358	1.00706	0.0653304
Spdya__chr17	0.0675586	0.0680358	1.00706	0.0653304
Mlf1ip__chr8	0.0675586	0.0680344	1.00704	0.0653304
Akap14__chrX	0.0675586	0.0680324	1.00701	0.0653304
Pla2g4f__chr2	0.0675586	0.0680324	1.00701	0.0653304
Mia__chr7	0.0675586	0.0680324	1.00701	0.0653304
Nrsn2__chr2	0.0675586	0.0680324	1.00701	0.0653304
1700097N02Rik__chr17	0.0675586	0.0680317	1.007	0.0653304
Adgb__chr10	0.0675586	0.0680317	1.007	0.0653304
Avpr1b__chr1	0.0675586	0.0680317	1.007	0.0653304
C630028M04Rik__chr4	0.0675586	0.0680317	1.007	0.0653304
Capn8__chr1	0.0675586	0.0680317	1.007	0.0653304
D5Ertd605e__chr5	0.0675586	0.0680317	1.007	0.0653304
Dhrs9__chr2	0.0675586	0.0680317	1.007	0.0653304
Gpr128__chr16	0.0675586	0.0680317	1.007	0.0653304
March4__chr1	0.0675586	0.0680317	1.007	0.0653304
Mtmr7__chr8	0.0675586	0.0680317	1.007	0.0653304
Olfr850__chr9	0.0675586	0.0680317	1.007	0.0653304
Gm10474__chrX	0.0675586	0.0680284	1.00695	0.0653304
Adcy3__chr12	0.0675586	0.0680189	1.00681	0.0653304
Slc22a18__chr7	0.0675586	0.0680153	1.00676	0.0653304
Speer5-ps1__chr10	0.0675586	0.0680124	1.00672	0.0653304
Dlx5__chr6	0.0675586	0.0680072	1.00664	0.0653304
En1__chr1	0.0675586	0.0680072	1.00664	0.0653304
Gabra1__chr11	0.0675586	0.0679973	1.00649	0.0653304
Gcm2__chr13	0.0675586	0.0679973	1.00649	0.0653304
Clca5__chr3	0.0675586	0.0679943	1.00645	0.0653304
Sftpd__chr14	0.0675586	0.0679816	1.00626	0.0653304
Vmn1r54__chr6	0.0675586	0.0679816	1.00626	0.0653304
Reg4__chr3	0.0675586	0.0679808	1.00625	0.0653304
Tff3__chr17	0.0675586	0.0679751	1.00617	0.0653304
A330076C08Rik__chr13	0.0675586	0.067966	1.00603	0.0653304
Gm20767__chr13	0.0675586	0.067966	1.00603	0.0653304
Gm9696__chr3	0.0675586	0.0679649	1.00601	0.0653304
Nlrp4a__chr7	0.0675586	0.0679594	1.00593	0.0653304
Olfr575__chr7	0.0675586	0.0679594	1.00593	0.0653304
Olfr829__chr9	0.0675586	0.0679594	1.00593	0.0653304
Gm5420__chr10	0.0675586	0.0679578	1.00591	0.0653304
Vmn2r1__chr3	0.0675586	0.0679578	1.00591	0.0653304
1700019G17Rik__chr6	0.0675586	0.067954	1.00585	0.0653304
4921539E11Rik__chr4	0.0675586	0.067954	1.00585	0.0653304
Gm4961__chr5	0.0675586	0.067954	1.00585	0.0653304
Kif2c__chr4	0.0675586	0.067954	1.00585	0.0653304
Olfr513__chr7	0.0675586	0.067954	1.00585	0.0653304
Olfr920__chr9	0.0675586	0.067954	1.00585	0.0653304
Vmn2r60__chr7	0.0675586	0.067954	1.00585	0.0653304
Ubxn11__chr4	0.0675586	0.0679491	1.00578	0.0653304
Daf2__chr1	0.0675586	0.0679486	1.00577	0.0653304
Pdx1__chr5	0.0675586	0.0679486	1.00577	0.0653304
Miox__chr15	0.0675586	0.0679432	1.00569	0.0653304
Klrb1b__chr6	0.0675586	0.0679422	1.00568	0.0653304
Prl4a1__chr13	0.0675586	0.0679422	1.00568	0.0653304
1700015F17Rik__chr5	0.0675586	0.0679408	1.00566	0.0653304
Ddx43__chr9	0.0675586	0.0679408	1.00566	0.0653304
Glis3__chr19	0.0675586	0.0679408	1.00566	0.0653304
Gpr21__chr2	0.0675586	0.0679408	1.00566	0.0653304
Pipox__chr11	0.0675586	0.0679408	1.00566	0.0653304
Vsx1__chr2	0.0675586	0.0679408	1.00566	0.0653304
Zswim5__chr4	0.0675586	0.0679331	1.00554	0.0653304
Cntnap4__chr8	0.0675586	0.067933	1.00554	0.0653304
Hoxa7__chr6	0.0675586	0.0679314	1.00552	0.0653304
2810007J24Rik__chr7	0.0675586	0.0679272	1.00546	0.0653304
Prss45__chr9	0.0675586	0.0679255	1.00543	0.0653304
BC089597__chr10	0.0675586	0.0679243	1.00541	0.0653304
Ccdc162__chr10	0.0675586	0.0679243	1.00541	0.0653304
Tmc3__chr7	0.0675586	0.0679243	1.00541	0.0653304
1110006O24Rik__chr5	0.0675586	0.067913	1.00525	0.0653304
Apoh__chr11	0.0675586	0.0679109	1.00521	0.0653304
Ccdc40__chr11	0.0675586	0.0679065	1.00515	0.0653304
Gm15455__chr1	0.0675586	0.0679065	1.00515	0.0653304
Smarca1__chrX	0.0675586	0.0678999	1.00505	0.0653304
Apol7a__chr15	0.0675586	0.0678989	1.00504	0.0653304
Tcf7__chr11	0.0675586	0.0678988	1.00504	0.0653304
Akr1b7__chr6	0.0675586	0.0678969	1.00501	0.0653304
Gm8096__chr8	0.0675586	0.0678969	1.00501	0.0653304
Kctd4__chr14	0.0675586	0.0678969	1.00501	0.0653304
Marveld3__chr8	0.0675586	0.0678969	1.00501	0.0653304
Sept14__chr5	0.0675586	0.0678969	1.00501	0.0653304
Sult1c1__chr17	0.0675586	0.0678969	1.00501	0.0653304
5430401F13Rik__chr6	0.0675586	0.0678966	1.005	0.0653304
A530064D06Rik__chr17	0.0675586	0.0678909	1.00492	0.0653304
Cylc1__chrX	0.0675586	0.0678909	1.00492	0.0653304
Cyp2c65__chr19	0.0675586	0.0678909	1.00492	0.0653304
Foxl2os__chr9	0.0675586	0.0678909	1.00492	0.0653304
Gsdmc4__chr15	0.0675586	0.0678909	1.00492	0.0653304
Plekhg4__chr8	0.0675586	0.0678907	1.00492	0.0653304
2700081L22Rik__chr4	0.0675586	0.0678854	1.00484	0.0653304
Gm5833__chr1	0.0675586	0.0678854	1.00484	0.0653304
Aloxe3__chr11	0.0675586	0.0678824	1.00479	0.0653304
Eqtn__chr4	0.0675586	0.0678824	1.00479	0.0653304
Gm6567__chr7	0.0675586	0.0678824	1.00479	0.0653304
Nlrp5__chr7	0.0675586	0.0678824	1.00479	0.0653304
Nlrp5-ps__chr7	0.0675586	0.0678824	1.00479	0.0653304
Ptchd3__chr11	0.0675586	0.0678824	1.00479	0.0653304
2900055J20Rik__chr18	0.0675586	0.0678819	1.00479	0.0653304
Fhl4__chr10	0.0675586	0.0678799	1.00476	0.0653304
Insl5__chr4	0.0675586	0.0678654	1.00454	0.0653304
Lmtk3__chr7	0.0675586	0.0678654	1.00454	0.0653304
Rnf222__chr11	0.0675586	0.0678654	1.00454	0.0653304
0610038B21Rik__chr8	0.0675586	0.0678635	1.00451	0.0653304
C130071C03Rik__chr13	0.0675586	0.0678635	1.00451	0.0653304
Mapk8ip2__chr15	0.0675586	0.0678607	1.00447	0.0653304
Cbln1__chr8	0.0675586	0.0678601	1.00446	0.0653304
Gm7271__chr5	0.0675586	0.0678593	1.00445	0.0653304
Nr1h4__chr10	0.0675586	0.067855	1.00439	0.0653304
D830030K20Rik__chr14	0.0675586	0.0678513	1.00433	0.0653304
Slc17a1__chr13	0.0675586	0.06785	1.00431	0.0653304
1810062O18Rik__chr14	0.0675586	0.0678496	1.00431	0.0653304
Aldoart2__chr12	0.0675586	0.0678496	1.00431	0.0653304
Cyb5r2__chr7	0.0675586	0.0678427	1.00421	0.0653304
Trpv5__chr6	0.0675586	0.0678427	1.00421	0.0653304
Gpr123__chr7	0.0675586	0.0678071	1.00368	0.0653304
Retnla__chr16	0.0675586	0.0678017	1.0036	0.0653304
Vgll2__chr10	0.0675586	0.0677911	1.00344	0.0653304
Capn9__chr8	0.0675586	0.0677887	1.00341	0.0653304
4931408C20Rik__chr1	0.0675586	0.0677831	1.00332	0.0653304
2610528A11Rik__chr14	0.0675586	0.0677826	1.00332	0.0653304
4930413F20Rik__chr15	0.0675586	0.0677826	1.00332	0.0653304
4931440F15Rik__chr11	0.0675586	0.0677826	1.00332	0.0653304
Cers3__chr7	0.0675586	0.0677826	1.00332	0.0653304
Gm10684__chr9	0.0675586	0.0677826	1.00332	0.0653304
Gm4432__chr17	0.0675586	0.0677826	1.00332	0.0653304
Gm4489__chr10	0.0675586	0.0677826	1.00332	0.0653304
Igbp1b__chr6	0.0675586	0.0677826	1.00332	0.0653304
Lcn6__chr2	0.0675586	0.0677826	1.00332	0.0653304
Slc29a4__chr5	0.0675586	0.0677826	1.00332	0.0653304
Ankrd36__chr11	0.0675586	0.0677764	1.00322	0.0653304
Fam43b__chr4	0.0675586	0.0677764	1.00322	0.0653304
Hoxb6__chr11	0.0675586	0.0677764	1.00322	0.0653304
Xlr__chrX	0.0675586	0.0677755	1.00321	0.0653304
Gm9199__chr14	0.0675586	0.0677721	1.00316	0.0653304
Ush1g__chr11	0.0675586	0.0677672	1.00309	0.0653304
Tm4sf4__chr3	0.0675586	0.0677626	1.00302	0.0653304
Ccdc87__chr19	0.0675586	0.0677614	1.003	0.0653304
Gm5458__chr14	0.0675586	0.0677604	1.00299	0.0653304
Samd12__chr15	0.0675586	0.0677604	1.00299	0.0653304
Zfp184__chr13	0.0675586	0.0677547	1.0029	0.0653304
Aurkc__chr7	0.0675586	0.0677538	1.00289	0.0653304
C2cd4d__chr3	0.0675586	0.0677538	1.00289	0.0653304
Calm5__chr13	0.0675586	0.0677538	1.00289	0.0653304
Grin3a__chr4	0.0675586	0.0677484	1.00281	0.0653304
Kiss1r__chr10	0.0675586	0.0677466	1.00278	0.0653304
Ifitm5__chr7	0.0675586	0.0677433	1.00273	0.0653304
5830418P13Rik__chr9	0.0675586	0.0677423	1.00272	0.0653304
5430402O13Rik__chr6	0.0675586	0.0677388	1.00267	0.0653304
Ctrl__chr8	0.0675586	0.0677388	1.00267	0.0653304
Marc1__chr1	0.0675586	0.0677347	1.00261	0.0653304
Rbm44__chr1	0.0675586	0.0677347	1.00261	0.0653304
Rnf113a1__chrX	0.0675586	0.0677347	1.00261	0.0653304
Dtx1__chr5	0.0675586	0.0677295	1.00253	0.0653304
Slc6a7__chr18	0.0675586	0.0677295	1.00253	0.0653304
St8sia2__chr7	0.0675586	0.0677295	1.00253	0.0653304
1700018A04Rik__chr13	0.0675586	0.0677068	1.00219	0.0653304
1810053B23Rik__chr16	0.0675586	0.0677068	1.00219	0.0653304
Adra2c__chr5	0.0675586	0.0677068	1.00219	0.0653304
Efcab8__chr2	0.0675586	0.0677068	1.00219	0.0653304
F2rl2__chr13	0.0675586	0.0677068	1.00219	0.0653304
Gareml__chr5	0.0675586	0.0677068	1.00219	0.0653304
Grin2a__chr16	0.0675586	0.0677068	1.00219	0.0653304
Nxph3__chr11	0.0675586	0.0677068	1.00219	0.0653304
Pou2f3__chr9	0.0675586	0.0677068	1.00219	0.0653304
Vmn1r229__chr17	0.0675586	0.0677068	1.00219	0.0653304
Vmn2r84__chr10	0.0675586	0.0677068	1.00219	0.0653304
Fdx1l__chr9	0.0675586	0.0677006	1.0021	0.0653304
Gm4759__chr7	0.0675586	0.0676977	1.00206	0.0653304
Car10__chr11	0.0675586	0.0676941	1.00201	0.0653304
Taf7l__chrX	0.0675586	0.0676941	1.00201	0.0653304
BC055324__chr1	0.0675586	0.0676875	1.00191	0.0653304
Mlph__chr1	0.0675586	0.0676875	1.00191	0.0653304
Plekhs1__chr19	0.0675586	0.0676875	1.00191	0.0653304
4930413G21Rik__chr7	0.0675586	0.067683	1.00184	0.0653304
4930555G01Rik__chr14	0.0675586	0.067683	1.00184	0.0653304
Alk__chr17	0.0675586	0.067683	1.00184	0.0653304
Anxa9__chr3	0.0675586	0.067683	1.00184	0.0653304
Bfsp2__chr9	0.0675586	0.067683	1.00184	0.0653304
Caly__chr7	0.0675586	0.067683	1.00184	0.0653304
Dnahc5__chr15	0.0675586	0.067683	1.00184	0.0653304
Fam159a__chr4	0.0675586	0.067683	1.00184	0.0653304
Gm10639__chr9	0.0675586	0.067683	1.00184	0.0653304
Hesx1__chr14	0.0675586	0.067683	1.00184	0.0653304
Igfbpl1__chr4	0.0675586	0.067683	1.00184	0.0653304
LOC100503496__chr11	0.0675586	0.067683	1.00184	0.0653304
Lrrc19__chr4	0.0675586	0.067683	1.00184	0.0653304
M1ap__chr6	0.0675586	0.067683	1.00184	0.0653304
Maats1__chr16	0.0675586	0.067683	1.00184	0.0653304
Mill1__chr7	0.0675586	0.067683	1.00184	0.0653304
Nek10__chr14	0.0675586	0.067683	1.00184	0.0653304
Pik3c2g__chr6	0.0675586	0.067683	1.00184	0.0653304
Prl7b1__chr13	0.0675586	0.067683	1.00184	0.0653304
Sez6__chr11	0.0675586	0.067683	1.00184	0.0653304
Vmn1r232__chr17	0.0675586	0.067683	1.00184	0.0653304
Vmn2r63__chr7	0.0675586	0.067683	1.00184	0.0653304
Vmn2r98__chr17	0.0675586	0.067683	1.00184	0.0653304
Zfp382__chr7	0.0675586	0.067683	1.00184	0.0653304
5033411D12Rik__chr13	0.0675586	0.0676822	1.00183	0.0653304
Serpinb3a__chr1	0.0675586	0.0676822	1.00183	0.0653304
Tmem72__chr6	0.0675586	0.0676822	1.00183	0.0653304
Vmn2r2__chr3	0.0675586	0.0676822	1.00183	0.0653304
Vmn2r77__chr7	0.0675586	0.0676822	1.00183	0.0653304
Mgst2__chr3	0.0675586	0.0676748	1.00172	0.0653304
Pitx3__chr19	0.0675586	0.0676748	1.00172	0.0653304
Syngr3__chr17	0.0675586	0.0676748	1.00172	0.0653304
3632454L22Rik__chrX	0.0675586	0.0676739	1.00171	0.0653304
Serpinb5__chr1	0.0675586	0.0676739	1.00171	0.0653304
Tfr2__chr5	0.0675586	0.0676739	1.00171	0.0653304
Zfp503__chr14	0.0675586	0.0676739	1.00171	0.0653304
E130215H24Rik__chr2	0.0675586	0.067667	1.00161	0.0653304
Gm2381__chr7	0.0675586	0.067667	1.00161	0.0653304
Tnni1__chr1	0.0675586	0.067667	1.00161	0.0653304
Vash2__chr1	0.0675586	0.067667	1.00161	0.0653304
1810019D21Rik__chr8	0.0675586	0.067665	1.00158	0.0653304
Vmn2r72__chr7	0.0675586	0.067665	1.00158	0.0653304
Vsx2__chr12	0.0675586	0.067665	1.00158	0.0653304
Rnf43__chr11	0.0675586	0.0676635	1.00155	0.0653304
Muc15__chr2	0.0675586	0.0676606	1.00151	0.0653304
Nup210l__chr3	0.0675586	0.0676606	1.00151	0.0653304
Rasal1__chr5	0.0675586	0.0676606	1.00151	0.0653304
S100a3__chr3	0.0675586	0.0676606	1.00151	0.0653304
Tnnt3__chr7	0.0675586	0.0676606	1.00151	0.0653304
2310020H05Rik__chr13	0.0675586	0.0676566	1.00145	0.0653304
4930599N23Rik__chr6	0.0675586	0.0676566	1.00145	0.0653304
Ccr4__chr9	0.0675586	0.0676566	1.00145	0.0653304
Cml5__chr6	0.0675586	0.0676566	1.00145	0.0653304
DQ267102__chr12	0.0675586	0.0676566	1.00145	0.0653304
Ghrl__chr6	0.0675586	0.0676566	1.00145	0.0653304
Gnat1__chr9	0.0675586	0.0676566	1.00145	0.0653304
Morc1__chr16	0.0675586	0.0676566	1.00145	0.0653304
Olfr1295__chr2	0.0675586	0.0676566	1.00145	0.0653304
Olfr1301__chr2	0.0675586	0.0676566	1.00145	0.0653304
Phox2b__chr5	0.0675586	0.0676566	1.00145	0.0653304
Slco1a4__chr6	0.0675586	0.0676566	1.00145	0.0653304
Gm16894__chr1	0.0675586	0.0676566	1.00145	0.0653304
Pomc__chr12	0.0675586	0.0676566	1.00145	0.0653304
Fbxo2__chr4	0.0675586	0.0676536	1.00141	0.0653304
1700019B21Rik__chrX	0.0675586	0.0676535	1.0014	0.0653304
C230079O03Rik__chr7	0.0675586	0.0676535	1.0014	0.0653304
Cftr__chr6	0.0675586	0.0676535	1.0014	0.0653304
Cplx3__chr9	0.0675586	0.0676535	1.0014	0.0653304
Crisp1__chr17	0.0675586	0.0676535	1.0014	0.0653304
Fut4-ps1__chr17	0.0675586	0.0676535	1.0014	0.0653304
Il7__chr3	0.0675586	0.0676535	1.0014	0.0653304
Kcns2__chr15	0.0675586	0.0676535	1.0014	0.0653304
Lct__chr1	0.0675586	0.0676535	1.0014	0.0653304
Myt1__chr2	0.0675586	0.0676535	1.0014	0.0653304
Samd3__chr10	0.0675586	0.0676535	1.0014	0.0653304
Slc5a11__chr7	0.0675586	0.0676535	1.0014	0.0653304
Treml1__chr17	0.0675586	0.0676535	1.0014	0.0653304
Cd79a__chr7	0.0675586	0.0676504	1.00136	0.0653304
Raet1e__chr10	0.0675586	0.0676504	1.00136	0.0653304
4930425O10Rik__chr3	0.0675586	0.0676281	1.00103	0.0653304
Cd226__chr18	0.0675586	0.0676281	1.00103	0.0653304
Ces1e__chr8	0.0675586	0.0676281	1.00103	0.0653304
Gm1968__chr16	0.0675586	0.0676281	1.00103	0.0653304
Gm3696__chr14	0.0675586	0.0676281	1.00103	0.0653304
Ltf__chr9	0.0675586	0.0676281	1.00103	0.0653304
Olfr633__chr7	0.0675586	0.0676281	1.00103	0.0653304
Prl3c1__chr13	0.0675586	0.0676281	1.00103	0.0653304
Prss46__chr9	0.0675586	0.0676281	1.00103	0.0653304
Rundc3a__chr11	0.0675586	0.0676281	1.00103	0.0653304
Svs2__chr2	0.0675586	0.0676281	1.00103	0.0653304
Trim14__chr4	0.0675586	0.0676281	1.00103	0.0653304
Zc3h12b__chrX	0.0675586	0.0676281	1.00103	0.0653304
5730405O15Rik__chrX	0.0675586	0.0676111	1.00078	0.0653304
Cbln2__chr18	0.0675586	0.0676111	1.00078	0.0653304
Gm14393__chr2	0.0675586	0.0676111	1.00078	0.0653304
Gm5091__chr17	0.0675586	0.0676111	1.00078	0.0653304
Hist1h4d__chr13	0.0675586	0.0676111	1.00078	0.0653304
Nhlrc4__chr17	0.0675586	0.0676111	1.00078	0.0653304
Rimkla__chr4	0.0675586	0.0676111	1.00078	0.0653304
Tmem163__chr1	0.0675586	0.0676111	1.00078	0.0653304
Zfp600__chr4	0.0675586	0.0676111	1.00078	0.0653304
0610012H03Rik__chr2	0.0675586	0.0675586	1	0.0653304
0610039K10Rik__chr2	0.0675586	0.0675586	1	0.0653304
1110002L01Rik__chr12	0.0675586	0.0675586	1	0.0653304
1110017D15Rik__chr4	0.0675586	0.0675586	1	0.0653304
1190003K10Rik__chr13	0.0675586	0.0675586	1	0.0653304
1300017J02Rik__chr9	0.0675586	0.0675586	1	0.0653304
1500002O10Rik__chr2	0.0675586	0.0675586	1	0.0653304
1500015L24Rik__chr19	0.0675586	0.0675586	1	0.0653304
1600016N20Rik__chr7	0.0675586	0.0675586	1	0.0653304
1600023N17Rik__chr5	0.0675586	0.0675586	1	0.0653304
1700001C19Rik__chr17	0.0675586	0.0675586	1	0.0653304
1700001D01Rik__chr8	0.0675586	0.0675586	1	0.0653304
1700001G11Rik__chr14	0.0675586	0.0675586	1	0.0653304
1700001G17Rik__chr1	0.0675586	0.0675586	1	0.0653304
1700001J03Rik__chr5	0.0675586	0.0675586	1	0.0653304
1700001J11Rik__chr9	0.0675586	0.0675586	1	0.0653304
1700001K23Rik__chr19	0.0675586	0.0675586	1	0.0653304
1700001L19Rik__chr13	0.0675586	0.0675586	1	0.0653304
1700001O22Rik__chr2	0.0675586	0.0675586	1	0.0653304
1700001P01Rik__chr11	0.0675586	0.0675586	1	0.0653304
1700003C15Rik__chr5	0.0675586	0.0675586	1	0.0653304
1700003E16Rik__chr6	0.0675586	0.0675586	1	0.0653304
1700003H04Rik__chr3	0.0675586	0.0675586	1	0.0653304
1700003L19Rik__chr16	0.0675586	0.0675586	1	0.0653304
1700003M02Rik__chr4	0.0675586	0.0675586	1	0.0653304
1700003P14Rik__chr13	0.0675586	0.0675586	1	0.0653304
1700006A11Rik__chr3	0.0675586	0.0675586	1	0.0653304
1700006E09Rik__chr11	0.0675586	0.0675586	1	0.0653304
1700006F04Rik__chr14	0.0675586	0.0675586	1	0.0653304
1700007B14Rik__chr8	0.0675586	0.0675586	1	0.0653304
1700007F19Rik__chr3	0.0675586	0.0675586	1	0.0653304
1700007G11Rik__chr5	0.0675586	0.0675586	1	0.0653304
1700008F21Rik__chr8	0.0675586	0.0675586	1	0.0653304
1700008O03Rik__chr7	0.0675586	0.0675586	1	0.0653304
1700009C05Rik__chr6	0.0675586	0.0675586	1	0.0653304
1700009N14Rik__chr4	0.0675586	0.0675586	1	0.0653304
1700010B08Rik__chr2	0.0675586	0.0675586	1	0.0653304
1700010D01Rik__chrX	0.0675586	0.0675586	1	0.0653304
1700010J16Rik__chr10	0.0675586	0.0675586	1	0.0653304
1700011E24Rik__chr17	0.0675586	0.0675586	1	0.0653304
1700012B07Rik__chr11	0.0675586	0.0675586	1	0.0653304
1700012D14Rik__chr7	0.0675586	0.0675586	1	0.0653304
1700012I11Rik__chr15	0.0675586	0.0675586	1	0.0653304
1700013H16Rik__chrX	0.0675586	0.0675586	1	0.0653304
1700015E13Rik__chr1	0.0675586	0.0675586	1	0.0653304
1700016C15Rik__chr1	0.0675586	0.0675586	1	0.0653304
1700016G22Rik__chr13	0.0675586	0.0675586	1	0.0653304
1700016H13Rik__chr5	0.0675586	0.0675586	1	0.0653304
1700016K19Rik__chr11	0.0675586	0.0675586	1	0.0653304
1700016L04Rik__chr10	0.0675586	0.0675586	1	0.0653304
1700016L21Rik__chr1	0.0675586	0.0675586	1	0.0653304
1700017D01Rik__chr19	0.0675586	0.0675586	1	0.0653304
1700017G19Rik__chr3	0.0675586	0.0675586	1	0.0653304
1700017J07Rik__chr2	0.0675586	0.0675586	1	0.0653304
1700018B08Rik__chr8	0.0675586	0.0675586	1	0.0653304
1700018B24Rik__chr3	0.0675586	0.0675586	1	0.0653304
1700018C11Rik__chr4	0.0675586	0.0675586	1	0.0653304
1700019A02Rik__chr1	0.0675586	0.0675586	1	0.0653304
1700019D03Rik__chr1	0.0675586	0.0675586	1	0.0653304
1700019E08Rik__chr2	0.0675586	0.0675586	1	0.0653304
1700019G24Rik__chr6	0.0675586	0.0675586	1	0.0653304
1700019L03Rik__chr2	0.0675586	0.0675586	1	0.0653304
1700019N19Rik__chr19	0.0675586	0.0675586	1	0.0653304
1700020L24Rik__chr11	0.0675586	0.0675586	1	0.0653304
1700020M21Rik__chr9	0.0675586	0.0675586	1	0.0653304
1700020N01Rik__chr10	0.0675586	0.0675586	1	0.0653304
1700021F07Rik__chr2	0.0675586	0.0675586	1	0.0653304
1700021N21Rik__chr4	0.0675586	0.0675586	1	0.0653304
1700022E09Rik__chr16	0.0675586	0.0675586	1	0.0653304
1700023F02Rik__chr10	0.0675586	0.0675586	1	0.0653304
1700024B18Rik__chr14	0.0675586	0.0675586	1	0.0653304
1700024F13Rik__chr13	0.0675586	0.0675586	1	0.0653304
1700024G13Rik__chr14	0.0675586	0.0675586	1	0.0653304
1700024P16Rik__chr4	0.0675586	0.0675586	1	0.0653304
1700025B11Rik__chr15	0.0675586	0.0675586	1	0.0653304
1700025F22Rik__chr19	0.0675586	0.0675586	1	0.0653304
1700025K24Rik__chr17	0.0675586	0.0675586	1	0.0653304
1700026D08Rik__chr7	0.0675586	0.0675586	1	0.0653304
1700027I24Rik__chr9	0.0675586	0.0675586	1	0.0653304
1700028B04Rik__chr7	0.0675586	0.0675586	1	0.0653304
1700028J19Rik__chr7	0.0675586	0.0675586	1	0.0653304
1700028K03Rik__chr5	0.0675586	0.0675586	1	0.0653304
1700028M03Rik__chr3	0.0675586	0.0675586	1	0.0653304
1700028P15Rik__chr2	0.0675586	0.0675586	1	0.0653304
1700029B22Rik__chr7	0.0675586	0.0675586	1	0.0653304
1700029M20Rik__chr4	0.0675586	0.0675586	1	0.0653304
1700029P11Rik__chr15	0.0675586	0.0675586	1	0.0653304
1700030F18Rik__chr15	0.0675586	0.0675586	1	0.0653304
1700030L20Rik__chr3	0.0675586	0.0675586	1	0.0653304
1700030M09Rik__chr8	0.0675586	0.0675586	1	0.0653304
1700030O20Rik__chr10	0.0675586	0.0675586	1	0.0653304
1700031F05Rik__chrX	0.0675586	0.0675586	1	0.0653304
1700031M16Rik__chr15	0.0675586	0.0675586	1	0.0653304
1700031P21Rik__chr12	0.0675586	0.0675586	1	0.0653304
1700034E13Rik__chr18	0.0675586	0.0675586	1	0.0653304
1700034J05Rik__chr6	0.0675586	0.0675586	1	0.0653304
1700034P13Rik__chr1	0.0675586	0.0675586	1	0.0653304
1700036G14Rik__chr3	0.0675586	0.0675586	1	0.0653304
1700039E15Rik__chr7	0.0675586	0.0675586	1	0.0653304
1700039E22Rik__chr19	0.0675586	0.0675586	1	0.0653304
1700040N02Rik__chr2	0.0675586	0.0675586	1	0.0653304
1700041M19Rik__chr16	0.0675586	0.0675586	1	0.0653304
1700042B14Rik__chrX	0.0675586	0.0675586	1	0.0653304
1700042G15Rik__chr4	0.0675586	0.0675586	1	0.0653304
1700044C05Rik__chr14	0.0675586	0.0675586	1	0.0653304
1700045H11Rik__chr4	0.0675586	0.0675586	1	0.0653304
1700045I19Rik__chrX	0.0675586	0.0675586	1	0.0653304
1700046C09Rik__chr11	0.0675586	0.0675586	1	0.0653304
1700047L14Rik__chr5	0.0675586	0.0675586	1	0.0653304
1700047M11Rik__chr1	0.0675586	0.0675586	1	0.0653304
1700048M11Rik__chr16	0.0675586	0.0675586	1	0.0653304
1700052I22Rik__chr12	0.0675586	0.0675586	1	0.0653304
1700054A03Rik__chr19	0.0675586	0.0675586	1	0.0653304
1700054M17Rik__chr2	0.0675586	0.0675586	1	0.0653304
1700057G04Rik__chr9	0.0675586	0.0675586	1	0.0653304
1700057H15Rik__chr4	0.0675586	0.0675586	1	0.0653304
1700058G18Rik__chr10	0.0675586	0.0675586	1	0.0653304
1700060C16Rik__chr6	0.0675586	0.0675586	1	0.0653304
1700060C20Rik__chr2	0.0675586	0.0675586	1	0.0653304
1700061F12Rik__chr2	0.0675586	0.0675586	1	0.0653304
1700061I17Rik__chr3	0.0675586	0.0675586	1	0.0653304
1700063A18Rik__chr1	0.0675586	0.0675586	1	0.0653304
1700064J06Rik__chr10	0.0675586	0.0675586	1	0.0653304
1700065D16Rik__chr9	0.0675586	0.0675586	1	0.0653304
1700065I17Rik__chr18	0.0675586	0.0675586	1	0.0653304
1700065J11Rik__chr6	0.0675586	0.0675586	1	0.0653304
1700065O20Rik__chr18	0.0675586	0.0675586	1	0.0653304
1700066B17Rik__chr1	0.0675586	0.0675586	1	0.0653304
1700066J24Rik__chr4	0.0675586	0.0675586	1	0.0653304
1700066N21Rik__chr5	0.0675586	0.0675586	1	0.0653304
1700067K01Rik__chr8	0.0675586	0.0675586	1	0.0653304
1700069L16Rik__chr5	0.0675586	0.0675586	1	0.0653304
1700071M16Rik__chr17	0.0675586	0.0675586	1	0.0653304
1700074H08Rik__chr13	0.0675586	0.0675586	1	0.0653304
1700074P13Rik__chr6	0.0675586	0.0675586	1	0.0653304
1700080E11Rik__chr9	0.0675586	0.0675586	1	0.0653304
1700080N15Rik__chr2	0.0675586	0.0675586	1	0.0653304
1700081H22Rik__chr7	0.0675586	0.0675586	1	0.0653304
1700084F23Rik__chr13	0.0675586	0.0675586	1	0.0653304
1700085C21Rik__chr12	0.0675586	0.0675586	1	0.0653304
1700092E19Rik__chr13	0.0675586	0.0675586	1	0.0653304
1700092K14Rik__chr11	0.0675586	0.0675586	1	0.0653304
1700092M07Rik__chr19	0.0675586	0.0675586	1	0.0653304
1700093K21Rik__chr11	0.0675586	0.0675586	1	0.0653304
1700094J05Rik__chr10	0.0675586	0.0675586	1	0.0653304
1700101E01Rik__chr2	0.0675586	0.0675586	1	0.0653304
1700102H20Rik__chr17	0.0675586	0.0675586	1	0.0653304
1700104A03Rik__chr9	0.0675586	0.0675586	1	0.0653304
1700108J01Rik__chr14	0.0675586	0.0675586	1	0.0653304
1700109G14Rik__chr14	0.0675586	0.0675586	1	0.0653304
1700109G15Rik__chr11	0.0675586	0.0675586	1	0.0653304
1700110C19Rik__chr17	0.0675586	0.0675586	1	0.0653304
1700111N16Rik__chrX	0.0675586	0.0675586	1	0.0653304
1700112H15Rik__chr1	0.0675586	0.0675586	1	0.0653304
1700112J05Rik__chr5	0.0675586	0.0675586	1	0.0653304
1700113H08Rik__chr10	0.0675586	0.0675586	1	0.0653304
1700119H24Rik__chr16	0.0675586	0.0675586	1	0.0653304
1700120E14Rik__chr18	0.0675586	0.0675586	1	0.0653304
1700121N20Rik__chr12	0.0675586	0.0675586	1	0.0653304
1700122O11Rik__chr17	0.0675586	0.0675586	1	0.0653304
1700123K08Rik__chr5	0.0675586	0.0675586	1	0.0653304
1700125G02Rik__chr4	0.0675586	0.0675586	1	0.0653304
1700125H20Rik__chr11	0.0675586	0.0675586	1	0.0653304
1700128A07Rik__chr14	0.0675586	0.0675586	1	0.0653304
1810007C17Rik__chr12	0.0675586	0.0675586	1	0.0653304
1810008I18Rik__chr7	0.0675586	0.0675586	1	0.0653304
1810010D01Rik__chr7	0.0675586	0.0675586	1	0.0653304
1810012K16Rik__chr8	0.0675586	0.0675586	1	0.0653304
1810019J16Rik__chr4	0.0675586	0.0675586	1	0.0653304
1810020O05Rik__chr6	0.0675586	0.0675586	1	0.0653304
1810024B03Rik__chr2	0.0675586	0.0675586	1	0.0653304
1810035I16Rik__chr4	0.0675586	0.0675586	1	0.0653304
1810046K07Rik__chr9	0.0675586	0.0675586	1	0.0653304
2010001M06Rik__chr5	0.0675586	0.0675586	1	0.0653304
2010003K11Rik__chr19	0.0675586	0.0675586	1	0.0653304
2010009K17Rik__chr2	0.0675586	0.0675586	1	0.0653304
2010010A06Rik__chr18	0.0675586	0.0675586	1	0.0653304
2010016I18Rik__chr3	0.0675586	0.0675586	1	0.0653304
2010106E10Rik__chrX	0.0675586	0.0675586	1	0.0653304
2010109A12Rik__chr5	0.0675586	0.0675586	1	0.0653304
2010300C02Rik__chr1	0.0675586	0.0675586	1	0.0653304
2010308F09Rik__chrX	0.0675586	0.0675586	1	0.0653304
2200002J24Rik__chr7	0.0675586	0.0675586	1	0.0653304
2210409E12Rik__chr11	0.0675586	0.0675586	1	0.0653304
2210414B05Rik__chr4	0.0675586	0.0675586	1	0.0653304
2210417A02Rik__chr5	0.0675586	0.0675586	1	0.0653304
2210420H20Rik__chr18	0.0675586	0.0675586	1	0.0653304
2300002M23Rik__chr17	0.0675586	0.0675586	1	0.0653304
2300003K06Rik__chr11	0.0675586	0.0675586	1	0.0653304
2300005B03Rik__chr15	0.0675586	0.0675586	1	0.0653304
2310001K24Rik__chr2	0.0675586	0.0675586	1	0.0653304
2310002F09Rik__chr7	0.0675586	0.0675586	1	0.0653304
2310005E17Rik__chr13	0.0675586	0.0675586	1	0.0653304
2310034C09Rik__chr16	0.0675586	0.0675586	1	0.0653304
2310042E22Rik__chr16	0.0675586	0.0675586	1	0.0653304
2310043O21Rik__chr15	0.0675586	0.0675586	1	0.0653304
2310057J18Rik__chr10	0.0675586	0.0675586	1	0.0653304
2310061N02Rik__chr16	0.0675586	0.0675586	1	0.0653304
2310065F04Rik__chr11	0.0675586	0.0675586	1	0.0653304
2410012M07Rik__chr9	0.0675586	0.0675586	1	0.0653304
2410017I17Rik__chr17	0.0675586	0.0675586	1	0.0653304
2410141K09Rik__chr13	0.0675586	0.0675586	1	0.0653304
2510003D18Rik__chr3	0.0675586	0.0675586	1	0.0653304
2600006L11Rik__chr9	0.0675586	0.0675586	1	0.0653304
2610027K06Rik__chr11	0.0675586	0.0675586	1	0.0653304
2610028E06Rik__chr4	0.0675586	0.0675586	1	0.0653304
2610028H24Rik__chr10	0.0675586	0.0675586	1	0.0653304
2610035F20Rik__chr14	0.0675586	0.0675586	1	0.0653304
2610100L16Rik__chr3	0.0675586	0.0675586	1	0.0653304
2610206C17Rik__chr7	0.0675586	0.0675586	1	0.0653304
2610316D01Rik__chr3	0.0675586	0.0675586	1	0.0653304
2610318N02Rik__chr16	0.0675586	0.0675586	1	0.0653304
2700086A05Rik__chr6	0.0675586	0.0675586	1	0.0653304
2700089I24Rik__chr19	0.0675586	0.0675586	1	0.0653304
2810011L19Rik__chr12	0.0675586	0.0675586	1	0.0653304
2810032G03Rik__chr12	0.0675586	0.0675586	1	0.0653304
2810404M03Rik__chr8	0.0675586	0.0675586	1	0.0653304
2810408A11Rik__chr11	0.0675586	0.0675586	1	0.0653304
2810442N19Rik__chr1	0.0675586	0.0675586	1	0.0653304
2810459M11Rik__chr1	0.0675586	0.0675586	1	0.0653304
2810471M01Rik__chr11	0.0675586	0.0675586	1	0.0653304
2900011O08Rik__chr16	0.0675586	0.0675586	1	0.0653304
2900057B20Rik__chr18	0.0675586	0.0675586	1	0.0653304
3010033K07Rik__chr8	0.0675586	0.0675586	1	0.0653304
3100003L05Rik__chr7	0.0675586	0.0675586	1	0.0653304
3110009F21Rik__chr12	0.0675586	0.0675586	1	0.0653304
3110035E14Rik__chr1	0.0675586	0.0675586	1	0.0653304
3110039I08Rik__chr9	0.0675586	0.0675586	1	0.0653304
3110039M20Rik__chr12	0.0675586	0.0675586	1	0.0653304
3110082J24Rik__chr5	0.0675586	0.0675586	1	0.0653304
3830408C21Rik__chr13	0.0675586	0.0675586	1	0.0653304
3830417A13Rik__chrX	0.0675586	0.0675586	1	0.0653304
4732456N10Rik__chr15	0.0675586	0.0675586	1	0.0653304
4732490B19Rik__chr11	0.0675586	0.0675586	1	0.0653304
4833423E24Rik__chr2	0.0675586	0.0675586	1	0.0653304
4833424O15Rik__chr3	0.0675586	0.0675586	1	0.0653304
4833428L15Rik__chr9	0.0675586	0.0675586	1	0.0653304
4921504E06Rik__chr2	0.0675586	0.0675586	1	0.0653304
4921506M07Rik__chr12	0.0675586	0.0675586	1	0.0653304
4921507L20Rik__chr2	0.0675586	0.0675586	1	0.0653304
4921508D12Rik__chr2	0.0675586	0.0675586	1	0.0653304
4921509C19Rik__chr2	0.0675586	0.0675586	1	0.0653304
4921509O07Rik__chr13	0.0675586	0.0675586	1	0.0653304
4921511C10Rik__chr3	0.0675586	0.0675586	1	0.0653304
4921511C20Rik__chrX	0.0675586	0.0675586	1	0.0653304
4921511H03Rik__chr5	0.0675586	0.0675586	1	0.0653304
4921511I17Rik__chr12	0.0675586	0.0675586	1	0.0653304
4921517D22Rik__chr13	0.0675586	0.0675586	1	0.0653304
4921524L21Rik__chr18	0.0675586	0.0675586	1	0.0653304
4921525B02Rik__chr14	0.0675586	0.0675586	1	0.0653304
4921525O09Rik__chr13	0.0675586	0.0675586	1	0.0653304
4921530D09Rik__chr2	0.0675586	0.0675586	1	0.0653304
4922502D21Rik__chr6	0.0675586	0.0675586	1	0.0653304
4922502N22Rik__chr6	0.0675586	0.0675586	1	0.0653304
4922505E12Rik__chr1	0.0675586	0.0675586	1	0.0653304
4930401C15Rik__chr10	0.0675586	0.0675586	1	0.0653304
4930402F06Rik__chr2	0.0675586	0.0675586	1	0.0653304
4930402F11Rik__chr7	0.0675586	0.0675586	1	0.0653304
4930402K13Rik__chrX	0.0675586	0.0675586	1	0.0653304
4930404A05Rik__chr16	0.0675586	0.0675586	1	0.0653304
4930404I05Rik__chr16	0.0675586	0.0675586	1	0.0653304
4930405A10Rik__chr14	0.0675586	0.0675586	1	0.0653304
4930405A21Rik__chr2	0.0675586	0.0675586	1	0.0653304
4930405P13Rik__chr11	0.0675586	0.0675586	1	0.0653304
4930406D18Rik__chr3	0.0675586	0.0675586	1	0.0653304
4930407I10Rik__chr15	0.0675586	0.0675586	1	0.0653304
4930413M19Rik__chr14	0.0675586	0.0675586	1	0.0653304
4930414N06Rik__chr19	0.0675586	0.0675586	1	0.0653304
4930415L06Rik__chrX	0.0675586	0.0675586	1	0.0653304
4930417O13Rik__chr6	0.0675586	0.0675586	1	0.0653304
4930419G24Rik__chr3	0.0675586	0.0675586	1	0.0653304
4930423M02Rik__chr4	0.0675586	0.0675586	1	0.0653304
4930425K10Rik__chr5	0.0675586	0.0675586	1	0.0653304
4930426D05Rik__chr18	0.0675586	0.0675586	1	0.0653304
4930426L09Rik__chr2	0.0675586	0.0675586	1	0.0653304
4930428E07Rik__chr12	0.0675586	0.0675586	1	0.0653304
4930428O21Rik__chr5	0.0675586	0.0675586	1	0.0653304
4930429D17Rik__chr5	0.0675586	0.0675586	1	0.0653304
4930430D24Rik__chrX	0.0675586	0.0675586	1	0.0653304
4930430F21Rik__chr15	0.0675586	0.0675586	1	0.0653304
4930432K09Rik__chr5	0.0675586	0.0675586	1	0.0653304
4930432K21Rik__chr8	0.0675586	0.0675586	1	0.0653304
4930433B08Rik__chr3	0.0675586	0.0675586	1	0.0653304
4930434J06Rik__chr14	0.0675586	0.0675586	1	0.0653304
4930435E12Rik__chr16	0.0675586	0.0675586	1	0.0653304
4930438E09Rik__chr14	0.0675586	0.0675586	1	0.0653304
4930440C22Rik__chr1	0.0675586	0.0675586	1	0.0653304
4930441J16Rik__chr2	0.0675586	0.0675586	1	0.0653304
4930441O14Rik__chr13	0.0675586	0.0675586	1	0.0653304
4930442J19Rik__chr2	0.0675586	0.0675586	1	0.0653304
4930442L01Rik__chr3	0.0675586	0.0675586	1	0.0653304
4930443O20Rik__chr2	0.0675586	0.0675586	1	0.0653304
4930444F02Rik__chr10	0.0675586	0.0675586	1	0.0653304
4930444M15Rik__chr14	0.0675586	0.0675586	1	0.0653304
4930444P10Rik__chr1	0.0675586	0.0675586	1	0.0653304
4930447C04Rik__chr12	0.0675586	0.0675586	1	0.0653304
4930447K03Rik__chr13	0.0675586	0.0675586	1	0.0653304
4930448F12Rik__chr13	0.0675586	0.0675586	1	0.0653304
4930448H16Rik__chr5	0.0675586	0.0675586	1	0.0653304
4930448I18Rik__chr5	0.0675586	0.0675586	1	0.0653304
4930449E01Rik__chr14	0.0675586	0.0675586	1	0.0653304
4930449E18Rik__chr19	0.0675586	0.0675586	1	0.0653304
4930452G13Rik__chr14	0.0675586	0.0675586	1	0.0653304
4930452N14Rik__chr1	0.0675586	0.0675586	1	0.0653304
4930455D15Rik__chr18	0.0675586	0.0675586	1	0.0653304
4930455J16Rik__chr13	0.0675586	0.0675586	1	0.0653304
4930456L15Rik__chr4	0.0675586	0.0675586	1	0.0653304
4930465A12Rik__chr4	0.0675586	0.0675586	1	0.0653304
4930467D21Rik__chr5	0.0675586	0.0675586	1	0.0653304
4930467E23Rik__chr8	0.0675586	0.0675586	1	0.0653304
4930467K11Rik__chr10	0.0675586	0.0675586	1	0.0653304
4930469G21Rik__chr1	0.0675586	0.0675586	1	0.0653304
4930470P17Rik__chr2	0.0675586	0.0675586	1	0.0653304
4930471G03Rik__chr18	0.0675586	0.0675586	1	0.0653304
4930471I20Rik__chr2	0.0675586	0.0675586	1	0.0653304
4930474H20Rik__chr14	0.0675586	0.0675586	1	0.0653304
4930474M22Rik__chr17	0.0675586	0.0675586	1	0.0653304
4930474N05Rik__chr14	0.0675586	0.0675586	1	0.0653304
4930474N09Rik__chr12	0.0675586	0.0675586	1	0.0653304
4930479D17Rik__chr6	0.0675586	0.0675586	1	0.0653304
4930480K15Rik__chr17	0.0675586	0.0675586	1	0.0653304
4930480M12Rik__chr12	0.0675586	0.0675586	1	0.0653304
4930483O08Rik__chr7	0.0675586	0.0675586	1	0.0653304
4930486I03Rik__chr1	0.0675586	0.0675586	1	0.0653304
4930487H11Rik__chr1	0.0675586	0.0675586	1	0.0653304
4930488L21Rik__chr8	0.0675586	0.0675586	1	0.0653304
4930500F04Rik__chr5	0.0675586	0.0675586	1	0.0653304
4930500L23Rik__chr5	0.0675586	0.0675586	1	0.0653304
4930502E09Rik__chr11	0.0675586	0.0675586	1	0.0653304
4930502E18Rik__chrX	0.0675586	0.0675586	1	0.0653304
4930503E14Rik__chr14	0.0675586	0.0675586	1	0.0653304
4930503E24Rik__chr10	0.0675586	0.0675586	1	0.0653304
4930505G20Rik__chr14	0.0675586	0.0675586	1	0.0653304
4930509E16Rik__chr9	0.0675586	0.0675586	1	0.0653304
4930511A02Rik__chr12	0.0675586	0.0675586	1	0.0653304
4930513D17Rik__chr5	0.0675586	0.0675586	1	0.0653304
4930515B02Rik__chr4	0.0675586	0.0675586	1	0.0653304
4930517E11Rik__chr2	0.0675586	0.0675586	1	0.0653304
4930518P08Rik__chr13	0.0675586	0.0675586	1	0.0653304
4930519D14Rik__chr13	0.0675586	0.0675586	1	0.0653304
4930519F16Rik__chrX	0.0675586	0.0675586	1	0.0653304
4930519G04Rik__chr5	0.0675586	0.0675586	1	0.0653304
4930521E06Rik__chr1	0.0675586	0.0675586	1	0.0653304
4930522H14Rik__chr4	0.0675586	0.0675586	1	0.0653304
4930523O13Rik__chr15	0.0675586	0.0675586	1	0.0653304
4930524C18Rik__chr14	0.0675586	0.0675586	1	0.0653304
4930524L23Rik__chrX	0.0675586	0.0675586	1	0.0653304
4930524N10Rik__chrX	0.0675586	0.0675586	1	0.0653304
4930524O05Rik__chr19	0.0675586	0.0675586	1	0.0653304
4930524O08Rik__chr9	0.0675586	0.0675586	1	0.0653304
4930525D18Rik__chr9	0.0675586	0.0675586	1	0.0653304
4930525M21Rik__chrX	0.0675586	0.0675586	1	0.0653304
4930526D03Rik__chr2	0.0675586	0.0675586	1	0.0653304
4930527F14Rik__chr14	0.0675586	0.0675586	1	0.0653304
4930527G23Rik__chr18	0.0675586	0.0675586	1	0.0653304
4930528P14Rik__chr2	0.0675586	0.0675586	1	0.0653304
4930529C04Rik__chr3	0.0675586	0.0675586	1	0.0653304
4930529K09Rik__chr14	0.0675586	0.0675586	1	0.0653304
4930529L06Rik__chr16	0.0675586	0.0675586	1	0.0653304
4930533P14Rik__chr1	0.0675586	0.0675586	1	0.0653304
4930539C22Rik__chr3	0.0675586	0.0675586	1	0.0653304
4930539M17Rik__chr3	0.0675586	0.0675586	1	0.0653304
4930543E12Rik__chr7	0.0675586	0.0675586	1	0.0653304
4930544G11Rik__chr6	0.0675586	0.0675586	1	0.0653304
4930545E07Rik__chr18	0.0675586	0.0675586	1	0.0653304
4930545H06Rik__chr10	0.0675586	0.0675586	1	0.0653304
4930545L23Rik__chr2	0.0675586	0.0675586	1	0.0653304
4930546C10Rik__chr18	0.0675586	0.0675586	1	0.0653304
4930547C10Rik__chr4	0.0675586	0.0675586	1	0.0653304
4930547E08Rik__chr2	0.0675586	0.0675586	1	0.0653304
4930547E14Rik__chr16	0.0675586	0.0675586	1	0.0653304
4930548H24Rik__chr5	0.0675586	0.0675586	1	0.0653304
4930548K13Rik__chr4	0.0675586	0.0675586	1	0.0653304
4930549C01Rik__chr4	0.0675586	0.0675586	1	0.0653304
4930550L24Rik__chrX	0.0675586	0.0675586	1	0.0653304
4930552N02Rik__chr4	0.0675586	0.0675586	1	0.0653304
4930552P12Rik__chr19	0.0675586	0.0675586	1	0.0653304
4930553E22Rik__chr16	0.0675586	0.0675586	1	0.0653304
4930554C24Rik__chr9	0.0675586	0.0675586	1	0.0653304
4930555B11Rik__chr2	0.0675586	0.0675586	1	0.0653304
4930556G01Rik__chr4	0.0675586	0.0675586	1	0.0653304
4930557J02Rik__chr5	0.0675586	0.0675586	1	0.0653304
4930558J18Rik__chr1	0.0675586	0.0675586	1	0.0653304
4930562C15Rik__chr16	0.0675586	0.0675586	1	0.0653304
4930563D23Rik__chr16	0.0675586	0.0675586	1	0.0653304
4930563F08Rik__chr5	0.0675586	0.0675586	1	0.0653304
4930563M20Rik__chr8	0.0675586	0.0675586	1	0.0653304
4930564B18Rik__chr14	0.0675586	0.0675586	1	0.0653304
4930564C03Rik__chr17	0.0675586	0.0675586	1	0.0653304
4930564G21Rik__chr10	0.0675586	0.0675586	1	0.0653304
4930564K09Rik__chr3	0.0675586	0.0675586	1	0.0653304
4930565D16Rik__chr3	0.0675586	0.0675586	1	0.0653304
4930567J20Rik__chr16	0.0675586	0.0675586	1	0.0653304
4930567K20Rik__chr10	0.0675586	0.0675586	1	0.0653304
4930568D16Rik__chr2	0.0675586	0.0675586	1	0.0653304
4930568E12Rik__chr9	0.0675586	0.0675586	1	0.0653304
4930568K20Rik__chr5	0.0675586	0.0675586	1	0.0653304
4930571K23Rik__chr7	0.0675586	0.0675586	1	0.0653304
4930573O16Rik__chr2	0.0675586	0.0675586	1	0.0653304
4930579F01Rik__chr3	0.0675586	0.0675586	1	0.0653304
4930579K19Rik__chr9	0.0675586	0.0675586	1	0.0653304
4930584F24Rik__chr5	0.0675586	0.0675586	1	0.0653304
4930590J08Rik__chr6	0.0675586	0.0675586	1	0.0653304
4930590L20Rik__chr1	0.0675586	0.0675586	1	0.0653304
4930592A05Rik__chr15	0.0675586	0.0675586	1	0.0653304
4930592I03Rik__chr18	0.0675586	0.0675586	1	0.0653304
4930593C16Rik__chr9	0.0675586	0.0675586	1	0.0653304
4930595M18Rik__chrX	0.0675586	0.0675586	1	0.0653304
4930596M17Rik__chr9	0.0675586	0.0675586	1	0.0653304
4931403G20Rik__chr12	0.0675586	0.0675586	1	0.0653304
4931409K22Rik__chr5	0.0675586	0.0675586	1	0.0653304
4931417E11Rik__chr6	0.0675586	0.0675586	1	0.0653304
4931428F04Rik__chr8	0.0675586	0.0675586	1	0.0653304
4931429P17Rik__chr13	0.0675586	0.0675586	1	0.0653304
4931430N09Rik__chr6	0.0675586	0.0675586	1	0.0653304
4931431C16Rik__chr5	0.0675586	0.0675586	1	0.0653304
4931431F19Rik__chr7	0.0675586	0.0675586	1	0.0653304
4931440J10Rik__chr14	0.0675586	0.0675586	1	0.0653304
4931440L10Rik__chr1	0.0675586	0.0675586	1	0.0653304
4932413F04Rik__chr9	0.0675586	0.0675586	1	0.0653304
4932414J04Rik__chr11	0.0675586	0.0675586	1	0.0653304
4932418E24Rik__chr2	0.0675586	0.0675586	1	0.0653304
4932429P05Rik__chrX	0.0675586	0.0675586	1	0.0653304
4932435O22Rik__chr11	0.0675586	0.0675586	1	0.0653304
4932438H23Rik__chr16	0.0675586	0.0675586	1	0.0653304
4932443I19Rik__chr8	0.0675586	0.0675586	1	0.0653304
4932702P03Rik__chr13	0.0675586	0.0675586	1	0.0653304
4933400A11Rik__chrX	0.0675586	0.0675586	1	0.0653304
4933400B14Rik__chr17	0.0675586	0.0675586	1	0.0653304
4933400C23Rik__chr9	0.0675586	0.0675586	1	0.0653304
4933400F21Rik__chr1	0.0675586	0.0675586	1	0.0653304
4933401B06Rik__chrX	0.0675586	0.0675586	1	0.0653304
4933402C06Rik__chr7	0.0675586	0.0675586	1	0.0653304
4933402J10Rik__chr5	0.0675586	0.0675586	1	0.0653304
4933402J15Rik__chr14	0.0675586	0.0675586	1	0.0653304
4933402P03Rik__chr11	0.0675586	0.0675586	1	0.0653304
4933404G15Rik__chr16	0.0675586	0.0675586	1	0.0653304
4933406G16Rik__chr11	0.0675586	0.0675586	1	0.0653304
4933406I18Rik__chr7	0.0675586	0.0675586	1	0.0653304
4933406J08Rik__chr2	0.0675586	0.0675586	1	0.0653304
4933406J10Rik__chr7	0.0675586	0.0675586	1	0.0653304
4933406K04Rik__chr12	0.0675586	0.0675586	1	0.0653304
4933406M09Rik__chr1	0.0675586	0.0675586	1	0.0653304
4933407E24Rik__chr4	0.0675586	0.0675586	1	0.0653304
4933407G14Rik__chr10	0.0675586	0.0675586	1	0.0653304
4933407I05Rik__chr9	0.0675586	0.0675586	1	0.0653304
4933407L21Rik__chr1	0.0675586	0.0675586	1	0.0653304
4933408J17Rik__chr10	0.0675586	0.0675586	1	0.0653304
4933409G03Rik__chr2	0.0675586	0.0675586	1	0.0653304
4933412O06Rik__chr13	0.0675586	0.0675586	1	0.0653304
4933416C03Rik__chr10	0.0675586	0.0675586	1	0.0653304
4933417A18Rik__chr13	0.0675586	0.0675586	1	0.0653304
4933417D19Rik__chr8	0.0675586	0.0675586	1	0.0653304
4933417E11Rik__chr1	0.0675586	0.0675586	1	0.0653304
4933421I07Rik__chr7	0.0675586	0.0675586	1	0.0653304
4933422A05Rik__chr9	0.0675586	0.0675586	1	0.0653304
4933424G06Rik__chr1	0.0675586	0.0675586	1	0.0653304
4933425B07Rik__chr14	0.0675586	0.0675586	1	0.0653304
4933425H06Rik__chr6	0.0675586	0.0675586	1	0.0653304
4933425L06Rik__chr13	0.0675586	0.0675586	1	0.0653304
4933426D04Rik__chr5	0.0675586	0.0675586	1	0.0653304
4933427E13Rik__chr11	0.0675586	0.0675586	1	0.0653304
4933427G17Rik__chr7	0.0675586	0.0675586	1	0.0653304
4933427I22Rik__chr4	0.0675586	0.0675586	1	0.0653304
4933428C19Rik__chr4	0.0675586	0.0675586	1	0.0653304
4933429O19Rik__chr14	0.0675586	0.0675586	1	0.0653304
4933430I17Rik__chr4	0.0675586	0.0675586	1	0.0653304
4933430M04Rik__chr11	0.0675586	0.0675586	1	0.0653304
4933431G14Rik__chr6	0.0675586	0.0675586	1	0.0653304
4933432I03Rik__chr14	0.0675586	0.0675586	1	0.0653304
4933433F19Rik__chr8	0.0675586	0.0675586	1	0.0653304
4933433H22Rik__chr17	0.0675586	0.0675586	1	0.0653304
4933436E23Rik__chr1	0.0675586	0.0675586	1	0.0653304
4933436I01Rik__chrX	0.0675586	0.0675586	1	0.0653304
4933440J02Rik__chr10	0.0675586	0.0675586	1	0.0653304
4933440M02Rik__chr7	0.0675586	0.0675586	1	0.0653304
5031425F14Rik__chr2	0.0675586	0.0675586	1	0.0653304
5033403H07Rik__chr5	0.0675586	0.0675586	1	0.0653304
5330411J11Rik__chr2	0.0675586	0.0675586	1	0.0653304
5330439B14Rik__chr6	0.0675586	0.0675586	1	0.0653304
5430403N17Rik__chr8	0.0675586	0.0675586	1	0.0653304
5430419D17Rik__chr7	0.0675586	0.0675586	1	0.0653304
5430421N21Rik__chr15	0.0675586	0.0675586	1	0.0653304
5430427M07Rik__chr12	0.0675586	0.0675586	1	0.0653304
5730412P04Rik__chrX	0.0675586	0.0675586	1	0.0653304
5730416F02Rik__chrX	0.0675586	0.0675586	1	0.0653304
5730422E09Rik__chr5	0.0675586	0.0675586	1	0.0653304
5730435O14Rik__chr10	0.0675586	0.0675586	1	0.0653304
5730522E02Rik__chr11	0.0675586	0.0675586	1	0.0653304
5830403L16Rik__chr1	0.0675586	0.0675586	1	0.0653304
5830403M04Rik__chr5	0.0675586	0.0675586	1	0.0653304
5830428M24Rik__chr12	0.0675586	0.0675586	1	0.0653304
5830473C10Rik__chr5	0.0675586	0.0675586	1	0.0653304
5930412G12Rik__chr5	0.0675586	0.0675586	1	0.0653304
6030466F02Rik__chr8	0.0675586	0.0675586	1	0.0653304
6030468B19Rik__chr11	0.0675586	0.0675586	1	0.0653304
6030498E09Rik__chrX	0.0675586	0.0675586	1	0.0653304
6330418K02Rik__chr5	0.0675586	0.0675586	1	0.0653304
6430531B16Rik__chr7	0.0675586	0.0675586	1	0.0653304
6430550D23Rik__chr2	0.0675586	0.0675586	1	0.0653304
6430584L05Rik__chr6	0.0675586	0.0675586	1	0.0653304
6720468P15Rik__chr19	0.0675586	0.0675586	1	0.0653304
6720483E21Rik__chr1	0.0675586	0.0675586	1	0.0653304
7420426K07Rik__chr9	0.0675586	0.0675586	1	0.0653304
7530416G11Rik__chr15	0.0675586	0.0675586	1	0.0653304
7630403G23Rik__chr9	0.0675586	0.0675586	1	0.0653304
8030423J24Rik__chr13	0.0675586	0.0675586	1	0.0653304
8030442B05Rik__chr2	0.0675586	0.0675586	1	0.0653304
8430437L04Rik__chr2	0.0675586	0.0675586	1	0.0653304
9030204H09Rik__chr2	0.0675586	0.0675586	1	0.0653304
9030619P08Rik__chr15	0.0675586	0.0675586	1	0.0653304
9130008F23Rik__chr17	0.0675586	0.0675586	1	0.0653304
9130015A21Rik__chr12	0.0675586	0.0675586	1	0.0653304
9130230L23Rik__chr5	0.0675586	0.0675586	1	0.0653304
9230009I02Rik__chr11	0.0675586	0.0675586	1	0.0653304
9230102K24Rik__chr10	0.0675586	0.0675586	1	0.0653304
9230110F15Rik__chr9	0.0675586	0.0675586	1	0.0653304
9230115E21Rik__chr9	0.0675586	0.0675586	1	0.0653304
9330111N05Rik__chr13	0.0675586	0.0675586	1	0.0653304
9330117O12Rik__chr18	0.0675586	0.0675586	1	0.0653304
9330162B11Rik__chr1	0.0675586	0.0675586	1	0.0653304
9330175E14Rik__chr8	0.0675586	0.0675586	1	0.0653304
9330179D12Rik__chr6	0.0675586	0.0675586	1	0.0653304
9430007A20Rik__chr4	0.0675586	0.0675586	1	0.0653304
9430014N10Rik__chr15	0.0675586	0.0675586	1	0.0653304
9430019J16Rik__chr2	0.0675586	0.0675586	1	0.0653304
9430021M05Rik__chr2	0.0675586	0.0675586	1	0.0653304
9430069I07Rik__chr15	0.0675586	0.0675586	1	0.0653304
9430076G02Rik__chr18	0.0675586	0.0675586	1	0.0653304
9530002B09Rik__chr4	0.0675586	0.0675586	1	0.0653304
9530026F06Rik__chr1	0.0675586	0.0675586	1	0.0653304
9530027J09Rik__chrX	0.0675586	0.0675586	1	0.0653304
9530048J24Rik__chr11	0.0675586	0.0675586	1	0.0653304
9530053A07Rik__chr7	0.0675586	0.0675586	1	0.0653304
9530080O11Rik__chr4	0.0675586	0.0675586	1	0.0653304
9630013A20Rik__chr14	0.0675586	0.0675586	1	0.0653304
9830166K06Rik__chr19	0.0675586	0.0675586	1	0.0653304
9930111J21Rik2__chr11	0.0675586	0.0675586	1	0.0653304
A1bg__chr15	0.0675586	0.0675586	1	0.0653304
A1cf__chr19	0.0675586	0.0675586	1	0.0653304
A230001M10Rik__chr3	0.0675586	0.0675586	1	0.0653304
A230009B12Rik__chr17	0.0675586	0.0675586	1	0.0653304
A230020J21Rik__chr1	0.0675586	0.0675586	1	0.0653304
A230028O05Rik__chr16	0.0675586	0.0675586	1	0.0653304
A230065H16Rik__chr12	0.0675586	0.0675586	1	0.0653304
A230070E04Rik__chr14	0.0675586	0.0675586	1	0.0653304
A230072E10Rik__chrX	0.0675586	0.0675586	1	0.0653304
A230108P19Rik__chr2	0.0675586	0.0675586	1	0.0653304
A330041J22Rik__chr9	0.0675586	0.0675586	1	0.0653304
A330050F15Rik__chr17	0.0675586	0.0675586	1	0.0653304
A330070K13Rik__chr5	0.0675586	0.0675586	1	0.0653304
A330093E20Rik__chr18	0.0675586	0.0675586	1	0.0653304
A3galt2__chr4	0.0675586	0.0675586	1	0.0653304
A430071A18Rik__chr11	0.0675586	0.0675586	1	0.0653304
A430093F15Rik__chr19	0.0675586	0.0675586	1	0.0653304
A4gnt__chr9	0.0675586	0.0675586	1	0.0653304
A530046M15Rik__chr13	0.0675586	0.0675586	1	0.0653304
A530053G22Rik__chr6	0.0675586	0.0675586	1	0.0653304
A630012P03Rik__chrX	0.0675586	0.0675586	1	0.0653304
A630019I02Rik__chr13	0.0675586	0.0675586	1	0.0653304
A630023A22Rik__chr14	0.0675586	0.0675586	1	0.0653304
A630023P12Rik__chr5	0.0675586	0.0675586	1	0.0653304
A630076J17Rik__chr3	0.0675586	0.0675586	1	0.0653304
A630077J23Rik__chr4	0.0675586	0.0675586	1	0.0653304
A630095E13Rik__chr9	0.0675586	0.0675586	1	0.0653304
A730018C14Rik__chr12	0.0675586	0.0675586	1	0.0653304
A730046J19Rik__chrX	0.0675586	0.0675586	1	0.0653304
A730085A09Rik__chr4	0.0675586	0.0675586	1	0.0653304
A730085K08Rik__chr9	0.0675586	0.0675586	1	0.0653304
A730090N16Rik__chr3	0.0675586	0.0675586	1	0.0653304
A830019L24Rik__chr3	0.0675586	0.0675586	1	0.0653304
A930001A20Rik__chr3	0.0675586	0.0675586	1	0.0653304
A930003A15Rik__chr16	0.0675586	0.0675586	1	0.0653304
A930003O13Rik__chr5	0.0675586	0.0675586	1	0.0653304
A930009A15Rik__chr10	0.0675586	0.0675586	1	0.0653304
A930011G23Rik__chr5	0.0675586	0.0675586	1	0.0653304
A930011O12Rik__chr14	0.0675586	0.0675586	1	0.0653304
A930012L18Rik__chr18	0.0675586	0.0675586	1	0.0653304
A930017M01Rik__chr15	0.0675586	0.0675586	1	0.0653304
A930019D19Rik__chr2	0.0675586	0.0675586	1	0.0653304
AA387883__chr19	0.0675586	0.0675586	1	0.0653304
AA474331__chr10	0.0675586	0.0675586	1	0.0653304
AA543401__chr9	0.0675586	0.0675586	1	0.0653304
AA619741__chr1	0.0675586	0.0675586	1	0.0653304
AA792892__chr5	0.0675586	0.0675586	1	0.0653304
Aadac__chr3	0.0675586	0.0675586	1	0.0653304
Aadacl2__chr3	0.0675586	0.0675586	1	0.0653304
Aadat__chr8	0.0675586	0.0675586	1	0.0653304
Aanat__chr11	0.0675586	0.0675586	1	0.0653304
Aass__chr6	0.0675586	0.0675586	1	0.0653304
Abca14__chr7	0.0675586	0.0675586	1	0.0653304
Abca15__chr7	0.0675586	0.0675586	1	0.0653304
Abca17__chr17	0.0675586	0.0675586	1	0.0653304
Abcb5__chr12	0.0675586	0.0675586	1	0.0653304
Abcc12__chr8	0.0675586	0.0675586	1	0.0653304
Abcc2__chr19	0.0675586	0.0675586	1	0.0653304
Abcc6__chr7	0.0675586	0.0675586	1	0.0653304
Abcg5__chr17	0.0675586	0.0675586	1	0.0653304
Abhd16b__chr2	0.0675586	0.0675586	1	0.0653304
Abo__chr2	0.0675586	0.0675586	1	0.0653304
Abp1__chr6	0.0675586	0.0675586	1	0.0653304
Acaa1b__chr9	0.0675586	0.0675586	1	0.0653304
Accsl__chr2	0.0675586	0.0675586	1	0.0653304
Ace3__chr11	0.0675586	0.0675586	1	0.0653304
Acnat2__chr4	0.0675586	0.0675586	1	0.0653304
Acot12__chr13	0.0675586	0.0675586	1	0.0653304
Acpp__chr9	0.0675586	0.0675586	1	0.0653304
Acpt__chr7	0.0675586	0.0675586	1	0.0653304
Acsbg2__chr17	0.0675586	0.0675586	1	0.0653304
Acsm3__chr7	0.0675586	0.0675586	1	0.0653304
Acsm4__chr7	0.0675586	0.0675586	1	0.0653304
Acss3__chr10	0.0675586	0.0675586	1	0.0653304
Actl7a__chr4	0.0675586	0.0675586	1	0.0653304
Actl7b__chr4	0.0675586	0.0675586	1	0.0653304
Actn3__chr19	0.0675586	0.0675586	1	0.0653304
Actrt1__chrX	0.0675586	0.0675586	1	0.0653304
Adad1__chr3	0.0675586	0.0675586	1	0.0653304
Adam1b__chr5	0.0675586	0.0675586	1	0.0653304
Adam21__chr12	0.0675586	0.0675586	1	0.0653304
Adam25__chr8	0.0675586	0.0675586	1	0.0653304
Adam26a__chr8	0.0675586	0.0675586	1	0.0653304
Adam29__chr8	0.0675586	0.0675586	1	0.0653304
Adam3__chr8	0.0675586	0.0675586	1	0.0653304
Adam30__chr3	0.0675586	0.0675586	1	0.0653304
Adam34__chr8	0.0675586	0.0675586	1	0.0653304
Adam39__chr8	0.0675586	0.0675586	1	0.0653304
Adam5__chr8	0.0675586	0.0675586	1	0.0653304
Adam6a__chr12	0.0675586	0.0675586	1	0.0653304
Adam6b__chr12	0.0675586	0.0675586	1	0.0653304
Adam7__chr14	0.0675586	0.0675586	1	0.0653304
Adamdec1__chr14	0.0675586	0.0675586	1	0.0653304
Adamts16__chr13	0.0675586	0.0675586	1	0.0653304
Adarb2__chr13	0.0675586	0.0675586	1	0.0653304
Adc__chr4	0.0675586	0.0675586	1	0.0653304
Adcy10__chr1	0.0675586	0.0675586	1	0.0653304
Adcy2__chr13	0.0675586	0.0675586	1	0.0653304
Adcyap1__chr17	0.0675586	0.0675586	1	0.0653304
Adh6a__chr3	0.0675586	0.0675586	1	0.0653304
Adh7__chr3	0.0675586	0.0675586	1	0.0653304
Adipoq__chr16	0.0675586	0.0675586	1	0.0653304
Adra2a__chr19	0.0675586	0.0675586	1	0.0653304
Adrb3__chr8	0.0675586	0.0675586	1	0.0653304
AF067061__chr13	0.0675586	0.0675586	1	0.0653304
AF357355__chr12	0.0675586	0.0675586	1	0.0653304
AF357399__chr7	0.0675586	0.0675586	1	0.0653304
AF357425__chr12	0.0675586	0.0675586	1	0.0653304
AF529169__chr9	0.0675586	0.0675586	1	0.0653304
Agbl1__chr7	0.0675586	0.0675586	1	0.0653304
Agbl4__chr4	0.0675586	0.0675586	1	0.0653304
Ager__chr17	0.0675586	0.0675586	1	0.0653304
Agr2__chr12	0.0675586	0.0675586	1	0.0653304
Agr3__chr12	0.0675586	0.0675586	1	0.0653304
Agtr1b__chr3	0.0675586	0.0675586	1	0.0653304
Agxt2__chr15	0.0675586	0.0675586	1	0.0653304
Agxt2l1__chr3	0.0675586	0.0675586	1	0.0653304
AI115009__chr3	0.0675586	0.0675586	1	0.0653304
AI314831__chr2	0.0675586	0.0675586	1	0.0653304
AI463170__chr12	0.0675586	0.0675586	1	0.0653304
AI506816__chr5	0.0675586	0.0675586	1	0.0653304
AI606473__chr3	0.0675586	0.0675586	1	0.0653304
AI646519__chr2	0.0675586	0.0675586	1	0.0653304
AI747448__chr3	0.0675586	0.0675586	1	0.0653304
AI836003__chr15	0.0675586	0.0675586	1	0.0653304
AI854517__chr7	0.0675586	0.0675586	1	0.0653304
Aim1l__chr4	0.0675586	0.0675586	1	0.0653304
Aipl1__chr11	0.0675586	0.0675586	1	0.0653304
Ajap1__chr4	0.0675586	0.0675586	1	0.0653304
Ak5__chr3	0.0675586	0.0675586	1	0.0653304
Ak7__chr12	0.0675586	0.0675586	1	0.0653304
Ak8__chr2	0.0675586	0.0675586	1	0.0653304
Akap4__chrX	0.0675586	0.0675586	1	0.0653304
Aknad1__chr3	0.0675586	0.0675586	1	0.0653304
Akp3__chr1	0.0675586	0.0675586	1	0.0653304
Akr1c12__chr13	0.0675586	0.0675586	1	0.0653304
Akr1c18__chr13	0.0675586	0.0675586	1	0.0653304
Akr1c21__chr13	0.0675586	0.0675586	1	0.0653304
Akr1c6__chr13	0.0675586	0.0675586	1	0.0653304
Akr1cl__chr1	0.0675586	0.0675586	1	0.0653304
Akr1d1__chr6	0.0675586	0.0675586	1	0.0653304
Alb__chr5	0.0675586	0.0675586	1	0.0653304
Aldh1a7__chr19	0.0675586	0.0675586	1	0.0653304
Aldh3b2__chr19	0.0675586	0.0675586	1	0.0653304
Aldoc__chr11	0.0675586	0.0675586	1	0.0653304
Alox12b__chr11	0.0675586	0.0675586	1	0.0653304
Alox15__chr11	0.0675586	0.0675586	1	0.0653304
Als2cr11__chr1	0.0675586	0.0675586	1	0.0653304
Als2cr12__chr1	0.0675586	0.0675586	1	0.0653304
Alx1__chr10	0.0675586	0.0675586	1	0.0653304
Alx3__chr3	0.0675586	0.0675586	1	0.0653304
Ambn__chr5	0.0675586	0.0675586	1	0.0653304
Ambp__chr4	0.0675586	0.0675586	1	0.0653304
Amdhd1__chr10	0.0675586	0.0675586	1	0.0653304
Amelx__chrX	0.0675586	0.0675586	1	0.0653304
Amer2__chr14	0.0675586	0.0675586	1	0.0653304
Amhr2__chr15	0.0675586	0.0675586	1	0.0653304
Amn__chr12	0.0675586	0.0675586	1	0.0653304
Ampd1__chr3	0.0675586	0.0675586	1	0.0653304
Ang4__chr14	0.0675586	0.0675586	1	0.0653304
Ang6__chr14	0.0675586	0.0675586	1	0.0653304
Ankef1__chr2	0.0675586	0.0675586	1	0.0653304
Ankfn1__chr11	0.0675586	0.0675586	1	0.0653304
Ankk1__chr9	0.0675586	0.0675586	1	0.0653304
Ankmy1__chr1	0.0675586	0.0675586	1	0.0653304
Ankrd22__chr19	0.0675586	0.0675586	1	0.0653304
Ankrd34c__chr9	0.0675586	0.0675586	1	0.0653304
Ankrd53__chr6	0.0675586	0.0675586	1	0.0653304
Ankrd61__chr5	0.0675586	0.0675586	1	0.0653304
Ankrd7__chr6	0.0675586	0.0675586	1	0.0653304
Ano2__chr6	0.0675586	0.0675586	1	0.0653304
Ano3__chr2	0.0675586	0.0675586	1	0.0653304
Ano7__chr1	0.0675586	0.0675586	1	0.0653304
Antxrl__chr14	0.0675586	0.0675586	1	0.0653304
Anxa10__chr8	0.0675586	0.0675586	1	0.0653304
Aox3l1__chr1	0.0675586	0.0675586	1	0.0653304
Aox4__chr1	0.0675586	0.0675586	1	0.0653304
Ap1m2__chr9	0.0675586	0.0675586	1	0.0653304
Ap3b2__chr7	0.0675586	0.0675586	1	0.0653304
Apcs__chr1	0.0675586	0.0675586	1	0.0653304
Apex1__chr14	0.0675586	0.0675586	1	0.0653304
Apoa1__chr9	0.0675586	0.0675586	1	0.0653304
Apobec4__chr1	0.0675586	0.0675586	1	0.0653304
Apoc1__chr7	0.0675586	0.0675586	1	0.0653304
Apol10a__chr15	0.0675586	0.0675586	1	0.0653304
Apol7c__chr15	0.0675586	0.0675586	1	0.0653304
Apol7d__chr1	0.0675586	0.0675586	1	0.0653304
Apol8__chr15	0.0675586	0.0675586	1	0.0653304
Apol9a__chr15	0.0675586	0.0675586	1	0.0653304
Apol9b__chr15	0.0675586	0.0675586	1	0.0653304
Aqp6__chr15	0.0675586	0.0675586	1	0.0653304
Aqp9__chr9	0.0675586	0.0675586	1	0.0653304
Ar__chrX	0.0675586	0.0675586	1	0.0653304
Arg2__chr12	0.0675586	0.0675586	1	0.0653304
Arhgap40__chr2	0.0675586	0.0675586	1	0.0653304
Arhgef4__chr1	0.0675586	0.0675586	1	0.0653304
Arid3c__chr4	0.0675586	0.0675586	1	0.0653304
Arl13a__chrX	0.0675586	0.0675586	1	0.0653304
Arl14__chr3	0.0675586	0.0675586	1	0.0653304
Arl14epl__chr18	0.0675586	0.0675586	1	0.0653304
Arl9__chr5	0.0675586	0.0675586	1	0.0653304
Armc3__chr2	0.0675586	0.0675586	1	0.0653304
Armcx6__chrX	0.0675586	0.0675586	1	0.0653304
Art2a-ps__chr7	0.0675586	0.0675586	1	0.0653304
Artn__chr4	0.0675586	0.0675586	1	0.0653304
Arxes1__chrX	0.0675586	0.0675586	1	0.0653304
Arxes2__chrX	0.0675586	0.0675586	1	0.0653304
Asb17__chr3	0.0675586	0.0675586	1	0.0653304
Ascl1__chr10	0.0675586	0.0675586	1	0.0653304
Ascl2__chr7	0.0675586	0.0675586	1	0.0653304
Ascl3__chr7	0.0675586	0.0675586	1	0.0653304
Ascl4__chr10	0.0675586	0.0675586	1	0.0653304
Asgr1__chr11	0.0675586	0.0675586	1	0.0653304
Asgr2__chr11	0.0675586	0.0675586	1	0.0653304
Asic1__chr15	0.0675586	0.0675586	1	0.0653304
Asic2__chr11	0.0675586	0.0675586	1	0.0653304
Asic5__chr3	0.0675586	0.0675586	1	0.0653304
Aspdh__chr7	0.0675586	0.0675586	1	0.0653304
Aspg__chr12	0.0675586	0.0675586	1	0.0653304
Asprv1__chr6	0.0675586	0.0675586	1	0.0653304
Asz1__chr6	0.0675586	0.0675586	1	0.0653304
Atp13a4__chr16	0.0675586	0.0675586	1	0.0653304
Atp13a5__chr16	0.0675586	0.0675586	1	0.0653304
Atp1a4__chr1	0.0675586	0.0675586	1	0.0653304
Atp2a1__chr7	0.0675586	0.0675586	1	0.0653304
Atp4a__chr7	0.0675586	0.0675586	1	0.0653304
Atp4b__chr8	0.0675586	0.0675586	1	0.0653304
Atp6v0a4__chr6	0.0675586	0.0675586	1	0.0653304
Atp6v1g3__chr1	0.0675586	0.0675586	1	0.0653304
Atp8b3__chr10	0.0675586	0.0675586	1	0.0653304
AU015228__chr2	0.0675586	0.0675586	1	0.0653304
AU015791__chr12	0.0675586	0.0675586	1	0.0653304
AU015836__chrX	0.0675586	0.0675586	1	0.0653304
AU016765__chr17	0.0675586	0.0675586	1	0.0653304
AU018091__chr7	0.0675586	0.0675586	1	0.0653304
AU022751__chrX	0.0675586	0.0675586	1	0.0653304
AU023871__chr17	0.0675586	0.0675586	1	0.0653304
Avp__chr2	0.0675586	0.0675586	1	0.0653304
AW495222__chr13	0.0675586	0.0675586	1	0.0653304
AY512915__chr6	0.0675586	0.0675586	1	0.0653304
AY761184__chr8	0.0675586	0.0675586	1	0.0653304
Aym1__chr5	0.0675586	0.0675586	1	0.0653304
Azgp1__chr5	0.0675586	0.0675586	1	0.0653304
B020004J07Rik__chr4	0.0675586	0.0675586	1	0.0653304
B020018J22Rik__chr12	0.0675586	0.0675586	1	0.0653304
B020031M17Rik__chr13	0.0675586	0.0675586	1	0.0653304
B230119M05Rik__chrX	0.0675586	0.0675586	1	0.0653304
B230323A14Rik__chr9	0.0675586	0.0675586	1	0.0653304
B3galt5__chr16	0.0675586	0.0675586	1	0.0653304
B3gat1__chr9	0.0675586	0.0675586	1	0.0653304
B3gat2__chr1	0.0675586	0.0675586	1	0.0653304
B3gnt4__chr5	0.0675586	0.0675586	1	0.0653304
B3gnt6__chr7	0.0675586	0.0675586	1	0.0653304
B3gnt7__chr1	0.0675586	0.0675586	1	0.0653304
B4galnt3__chr6	0.0675586	0.0675586	1	0.0653304
B930025P03Rik__chr8	0.0675586	0.0675586	1	0.0653304
B930092H01Rik__chr9	0.0675586	0.0675586	1	0.0653304
Baat__chr4	0.0675586	0.0675586	1	0.0653304
Bai1__chr15	0.0675586	0.0675586	1	0.0653304
Baiap3__chr17	0.0675586	0.0675586	1	0.0653304
Bank1__chr3	0.0675586	0.0675586	1	0.0653304
Barhl1__chr2	0.0675586	0.0675586	1	0.0653304
Barhl2__chr5	0.0675586	0.0675586	1	0.0653304
Barx2__chr9	0.0675586	0.0675586	1	0.0653304
Batf2__chr19	0.0675586	0.0675586	1	0.0653304
BB019430__chr10	0.0675586	0.0675586	1	0.0653304
BB031773__chr4	0.0675586	0.0675586	1	0.0653304
BB557941__chr2	0.0675586	0.0675586	1	0.0653304
Bbox1__chr2	0.0675586	0.0675586	1	0.0653304
BC005764__chr10	0.0675586	0.0675586	1	0.0653304
BC016579__chr16	0.0675586	0.0675586	1	0.0653304
BC035044__chr6	0.0675586	0.0675586	1	0.0653304
BC048502__chr15	0.0675586	0.0675586	1	0.0653304
BC048507__chr13	0.0675586	0.0675586	1	0.0653304
BC048546__chr6	0.0675586	0.0675586	1	0.0653304
BC048644__chr8	0.0675586	0.0675586	1	0.0653304
BC048679__chr7	0.0675586	0.0675586	1	0.0653304
BC049352__chr9	0.0675586	0.0675586	1	0.0653304
BC049635__chr4	0.0675586	0.0675586	1	0.0653304
BC051019__chr7	0.0675586	0.0675586	1	0.0653304
BC051537__chr17	0.0675586	0.0675586	1	0.0653304
BC051628__chr2	0.0675586	0.0675586	1	0.0653304
BC055402__chr1	0.0675586	0.0675586	1	0.0653304
BC061237__chr14	0.0675586	0.0675586	1	0.0653304
BC068157__chr8	0.0675586	0.0675586	1	0.0653304
BC089491__chr7	0.0675586	0.0675586	1	0.0653304
BC094916__chr1	0.0675586	0.0675586	1	0.0653304
Bc1__chr10	0.0675586	0.0675586	1	0.0653304
BC117090__chr16	0.0675586	0.0675586	1	0.0653304
Bcl2l10__chr9	0.0675586	0.0675586	1	0.0653304
Bcl2l14__chr6	0.0675586	0.0675586	1	0.0653304
Bcl2l15__chr3	0.0675586	0.0675586	1	0.0653304
Bet3l__chr10	0.0675586	0.0675586	1	0.0653304
Bex6__chr16	0.0675586	0.0675586	1	0.0653304
Bfsp1__chr2	0.0675586	0.0675586	1	0.0653304
Bglap__chr3	0.0675586	0.0675586	1	0.0653304
Bhlha15__chr5	0.0675586	0.0675586	1	0.0653304
Bhlha9__chr11	0.0675586	0.0675586	1	0.0653304
Bhlhe23__chr2	0.0675586	0.0675586	1	0.0653304
Bhmt2__chr13	0.0675586	0.0675586	1	0.0653304
Blk__chr14	0.0675586	0.0675586	1	0.0653304
Bmp10__chr6	0.0675586	0.0675586	1	0.0653304
Bmp15__chrX	0.0675586	0.0675586	1	0.0653304
Bmp3__chr5	0.0675586	0.0675586	1	0.0653304
Bnc1__chr7	0.0675586	0.0675586	1	0.0653304
Boll__chr1	0.0675586	0.0675586	1	0.0653304
Bpi__chr2	0.0675586	0.0675586	1	0.0653304
Bpifa1__chr2	0.0675586	0.0675586	1	0.0653304
Bpifa2__chr2	0.0675586	0.0675586	1	0.0653304
Bpifa3__chr2	0.0675586	0.0675586	1	0.0653304
Bpifa6__chr2	0.0675586	0.0675586	1	0.0653304
Bpifb1__chr2	0.0675586	0.0675586	1	0.0653304
Bpifb2__chr2	0.0675586	0.0675586	1	0.0653304
Bpifb4__chr2	0.0675586	0.0675586	1	0.0653304
Bsn__chr9	0.0675586	0.0675586	1	0.0653304
Bsph1__chr7	0.0675586	0.0675586	1	0.0653304
Bsph2__chr7	0.0675586	0.0675586	1	0.0653304
Bspry__chr4	0.0675586	0.0675586	1	0.0653304
Btbd17__chr11	0.0675586	0.0675586	1	0.0653304
Btla__chr16	0.0675586	0.0675586	1	0.0653304
Btn1a1__chr13	0.0675586	0.0675586	1	0.0653304
Btn2a2__chr13	0.0675586	0.0675586	1	0.0653304
Btnl1__chr17	0.0675586	0.0675586	1	0.0653304
Btnl5__chr17	0.0675586	0.0675586	1	0.0653304
Btnl6__chr17	0.0675586	0.0675586	1	0.0653304
Bub1b__chr2	0.0675586	0.0675586	1	0.0653304
Bzrap1__chr11	0.0675586	0.0675586	1	0.0653304
C030016D13Rik__chr19	0.0675586	0.0675586	1	0.0653304
C030018K13Rik__chr5	0.0675586	0.0675586	1	0.0653304
C030023E24Rik__chrX	0.0675586	0.0675586	1	0.0653304
C130021I20Rik__chr2	0.0675586	0.0675586	1	0.0653304
C130026L21Rik__chr5	0.0675586	0.0675586	1	0.0653304
C130030K03Rik__chr10	0.0675586	0.0675586	1	0.0653304
C130060K24Rik__chr6	0.0675586	0.0675586	1	0.0653304
C130079G13Rik__chr3	0.0675586	0.0675586	1	0.0653304
C1ql1__chr11	0.0675586	0.0675586	1	0.0653304
C1rb__chr6	0.0675586	0.0675586	1	0.0653304
C2cd4c__chr10	0.0675586	0.0675586	1	0.0653304
C330008G21Rik__chr2	0.0675586	0.0675586	1	0.0653304
C330011F03Rik__chr17	0.0675586	0.0675586	1	0.0653304
C330013F16Rik__chrX	0.0675586	0.0675586	1	0.0653304
C330024C12Rik__chr17	0.0675586	0.0675586	1	0.0653304
C330046G13Rik__chr10	0.0675586	0.0675586	1	0.0653304
C430002N11Rik__chr9	0.0675586	0.0675586	1	0.0653304
C4a__chr17	0.0675586	0.0675586	1	0.0653304
C4bp__chr1	0.0675586	0.0675586	1	0.0653304
C530044C16Rik__chr6	0.0675586	0.0675586	1	0.0653304
C630020P19Rik__chr2	0.0675586	0.0675586	1	0.0653304
C630031E19Rik__chr12	0.0675586	0.0675586	1	0.0653304
C730002L08Rik__chr19	0.0675586	0.0675586	1	0.0653304
C730027H18Rik__chr10	0.0675586	0.0675586	1	0.0653304
C86187__chr7	0.0675586	0.0675586	1	0.0653304
C8b__chr4	0.0675586	0.0675586	1	0.0653304
C9__chr15	0.0675586	0.0675586	1	0.0653304
Cabp7__chr11	0.0675586	0.0675586	1	0.0653304
Cabs1__chr5	0.0675586	0.0675586	1	0.0653304
Cabyr__chr18	0.0675586	0.0675586	1	0.0653304
Cacna1b__chr2	0.0675586	0.0675586	1	0.0653304
Cacna1e__chr1	0.0675586	0.0675586	1	0.0653304
Cacna1f__chrX	0.0675586	0.0675586	1	0.0653304
Cacna1i__chr15	0.0675586	0.0675586	1	0.0653304
Cacna2d4__chr6	0.0675586	0.0675586	1	0.0653304
Cacng7__chr7	0.0675586	0.0675586	1	0.0653304
Calb1__chr4	0.0675586	0.0675586	1	0.0653304
Calb2__chr8	0.0675586	0.0675586	1	0.0653304
Calca__chr7	0.0675586	0.0675586	1	0.0653304
Calcr__chr6	0.0675586	0.0675586	1	0.0653304
Calml3__chr13	0.0675586	0.0675586	1	0.0653304
Calml4__chr9	0.0675586	0.0675586	1	0.0653304
Caln1__chr5	0.0675586	0.0675586	1	0.0653304
Camkv__chr9	0.0675586	0.0675586	1	0.0653304
Capn13__chr17	0.0675586	0.0675586	1	0.0653304
Capns2__chr8	0.0675586	0.0675586	1	0.0653304
Caps2__chr10	0.0675586	0.0675586	1	0.0653304
Capsl__chr15	0.0675586	0.0675586	1	0.0653304
Capza3__chr6	0.0675586	0.0675586	1	0.0653304
Car1__chr3	0.0675586	0.0675586	1	0.0653304
Car3__chr3	0.0675586	0.0675586	1	0.0653304
Card9__chr2	0.0675586	0.0675586	1	0.0653304
Cartpt__chr13	0.0675586	0.0675586	1	0.0653304
Casp14__chr10	0.0675586	0.0675586	1	0.0653304
Catsper1__chr19	0.0675586	0.0675586	1	0.0653304
Catsper3__chr13	0.0675586	0.0675586	1	0.0653304
Catsperd__chr17	0.0675586	0.0675586	1	0.0653304
Cbln4__chr2	0.0675586	0.0675586	1	0.0653304
Cbs__chr17	0.0675586	0.0675586	1	0.0653304
Ccdc103__chr11	0.0675586	0.0675586	1	0.0653304
Ccdc105__chr10	0.0675586	0.0675586	1	0.0653304
Ccdc108__chr1	0.0675586	0.0675586	1	0.0653304
Ccdc110__chr8	0.0675586	0.0675586	1	0.0653304
Ccdc113__chr8	0.0675586	0.0675586	1	0.0653304
Ccdc121__chr1	0.0675586	0.0675586	1	0.0653304
Ccdc129__chr6	0.0675586	0.0675586	1	0.0653304
Ccdc13__chr9	0.0675586	0.0675586	1	0.0653304
Ccdc135__chr8	0.0675586	0.0675586	1	0.0653304
Ccdc142__chr6	0.0675586	0.0675586	1	0.0653304
Ccdc144b__chr3	0.0675586	0.0675586	1	0.0653304
Ccdc147__chr19	0.0675586	0.0675586	1	0.0653304
Ccdc152__chr15	0.0675586	0.0675586	1	0.0653304
Ccdc155__chr7	0.0675586	0.0675586	1	0.0653304
Ccdc158__chr5	0.0675586	0.0675586	1	0.0653304
Ccdc172__chr19	0.0675586	0.0675586	1	0.0653304
Ccdc175__chr12	0.0675586	0.0675586	1	0.0653304
Ccdc178__chr18	0.0675586	0.0675586	1	0.0653304
Ccdc27__chr4	0.0675586	0.0675586	1	0.0653304
Ccdc33__chr9	0.0675586	0.0675586	1	0.0653304
Ccdc37__chr6	0.0675586	0.0675586	1	0.0653304
Ccdc38__chr10	0.0675586	0.0675586	1	0.0653304
Ccdc39__chr3	0.0675586	0.0675586	1	0.0653304
Ccdc42__chr11	0.0675586	0.0675586	1	0.0653304
Ccdc42b__chr5	0.0675586	0.0675586	1	0.0653304
Ccdc54__chr16	0.0675586	0.0675586	1	0.0653304
Ccdc60__chr5	0.0675586	0.0675586	1	0.0653304
Ccdc63__chr5	0.0675586	0.0675586	1	0.0653304
Ccdc64__chr5	0.0675586	0.0675586	1	0.0653304
Ccdc67__chr9	0.0675586	0.0675586	1	0.0653304
Ccdc7__chr8	0.0675586	0.0675586	1	0.0653304
Ccdc70__chr8	0.0675586	0.0675586	1	0.0653304
Ccdc74a__chr16	0.0675586	0.0675586	1	0.0653304
Ccdc79__chr8	0.0675586	0.0675586	1	0.0653304
Ccdc8__chr7	0.0675586	0.0675586	1	0.0653304
Cck__chr9	0.0675586	0.0675586	1	0.0653304
Ccl17__chr8	0.0675586	0.0675586	1	0.0653304
Ccl20__chr1	0.0675586	0.0675586	1	0.0653304
Ccl5__chr11	0.0675586	0.0675586	1	0.0653304
Ccna1__chr3	0.0675586	0.0675586	1	0.0653304
Ccnb1ip1__chr14	0.0675586	0.0675586	1	0.0653304
Ccnb3__chrX	0.0675586	0.0675586	1	0.0653304
Ccr10__chr11	0.0675586	0.0675586	1	0.0653304
Ccr7__chr11	0.0675586	0.0675586	1	0.0653304
Ccr8__chr9	0.0675586	0.0675586	1	0.0653304
Ccsap__chr8	0.0675586	0.0675586	1	0.0653304
Ccser1__chr6	0.0675586	0.0675586	1	0.0653304
Cd160__chr3	0.0675586	0.0675586	1	0.0653304
Cd164l2__chr4	0.0675586	0.0675586	1	0.0653304
Cd177__chr7	0.0675586	0.0675586	1	0.0653304
Cd19__chr7	0.0675586	0.0675586	1	0.0653304
Cd1d2__chr3	0.0675586	0.0675586	1	0.0653304
Cd207__chr6	0.0675586	0.0675586	1	0.0653304
Cd209b__chr8	0.0675586	0.0675586	1	0.0653304
Cd209d__chr8	0.0675586	0.0675586	1	0.0653304
Cd209e__chr8	0.0675586	0.0675586	1	0.0653304
Cd209f__chr8	0.0675586	0.0675586	1	0.0653304
Cd209g__chr8	0.0675586	0.0675586	1	0.0653304
Cd300c__chr11	0.0675586	0.0675586	1	0.0653304
Cd300e__chr11	0.0675586	0.0675586	1	0.0653304
Cd40lg__chrX	0.0675586	0.0675586	1	0.0653304
Cd46__chr1	0.0675586	0.0675586	1	0.0653304
Cd5__chr19	0.0675586	0.0675586	1	0.0653304
Cd6__chr19	0.0675586	0.0675586	1	0.0653304
Cd7__chr11	0.0675586	0.0675586	1	0.0653304
Cdca7l__chr12	0.0675586	0.0675586	1	0.0653304
Cdh10__chr15	0.0675586	0.0675586	1	0.0653304
Cdh15__chr8	0.0675586	0.0675586	1	0.0653304
Cdh17__chr4	0.0675586	0.0675586	1	0.0653304
Cdh19__chr1	0.0675586	0.0675586	1	0.0653304
Cdh26__chr2	0.0675586	0.0675586	1	0.0653304
Cdh3__chr8	0.0675586	0.0675586	1	0.0653304
Cdh8__chr8	0.0675586	0.0675586	1	0.0653304
Cdh9__chr15	0.0675586	0.0675586	1	0.0653304
Cdhr1__chr14	0.0675586	0.0675586	1	0.0653304
Cdhr2__chr13	0.0675586	0.0675586	1	0.0653304
Cdk3-ps__chr11	0.0675586	0.0675586	1	0.0653304
Cdk5r2__chr1	0.0675586	0.0675586	1	0.0653304
Cdkl4__chr17	0.0675586	0.0675586	1	0.0653304
Cdkn2a__chr4	0.0675586	0.0675586	1	0.0653304
Cdrt4__chr11	0.0675586	0.0675586	1	0.0653304
Cdx1__chr18	0.0675586	0.0675586	1	0.0653304
Cdx2__chr5	0.0675586	0.0675586	1	0.0653304
Cdx4__chrX	0.0675586	0.0675586	1	0.0653304
Ceacam-ps1__chr7	0.0675586	0.0675586	1	0.0653304
Ceacam10__chr7	0.0675586	0.0675586	1	0.0653304
Ceacam14__chr7	0.0675586	0.0675586	1	0.0653304
Ceacam18__chr7	0.0675586	0.0675586	1	0.0653304
Ceacam19__chr7	0.0675586	0.0675586	1	0.0653304
Ceacam2__chr7	0.0675586	0.0675586	1	0.0653304
Ceacam20__chr7	0.0675586	0.0675586	1	0.0653304
Ceacam3__chr7	0.0675586	0.0675586	1	0.0653304
Ceacam5__chr7	0.0675586	0.0675586	1	0.0653304
Cebpe__chr14	0.0675586	0.0675586	1	0.0653304
Cecr6__chr6	0.0675586	0.0675586	1	0.0653304
Celf3__chr3	0.0675586	0.0675586	1	0.0653304
Cer1__chr4	0.0675586	0.0675586	1	0.0653304
Cerkl__chr2	0.0675586	0.0675586	1	0.0653304
Ces1a__chr8	0.0675586	0.0675586	1	0.0653304
Ces1b__chr8	0.0675586	0.0675586	1	0.0653304
Ces2b__chr8	0.0675586	0.0675586	1	0.0653304
Ces2d-ps__chr8	0.0675586	0.0675586	1	0.0653304
Cfc1__chr1	0.0675586	0.0675586	1	0.0653304
Cfi__chr3	0.0675586	0.0675586	1	0.0653304
Cgn__chr3	0.0675586	0.0675586	1	0.0653304
Chi3l4__chr3	0.0675586	0.0675586	1	0.0653304
Chia__chr3	0.0675586	0.0675586	1	0.0653304
Chit1__chr1	0.0675586	0.0675586	1	0.0653304
Chp2__chr7	0.0675586	0.0675586	1	0.0653304
Chrdl2__chr7	0.0675586	0.0675586	1	0.0653304
Chrm5__chr2	0.0675586	0.0675586	1	0.0653304
Chrna3__chr9	0.0675586	0.0675586	1	0.0653304
Chrna4__chr2	0.0675586	0.0675586	1	0.0653304
Chrna7__chr7	0.0675586	0.0675586	1	0.0653304
Chrna9__chr5	0.0675586	0.0675586	1	0.0653304
Chrnb3__chr8	0.0675586	0.0675586	1	0.0653304
Chrne__chr11	0.0675586	0.0675586	1	0.0653304
Chst13__chr6	0.0675586	0.0675586	1	0.0653304
Chst4__chr8	0.0675586	0.0675586	1	0.0653304
Chst5__chr8	0.0675586	0.0675586	1	0.0653304
Cib4__chr5	0.0675586	0.0675586	1	0.0653304
Cidec__chr6	0.0675586	0.0675586	1	0.0653304
CK137956__chr4	0.0675586	0.0675586	1	0.0653304
Clca1__chr3	0.0675586	0.0675586	1	0.0653304
Clca3__chr3	0.0675586	0.0675586	1	0.0653304
Clca4__chr3	0.0675586	0.0675586	1	0.0653304
Clca6__chr3	0.0675586	0.0675586	1	0.0653304
Clcnka__chr4	0.0675586	0.0675586	1	0.0653304
Cldn10__chr14	0.0675586	0.0675586	1	0.0653304
Cldn11__chr3	0.0675586	0.0675586	1	0.0653304
Cldn18__chr9	0.0675586	0.0675586	1	0.0653304
Cldn19__chr4	0.0675586	0.0675586	1	0.0653304
Cldn2__chrX	0.0675586	0.0675586	1	0.0653304
Cldn22__chr8	0.0675586	0.0675586	1	0.0653304
Cldn23__chr8	0.0675586	0.0675586	1	0.0653304
Cldn4__chr5	0.0675586	0.0675586	1	0.0653304
Cldn6__chr17	0.0675586	0.0675586	1	0.0653304
Clec2f__chr6	0.0675586	0.0675586	1	0.0653304
Clec2i__chr6	0.0675586	0.0675586	1	0.0653304
Clec2l__chr6	0.0675586	0.0675586	1	0.0653304
Clec4a4__chr6	0.0675586	0.0675586	1	0.0653304
Clec4b1__chr6	0.0675586	0.0675586	1	0.0653304
Clec4f__chr6	0.0675586	0.0675586	1	0.0653304
Clec9a__chr6	0.0675586	0.0675586	1	0.0653304
Clgn__chr8	0.0675586	0.0675586	1	0.0653304
Clhc1__chr4	0.0675586	0.0675586	1	0.0653304
Clic3__chr2	0.0675586	0.0675586	1	0.0653304
Clnk__chr5	0.0675586	0.0675586	1	0.0653304
Clrn2__chr5	0.0675586	0.0675586	1	0.0653304
Clrn3__chr7	0.0675586	0.0675586	1	0.0653304
Clvs1__chr4	0.0675586	0.0675586	1	0.0653304
Cma1__chr14	0.0675586	0.0675586	1	0.0653304
Cma2__chr14	0.0675586	0.0675586	1	0.0653304
Cmtm2a__chr8	0.0675586	0.0675586	1	0.0653304
Cmtm2b__chr8	0.0675586	0.0675586	1	0.0653304
Cndp1__chr18	0.0675586	0.0675586	1	0.0653304
Cnga1__chr5	0.0675586	0.0675586	1	0.0653304
Cnga2__chrX	0.0675586	0.0675586	1	0.0653304
Cnnm1__chr19	0.0675586	0.0675586	1	0.0653304
Cnr1__chr4	0.0675586	0.0675586	1	0.0653304
Cntd1__chr11	0.0675586	0.0675586	1	0.0653304
Cntn1__chr15	0.0675586	0.0675586	1	0.0653304
Cntn4__chr6	0.0675586	0.0675586	1	0.0653304
Cntnap2__chr6	0.0675586	0.0675586	1	0.0653304
Cntnap3__chr13	0.0675586	0.0675586	1	0.0653304
Cntnap5a__chr1	0.0675586	0.0675586	1	0.0653304
Cntnap5b__chr1	0.0675586	0.0675586	1	0.0653304
Cntnap5c__chr17	0.0675586	0.0675586	1	0.0653304
Coch__chr12	0.0675586	0.0675586	1	0.0653304
Col10a1__chr10	0.0675586	0.0675586	1	0.0653304
Col11a1__chr3	0.0675586	0.0675586	1	0.0653304
Col17a1__chr19	0.0675586	0.0675586	1	0.0653304
Col24a1__chr3	0.0675586	0.0675586	1	0.0653304
Col2a1__chr15	0.0675586	0.0675586	1	0.0653304
Col4a6__chrX	0.0675586	0.0675586	1	0.0653304
Col6a4__chr9	0.0675586	0.0675586	1	0.0653304
Col9a2__chr4	0.0675586	0.0675586	1	0.0653304
Col9a3__chr2	0.0675586	0.0675586	1	0.0653304
Colec10__chr15	0.0675586	0.0675586	1	0.0653304
Cort__chr4	0.0675586	0.0675586	1	0.0653304
Cox8c__chr12	0.0675586	0.0675586	1	0.0653304
Cpa2__chr6	0.0675586	0.0675586	1	0.0653304
Cpa3__chr3	0.0675586	0.0675586	1	0.0653304
Cpa4__chr6	0.0675586	0.0675586	1	0.0653304
Cpa6__chr1	0.0675586	0.0675586	1	0.0653304
Cpb1__chr3	0.0675586	0.0675586	1	0.0653304
Cplx1__chr5	0.0675586	0.0675586	1	0.0653304
Cplx4__chr18	0.0675586	0.0675586	1	0.0653304
Cpn1__chr19	0.0675586	0.0675586	1	0.0653304
Cpne4__chr9	0.0675586	0.0675586	1	0.0653304
Cpne7__chr8	0.0675586	0.0675586	1	0.0653304
Cpsf4l__chr11	0.0675586	0.0675586	1	0.0653304
Cpvl__chr6	0.0675586	0.0675586	1	0.0653304
Cpxcr1__chrX	0.0675586	0.0675586	1	0.0653304
Cpz__chr5	0.0675586	0.0675586	1	0.0653304
Crabp1__chr9	0.0675586	0.0675586	1	0.0653304
Crb2__chr2	0.0675586	0.0675586	1	0.0653304
Creb3l3__chr10	0.0675586	0.0675586	1	0.0653304
Crhbp__chr13	0.0675586	0.0675586	1	0.0653304
Crisp2__chr17	0.0675586	0.0675586	1	0.0653304
Crisp3__chr17	0.0675586	0.0675586	1	0.0653304
Crisp4__chr1	0.0675586	0.0675586	1	0.0653304
Crtac1__chr19	0.0675586	0.0675586	1	0.0653304
Cryba1__chr11	0.0675586	0.0675586	1	0.0653304
Cryba2__chr1	0.0675586	0.0675586	1	0.0653304
Crybb2__chr5	0.0675586	0.0675586	1	0.0653304
Crygc__chr1	0.0675586	0.0675586	1	0.0653304
Crygd__chr1	0.0675586	0.0675586	1	0.0653304
Crygf__chr1	0.0675586	0.0675586	1	0.0653304
Crygs__chr16	0.0675586	0.0675586	1	0.0653304
Csf3__chr11	0.0675586	0.0675586	1	0.0653304
Csmd1__chr8	0.0675586	0.0675586	1	0.0653304
Csn1s1__chr5	0.0675586	0.0675586	1	0.0653304
Csn1s2a__chr5	0.0675586	0.0675586	1	0.0653304
Csn1s2b__chr5	0.0675586	0.0675586	1	0.0653304
Csn2__chr5	0.0675586	0.0675586	1	0.0653304
Csn3__chr5	0.0675586	0.0675586	1	0.0653304
Csnka2ip__chr16	0.0675586	0.0675586	1	0.0653304
Cst11__chr2	0.0675586	0.0675586	1	0.0653304
Cst7__chr2	0.0675586	0.0675586	1	0.0653304
Cst8__chr2	0.0675586	0.0675586	1	0.0653304
Cst9__chr2	0.0675586	0.0675586	1	0.0653304
Ctf2__chr7	0.0675586	0.0675586	1	0.0653304
Ctnna2__chr6	0.0675586	0.0675586	1	0.0653304
Ctse__chr1	0.0675586	0.0675586	1	0.0653304
Ctsj__chr13	0.0675586	0.0675586	1	0.0653304
Ctsm__chr13	0.0675586	0.0675586	1	0.0653304
Ctsq__chr13	0.0675586	0.0675586	1	0.0653304
Ctsw__chr19	0.0675586	0.0675586	1	0.0653304
Ctxn3__chr18	0.0675586	0.0675586	1	0.0653304
Cwh43__chr5	0.0675586	0.0675586	1	0.0653304
Cxcl13__chr5	0.0675586	0.0675586	1	0.0653304
Cxcl17__chr7	0.0675586	0.0675586	1	0.0653304
Cylc2__chr4	0.0675586	0.0675586	1	0.0653304
Cym__chr3	0.0675586	0.0675586	1	0.0653304
Cyp11a1__chr9	0.0675586	0.0675586	1	0.0653304
Cyp11b1__chr15	0.0675586	0.0675586	1	0.0653304
Cyp17a1__chr19	0.0675586	0.0675586	1	0.0653304
Cyp19a1__chr9	0.0675586	0.0675586	1	0.0653304
Cyp1a2__chr9	0.0675586	0.0675586	1	0.0653304
Cyp21a1__chr17	0.0675586	0.0675586	1	0.0653304
Cyp24a1__chr2	0.0675586	0.0675586	1	0.0653304
Cyp26a1__chr19	0.0675586	0.0675586	1	0.0653304
Cyp26c1__chr19	0.0675586	0.0675586	1	0.0653304
Cyp2a12__chr7	0.0675586	0.0675586	1	0.0653304
Cyp2a22__chr7	0.0675586	0.0675586	1	0.0653304
Cyp2a5__chr7	0.0675586	0.0675586	1	0.0653304
Cyp2ab1__chr16	0.0675586	0.0675586	1	0.0653304
Cyp2b19__chr7	0.0675586	0.0675586	1	0.0653304
Cyp2b9__chr7	0.0675586	0.0675586	1	0.0653304
Cyp2c38__chr19	0.0675586	0.0675586	1	0.0653304
Cyp2c39__chr19	0.0675586	0.0675586	1	0.0653304
Cyp2c44__chr19	0.0675586	0.0675586	1	0.0653304
Cyp2c50__chr19	0.0675586	0.0675586	1	0.0653304
Cyp2c53-ps__chr19	0.0675586	0.0675586	1	0.0653304
Cyp2c55__chr19	0.0675586	0.0675586	1	0.0653304
Cyp2c66__chr19	0.0675586	0.0675586	1	0.0653304
Cyp2c70__chr19	0.0675586	0.0675586	1	0.0653304
Cyp2d13__chr15	0.0675586	0.0675586	1	0.0653304
Cyp2d34__chr15	0.0675586	0.0675586	1	0.0653304
Cyp2f2__chr7	0.0675586	0.0675586	1	0.0653304
Cyp2g1__chr7	0.0675586	0.0675586	1	0.0653304
Cyp2j11__chr4	0.0675586	0.0675586	1	0.0653304
Cyp2j12__chr4	0.0675586	0.0675586	1	0.0653304
Cyp2j8__chr4	0.0675586	0.0675586	1	0.0653304
Cyp2r1__chr7	0.0675586	0.0675586	1	0.0653304
Cyp2s1__chr7	0.0675586	0.0675586	1	0.0653304
Cyp3a11__chr5	0.0675586	0.0675586	1	0.0653304
Cyp3a16__chr5	0.0675586	0.0675586	1	0.0653304
Cyp3a25__chr5	0.0675586	0.0675586	1	0.0653304
Cyp3a44__chr5	0.0675586	0.0675586	1	0.0653304
Cyp3a57__chr5	0.0675586	0.0675586	1	0.0653304
Cyp4a12b__chr4	0.0675586	0.0675586	1	0.0653304
Cyp4a14__chr4	0.0675586	0.0675586	1	0.0653304
Cyp4a29-ps__chr4	0.0675586	0.0675586	1	0.0653304
Cyp4a30b-ps__chr4	0.0675586	0.0675586	1	0.0653304
Cyp4a31__chr4	0.0675586	0.0675586	1	0.0653304
Cyp4f15__chr17	0.0675586	0.0675586	1	0.0653304
Cyp4f17__chr17	0.0675586	0.0675586	1	0.0653304
Cyp4f39__chr17	0.0675586	0.0675586	1	0.0653304
Cyp4f40__chr17	0.0675586	0.0675586	1	0.0653304
Cyp4f41-ps__chr17	0.0675586	0.0675586	1	0.0653304
Cyp4x1__chr4	0.0675586	0.0675586	1	0.0653304
Cysltr2__chr14	0.0675586	0.0675586	1	0.0653304
D030024E09Rik__chr15	0.0675586	0.0675586	1	0.0653304
D030025P21Rik__chr12	0.0675586	0.0675586	1	0.0653304
D030047H15Rik__chr7	0.0675586	0.0675586	1	0.0653304
D10Bwg1379e__chr10	0.0675586	0.0675586	1	0.0653304
D130043K22Rik__chr13	0.0675586	0.0675586	1	0.0653304
D130058E03__chr6	0.0675586	0.0675586	1	0.0653304
D16Ertd519e__chr16	0.0675586	0.0675586	1	0.0653304
D17Ertd648e__chr17	0.0675586	0.0675586	1	0.0653304
D1Pas1__chr1	0.0675586	0.0675586	1	0.0653304
D230030E09Rik__chr12	0.0675586	0.0675586	1	0.0653304
D430019H16Rik__chr12	0.0675586	0.0675586	1	0.0653304
D430036J16Rik__chr9	0.0675586	0.0675586	1	0.0653304
D5Ertd577e__chr5	0.0675586	0.0675586	1	0.0653304
D630010B17Rik__chr15	0.0675586	0.0675586	1	0.0653304
D630023F18Rik__chr1	0.0675586	0.0675586	1	0.0653304
D630029K05Rik__chr10	0.0675586	0.0675586	1	0.0653304
D630032N06Rik__chr11	0.0675586	0.0675586	1	0.0653304
D6Ertd527e__chr6	0.0675586	0.0675586	1	0.0653304
D730001G18Rik__chr15	0.0675586	0.0675586	1	0.0653304
D730045A05Rik__chr18	0.0675586	0.0675586	1	0.0653304
D730048I06Rik__chr9	0.0675586	0.0675586	1	0.0653304
D7Ertd443e__chr7	0.0675586	0.0675586	1	0.0653304
D930007P13Rik__chr15	0.0675586	0.0675586	1	0.0653304
D930015M05Rik__chr2	0.0675586	0.0675586	1	0.0653304
D930020B18Rik__chr10	0.0675586	0.0675586	1	0.0653304
D930028M14Rik__chr7	0.0675586	0.0675586	1	0.0653304
Dab1__chr4	0.0675586	0.0675586	1	0.0653304
Dach2__chrX	0.0675586	0.0675586	1	0.0653304
Dact2__chr17	0.0675586	0.0675586	1	0.0653304
Dao__chr5	0.0675586	0.0675586	1	0.0653304
Dbndd1__chr8	0.0675586	0.0675586	1	0.0653304
Dbpht2__chr12	0.0675586	0.0675586	1	0.0653304
Dbx2__chr15	0.0675586	0.0675586	1	0.0653304
Dclk3__chr9	0.0675586	0.0675586	1	0.0653304
Dcpp3__chr17	0.0675586	0.0675586	1	0.0653304
Dcstamp__chr15	0.0675586	0.0675586	1	0.0653304
Ddx25__chr9	0.0675586	0.0675586	1	0.0653304
Dear1__chr3	0.0675586	0.0675586	1	0.0653304
Defa-ps12__chr8	0.0675586	0.0675586	1	0.0653304
Defa-ps13__chr8	0.0675586	0.0675586	1	0.0653304
Defa22__chr8	0.0675586	0.0675586	1	0.0653304
Defa24__chr8	0.0675586	0.0675586	1	0.0653304
Defa26__chr8	0.0675586	0.0675586	1	0.0653304
Defb25__chr2	0.0675586	0.0675586	1	0.0653304
Defb28__chr2	0.0675586	0.0675586	1	0.0653304
Defb35__chr8	0.0675586	0.0675586	1	0.0653304
Defb38__chr8	0.0675586	0.0675586	1	0.0653304
Defb41__chr1	0.0675586	0.0675586	1	0.0653304
Defb42__chr14	0.0675586	0.0675586	1	0.0653304
Defb43__chr14	0.0675586	0.0675586	1	0.0653304
Defb47__chr14	0.0675586	0.0675586	1	0.0653304
Defb6__chr8	0.0675586	0.0675586	1	0.0653304
Depdc1b__chr13	0.0675586	0.0675586	1	0.0653304
Dfnb59__chr2	0.0675586	0.0675586	1	0.0653304
Dgki__chr6	0.0675586	0.0675586	1	0.0653304
Dgkk__chrX	0.0675586	0.0675586	1	0.0653304
Dhrs2__chr14	0.0675586	0.0675586	1	0.0653304
Dio1__chr4	0.0675586	0.0675586	1	0.0653304
Diras1__chr10	0.0675586	0.0675586	1	0.0653304
Diras2__chr13	0.0675586	0.0675586	1	0.0653304
Dkk4__chr8	0.0675586	0.0675586	1	0.0653304
Dlec1__chr9	0.0675586	0.0675586	1	0.0653304
Dleu7__chr14	0.0675586	0.0675586	1	0.0653304
Dlgap3__chr4	0.0675586	0.0675586	1	0.0653304
Dll3__chr7	0.0675586	0.0675586	1	0.0653304
Dlx1__chr2	0.0675586	0.0675586	1	0.0653304
Dlx1as__chr2	0.0675586	0.0675586	1	0.0653304
Dlx3__chr11	0.0675586	0.0675586	1	0.0653304
Dlx4__chr11	0.0675586	0.0675586	1	0.0653304
Dlx6as2__chr6	0.0675586	0.0675586	1	0.0653304
Dmbt1__chr7	0.0675586	0.0675586	1	0.0653304
Dmc1__chr15	0.0675586	0.0675586	1	0.0653304
Dmp1__chr5	0.0675586	0.0675586	1	0.0653304
Dmrt2__chr19	0.0675586	0.0675586	1	0.0653304
Dmrtb1__chr4	0.0675586	0.0675586	1	0.0653304
Dmrtc1a__chrX	0.0675586	0.0675586	1	0.0653304
Dmrtc1b__chrX	0.0675586	0.0675586	1	0.0653304
Dmrtc2__chr7	0.0675586	0.0675586	1	0.0653304
Dnahc1__chr14	0.0675586	0.0675586	1	0.0653304
Dnahc17__chr11	0.0675586	0.0675586	1	0.0653304
Dnaic2__chr11	0.0675586	0.0675586	1	0.0653304
Dnajb13__chr7	0.0675586	0.0675586	1	0.0653304
Dnajb3__chr1	0.0675586	0.0675586	1	0.0653304
Dnajb7__chr15	0.0675586	0.0675586	1	0.0653304
Dnajc5b__chr3	0.0675586	0.0675586	1	0.0653304
Dnajc5g__chr5	0.0675586	0.0675586	1	0.0653304
Dnajc6__chr4	0.0675586	0.0675586	1	0.0653304
Dnase2b__chr3	0.0675586	0.0675586	1	0.0653304
Dner__chr1	0.0675586	0.0675586	1	0.0653304
Dntt__chr19	0.0675586	0.0675586	1	0.0653304
Doc2a__chr7	0.0675586	0.0675586	1	0.0653304
Doc2b__chr11	0.0675586	0.0675586	1	0.0653304
Dok6__chr18	0.0675586	0.0675586	1	0.0653304
Doxl2__chr6	0.0675586	0.0675586	1	0.0653304
Dpcr1__chr17	0.0675586	0.0675586	1	0.0653304
Dpf1__chr7	0.0675586	0.0675586	1	0.0653304
Dpp10__chr1	0.0675586	0.0675586	1	0.0653304
Dppa1__chr11	0.0675586	0.0675586	1	0.0653304
Dppa5a__chr9	0.0675586	0.0675586	1	0.0653304
Dpy19l2__chr9	0.0675586	0.0675586	1	0.0653304
Dpys__chr15	0.0675586	0.0675586	1	0.0653304
Dpysl5__chr5	0.0675586	0.0675586	1	0.0653304
[truncated: 18,146 more rows]

## Sheet: Cluster 3
CLUSTER 3
GENEID	mean non cluster	mean cluster	fold change	pvalue
Mir5109__chr5	11.3924	68.5644	6.01843	0
Lars2__chr9	3.30579	19.3393	5.85015	4.12716e-10
Ttn	22.4217	12.3878	0.552489	0.0119425
Actc1__chr2	14.7271	7.65328	0.519673	0.0207535
Wdr92__chr11	0.288989	1.11083	3.84384	0.034521
Myh6__chr14	20.2632	13.7693	0.679524	0.0585239
Cxcl3__chr5	0.0839336	0.145191	1.72984	0.08052
Fpr2__chr17	0.0839336	0.0960436	1.14428	0.08052
Lhx5__chr5	0.0839336	0.0944136	1.12486	0.08052
1100001G20Rik__chr11	0.0839336	0.0939056	1.11881	0.08052
Fhad1__chr4	0.0839336	0.0925248	1.10236	0.08052
Retnlg__chr16	0.0839336	0.0922814	1.09946	0.08052
Rab15__chr12	0.0839336	0.0922033	1.09853	0.08052
Clec4e__chr6	0.0839336	0.0919605	1.09563	0.08052
6330409D20Rik__chr2	0.0839336	0.0917998	1.09372	0.08052
4931403E22Rik__chr19	0.0839336	0.0917155	1.09271	0.08052
Afm__chr5	0.0839336	0.0907214	1.08087	0.08052
Svs3b__chr2	0.0839336	0.0907214	1.08087	0.08052
Saa3__chr7	0.0839336	0.0906401	1.0799	0.08052
Acot10__chr15	0.0839336	0.0905387	1.07869	0.08052
A530065N20Rik__chr13	0.0839336	0.0900164	1.07247	0.08052
Cct8l1__chr5	0.0839336	0.0898345	1.0703	0.08052
Nlrp3__chr11	0.0839336	0.0897025	1.06873	0.08052
B230319C09Rik__chr6	0.0839336	0.0894477	1.0657	0.08052
Sphkap__chr1	0.0839336	0.0894412	1.06562	0.08052
Zic1__chr9	0.0839336	0.0893631	1.06469	0.08052
Igfbp2__chr1	0.0839336	0.0891569	1.06223	0.08052
Sez6l__chr5	0.0839336	0.0888328	1.05837	0.08052
S100b__chr10	0.0839336	0.0888107	1.05811	0.08052
5730457N03Rik__chr6	0.0839336	0.0885046	1.05446	0.08052
Bnc2__chr4	0.0839336	0.0884813	1.05418	0.08052
1700003F17Rik__chr11	0.0839336	0.0884792	1.05416	0.08052
Ceacam16__chr7	0.0839336	0.088399	1.0532	0.08052
4930563E18Rik__chr18	0.0839336	0.0883732	1.05289	0.08052
Mogat2__chr7	0.0839336	0.0883732	1.05289	0.08052
Gm1110__chr9	0.0839336	0.0883003	1.05203	0.08052
Bcas1__chr2	0.0839336	0.0882853	1.05185	0.08052
Cd96__chr16	0.0839336	0.088239	1.0513	0.08052
Ttll10__chr4	0.0839336	0.088239	1.0513	0.08052
D330045A20Rik__chrX	0.0839336	0.0882315	1.05121	0.08052
2610034M16Rik__chr17	0.0839336	0.0882292	1.05118	0.08052
Chodl__chr16	0.0839336	0.0882292	1.05118	0.08052
Atp12a__chr14	0.0839336	0.0881061	1.04971	0.08052
Areg__chr5	0.0839336	0.0880979	1.04961	0.08052
Gm9733__chr3	0.0839336	0.0880595	1.04916	0.08052
Lhfpl4__chr6	0.0839336	0.088018	1.04866	0.08052
Gm16998__chr10	0.0839336	0.0879724	1.04812	0.08052
Gm5483__chr16	0.0839336	0.0879014	1.04727	0.08052
Gprin1__chr13	0.0839336	0.0878939	1.04718	0.08052
Bmp8b__chr4	0.0839336	0.0878737	1.04694	0.08052
Grik2__chr10	0.0839336	0.0878667	1.04686	0.08052
Pramef12__chr4	0.0839336	0.0878667	1.04686	0.08052
2410018M08Rik__chr5	0.0839336	0.0878215	1.04632	0.08052
Zfp711__chrX	0.0839336	0.0877783	1.04581	0.08052
Fam167a__chr14	0.0839336	0.0877684	1.04569	0.08052
Chad__chr11	0.0839336	0.0877675	1.04568	0.08052
Cntn3__chr6	0.0839336	0.0877675	1.04568	0.08052
E030044B06Rik__chr19	0.0839336	0.0877458	1.04542	0.08052
Serpina3f__chr12	0.0839336	0.0877445	1.0454	0.08052
Mgarp__chr3	0.0839336	0.0877152	1.04505	0.08052
1700048O20Rik__chr9	0.0839336	0.0876418	1.04418	0.08052
Car12__chr9	0.0839336	0.0876343	1.04409	0.08052
Pdzd4__chrX	0.0839336	0.0875906	1.04357	0.08052
eGFP	0.0839336	0.0874158	1.04149	0.08052
Sox2__chr3	0.0839336	0.0874158	1.04149	0.08052
Gm17751__chr1	0.0839336	0.0874017	1.04132	0.08052
Ngfr__chr11	0.0839336	0.0873762	1.04102	0.08052
Kcnq2__chr2	0.0839336	0.0873678	1.04092	0.08052
Klk1b7-ps__chr7	0.0839336	0.0873491	1.04069	0.08052
Rspo4__chr2	0.0839336	0.0873491	1.04069	0.08052
Larp6__chr9	0.0839336	0.0873385	1.04057	0.08052
Gm5820__chr18	0.0839336	0.0873275	1.04044	0.08052
Mir184__chr9	0.0839336	0.0873275	1.04044	0.08052
Pak7__chr2	0.0839336	0.0873275	1.04044	0.08052
Neurod2__chr11	0.0839336	0.0873187	1.04033	0.08052
Stfa2l1__chr16	0.0839336	0.0873134	1.04027	0.08052
Bcl2a1a__chr9	0.0839336	0.0872525	1.03954	0.08052
Cadps__chr14	0.0839336	0.0872525	1.03954	0.08052
Hsd17b3__chr13	0.0839336	0.0872525	1.03954	0.08052
Nxf2__chrX	0.0839336	0.0872525	1.03954	0.08052
Rnf24__chr2	0.0839336	0.0872525	1.03954	0.08052
Rtl1__chr12	0.0839336	0.0872525	1.03954	0.08052
Kif4__chrX	0.0839336	0.0872522	1.03954	0.08052
Chrm3__chr13	0.0839336	0.0872249	1.03921	0.08052
Nkg7__chr7	0.0839336	0.0871445	1.03826	0.08052
Rad54l__chr4	0.0839336	0.0870422	1.03704	0.08052
Mia2__chr12	0.0839336	0.087015	1.03671	0.08052
Cyb5d1__chr11	0.0839336	0.087004	1.03658	0.08052
Olfr19__chr16	0.0839336	0.087004	1.03658	0.08052
Rdh16__chr10	0.0839336	0.087004	1.03658	0.08052
E330017A01Rik__chr16	0.0839336	0.0869596	1.03605	0.08052
Tram1l1__chr3	0.0839336	0.0869305	1.03571	0.08052
Apon__chr10	0.0839336	0.0868841	1.03515	0.08052
Krt36__chr11	0.0839336	0.0868841	1.03515	0.08052
Foxg1__chr12	0.0839336	0.0868692	1.03498	0.08052
Kcnh4__chr11	0.0839336	0.0868559	1.03482	0.08052
Ccl22__chr8	0.0839336	0.0867706	1.0338	0.08052
2810408I11Rik__chr1	0.0839336	0.0867523	1.03358	0.08052
4930515L03Rik__chr2	0.0839336	0.0867523	1.03358	0.08052
A730090H04Rik__chr11	0.0839336	0.0867523	1.03358	0.08052
Snca__chr6	0.0839336	0.0867459	1.03351	0.08052
Slfn4__chr11	0.0839336	0.0867315	1.03334	0.08052
Slitrk2__chrX	0.0839336	0.0867221	1.03322	0.08052
Chsy3__chr18	0.0839336	0.0866902	1.03284	0.08052
Actrt3__chr3	0.0839336	0.0866874	1.03281	0.08052
Gm7457__chr6	0.0839336	0.0866874	1.03281	0.08052
Slc25a2__chr18	0.0839336	0.0866687	1.03259	0.08052
Crabp2__chr3	0.0839336	0.0866385	1.03223	0.08052
G6pd2__chr5	0.0839336	0.0866385	1.03223	0.08052
Chrnd__chr1	0.0839336	0.086636	1.0322	0.08052
Fmr1nb__chrX	0.0839336	0.086593	1.03168	0.08052
Vmn2r81__chr10	0.0839336	0.0865449	1.03111	0.08052
Hist1h3d__chr13	0.0839336	0.0865422	1.03108	0.08052
1700030J22Rik__chr8	0.0839336	0.0865354	1.031	0.08052
Il18rap__chr1	0.0839336	0.0865354	1.031	0.08052
Scrt1__chr15	0.0839336	0.0865118	1.03072	0.08052
Prf1__chr10	0.0839336	0.0865055	1.03064	0.08052
2010005H15Rik__chr16	0.0839336	0.0864315	1.02976	0.08052
Scn10a__chr9	0.0839336	0.0864135	1.02955	0.08052
Esco2__chr14	0.0839336	0.0863975	1.02936	0.08052
Foxd4__chr19	0.0839336	0.0863916	1.02928	0.08052
BC021614__chr19	0.0839336	0.0863899	1.02926	0.08052
EU599041__chr7	0.0839336	0.0863899	1.02926	0.08052
Gm14548__chr7	0.0839336	0.0863899	1.02926	0.08052
Sorcs3__chr19	0.0839336	0.0863899	1.02926	0.08052
Arhgap33__chr7	0.0839336	0.0863808	1.02916	0.08052
1700047E10Rik__chr14	0.0839336	0.0862454	1.02754	0.08052
Gpr12__chr5	0.0839336	0.0862221	1.02727	0.08052
Apitd1__chr4	0.0839336	0.0861639	1.02657	0.08052
Slc26a1__chr5	0.0839336	0.0861459	1.02636	0.08052
4930433I11Rik__chr7	0.0839336	0.0861434	1.02633	0.08052
Dio3os__chr12	0.0839336	0.0861343	1.02622	0.08052
Cblc__chr7	0.0839336	0.0861189	1.02604	0.08052
Irg1__chr14	0.0839336	0.0860959	1.02576	0.08052
Topaz1__chr9	0.0839336	0.0860828	1.02561	0.08052
Bhmt__chr13	0.0839336	0.0860733	1.02549	0.08052
Klhl35__chr7	0.0839336	0.0860733	1.02549	0.08052
Myh15__chr16	0.0839336	0.0860733	1.02549	0.08052
Smc1b__chr15	0.0839336	0.0860733	1.02549	0.08052
Tdg__chr10	0.0839336	0.0860733	1.02549	0.08052
4933401P06Rik__chr5	0.0839336	0.0860524	1.02524	0.08052
Prdx6b__chr2	0.0839336	0.0860524	1.02524	0.08052
Rgs8__chr1	0.0839336	0.0860524	1.02524	0.08052
Stap1__chr5	0.0839336	0.0860312	1.02499	0.08052
Tex33__chr15	0.0839336	0.0860312	1.02499	0.08052
Crmp1__chr5	0.0839336	0.0860189	1.02485	0.08052
Olfml2a__chr2	0.0839336	0.0860184	1.02484	0.08052
Cyp2b10__chr7	0.0839336	0.0859792	1.02437	0.08052
Slfn3__chr11	0.0839336	0.0859595	1.02414	0.08052
Nfasc__chr1	0.0839336	0.085953	1.02406	0.08052
Gbx2__chr1	0.0839336	0.085924	1.02371	0.08052
Lrfn1__chr7	0.0839336	0.0859171	1.02363	0.08052
Ikzf4__chr10	0.0839336	0.0858885	1.02329	0.08052
Ccdc150__chr1	0.0839336	0.0858864	1.02327	0.08052
Hdhd1a__chr18	0.0839336	0.0858856	1.02326	0.08052
Gm5643__chrX	0.0839336	0.0858574	1.02292	0.08052
Fer1l4__chr2	0.0839336	0.0858391	1.0227	0.08052
4933411K16Rik__chr19	0.0839336	0.0858123	1.02238	0.08052
Rnf180__chr13	0.0839336	0.0858123	1.02238	0.08052
Card14__chr11	0.0839336	0.0858021	1.02226	0.08052
Dusp9__chrX	0.0839336	0.0857653	1.02182	0.08052
Olfr745__chr14	0.0839336	0.0857358	1.02147	0.08052
1700129C05Rik__chr14	0.0839336	0.0857285	1.02138	0.08052
Col11a2__chr17	0.0839336	0.0857252	1.02135	0.08052
1810065E05Rik__chr11	0.0839336	0.0857235	1.02133	0.08052
Ankrd13d__chr19	0.0839336	0.0856747	1.02074	0.08052
Arx__chrX	0.0839336	0.0856747	1.02074	0.08052
Avpr2__chrX	0.0839336	0.0856747	1.02074	0.08052
Dmbx1__chr4	0.0839336	0.0856747	1.02074	0.08052
Fezf1__chr6	0.0839336	0.0856747	1.02074	0.08052
Hist1h4c__chr13	0.0839336	0.0856747	1.02074	0.08052
Mfsd2a__chr4	0.0839336	0.0856747	1.02074	0.08052
Pbx4__chr8	0.0839336	0.0856747	1.02074	0.08052
Pitx1__chr13	0.0839336	0.0856747	1.02074	0.08052
Trim38__chr13	0.0839336	0.0856747	1.02074	0.08052
Lax1__chr1	0.0839336	0.0856183	1.02007	0.08052
Trpc4__chr3	0.0839336	0.0856132	1.02001	0.08052
Oprl1__chr2	0.0839336	0.0856013	1.01987	0.08052
F9__chrX	0.0839336	0.0855999	1.01985	0.08052
Gm2848__chr13	0.0839336	0.0855999	1.01985	0.08052
Gm4858__chr3	0.0839336	0.0855999	1.01985	0.08052
Pla2g10__chr16	0.0839336	0.0855999	1.01985	0.08052
Proca1__chr11	0.0839336	0.0855802	1.01962	0.08052
Gp1ba__chr11	0.0839336	0.0855721	1.01952	0.08052
Aqp5__chr15	0.0839336	0.0855643	1.01943	0.08052
Dmkn__chr7	0.0839336	0.0855478	1.01923	0.08052
Duox1__chr2	0.0839336	0.0855315	1.01904	0.08052
Cacna2d3__chr14	0.0839336	0.0855254	1.01897	0.08052
1810062G17Rik__chr3	0.0839336	0.0855055	1.01873	0.08052
Kcns3__chr12	0.0839336	0.0854953	1.01861	0.08052
Fbxw10__chr11	0.0839336	0.0854835	1.01847	0.08052
D430041D05Rik__chr2	0.0839336	0.0854671	1.01827	0.08052
Nr2e1__chr10	0.0839336	0.0854606	1.01819	0.08052
Atp2b3__chrX	0.0839336	0.0854573	1.01815	0.08052
Tmigd1__chr11	0.0839336	0.0854573	1.01815	0.08052
Morn5__chr2	0.0839336	0.0854466	1.01803	0.08052
Mill2__chr7	0.0839336	0.0854237	1.01775	0.08052
Tll1__chr8	0.0839336	0.0854211	1.01772	0.08052
Fam184b__chr5	0.0839336	0.0854065	1.01755	0.08052
4930578C19Rik__chrX	0.0839336	0.0853973	1.01744	0.08052
4930465M20Rik__chr12	0.0839336	0.0853948	1.01741	0.08052
Glp2r__chr11	0.0839336	0.0853948	1.01741	0.08052
Gm12789__chr4	0.0839336	0.0853948	1.01741	0.08052
Grik4__chr9	0.0839336	0.0853948	1.01741	0.08052
Myf5__chr10	0.0839336	0.0853948	1.01741	0.08052
Spata18__chr5	0.0839336	0.0853948	1.01741	0.08052
9130209A04Rik__chr18	0.0839336	0.0853803	1.01724	0.08052
Astn1__chr1	0.0839336	0.0853766	1.01719	0.08052
Gm16907__chr13	0.0839336	0.0853661	1.01707	0.08052
Iqub__chr6	0.0839336	0.0853651	1.01706	0.08052
Foxn1__chr11	0.0839336	0.0853628	1.01703	0.08052
Gm5087__chr14	0.0839336	0.0853628	1.01703	0.08052
9130017N09Rik__chr10	0.0839336	0.0852755	1.01599	0.08052
Cct6b__chr11	0.0839336	0.0852755	1.01599	0.08052
Oog3__chr4	0.0839336	0.0852755	1.01599	0.08052
Gm13629__chr2	0.0839336	0.0852695	1.01592	0.08052
Htr1f__chr16	0.0839336	0.0852577	1.01578	0.08052
Stil__chr4	0.0839336	0.0852512	1.0157	0.08052
Brca1__chr11	0.0839336	0.0852063	1.01516	0.08052
1700120G07Rik__chr7	0.0839336	0.0851907	1.01498	0.08052
Tlr8__chrX	0.0839336	0.0851826	1.01488	0.08052
1700025M24Rik__chr5	0.0839336	0.0851617	1.01463	0.08052
Ccr3__chr9	0.0839336	0.0851617	1.01463	0.08052
Cd101__chr3	0.0839336	0.0851617	1.01463	0.08052
Cntn6__chr6	0.0839336	0.0851617	1.01463	0.08052
Cxcr1__chr1	0.0839336	0.0851617	1.01463	0.08052
Gm3230__chr2	0.0839336	0.0851617	1.01463	0.08052
Lhx9__chr1	0.0839336	0.0851617	1.01463	0.08052
Ltb__chr17	0.0839336	0.0851617	1.01463	0.08052
Pram1__chr17	0.0839336	0.0851617	1.01463	0.08052
Slc34a1__chr13	0.0839336	0.0851617	1.01463	0.08052
Tmem52b__chr6	0.0839336	0.0851617	1.01463	0.08052
Vmn1r89__chr7	0.0839336	0.0851582	1.01459	0.08052
1700101I11Rik__chr6	0.0839336	0.0851547	1.01455	0.08052
Snord8__chr14	0.0839336	0.0851547	1.01455	0.08052
Xkr5__chr8	0.0839336	0.0851547	1.01455	0.08052
5430428K19Rik__chrX	0.0839336	0.0851242	1.01418	0.08052
Gm10768__chr19	0.0839336	0.0851044	1.01395	0.08052
Vmn1r28__chr6	0.0839336	0.0851044	1.01395	0.08052
Ace2__chrX	0.0839336	0.0850986	1.01388	0.08052
F2rl1__chr13	0.0839336	0.0850852	1.01372	0.08052
Nlrp4e__chr7	0.0839336	0.0850698	1.01354	0.08052
2900093L17Rik__chr4	0.0839336	0.0850506	1.01331	0.08052
Gm12522__chr3	0.0839336	0.0850506	1.01331	0.08052
Skint8__chr4	0.0839336	0.0850506	1.01331	0.08052
St8sia3__chr18	0.0839336	0.0850506	1.01331	0.08052
Zfp831__chr2	0.0839336	0.0850506	1.01331	0.08052
Satb2__chr1	0.0839336	0.0850263	1.01302	0.08052
St8sia1__chr6	0.0839336	0.0850263	1.01302	0.08052
Cpb2__chr14	0.0839336	0.0850086	1.01281	0.08052
Kcnh3__chr15	0.0839336	0.0850086	1.01281	0.08052
Mir1954__chr2	0.0839336	0.0850077	1.0128	0.08052
Nkx6-3__chr8	0.0839336	0.0850077	1.0128	0.08052
Chi3l1__chr1	0.0839336	0.0850048	1.01276	0.08052
Rsph9__chr17	0.0839336	0.0849988	1.01269	0.08052
Il2__chr3	0.0839336	0.0849625	1.01226	0.08052
Wbscr25__chr5	0.0839336	0.0849562	1.01218	0.08052
Traf1__chr2	0.0839336	0.0849478	1.01208	0.08052
Ccdc88c__chr12	0.0839336	0.0849422	1.01202	0.08052
Gm7168__chr17	0.0839336	0.084927	1.01184	0.08052
Kcna6__chr6	0.0839336	0.084927	1.01184	0.08052
Scnn1a__chr6	0.0839336	0.0849223	1.01178	0.08052
Etnk2__chr1	0.0839336	0.0849109	1.01164	0.08052
Mpzl3__chr9	0.0839336	0.0848991	1.0115	0.08052
Clec1b__chr6	0.0839336	0.08489	1.01139	0.08052
Tmem181c-ps__chr17	0.0839336	0.08489	1.01139	0.08052
4921507P07Rik__chr6	0.0839336	0.0848783	1.01126	0.08052
A530058N18Rik__chr2	0.0839336	0.0848783	1.01126	0.08052
Btbd8__chr5	0.0839336	0.0848783	1.01126	0.08052
Rxfp2__chr5	0.0839336	0.0848783	1.01126	0.08052
Spink10__chr18	0.0839336	0.0848783	1.01126	0.08052
Sdk1__chr5	0.0839336	0.0848679	1.01113	0.08052
Slco1c1__chr6	0.0839336	0.0848679	1.01113	0.08052
Sox10__chr15	0.0839336	0.0848679	1.01113	0.08052
Sult1d1__chr5	0.0839336	0.0848679	1.01113	0.08052
Zic2__chr14	0.0839336	0.0848679	1.01113	0.08052
Arsj__chr3	0.0839336	0.0848408	1.01081	0.08052
Aif1l__chr2	0.0839336	0.0848288	1.01067	0.08052
Batf__chr12	0.0839336	0.0848133	1.01048	0.08052
2010204K13Rik__chrX	0.0839336	0.0847905	1.01021	0.08052
Fabp9__chr3	0.0839336	0.0847805	1.01009	0.08052
Ccdc96__chr5	0.0839336	0.0847764	1.01004	0.08052
Slc46a2__chr4	0.0839336	0.0847569	1.00981	0.08052
Acer1__chr17	0.0839336	0.0847295	1.00948	0.08052
Adcy8__chr15	0.0839336	0.0847295	1.00948	0.08052
Cga__chr4	0.0839336	0.0847295	1.00948	0.08052
Crb1__chr1	0.0839336	0.0847295	1.00948	0.08052
Ctsr__chr13	0.0839336	0.0847295	1.00948	0.08052
Gpc5__chr14	0.0839336	0.0847295	1.00948	0.08052
Mamld1__chrX	0.0839336	0.0847295	1.00948	0.08052
Satl1__chrX	0.0839336	0.0847295	1.00948	0.08052
Slc22a13__chr9	0.0839336	0.0847295	1.00948	0.08052
Zdbf2__chr1	0.0839336	0.0847295	1.00948	0.08052
Rep15__chr6	0.0839336	0.0847238	1.00942	0.08052
Efcab5__chr11	0.0839336	0.0847152	1.00931	0.08052
Sp140__chr1	0.0839336	0.0847145	1.0093	0.08052
Srsf12__chr4	0.0839336	0.0846715	1.00879	0.08052
4932416K20Rik__chr8	0.0839336	0.0846661	1.00873	0.08052
Baiap2l2__chr15	0.0839336	0.0846551	1.0086	0.08052
Gm11978__chr11	0.0839336	0.0846384	1.0084	0.08052
Sult1b1__chr5	0.0839336	0.0846384	1.0084	0.08052
6330415B21Rik__chr6	0.0839336	0.0846326	1.00833	0.08052
Vps37d__chr5	0.0839336	0.0846326	1.00833	0.08052
Bmp5__chr9	0.0839336	0.0846113	1.00807	0.08052
2210416O15Rik__chr11	0.0839336	0.0846092	1.00805	0.08052
Six3__chr17	0.0839336	0.0846015	1.00796	0.08052
Tusc5__chr11	0.0839336	0.08459	1.00782	0.08052
Gata3__chr2	0.0839336	0.0845817	1.00772	0.08052
Dusp26__chr8	0.0839336	0.0845688	1.00757	0.08052
D630033O11Rik__chr9	0.0839336	0.0845592	1.00745	0.08052
Sema3g__chr14	0.0839336	0.0845361	1.00718	0.08052
1700109H08Rik__chr5	0.0839336	0.084527	1.00707	0.08052
Gm13031__chr4	0.0839336	0.084527	1.00707	0.08052
Fbxw22__chr9	0.0839336	0.0845155	1.00693	0.08052
Gm5126__chrX	0.0839336	0.0845155	1.00693	0.08052
Lao1__chr4	0.0839336	0.0845155	1.00693	0.08052
Gstcd__chr3	0.0839336	0.0845108	1.00688	0.08052
5330434G04Rik__chrX	0.0839336	0.0845044	1.0068	0.08052
6330549D23Rik__chr3	0.0839336	0.0844962	1.0067	0.08052
Gm12505__chr4	0.0839336	0.0844908	1.00664	0.08052
Tnfrsf22__chr7	0.0839336	0.0844803	1.00651	0.08052
Dmrta1__chr4	0.0839336	0.0844802	1.00651	0.08052
BC048602__chr15	0.0839336	0.0844793	1.0065	0.08052
Gm4922__chr10	0.0839336	0.0844766	1.00647	0.08052
Gm12238__chr11	0.0839336	0.0844711	1.0064	0.08052
Mira__chr6	0.0839336	0.0844711	1.0064	0.08052
Rab44__chr17	0.0839336	0.0844711	1.0064	0.08052
Arnt2__chr7	0.0839336	0.0844662	1.00635	0.08052
Ccdc148__chr2	0.0839336	0.0844662	1.00635	0.08052
Cdh7__chr1	0.0839336	0.0844662	1.00635	0.08052
Duoxa1__chr2	0.0839336	0.0844662	1.00635	0.08052
Gm9833__chr3	0.0839336	0.0844662	1.00635	0.08052
Itga2__chr13	0.0839336	0.0844662	1.00635	0.08052
Lrrc73__chr17	0.0839336	0.0844662	1.00635	0.08052
Tecta__chr9	0.0839336	0.0844662	1.00635	0.08052
Cxcl11__chr5	0.0839336	0.0844449	1.00609	0.08052
4833403I15Rik__chr18	0.0839336	0.0844434	1.00607	0.08052
Efcab9__chr11	0.0839336	0.0844434	1.00607	0.08052
Olfr1258__chr2	0.0839336	0.0844434	1.00607	0.08052
Tekt5__chr16	0.0839336	0.0844434	1.00607	0.08052
Zfp457__chr13	0.0839336	0.0844434	1.00607	0.08052
A930015D03Rik__chr17	0.0839336	0.0844303	1.00592	0.08052
Fam83g__chr11	0.0839336	0.0844303	1.00592	0.08052
Gpr150__chr13	0.0839336	0.0844303	1.00592	0.08052
Kng2__chr16	0.0839336	0.0844303	1.00592	0.08052
Nhs__chrX	0.0839336	0.0844303	1.00592	0.08052
Prss16__chr13	0.0839336	0.0844303	1.00592	0.08052
Slc13a4__chr6	0.0839336	0.0844303	1.00592	0.08052
A330040F15Rik__chr19	0.0839336	0.0844163	1.00575	0.08052
A930024E05Rik__chr5	0.0839336	0.0844163	1.00575	0.08052
Prss27__chr17	0.0839336	0.0844163	1.00575	0.08052
Ccdc116__chr16	0.0839336	0.0844151	1.00574	0.08052
BC100451__chr11	0.0839336	0.0843996	1.00555	0.08052
Kcnc2__chr10	0.0839336	0.0843996	1.00555	0.08052
Mroh7__chr4	0.0839336	0.0843996	1.00555	0.08052
Vmn1r202__chr13	0.0839336	0.0843996	1.00555	0.08052
Has1__chr17	0.0839336	0.0843868	1.0054	0.08052
Gm4787__chr12	0.0839336	0.0843605	1.00509	0.08052
Ntn5__chr7	0.0839336	0.0843605	1.00509	0.08052
Sds__chr5	0.0839336	0.0843605	1.00509	0.08052
Tmprss7__chr16	0.0839336	0.0843605	1.00509	0.08052
Lcn10__chr2	0.0839336	0.0843582	1.00506	0.08052
Tnfsf15__chr4	0.0839336	0.0843582	1.00506	0.08052
Vmn2r89__chr14	0.0839336	0.0843582	1.00506	0.08052
Gm3604__chr13	0.0839336	0.084357	1.00504	0.08052
Gna14__chr19	0.0839336	0.084357	1.00504	0.08052
Ly6f__chr15	0.0839336	0.0843493	1.00495	0.08052
Tex38__chr4	0.0839336	0.0843491	1.00495	0.08052
Myh13__chr11	0.0839336	0.0843435	1.00488	0.08052
4921501E09Rik__chr17	0.0839336	0.0843326	1.00475	0.08052
A730036I17Rik__chr2	0.0839336	0.0843326	1.00475	0.08052
Abca16__chr7	0.0839336	0.0843326	1.00475	0.08052
Adamts18__chr8	0.0839336	0.0843326	1.00475	0.08052
Brsk2__chr7	0.0839336	0.0843326	1.00475	0.08052
Crtam__chr9	0.0839336	0.0843326	1.00475	0.08052
Cyp2w1__chr5	0.0839336	0.0843326	1.00475	0.08052
Dppa4__chr16	0.0839336	0.0843326	1.00475	0.08052
Guca2a__chr4	0.0839336	0.0843326	1.00475	0.08052
Pmel__chr10	0.0839336	0.0843326	1.00475	0.08052
Siglecg__chr7	0.0839336	0.0843326	1.00475	0.08052
Snora30__chr7	0.0839336	0.0843326	1.00475	0.08052
Usp44__chr10	0.0839336	0.0843326	1.00475	0.08052
4833411C07Rik__chr8	0.0839336	0.0843244	1.00466	0.08052
4930519F24Rik__chr9	0.0839336	0.0843244	1.00466	0.08052
Acoxl__chr2	0.0839336	0.0843244	1.00466	0.08052
Ccdc81__chr7	0.0839336	0.0843244	1.00466	0.08052
Cckbr__chr7	0.0839336	0.0843244	1.00466	0.08052
Exo1__chr1	0.0839336	0.0843244	1.00466	0.08052
Hyls1__chr9	0.0839336	0.0843244	1.00466	0.08052
Khdc3__chr9	0.0839336	0.0843244	1.00466	0.08052
Odf3l2__chr10	0.0839336	0.0843244	1.00466	0.08052
Olfr1270__chr2	0.0839336	0.0843244	1.00466	0.08052
Ppef2__chr5	0.0839336	0.0843244	1.00466	0.08052
Serpina5__chr12	0.0839336	0.0843244	1.00466	0.08052
Vmn2r120__chr17	0.0839336	0.0843244	1.00466	0.08052
Zfp473__chr7	0.0839336	0.0843244	1.00466	0.08052
Zfp69__chr4	0.0839336	0.0843244	1.00466	0.08052
1810006J02Rik__chr1	0.0839336	0.0842991	1.00435	0.08052
Cacng1__chr11	0.0839336	0.0842991	1.00435	0.08052
Acsbg1__chr9	0.0839336	0.0842961	1.00432	0.08052
Niacr1__chr5	0.0839336	0.0842961	1.00432	0.08052
4922501L14Rik__chr3	0.0839336	0.0842856	1.00419	0.08052
Cxcr5__chr9	0.0839336	0.0842856	1.00419	0.08052
Gabbr2__chr4	0.0839336	0.0842856	1.00419	0.08052
Riiad1__chr3	0.0839336	0.0842856	1.00419	0.08052
9130206I24Rik__chr4	0.0839336	0.0842778	1.0041	0.08052
Acat3__chr17	0.0839336	0.0842778	1.0041	0.08052
Themis2__chr4	0.0839336	0.0842778	1.0041	0.08052
4930583K01Rik__chr7	0.0839336	0.0842714	1.00402	0.08052
6330403K07Rik__chr11	0.0839336	0.0842714	1.00402	0.08052
A430090L17Rik__chr13	0.0839336	0.0842714	1.00402	0.08052
A830009L08Rik__chr13	0.0839336	0.0842714	1.00402	0.08052
BC048609__chr19	0.0839336	0.0842714	1.00402	0.08052
C87198__chr12	0.0839336	0.0842714	1.00402	0.08052
Chrnb2__chr3	0.0839336	0.0842714	1.00402	0.08052
Gm13078__chr4	0.0839336	0.0842714	1.00402	0.08052
Snx31__chr15	0.0839336	0.0842714	1.00402	0.08052
Sult5a1__chr8	0.0839336	0.0842714	1.00402	0.08052
Trpc2__chr7	0.0839336	0.0842714	1.00402	0.08052
Wdr96__chr19	0.0839336	0.0842714	1.00402	0.08052
Begain__chr12	0.0839336	0.0842612	1.0039	0.08052
Ppp1r1b__chr11	0.0839336	0.0842612	1.0039	0.08052
4933430N04Rik__chr8	0.0839336	0.0842578	1.00386	0.08052
Atp2b2__chr6	0.0839336	0.0842578	1.00386	0.08052
Catsper4__chr4	0.0839336	0.0842578	1.00386	0.08052
Gm5878__chr6	0.0839336	0.0842578	1.00386	0.08052
Kcnh7__chr2	0.0839336	0.0842578	1.00386	0.08052
Atg9b__chr5	0.0839336	0.0842268	1.00349	0.08052
Atp8b5__chr4	0.0839336	0.0842268	1.00349	0.08052
Nptxr__chr15	0.0839336	0.0842268	1.00349	0.08052
Olfr811__chr10	0.0839336	0.0842268	1.00349	0.08052
Zfp57__chr17	0.0839336	0.0842268	1.00349	0.08052
4930549G23Rik__chr18	0.0839336	0.0842245	1.00347	0.08052
Aox3__chr1	0.0839336	0.0842245	1.00347	0.08052
Ccdc18__chr5	0.0839336	0.0842245	1.00347	0.08052
Dazl__chr17	0.0839336	0.0842245	1.00347	0.08052
Frmd7__chrX	0.0839336	0.0842245	1.00347	0.08052
Gm6936__chr16	0.0839336	0.0842245	1.00347	0.08052
Gnaz__chr10	0.0839336	0.0842245	1.00347	0.08052
Hapln4__chr8	0.0839336	0.0842245	1.00347	0.08052
Inhbe__chr10	0.0839336	0.0842245	1.00347	0.08052
Tex15__chr8	0.0839336	0.0842245	1.00347	0.08052
Tnfsf18__chr1	0.0839336	0.0842245	1.00347	0.08052
Tpbg__chr9	0.0839336	0.0842245	1.00347	0.08052
Rpl34__chr3	0.0839336	0.084207	1.00326	0.08052
Pilrb1__chr5	0.0839336	0.0842055	1.00324	0.08052
Snora75__chr1	0.0839336	0.0842055	1.00324	0.08052
Pcdhgc3__chr18	0.0839336	0.0841964	1.00313	0.08052
Eno1__chr4	0.0839336	0.0841893	1.00305	0.08052
Gm5512__chr10	0.0839336	0.0841893	1.00305	0.08052
Greb1__chr12	0.0839336	0.0841893	1.00305	0.08052
1700034F02Rik__chr11	0.0839336	0.0841834	1.00298	0.08052
3300002I08Rik__chr2	0.0839336	0.0841834	1.00298	0.08052
4930417O22Rik__chr11	0.0839336	0.0841834	1.00298	0.08052
Carf__chr1	0.0839336	0.0841834	1.00298	0.08052
Epm2a__chr10	0.0839336	0.0841834	1.00298	0.08052
Gm10941__chr10	0.0839336	0.0841834	1.00298	0.08052
Gpr75__chr11	0.0839336	0.0841834	1.00298	0.08052
Olfr39__chr9	0.0839336	0.0841834	1.00298	0.08052
Ooep__chr9	0.0839336	0.0841834	1.00298	0.08052
Sapcd2__chr2	0.0839336	0.0841834	1.00298	0.08052
Sec14l5__chr16	0.0839336	0.0841834	1.00298	0.08052
Tspan32__chr7	0.0839336	0.0841834	1.00298	0.08052
1700011B04Rik__chr13	0.0839336	0.0841666	1.00278	0.08052
3930402G23Rik__chr8	0.0839336	0.0841666	1.00278	0.08052
4921530L21Rik__chr14	0.0839336	0.0841666	1.00278	0.08052
4930404A10Rik__chr11	0.0839336	0.0841666	1.00278	0.08052
4930519H02Rik__chr5	0.0839336	0.0841666	1.00278	0.08052
4933424G05Rik__chr18	0.0839336	0.0841666	1.00278	0.08052
5730420D15Rik__chr10	0.0839336	0.0841666	1.00278	0.08052
Armc4__chr18	0.0839336	0.0841666	1.00278	0.08052
AU023762__chr9	0.0839336	0.0841666	1.00278	0.08052
Brs3__chrX	0.0839336	0.0841666	1.00278	0.08052
C030029H02Rik__chr7	0.0839336	0.0841666	1.00278	0.08052
Ccdc64b__chr17	0.0839336	0.0841666	1.00278	0.08052
Cnksr2__chrX	0.0839336	0.0841666	1.00278	0.08052
Dsc3__chr18	0.0839336	0.0841666	1.00278	0.08052
Dscam__chr16	0.0839336	0.0841666	1.00278	0.08052
Emx2__chr19	0.0839336	0.0841666	1.00278	0.08052
Frmpd3__chrX	0.0839336	0.0841666	1.00278	0.08052
Gabra6__chr11	0.0839336	0.0841666	1.00278	0.08052
Gm4850__chr1	0.0839336	0.0841666	1.00278	0.08052
Gm5468__chr15	0.0839336	0.0841666	1.00278	0.08052
Gm5591__chr7	0.0839336	0.0841666	1.00278	0.08052
Gm7538__chr5	0.0839336	0.0841666	1.00278	0.08052
Gm9767__chr10	0.0839336	0.0841666	1.00278	0.08052
Golt1a__chr1	0.0839336	0.0841666	1.00278	0.08052
Hsd17b2__chr8	0.0839336	0.0841666	1.00278	0.08052
Ksr2__chr5	0.0839336	0.0841666	1.00278	0.08052
Mep1b__chr18	0.0839336	0.0841666	1.00278	0.08052
Nipal1__chr5	0.0839336	0.0841666	1.00278	0.08052
Olfr935__chr9	0.0839336	0.0841666	1.00278	0.08052
Olfr983__chr9	0.0839336	0.0841666	1.00278	0.08052
Pax9__chr12	0.0839336	0.0841666	1.00278	0.08052
Peg10__chr6	0.0839336	0.0841666	1.00278	0.08052
Rasgef1a__chr6	0.0839336	0.0841666	1.00278	0.08052
Rbpjl__chr2	0.0839336	0.0841666	1.00278	0.08052
Sftpb__chr6	0.0839336	0.0841666	1.00278	0.08052
Slc5a12__chr2	0.0839336	0.0841666	1.00278	0.08052
Snord88c__chr7	0.0839336	0.0841666	1.00278	0.08052
Soga3__chr10	0.0839336	0.0841666	1.00278	0.08052
Thpo__chr16	0.0839336	0.0841666	1.00278	0.08052
Tlx1__chr19	0.0839336	0.0841666	1.00278	0.08052
Tmem169__chr1	0.0839336	0.0841666	1.00278	0.08052
Tnp2__chr16	0.0839336	0.0841666	1.00278	0.08052
Trank1__chr9	0.0839336	0.0841666	1.00278	0.08052
Ttc29__chr8	0.0839336	0.0841666	1.00278	0.08052
Vmn1r213__chr13	0.0839336	0.0841666	1.00278	0.08052
Vmn2r25__chr6	0.0839336	0.0841666	1.00278	0.08052
Vstm5__chr9	0.0839336	0.0841666	1.00278	0.08052
Wnt2__chr6	0.0839336	0.0841666	1.00278	0.08052
Wnt9b__chr11	0.0839336	0.0841666	1.00278	0.08052
4930479M11Rik__chr7	0.0839336	0.0841453	1.00252	0.08052
9930012K11Rik__chr14	0.0839336	0.0841453	1.00252	0.08052
Fam178b__chr1	0.0839336	0.0841453	1.00252	0.08052
Fez1__chr9	0.0839336	0.0841453	1.00252	0.08052
Gm11346__chr13	0.0839336	0.0841453	1.00252	0.08052
Gp6__chr7	0.0839336	0.0841453	1.00252	0.08052
Gpr30__chr5	0.0839336	0.0841453	1.00252	0.08052
Hist3h2ba__chr11	0.0839336	0.0841453	1.00252	0.08052
Mos__chr4	0.0839336	0.0841453	1.00252	0.08052
Nacad__chr11	0.0839336	0.0841453	1.00252	0.08052
Nxnl2__chr13	0.0839336	0.0841453	1.00252	0.08052
Odf3b__chr15	0.0839336	0.0841453	1.00252	0.08052
Pcdhb12__chr18	0.0839336	0.0841453	1.00252	0.08052
Pde6h__chr6	0.0839336	0.0841453	1.00252	0.08052
Phf19__chr2	0.0839336	0.0841453	1.00252	0.08052
Prph__chr15	0.0839336	0.0841453	1.00252	0.08052
Ranbp17__chr11	0.0839336	0.0841453	1.00252	0.08052
Slc27a3__chr3	0.0839336	0.0841453	1.00252	0.08052
Sntb1__chr15	0.0839336	0.0841453	1.00252	0.08052
Zfp618__chr4	0.0839336	0.0841453	1.00252	0.08052
Bmp6__chr13	0.0839336	0.0841163	1.00218	0.08052
Capn12__chr7	0.0839336	0.0841163	1.00218	0.08052
Cxx1a__chrX	0.0839336	0.0841163	1.00218	0.08052
Dcst1__chr3	0.0839336	0.0841163	1.00218	0.08052
Gm1821__chr14	0.0839336	0.0841163	1.00218	0.08052
Hist2h2ac__chr3	0.0839336	0.0841163	1.00218	0.08052
Saa4__chr7	0.0839336	0.0841163	1.00218	0.08052
Snora70__chrX	0.0839336	0.0841163	1.00218	0.08052
Snord47__chr1	0.0839336	0.0841163	1.00218	0.08052
Spata5l1__chr2	0.0839336	0.0841163	1.00218	0.08052
1110028F11Rik__chr11	0.0839336	0.0841149	1.00216	0.08052
Celsr3__chr9	0.0839336	0.0841149	1.00216	0.08052
Chst10__chr1	0.0839336	0.0841149	1.00216	0.08052
Gjb3__chr4	0.0839336	0.0841149	1.00216	0.08052
Gpr39__chr1	0.0839336	0.0841149	1.00216	0.08052
Jph4__chr14	0.0839336	0.0841149	1.00216	0.08052
4930548G14Rik__chr15	0.0839336	0.0841057	1.00205	0.08052
C1ql3__chr2	0.0839336	0.0841057	1.00205	0.08052
Clcn6__chr4	0.0839336	0.0841057	1.00205	0.08052
Foxd2__chr4	0.0839336	0.0841057	1.00205	0.08052
Gm14305__chr2	0.0839336	0.0841057	1.00205	0.08052
Gm266__chr12	0.0839336	0.0841057	1.00205	0.08052
Htr2a__chr14	0.0839336	0.0841057	1.00205	0.08052
Schip1__chr3	0.0839336	0.0841057	1.00205	0.08052
Snord65__chr11	0.0839336	0.0841057	1.00205	0.08052
Tdrd6__chr17	0.0839336	0.0841057	1.00205	0.08052
Tmem125__chr4	0.0839336	0.0841057	1.00205	0.08052
1700012B09Rik__chr9	0.0839336	0.0840242	1.00108	0.08052
3300005D01Rik__chr17	0.0839336	0.0840242	1.00108	0.08052
4930404H11Rik__chr12	0.0839336	0.0840242	1.00108	0.08052
4930515L19Rik__chrX	0.0839336	0.0840242	1.00108	0.08052
9230110C19Rik__chr9	0.0839336	0.0840242	1.00108	0.08052
9330175M20Rik__chr1	0.0839336	0.0840242	1.00108	0.08052
Atp7b__chr8	0.0839336	0.0840242	1.00108	0.08052
Cfhr2__chr1	0.0839336	0.0840242	1.00108	0.08052
Col9a1__chr1	0.0839336	0.0840242	1.00108	0.08052
Dnmt3l__chr10	0.0839336	0.0840242	1.00108	0.08052
E030025P04Rik__chr11	0.0839336	0.0840242	1.00108	0.08052
Gm13704__chr2	0.0839336	0.0840242	1.00108	0.08052
Gm8579__chr6	0.0839336	0.0840242	1.00108	0.08052
Gml__chr15	0.0839336	0.0840242	1.00108	0.08052
Gpr161__chr1	0.0839336	0.0840242	1.00108	0.08052
Lefty1__chr1	0.0839336	0.0840242	1.00108	0.08052
Mab21l2__chr3	0.0839336	0.0840242	1.00108	0.08052
Mir1949__chr18	0.0839336	0.0840242	1.00108	0.08052
Myo1a__chr10	0.0839336	0.0840242	1.00108	0.08052
Npw__chr17	0.0839336	0.0840242	1.00108	0.08052
Olfr1284__chr2	0.0839336	0.0840242	1.00108	0.08052
Olfr1352__chr10	0.0839336	0.0840242	1.00108	0.08052
Plcxd1__chr5	0.0839336	0.0840242	1.00108	0.08052
Ppfia3__chr7	0.0839336	0.0840242	1.00108	0.08052
Prol1__chr5	0.0839336	0.0840242	1.00108	0.08052
Prss57__chr10	0.0839336	0.0840242	1.00108	0.08052
Scg3__chr9	0.0839336	0.0840242	1.00108	0.08052
Serpind1__chr16	0.0839336	0.0840242	1.00108	0.08052
Serpine3__chr14	0.0839336	0.0840242	1.00108	0.08052
Slc24a5__chr2	0.0839336	0.0840242	1.00108	0.08052
Slc27a2__chr2	0.0839336	0.0840242	1.00108	0.08052
Snora3__chr7	0.0839336	0.0840242	1.00108	0.08052
Snord12__chr2	0.0839336	0.0840242	1.00108	0.08052
Snord17__chr2	0.0839336	0.0840242	1.00108	0.08052
Ube2d2b__chr5	0.0839336	0.0840242	1.00108	0.08052
0610012H03Rik__chr2	0.0839336	0.0839336	1	0.08052
0610039K10Rik__chr2	0.0839336	0.0839336	1	0.08052
1110002L01Rik__chr12	0.0839336	0.0839336	1	0.08052
1110017D15Rik__chr4	0.0839336	0.0839336	1	0.08052
1190003K10Rik__chr13	0.0839336	0.0839336	1	0.08052
1300017J02Rik__chr9	0.0839336	0.0839336	1	0.08052
1500002O10Rik__chr2	0.0839336	0.0839336	1	0.08052
1500015L24Rik__chr19	0.0839336	0.0839336	1	0.08052
1600016N20Rik__chr7	0.0839336	0.0839336	1	0.08052
1600023N17Rik__chr5	0.0839336	0.0839336	1	0.08052
1700001C19Rik__chr17	0.0839336	0.0839336	1	0.08052
1700001D01Rik__chr8	0.0839336	0.0839336	1	0.08052
1700001G11Rik__chr14	0.0839336	0.0839336	1	0.08052
1700001G17Rik__chr1	0.0839336	0.0839336	1	0.08052
1700001J03Rik__chr5	0.0839336	0.0839336	1	0.08052
1700001J11Rik__chr9	0.0839336	0.0839336	1	0.08052
1700001K23Rik__chr19	0.0839336	0.0839336	1	0.08052
1700001L19Rik__chr13	0.0839336	0.0839336	1	0.08052
1700001O22Rik__chr2	0.0839336	0.0839336	1	0.08052
1700001P01Rik__chr11	0.0839336	0.0839336	1	0.08052
1700003C15Rik__chr5	0.0839336	0.0839336	1	0.08052
1700003E16Rik__chr6	0.0839336	0.0839336	1	0.08052
1700003H04Rik__chr3	0.0839336	0.0839336	1	0.08052
1700003L19Rik__chr16	0.0839336	0.0839336	1	0.08052
1700003M02Rik__chr4	0.0839336	0.0839336	1	0.08052
1700003P14Rik__chr13	0.0839336	0.0839336	1	0.08052
1700006A11Rik__chr3	0.0839336	0.0839336	1	0.08052
1700006E09Rik__chr11	0.0839336	0.0839336	1	0.08052
1700006F04Rik__chr14	0.0839336	0.0839336	1	0.08052
1700007B14Rik__chr8	0.0839336	0.0839336	1	0.08052
1700007F19Rik__chr3	0.0839336	0.0839336	1	0.08052
1700007G11Rik__chr5	0.0839336	0.0839336	1	0.08052
1700008F21Rik__chr8	0.0839336	0.0839336	1	0.08052
1700008O03Rik__chr7	0.0839336	0.0839336	1	0.08052
1700009C05Rik__chr6	0.0839336	0.0839336	1	0.08052
1700009N14Rik__chr4	0.0839336	0.0839336	1	0.08052
1700010B08Rik__chr2	0.0839336	0.0839336	1	0.08052
1700010D01Rik__chrX	0.0839336	0.0839336	1	0.08052
1700010J16Rik__chr10	0.0839336	0.0839336	1	0.08052
1700011E24Rik__chr17	0.0839336	0.0839336	1	0.08052
1700012B07Rik__chr11	0.0839336	0.0839336	1	0.08052
1700012D14Rik__chr7	0.0839336	0.0839336	1	0.08052
1700012I11Rik__chr15	0.0839336	0.0839336	1	0.08052
1700013H16Rik__chrX	0.0839336	0.0839336	1	0.08052
1700015E13Rik__chr1	0.0839336	0.0839336	1	0.08052
1700016C15Rik__chr1	0.0839336	0.0839336	1	0.08052
1700016G22Rik__chr13	0.0839336	0.0839336	1	0.08052
1700016H13Rik__chr5	0.0839336	0.0839336	1	0.08052
1700016K19Rik__chr11	0.0839336	0.0839336	1	0.08052
1700016L04Rik__chr10	0.0839336	0.0839336	1	0.08052
1700016L21Rik__chr1	0.0839336	0.0839336	1	0.08052
1700017D01Rik__chr19	0.0839336	0.0839336	1	0.08052
1700017G19Rik__chr3	0.0839336	0.0839336	1	0.08052
1700017J07Rik__chr2	0.0839336	0.0839336	1	0.08052
1700018B08Rik__chr8	0.0839336	0.0839336	1	0.08052
1700018B24Rik__chr3	0.0839336	0.0839336	1	0.08052
1700018C11Rik__chr4	0.0839336	0.0839336	1	0.08052
1700019A02Rik__chr1	0.0839336	0.0839336	1	0.08052
1700019D03Rik__chr1	0.0839336	0.0839336	1	0.08052
1700019E08Rik__chr2	0.0839336	0.0839336	1	0.08052
1700019G24Rik__chr6	0.0839336	0.0839336	1	0.08052
1700019L03Rik__chr2	0.0839336	0.0839336	1	0.08052
1700019N19Rik__chr19	0.0839336	0.0839336	1	0.08052
1700020L24Rik__chr11	0.0839336	0.0839336	1	0.08052
1700020M21Rik__chr9	0.0839336	0.0839336	1	0.08052
1700020N01Rik__chr10	0.0839336	0.0839336	1	0.08052
1700021F07Rik__chr2	0.0839336	0.0839336	1	0.08052
1700021N21Rik__chr4	0.0839336	0.0839336	1	0.08052
1700022E09Rik__chr16	0.0839336	0.0839336	1	0.08052
1700023F02Rik__chr10	0.0839336	0.0839336	1	0.08052
1700024B18Rik__chr14	0.0839336	0.0839336	1	0.08052
1700024F13Rik__chr13	0.0839336	0.0839336	1	0.08052
1700024G13Rik__chr14	0.0839336	0.0839336	1	0.08052
1700024P16Rik__chr4	0.0839336	0.0839336	1	0.08052
1700025B11Rik__chr15	0.0839336	0.0839336	1	0.08052
1700025F22Rik__chr19	0.0839336	0.0839336	1	0.08052
1700025K24Rik__chr17	0.0839336	0.0839336	1	0.08052
1700026D08Rik__chr7	0.0839336	0.0839336	1	0.08052
1700027I24Rik__chr9	0.0839336	0.0839336	1	0.08052
1700028B04Rik__chr7	0.0839336	0.0839336	1	0.08052
1700028J19Rik__chr7	0.0839336	0.0839336	1	0.08052
1700028K03Rik__chr5	0.0839336	0.0839336	1	0.08052
1700028M03Rik__chr3	0.0839336	0.0839336	1	0.08052
1700028P15Rik__chr2	0.0839336	0.0839336	1	0.08052
1700029B22Rik__chr7	0.0839336	0.0839336	1	0.08052
1700029M20Rik__chr4	0.0839336	0.0839336	1	0.08052
1700029P11Rik__chr15	0.0839336	0.0839336	1	0.08052
1700030F18Rik__chr15	0.0839336	0.0839336	1	0.08052
1700030L20Rik__chr3	0.0839336	0.0839336	1	0.08052
1700030M09Rik__chr8	0.0839336	0.0839336	1	0.08052
1700030O20Rik__chr10	0.0839336	0.0839336	1	0.08052
1700031F05Rik__chrX	0.0839336	0.0839336	1	0.08052
1700031M16Rik__chr15	0.0839336	0.0839336	1	0.08052
1700031P21Rik__chr12	0.0839336	0.0839336	1	0.08052
1700034E13Rik__chr18	0.0839336	0.0839336	1	0.08052
1700034J05Rik__chr6	0.0839336	0.0839336	1	0.08052
1700034P13Rik__chr1	0.0839336	0.0839336	1	0.08052
1700036G14Rik__chr3	0.0839336	0.0839336	1	0.08052
1700039E15Rik__chr7	0.0839336	0.0839336	1	0.08052
1700039E22Rik__chr19	0.0839336	0.0839336	1	0.08052
1700040N02Rik__chr2	0.0839336	0.0839336	1	0.08052
1700041M19Rik__chr16	0.0839336	0.0839336	1	0.08052
1700042B14Rik__chrX	0.0839336	0.0839336	1	0.08052
1700042G15Rik__chr4	0.0839336	0.0839336	1	0.08052
1700044C05Rik__chr14	0.0839336	0.0839336	1	0.08052
1700045H11Rik__chr4	0.0839336	0.0839336	1	0.08052
1700045I19Rik__chrX	0.0839336	0.0839336	1	0.08052
1700046C09Rik__chr11	0.0839336	0.0839336	1	0.08052
1700047L14Rik__chr5	0.0839336	0.0839336	1	0.08052
1700047M11Rik__chr1	0.0839336	0.0839336	1	0.08052
1700048M11Rik__chr16	0.0839336	0.0839336	1	0.08052
1700052I22Rik__chr12	0.0839336	0.0839336	1	0.08052
1700054A03Rik__chr19	0.0839336	0.0839336	1	0.08052
1700054M17Rik__chr2	0.0839336	0.0839336	1	0.08052
1700057G04Rik__chr9	0.0839336	0.0839336	1	0.08052
1700057H15Rik__chr4	0.0839336	0.0839336	1	0.08052
1700058G18Rik__chr10	0.0839336	0.0839336	1	0.08052
1700060C16Rik__chr6	0.0839336	0.0839336	1	0.08052
1700060C20Rik__chr2	0.0839336	0.0839336	1	0.08052
1700061F12Rik__chr2	0.0839336	0.0839336	1	0.08052
1700061I17Rik__chr3	0.0839336	0.0839336	1	0.08052
1700063A18Rik__chr1	0.0839336	0.0839336	1	0.08052
1700064J06Rik__chr10	0.0839336	0.0839336	1	0.08052
1700065D16Rik__chr9	0.0839336	0.0839336	1	0.08052
1700065I17Rik__chr18	0.0839336	0.0839336	1	0.08052
1700065J11Rik__chr6	0.0839336	0.0839336	1	0.08052
1700065O20Rik__chr18	0.0839336	0.0839336	1	0.08052
1700066B17Rik__chr1	0.0839336	0.0839336	1	0.08052
1700066J24Rik__chr4	0.0839336	0.0839336	1	0.08052
1700066N21Rik__chr5	0.0839336	0.0839336	1	0.08052
1700067K01Rik__chr8	0.0839336	0.0839336	1	0.08052
1700069L16Rik__chr5	0.0839336	0.0839336	1	0.08052
1700071M16Rik__chr17	0.0839336	0.0839336	1	0.08052
1700074H08Rik__chr13	0.0839336	0.0839336	1	0.08052
1700074P13Rik__chr6	0.0839336	0.0839336	1	0.08052
1700080E11Rik__chr9	0.0839336	0.0839336	1	0.08052
1700080N15Rik__chr2	0.0839336	0.0839336	1	0.08052
1700081H22Rik__chr7	0.0839336	0.0839336	1	0.08052
1700084F23Rik__chr13	0.0839336	0.0839336	1	0.08052
1700085C21Rik__chr12	0.0839336	0.0839336	1	0.08052
1700092E19Rik__chr13	0.0839336	0.0839336	1	0.08052
1700092K14Rik__chr11	0.0839336	0.0839336	1	0.08052
1700092M07Rik__chr19	0.0839336	0.0839336	1	0.08052
1700093K21Rik__chr11	0.0839336	0.0839336	1	0.08052
1700094J05Rik__chr10	0.0839336	0.0839336	1	0.08052
1700101E01Rik__chr2	0.0839336	0.0839336	1	0.08052
1700102H20Rik__chr17	0.0839336	0.0839336	1	0.08052
1700104A03Rik__chr9	0.0839336	0.0839336	1	0.08052
1700108J01Rik__chr14	0.0839336	0.0839336	1	0.08052
1700109G14Rik__chr14	0.0839336	0.0839336	1	0.08052
1700109G15Rik__chr11	0.0839336	0.0839336	1	0.08052
1700110C19Rik__chr17	0.0839336	0.0839336	1	0.08052
1700111N16Rik__chrX	0.0839336	0.0839336	1	0.08052
1700112H15Rik__chr1	0.0839336	0.0839336	1	0.08052
1700112J05Rik__chr5	0.0839336	0.0839336	1	0.08052
1700113H08Rik__chr10	0.0839336	0.0839336	1	0.08052
1700119H24Rik__chr16	0.0839336	0.0839336	1	0.08052
1700120E14Rik__chr18	0.0839336	0.0839336	1	0.08052
1700121N20Rik__chr12	0.0839336	0.0839336	1	0.08052
1700122O11Rik__chr17	0.0839336	0.0839336	1	0.08052
1700123K08Rik__chr5	0.0839336	0.0839336	1	0.08052
1700125G02Rik__chr4	0.0839336	0.0839336	1	0.08052
1700125H20Rik__chr11	0.0839336	0.0839336	1	0.08052
1700128A07Rik__chr14	0.0839336	0.0839336	1	0.08052
1810007C17Rik__chr12	0.0839336	0.0839336	1	0.08052
1810008I18Rik__chr7	0.0839336	0.0839336	1	0.08052
1810010D01Rik__chr7	0.0839336	0.0839336	1	0.08052
1810012K16Rik__chr8	0.0839336	0.0839336	1	0.08052
1810019J16Rik__chr4	0.0839336	0.0839336	1	0.08052
1810020O05Rik__chr6	0.0839336	0.0839336	1	0.08052
1810024B03Rik__chr2	0.0839336	0.0839336	1	0.08052
1810035I16Rik__chr4	0.0839336	0.0839336	1	0.08052
1810046K07Rik__chr9	0.0839336	0.0839336	1	0.08052
2010001M06Rik__chr5	0.0839336	0.0839336	1	0.08052
2010003K11Rik__chr19	0.0839336	0.0839336	1	0.08052
2010009K17Rik__chr2	0.0839336	0.0839336	1	0.08052
2010010A06Rik__chr18	0.0839336	0.0839336	1	0.08052
2010016I18Rik__chr3	0.0839336	0.0839336	1	0.08052
2010106E10Rik__chrX	0.0839336	0.0839336	1	0.08052
2010109A12Rik__chr5	0.0839336	0.0839336	1	0.08052
2010300C02Rik__chr1	0.0839336	0.0839336	1	0.08052
2010308F09Rik__chrX	0.0839336	0.0839336	1	0.08052
2200002J24Rik__chr7	0.0839336	0.0839336	1	0.08052
2210409E12Rik__chr11	0.0839336	0.0839336	1	0.08052
2210414B05Rik__chr4	0.0839336	0.0839336	1	0.08052
2210417A02Rik__chr5	0.0839336	0.0839336	1	0.08052
2210420H20Rik__chr18	0.0839336	0.0839336	1	0.08052
2300002M23Rik__chr17	0.0839336	0.0839336	1	0.08052
2300003K06Rik__chr11	0.0839336	0.0839336	1	0.08052
2300005B03Rik__chr15	0.0839336	0.0839336	1	0.08052
2310001K24Rik__chr2	0.0839336	0.0839336	1	0.08052
2310002F09Rik__chr7	0.0839336	0.0839336	1	0.08052
2310005E17Rik__chr13	0.0839336	0.0839336	1	0.08052
2310034C09Rik__chr16	0.0839336	0.0839336	1	0.08052
2310042E22Rik__chr16	0.0839336	0.0839336	1	0.08052
2310043O21Rik__chr15	0.0839336	0.0839336	1	0.08052
2310057J18Rik__chr10	0.0839336	0.0839336	1	0.08052
2310061N02Rik__chr16	0.0839336	0.0839336	1	0.08052
2310065F04Rik__chr11	0.0839336	0.0839336	1	0.08052
2410012M07Rik__chr9	0.0839336	0.0839336	1	0.08052
2410017I17Rik__chr17	0.0839336	0.0839336	1	0.08052
2410141K09Rik__chr13	0.0839336	0.0839336	1	0.08052
2510003D18Rik__chr3	0.0839336	0.0839336	1	0.08052
2600006L11Rik__chr9	0.0839336	0.0839336	1	0.08052
2610027K06Rik__chr11	0.0839336	0.0839336	1	0.08052
2610028E06Rik__chr4	0.0839336	0.0839336	1	0.08052
2610028H24Rik__chr10	0.0839336	0.0839336	1	0.08052
2610035F20Rik__chr14	0.0839336	0.0839336	1	0.08052
2610100L16Rik__chr3	0.0839336	0.0839336	1	0.08052
2610206C17Rik__chr7	0.0839336	0.0839336	1	0.08052
2610316D01Rik__chr3	0.0839336	0.0839336	1	0.08052
2610318N02Rik__chr16	0.0839336	0.0839336	1	0.08052
2700086A05Rik__chr6	0.0839336	0.0839336	1	0.08052
2700089I24Rik__chr19	0.0839336	0.0839336	1	0.08052
2810011L19Rik__chr12	0.0839336	0.0839336	1	0.08052
2810032G03Rik__chr12	0.0839336	0.0839336	1	0.08052
2810404M03Rik__chr8	0.0839336	0.0839336	1	0.08052
2810408A11Rik__chr11	0.0839336	0.0839336	1	0.08052
2810442N19Rik__chr1	0.0839336	0.0839336	1	0.08052
2810459M11Rik__chr1	0.0839336	0.0839336	1	0.08052
2810471M01Rik__chr11	0.0839336	0.0839336	1	0.08052
2900011O08Rik__chr16	0.0839336	0.0839336	1	0.08052
2900057B20Rik__chr18	0.0839336	0.0839336	1	0.08052
3010033K07Rik__chr8	0.0839336	0.0839336	1	0.08052
3100003L05Rik__chr7	0.0839336	0.0839336	1	0.08052
3110009F21Rik__chr12	0.0839336	0.0839336	1	0.08052
3110035E14Rik__chr1	0.0839336	0.0839336	1	0.08052
3110039I08Rik__chr9	0.0839336	0.0839336	1	0.08052
3110039M20Rik__chr12	0.0839336	0.0839336	1	0.08052
3110082J24Rik__chr5	0.0839336	0.0839336	1	0.08052
3830408C21Rik__chr13	0.0839336	0.0839336	1	0.08052
3830417A13Rik__chrX	0.0839336	0.0839336	1	0.08052
4732456N10Rik__chr15	0.0839336	0.0839336	1	0.08052
4732490B19Rik__chr11	0.0839336	0.0839336	1	0.08052
4833423E24Rik__chr2	0.0839336	0.0839336	1	0.08052
4833424O15Rik__chr3	0.0839336	0.0839336	1	0.08052
4833428L15Rik__chr9	0.0839336	0.0839336	1	0.08052
4921504E06Rik__chr2	0.0839336	0.0839336	1	0.08052
4921506M07Rik__chr12	0.0839336	0.0839336	1	0.08052
4921507L20Rik__chr2	0.0839336	0.0839336	1	0.08052
4921508D12Rik__chr2	0.0839336	0.0839336	1	0.08052
4921509C19Rik__chr2	0.0839336	0.0839336	1	0.08052
4921509O07Rik__chr13	0.0839336	0.0839336	1	0.08052
4921511C10Rik__chr3	0.0839336	0.0839336	1	0.08052
4921511C20Rik__chrX	0.0839336	0.0839336	1	0.08052
4921511H03Rik__chr5	0.0839336	0.0839336	1	0.08052
4921511I17Rik__chr12	0.0839336	0.0839336	1	0.08052
4921517D22Rik__chr13	0.0839336	0.0839336	1	0.08052
4921524L21Rik__chr18	0.0839336	0.0839336	1	0.08052
4921525B02Rik__chr14	0.0839336	0.0839336	1	0.08052
4921525O09Rik__chr13	0.0839336	0.0839336	1	0.08052
4921530D09Rik__chr2	0.0839336	0.0839336	1	0.08052
4922502D21Rik__chr6	0.0839336	0.0839336	1	0.08052
4922502N22Rik__chr6	0.0839336	0.0839336	1	0.08052
4922505E12Rik__chr1	0.0839336	0.0839336	1	0.08052
4930401C15Rik__chr10	0.0839336	0.0839336	1	0.08052
4930402F06Rik__chr2	0.0839336	0.0839336	1	0.08052
4930402F11Rik__chr7	0.0839336	0.0839336	1	0.08052
4930402K13Rik__chrX	0.0839336	0.0839336	1	0.08052
4930404A05Rik__chr16	0.0839336	0.0839336	1	0.08052
4930404I05Rik__chr16	0.0839336	0.0839336	1	0.08052
4930405A10Rik__chr14	0.0839336	0.0839336	1	0.08052
4930405A21Rik__chr2	0.0839336	0.0839336	1	0.08052
4930405P13Rik__chr11	0.0839336	0.0839336	1	0.08052
4930406D18Rik__chr3	0.0839336	0.0839336	1	0.08052
4930407I10Rik__chr15	0.0839336	0.0839336	1	0.08052
4930413M19Rik__chr14	0.0839336	0.0839336	1	0.08052
4930414N06Rik__chr19	0.0839336	0.0839336	1	0.08052
4930415L06Rik__chrX	0.0839336	0.0839336	1	0.08052
4930417O13Rik__chr6	0.0839336	0.0839336	1	0.08052
4930419G24Rik__chr3	0.0839336	0.0839336	1	0.08052
4930423M02Rik__chr4	0.0839336	0.0839336	1	0.08052
4930425K10Rik__chr5	0.0839336	0.0839336	1	0.08052
4930426D05Rik__chr18	0.0839336	0.0839336	1	0.08052
4930426L09Rik__chr2	0.0839336	0.0839336	1	0.08052
4930428E07Rik__chr12	0.0839336	0.0839336	1	0.08052
4930428O21Rik__chr5	0.0839336	0.0839336	1	0.08052
4930429D17Rik__chr5	0.0839336	0.0839336	1	0.08052
4930430D24Rik__chrX	0.0839336	0.0839336	1	0.08052
4930430F21Rik__chr15	0.0839336	0.0839336	1	0.08052
4930432K09Rik__chr5	0.0839336	0.0839336	1	0.08052
4930432K21Rik__chr8	0.0839336	0.0839336	1	0.08052
4930433B08Rik__chr3	0.0839336	0.0839336	1	0.08052
4930434J06Rik__chr14	0.0839336	0.0839336	1	0.08052
4930435E12Rik__chr16	0.0839336	0.0839336	1	0.08052
4930438E09Rik__chr14	0.0839336	0.0839336	1	0.08052
4930440C22Rik__chr1	0.0839336	0.0839336	1	0.08052
4930441J16Rik__chr2	0.0839336	0.0839336	1	0.08052
4930441O14Rik__chr13	0.0839336	0.0839336	1	0.08052
4930442J19Rik__chr2	0.0839336	0.0839336	1	0.08052
4930442L01Rik__chr3	0.0839336	0.0839336	1	0.08052
4930443O20Rik__chr2	0.0839336	0.0839336	1	0.08052
4930444F02Rik__chr10	0.0839336	0.0839336	1	0.08052
4930444M15Rik__chr14	0.0839336	0.0839336	1	0.08052
4930444P10Rik__chr1	0.0839336	0.0839336	1	0.08052
4930447C04Rik__chr12	0.0839336	0.0839336	1	0.08052
4930447K03Rik__chr13	0.0839336	0.0839336	1	0.08052
4930448F12Rik__chr13	0.0839336	0.0839336	1	0.08052
4930448H16Rik__chr5	0.0839336	0.0839336	1	0.08052
4930448I18Rik__chr5	0.0839336	0.0839336	1	0.08052
4930449E01Rik__chr14	0.0839336	0.0839336	1	0.08052
4930449E18Rik__chr19	0.0839336	0.0839336	1	0.08052
4930452G13Rik__chr14	0.0839336	0.0839336	1	0.08052
4930452N14Rik__chr1	0.0839336	0.0839336	1	0.08052
4930455D15Rik__chr18	0.0839336	0.0839336	1	0.08052
4930455J16Rik__chr13	0.0839336	0.0839336	1	0.08052
4930456L15Rik__chr4	0.0839336	0.0839336	1	0.08052
4930465A12Rik__chr4	0.0839336	0.0839336	1	0.08052
4930467D21Rik__chr5	0.0839336	0.0839336	1	0.08052
4930467E23Rik__chr8	0.0839336	0.0839336	1	0.08052
4930467K11Rik__chr10	0.0839336	0.0839336	1	0.08052
4930469G21Rik__chr1	0.0839336	0.0839336	1	0.08052
4930470P17Rik__chr2	0.0839336	0.0839336	1	0.08052
4930471G03Rik__chr18	0.0839336	0.0839336	1	0.08052
4930471I20Rik__chr2	0.0839336	0.0839336	1	0.08052
4930474H20Rik__chr14	0.0839336	0.0839336	1	0.08052
4930474M22Rik__chr17	0.0839336	0.0839336	1	0.08052
4930474N05Rik__chr14	0.0839336	0.0839336	1	0.08052
4930474N09Rik__chr12	0.0839336	0.0839336	1	0.08052
4930479D17Rik__chr6	0.0839336	0.0839336	1	0.08052
4930480K15Rik__chr17	0.0839336	0.0839336	1	0.08052
4930480M12Rik__chr12	0.0839336	0.0839336	1	0.08052
4930483O08Rik__chr7	0.0839336	0.0839336	1	0.08052
4930486I03Rik__chr1	0.0839336	0.0839336	1	0.08052
4930487H11Rik__chr1	0.0839336	0.0839336	1	0.08052
4930488L21Rik__chr8	0.0839336	0.0839336	1	0.08052
4930500F04Rik__chr5	0.0839336	0.0839336	1	0.08052
4930500L23Rik__chr5	0.0839336	0.0839336	1	0.08052
4930502E09Rik__chr11	0.0839336	0.0839336	1	0.08052
4930502E18Rik__chrX	0.0839336	0.0839336	1	0.08052
4930503E14Rik__chr14	0.0839336	0.0839336	1	0.08052
4930503E24Rik__chr10	0.0839336	0.0839336	1	0.08052
4930505G20Rik__chr14	0.0839336	0.0839336	1	0.08052
4930509E16Rik__chr9	0.0839336	0.0839336	1	0.08052
4930511A02Rik__chr12	0.0839336	0.0839336	1	0.08052
4930513D17Rik__chr5	0.0839336	0.0839336	1	0.08052
4930515B02Rik__chr4	0.0839336	0.0839336	1	0.08052
4930517E11Rik__chr2	0.0839336	0.0839336	1	0.08052
4930518P08Rik__chr13	0.0839336	0.0839336	1	0.08052
4930519D14Rik__chr13	0.0839336	0.0839336	1	0.08052
4930519F16Rik__chrX	0.0839336	0.0839336	1	0.08052
4930519G04Rik__chr5	0.0839336	0.0839336	1	0.08052
4930521E06Rik__chr1	0.0839336	0.0839336	1	0.08052
4930522H14Rik__chr4	0.0839336	0.0839336	1	0.08052
4930523O13Rik__chr15	0.0839336	0.0839336	1	0.08052
4930524C18Rik__chr14	0.0839336	0.0839336	1	0.08052
4930524L23Rik__chrX	0.0839336	0.0839336	1	0.08052
4930524N10Rik__chrX	0.0839336	0.0839336	1	0.08052
4930524O05Rik__chr19	0.0839336	0.0839336	1	0.08052
4930524O08Rik__chr9	0.0839336	0.0839336	1	0.08052
4930525D18Rik__chr9	0.0839336	0.0839336	1	0.08052
4930525M21Rik__chrX	0.0839336	0.0839336	1	0.08052
4930526D03Rik__chr2	0.0839336	0.0839336	1	0.08052
4930527F14Rik__chr14	0.0839336	0.0839336	1	0.08052
4930527G23Rik__chr18	0.0839336	0.0839336	1	0.08052
4930528P14Rik__chr2	0.0839336	0.0839336	1	0.08052
4930529C04Rik__chr3	0.0839336	0.0839336	1	0.08052
4930529K09Rik__chr14	0.0839336	0.0839336	1	0.08052
4930529L06Rik__chr16	0.0839336	0.0839336	1	0.08052
4930533P14Rik__chr1	0.0839336	0.0839336	1	0.08052
4930539C22Rik__chr3	0.0839336	0.0839336	1	0.08052
4930539M17Rik__chr3	0.0839336	0.0839336	1	0.08052
4930543E12Rik__chr7	0.0839336	0.0839336	1	0.08052
4930544G11Rik__chr6	0.0839336	0.0839336	1	0.08052
4930545E07Rik__chr18	0.0839336	0.0839336	1	0.08052
4930545H06Rik__chr10	0.0839336	0.0839336	1	0.08052
4930545L23Rik__chr2	0.0839336	0.0839336	1	0.08052
4930546C10Rik__chr18	0.0839336	0.0839336	1	0.08052
4930547C10Rik__chr4	0.0839336	0.0839336	1	0.08052
4930547E08Rik__chr2	0.0839336	0.0839336	1	0.08052
4930547E14Rik__chr16	0.0839336	0.0839336	1	0.08052
4930548H24Rik__chr5	0.0839336	0.0839336	1	0.08052
4930548K13Rik__chr4	0.0839336	0.0839336	1	0.08052
4930549C01Rik__chr4	0.0839336	0.0839336	1	0.08052
4930550L24Rik__chrX	0.0839336	0.0839336	1	0.08052
4930552N02Rik__chr4	0.0839336	0.0839336	1	0.08052
4930552P12Rik__chr19	0.0839336	0.0839336	1	0.08052
4930553E22Rik__chr16	0.0839336	0.0839336	1	0.08052
4930554C24Rik__chr9	0.0839336	0.0839336	1	0.08052
4930555B11Rik__chr2	0.0839336	0.0839336	1	0.08052
4930556G01Rik__chr4	0.0839336	0.0839336	1	0.08052
4930557J02Rik__chr5	0.0839336	0.0839336	1	0.08052
4930558J18Rik__chr1	0.0839336	0.0839336	1	0.08052
4930562C15Rik__chr16	0.0839336	0.0839336	1	0.08052
4930563D23Rik__chr16	0.0839336	0.0839336	1	0.08052
4930563F08Rik__chr5	0.0839336	0.0839336	1	0.08052
4930563M20Rik__chr8	0.0839336	0.0839336	1	0.08052
4930564B18Rik__chr14	0.0839336	0.0839336	1	0.08052
4930564C03Rik__chr17	0.0839336	0.0839336	1	0.08052
4930564G21Rik__chr10	0.0839336	0.0839336	1	0.08052
4930564K09Rik__chr3	0.0839336	0.0839336	1	0.08052
4930565D16Rik__chr3	0.0839336	0.0839336	1	0.08052
4930567J20Rik__chr16	0.0839336	0.0839336	1	0.08052
4930567K20Rik__chr10	0.0839336	0.0839336	1	0.08052
4930568D16Rik__chr2	0.0839336	0.0839336	1	0.08052
4930568E12Rik__chr9	0.0839336	0.0839336	1	0.08052
4930568K20Rik__chr5	0.0839336	0.0839336	1	0.08052
4930571K23Rik__chr7	0.0839336	0.0839336	1	0.08052
4930573O16Rik__chr2	0.0839336	0.0839336	1	0.08052
4930579F01Rik__chr3	0.0839336	0.0839336	1	0.08052
4930579K19Rik__chr9	0.0839336	0.0839336	1	0.08052
4930584F24Rik__chr5	0.0839336	0.0839336	1	0.08052
4930590J08Rik__chr6	0.0839336	0.0839336	1	0.08052
4930590L20Rik__chr1	0.0839336	0.0839336	1	0.08052
4930592A05Rik__chr15	0.0839336	0.0839336	1	0.08052
4930592I03Rik__chr18	0.0839336	0.0839336	1	0.08052
4930593C16Rik__chr9	0.0839336	0.0839336	1	0.08052
4930595M18Rik__chrX	0.0839336	0.0839336	1	0.08052
4930596M17Rik__chr9	0.0839336	0.0839336	1	0.08052
4931403G20Rik__chr12	0.0839336	0.0839336	1	0.08052
4931409K22Rik__chr5	0.0839336	0.0839336	1	0.08052
4931417E11Rik__chr6	0.0839336	0.0839336	1	0.08052
4931428F04Rik__chr8	0.0839336	0.0839336	1	0.08052
4931429P17Rik__chr13	0.0839336	0.0839336	1	0.08052
4931430N09Rik__chr6	0.0839336	0.0839336	1	0.08052
4931431C16Rik__chr5	0.0839336	0.0839336	1	0.08052
4931431F19Rik__chr7	0.0839336	0.0839336	1	0.08052
4931440J10Rik__chr14	0.0839336	0.0839336	1	0.08052
4931440L10Rik__chr1	0.0839336	0.0839336	1	0.08052
4932413F04Rik__chr9	0.0839336	0.0839336	1	0.08052
4932414J04Rik__chr11	0.0839336	0.0839336	1	0.08052
4932418E24Rik__chr2	0.0839336	0.0839336	1	0.08052
4932429P05Rik__chrX	0.0839336	0.0839336	1	0.08052
4932435O22Rik__chr11	0.0839336	0.0839336	1	0.08052
4932438H23Rik__chr16	0.0839336	0.0839336	1	0.08052
4932443I19Rik__chr8	0.0839336	0.0839336	1	0.08052
4932702P03Rik__chr13	0.0839336	0.0839336	1	0.08052
4933400A11Rik__chrX	0.0839336	0.0839336	1	0.08052
4933400B14Rik__chr17	0.0839336	0.0839336	1	0.08052
4933400C23Rik__chr9	0.0839336	0.0839336	1	0.08052
4933400F21Rik__chr1	0.0839336	0.0839336	1	0.08052
4933401B06Rik__chrX	0.0839336	0.0839336	1	0.08052
4933402C06Rik__chr7	0.0839336	0.0839336	1	0.08052
4933402J10Rik__chr5	0.0839336	0.0839336	1	0.08052
4933402J15Rik__chr14	0.0839336	0.0839336	1	0.08052
4933402P03Rik__chr11	0.0839336	0.0839336	1	0.08052
4933404G15Rik__chr16	0.0839336	0.0839336	1	0.08052
4933406G16Rik__chr11	0.0839336	0.0839336	1	0.08052
4933406I18Rik__chr7	0.0839336	0.0839336	1	0.08052
4933406J08Rik__chr2	0.0839336	0.0839336	1	0.08052
4933406J10Rik__chr7	0.0839336	0.0839336	1	0.08052
4933406K04Rik__chr12	0.0839336	0.0839336	1	0.08052
4933406M09Rik__chr1	0.0839336	0.0839336	1	0.08052
4933407E24Rik__chr4	0.0839336	0.0839336	1	0.08052
4933407G14Rik__chr10	0.0839336	0.0839336	1	0.08052
4933407I05Rik__chr9	0.0839336	0.0839336	1	0.08052
4933407L21Rik__chr1	0.0839336	0.0839336	1	0.08052
4933408J17Rik__chr10	0.0839336	0.0839336	1	0.08052
4933409G03Rik__chr2	0.0839336	0.0839336	1	0.08052
4933412O06Rik__chr13	0.0839336	0.0839336	1	0.08052
4933416C03Rik__chr10	0.0839336	0.0839336	1	0.08052
4933417A18Rik__chr13	0.0839336	0.0839336	1	0.08052
4933417D19Rik__chr8	0.0839336	0.0839336	1	0.08052
4933417E11Rik__chr1	0.0839336	0.0839336	1	0.08052
4933421I07Rik__chr7	0.0839336	0.0839336	1	0.08052
4933422A05Rik__chr9	0.0839336	0.0839336	1	0.08052
4933424G06Rik__chr1	0.0839336	0.0839336	1	0.08052
4933425B07Rik__chr14	0.0839336	0.0839336	1	0.08052
4933425H06Rik__chr6	0.0839336	0.0839336	1	0.08052
4933425L06Rik__chr13	0.0839336	0.0839336	1	0.08052
4933426D04Rik__chr5	0.0839336	0.0839336	1	0.08052
4933427E13Rik__chr11	0.0839336	0.0839336	1	0.08052
4933427G17Rik__chr7	0.0839336	0.0839336	1	0.08052
4933427I22Rik__chr4	0.0839336	0.0839336	1	0.08052
4933428C19Rik__chr4	0.0839336	0.0839336	1	0.08052
4933429O19Rik__chr14	0.0839336	0.0839336	1	0.08052
4933430I17Rik__chr4	0.0839336	0.0839336	1	0.08052
4933430M04Rik__chr11	0.0839336	0.0839336	1	0.08052
4933431G14Rik__chr6	0.0839336	0.0839336	1	0.08052
4933432I03Rik__chr14	0.0839336	0.0839336	1	0.08052
4933433F19Rik__chr8	0.0839336	0.0839336	1	0.08052
4933433H22Rik__chr17	0.0839336	0.0839336	1	0.08052
4933436E23Rik__chr1	0.0839336	0.0839336	1	0.08052
4933436I01Rik__chrX	0.0839336	0.0839336	1	0.08052
4933440J02Rik__chr10	0.0839336	0.0839336	1	0.08052
4933440M02Rik__chr7	0.0839336	0.0839336	1	0.08052
5031425F14Rik__chr2	0.0839336	0.0839336	1	0.08052
5033403H07Rik__chr5	0.0839336	0.0839336	1	0.08052
5330411J11Rik__chr2	0.0839336	0.0839336	1	0.08052
5330439B14Rik__chr6	0.0839336	0.0839336	1	0.08052
5430403N17Rik__chr8	0.0839336	0.0839336	1	0.08052
5430419D17Rik__chr7	0.0839336	0.0839336	1	0.08052
5430421N21Rik__chr15	0.0839336	0.0839336	1	0.08052
5430427M07Rik__chr12	0.0839336	0.0839336	1	0.08052
5730412P04Rik__chrX	0.0839336	0.0839336	1	0.08052
5730416F02Rik__chrX	0.0839336	0.0839336	1	0.08052
5730422E09Rik__chr5	0.0839336	0.0839336	1	0.08052
5730435O14Rik__chr10	0.0839336	0.0839336	1	0.08052
5730522E02Rik__chr11	0.0839336	0.0839336	1	0.08052
5830403L16Rik__chr1	0.0839336	0.0839336	1	0.08052
5830403M04Rik__chr5	0.0839336	0.0839336	1	0.08052
5830428M24Rik__chr12	0.0839336	0.0839336	1	0.08052
5830473C10Rik__chr5	0.0839336	0.0839336	1	0.08052
5930412G12Rik__chr5	0.0839336	0.0839336	1	0.08052
6030466F02Rik__chr8	0.0839336	0.0839336	1	0.08052
6030468B19Rik__chr11	0.0839336	0.0839336	1	0.08052
6030498E09Rik__chrX	0.0839336	0.0839336	1	0.08052
6330418K02Rik__chr5	0.0839336	0.0839336	1	0.08052
6430531B16Rik__chr7	0.0839336	0.0839336	1	0.08052
6430550D23Rik__chr2	0.0839336	0.0839336	1	0.08052
6430584L05Rik__chr6	0.0839336	0.0839336	1	0.08052
6720468P15Rik__chr19	0.0839336	0.0839336	1	0.08052
6720483E21Rik__chr1	0.0839336	0.0839336	1	0.08052
7420426K07Rik__chr9	0.0839336	0.0839336	1	0.08052
7530416G11Rik__chr15	0.0839336	0.0839336	1	0.08052
7630403G23Rik__chr9	0.0839336	0.0839336	1	0.08052
8030423J24Rik__chr13	0.0839336	0.0839336	1	0.08052
8030442B05Rik__chr2	0.0839336	0.0839336	1	0.08052
8430437L04Rik__chr2	0.0839336	0.0839336	1	0.08052
9030204H09Rik__chr2	0.0839336	0.0839336	1	0.08052
9030619P08Rik__chr15	0.0839336	0.0839336	1	0.08052
9130008F23Rik__chr17	0.0839336	0.0839336	1	0.08052
9130015A21Rik__chr12	0.0839336	0.0839336	1	0.08052
9130230L23Rik__chr5	0.0839336	0.0839336	1	0.08052
9230009I02Rik__chr11	0.0839336	0.0839336	1	0.08052
9230102K24Rik__chr10	0.0839336	0.0839336	1	0.08052
9230110F15Rik__chr9	0.0839336	0.0839336	1	0.08052
9230115E21Rik__chr9	0.0839336	0.0839336	1	0.08052
9330111N05Rik__chr13	0.0839336	0.0839336	1	0.08052
9330117O12Rik__chr18	0.0839336	0.0839336	1	0.08052
9330162B11Rik__chr1	0.0839336	0.0839336	1	0.08052
9330175E14Rik__chr8	0.0839336	0.0839336	1	0.08052
9330179D12Rik__chr6	0.0839336	0.0839336	1	0.08052
9430007A20Rik__chr4	0.0839336	0.0839336	1	0.08052
9430014N10Rik__chr15	0.0839336	0.0839336	1	0.08052
9430019J16Rik__chr2	0.0839336	0.0839336	1	0.08052
9430021M05Rik__chr2	0.0839336	0.0839336	1	0.08052
9430069I07Rik__chr15	0.0839336	0.0839336	1	0.08052
9430076G02Rik__chr18	0.0839336	0.0839336	1	0.08052
9530002B09Rik__chr4	0.0839336	0.0839336	1	0.08052
9530026F06Rik__chr1	0.0839336	0.0839336	1	0.08052
9530027J09Rik__chrX	0.0839336	0.0839336	1	0.08052
9530048J24Rik__chr11	0.0839336	0.0839336	1	0.08052
9530053A07Rik__chr7	0.0839336	0.0839336	1	0.08052
9530080O11Rik__chr4	0.0839336	0.0839336	1	0.08052
9630013A20Rik__chr14	0.0839336	0.0839336	1	0.08052
9830166K06Rik__chr19	0.0839336	0.0839336	1	0.08052
9930111J21Rik2__chr11	0.0839336	0.0839336	1	0.08052
A1bg__chr15	0.0839336	0.0839336	1	0.08052
A1cf__chr19	0.0839336	0.0839336	1	0.08052
A230001M10Rik__chr3	0.0839336	0.0839336	1	0.08052
A230009B12Rik__chr17	0.0839336	0.0839336	1	0.08052
A230020J21Rik__chr1	0.0839336	0.0839336	1	0.08052
A230028O05Rik__chr16	0.0839336	0.0839336	1	0.08052
A230065H16Rik__chr12	0.0839336	0.0839336	1	0.08052
A230070E04Rik__chr14	0.0839336	0.0839336	1	0.08052
A230072E10Rik__chrX	0.0839336	0.0839336	1	0.08052
A230108P19Rik__chr2	0.0839336	0.0839336	1	0.08052
A330041J22Rik__chr9	0.0839336	0.0839336	1	0.08052
A330050F15Rik__chr17	0.0839336	0.0839336	1	0.08052
A330070K13Rik__chr5	0.0839336	0.0839336	1	0.08052
A330093E20Rik__chr18	0.0839336	0.0839336	1	0.08052
A3galt2__chr4	0.0839336	0.0839336	1	0.08052
A430071A18Rik__chr11	0.0839336	0.0839336	1	0.08052
A430093F15Rik__chr19	0.0839336	0.0839336	1	0.08052
A4gnt__chr9	0.0839336	0.0839336	1	0.08052
A530046M15Rik__chr13	0.0839336	0.0839336	1	0.08052
A530053G22Rik__chr6	0.0839336	0.0839336	1	0.08052
A630012P03Rik__chrX	0.0839336	0.0839336	1	0.08052
A630019I02Rik__chr13	0.0839336	0.0839336	1	0.08052
A630023A22Rik__chr14	0.0839336	0.0839336	1	0.08052
A630023P12Rik__chr5	0.0839336	0.0839336	1	0.08052
A630076J17Rik__chr3	0.0839336	0.0839336	1	0.08052
A630077J23Rik__chr4	0.0839336	0.0839336	1	0.08052
A630095E13Rik__chr9	0.0839336	0.0839336	1	0.08052
A730018C14Rik__chr12	0.0839336	0.0839336	1	0.08052
A730046J19Rik__chrX	0.0839336	0.0839336	1	0.08052
A730085A09Rik__chr4	0.0839336	0.0839336	1	0.08052
A730085K08Rik__chr9	0.0839336	0.0839336	1	0.08052
A730090N16Rik__chr3	0.0839336	0.0839336	1	0.08052
A830019L24Rik__chr3	0.0839336	0.0839336	1	0.08052
A930001A20Rik__chr3	0.0839336	0.0839336	1	0.08052
A930003A15Rik__chr16	0.0839336	0.0839336	1	0.08052
A930003O13Rik__chr5	0.0839336	0.0839336	1	0.08052
A930009A15Rik__chr10	0.0839336	0.0839336	1	0.08052
A930011G23Rik__chr5	0.0839336	0.0839336	1	0.08052
A930011O12Rik__chr14	0.0839336	0.0839336	1	0.08052
A930012L18Rik__chr18	0.0839336	0.0839336	1	0.08052
A930017M01Rik__chr15	0.0839336	0.0839336	1	0.08052
A930019D19Rik__chr2	0.0839336	0.0839336	1	0.08052
AA387883__chr19	0.0839336	0.0839336	1	0.08052
AA474331__chr10	0.0839336	0.0839336	1	0.08052
AA543401__chr9	0.0839336	0.0839336	1	0.08052
AA619741__chr1	0.0839336	0.0839336	1	0.08052
AA792892__chr5	0.0839336	0.0839336	1	0.08052
Aadac__chr3	0.0839336	0.0839336	1	0.08052
Aadacl2__chr3	0.0839336	0.0839336	1	0.08052
Aadat__chr8	0.0839336	0.0839336	1	0.08052
Aanat__chr11	0.0839336	0.0839336	1	0.08052
Aass__chr6	0.0839336	0.0839336	1	0.08052
Abca14__chr7	0.0839336	0.0839336	1	0.08052
Abca15__chr7	0.0839336	0.0839336	1	0.08052
Abca17__chr17	0.0839336	0.0839336	1	0.08052
Abcb5__chr12	0.0839336	0.0839336	1	0.08052
Abcc12__chr8	0.0839336	0.0839336	1	0.08052
Abcc2__chr19	0.0839336	0.0839336	1	0.08052
Abcc6__chr7	0.0839336	0.0839336	1	0.08052
Abcg5__chr17	0.0839336	0.0839336	1	0.08052
Abhd16b__chr2	0.0839336	0.0839336	1	0.08052
Abo__chr2	0.0839336	0.0839336	1	0.08052
Abp1__chr6	0.0839336	0.0839336	1	0.08052
Acaa1b__chr9	0.0839336	0.0839336	1	0.08052
Accsl__chr2	0.0839336	0.0839336	1	0.08052
Ace3__chr11	0.0839336	0.0839336	1	0.08052
Acnat2__chr4	0.0839336	0.0839336	1	0.08052
Acot12__chr13	0.0839336	0.0839336	1	0.08052
Acpp__chr9	0.0839336	0.0839336	1	0.08052
Acpt__chr7	0.0839336	0.0839336	1	0.08052
Acsbg2__chr17	0.0839336	0.0839336	1	0.08052
Acsm3__chr7	0.0839336	0.0839336	1	0.08052
Acsm4__chr7	0.0839336	0.0839336	1	0.08052
Acss3__chr10	0.0839336	0.0839336	1	0.08052
Actl7a__chr4	0.0839336	0.0839336	1	0.08052
Actl7b__chr4	0.0839336	0.0839336	1	0.08052
Actn3__chr19	0.0839336	0.0839336	1	0.08052
Actrt1__chrX	0.0839336	0.0839336	1	0.08052
Adad1__chr3	0.0839336	0.0839336	1	0.08052
Adam1b__chr5	0.0839336	0.0839336	1	0.08052
Adam21__chr12	0.0839336	0.0839336	1	0.08052
Adam25__chr8	0.0839336	0.0839336	1	0.08052
Adam26a__chr8	0.0839336	0.0839336	1	0.08052
Adam29__chr8	0.0839336	0.0839336	1	0.08052
Adam3__chr8	0.0839336	0.0839336	1	0.08052
Adam30__chr3	0.0839336	0.0839336	1	0.08052
Adam34__chr8	0.0839336	0.0839336	1	0.08052
Adam39__chr8	0.0839336	0.0839336	1	0.08052
Adam5__chr8	0.0839336	0.0839336	1	0.08052
Adam6a__chr12	0.0839336	0.0839336	1	0.08052
Adam6b__chr12	0.0839336	0.0839336	1	0.08052
Adam7__chr14	0.0839336	0.0839336	1	0.08052
Adamdec1__chr14	0.0839336	0.0839336	1	0.08052
Adamts16__chr13	0.0839336	0.0839336	1	0.08052
Adarb2__chr13	0.0839336	0.0839336	1	0.08052
Adc__chr4	0.0839336	0.0839336	1	0.08052
Adcy10__chr1	0.0839336	0.0839336	1	0.08052
Adcy2__chr13	0.0839336	0.0839336	1	0.08052
Adcyap1__chr17	0.0839336	0.0839336	1	0.08052
Adh6a__chr3	0.0839336	0.0839336	1	0.08052
Adh7__chr3	0.0839336	0.0839336	1	0.08052
Adipoq__chr16	0.0839336	0.0839336	1	0.08052
Adra2a__chr19	0.0839336	0.0839336	1	0.08052
Adrb3__chr8	0.0839336	0.0839336	1	0.08052
AF067061__chr13	0.0839336	0.0839336	1	0.08052
AF357355__chr12	0.0839336	0.0839336	1	0.08052
AF357399__chr7	0.0839336	0.0839336	1	0.08052
AF357425__chr12	0.0839336	0.0839336	1	0.08052
AF529169__chr9	0.0839336	0.0839336	1	0.08052
Agbl1__chr7	0.0839336	0.0839336	1	0.08052
Agbl4__chr4	0.0839336	0.0839336	1	0.08052
Ager__chr17	0.0839336	0.0839336	1	0.08052
Agr2__chr12	0.0839336	0.0839336	1	0.08052
Agr3__chr12	0.0839336	0.0839336	1	0.08052
Agtr1b__chr3	0.0839336	0.0839336	1	0.08052
Agxt2__chr15	0.0839336	0.0839336	1	0.08052
Agxt2l1__chr3	0.0839336	0.0839336	1	0.08052
AI115009__chr3	0.0839336	0.0839336	1	0.08052
AI314831__chr2	0.0839336	0.0839336	1	0.08052
AI463170__chr12	0.0839336	0.0839336	1	0.08052
AI506816__chr5	0.0839336	0.0839336	1	0.08052
AI606473__chr3	0.0839336	0.0839336	1	0.08052
AI646519__chr2	0.0839336	0.0839336	1	0.08052
AI747448__chr3	0.0839336	0.0839336	1	0.08052
AI836003__chr15	0.0839336	0.0839336	1	0.08052
AI854517__chr7	0.0839336	0.0839336	1	0.08052
Aim1l__chr4	0.0839336	0.0839336	1	0.08052
Aipl1__chr11	0.0839336	0.0839336	1	0.08052
Ajap1__chr4	0.0839336	0.0839336	1	0.08052
Ak5__chr3	0.0839336	0.0839336	1	0.08052
Ak7__chr12	0.0839336	0.0839336	1	0.08052
Ak8__chr2	0.0839336	0.0839336	1	0.08052
Akap4__chrX	0.0839336	0.0839336	1	0.08052
Aknad1__chr3	0.0839336	0.0839336	1	0.08052
Akp3__chr1	0.0839336	0.0839336	1	0.08052
Akr1c12__chr13	0.0839336	0.0839336	1	0.08052
Akr1c18__chr13	0.0839336	0.0839336	1	0.08052
Akr1c21__chr13	0.0839336	0.0839336	1	0.08052
Akr1c6__chr13	0.0839336	0.0839336	1	0.08052
Akr1cl__chr1	0.0839336	0.0839336	1	0.08052
Akr1d1__chr6	0.0839336	0.0839336	1	0.08052
Alb__chr5	0.0839336	0.0839336	1	0.08052
Aldh1a7__chr19	0.0839336	0.0839336	1	0.08052
Aldh3b2__chr19	0.0839336	0.0839336	1	0.08052
Aldoc__chr11	0.0839336	0.0839336	1	0.08052
Alox12b__chr11	0.0839336	0.0839336	1	0.08052
Alox15__chr11	0.0839336	0.0839336	1	0.08052
Als2cr11__chr1	0.0839336	0.0839336	1	0.08052
Als2cr12__chr1	0.0839336	0.0839336	1	0.08052
Alx1__chr10	0.0839336	0.0839336	1	0.08052
Alx3__chr3	0.0839336	0.0839336	1	0.08052
Ambn__chr5	0.0839336	0.0839336	1	0.08052
Ambp__chr4	0.0839336	0.0839336	1	0.08052
Amdhd1__chr10	0.0839336	0.0839336	1	0.08052
Amelx__chrX	0.0839336	0.0839336	1	0.08052
Amer2__chr14	0.0839336	0.0839336	1	0.08052
Amhr2__chr15	0.0839336	0.0839336	1	0.08052
Amn__chr12	0.0839336	0.0839336	1	0.08052
Ampd1__chr3	0.0839336	0.0839336	1	0.08052
Ang4__chr14	0.0839336	0.0839336	1	0.08052
Ang6__chr14	0.0839336	0.0839336	1	0.08052
Ankef1__chr2	0.0839336	0.0839336	1	0.08052
Ankfn1__chr11	0.0839336	0.0839336	1	0.08052
Ankk1__chr9	0.0839336	0.0839336	1	0.08052
Ankmy1__chr1	0.0839336	0.0839336	1	0.08052
Ankrd22__chr19	0.0839336	0.0839336	1	0.08052
Ankrd34c__chr9	0.0839336	0.0839336	1	0.08052
Ankrd53__chr6	0.0839336	0.0839336	1	0.08052
Ankrd61__chr5	0.0839336	0.0839336	1	0.08052
Ankrd7__chr6	0.0839336	0.0839336	1	0.08052
Ano2__chr6	0.0839336	0.0839336	1	0.08052
Ano3__chr2	0.0839336	0.0839336	1	0.08052
Ano7__chr1	0.0839336	0.0839336	1	0.08052
Antxrl__chr14	0.0839336	0.0839336	1	0.08052
Anxa10__chr8	0.0839336	0.0839336	1	0.08052
Aox3l1__chr1	0.0839336	0.0839336	1	0.08052
Aox4__chr1	0.0839336	0.0839336	1	0.08052
Ap1m2__chr9	0.0839336	0.0839336	1	0.08052
Ap3b2__chr7	0.0839336	0.0839336	1	0.08052
Apcs__chr1	0.0839336	0.0839336	1	0.08052
Apex1__chr14	0.0839336	0.0839336	1	0.08052
Apoa1__chr9	0.0839336	0.0839336	1	0.08052
Apobec4__chr1	0.0839336	0.0839336	1	0.08052
Apoc1__chr7	0.0839336	0.0839336	1	0.08052
Apol10a__chr15	0.0839336	0.0839336	1	0.08052
Apol7c__chr15	0.0839336	0.0839336	1	0.08052
Apol7d__chr1	0.0839336	0.0839336	1	0.08052
Apol8__chr15	0.0839336	0.0839336	1	0.08052
Apol9a__chr15	0.0839336	0.0839336	1	0.08052
Apol9b__chr15	0.0839336	0.0839336	1	0.08052
Aqp6__chr15	0.0839336	0.0839336	1	0.08052
Aqp9__chr9	0.0839336	0.0839336	1	0.08052
Ar__chrX	0.0839336	0.0839336	1	0.08052
Arg2__chr12	0.0839336	0.0839336	1	0.08052
Arhgap40__chr2	0.0839336	0.0839336	1	0.08052
Arhgef4__chr1	0.0839336	0.0839336	1	0.08052
Arid3c__chr4	0.0839336	0.0839336	1	0.08052
Arl13a__chrX	0.0839336	0.0839336	1	0.08052
Arl14__chr3	0.0839336	0.0839336	1	0.08052
Arl14epl__chr18	0.0839336	0.0839336	1	0.08052
Arl9__chr5	0.0839336	0.0839336	1	0.08052
Armc3__chr2	0.0839336	0.0839336	1	0.08052
Armcx6__chrX	0.0839336	0.0839336	1	0.08052
Art2a-ps__chr7	0.0839336	0.0839336	1	0.08052
Artn__chr4	0.0839336	0.0839336	1	0.08052
Arxes1__chrX	0.0839336	0.0839336	1	0.08052
Arxes2__chrX	0.0839336	0.0839336	1	0.08052
Asb17__chr3	0.0839336	0.0839336	1	0.08052
Ascl1__chr10	0.0839336	0.0839336	1	0.08052
Ascl2__chr7	0.0839336	0.0839336	1	0.08052
Ascl3__chr7	0.0839336	0.0839336	1	0.08052
Ascl4__chr10	0.0839336	0.0839336	1	0.08052
Asgr1__chr11	0.0839336	0.0839336	1	0.08052
Asgr2__chr11	0.0839336	0.0839336	1	0.08052
Asic1__chr15	0.0839336	0.0839336	1	0.08052
Asic2__chr11	0.0839336	0.0839336	1	0.08052
Asic5__chr3	0.0839336	0.0839336	1	0.08052
Aspdh__chr7	0.0839336	0.0839336	1	0.08052
Aspg__chr12	0.0839336	0.0839336	1	0.08052
Asprv1__chr6	0.0839336	0.0839336	1	0.08052
Asz1__chr6	0.0839336	0.0839336	1	0.08052
Atp13a4__chr16	0.0839336	0.0839336	1	0.08052
Atp13a5__chr16	0.0839336	0.0839336	1	0.08052
Atp1a4__chr1	0.0839336	0.0839336	1	0.08052
Atp2a1__chr7	0.0839336	0.0839336	1	0.08052
Atp4a__chr7	0.0839336	0.0839336	1	0.08052
Atp4b__chr8	0.0839336	0.0839336	1	0.08052
Atp6v0a4__chr6	0.0839336	0.0839336	1	0.08052
Atp6v1g3__chr1	0.0839336	0.0839336	1	0.08052
Atp8b3__chr10	0.0839336	0.0839336	1	0.08052
AU015228__chr2	0.0839336	0.0839336	1	0.08052
AU015791__chr12	0.0839336	0.0839336	1	0.08052
AU015836__chrX	0.0839336	0.0839336	1	0.08052
AU016765__chr17	0.0839336	0.0839336	1	0.08052
AU018091__chr7	0.0839336	0.0839336	1	0.08052
AU022751__chrX	0.0839336	0.0839336	1	0.08052
AU023871__chr17	0.0839336	0.0839336	1	0.08052
Avp__chr2	0.0839336	0.0839336	1	0.08052
AW495222__chr13	0.0839336	0.0839336	1	0.08052
AY512915__chr6	0.0839336	0.0839336	1	0.08052
AY761184__chr8	0.0839336	0.0839336	1	0.08052
Aym1__chr5	0.0839336	0.0839336	1	0.08052
Azgp1__chr5	0.0839336	0.0839336	1	0.08052
B020004J07Rik__chr4	0.0839336	0.0839336	1	0.08052
B020018J22Rik__chr12	0.0839336	0.0839336	1	0.08052
B020031M17Rik__chr13	0.0839336	0.0839336	1	0.08052
B230119M05Rik__chrX	0.0839336	0.0839336	1	0.08052
B230323A14Rik__chr9	0.0839336	0.0839336	1	0.08052
B3galt5__chr16	0.0839336	0.0839336	1	0.08052
B3gat1__chr9	0.0839336	0.0839336	1	0.08052
B3gat2__chr1	0.0839336	0.0839336	1	0.08052
B3gnt4__chr5	0.0839336	0.0839336	1	0.08052
B3gnt6__chr7	0.0839336	0.0839336	1	0.08052
B3gnt7__chr1	0.0839336	0.0839336	1	0.08052
B4galnt3__chr6	0.0839336	0.0839336	1	0.08052
B930025P03Rik__chr8	0.0839336	0.0839336	1	0.08052
B930092H01Rik__chr9	0.0839336	0.0839336	1	0.08052
Baat__chr4	0.0839336	0.0839336	1	0.08052
Bai1__chr15	0.0839336	0.0839336	1	0.08052
Baiap3__chr17	0.0839336	0.0839336	1	0.08052
Bank1__chr3	0.0839336	0.0839336	1	0.08052
Barhl1__chr2	0.0839336	0.0839336	1	0.08052
Barhl2__chr5	0.0839336	0.0839336	1	0.08052
Barx2__chr9	0.0839336	0.0839336	1	0.08052
Batf2__chr19	0.0839336	0.0839336	1	0.08052
BB019430__chr10	0.0839336	0.0839336	1	0.08052
BB031773__chr4	0.0839336	0.0839336	1	0.08052
BB557941__chr2	0.0839336	0.0839336	1	0.08052
Bbox1__chr2	0.0839336	0.0839336	1	0.08052
BC005764__chr10	0.0839336	0.0839336	1	0.08052
BC016579__chr16	0.0839336	0.0839336	1	0.08052
BC035044__chr6	0.0839336	0.0839336	1	0.08052
BC048502__chr15	0.0839336	0.0839336	1	0.08052
BC048507__chr13	0.0839336	0.0839336	1	0.08052
BC048546__chr6	0.0839336	0.0839336	1	0.08052
BC048644__chr8	0.0839336	0.0839336	1	0.08052
BC048679__chr7	0.0839336	0.0839336	1	0.08052
BC049352__chr9	0.0839336	0.0839336	1	0.08052
BC049635__chr4	0.0839336	0.0839336	1	0.08052
BC051019__chr7	0.0839336	0.0839336	1	0.08052
BC051537__chr17	0.0839336	0.0839336	1	0.08052
BC051628__chr2	0.0839336	0.0839336	1	0.08052
BC055402__chr1	0.0839336	0.0839336	1	0.08052
BC061237__chr14	0.0839336	0.0839336	1	0.08052
BC068157__chr8	0.0839336	0.0839336	1	0.08052
BC089491__chr7	0.0839336	0.0839336	1	0.08052
BC094916__chr1	0.0839336	0.0839336	1	0.08052
Bc1__chr10	0.0839336	0.0839336	1	0.08052
BC117090__chr16	0.0839336	0.0839336	1	0.08052
Bcl2l10__chr9	0.0839336	0.0839336	1	0.08052
Bcl2l14__chr6	0.0839336	0.0839336	1	0.08052
Bcl2l15__chr3	0.0839336	0.0839336	1	0.08052
Bet3l__chr10	0.0839336	0.0839336	1	0.08052
Bex6__chr16	0.0839336	0.0839336	1	0.08052
Bfsp1__chr2	0.0839336	0.0839336	1	0.08052
Bglap__chr3	0.0839336	0.0839336	1	0.08052
Bhlha15__chr5	0.0839336	0.0839336	1	0.08052
Bhlha9__chr11	0.0839336	0.0839336	1	0.08052
Bhlhe23__chr2	0.0839336	0.0839336	1	0.08052
Bhmt2__chr13	0.0839336	0.0839336	1	0.08052
Blk__chr14	0.0839336	0.0839336	1	0.08052
Bmp10__chr6	0.0839336	0.0839336	1	0.08052
Bmp15__chrX	0.0839336	0.0839336	1	0.08052
Bmp3__chr5	0.0839336	0.0839336	1	0.08052
Bnc1__chr7	0.0839336	0.0839336	1	0.08052
Boll__chr1	0.0839336	0.0839336	1	0.08052
Bpi__chr2	0.0839336	0.0839336	1	0.08052
Bpifa1__chr2	0.0839336	0.0839336	1	0.08052
Bpifa2__chr2	0.0839336	0.0839336	1	0.08052
Bpifa3__chr2	0.0839336	0.0839336	1	0.08052
Bpifa6__chr2	0.0839336	0.0839336	1	0.08052
Bpifb1__chr2	0.0839336	0.0839336	1	0.08052
Bpifb2__chr2	0.0839336	0.0839336	1	0.08052
Bpifb4__chr2	0.0839336	0.0839336	1	0.08052
Bsn__chr9	0.0839336	0.0839336	1	0.08052
Bsph1__chr7	0.0839336	0.0839336	1	0.08052
Bsph2__chr7	0.0839336	0.0839336	1	0.08052
Bspry__chr4	0.0839336	0.0839336	1	0.08052
Btbd17__chr11	0.0839336	0.0839336	1	0.08052
Btla__chr16	0.0839336	0.0839336	1	0.08052
Btn1a1__chr13	0.0839336	0.0839336	1	0.08052
Btn2a2__chr13	0.0839336	0.0839336	1	0.08052
Btnl1__chr17	0.0839336	0.0839336	1	0.08052
Btnl5__chr17	0.0839336	0.0839336	1	0.08052
Btnl6__chr17	0.0839336	0.0839336	1	0.08052
Bub1b__chr2	0.0839336	0.0839336	1	0.08052
Bzrap1__chr11	0.0839336	0.0839336	1	0.08052
C030016D13Rik__chr19	0.0839336	0.0839336	1	0.08052
C030018K13Rik__chr5	0.0839336	0.0839336	1	0.08052
C030023E24Rik__chrX	0.0839336	0.0839336	1	0.08052
C130021I20Rik__chr2	0.0839336	0.0839336	1	0.08052
C130026L21Rik__chr5	0.0839336	0.0839336	1	0.08052
C130030K03Rik__chr10	0.0839336	0.0839336	1	0.08052
C130060K24Rik__chr6	0.0839336	0.0839336	1	0.08052
C130079G13Rik__chr3	0.0839336	0.0839336	1	0.08052
C1ql1__chr11	0.0839336	0.0839336	1	0.08052
C1rb__chr6	0.0839336	0.0839336	1	0.08052
C2cd4c__chr10	0.0839336	0.0839336	1	0.08052
C330008G21Rik__chr2	0.0839336	0.0839336	1	0.08052
C330011F03Rik__chr17	0.0839336	0.0839336	1	0.08052
C330013F16Rik__chrX	0.0839336	0.0839336	1	0.08052
C330024C12Rik__chr17	0.0839336	0.0839336	1	0.08052
C330046G13Rik__chr10	0.0839336	0.0839336	1	0.08052
C430002N11Rik__chr9	0.0839336	0.0839336	1	0.08052
C4a__chr17	0.0839336	0.0839336	1	0.08052
C4bp__chr1	0.0839336	0.0839336	1	0.08052
C530044C16Rik__chr6	0.0839336	0.0839336	1	0.08052
C630020P19Rik__chr2	0.0839336	0.0839336	1	0.08052
C630031E19Rik__chr12	0.0839336	0.0839336	1	0.08052
C730002L08Rik__chr19	0.0839336	0.0839336	1	0.08052
C730027H18Rik__chr10	0.0839336	0.0839336	1	0.08052
C86187__chr7	0.0839336	0.0839336	1	0.08052
C8b__chr4	0.0839336	0.0839336	1	0.08052
C9__chr15	0.0839336	0.0839336	1	0.08052
Cabp7__chr11	0.0839336	0.0839336	1	0.08052
Cabs1__chr5	0.0839336	0.0839336	1	0.08052
Cabyr__chr18	0.0839336	0.0839336	1	0.08052
Cacna1b__chr2	0.0839336	0.0839336	1	0.08052
Cacna1e__chr1	0.0839336	0.0839336	1	0.08052
Cacna1f__chrX	0.0839336	0.0839336	1	0.08052
Cacna1i__chr15	0.0839336	0.0839336	1	0.08052
Cacna2d4__chr6	0.0839336	0.0839336	1	0.08052
Cacng7__chr7	0.0839336	0.0839336	1	0.08052
Calb1__chr4	0.0839336	0.0839336	1	0.08052
Calb2__chr8	0.0839336	0.0839336	1	0.08052
Calca__chr7	0.0839336	0.0839336	1	0.08052
Calcr__chr6	0.0839336	0.0839336	1	0.08052
Calml3__chr13	0.0839336	0.0839336	1	0.08052
Calml4__chr9	0.0839336	0.0839336	1	0.08052
Caln1__chr5	0.0839336	0.0839336	1	0.08052
Camkv__chr9	0.0839336	0.0839336	1	0.08052
Capn13__chr17	0.0839336	0.0839336	1	0.08052
Capns2__chr8	0.0839336	0.0839336	1	0.08052
Caps2__chr10	0.0839336	0.0839336	1	0.08052
Capsl__chr15	0.0839336	0.0839336	1	0.08052
Capza3__chr6	0.0839336	0.0839336	1	0.08052
Car1__chr3	0.0839336	0.0839336	1	0.08052
Car3__chr3	0.0839336	0.0839336	1	0.08052
Card9__chr2	0.0839336	0.0839336	1	0.08052
Cartpt__chr13	0.0839336	0.0839336	1	0.08052
Casp14__chr10	0.0839336	0.0839336	1	0.08052
Catsper1__chr19	0.0839336	0.0839336	1	0.08052
Catsper3__chr13	0.0839336	0.0839336	1	0.08052
Catsperd__chr17	0.0839336	0.0839336	1	0.08052
Cbln4__chr2	0.0839336	0.0839336	1	0.08052
Cbs__chr17	0.0839336	0.0839336	1	0.08052
Ccdc103__chr11	0.0839336	0.0839336	1	0.08052
Ccdc105__chr10	0.0839336	0.0839336	1	0.08052
Ccdc108__chr1	0.0839336	0.0839336	1	0.08052
Ccdc110__chr8	0.0839336	0.0839336	1	0.08052
Ccdc113__chr8	0.0839336	0.0839336	1	0.08052
Ccdc121__chr1	0.0839336	0.0839336	1	0.08052
Ccdc129__chr6	0.0839336	0.0839336	1	0.08052
Ccdc13__chr9	0.0839336	0.0839336	1	0.08052
Ccdc135__chr8	0.0839336	0.0839336	1	0.08052
Ccdc142__chr6	0.0839336	0.0839336	1	0.08052
Ccdc144b__chr3	0.0839336	0.0839336	1	0.08052
Ccdc147__chr19	0.0839336	0.0839336	1	0.08052
Ccdc152__chr15	0.0839336	0.0839336	1	0.08052
Ccdc155__chr7	0.0839336	0.0839336	1	0.08052
Ccdc158__chr5	0.0839336	0.0839336	1	0.08052
Ccdc172__chr19	0.0839336	0.0839336	1	0.08052
Ccdc175__chr12	0.0839336	0.0839336	1	0.08052
Ccdc178__chr18	0.0839336	0.0839336	1	0.08052
Ccdc27__chr4	0.0839336	0.0839336	1	0.08052
Ccdc33__chr9	0.0839336	0.0839336	1	0.08052
Ccdc37__chr6	0.0839336	0.0839336	1	0.08052
Ccdc38__chr10	0.0839336	0.0839336	1	0.08052
Ccdc39__chr3	0.0839336	0.0839336	1	0.08052
Ccdc42__chr11	0.0839336	0.0839336	1	0.08052
Ccdc42b__chr5	0.0839336	0.0839336	1	0.08052
Ccdc54__chr16	0.0839336	0.0839336	1	0.08052
Ccdc60__chr5	0.0839336	0.0839336	1	0.08052
Ccdc63__chr5	0.0839336	0.0839336	1	0.08052
Ccdc64__chr5	0.0839336	0.0839336	1	0.08052
Ccdc67__chr9	0.0839336	0.0839336	1	0.08052
Ccdc7__chr8	0.0839336	0.0839336	1	0.08052
Ccdc70__chr8	0.0839336	0.0839336	1	0.08052
Ccdc74a__chr16	0.0839336	0.0839336	1	0.08052
Ccdc79__chr8	0.0839336	0.0839336	1	0.08052
Ccdc8__chr7	0.0839336	0.0839336	1	0.08052
Cck__chr9	0.0839336	0.0839336	1	0.08052
Ccl17__chr8	0.0839336	0.0839336	1	0.08052
Ccl20__chr1	0.0839336	0.0839336	1	0.08052
Ccl5__chr11	0.0839336	0.0839336	1	0.08052
Ccna1__chr3	0.0839336	0.0839336	1	0.08052
Ccnb1ip1__chr14	0.0839336	0.0839336	1	0.08052
Ccnb3__chrX	0.0839336	0.0839336	1	0.08052
Ccr10__chr11	0.0839336	0.0839336	1	0.08052
Ccr7__chr11	0.0839336	0.0839336	1	0.08052
Ccr8__chr9	0.0839336	0.0839336	1	0.08052
Ccsap__chr8	0.0839336	0.0839336	1	0.08052
Ccser1__chr6	0.0839336	0.0839336	1	0.08052
Cd160__chr3	0.0839336	0.0839336	1	0.08052
Cd164l2__chr4	0.0839336	0.0839336	1	0.08052
Cd177__chr7	0.0839336	0.0839336	1	0.08052
Cd19__chr7	0.0839336	0.0839336	1	0.08052
Cd1d2__chr3	0.0839336	0.0839336	1	0.08052
Cd207__chr6	0.0839336	0.0839336	1	0.08052
Cd209b__chr8	0.0839336	0.0839336	1	0.08052
Cd209d__chr8	0.0839336	0.0839336	1	0.08052
Cd209e__chr8	0.0839336	0.0839336	1	0.08052
Cd209f__chr8	0.0839336	0.0839336	1	0.08052
Cd209g__chr8	0.0839336	0.0839336	1	0.08052
Cd300c__chr11	0.0839336	0.0839336	1	0.08052
Cd300e__chr11	0.0839336	0.0839336	1	0.08052
Cd40lg__chrX	0.0839336	0.0839336	1	0.08052
Cd46__chr1	0.0839336	0.0839336	1	0.08052
Cd5__chr19	0.0839336	0.0839336	1	0.08052
Cd6__chr19	0.0839336	0.0839336	1	0.08052
Cd7__chr11	0.0839336	0.0839336	1	0.08052
Cdca7l__chr12	0.0839336	0.0839336	1	0.08052
Cdh10__chr15	0.0839336	0.0839336	1	0.08052
Cdh15__chr8	0.0839336	0.0839336	1	0.08052
Cdh17__chr4	0.0839336	0.0839336	1	0.08052
Cdh19__chr1	0.0839336	0.0839336	1	0.08052
Cdh26__chr2	0.0839336	0.0839336	1	0.08052
Cdh3__chr8	0.0839336	0.0839336	1	0.08052
Cdh8__chr8	0.0839336	0.0839336	1	0.08052
Cdh9__chr15	0.0839336	0.0839336	1	0.08052
Cdhr1__chr14	0.0839336	0.0839336	1	0.08052
Cdhr2__chr13	0.0839336	0.0839336	1	0.08052
Cdk3-ps__chr11	0.0839336	0.0839336	1	0.08052
Cdk5r2__chr1	0.0839336	0.0839336	1	0.08052
Cdkl4__chr17	0.0839336	0.0839336	1	0.08052
Cdkn2a__chr4	0.0839336	0.0839336	1	0.08052
Cdrt4__chr11	0.0839336	0.0839336	1	0.08052
Cdx1__chr18	0.0839336	0.0839336	1	0.08052
Cdx2__chr5	0.0839336	0.0839336	1	0.08052
Cdx4__chrX	0.0839336	0.0839336	1	0.08052
Ceacam-ps1__chr7	0.0839336	0.0839336	1	0.08052
Ceacam10__chr7	0.0839336	0.0839336	1	0.08052
Ceacam14__chr7	0.0839336	0.0839336	1	0.08052
Ceacam18__chr7	0.0839336	0.0839336	1	0.08052
Ceacam19__chr7	0.0839336	0.0839336	1	0.08052
Ceacam2__chr7	0.0839336	0.0839336	1	0.08052
Ceacam20__chr7	0.0839336	0.0839336	1	0.08052
Ceacam3__chr7	0.0839336	0.0839336	1	0.08052
Ceacam5__chr7	0.0839336	0.0839336	1	0.08052
Cebpe__chr14	0.0839336	0.0839336	1	0.08052
Cecr6__chr6	0.0839336	0.0839336	1	0.08052
Celf3__chr3	0.0839336	0.0839336	1	0.08052
Cer1__chr4	0.0839336	0.0839336	1	0.08052
Cerkl__chr2	0.0839336	0.0839336	1	0.08052
Ces1a__chr8	0.0839336	0.0839336	1	0.08052
Ces1b__chr8	0.0839336	0.0839336	1	0.08052
Ces2b__chr8	0.0839336	0.0839336	1	0.08052
Ces2d-ps__chr8	0.0839336	0.0839336	1	0.08052
Cfc1__chr1	0.0839336	0.0839336	1	0.08052
Cfi__chr3	0.0839336	0.0839336	1	0.08052
Cgn__chr3	0.0839336	0.0839336	1	0.08052
Chi3l4__chr3	0.0839336	0.0839336	1	0.08052
Chia__chr3	0.0839336	0.0839336	1	0.08052
Chit1__chr1	0.0839336	0.0839336	1	0.08052
Chp2__chr7	0.0839336	0.0839336	1	0.08052
Chrdl2__chr7	0.0839336	0.0839336	1	0.08052
Chrm5__chr2	0.0839336	0.0839336	1	0.08052
Chrna3__chr9	0.0839336	0.0839336	1	0.08052
Chrna4__chr2	0.0839336	0.0839336	1	0.08052
Chrna7__chr7	0.0839336	0.0839336	1	0.08052
Chrna9__chr5	0.0839336	0.0839336	1	0.08052
Chrnb3__chr8	0.0839336	0.0839336	1	0.08052
Chrne__chr11	0.0839336	0.0839336	1	0.08052
Chst13__chr6	0.0839336	0.0839336	1	0.08052
Chst4__chr8	0.0839336	0.0839336	1	0.08052
Chst5__chr8	0.0839336	0.0839336	1	0.08052
Cib4__chr5	0.0839336	0.0839336	1	0.08052
Cidec__chr6	0.0839336	0.0839336	1	0.08052
CK137956__chr4	0.0839336	0.0839336	1	0.08052
Clca1__chr3	0.0839336	0.0839336	1	0.08052
Clca3__chr3	0.0839336	0.0839336	1	0.08052
Clca4__chr3	0.0839336	0.0839336	1	0.08052
Clca6__chr3	0.0839336	0.0839336	1	0.08052
Clcnka__chr4	0.0839336	0.0839336	1	0.08052
Cldn10__chr14	0.0839336	0.0839336	1	0.08052
Cldn11__chr3	0.0839336	0.0839336	1	0.08052
Cldn18__chr9	0.0839336	0.0839336	1	0.08052
Cldn19__chr4	0.0839336	0.0839336	1	0.08052
Cldn2__chrX	0.0839336	0.0839336	1	0.08052
Cldn22__chr8	0.0839336	0.0839336	1	0.08052
Cldn23__chr8	0.0839336	0.0839336	1	0.08052
Cldn4__chr5	0.0839336	0.0839336	1	0.08052
Cldn6__chr17	0.0839336	0.0839336	1	0.08052
Clec2f__chr6	0.0839336	0.0839336	1	0.08052
Clec2i__chr6	0.0839336	0.0839336	1	0.08052
Clec2l__chr6	0.0839336	0.0839336	1	0.08052
Clec4a4__chr6	0.0839336	0.0839336	1	0.08052
Clec4b1__chr6	0.0839336	0.0839336	1	0.08052
Clec4f__chr6	0.0839336	0.0839336	1	0.08052
Clec9a__chr6	0.0839336	0.0839336	1	0.08052
Clgn__chr8	0.0839336	0.0839336	1	0.08052
Clhc1__chr4	0.0839336	0.0839336	1	0.08052
Clic3__chr2	0.0839336	0.0839336	1	0.08052
Clnk__chr5	0.0839336	0.0839336	1	0.08052
Clrn2__chr5	0.0839336	0.0839336	1	0.08052
Clrn3__chr7	0.0839336	0.0839336	1	0.08052
Clvs1__chr4	0.0839336	0.0839336	1	0.08052
Cma1__chr14	0.0839336	0.0839336	1	0.08052
Cma2__chr14	0.0839336	0.0839336	1	0.08052
Cmtm2a__chr8	0.0839336	0.0839336	1	0.08052
Cmtm2b__chr8	0.0839336	0.0839336	1	0.08052
Cndp1__chr18	0.0839336	0.0839336	1	0.08052
Cnga1__chr5	0.0839336	0.0839336	1	0.08052
Cnga2__chrX	0.0839336	0.0839336	1	0.08052
Cnnm1__chr19	0.0839336	0.0839336	1	0.08052
Cnr1__chr4	0.0839336	0.0839336	1	0.08052
Cntd1__chr11	0.0839336	0.0839336	1	0.08052
Cntn1__chr15	0.0839336	0.0839336	1	0.08052
Cntn4__chr6	0.0839336	0.0839336	1	0.08052
Cntnap2__chr6	0.0839336	0.0839336	1	0.08052
Cntnap3__chr13	0.0839336	0.0839336	1	0.08052
Cntnap5a__chr1	0.0839336	0.0839336	1	0.08052
Cntnap5b__chr1	0.0839336	0.0839336	1	0.08052
Cntnap5c__chr17	0.0839336	0.0839336	1	0.08052
Coch__chr12	0.0839336	0.0839336	1	0.08052
Col10a1__chr10	0.0839336	0.0839336	1	0.08052
Col11a1__chr3	0.0839336	0.0839336	1	0.08052
Col17a1__chr19	0.0839336	0.0839336	1	0.08052
Col24a1__chr3	0.0839336	0.0839336	1	0.08052
Col2a1__chr15	0.0839336	0.0839336	1	0.08052
Col4a6__chrX	0.0839336	0.0839336	1	0.08052
Col6a4__chr9	0.0839336	0.0839336	1	0.08052
Col9a2__chr4	0.0839336	0.0839336	1	0.08052
Col9a3__chr2	0.0839336	0.0839336	1	0.08052
Colec10__chr15	0.0839336	0.0839336	1	0.08052
Cort__chr4	0.0839336	0.0839336	1	0.08052
Cox8c__chr12	0.0839336	0.0839336	1	0.08052
Cpa2__chr6	0.0839336	0.0839336	1	0.08052
Cpa3__chr3	0.0839336	0.0839336	1	0.08052
Cpa4__chr6	0.0839336	0.0839336	1	0.08052
Cpa6__chr1	0.0839336	0.0839336	1	0.08052
Cpb1__chr3	0.0839336	0.0839336	1	0.08052
Cplx1__chr5	0.0839336	0.0839336	1	0.08052
Cplx4__chr18	0.0839336	0.0839336	1	0.08052
Cpn1__chr19	0.0839336	0.0839336	1	0.08052
Cpne4__chr9	0.0839336	0.0839336	1	0.08052
Cpne7__chr8	0.0839336	0.0839336	1	0.08052
Cpsf4l__chr11	0.0839336	0.0839336	1	0.08052
Cpvl__chr6	0.0839336	0.0839336	1	0.08052
Cpxcr1__chrX	0.0839336	0.0839336	1	0.08052
Cpz__chr5	0.0839336	0.0839336	1	0.08052
Crabp1__chr9	0.0839336	0.0839336	1	0.08052
Crb2__chr2	0.0839336	0.0839336	1	0.08052
Creb3l3__chr10	0.0839336	0.0839336	1	0.08052
Crhbp__chr13	0.0839336	0.0839336	1	0.08052
Crisp2__chr17	0.0839336	0.0839336	1	0.08052
Crisp3__chr17	0.0839336	0.0839336	1	0.08052
Crisp4__chr1	0.0839336	0.0839336	1	0.08052
Crtac1__chr19	0.0839336	0.0839336	1	0.08052
Cryba1__chr11	0.0839336	0.0839336	1	0.08052
Cryba2__chr1	0.0839336	0.0839336	1	0.08052
Crybb2__chr5	0.0839336	0.0839336	1	0.08052
Crygc__chr1	0.0839336	0.0839336	1	0.08052
Crygd__chr1	0.0839336	0.0839336	1	0.08052
Crygf__chr1	0.0839336	0.0839336	1	0.08052
Crygs__chr16	0.0839336	0.0839336	1	0.08052
Csf3__chr11	0.0839336	0.0839336	1	0.08052
Csmd1__chr8	0.0839336	0.0839336	1	0.08052
Csn1s1__chr5	0.0839336	0.0839336	1	0.08052
Csn1s2a__chr5	0.0839336	0.0839336	1	0.08052
Csn1s2b__chr5	0.0839336	0.0839336	1	0.08052
Csn2__chr5	0.0839336	0.0839336	1	0.08052
Csn3__chr5	0.0839336	0.0839336	1	0.08052
Csnka2ip__chr16	0.0839336	0.0839336	1	0.08052
Cst11__chr2	0.0839336	0.0839336	1	0.08052
Cst7__chr2	0.0839336	0.0839336	1	0.08052
Cst8__chr2	0.0839336	0.0839336	1	0.08052
Cst9__chr2	0.0839336	0.0839336	1	0.08052
Ctf2__chr7	0.0839336	0.0839336	1	0.08052
Ctnna2__chr6	0.0839336	0.0839336	1	0.08052
Ctse__chr1	0.0839336	0.0839336	1	0.08052
Ctsj__chr13	0.0839336	0.0839336	1	0.08052
Ctsm__chr13	0.0839336	0.0839336	1	0.08052
Ctsq__chr13	0.0839336	0.0839336	1	0.08052
Ctsw__chr19	0.0839336	0.0839336	1	0.08052
Ctxn3__chr18	0.0839336	0.0839336	1	0.08052
Cwh43__chr5	0.0839336	0.0839336	1	0.08052
Cxcl13__chr5	0.0839336	0.0839336	1	0.08052
Cxcl17__chr7	0.0839336	0.0839336	1	0.08052
Cylc2__chr4	0.0839336	0.0839336	1	0.08052
Cym__chr3	0.0839336	0.0839336	1	0.08052
Cyp11a1__chr9	0.0839336	0.0839336	1	0.08052
Cyp11b1__chr15	0.0839336	0.0839336	1	0.08052
Cyp17a1__chr19	0.0839336	0.0839336	1	0.08052
Cyp19a1__chr9	0.0839336	0.0839336	1	0.08052
Cyp1a2__chr9	0.0839336	0.0839336	1	0.08052
Cyp21a1__chr17	0.0839336	0.0839336	1	0.08052
Cyp24a1__chr2	0.0839336	0.0839336	1	0.08052
Cyp26a1__chr19	0.0839336	0.0839336	1	0.08052
Cyp26c1__chr19	0.0839336	0.0839336	1	0.08052
Cyp2a12__chr7	0.0839336	0.0839336	1	0.08052
Cyp2a22__chr7	0.0839336	0.0839336	1	0.08052
Cyp2a5__chr7	0.0839336	0.0839336	1	0.08052
Cyp2ab1__chr16	0.0839336	0.0839336	1	0.08052
Cyp2b19__chr7	0.0839336	0.0839336	1	0.08052
Cyp2b9__chr7	0.0839336	0.0839336	1	0.08052
Cyp2c38__chr19	0.0839336	0.0839336	1	0.08052
Cyp2c39__chr19	0.0839336	0.0839336	1	0.08052
Cyp2c44__chr19	0.0839336	0.0839336	1	0.08052
Cyp2c50__chr19	0.0839336	0.0839336	1	0.08052
Cyp2c53-ps__chr19	0.0839336	0.0839336	1	0.08052
Cyp2c55__chr19	0.0839336	0.0839336	1	0.08052
Cyp2c66__chr19	0.0839336	0.0839336	1	0.08052
Cyp2c70__chr19	0.0839336	0.0839336	1	0.08052
Cyp2d13__chr15	0.0839336	0.0839336	1	0.08052
Cyp2d34__chr15	0.0839336	0.0839336	1	0.08052
Cyp2f2__chr7	0.0839336	0.0839336	1	0.08052
Cyp2g1__chr7	0.0839336	0.0839336	1	0.08052
Cyp2j11__chr4	0.0839336	0.0839336	1	0.08052
Cyp2j12__chr4	0.0839336	0.0839336	1	0.08052
Cyp2j8__chr4	0.0839336	0.0839336	1	0.08052
Cyp2r1__chr7	0.0839336	0.0839336	1	0.08052
Cyp2s1__chr7	0.0839336	0.0839336	1	0.08052
Cyp3a11__chr5	0.0839336	0.0839336	1	0.08052
Cyp3a16__chr5	0.0839336	0.0839336	1	0.08052
Cyp3a25__chr5	0.0839336	0.0839336	1	0.08052
Cyp3a44__chr5	0.0839336	0.0839336	1	0.08052
Cyp3a57__chr5	0.0839336	0.0839336	1	0.08052
Cyp4a12b__chr4	0.0839336	0.0839336	1	0.08052
Cyp4a14__chr4	0.0839336	0.0839336	1	0.08052
Cyp4a29-ps__chr4	0.0839336	0.0839336	1	0.08052
Cyp4a30b-ps__chr4	0.0839336	0.0839336	1	0.08052
Cyp4a31__chr4	0.0839336	0.0839336	1	0.08052
Cyp4f15__chr17	0.0839336	0.0839336	1	0.08052
Cyp4f17__chr17	0.0839336	0.0839336	1	0.08052
Cyp4f39__chr17	0.0839336	0.0839336	1	0.08052
Cyp4f40__chr17	0.0839336	0.0839336	1	0.08052
Cyp4f41-ps__chr17	0.0839336	0.0839336	1	0.08052
Cyp4x1__chr4	0.0839336	0.0839336	1	0.08052
Cysltr2__chr14	0.0839336	0.0839336	1	0.08052
D030024E09Rik__chr15	0.0839336	0.0839336	1	0.08052
D030025P21Rik__chr12	0.0839336	0.0839336	1	0.08052
D030047H15Rik__chr7	0.0839336	0.0839336	1	0.08052
D10Bwg1379e__chr10	0.0839336	0.0839336	1	0.08052
D130043K22Rik__chr13	0.0839336	0.0839336	1	0.08052
D130058E03__chr6	0.0839336	0.0839336	1	0.08052
D16Ertd519e__chr16	0.0839336	0.0839336	1	0.08052
D17Ertd648e__chr17	0.0839336	0.0839336	1	0.08052
D1Pas1__chr1	0.0839336	0.0839336	1	0.08052
D230030E09Rik__chr12	0.0839336	0.0839336	1	0.08052
D430019H16Rik__chr12	0.0839336	0.0839336	1	0.08052
D430036J16Rik__chr9	0.0839336	0.0839336	1	0.08052
D5Ertd577e__chr5	0.0839336	0.0839336	1	0.08052
D630010B17Rik__chr15	0.0839336	0.0839336	1	0.08052
D630023F18Rik__chr1	0.0839336	0.0839336	1	0.08052
D630029K05Rik__chr10	0.0839336	0.0839336	1	0.08052
D630032N06Rik__chr11	0.0839336	0.0839336	1	0.08052
D6Ertd527e__chr6	0.0839336	0.0839336	1	0.08052
D730001G18Rik__chr15	0.0839336	0.0839336	1	0.08052
D730045A05Rik__chr18	0.0839336	0.0839336	1	0.08052
D730048I06Rik__chr9	0.0839336	0.0839336	1	0.08052
D7Ertd443e__chr7	0.0839336	0.0839336	1	0.08052
D930007P13Rik__chr15	0.0839336	0.0839336	1	0.08052
D930015M05Rik__chr2	0.0839336	0.0839336	1	0.08052
D930020B18Rik__chr10	0.0839336	0.0839336	1	0.08052
D930028M14Rik__chr7	0.0839336	0.0839336	1	0.08052
Dab1__chr4	0.0839336	0.0839336	1	0.08052
Dach2__chrX	0.0839336	0.0839336	1	0.08052
Dact2__chr17	0.0839336	0.0839336	1	0.08052
Dao__chr5	0.0839336	0.0839336	1	0.08052
Dbndd1__chr8	0.0839336	0.0839336	1	0.08052
Dbpht2__chr12	0.0839336	0.0839336	1	0.08052
Dbx2__chr15	0.0839336	0.0839336	1	0.08052
Dclk3__chr9	0.0839336	0.0839336	1	0.08052
Dcpp3__chr17	0.0839336	0.0839336	1	0.08052
Dcstamp__chr15	0.0839336	0.0839336	1	0.08052
Ddx25__chr9	0.0839336	0.0839336	1	0.08052
Dear1__chr3	0.0839336	0.0839336	1	0.08052
Defa-ps12__chr8	0.0839336	0.0839336	1	0.08052
Defa-ps13__chr8	0.0839336	0.0839336	1	0.08052
Defa22__chr8	0.0839336	0.0839336	1	0.08052
Defa24__chr8	0.0839336	0.0839336	1	0.08052
Defa26__chr8	0.0839336	0.0839336	1	0.08052
Defb25__chr2	0.0839336	0.0839336	1	0.08052
Defb28__chr2	0.0839336	0.0839336	1	0.08052
Defb35__chr8	0.0839336	0.0839336	1	0.08052
Defb38__chr8	0.0839336	0.0839336	1	0.08052
Defb41__chr1	0.0839336	0.0839336	1	0.08052
Defb42__chr14	0.0839336	0.0839336	1	0.08052
Defb43__chr14	0.0839336	0.0839336	1	0.08052
Defb47__chr14	0.0839336	0.0839336	1	0.08052
Defb6__chr8	0.0839336	0.0839336	1	0.08052
Depdc1b__chr13	0.0839336	0.0839336	1	0.08052
Dfnb59__chr2	0.0839336	0.0839336	1	0.08052
Dgki__chr6	0.0839336	0.0839336	1	0.08052
Dgkk__chrX	0.0839336	0.0839336	1	0.08052
Dhrs2__chr14	0.0839336	0.0839336	1	0.08052
Dio1__chr4	0.0839336	0.0839336	1	0.08052
Diras1__chr10	0.0839336	0.0839336	1	0.08052
Diras2__chr13	0.0839336	0.0839336	1	0.08052
Dkk4__chr8	0.0839336	0.0839336	1	0.08052
Dlec1__chr9	0.0839336	0.0839336	1	0.08052
Dleu7__chr14	0.0839336	0.0839336	1	0.08052
Dlgap3__chr4	0.0839336	0.0839336	1	0.08052
Dll3__chr7	0.0839336	0.0839336	1	0.08052
Dlx1__chr2	0.0839336	0.0839336	1	0.08052
Dlx1as__chr2	0.0839336	0.0839336	1	0.08052
Dlx3__chr11	0.0839336	0.0839336	1	0.08052
Dlx4__chr11	0.0839336	0.0839336	1	0.08052
Dlx6as2__chr6	0.0839336	0.0839336	1	0.08052
Dmbt1__chr7	0.0839336	0.0839336	1	0.08052
Dmc1__chr15	0.0839336	0.0839336	1	0.08052
Dmp1__chr5	0.0839336	0.0839336	1	0.08052
Dmrt2__chr19	0.0839336	0.0839336	1	0.08052
Dmrtb1__chr4	0.0839336	0.0839336	1	0.08052
Dmrtc1a__chrX	0.0839336	0.0839336	1	0.08052
Dmrtc1b__chrX	0.0839336	0.0839336	1	0.08052
Dmrtc2__chr7	0.0839336	0.0839336	1	0.08052
Dnahc1__chr14	0.0839336	0.0839336	1	0.08052
Dnahc17__chr11	0.0839336	0.0839336	1	0.08052
Dnaic2__chr11	0.0839336	0.0839336	1	0.08052
Dnajb13__chr7	0.0839336	0.0839336	1	0.08052
Dnajb3__chr1	0.0839336	0.0839336	1	0.08052
Dnajb7__chr15	0.0839336	0.0839336	1	0.08052
Dnajc5b__chr3	0.0839336	0.0839336	1	0.08052
Dnajc5g__chr5	0.0839336	0.0839336	1	0.08052
Dnajc6__chr4	0.0839336	0.0839336	1	0.08052
Dnase2b__chr3	0.0839336	0.0839336	1	0.08052
Dner__chr1	0.0839336	0.0839336	1	0.08052
Dntt__chr19	0.0839336	0.0839336	1	0.08052
Doc2a__chr7	0.0839336	0.0839336	1	0.08052
Doc2b__chr11	0.0839336	0.0839336	1	0.08052
Dok6__chr18	0.0839336	0.0839336	1	0.08052
Doxl2__chr6	0.0839336	0.0839336	1	0.08052
Dpcr1__chr17	0.0839336	0.0839336	1	0.08052
Dpf1__chr7	0.0839336	0.0839336	1	0.08052
Dpp10__chr1	0.0839336	0.0839336	1	0.08052
Dppa1__chr11	0.0839336	0.0839336	1	0.08052
Dppa5a__chr9	0.0839336	0.0839336	1	0.08052
Dpy19l2__chr9	0.0839336	0.0839336	1	0.08052
Dpys__chr15	0.0839336	0.0839336	1	0.08052
Dpysl5__chr5	0.0839336	0.0839336	1	0.08052
Draxin__chr4	0.0839336	0.0839336	1	0.08052
Drd2__chr9	0.0839336	0.0839336	1	0.08052
Dsc1__chr18	0.0839336	0.0839336	1	0.08052
Dscc1__chr15	0.0839336	0.0839336	1	0.08052
Dsg1a__chr18	0.0839336	0.0839336	1	0.08052
Dsg1c__chr18	0.0839336	0.0839336	1	0.08052
Dsg3__chr18	0.0839336	0.0839336	1	0.08052
Dsg4__chr18	0.0839336	0.0839336	1	0.08052
Dspp__chr5	0.0839336	0.0839336	1	0.08052
Duox2__chr2	0.0839336	0.0839336	1	0.08052
Duoxa2__chr2	0.0839336	0.0839336	1	0.08052
Dupd1__chr14	0.0839336	0.0839336	1	0.08052
Dusp15__chr2	0.0839336	0.0839336	1	0.08052
Dusp21__chrX	0.0839336	0.0839336	1	0.08052
Dusp5__chr19	0.0839336	0.0839336	1	0.08052
Dux__chr10	0.0839336	0.0839336	1	0.08052
Duxbl1__chr14	0.0839336	0.0839336	1	0.08052
Dydc1__chr14	0.0839336	0.0839336	1	0.08052
Dydc2__chr14	0.0839336	0.0839336	1	0.08052
Dynap__chr18	0.0839336	0.0839336	1	0.08052
Dynlt1f__chr17	0.0839336	0.0839336	1	0.08052
Dyrk4__chr6	0.0839336	0.0839336	1	0.08052
E030002O03Rik__chr7	0.0839336	0.0839336	1	0.08052
E030003E18Rik__chr19	0.0839336	0.0839336	1	0.08052
E030013I19Rik__chr2	0.0839336	0.0839336	1	0.08052
E030019B13Rik__chr12	0.0839336	0.0839336	1	0.08052
E130003G02Rik__chr2	0.0839336	0.0839336	1	0.08052
E130114P18Rik__chr4	0.0839336	0.0839336	1	0.08052
E130201H02Rik__chr7	0.0839336	0.0839336	1	0.08052
E130218I03Rik__chr4	0.0839336	0.0839336	1	0.08052
E130309D14Rik__chr11	0.0839336	0.0839336	1	0.08052
E130309F12Rik__chr4	0.0839336	0.0839336	1	0.08052
E230019M04Rik__chrX	0.0839336	0.0839336	1	0.08052
E330009J07Rik__chr6	0.0839336	0.0839336	1	0.08052
E330013P04Rik__chr19	0.0839336	0.0839336	1	0.08052
E330021D16Rik__chr6	0.0839336	0.0839336	1	0.08052
E330034G19Rik__chr14	0.0839336	0.0839336	1	0.08052
Ear11__chr14	0.0839336	0.0839336	1	0.08052
Ear2__chr14	0.0839336	0.0839336	1	0.08052
Ear5__chr14	0.0839336	0.0839336	1	0.08052
Ear6__chr14	0.0839336	0.0839336	1	0.08052
Ebf4__chr2	0.0839336	0.0839336	1	0.08052
Ecel1__chr1	0.0839336	0.0839336	1	0.08052
Ect2l__chr10	0.0839336	0.0839336	1	0.08052
Eddm3b__chr14	0.0839336	0.0839336	1	0.08052
Edn2__chr4	0.0839336	0.0839336	1	0.08052
Efcab1__chr16	0.0839336	0.0839336	1	0.08052
Efcab10__chr12	0.0839336	0.0839336	1	0.08052
Efcab11__chr12	0.0839336	0.0839336	1	0.08052
Efcab12__chr6	0.0839336	0.0839336	1	0.08052
Efcab3__chr11	0.0839336	0.0839336	1	0.08052
Efcab4b__chr6	0.0839336	0.0839336	1	0.08052
Efcab6__chr15	0.0839336	0.0839336	1	0.08052
Efhb__chr17	0.0839336	0.0839336	1	0.08052
Efhc2__chrX	0.0839336	0.0839336	1	0.08052
Egfem1__chr3	0.0839336	0.0839336	1	0.08052
Egr3__chr14	0.0839336	0.0839336	1	0.08052
Egr4__chr6	0.0839336	0.0839336	1	0.08052
Eif3j2__chr2	0.0839336	0.0839336	1	0.08052
Eif4e1b__chr13	0.0839336	0.0839336	1	0.08052
Elavl4__chr4	0.0839336	0.0839336	1	0.08052
Elf3__chr1	0.0839336	0.0839336	1	0.08052
Elf5__chr2	0.0839336	0.0839336	1	0.08052
Ell3__chr2	0.0839336	0.0839336	1	0.08052
Elmod1__chr9	0.0839336	0.0839336	1	0.08052
Elovl2__chr13	0.0839336	0.0839336	1	0.08052
Elovl4__chr9	0.0839336	0.0839336	1	0.08052
Emx1__chr6	0.0839336	0.0839336	1	0.08052
Enam__chr5	0.0839336	0.0839336	1	0.08052
Eno4__chr19	0.0839336	0.0839336	1	0.08052
Epgn__chr5	0.0839336	0.0839336	1	0.08052
Epha1__chr6	0.0839336	0.0839336	1	0.08052
Epha10__chr4	0.0839336	0.0839336	1	0.08052
Epha8__chr4	0.0839336	0.0839336	1	0.08052
Ephx4__chr5	0.0839336	0.0839336	1	0.08052
Epo__chr5	0.0839336	0.0839336	1	0.08052
Eppin__chr2	0.0839336	0.0839336	1	0.08052
Eps8l3__chr3	0.0839336	0.0839336	1	0.08052
Epyc__chr10	0.0839336	0.0839336	1	0.08052
Ern2__chr7	0.0839336	0.0839336	1	0.08052
Erp27__chr6	0.0839336	0.0839336	1	0.08052
Esrp1__chr4	0.0839336	0.0839336	1	0.08052
Esx1__chrX	0.0839336	0.0839336	1	0.08052
Esyt3__chr9	0.0839336	0.0839336	1	0.08052
Etd__chrX	0.0839336	0.0839336	1	0.08052
Etv4__chr11	0.0839336	0.0839336	1	0.08052
Evx1__chr6	0.0839336	0.0839336	1	0.08052
Exph5__chr9	0.0839336	0.0839336	1	0.08052
Eya4__chr10	0.0839336	0.0839336	1	0.08052
F12__chr13	0.0839336	0.0839336	1	0.08052
F13b__chr1	0.0839336	0.0839336	1	0.08052
F2__chr2	0.0839336	0.0839336	1	0.08052
F830002L21Rik__chr10	0.0839336	0.0839336	1	0.08052
Fa2h__chr8	0.0839336	0.0839336	1	0.08052
[truncated: 18,146 more rows]

## Sheet: Cluster 4
CLUSTER 4
GENEID	mean non cluster	mean cluster	fold change	pvalue
Malat1__chr19	3.52773	86.9287	24.6415	0
Neat1__chr19	0.644079	10.325	16.0307	1.08883e-10
D830015G02Rik__chr14	0.441185	6.22486	14.1094	4.37802e-07
Tnnt2__chr1	19.802	36.5461	1.84558	0.000342123
Actc1__chr2	24.2319	10.1362	0.418299	0.000917848
Mb__chr15	24.5887	11.9733	0.486942	0.00175695
Atp2a2__chr5	36.7512	20.3993	0.555065	0.00181652
Kcnq1ot1__chr7	7.68484	15.5807	2.02745	0.00571631
Mir5109__chr5	38.066	24.4472	0.642232	0.00977938
Slc25a4__chr8	15.663	7.38468	0.471472	0.0120974
Gm17821__chr12	4.3437	9.10029	2.09506	0.0137106
Ddx5__chr11	0.491509	2.04463	4.1599	0.0137499
Tpm1__chr9	13.9467	6.95284	0.498531	0.0145711
Dmpk__chr7	0.964866	3.1861	3.30211	0.0169026
Son__chr16	0.539429	2.76373	5.12344	0.017552
Vegfa__chr17	0.546007	2.2398	4.10215	0.0181149
Nppa__chr4	5.93605	1.59692	0.269021	0.018265
Tmem69__chr4	0.213575	1.04147	4.87639	0.0198065
Erdr1__chrY	0.213826	1.38742	6.48858	0.0198498
Sfrs18__chr4	0.25088	1.16669	4.65041	0.0266718
Luc7l2__chr6	0.270451	1.02697	3.79725	0.0306027
Myh6__chr14	33.6542	23.6907	0.703943	0.0337343
Smtn__chr11	0.310911	1.74881	5.62479	0.0393942
Clu__chr14	6.47397	2.90124	0.44814	0.0437395
D4Wsu53e__chr4	0.333689	1.79994	5.39408	0.0447127
Rbm25__chr12	0.334802	1.39405	4.1638	0.0449791
Ttn__chr2	37.2333	47.7211	1.28168	0.0499157
Dmd__chrX	0.37211	1.38772	3.72934	0.054238
Srrm2__chr17	0.378413	1.54106	4.07242	0.0558634
Myl2__chr5	16.6994	10.5284	0.630468	0.0560982
Cox6a2__chr7	12.9031	7.92597	0.61427	0.0565183
Cryab__chr9	6.07381	2.54941	0.419738	0.0586059
Lpl__chr8	22.5539	15.2263	0.675106	0.0615478
Atp5b__chr10	5.9825	2.52516	0.42209	0.0626005
Myl3__chr9	10.0469	5.05694	0.503334	0.0650757
A630089N07Rik__chr16	2.86562	5.8288	2.03404	0.070946
Gm10845__chr14	1.13507	2.38657	2.10257	0.10675
Slc38a2__chr15	0.556993	1.01473	1.82179	0.107964
Lmo7__chr14	0.560641	1.0561	1.88373	0.10913
Speg__chr1	0.572191	1.95954	3.42462	0.112844
A130077B15Rik__chr10	0.57835	1.08052	1.86829	0.114837
Macf1__chr4	0.585123	1.18701	2.02865	0.11704
Fabp3__chr4	5.09035	2.74838	0.53992	0.117057
Vmn2r55__chr7	1.86307	3.36306	1.80512	0.119045
Atp5a1__chr18	5.05604	2.51453	0.497333	0.11982
Myl6__chr10	0.610339	1.05729	1.73229	0.125331
Sptbn1__chr11	1.22411	2.75055	2.24698	0.12579
Ankrd1__chr19	4.91813	2.4054	0.489089	0.131525
Atp5g3__chr2	4.89427	2.33215	0.476507	0.133649
Col7a1__chr9	0.144658	0.179311	1.23955	0.134698
Gm5801__chr14	0.144658	0.175266	1.21159	0.134698
Guca1b__chr17	0.144658	0.171758	1.18734	0.134698
Prss42__chr9	0.144658	0.165466	1.14384	0.134698
Aldh3a1__chr11	0.144658	0.163768	1.1321	0.134698
Fam166b__chr4	0.144658	0.163273	1.12868	0.134698
Olfr631__chr7	0.144658	0.162666	1.12448	0.134698
Zfp354b__chr11	0.144658	0.160821	1.11173	0.134698
Agmat__chr4	0.144658	0.160204	1.10747	0.134698
Pcdhgb4__chr18	0.144658	0.16012	1.10689	0.134698
Ptch1__chr13	0.144658	0.159877	1.1052	0.134698
Crct1__chr3	0.144658	0.159693	1.10393	0.134698
Dync2li1__chr17	0.144658	0.159403	1.10193	0.134698
Txk__chr5	0.144658	0.159393	1.10186	0.134698
Gm9897__chr5	0.144658	0.158549	1.09603	0.134698
Gm13293__chr2	0.144658	0.15815	1.09327	0.134698
Gm1995__chr12	0.144658	0.157972	1.09204	0.134698
Vmn1r55__chr7	0.144658	0.157972	1.09204	0.134698
Tdrd1__chr19	0.144658	0.15765	1.08981	0.134698
Mup21__chr4	0.144658	0.157331	1.08761	0.134698
Galnt13__chr2	0.144658	0.157323	1.08755	0.134698
Gdf10__chr14	0.144658	0.157285	1.08729	0.134698
Ces1f__chr8	0.144658	0.157245	1.08701	0.134698
4931423N10Rik__chr2	0.144658	0.156925	1.0848	0.134698
Chd5__chr4	0.144658	0.156925	1.0848	0.134698
Gm597__chr1	0.144658	0.156925	1.0848	0.134698
Gpr179__chr11	0.144658	0.156925	1.0848	0.134698
Cml2__chr6	0.144658	0.156319	1.08061	0.134698
Dnahc11__chr12	0.144658	0.156319	1.08061	0.134698
Tspan8__chr10	0.144658	0.156319	1.08061	0.134698
V1ra8__chr6	0.144658	0.156319	1.08061	0.134698
Vmn1r52__chr6	0.144658	0.156319	1.08061	0.134698
Olfr1216__chr2	0.144658	0.156073	1.07891	0.134698
Pld6__chr11	0.144658	0.156073	1.07891	0.134698
Hormad1__chr3	0.144658	0.156062	1.07883	0.134698
1700123L14Rik__chr6	0.144658	0.155986	1.07831	0.134698
Clic6__chr16	0.144658	0.155986	1.07831	0.134698
Foxl2__chr9	0.144658	0.155986	1.07831	0.134698
Hist4h4__chr6	0.144658	0.155986	1.07831	0.134698
Nlrp4b__chr7	0.144658	0.155986	1.07831	0.134698
2410076I21Rik__chr9	0.144658	0.155767	1.0768	0.134698
Foxa1__chr12	0.144658	0.155767	1.0768	0.134698
Agbl3__chr6	0.144658	0.155712	1.07641	0.134698
Snora81__chr16	0.144658	0.155703	1.07636	0.134698
2610017I09Rik__chr1	0.144658	0.155633	1.07587	0.134698
Dio3__chr12	0.144658	0.155633	1.07587	0.134698
F930015N05Rik__chr11	0.144658	0.155633	1.07587	0.134698
Ttc21a__chr9	0.144658	0.155633	1.07587	0.134698
Gm4975__chr8	0.144658	0.15552	1.07509	0.134698
Itgb8__chr12	0.144658	0.155352	1.07393	0.134698
Pet2__chrX	0.144658	0.155352	1.07393	0.134698
Ralgps1__chr2	0.144658	0.155025	1.07167	0.134698
Slc28a1__chr7	0.144658	0.154789	1.07004	0.134698
Sycp1__chr3	0.144658	0.154716	1.06953	0.134698
Ppp4r4__chr12	0.144658	0.154322	1.06681	0.134698
Tmprss11g__chr5	0.144658	0.154315	1.06676	0.134698
4933406C10Rik__chr12	0.144658	0.154129	1.06547	0.134698
Cpt1b__chr15	0.144658	0.154098	1.06526	0.134698
7420701I03Rik__chr12	0.144658	0.153985	1.06448	0.134698
Fgfr4__chr13	0.144658	0.153885	1.06379	0.134698
Upb1__chr10	0.144658	0.153724	1.06267	0.134698
Hoxc13__chr15	0.144658	0.153417	1.06055	0.134698
Slc30a10__chr1	0.144658	0.15303	1.05788	0.134698
Chrna5__chr9	0.144658	0.152952	1.05734	0.134698
Elavl2__chr4	0.144658	0.152952	1.05734	0.134698
Foxo3__chr10	0.144658	0.152917	1.05709	0.134698
1700125G22Rik__chr3	0.144658	0.152723	1.05575	0.134698
A530006G24Rik__chr2	0.144658	0.152723	1.05575	0.134698
C730036E19Rik__chr1	0.144658	0.152723	1.05575	0.134698
Gm410__chr3	0.144658	0.152723	1.05575	0.134698
Ihh__chr1	0.144658	0.152723	1.05575	0.134698
Lrrc56__chr7	0.144658	0.152723	1.05575	0.134698
Ces2a__chr8	0.144658	0.152627	1.05509	0.134698
Fut9__chr4	0.144658	0.152627	1.05509	0.134698
Gm1141__chrX	0.144658	0.152627	1.05509	0.134698
Snora78__chr17	0.144658	0.152007	1.05081	0.134698
Ntf5__chr7	0.144658	0.15181	1.04944	0.134698
Lrp1b__chr2	0.144658	0.151779	1.04923	0.134698
Zfp862__chr6	0.144658	0.151624	1.04816	0.134698
Sowaha__chr11	0.144658	0.151522	1.04745	0.134698
Lrrc10b__chr19	0.144658	0.151422	1.04676	0.134698
C2__chr17	0.144658	0.151337	1.04617	0.134698
Cdh24__chr14	0.144658	0.151337	1.04617	0.134698
Efhc1__chr1	0.144658	0.151337	1.04617	0.134698
Pcdhgb1__chr18	0.144658	0.151059	1.04425	0.134698
Skint2__chr4	0.144658	0.150983	1.04373	0.134698
Ces1g__chr8	0.144658	0.150651	1.04143	0.134698
1700019M22Rik__chr12	0.144658	0.150633	1.04131	0.134698
Prom2__chr2	0.144658	0.150566	1.04084	0.134698
Hoxb7__chr11	0.144658	0.150458	1.0401	0.134698
2410137F16Rik__chr5	0.144658	0.150293	1.03896	0.134698
Syne4__chr7	0.144658	0.150293	1.03896	0.134698
2700069I18Rik__chr3	0.144658	0.150198	1.0383	0.134698
Defb23__chr2	0.144658	0.150198	1.0383	0.134698
Snora47__chr13	0.144658	0.150198	1.0383	0.134698
Zfa-ps__chr10	0.144658	0.150198	1.0383	0.134698
3010001F23Rik__chrX	0.144658	0.150165	1.03807	0.134698
F11__chr8	0.144658	0.150165	1.03807	0.134698
Nt5c1a__chr4	0.144658	0.150165	1.03807	0.134698
Olfr470__chr7	0.144658	0.150165	1.03807	0.134698
Gm16294__chr15	0.144658	0.150089	1.03755	0.134698
Hsd17b14__chr7	0.144658	0.150089	1.03755	0.134698
Zfp804a__chr2	0.144658	0.150089	1.03755	0.134698
Gbp5__chr3	0.144658	0.150082	1.03749	0.134698
Ccdc153__chr9	0.144658	0.150068	1.0374	0.134698
Mmp13__chr9	0.144658	0.149744	1.03516	0.134698
Pilrb2__chr5	0.144658	0.149429	1.03298	0.134698
Tuft1__chr3	0.144658	0.149429	1.03298	0.134698
F630206G17Rik__chr11	0.144658	0.149282	1.03197	0.134698
Slitrk6__chr14	0.144658	0.149011	1.0301	0.134698
Rgs11__chr17	0.144658	0.148999	1.03001	0.134698
Vwce__chr19	0.144658	0.148913	1.02941	0.134698
Gal3st4__chr5	0.144658	0.148864	1.02907	0.134698
Ipw__chr7	0.144658	0.148864	1.02907	0.134698
Taf6l__chr19	0.144658	0.148864	1.02907	0.134698
Tmem233__chr5	0.144658	0.148864	1.02907	0.134698
Pcdhga12__chr18	0.144658	0.148821	1.02878	0.134698
1700123I01Rik__chr19	0.144658	0.148764	1.02838	0.134698
Gm10818__chr16	0.144658	0.148698	1.02793	0.134698
Gm711__chr2	0.144658	0.148628	1.02744	0.134698
Ntsr1__chr2	0.144658	0.148566	1.02702	0.134698
Oscar__chr7	0.144658	0.148566	1.02702	0.134698
4933408B17Rik__chr18	0.144658	0.148466	1.02632	0.134698
1700003D09Rik__chr11	0.144658	0.148434	1.0261	0.134698
4930597G03Rik__chr14	0.144658	0.148428	1.02606	0.134698
Atp2c2__chr8	0.144658	0.148428	1.02606	0.134698
Lhcgr__chr17	0.144658	0.148428	1.02606	0.134698
Tenm4__chr7	0.144658	0.148428	1.02606	0.134698
Grhl2__chr15	0.144658	0.148371	1.02566	0.134698
1700007J10Rik__chr11	0.144658	0.148302	1.02519	0.134698
Gm15708__chr5	0.144658	0.148299	1.02517	0.134698
4930453L07Rik__chr8	0.144658	0.148198	1.02447	0.134698
Pnma3__chrX	0.144658	0.148198	1.02447	0.134698
Tox__chr4	0.144658	0.148198	1.02447	0.134698
Gm12530__chr4	0.144658	0.148185	1.02438	0.134698
Gm15713__chr16	0.144658	0.148185	1.02438	0.134698
Gm15787__chr5	0.144658	0.148185	1.02438	0.134698
Rpph1__chr14	0.144658	0.148185	1.02438	0.134698
Smok2b__chr17	0.144658	0.148185	1.02438	0.134698
Wdr16__chr11	0.144658	0.148185	1.02438	0.134698
Cd8b1__chr6	0.144658	0.148115	1.0239	0.134698
Nkx2-3__chr19	0.144658	0.148115	1.0239	0.134698
Slc38a8__chr8	0.144658	0.148115	1.0239	0.134698
C77370__chrX	0.144658	0.148072	1.0236	0.134698
Gm10536__chr18	0.144658	0.148066	1.02356	0.134698
Gm10767__chr13	0.144658	0.148066	1.02356	0.134698
Prl3d1__chr13	0.144658	0.148066	1.02356	0.134698
1700088E04Rik__chr15	0.144658	0.148064	1.02355	0.134698
2310005A03Rik__chr2	0.144658	0.148064	1.02355	0.134698
Gm5512__chr19	0.144658	0.148064	1.02355	0.134698
Iqcg__chr16	0.144658	0.148064	1.02355	0.134698
Nsun7__chr5	0.144658	0.148064	1.02355	0.134698
St6galnac1__chr11	0.144658	0.148064	1.02355	0.134698
Tmem40__chr6	0.144658	0.148064	1.02355	0.134698
Vmn2r15__chr5	0.144658	0.148064	1.02355	0.134698
Tspan10__chr11	0.144658	0.147965	1.02286	0.134698
Aadacl3__chr4	0.144658	0.147858	1.02212	0.134698
Mir186__chr3	0.144658	0.147858	1.02212	0.134698
Vmn1r45__chr6	0.144658	0.147858	1.02212	0.134698
Gm12360__chr2	0.144658	0.147815	1.02182	0.134698
Gm648__chrX	0.144658	0.147815	1.02182	0.134698
Adat3__chr10	0.144658	0.147773	1.02154	0.134698
Bco2__chr9	0.144658	0.147773	1.02154	0.134698
Prps1l1__chr12	0.144658	0.147773	1.02154	0.134698
Snord71__chr8	0.144658	0.147773	1.02154	0.134698
Chdh__chr14	0.144658	0.147692	1.02097	0.134698
Col22a1__chr15	0.144658	0.147633	1.02057	0.134698
Msi1__chr5	0.144658	0.147633	1.02057	0.134698
3110015C05Rik__chr13	0.144658	0.147547	1.01997	0.134698
BC033916__chr17	0.144658	0.147529	1.01985	0.134698
Grxcr2__chr18	0.144658	0.147529	1.01985	0.134698
Lrrd1__chr5	0.144658	0.147529	1.01985	0.134698
Nespas__chr2	0.144658	0.147529	1.01985	0.134698
2310016D03Rik__chr12	0.144658	0.147505	1.01968	0.134698
Ankle1__chr8	0.144658	0.147505	1.01968	0.134698
Dock3__chr9	0.144658	0.147505	1.01968	0.134698
Igf2bp3__chr6	0.144658	0.147505	1.01968	0.134698
Mettl7a2__chr15	0.144658	0.147505	1.01968	0.134698
Morc2b__chr17	0.144658	0.147505	1.01968	0.134698
Ocln__chr13	0.144658	0.147505	1.01968	0.134698
Pik3ap1__chr19	0.144658	0.147505	1.01968	0.134698
Spire2__chr8	0.144658	0.147505	1.01968	0.134698
Syndig1__chr2	0.144658	0.147505	1.01968	0.134698
Ttc16__chr2	0.144658	0.147505	1.01968	0.134698
Adam4__chr12	0.144658	0.147456	1.01935	0.134698
Amd1__chr10	0.144658	0.147456	1.01935	0.134698
Astl__chr2	0.144658	0.147456	1.01935	0.134698
Etohd2__chr13	0.144658	0.147456	1.01935	0.134698
Hdgfl1__chr13	0.144658	0.147456	1.01935	0.134698
Vmn2r52__chr7	0.144658	0.147456	1.01935	0.134698
0610040F04Rik__chr6	0.144658	0.147201	1.01758	0.134698
Gpr132__chr12	0.144658	0.147201	1.01758	0.134698
Irf4__chr13	0.144658	0.147201	1.01758	0.134698
Scimp__chr11	0.144658	0.147201	1.01758	0.134698
Slc13a3__chr2	0.144658	0.147201	1.01758	0.134698
Sufu__chr19	0.144658	0.147201	1.01758	0.134698
Pappa2__chr1	0.144658	0.147175	1.0174	0.134698
Themis__chr10	0.144658	0.147175	1.0174	0.134698
Csf2__chr11	0.144658	0.147152	1.01724	0.134698
Mir1960__chr5	0.144658	0.147152	1.01724	0.134698
Pnldc1__chr17	0.144658	0.147152	1.01724	0.134698
1700105P06Rik__chr19	0.144658	0.147135	1.01712	0.134698
2610204G22Rik__chr4	0.144658	0.147135	1.01712	0.134698
Cspg5__chr9	0.144658	0.147135	1.01712	0.134698
2810405F15Rik__chr2	0.144658	0.147044	1.01649	0.134698
Dhh__chr15	0.144658	0.147044	1.01649	0.134698
Gm6213__chr8	0.144658	0.147044	1.01649	0.134698
Klf8__chrX	0.144658	0.147044	1.01649	0.134698
Pcdhb3__chr18	0.144658	0.147044	1.01649	0.134698
Esrp2__chr8	0.144658	0.146968	1.01597	0.134698
Nat1__chr8	0.144658	0.146968	1.01597	0.134698
Glis1__chr4	0.144658	0.146921	1.01564	0.134698
Arhgef37__chr18	0.144658	0.146678	1.01396	0.134698
Gm10664__chr8	0.144658	0.146678	1.01396	0.134698
Gm8787__chrX	0.144658	0.146678	1.01396	0.134698
Solh__chr17	0.144658	0.146678	1.01396	0.134698
1700003M07Rik__chr4	0.144658	0.146662	1.01386	0.134698
Slc25a21__chr12	0.144658	0.146662	1.01386	0.134698
Cdhr3__chr12	0.144658	0.146611	1.0135	0.134698
Gm14725__chrX	0.144658	0.146611	1.0135	0.134698
Gm20753__chr1	0.144658	0.146611	1.0135	0.134698
9130024F11Rik__chr1	0.144658	0.146562	1.01316	0.134698
Gm11110__chr17	0.144658	0.146562	1.01316	0.134698
Mir1192__chr19	0.144658	0.146562	1.01316	0.134698
Sv2c__chr13	0.144658	0.146562	1.01316	0.134698
Zyg11a__chr4	0.144658	0.146562	1.01316	0.134698
Gm13807__chr2	0.144658	0.146467	1.01251	0.134698
Gm16157__chr7	0.144658	0.146467	1.01251	0.134698
Slc35f3__chr8	0.144658	0.146467	1.01251	0.134698
4930444G20Rik__chr10	0.144658	0.146311	1.01143	0.134698
Cfhr1__chr1	0.144658	0.146311	1.01143	0.134698
Col28a1__chr6	0.144658	0.146311	1.01143	0.134698
Cpne6__chr14	0.144658	0.146311	1.01143	0.134698
Crip3__chr17	0.144658	0.146311	1.01143	0.134698
Fam5b__chr1	0.144658	0.146311	1.01143	0.134698
Sspo__chr6	0.144658	0.146311	1.01143	0.134698
Tmem59l__chr8	0.144658	0.146311	1.01143	0.134698
Trpc6__chr9	0.144658	0.146311	1.01143	0.134698
1500016L03Rik__chr11	0.144658	0.146175	1.01049	0.134698
Epx__chr11	0.144658	0.146175	1.01049	0.134698
Fam46c__chr3	0.144658	0.146175	1.01049	0.134698
Spink5__chr18	0.144658	0.146175	1.01049	0.134698
Bora__chr14	0.144658	0.146069	1.00975	0.134698
Gltpd2__chr11	0.144658	0.146069	1.00975	0.134698
Gm14812__chrX	0.144658	0.146069	1.00975	0.134698
Gm2109__chr9	0.144658	0.146069	1.00975	0.134698
Mir3112__chrX	0.144658	0.146069	1.00975	0.134698
Napsa__chr7	0.144658	0.146069	1.00975	0.134698
Snord72__chr15	0.144658	0.146069	1.00975	0.134698
Zcwpw1__chr5	0.144658	0.146069	1.00975	0.134698
BC147527__chr13	0.144658	0.145989	1.0092	0.134698
Fam131c__chr4	0.144658	0.145989	1.0092	0.134698
Hnf4g__chr3	0.144658	0.145989	1.0092	0.134698
1600015I10Rik__chr6	0.144658	0.145917	1.0087	0.134698
1700023E05Rik__chr5	0.144658	0.145917	1.0087	0.134698
3110045C21Rik__chr1	0.144658	0.145917	1.0087	0.134698
4930486F22Rik__chr10	0.144658	0.145917	1.0087	0.134698
4931408D14Rik__chr19	0.144658	0.145917	1.0087	0.134698
Cypt4__chr9	0.144658	0.145917	1.0087	0.134698
G630093K05Rik__chr13	0.144658	0.145917	1.0087	0.134698
Gm10451__chr12	0.144658	0.145917	1.0087	0.134698
Gm11549__chr3	0.144658	0.145917	1.0087	0.134698
Gm12130__chr11	0.144658	0.145917	1.0087	0.134698
Gm6150__chr10	0.144658	0.145917	1.0087	0.134698
Gm7073__chrX	0.144658	0.145917	1.0087	0.134698
Gm8221__chr15	0.144658	0.145917	1.0087	0.134698
Gpr142__chr11	0.144658	0.145917	1.0087	0.134698
Hc__chr2	0.144658	0.145917	1.0087	0.134698
Mir1983__chr13	0.144658	0.145917	1.0087	0.134698
Nt5c1b__chr12	0.144658	0.145917	1.0087	0.134698
Olfr64__chr7	0.144658	0.145917	1.0087	0.134698
Olfr658__chr7	0.144658	0.145917	1.0087	0.134698
Olfr908__chr9	0.144658	0.145917	1.0087	0.134698
Pou2af1__chr9	0.144658	0.145917	1.0087	0.134698
Ptprz1__chr6	0.144658	0.145917	1.0087	0.134698
Rsph4a__chr10	0.144658	0.145917	1.0087	0.134698
Slc44a3__chr3	0.144658	0.145917	1.0087	0.134698
Snora44__chr4	0.144658	0.145917	1.0087	0.134698
Ubtfl1__chr9	0.144658	0.145917	1.0087	0.134698
4930506C21Rik__chr17	0.144658	0.145813	1.00799	0.134698
Acot6__chr12	0.144658	0.145813	1.00799	0.134698
Col6a6__chr9	0.144658	0.145813	1.00799	0.134698
D830013O20Rik__chr12	0.144658	0.145813	1.00799	0.134698
Gfra2__chr14	0.144658	0.145813	1.00799	0.134698
Gm1564__chr11	0.144658	0.145813	1.00799	0.134698
Gm3435__chr17	0.144658	0.145813	1.00799	0.134698
Lrrc69__chr4	0.144658	0.145813	1.00799	0.134698
Pdzd7__chr19	0.144658	0.145813	1.00799	0.134698
Wnt6__chr1	0.144658	0.145813	1.00799	0.134698
Mir3064__chr11	0.144658	0.145664	1.00696	0.134698
Ces5a__chr8	0.144658	0.145663	1.00694	0.134698
Ctxn2__chr2	0.144658	0.145663	1.00694	0.134698
Glipr1l2__chr10	0.144658	0.145663	1.00694	0.134698
Gm6578__chr6	0.144658	0.145663	1.00694	0.134698
Il12b__chr11	0.144658	0.145663	1.00694	0.134698
Olfr1443__chr19	0.144658	0.145663	1.00694	0.134698
Ppp1r1c__chr2	0.144658	0.145663	1.00694	0.134698
Skint7__chr4	0.144658	0.145663	1.00694	0.134698
Sv2b__chr7	0.144658	0.145663	1.00694	0.134698
4632427E13Rik__chr7	0.144658	0.145161	1.00348	0.134698
4921530L18Rik__chr2	0.144658	0.145161	1.00348	0.134698
9830132P13Rik__chr3	0.144658	0.145161	1.00348	0.134698
Cmtm5__chr14	0.144658	0.145161	1.00348	0.134698
D4Ertd617e__chr4	0.144658	0.145161	1.00348	0.134698
Gcnt3__chr9	0.144658	0.145161	1.00348	0.134698
Gm21119__chr8	0.144658	0.145161	1.00348	0.134698
Gm8817__chrX	0.144658	0.145161	1.00348	0.134698
Lhfpl3__chr5	0.144658	0.145161	1.00348	0.134698
Pnp2__chr14	0.144658	0.145161	1.00348	0.134698
Psg26__chr7	0.144658	0.145161	1.00348	0.134698
Sapcd1__chr17	0.144658	0.145161	1.00348	0.134698
Slamf1__chr1	0.144658	0.145161	1.00348	0.134698
Tmem140__chr6	0.144658	0.145161	1.00348	0.134698
Zfp526__chr7	0.144658	0.145161	1.00348	0.134698
0610012H03Rik__chr2	0.144658	0.144658	1	0.134698
0610039K10Rik__chr2	0.144658	0.144658	1	0.134698
1110002L01Rik__chr12	0.144658	0.144658	1	0.134698
1110017D15Rik__chr4	0.144658	0.144658	1	0.134698
1190003K10Rik__chr13	0.144658	0.144658	1	0.134698
1300017J02Rik__chr9	0.144658	0.144658	1	0.134698
1500002O10Rik__chr2	0.144658	0.144658	1	0.134698
1500015L24Rik__chr19	0.144658	0.144658	1	0.134698
1600016N20Rik__chr7	0.144658	0.144658	1	0.134698
1600023N17Rik__chr5	0.144658	0.144658	1	0.134698
1700001C19Rik__chr17	0.144658	0.144658	1	0.134698
1700001D01Rik__chr8	0.144658	0.144658	1	0.134698
1700001G11Rik__chr14	0.144658	0.144658	1	0.134698
1700001G17Rik__chr1	0.144658	0.144658	1	0.134698
1700001J03Rik__chr5	0.144658	0.144658	1	0.134698
1700001J11Rik__chr9	0.144658	0.144658	1	0.134698
1700001K23Rik__chr19	0.144658	0.144658	1	0.134698
1700001L19Rik__chr13	0.144658	0.144658	1	0.134698
1700001O22Rik__chr2	0.144658	0.144658	1	0.134698
1700001P01Rik__chr11	0.144658	0.144658	1	0.134698
1700003C15Rik__chr5	0.144658	0.144658	1	0.134698
1700003E16Rik__chr6	0.144658	0.144658	1	0.134698
1700003H04Rik__chr3	0.144658	0.144658	1	0.134698
1700003L19Rik__chr16	0.144658	0.144658	1	0.134698
1700003M02Rik__chr4	0.144658	0.144658	1	0.134698
1700003P14Rik__chr13	0.144658	0.144658	1	0.134698
1700006A11Rik__chr3	0.144658	0.144658	1	0.134698
1700006E09Rik__chr11	0.144658	0.144658	1	0.134698
1700006F04Rik__chr14	0.144658	0.144658	1	0.134698
1700007B14Rik__chr8	0.144658	0.144658	1	0.134698
1700007F19Rik__chr3	0.144658	0.144658	1	0.134698
1700007G11Rik__chr5	0.144658	0.144658	1	0.134698
1700008F21Rik__chr8	0.144658	0.144658	1	0.134698
1700008O03Rik__chr7	0.144658	0.144658	1	0.134698
1700009C05Rik__chr6	0.144658	0.144658	1	0.134698
1700009N14Rik__chr4	0.144658	0.144658	1	0.134698
1700010B08Rik__chr2	0.144658	0.144658	1	0.134698
1700010D01Rik__chrX	0.144658	0.144658	1	0.134698
1700010J16Rik__chr10	0.144658	0.144658	1	0.134698
1700011E24Rik__chr17	0.144658	0.144658	1	0.134698
1700012B07Rik__chr11	0.144658	0.144658	1	0.134698
1700012D14Rik__chr7	0.144658	0.144658	1	0.134698
1700012I11Rik__chr15	0.144658	0.144658	1	0.134698
1700013H16Rik__chrX	0.144658	0.144658	1	0.134698
1700015E13Rik__chr1	0.144658	0.144658	1	0.134698
1700016C15Rik__chr1	0.144658	0.144658	1	0.134698
1700016G22Rik__chr13	0.144658	0.144658	1	0.134698
1700016H13Rik__chr5	0.144658	0.144658	1	0.134698
1700016K19Rik__chr11	0.144658	0.144658	1	0.134698
1700016L04Rik__chr10	0.144658	0.144658	1	0.134698
1700016L21Rik__chr1	0.144658	0.144658	1	0.134698
1700017D01Rik__chr19	0.144658	0.144658	1	0.134698
1700017G19Rik__chr3	0.144658	0.144658	1	0.134698
1700017J07Rik__chr2	0.144658	0.144658	1	0.134698
1700018B08Rik__chr8	0.144658	0.144658	1	0.134698
1700018B24Rik__chr3	0.144658	0.144658	1	0.134698
1700018C11Rik__chr4	0.144658	0.144658	1	0.134698
1700019A02Rik__chr1	0.144658	0.144658	1	0.134698
1700019D03Rik__chr1	0.144658	0.144658	1	0.134698
1700019E08Rik__chr2	0.144658	0.144658	1	0.134698
1700019G24Rik__chr6	0.144658	0.144658	1	0.134698
1700019L03Rik__chr2	0.144658	0.144658	1	0.134698
1700019N19Rik__chr19	0.144658	0.144658	1	0.134698
1700020L24Rik__chr11	0.144658	0.144658	1	0.134698
1700020M21Rik__chr9	0.144658	0.144658	1	0.134698
1700020N01Rik__chr10	0.144658	0.144658	1	0.134698
1700021F07Rik__chr2	0.144658	0.144658	1	0.134698
1700021N21Rik__chr4	0.144658	0.144658	1	0.134698
1700022E09Rik__chr16	0.144658	0.144658	1	0.134698
1700023F02Rik__chr10	0.144658	0.144658	1	0.134698
1700024B18Rik__chr14	0.144658	0.144658	1	0.134698
1700024F13Rik__chr13	0.144658	0.144658	1	0.134698
1700024G13Rik__chr14	0.144658	0.144658	1	0.134698
1700024P16Rik__chr4	0.144658	0.144658	1	0.134698
1700025B11Rik__chr15	0.144658	0.144658	1	0.134698
1700025F22Rik__chr19	0.144658	0.144658	1	0.134698
1700025K24Rik__chr17	0.144658	0.144658	1	0.134698
1700026D08Rik__chr7	0.144658	0.144658	1	0.134698
1700027I24Rik__chr9	0.144658	0.144658	1	0.134698
1700028B04Rik__chr7	0.144658	0.144658	1	0.134698
1700028J19Rik__chr7	0.144658	0.144658	1	0.134698
1700028K03Rik__chr5	0.144658	0.144658	1	0.134698
1700028M03Rik__chr3	0.144658	0.144658	1	0.134698
1700028P15Rik__chr2	0.144658	0.144658	1	0.134698
1700029B22Rik__chr7	0.144658	0.144658	1	0.134698
1700029M20Rik__chr4	0.144658	0.144658	1	0.134698
1700029P11Rik__chr15	0.144658	0.144658	1	0.134698
1700030F18Rik__chr15	0.144658	0.144658	1	0.134698
1700030L20Rik__chr3	0.144658	0.144658	1	0.134698
1700030M09Rik__chr8	0.144658	0.144658	1	0.134698
1700030O20Rik__chr10	0.144658	0.144658	1	0.134698
1700031F05Rik__chrX	0.144658	0.144658	1	0.134698
1700031M16Rik__chr15	0.144658	0.144658	1	0.134698
1700031P21Rik__chr12	0.144658	0.144658	1	0.134698
1700034E13Rik__chr18	0.144658	0.144658	1	0.134698
1700034J05Rik__chr6	0.144658	0.144658	1	0.134698
1700034P13Rik__chr1	0.144658	0.144658	1	0.134698
1700036G14Rik__chr3	0.144658	0.144658	1	0.134698
1700039E15Rik__chr7	0.144658	0.144658	1	0.134698
1700039E22Rik__chr19	0.144658	0.144658	1	0.134698
1700040N02Rik__chr2	0.144658	0.144658	1	0.134698
1700041M19Rik__chr16	0.144658	0.144658	1	0.134698
1700042B14Rik__chrX	0.144658	0.144658	1	0.134698
1700042G15Rik__chr4	0.144658	0.144658	1	0.134698
1700044C05Rik__chr14	0.144658	0.144658	1	0.134698
1700045H11Rik__chr4	0.144658	0.144658	1	0.134698
1700045I19Rik__chrX	0.144658	0.144658	1	0.134698
1700046C09Rik__chr11	0.144658	0.144658	1	0.134698
1700047L14Rik__chr5	0.144658	0.144658	1	0.134698
1700047M11Rik__chr1	0.144658	0.144658	1	0.134698
1700048M11Rik__chr16	0.144658	0.144658	1	0.134698
1700052I22Rik__chr12	0.144658	0.144658	1	0.134698
1700054A03Rik__chr19	0.144658	0.144658	1	0.134698
1700054M17Rik__chr2	0.144658	0.144658	1	0.134698
1700057G04Rik__chr9	0.144658	0.144658	1	0.134698
1700057H15Rik__chr4	0.144658	0.144658	1	0.134698
1700058G18Rik__chr10	0.144658	0.144658	1	0.134698
1700060C16Rik__chr6	0.144658	0.144658	1	0.134698
1700060C20Rik__chr2	0.144658	0.144658	1	0.134698
1700061F12Rik__chr2	0.144658	0.144658	1	0.134698
1700061I17Rik__chr3	0.144658	0.144658	1	0.134698
1700063A18Rik__chr1	0.144658	0.144658	1	0.134698
1700064J06Rik__chr10	0.144658	0.144658	1	0.134698
1700065D16Rik__chr9	0.144658	0.144658	1	0.134698
1700065I17Rik__chr18	0.144658	0.144658	1	0.134698
1700065J11Rik__chr6	0.144658	0.144658	1	0.134698
1700065O20Rik__chr18	0.144658	0.144658	1	0.134698
1700066B17Rik__chr1	0.144658	0.144658	1	0.134698
1700066J24Rik__chr4	0.144658	0.144658	1	0.134698
1700066N21Rik__chr5	0.144658	0.144658	1	0.134698
1700067K01Rik__chr8	0.144658	0.144658	1	0.134698
1700069L16Rik__chr5	0.144658	0.144658	1	0.134698
1700071M16Rik__chr17	0.144658	0.144658	1	0.134698
1700074H08Rik__chr13	0.144658	0.144658	1	0.134698
1700074P13Rik__chr6	0.144658	0.144658	1	0.134698
1700080E11Rik__chr9	0.144658	0.144658	1	0.134698
1700080N15Rik__chr2	0.144658	0.144658	1	0.134698
1700081H22Rik__chr7	0.144658	0.144658	1	0.134698
1700084F23Rik__chr13	0.144658	0.144658	1	0.134698
1700085C21Rik__chr12	0.144658	0.144658	1	0.134698
1700092E19Rik__chr13	0.144658	0.144658	1	0.134698
1700092K14Rik__chr11	0.144658	0.144658	1	0.134698
1700092M07Rik__chr19	0.144658	0.144658	1	0.134698
1700093K21Rik__chr11	0.144658	0.144658	1	0.134698
1700094J05Rik__chr10	0.144658	0.144658	1	0.134698
1700101E01Rik__chr2	0.144658	0.144658	1	0.134698
1700102H20Rik__chr17	0.144658	0.144658	1	0.134698
1700104A03Rik__chr9	0.144658	0.144658	1	0.134698
1700108J01Rik__chr14	0.144658	0.144658	1	0.134698
1700109G14Rik__chr14	0.144658	0.144658	1	0.134698
1700109G15Rik__chr11	0.144658	0.144658	1	0.134698
1700110C19Rik__chr17	0.144658	0.144658	1	0.134698
1700111N16Rik__chrX	0.144658	0.144658	1	0.134698
1700112H15Rik__chr1	0.144658	0.144658	1	0.134698
1700112J05Rik__chr5	0.144658	0.144658	1	0.134698
1700113H08Rik__chr10	0.144658	0.144658	1	0.134698
1700119H24Rik__chr16	0.144658	0.144658	1	0.134698
1700120E14Rik__chr18	0.144658	0.144658	1	0.134698
1700121N20Rik__chr12	0.144658	0.144658	1	0.134698
1700122O11Rik__chr17	0.144658	0.144658	1	0.134698
1700123K08Rik__chr5	0.144658	0.144658	1	0.134698
1700125G02Rik__chr4	0.144658	0.144658	1	0.134698
1700125H20Rik__chr11	0.144658	0.144658	1	0.134698
1700128A07Rik__chr14	0.144658	0.144658	1	0.134698
1810007C17Rik__chr12	0.144658	0.144658	1	0.134698
1810008I18Rik__chr7	0.144658	0.144658	1	0.134698
1810010D01Rik__chr7	0.144658	0.144658	1	0.134698
1810012K16Rik__chr8	0.144658	0.144658	1	0.134698
1810019J16Rik__chr4	0.144658	0.144658	1	0.134698
1810020O05Rik__chr6	0.144658	0.144658	1	0.134698
1810024B03Rik__chr2	0.144658	0.144658	1	0.134698
1810035I16Rik__chr4	0.144658	0.144658	1	0.134698
1810046K07Rik__chr9	0.144658	0.144658	1	0.134698
2010001M06Rik__chr5	0.144658	0.144658	1	0.134698
2010003K11Rik__chr19	0.144658	0.144658	1	0.134698
2010009K17Rik__chr2	0.144658	0.144658	1	0.134698
2010010A06Rik__chr18	0.144658	0.144658	1	0.134698
2010016I18Rik__chr3	0.144658	0.144658	1	0.134698
2010106E10Rik__chrX	0.144658	0.144658	1	0.134698
2010109A12Rik__chr5	0.144658	0.144658	1	0.134698
2010300C02Rik__chr1	0.144658	0.144658	1	0.134698
2010308F09Rik__chrX	0.144658	0.144658	1	0.134698
2200002J24Rik__chr7	0.144658	0.144658	1	0.134698
2210409E12Rik__chr11	0.144658	0.144658	1	0.134698
2210414B05Rik__chr4	0.144658	0.144658	1	0.134698
2210417A02Rik__chr5	0.144658	0.144658	1	0.134698
2210420H20Rik__chr18	0.144658	0.144658	1	0.134698
2300002M23Rik__chr17	0.144658	0.144658	1	0.134698
2300003K06Rik__chr11	0.144658	0.144658	1	0.134698
2300005B03Rik__chr15	0.144658	0.144658	1	0.134698
2310001K24Rik__chr2	0.144658	0.144658	1	0.134698
2310002F09Rik__chr7	0.144658	0.144658	1	0.134698
2310005E17Rik__chr13	0.144658	0.144658	1	0.134698
2310034C09Rik__chr16	0.144658	0.144658	1	0.134698
2310042E22Rik__chr16	0.144658	0.144658	1	0.134698
2310043O21Rik__chr15	0.144658	0.144658	1	0.134698
2310057J18Rik__chr10	0.144658	0.144658	1	0.134698
2310061N02Rik__chr16	0.144658	0.144658	1	0.134698
2310065F04Rik__chr11	0.144658	0.144658	1	0.134698
2410012M07Rik__chr9	0.144658	0.144658	1	0.134698
2410017I17Rik__chr17	0.144658	0.144658	1	0.134698
2410141K09Rik__chr13	0.144658	0.144658	1	0.134698
2510003D18Rik__chr3	0.144658	0.144658	1	0.134698
2600006L11Rik__chr9	0.144658	0.144658	1	0.134698
2610027K06Rik__chr11	0.144658	0.144658	1	0.134698
2610028E06Rik__chr4	0.144658	0.144658	1	0.134698
2610028H24Rik__chr10	0.144658	0.144658	1	0.134698
2610035F20Rik__chr14	0.144658	0.144658	1	0.134698
2610100L16Rik__chr3	0.144658	0.144658	1	0.134698
2610206C17Rik__chr7	0.144658	0.144658	1	0.134698
2610316D01Rik__chr3	0.144658	0.144658	1	0.134698
2610318N02Rik__chr16	0.144658	0.144658	1	0.134698
2700086A05Rik__chr6	0.144658	0.144658	1	0.134698
2700089I24Rik__chr19	0.144658	0.144658	1	0.134698
2810011L19Rik__chr12	0.144658	0.144658	1	0.134698
2810032G03Rik__chr12	0.144658	0.144658	1	0.134698
2810404M03Rik__chr8	0.144658	0.144658	1	0.134698
2810408A11Rik__chr11	0.144658	0.144658	1	0.134698
2810442N19Rik__chr1	0.144658	0.144658	1	0.134698
2810459M11Rik__chr1	0.144658	0.144658	1	0.134698
2810471M01Rik__chr11	0.144658	0.144658	1	0.134698
2900011O08Rik__chr16	0.144658	0.144658	1	0.134698
2900057B20Rik__chr18	0.144658	0.144658	1	0.134698
3010033K07Rik__chr8	0.144658	0.144658	1	0.134698
3100003L05Rik__chr7	0.144658	0.144658	1	0.134698
3110009F21Rik__chr12	0.144658	0.144658	1	0.134698
3110035E14Rik__chr1	0.144658	0.144658	1	0.134698
3110039I08Rik__chr9	0.144658	0.144658	1	0.134698
3110039M20Rik__chr12	0.144658	0.144658	1	0.134698
3110082J24Rik__chr5	0.144658	0.144658	1	0.134698
3830408C21Rik__chr13	0.144658	0.144658	1	0.134698
3830417A13Rik__chrX	0.144658	0.144658	1	0.134698
4732456N10Rik__chr15	0.144658	0.144658	1	0.134698
4732490B19Rik__chr11	0.144658	0.144658	1	0.134698
4833423E24Rik__chr2	0.144658	0.144658	1	0.134698
4833424O15Rik__chr3	0.144658	0.144658	1	0.134698
4833428L15Rik__chr9	0.144658	0.144658	1	0.134698
4921504E06Rik__chr2	0.144658	0.144658	1	0.134698
4921506M07Rik__chr12	0.144658	0.144658	1	0.134698
4921507L20Rik__chr2	0.144658	0.144658	1	0.134698
4921508D12Rik__chr2	0.144658	0.144658	1	0.134698
4921509C19Rik__chr2	0.144658	0.144658	1	0.134698
4921509O07Rik__chr13	0.144658	0.144658	1	0.134698
4921511C10Rik__chr3	0.144658	0.144658	1	0.134698
4921511C20Rik__chrX	0.144658	0.144658	1	0.134698
4921511H03Rik__chr5	0.144658	0.144658	1	0.134698
4921511I17Rik__chr12	0.144658	0.144658	1	0.134698
4921517D22Rik__chr13	0.144658	0.144658	1	0.134698
4921524L21Rik__chr18	0.144658	0.144658	1	0.134698
4921525B02Rik__chr14	0.144658	0.144658	1	0.134698
4921525O09Rik__chr13	0.144658	0.144658	1	0.134698
4921530D09Rik__chr2	0.144658	0.144658	1	0.134698
4922502D21Rik__chr6	0.144658	0.144658	1	0.134698
4922502N22Rik__chr6	0.144658	0.144658	1	0.134698
4922505E12Rik__chr1	0.144658	0.144658	1	0.134698
4930401C15Rik__chr10	0.144658	0.144658	1	0.134698
4930402F06Rik__chr2	0.144658	0.144658	1	0.134698
4930402F11Rik__chr7	0.144658	0.144658	1	0.134698
4930402K13Rik__chrX	0.144658	0.144658	1	0.134698
4930404A05Rik__chr16	0.144658	0.144658	1	0.134698
4930404I05Rik__chr16	0.144658	0.144658	1	0.134698
4930405A10Rik__chr14	0.144658	0.144658	1	0.134698
4930405A21Rik__chr2	0.144658	0.144658	1	0.134698
4930405P13Rik__chr11	0.144658	0.144658	1	0.134698
4930406D18Rik__chr3	0.144658	0.144658	1	0.134698
4930407I10Rik__chr15	0.144658	0.144658	1	0.134698
4930413M19Rik__chr14	0.144658	0.144658	1	0.134698
4930414N06Rik__chr19	0.144658	0.144658	1	0.134698
4930415L06Rik__chrX	0.144658	0.144658	1	0.134698
4930417O13Rik__chr6	0.144658	0.144658	1	0.134698
4930419G24Rik__chr3	0.144658	0.144658	1	0.134698
4930423M02Rik__chr4	0.144658	0.144658	1	0.134698
4930425K10Rik__chr5	0.144658	0.144658	1	0.134698
4930426D05Rik__chr18	0.144658	0.144658	1	0.134698
4930426L09Rik__chr2	0.144658	0.144658	1	0.134698
4930428E07Rik__chr12	0.144658	0.144658	1	0.134698
4930428O21Rik__chr5	0.144658	0.144658	1	0.134698
4930429D17Rik__chr5	0.144658	0.144658	1	0.134698
4930430D24Rik__chrX	0.144658	0.144658	1	0.134698
4930430F21Rik__chr15	0.144658	0.144658	1	0.134698
4930432K09Rik__chr5	0.144658	0.144658	1	0.134698
4930432K21Rik__chr8	0.144658	0.144658	1	0.134698
4930433B08Rik__chr3	0.144658	0.144658	1	0.134698
4930434J06Rik__chr14	0.144658	0.144658	1	0.134698
4930435E12Rik__chr16	0.144658	0.144658	1	0.134698
4930438E09Rik__chr14	0.144658	0.144658	1	0.134698
4930440C22Rik__chr1	0.144658	0.144658	1	0.134698
4930441J16Rik__chr2	0.144658	0.144658	1	0.134698
4930441O14Rik__chr13	0.144658	0.144658	1	0.134698
4930442J19Rik__chr2	0.144658	0.144658	1	0.134698
4930442L01Rik__chr3	0.144658	0.144658	1	0.134698
4930443O20Rik__chr2	0.144658	0.144658	1	0.134698
4930444F02Rik__chr10	0.144658	0.144658	1	0.134698
4930444M15Rik__chr14	0.144658	0.144658	1	0.134698
4930444P10Rik__chr1	0.144658	0.144658	1	0.134698
4930447C04Rik__chr12	0.144658	0.144658	1	0.134698
4930447K03Rik__chr13	0.144658	0.144658	1	0.134698
4930448F12Rik__chr13	0.144658	0.144658	1	0.134698
4930448H16Rik__chr5	0.144658	0.144658	1	0.134698
4930448I18Rik__chr5	0.144658	0.144658	1	0.134698
4930449E01Rik__chr14	0.144658	0.144658	1	0.134698
4930449E18Rik__chr19	0.144658	0.144658	1	0.134698
4930452G13Rik__chr14	0.144658	0.144658	1	0.134698
4930452N14Rik__chr1	0.144658	0.144658	1	0.134698
4930455D15Rik__chr18	0.144658	0.144658	1	0.134698
4930455J16Rik__chr13	0.144658	0.144658	1	0.134698
4930456L15Rik__chr4	0.144658	0.144658	1	0.134698
4930465A12Rik__chr4	0.144658	0.144658	1	0.134698
4930467D21Rik__chr5	0.144658	0.144658	1	0.134698
4930467E23Rik__chr8	0.144658	0.144658	1	0.134698
4930467K11Rik__chr10	0.144658	0.144658	1	0.134698
4930469G21Rik__chr1	0.144658	0.144658	1	0.134698
4930470P17Rik__chr2	0.144658	0.144658	1	0.134698
4930471G03Rik__chr18	0.144658	0.144658	1	0.134698
4930471I20Rik__chr2	0.144658	0.144658	1	0.134698
4930474H20Rik__chr14	0.144658	0.144658	1	0.134698
4930474M22Rik__chr17	0.144658	0.144658	1	0.134698
4930474N05Rik__chr14	0.144658	0.144658	1	0.134698
4930474N09Rik__chr12	0.144658	0.144658	1	0.134698
4930479D17Rik__chr6	0.144658	0.144658	1	0.134698
4930480K15Rik__chr17	0.144658	0.144658	1	0.134698
4930480M12Rik__chr12	0.144658	0.144658	1	0.134698
4930483O08Rik__chr7	0.144658	0.144658	1	0.134698
4930486I03Rik__chr1	0.144658	0.144658	1	0.134698
4930487H11Rik__chr1	0.144658	0.144658	1	0.134698
4930488L21Rik__chr8	0.144658	0.144658	1	0.134698
4930500F04Rik__chr5	0.144658	0.144658	1	0.134698
4930500L23Rik__chr5	0.144658	0.144658	1	0.134698
4930502E09Rik__chr11	0.144658	0.144658	1	0.134698
4930502E18Rik__chrX	0.144658	0.144658	1	0.134698
4930503E14Rik__chr14	0.144658	0.144658	1	0.134698
4930503E24Rik__chr10	0.144658	0.144658	1	0.134698
4930505G20Rik__chr14	0.144658	0.144658	1	0.134698
4930509E16Rik__chr9	0.144658	0.144658	1	0.134698
4930511A02Rik__chr12	0.144658	0.144658	1	0.134698
4930513D17Rik__chr5	0.144658	0.144658	1	0.134698
4930515B02Rik__chr4	0.144658	0.144658	1	0.134698
4930517E11Rik__chr2	0.144658	0.144658	1	0.134698
4930518P08Rik__chr13	0.144658	0.144658	1	0.134698
4930519D14Rik__chr13	0.144658	0.144658	1	0.134698
4930519F16Rik__chrX	0.144658	0.144658	1	0.134698
4930519G04Rik__chr5	0.144658	0.144658	1	0.134698
4930521E06Rik__chr1	0.144658	0.144658	1	0.134698
4930522H14Rik__chr4	0.144658	0.144658	1	0.134698
4930523O13Rik__chr15	0.144658	0.144658	1	0.134698
4930524C18Rik__chr14	0.144658	0.144658	1	0.134698
4930524L23Rik__chrX	0.144658	0.144658	1	0.134698
4930524N10Rik__chrX	0.144658	0.144658	1	0.134698
4930524O05Rik__chr19	0.144658	0.144658	1	0.134698
4930524O08Rik__chr9	0.144658	0.144658	1	0.134698
4930525D18Rik__chr9	0.144658	0.144658	1	0.134698
4930525M21Rik__chrX	0.144658	0.144658	1	0.134698
4930526D03Rik__chr2	0.144658	0.144658	1	0.134698
4930527F14Rik__chr14	0.144658	0.144658	1	0.134698
4930527G23Rik__chr18	0.144658	0.144658	1	0.134698
4930528P14Rik__chr2	0.144658	0.144658	1	0.134698
4930529C04Rik__chr3	0.144658	0.144658	1	0.134698
4930529K09Rik__chr14	0.144658	0.144658	1	0.134698
4930529L06Rik__chr16	0.144658	0.144658	1	0.134698
4930533P14Rik__chr1	0.144658	0.144658	1	0.134698
4930539C22Rik__chr3	0.144658	0.144658	1	0.134698
4930539M17Rik__chr3	0.144658	0.144658	1	0.134698
4930543E12Rik__chr7	0.144658	0.144658	1	0.134698
4930544G11Rik__chr6	0.144658	0.144658	1	0.134698
4930545E07Rik__chr18	0.144658	0.144658	1	0.134698
4930545H06Rik__chr10	0.144658	0.144658	1	0.134698
4930545L23Rik__chr2	0.144658	0.144658	1	0.134698
4930546C10Rik__chr18	0.144658	0.144658	1	0.134698
4930547C10Rik__chr4	0.144658	0.144658	1	0.134698
4930547E08Rik__chr2	0.144658	0.144658	1	0.134698
4930547E14Rik__chr16	0.144658	0.144658	1	0.134698
4930548H24Rik__chr5	0.144658	0.144658	1	0.134698
4930548K13Rik__chr4	0.144658	0.144658	1	0.134698
4930549C01Rik__chr4	0.144658	0.144658	1	0.134698
4930550L24Rik__chrX	0.144658	0.144658	1	0.134698
4930552N02Rik__chr4	0.144658	0.144658	1	0.134698
4930552P12Rik__chr19	0.144658	0.144658	1	0.134698
4930553E22Rik__chr16	0.144658	0.144658	1	0.134698
4930554C24Rik__chr9	0.144658	0.144658	1	0.134698
4930555B11Rik__chr2	0.144658	0.144658	1	0.134698
4930556G01Rik__chr4	0.144658	0.144658	1	0.134698
4930557J02Rik__chr5	0.144658	0.144658	1	0.134698
4930558J18Rik__chr1	0.144658	0.144658	1	0.134698
4930562C15Rik__chr16	0.144658	0.144658	1	0.134698
4930563D23Rik__chr16	0.144658	0.144658	1	0.134698
4930563F08Rik__chr5	0.144658	0.144658	1	0.134698
4930563M20Rik__chr8	0.144658	0.144658	1	0.134698
4930564B18Rik__chr14	0.144658	0.144658	1	0.134698
4930564C03Rik__chr17	0.144658	0.144658	1	0.134698
4930564G21Rik__chr10	0.144658	0.144658	1	0.134698
4930564K09Rik__chr3	0.144658	0.144658	1	0.134698
4930565D16Rik__chr3	0.144658	0.144658	1	0.134698
4930567J20Rik__chr16	0.144658	0.144658	1	0.134698
4930567K20Rik__chr10	0.144658	0.144658	1	0.134698
4930568D16Rik__chr2	0.144658	0.144658	1	0.134698
4930568E12Rik__chr9	0.144658	0.144658	1	0.134698
4930568K20Rik__chr5	0.144658	0.144658	1	0.134698
4930571K23Rik__chr7	0.144658	0.144658	1	0.134698
4930573O16Rik__chr2	0.144658	0.144658	1	0.134698
4930579F01Rik__chr3	0.144658	0.144658	1	0.134698
4930579K19Rik__chr9	0.144658	0.144658	1	0.134698
4930584F24Rik__chr5	0.144658	0.144658	1	0.134698
4930590J08Rik__chr6	0.144658	0.144658	1	0.134698
4930590L20Rik__chr1	0.144658	0.144658	1	0.134698
4930592A05Rik__chr15	0.144658	0.144658	1	0.134698
4930592I03Rik__chr18	0.144658	0.144658	1	0.134698
4930593C16Rik__chr9	0.144658	0.144658	1	0.134698
4930595M18Rik__chrX	0.144658	0.144658	1	0.134698
4930596M17Rik__chr9	0.144658	0.144658	1	0.134698
4931403G20Rik__chr12	0.144658	0.144658	1	0.134698
4931409K22Rik__chr5	0.144658	0.144658	1	0.134698
4931417E11Rik__chr6	0.144658	0.144658	1	0.134698
4931428F04Rik__chr8	0.144658	0.144658	1	0.134698
4931429P17Rik__chr13	0.144658	0.144658	1	0.134698
4931430N09Rik__chr6	0.144658	0.144658	1	0.134698
4931431C16Rik__chr5	0.144658	0.144658	1	0.134698
4931431F19Rik__chr7	0.144658	0.144658	1	0.134698
4931440J10Rik__chr14	0.144658	0.144658	1	0.134698
4931440L10Rik__chr1	0.144658	0.144658	1	0.134698
4932413F04Rik__chr9	0.144658	0.144658	1	0.134698
4932414J04Rik__chr11	0.144658	0.144658	1	0.134698
4932418E24Rik__chr2	0.144658	0.144658	1	0.134698
4932429P05Rik__chrX	0.144658	0.144658	1	0.134698
4932435O22Rik__chr11	0.144658	0.144658	1	0.134698
4932438H23Rik__chr16	0.144658	0.144658	1	0.134698
4932443I19Rik__chr8	0.144658	0.144658	1	0.134698
4932702P03Rik__chr13	0.144658	0.144658	1	0.134698
4933400A11Rik__chrX	0.144658	0.144658	1	0.134698
4933400B14Rik__chr17	0.144658	0.144658	1	0.134698
4933400C23Rik__chr9	0.144658	0.144658	1	0.134698
4933400F21Rik__chr1	0.144658	0.144658	1	0.134698
4933401B06Rik__chrX	0.144658	0.144658	1	0.134698
4933402C06Rik__chr7	0.144658	0.144658	1	0.134698
4933402J10Rik__chr5	0.144658	0.144658	1	0.134698
4933402J15Rik__chr14	0.144658	0.144658	1	0.134698
4933402P03Rik__chr11	0.144658	0.144658	1	0.134698
4933404G15Rik__chr16	0.144658	0.144658	1	0.134698
4933406G16Rik__chr11	0.144658	0.144658	1	0.134698
4933406I18Rik__chr7	0.144658	0.144658	1	0.134698
4933406J08Rik__chr2	0.144658	0.144658	1	0.134698
4933406J10Rik__chr7	0.144658	0.144658	1	0.134698
4933406K04Rik__chr12	0.144658	0.144658	1	0.134698
4933406M09Rik__chr1	0.144658	0.144658	1	0.134698
4933407E24Rik__chr4	0.144658	0.144658	1	0.134698
4933407G14Rik__chr10	0.144658	0.144658	1	0.134698
4933407I05Rik__chr9	0.144658	0.144658	1	0.134698
4933407L21Rik__chr1	0.144658	0.144658	1	0.134698
4933408J17Rik__chr10	0.144658	0.144658	1	0.134698
4933409G03Rik__chr2	0.144658	0.144658	1	0.134698
4933412O06Rik__chr13	0.144658	0.144658	1	0.134698
4933416C03Rik__chr10	0.144658	0.144658	1	0.134698
4933417A18Rik__chr13	0.144658	0.144658	1	0.134698
4933417D19Rik__chr8	0.144658	0.144658	1	0.134698
4933417E11Rik__chr1	0.144658	0.144658	1	0.134698
4933421I07Rik__chr7	0.144658	0.144658	1	0.134698
4933422A05Rik__chr9	0.144658	0.144658	1	0.134698
4933424G06Rik__chr1	0.144658	0.144658	1	0.134698
4933425B07Rik__chr14	0.144658	0.144658	1	0.134698
4933425H06Rik__chr6	0.144658	0.144658	1	0.134698
4933425L06Rik__chr13	0.144658	0.144658	1	0.134698
4933426D04Rik__chr5	0.144658	0.144658	1	0.134698
4933427E13Rik__chr11	0.144658	0.144658	1	0.134698
4933427G17Rik__chr7	0.144658	0.144658	1	0.134698
4933427I22Rik__chr4	0.144658	0.144658	1	0.134698
4933428C19Rik__chr4	0.144658	0.144658	1	0.134698
4933429O19Rik__chr14	0.144658	0.144658	1	0.134698
4933430I17Rik__chr4	0.144658	0.144658	1	0.134698
4933430M04Rik__chr11	0.144658	0.144658	1	0.134698
4933431G14Rik__chr6	0.144658	0.144658	1	0.134698
4933432I03Rik__chr14	0.144658	0.144658	1	0.134698
4933433F19Rik__chr8	0.144658	0.144658	1	0.134698
4933433H22Rik__chr17	0.144658	0.144658	1	0.134698
4933436E23Rik__chr1	0.144658	0.144658	1	0.134698
4933436I01Rik__chrX	0.144658	0.144658	1	0.134698
4933440J02Rik__chr10	0.144658	0.144658	1	0.134698
4933440M02Rik__chr7	0.144658	0.144658	1	0.134698
5031425F14Rik__chr2	0.144658	0.144658	1	0.134698
5033403H07Rik__chr5	0.144658	0.144658	1	0.134698
5330411J11Rik__chr2	0.144658	0.144658	1	0.134698
5330439B14Rik__chr6	0.144658	0.144658	1	0.134698
5430403N17Rik__chr8	0.144658	0.144658	1	0.134698
5430419D17Rik__chr7	0.144658	0.144658	1	0.134698
5430421N21Rik__chr15	0.144658	0.144658	1	0.134698
5430427M07Rik__chr12	0.144658	0.144658	1	0.134698
5730412P04Rik__chrX	0.144658	0.144658	1	0.134698
5730416F02Rik__chrX	0.144658	0.144658	1	0.134698
5730422E09Rik__chr5	0.144658	0.144658	1	0.134698
5730435O14Rik__chr10	0.144658	0.144658	1	0.134698
5730522E02Rik__chr11	0.144658	0.144658	1	0.134698
5830403L16Rik__chr1	0.144658	0.144658	1	0.134698
5830403M04Rik__chr5	0.144658	0.144658	1	0.134698
5830428M24Rik__chr12	0.144658	0.144658	1	0.134698
5830473C10Rik__chr5	0.144658	0.144658	1	0.134698
5930412G12Rik__chr5	0.144658	0.144658	1	0.134698
6030466F02Rik__chr8	0.144658	0.144658	1	0.134698
6030468B19Rik__chr11	0.144658	0.144658	1	0.134698
6030498E09Rik__chrX	0.144658	0.144658	1	0.134698
6330418K02Rik__chr5	0.144658	0.144658	1	0.134698
6430531B16Rik__chr7	0.144658	0.144658	1	0.134698
6430550D23Rik__chr2	0.144658	0.144658	1	0.134698
6430584L05Rik__chr6	0.144658	0.144658	1	0.134698
6720468P15Rik__chr19	0.144658	0.144658	1	0.134698
6720483E21Rik__chr1	0.144658	0.144658	1	0.134698
7420426K07Rik__chr9	0.144658	0.144658	1	0.134698
7530416G11Rik__chr15	0.144658	0.144658	1	0.134698
7630403G23Rik__chr9	0.144658	0.144658	1	0.134698
8030423J24Rik__chr13	0.144658	0.144658	1	0.134698
8030442B05Rik__chr2	0.144658	0.144658	1	0.134698
8430437L04Rik__chr2	0.144658	0.144658	1	0.134698
9030204H09Rik__chr2	0.144658	0.144658	1	0.134698
9030619P08Rik__chr15	0.144658	0.144658	1	0.134698
9130008F23Rik__chr17	0.144658	0.144658	1	0.134698
9130015A21Rik__chr12	0.144658	0.144658	1	0.134698
9130230L23Rik__chr5	0.144658	0.144658	1	0.134698
9230009I02Rik__chr11	0.144658	0.144658	1	0.134698
9230102K24Rik__chr10	0.144658	0.144658	1	0.134698
9230110F15Rik__chr9	0.144658	0.144658	1	0.134698
9230115E21Rik__chr9	0.144658	0.144658	1	0.134698
9330111N05Rik__chr13	0.144658	0.144658	1	0.134698
9330117O12Rik__chr18	0.144658	0.144658	1	0.134698
9330162B11Rik__chr1	0.144658	0.144658	1	0.134698
9330175E14Rik__chr8	0.144658	0.144658	1	0.134698
9330179D12Rik__chr6	0.144658	0.144658	1	0.134698
9430007A20Rik__chr4	0.144658	0.144658	1	0.134698
9430014N10Rik__chr15	0.144658	0.144658	1	0.134698
9430019J16Rik__chr2	0.144658	0.144658	1	0.134698
9430021M05Rik__chr2	0.144658	0.144658	1	0.134698
9430069I07Rik__chr15	0.144658	0.144658	1	0.134698
9430076G02Rik__chr18	0.144658	0.144658	1	0.134698
9530002B09Rik__chr4	0.144658	0.144658	1	0.134698
9530026F06Rik__chr1	0.144658	0.144658	1	0.134698
9530027J09Rik__chrX	0.144658	0.144658	1	0.134698
9530048J24Rik__chr11	0.144658	0.144658	1	0.134698
9530053A07Rik__chr7	0.144658	0.144658	1	0.134698
9530080O11Rik__chr4	0.144658	0.144658	1	0.134698
9630013A20Rik__chr14	0.144658	0.144658	1	0.134698
9830166K06Rik__chr19	0.144658	0.144658	1	0.134698
9930111J21Rik2__chr11	0.144658	0.144658	1	0.134698
A1bg__chr15	0.144658	0.144658	1	0.134698
A1cf__chr19	0.144658	0.144658	1	0.134698
A230001M10Rik__chr3	0.144658	0.144658	1	0.134698
A230009B12Rik__chr17	0.144658	0.144658	1	0.134698
A230020J21Rik__chr1	0.144658	0.144658	1	0.134698
A230028O05Rik__chr16	0.144658	0.144658	1	0.134698
A230065H16Rik__chr12	0.144658	0.144658	1	0.134698
A230070E04Rik__chr14	0.144658	0.144658	1	0.134698
A230072E10Rik__chrX	0.144658	0.144658	1	0.134698
A230108P19Rik__chr2	0.144658	0.144658	1	0.134698
A330041J22Rik__chr9	0.144658	0.144658	1	0.134698
A330050F15Rik__chr17	0.144658	0.144658	1	0.134698
A330070K13Rik__chr5	0.144658	0.144658	1	0.134698
A330093E20Rik__chr18	0.144658	0.144658	1	0.134698
A3galt2__chr4	0.144658	0.144658	1	0.134698
A430071A18Rik__chr11	0.144658	0.144658	1	0.134698
A430093F15Rik__chr19	0.144658	0.144658	1	0.134698
A4gnt__chr9	0.144658	0.144658	1	0.134698
A530046M15Rik__chr13	0.144658	0.144658	1	0.134698
A530053G22Rik__chr6	0.144658	0.144658	1	0.134698
A630012P03Rik__chrX	0.144658	0.144658	1	0.134698
A630019I02Rik__chr13	0.144658	0.144658	1	0.134698
A630023A22Rik__chr14	0.144658	0.144658	1	0.134698
A630023P12Rik__chr5	0.144658	0.144658	1	0.134698
A630076J17Rik__chr3	0.144658	0.144658	1	0.134698
A630077J23Rik__chr4	0.144658	0.144658	1	0.134698
A630095E13Rik__chr9	0.144658	0.144658	1	0.134698
A730018C14Rik__chr12	0.144658	0.144658	1	0.134698
A730046J19Rik__chrX	0.144658	0.144658	1	0.134698
A730085A09Rik__chr4	0.144658	0.144658	1	0.134698
A730085K08Rik__chr9	0.144658	0.144658	1	0.134698
A730090N16Rik__chr3	0.144658	0.144658	1	0.134698
A830019L24Rik__chr3	0.144658	0.144658	1	0.134698
A930001A20Rik__chr3	0.144658	0.144658	1	0.134698
A930003A15Rik__chr16	0.144658	0.144658	1	0.134698
A930003O13Rik__chr5	0.144658	0.144658	1	0.134698
A930009A15Rik__chr10	0.144658	0.144658	1	0.134698
A930011G23Rik__chr5	0.144658	0.144658	1	0.134698
A930011O12Rik__chr14	0.144658	0.144658	1	0.134698
A930012L18Rik__chr18	0.144658	0.144658	1	0.134698
A930017M01Rik__chr15	0.144658	0.144658	1	0.134698
A930019D19Rik__chr2	0.144658	0.144658	1	0.134698
AA387883__chr19	0.144658	0.144658	1	0.134698
AA474331__chr10	0.144658	0.144658	1	0.134698
AA543401__chr9	0.144658	0.144658	1	0.134698
AA619741__chr1	0.144658	0.144658	1	0.134698
AA792892__chr5	0.144658	0.144658	1	0.134698
Aadac__chr3	0.144658	0.144658	1	0.134698
Aadacl2__chr3	0.144658	0.144658	1	0.134698
Aadat__chr8	0.144658	0.144658	1	0.134698
Aanat__chr11	0.144658	0.144658	1	0.134698
Aass__chr6	0.144658	0.144658	1	0.134698
Abca14__chr7	0.144658	0.144658	1	0.134698
Abca15__chr7	0.144658	0.144658	1	0.134698
Abca17__chr17	0.144658	0.144658	1	0.134698
Abcb5__chr12	0.144658	0.144658	1	0.134698
Abcc12__chr8	0.144658	0.144658	1	0.134698
Abcc2__chr19	0.144658	0.144658	1	0.134698
Abcc6__chr7	0.144658	0.144658	1	0.134698
Abcg5__chr17	0.144658	0.144658	1	0.134698
Abhd16b__chr2	0.144658	0.144658	1	0.134698
Abo__chr2	0.144658	0.144658	1	0.134698
Abp1__chr6	0.144658	0.144658	1	0.134698
Acaa1b__chr9	0.144658	0.144658	1	0.134698
Accsl__chr2	0.144658	0.144658	1	0.134698
Ace3__chr11	0.144658	0.144658	1	0.134698
Acnat2__chr4	0.144658	0.144658	1	0.134698
Acot12__chr13	0.144658	0.144658	1	0.134698
Acpp__chr9	0.144658	0.144658	1	0.134698
Acpt__chr7	0.144658	0.144658	1	0.134698
Acsbg2__chr17	0.144658	0.144658	1	0.134698
Acsm3__chr7	0.144658	0.144658	1	0.134698
Acsm4__chr7	0.144658	0.144658	1	0.134698
Acss3__chr10	0.144658	0.144658	1	0.134698
Actl7a__chr4	0.144658	0.144658	1	0.134698
Actl7b__chr4	0.144658	0.144658	1	0.134698
Actn3__chr19	0.144658	0.144658	1	0.134698
Actrt1__chrX	0.144658	0.144658	1	0.134698
Adad1__chr3	0.144658	0.144658	1	0.134698
Adam1b__chr5	0.144658	0.144658	1	0.134698
Adam21__chr12	0.144658	0.144658	1	0.134698
Adam25__chr8	0.144658	0.144658	1	0.134698
Adam26a__chr8	0.144658	0.144658	1	0.134698
Adam29__chr8	0.144658	0.144658	1	0.134698
Adam3__chr8	0.144658	0.144658	1	0.134698
Adam30__chr3	0.144658	0.144658	1	0.134698
Adam34__chr8	0.144658	0.144658	1	0.134698
Adam39__chr8	0.144658	0.144658	1	0.134698
Adam5__chr8	0.144658	0.144658	1	0.134698
Adam6a__chr12	0.144658	0.144658	1	0.134698
Adam6b__chr12	0.144658	0.144658	1	0.134698
Adam7__chr14	0.144658	0.144658	1	0.134698
Adamdec1__chr14	0.144658	0.144658	1	0.134698
Adamts16__chr13	0.144658	0.144658	1	0.134698
Adarb2__chr13	0.144658	0.144658	1	0.134698
Adc__chr4	0.144658	0.144658	1	0.134698
Adcy10__chr1	0.144658	0.144658	1	0.134698
Adcy2__chr13	0.144658	0.144658	1	0.134698
Adcyap1__chr17	0.144658	0.144658	1	0.134698
Adh6a__chr3	0.144658	0.144658	1	0.134698
Adh7__chr3	0.144658	0.144658	1	0.134698
Adipoq__chr16	0.144658	0.144658	1	0.134698
Adra2a__chr19	0.144658	0.144658	1	0.134698
Adrb3__chr8	0.144658	0.144658	1	0.134698
AF067061__chr13	0.144658	0.144658	1	0.134698
AF357355__chr12	0.144658	0.144658	1	0.134698
AF357399__chr7	0.144658	0.144658	1	0.134698
AF357425__chr12	0.144658	0.144658	1	0.134698
AF529169__chr9	0.144658	0.144658	1	0.134698
Agbl1__chr7	0.144658	0.144658	1	0.134698
Agbl4__chr4	0.144658	0.144658	1	0.134698
Ager__chr17	0.144658	0.144658	1	0.134698
Agr2__chr12	0.144658	0.144658	1	0.134698
Agr3__chr12	0.144658	0.144658	1	0.134698
Agtr1b__chr3	0.144658	0.144658	1	0.134698
Agxt2__chr15	0.144658	0.144658	1	0.134698
Agxt2l1__chr3	0.144658	0.144658	1	0.134698
AI115009__chr3	0.144658	0.144658	1	0.134698
AI314831__chr2	0.144658	0.144658	1	0.134698
AI463170__chr12	0.144658	0.144658	1	0.134698
AI506816__chr5	0.144658	0.144658	1	0.134698
AI606473__chr3	0.144658	0.144658	1	0.134698
AI646519__chr2	0.144658	0.144658	1	0.134698
AI747448__chr3	0.144658	0.144658	1	0.134698
AI836003__chr15	0.144658	0.144658	1	0.134698
AI854517__chr7	0.144658	0.144658	1	0.134698
Aim1l__chr4	0.144658	0.144658	1	0.134698
Aipl1__chr11	0.144658	0.144658	1	0.134698
Ajap1__chr4	0.144658	0.144658	1	0.134698
Ak5__chr3	0.144658	0.144658	1	0.134698
Ak7__chr12	0.144658	0.144658	1	0.134698
Ak8__chr2	0.144658	0.144658	1	0.134698
Akap4__chrX	0.144658	0.144658	1	0.134698
Aknad1__chr3	0.144658	0.144658	1	0.134698
Akp3__chr1	0.144658	0.144658	1	0.134698
Akr1c12__chr13	0.144658	0.144658	1	0.134698
Akr1c18__chr13	0.144658	0.144658	1	0.134698
Akr1c21__chr13	0.144658	0.144658	1	0.134698
Akr1c6__chr13	0.144658	0.144658	1	0.134698
Akr1cl__chr1	0.144658	0.144658	1	0.134698
Akr1d1__chr6	0.144658	0.144658	1	0.134698
Alb__chr5	0.144658	0.144658	1	0.134698
Aldh1a7__chr19	0.144658	0.144658	1	0.134698
Aldh3b2__chr19	0.144658	0.144658	1	0.134698
Aldoc__chr11	0.144658	0.144658	1	0.134698
Alox12b__chr11	0.144658	0.144658	1	0.134698
Alox15__chr11	0.144658	0.144658	1	0.134698
Als2cr11__chr1	0.144658	0.144658	1	0.134698
Als2cr12__chr1	0.144658	0.144658	1	0.134698
Alx1__chr10	0.144658	0.144658	1	0.134698
Alx3__chr3	0.144658	0.144658	1	0.134698
Ambn__chr5	0.144658	0.144658	1	0.134698
Ambp__chr4	0.144658	0.144658	1	0.134698
Amdhd1__chr10	0.144658	0.144658	1	0.134698
Amelx__chrX	0.144658	0.144658	1	0.134698
Amer2__chr14	0.144658	0.144658	1	0.134698
Amhr2__chr15	0.144658	0.144658	1	0.134698
Amn__chr12	0.144658	0.144658	1	0.134698
Ampd1__chr3	0.144658	0.144658	1	0.134698
Ang4__chr14	0.144658	0.144658	1	0.134698
Ang6__chr14	0.144658	0.144658	1	0.134698
Ankef1__chr2	0.144658	0.144658	1	0.134698
Ankfn1__chr11	0.144658	0.144658	1	0.134698
Ankk1__chr9	0.144658	0.144658	1	0.134698
Ankmy1__chr1	0.144658	0.144658	1	0.134698
Ankrd22__chr19	0.144658	0.144658	1	0.134698
Ankrd34c__chr9	0.144658	0.144658	1	0.134698
Ankrd53__chr6	0.144658	0.144658	1	0.134698
Ankrd61__chr5	0.144658	0.144658	1	0.134698
Ankrd7__chr6	0.144658	0.144658	1	0.134698
Ano2__chr6	0.144658	0.144658	1	0.134698
Ano3__chr2	0.144658	0.144658	1	0.134698
Ano7__chr1	0.144658	0.144658	1	0.134698
Antxrl__chr14	0.144658	0.144658	1	0.134698
Anxa10__chr8	0.144658	0.144658	1	0.134698
Aox3l1__chr1	0.144658	0.144658	1	0.134698
Aox4__chr1	0.144658	0.144658	1	0.134698
Ap1m2__chr9	0.144658	0.144658	1	0.134698
Ap3b2__chr7	0.144658	0.144658	1	0.134698
Apcs__chr1	0.144658	0.144658	1	0.134698
Apex1__chr14	0.144658	0.144658	1	0.134698
Apoa1__chr9	0.144658	0.144658	1	0.134698
Apobec4__chr1	0.144658	0.144658	1	0.134698
Apoc1__chr7	0.144658	0.144658	1	0.134698
Apol10a__chr15	0.144658	0.144658	1	0.134698
Apol7c__chr15	0.144658	0.144658	1	0.134698
Apol7d__chr1	0.144658	0.144658	1	0.134698
Apol8__chr15	0.144658	0.144658	1	0.134698
Apol9a__chr15	0.144658	0.144658	1	0.134698
Apol9b__chr15	0.144658	0.144658	1	0.134698
Aqp6__chr15	0.144658	0.144658	1	0.134698
Aqp9__chr9	0.144658	0.144658	1	0.134698
Ar__chrX	0.144658	0.144658	1	0.134698
Arg2__chr12	0.144658	0.144658	1	0.134698
Arhgap40__chr2	0.144658	0.144658	1	0.134698
Arhgef4__chr1	0.144658	0.144658	1	0.134698
Arid3c__chr4	0.144658	0.144658	1	0.134698
Arl13a__chrX	0.144658	0.144658	1	0.134698
Arl14__chr3	0.144658	0.144658	1	0.134698
Arl14epl__chr18	0.144658	0.144658	1	0.134698
Arl9__chr5	0.144658	0.144658	1	0.134698
Armc3__chr2	0.144658	0.144658	1	0.134698
Armcx6__chrX	0.144658	0.144658	1	0.134698
Art2a-ps__chr7	0.144658	0.144658	1	0.134698
Artn__chr4	0.144658	0.144658	1	0.134698
Arxes1__chrX	0.144658	0.144658	1	0.134698
Arxes2__chrX	0.144658	0.144658	1	0.134698
Asb17__chr3	0.144658	0.144658	1	0.134698
Ascl1__chr10	0.144658	0.144658	1	0.134698
Ascl2__chr7	0.144658	0.144658	1	0.134698
Ascl3__chr7	0.144658	0.144658	1	0.134698
Ascl4__chr10	0.144658	0.144658	1	0.134698
Asgr1__chr11	0.144658	0.144658	1	0.134698
Asgr2__chr11	0.144658	0.144658	1	0.134698
Asic1__chr15	0.144658	0.144658	1	0.134698
Asic2__chr11	0.144658	0.144658	1	0.134698
Asic5__chr3	0.144658	0.144658	1	0.134698
Aspdh__chr7	0.144658	0.144658	1	0.134698
Aspg__chr12	0.144658	0.144658	1	0.134698
Asprv1__chr6	0.144658	0.144658	1	0.134698
Asz1__chr6	0.144658	0.144658	1	0.134698
Atp13a4__chr16	0.144658	0.144658	1	0.134698
Atp13a5__chr16	0.144658	0.144658	1	0.134698
Atp1a4__chr1	0.144658	0.144658	1	0.134698
Atp2a1__chr7	0.144658	0.144658	1	0.134698
Atp4a__chr7	0.144658	0.144658	1	0.134698
Atp4b__chr8	0.144658	0.144658	1	0.134698
Atp6v0a4__chr6	0.144658	0.144658	1	0.134698
Atp6v1g3__chr1	0.144658	0.144658	1	0.134698
Atp8b3__chr10	0.144658	0.144658	1	0.134698
AU015228__chr2	0.144658	0.144658	1	0.134698
AU015791__chr12	0.144658	0.144658	1	0.134698
AU015836__chrX	0.144658	0.144658	1	0.134698
AU016765__chr17	0.144658	0.144658	1	0.134698
AU018091__chr7	0.144658	0.144658	1	0.134698
AU022751__chrX	0.144658	0.144658	1	0.134698
AU023871__chr17	0.144658	0.144658	1	0.134698
Avp__chr2	0.144658	0.144658	1	0.134698
AW495222__chr13	0.144658	0.144658	1	0.134698
AY512915__chr6	0.144658	0.144658	1	0.134698
AY761184__chr8	0.144658	0.144658	1	0.134698
Aym1__chr5	0.144658	0.144658	1	0.134698
Azgp1__chr5	0.144658	0.144658	1	0.134698
B020004J07Rik__chr4	0.144658	0.144658	1	0.134698
B020018J22Rik__chr12	0.144658	0.144658	1	0.134698
B020031M17Rik__chr13	0.144658	0.144658	1	0.134698
B230119M05Rik__chrX	0.144658	0.144658	1	0.134698
B230323A14Rik__chr9	0.144658	0.144658	1	0.134698
B3galt5__chr16	0.144658	0.144658	1	0.134698
B3gat1__chr9	0.144658	0.144658	1	0.134698
B3gat2__chr1	0.144658	0.144658	1	0.134698
B3gnt4__chr5	0.144658	0.144658	1	0.134698
B3gnt6__chr7	0.144658	0.144658	1	0.134698
B3gnt7__chr1	0.144658	0.144658	1	0.134698
B4galnt3__chr6	0.144658	0.144658	1	0.134698
B930025P03Rik__chr8	0.144658	0.144658	1	0.134698
B930092H01Rik__chr9	0.144658	0.144658	1	0.134698
Baat__chr4	0.144658	0.144658	1	0.134698
Bai1__chr15	0.144658	0.144658	1	0.134698
Baiap3__chr17	0.144658	0.144658	1	0.134698
Bank1__chr3	0.144658	0.144658	1	0.134698
Barhl1__chr2	0.144658	0.144658	1	0.134698
Barhl2__chr5	0.144658	0.144658	1	0.134698
Barx2__chr9	0.144658	0.144658	1	0.134698
Batf2__chr19	0.144658	0.144658	1	0.134698
BB019430__chr10	0.144658	0.144658	1	0.134698
BB031773__chr4	0.144658	0.144658	1	0.134698
BB557941__chr2	0.144658	0.144658	1	0.134698
Bbox1__chr2	0.144658	0.144658	1	0.134698
BC005764__chr10	0.144658	0.144658	1	0.134698
BC016579__chr16	0.144658	0.144658	1	0.134698
BC035044__chr6	0.144658	0.144658	1	0.134698
BC048502__chr15	0.144658	0.144658	1	0.134698
BC048507__chr13	0.144658	0.144658	1	0.134698
BC048546__chr6	0.144658	0.144658	1	0.134698
BC048644__chr8	0.144658	0.144658	1	0.134698
BC048679__chr7	0.144658	0.144658	1	0.134698
BC049352__chr9	0.144658	0.144658	1	0.134698
BC049635__chr4	0.144658	0.144658	1	0.134698
BC051019__chr7	0.144658	0.144658	1	0.134698
BC051537__chr17	0.144658	0.144658	1	0.134698
BC051628__chr2	0.144658	0.144658	1	0.134698
BC055402__chr1	0.144658	0.144658	1	0.134698
BC061237__chr14	0.144658	0.144658	1	0.134698
BC068157__chr8	0.144658	0.144658	1	0.134698
BC089491__chr7	0.144658	0.144658	1	0.134698
BC094916__chr1	0.144658	0.144658	1	0.134698
Bc1__chr10	0.144658	0.144658	1	0.134698
BC117090__chr16	0.144658	0.144658	1	0.134698
Bcl2l10__chr9	0.144658	0.144658	1	0.134698
Bcl2l14__chr6	0.144658	0.144658	1	0.134698
Bcl2l15__chr3	0.144658	0.144658	1	0.134698
Bet3l__chr10	0.144658	0.144658	1	0.134698
Bex6__chr16	0.144658	0.144658	1	0.134698
Bfsp1__chr2	0.144658	0.144658	1	0.134698
Bglap__chr3	0.144658	0.144658	1	0.134698
Bhlha15__chr5	0.144658	0.144658	1	0.134698
Bhlha9__chr11	0.144658	0.144658	1	0.134698
Bhlhe23__chr2	0.144658	0.144658	1	0.134698
Bhmt2__chr13	0.144658	0.144658	1	0.134698
Blk__chr14	0.144658	0.144658	1	0.134698
Bmp10__chr6	0.144658	0.144658	1	0.134698
Bmp15__chrX	0.144658	0.144658	1	0.134698
Bmp3__chr5	0.144658	0.144658	1	0.134698
Bnc1__chr7	0.144658	0.144658	1	0.134698
Boll__chr1	0.144658	0.144658	1	0.134698
Bpi__chr2	0.144658	0.144658	1	0.134698
Bpifa1__chr2	0.144658	0.144658	1	0.134698
Bpifa2__chr2	0.144658	0.144658	1	0.134698
Bpifa3__chr2	0.144658	0.144658	1	0.134698
Bpifa6__chr2	0.144658	0.144658	1	0.134698
Bpifb1__chr2	0.144658	0.144658	1	0.134698
Bpifb2__chr2	0.144658	0.144658	1	0.134698
Bpifb4__chr2	0.144658	0.144658	1	0.134698
Bsn__chr9	0.144658	0.144658	1	0.134698
Bsph1__chr7	0.144658	0.144658	1	0.134698
Bsph2__chr7	0.144658	0.144658	1	0.134698
Bspry__chr4	0.144658	0.144658	1	0.134698
Btbd17__chr11	0.144658	0.144658	1	0.134698
Btla__chr16	0.144658	0.144658	1	0.134698
Btn1a1__chr13	0.144658	0.144658	1	0.134698
Btn2a2__chr13	0.144658	0.144658	1	0.134698
Btnl1__chr17	0.144658	0.144658	1	0.134698
Btnl5__chr17	0.144658	0.144658	1	0.134698
Btnl6__chr17	0.144658	0.144658	1	0.134698
Bub1b__chr2	0.144658	0.144658	1	0.134698
Bzrap1__chr11	0.144658	0.144658	1	0.134698
C030016D13Rik__chr19	0.144658	0.144658	1	0.134698
C030018K13Rik__chr5	0.144658	0.144658	1	0.134698
C030023E24Rik__chrX	0.144658	0.144658	1	0.134698
C130021I20Rik__chr2	0.144658	0.144658	1	0.134698
C130026L21Rik__chr5	0.144658	0.144658	1	0.134698
C130030K03Rik__chr10	0.144658	0.144658	1	0.134698
C130060K24Rik__chr6	0.144658	0.144658	1	0.134698
C130079G13Rik__chr3	0.144658	0.144658	1	0.134698
C1ql1__chr11	0.144658	0.144658	1	0.134698
C1rb__chr6	0.144658	0.144658	1	0.134698
C2cd4c__chr10	0.144658	0.144658	1	0.134698
C330008G21Rik__chr2	0.144658	0.144658	1	0.134698
C330011F03Rik__chr17	0.144658	0.144658	1	0.134698
C330013F16Rik__chrX	0.144658	0.144658	1	0.134698
C330024C12Rik__chr17	0.144658	0.144658	1	0.134698
C330046G13Rik__chr10	0.144658	0.144658	1	0.134698
C430002N11Rik__chr9	0.144658	0.144658	1	0.134698
C4a__chr17	0.144658	0.144658	1	0.134698
C4bp__chr1	0.144658	0.144658	1	0.134698
C530044C16Rik__chr6	0.144658	0.144658	1	0.134698
C630020P19Rik__chr2	0.144658	0.144658	1	0.134698
C630031E19Rik__chr12	0.144658	0.144658	1	0.134698
C730002L08Rik__chr19	0.144658	0.144658	1	0.134698
C730027H18Rik__chr10	0.144658	0.144658	1	0.134698
C86187__chr7	0.144658	0.144658	1	0.134698
C8b__chr4	0.144658	0.144658	1	0.134698
C9__chr15	0.144658	0.144658	1	0.134698
Cabp7__chr11	0.144658	0.144658	1	0.134698
Cabs1__chr5	0.144658	0.144658	1	0.134698
Cabyr__chr18	0.144658	0.144658	1	0.134698
Cacna1b__chr2	0.144658	0.144658	1	0.134698
Cacna1e__chr1	0.144658	0.144658	1	0.134698
Cacna1f__chrX	0.144658	0.144658	1	0.134698
Cacna1i__chr15	0.144658	0.144658	1	0.134698
Cacna2d4__chr6	0.144658	0.144658	1	0.134698
Cacng7__chr7	0.144658	0.144658	1	0.134698
Calb1__chr4	0.144658	0.144658	1	0.134698
Calb2__chr8	0.144658	0.144658	1	0.134698
Calca__chr7	0.144658	0.144658	1	0.134698
Calcr__chr6	0.144658	0.144658	1	0.134698
Calml3__chr13	0.144658	0.144658	1	0.134698
Calml4__chr9	0.144658	0.144658	1	0.134698
Caln1__chr5	0.144658	0.144658	1	0.134698
Camkv__chr9	0.144658	0.144658	1	0.134698
Capn13__chr17	0.144658	0.144658	1	0.134698
Capns2__chr8	0.144658	0.144658	1	0.134698
Caps2__chr10	0.144658	0.144658	1	0.134698
Capsl__chr15	0.144658	0.144658	1	0.134698
Capza3__chr6	0.144658	0.144658	1	0.134698
Car1__chr3	0.144658	0.144658	1	0.134698
Car3__chr3	0.144658	0.144658	1	0.134698
Card9__chr2	0.144658	0.144658	1	0.134698
Cartpt__chr13	0.144658	0.144658	1	0.134698
Casp14__chr10	0.144658	0.144658	1	0.134698
Catsper1__chr19	0.144658	0.144658	1	0.134698
Catsper3__chr13	0.144658	0.144658	1	0.134698
Catsperd__chr17	0.144658	0.144658	1	0.134698
Cbln4__chr2	0.144658	0.144658	1	0.134698
Cbs__chr17	0.144658	0.144658	1	0.134698
Ccdc103__chr11	0.144658	0.144658	1	0.134698
Ccdc105__chr10	0.144658	0.144658	1	0.134698
Ccdc108__chr1	0.144658	0.144658	1	0.134698
Ccdc110__chr8	0.144658	0.144658	1	0.134698
Ccdc113__chr8	0.144658	0.144658	1	0.134698
Ccdc121__chr1	0.144658	0.144658	1	0.134698
Ccdc129__chr6	0.144658	0.144658	1	0.134698
Ccdc13__chr9	0.144658	0.144658	1	0.134698
Ccdc135__chr8	0.144658	0.144658	1	0.134698
Ccdc142__chr6	0.144658	0.144658	1	0.134698
Ccdc144b__chr3	0.144658	0.144658	1	0.134698
Ccdc147__chr19	0.144658	0.144658	1	0.134698
Ccdc152__chr15	0.144658	0.144658	1	0.134698
Ccdc155__chr7	0.144658	0.144658	1	0.134698
Ccdc158__chr5	0.144658	0.144658	1	0.134698
Ccdc172__chr19	0.144658	0.144658	1	0.134698
Ccdc175__chr12	0.144658	0.144658	1	0.134698
Ccdc178__chr18	0.144658	0.144658	1	0.134698
Ccdc27__chr4	0.144658	0.144658	1	0.134698
Ccdc33__chr9	0.144658	0.144658	1	0.134698
Ccdc37__chr6	0.144658	0.144658	1	0.134698
Ccdc38__chr10	0.144658	0.144658	1	0.134698
Ccdc39__chr3	0.144658	0.144658	1	0.134698
Ccdc42__chr11	0.144658	0.144658	1	0.134698
Ccdc42b__chr5	0.144658	0.144658	1	0.134698
Ccdc54__chr16	0.144658	0.144658	1	0.134698
Ccdc60__chr5	0.144658	0.144658	1	0.134698
Ccdc63__chr5	0.144658	0.144658	1	0.134698
Ccdc64__chr5	0.144658	0.144658	1	0.134698
Ccdc67__chr9	0.144658	0.144658	1	0.134698
Ccdc7__chr8	0.144658	0.144658	1	0.134698
Ccdc70__chr8	0.144658	0.144658	1	0.134698
Ccdc74a__chr16	0.144658	0.144658	1	0.134698
Ccdc79__chr8	0.144658	0.144658	1	0.134698
Ccdc8__chr7	0.144658	0.144658	1	0.134698
Cck__chr9	0.144658	0.144658	1	0.134698
Ccl17__chr8	0.144658	0.144658	1	0.134698
Ccl20__chr1	0.144658	0.144658	1	0.134698
Ccl5__chr11	0.144658	0.144658	1	0.134698
Ccna1__chr3	0.144658	0.144658	1	0.134698
Ccnb1ip1__chr14	0.144658	0.144658	1	0.134698
Ccnb3__chrX	0.144658	0.144658	1	0.134698
Ccr10__chr11	0.144658	0.144658	1	0.134698
Ccr7__chr11	0.144658	0.144658	1	0.134698
Ccr8__chr9	0.144658	0.144658	1	0.134698
Ccsap__chr8	0.144658	0.144658	1	0.134698
Ccser1__chr6	0.144658	0.144658	1	0.134698
Cd160__chr3	0.144658	0.144658	1	0.134698
Cd164l2__chr4	0.144658	0.144658	1	0.134698
Cd177__chr7	0.144658	0.144658	1	0.134698
Cd19__chr7	0.144658	0.144658	1	0.134698
Cd1d2__chr3	0.144658	0.144658	1	0.134698
Cd207__chr6	0.144658	0.144658	1	0.134698
Cd209b__chr8	0.144658	0.144658	1	0.134698
Cd209d__chr8	0.144658	0.144658	1	0.134698
Cd209e__chr8	0.144658	0.144658	1	0.134698
Cd209f__chr8	0.144658	0.144658	1	0.134698
Cd209g__chr8	0.144658	0.144658	1	0.134698
Cd300c__chr11	0.144658	0.144658	1	0.134698
Cd300e__chr11	0.144658	0.144658	1	0.134698
Cd40lg__chrX	0.144658	0.144658	1	0.134698
Cd46__chr1	0.144658	0.144658	1	0.134698
Cd5__chr19	0.144658	0.144658	1	0.134698
Cd6__chr19	0.144658	0.144658	1	0.134698
Cd7__chr11	0.144658	0.144658	1	0.134698
Cdca7l__chr12	0.144658	0.144658	1	0.134698
Cdh10__chr15	0.144658	0.144658	1	0.134698
Cdh15__chr8	0.144658	0.144658	1	0.134698
Cdh17__chr4	0.144658	0.144658	1	0.134698
Cdh19__chr1	0.144658	0.144658	1	0.134698
Cdh26__chr2	0.144658	0.144658	1	0.134698
Cdh3__chr8	0.144658	0.144658	1	0.134698
Cdh8__chr8	0.144658	0.144658	1	0.134698
Cdh9__chr15	0.144658	0.144658	1	0.134698
Cdhr1__chr14	0.144658	0.144658	1	0.134698
Cdhr2__chr13	0.144658	0.144658	1	0.134698
Cdk3-ps__chr11	0.144658	0.144658	1	0.134698
Cdk5r2__chr1	0.144658	0.144658	1	0.134698
Cdkl4__chr17	0.144658	0.144658	1	0.134698
Cdkn2a__chr4	0.144658	0.144658	1	0.134698
Cdrt4__chr11	0.144658	0.144658	1	0.134698
Cdx1__chr18	0.144658	0.144658	1	0.134698
Cdx2__chr5	0.144658	0.144658	1	0.134698
Cdx4__chrX	0.144658	0.144658	1	0.134698
Ceacam-ps1__chr7	0.144658	0.144658	1	0.134698
Ceacam10__chr7	0.144658	0.144658	1	0.134698
Ceacam14__chr7	0.144658	0.144658	1	0.134698
Ceacam18__chr7	0.144658	0.144658	1	0.134698
Ceacam19__chr7	0.144658	0.144658	1	0.134698
Ceacam2__chr7	0.144658	0.144658	1	0.134698
Ceacam20__chr7	0.144658	0.144658	1	0.134698
Ceacam3__chr7	0.144658	0.144658	1	0.134698
Ceacam5__chr7	0.144658	0.144658	1	0.134698
Cebpe__chr14	0.144658	0.144658	1	0.134698
Cecr6__chr6	0.144658	0.144658	1	0.134698
Celf3__chr3	0.144658	0.144658	1	0.134698
Cer1__chr4	0.144658	0.144658	1	0.134698
Cerkl__chr2	0.144658	0.144658	1	0.134698
Ces1a__chr8	0.144658	0.144658	1	0.134698
Ces1b__chr8	0.144658	0.144658	1	0.134698
Ces2b__chr8	0.144658	0.144658	1	0.134698
Ces2d-ps__chr8	0.144658	0.144658	1	0.134698
Cfc1__chr1	0.144658	0.144658	1	0.134698
Cfi__chr3	0.144658	0.144658	1	0.134698
Cgn__chr3	0.144658	0.144658	1	0.134698
Chi3l4__chr3	0.144658	0.144658	1	0.134698
Chia__chr3	0.144658	0.144658	1	0.134698
Chit1__chr1	0.144658	0.144658	1	0.134698
Chp2__chr7	0.144658	0.144658	1	0.134698
Chrdl2__chr7	0.144658	0.144658	1	0.134698
Chrm5__chr2	0.144658	0.144658	1	0.134698
Chrna3__chr9	0.144658	0.144658	1	0.134698
Chrna4__chr2	0.144658	0.144658	1	0.134698
Chrna7__chr7	0.144658	0.144658	1	0.134698
Chrna9__chr5	0.144658	0.144658	1	0.134698
Chrnb3__chr8	0.144658	0.144658	1	0.134698
Chrne__chr11	0.144658	0.144658	1	0.134698
Chst13__chr6	0.144658	0.144658	1	0.134698
Chst4__chr8	0.144658	0.144658	1	0.134698
Chst5__chr8	0.144658	0.144658	1	0.134698
Cib4__chr5	0.144658	0.144658	1	0.134698
Cidec__chr6	0.144658	0.144658	1	0.134698
CK137956__chr4	0.144658	0.144658	1	0.134698
Clca1__chr3	0.144658	0.144658	1	0.134698
Clca3__chr3	0.144658	0.144658	1	0.134698
Clca4__chr3	0.144658	0.144658	1	0.134698
Clca6__chr3	0.144658	0.144658	1	0.134698
Clcnka__chr4	0.144658	0.144658	1	0.134698
Cldn10__chr14	0.144658	0.144658	1	0.134698
Cldn11__chr3	0.144658	0.144658	1	0.134698
Cldn18__chr9	0.144658	0.144658	1	0.134698
Cldn19__chr4	0.144658	0.144658	1	0.134698
Cldn2__chrX	0.144658	0.144658	1	0.134698
Cldn22__chr8	0.144658	0.144658	1	0.134698
Cldn23__chr8	0.144658	0.144658	1	0.134698
Cldn4__chr5	0.144658	0.144658	1	0.134698
Cldn6__chr17	0.144658	0.144658	1	0.134698
Clec2f__chr6	0.144658	0.144658	1	0.134698
Clec2i__chr6	0.144658	0.144658	1	0.134698
Clec2l__chr6	0.144658	0.144658	1	0.134698
Clec4a4__chr6	0.144658	0.144658	1	0.134698
Clec4b1__chr6	0.144658	0.144658	1	0.134698
Clec4f__chr6	0.144658	0.144658	1	0.134698
Clec9a__chr6	0.144658	0.144658	1	0.134698
Clgn__chr8	0.144658	0.144658	1	0.134698
Clhc1__chr4	0.144658	0.144658	1	0.134698
Clic3__chr2	0.144658	0.144658	1	0.134698
Clnk__chr5	0.144658	0.144658	1	0.134698
Clrn2__chr5	0.144658	0.144658	1	0.134698
Clrn3__chr7	0.144658	0.144658	1	0.134698
Clvs1__chr4	0.144658	0.144658	1	0.134698
Cma1__chr14	0.144658	0.144658	1	0.134698
Cma2__chr14	0.144658	0.144658	1	0.134698
Cmtm2a__chr8	0.144658	0.144658	1	0.134698
Cmtm2b__chr8	0.144658	0.144658	1	0.134698
Cndp1__chr18	0.144658	0.144658	1	0.134698
Cnga1__chr5	0.144658	0.144658	1	0.134698
Cnga2__chrX	0.144658	0.144658	1	0.134698
Cnnm1__chr19	0.144658	0.144658	1	0.134698
Cnr1__chr4	0.144658	0.144658	1	0.134698
Cntd1__chr11	0.144658	0.144658	1	0.134698
Cntn1__chr15	0.144658	0.144658	1	0.134698
Cntn4__chr6	0.144658	0.144658	1	0.134698
Cntnap2__chr6	0.144658	0.144658	1	0.134698
Cntnap3__chr13	0.144658	0.144658	1	0.134698
Cntnap5a__chr1	0.144658	0.144658	1	0.134698
Cntnap5b__chr1	0.144658	0.144658	1	0.134698
Cntnap5c__chr17	0.144658	0.144658	1	0.134698
Coch__chr12	0.144658	0.144658	1	0.134698
Col10a1__chr10	0.144658	0.144658	1	0.134698
Col11a1__chr3	0.144658	0.144658	1	0.134698
Col17a1__chr19	0.144658	0.144658	1	0.134698
Col24a1__chr3	0.144658	0.144658	1	0.134698
Col2a1__chr15	0.144658	0.144658	1	0.134698
Col4a6__chrX	0.144658	0.144658	1	0.134698
Col6a4__chr9	0.144658	0.144658	1	0.134698
Col9a2__chr4	0.144658	0.144658	1	0.134698
Col9a3__chr2	0.144658	0.144658	1	0.134698
Colec10__chr15	0.144658	0.144658	1	0.134698
Cort__chr4	0.144658	0.144658	1	0.134698
Cox8c__chr12	0.144658	0.144658	1	0.134698
Cpa2__chr6	0.144658	0.144658	1	0.134698
Cpa3__chr3	0.144658	0.144658	1	0.134698
Cpa4__chr6	0.144658	0.144658	1	0.134698
Cpa6__chr1	0.144658	0.144658	1	0.134698
Cpb1__chr3	0.144658	0.144658	1	0.134698
Cplx1__chr5	0.144658	0.144658	1	0.134698
Cplx4__chr18	0.144658	0.144658	1	0.134698
Cpn1__chr19	0.144658	0.144658	1	0.134698
Cpne4__chr9	0.144658	0.144658	1	0.134698
Cpne7__chr8	0.144658	0.144658	1	0.134698
Cpsf4l__chr11	0.144658	0.144658	1	0.134698
Cpvl__chr6	0.144658	0.144658	1	0.134698
Cpxcr1__chrX	0.144658	0.144658	1	0.134698
Cpz__chr5	0.144658	0.144658	1	0.134698
Crabp1__chr9	0.144658	0.144658	1	0.134698
Crb2__chr2	0.144658	0.144658	1	0.134698
Creb3l3__chr10	0.144658	0.144658	1	0.134698
Crhbp__chr13	0.144658	0.144658	1	0.134698
Crisp2__chr17	0.144658	0.144658	1	0.134698
Crisp3__chr17	0.144658	0.144658	1	0.134698
Crisp4__chr1	0.144658	0.144658	1	0.134698
Crtac1__chr19	0.144658	0.144658	1	0.134698
Cryba1__chr11	0.144658	0.144658	1	0.134698
Cryba2__chr1	0.144658	0.144658	1	0.134698
Crybb2__chr5	0.144658	0.144658	1	0.134698
Crygc__chr1	0.144658	0.144658	1	0.134698
Crygd__chr1	0.144658	0.144658	1	0.134698
Crygf__chr1	0.144658	0.144658	1	0.134698
Crygs__chr16	0.144658	0.144658	1	0.134698
Csf3__chr11	0.144658	0.144658	1	0.134698
Csmd1__chr8	0.144658	0.144658	1	0.134698
Csn1s1__chr5	0.144658	0.144658	1	0.134698
Csn1s2a__chr5	0.144658	0.144658	1	0.134698
Csn1s2b__chr5	0.144658	0.144658	1	0.134698
Csn2__chr5	0.144658	0.144658	1	0.134698
Csn3__chr5	0.144658	0.144658	1	0.134698
Csnka2ip__chr16	0.144658	0.144658	1	0.134698
Cst11__chr2	0.144658	0.144658	1	0.134698
Cst7__chr2	0.144658	0.144658	1	0.134698
Cst8__chr2	0.144658	0.144658	1	0.134698
Cst9__chr2	0.144658	0.144658	1	0.134698
Ctf2__chr7	0.144658	0.144658	1	0.134698
Ctnna2__chr6	0.144658	0.144658	1	0.134698
Ctse__chr1	0.144658	0.144658	1	0.134698
Ctsj__chr13	0.144658	0.144658	1	0.134698
Ctsm__chr13	0.144658	0.144658	1	0.134698
Ctsq__chr13	0.144658	0.144658	1	0.134698
Ctsw__chr19	0.144658	0.144658	1	0.134698
Ctxn3__chr18	0.144658	0.144658	1	0.134698
Cwh43__chr5	0.144658	0.144658	1	0.134698
Cxcl13__chr5	0.144658	0.144658	1	0.134698
Cxcl17__chr7	0.144658	0.144658	1	0.134698
Cylc2__chr4	0.144658	0.144658	1	0.134698
Cym__chr3	0.144658	0.144658	1	0.134698
Cyp11a1__chr9	0.144658	0.144658	1	0.134698
Cyp11b1__chr15	0.144658	0.144658	1	0.134698
Cyp17a1__chr19	0.144658	0.144658	1	0.134698
Cyp19a1__chr9	0.144658	0.144658	1	0.134698
Cyp1a2__chr9	0.144658	0.144658	1	0.134698
Cyp21a1__chr17	0.144658	0.144658	1	0.134698
Cyp24a1__chr2	0.144658	0.144658	1	0.134698
Cyp26a1__chr19	0.144658	0.144658	1	0.134698
Cyp26c1__chr19	0.144658	0.144658	1	0.134698
Cyp2a12__chr7	0.144658	0.144658	1	0.134698
Cyp2a22__chr7	0.144658	0.144658	1	0.134698
Cyp2a5__chr7	0.144658	0.144658	1	0.134698
Cyp2ab1__chr16	0.144658	0.144658	1	0.134698
Cyp2b19__chr7	0.144658	0.144658	1	0.134698
Cyp2b9__chr7	0.144658	0.144658	1	0.134698
Cyp2c38__chr19	0.144658	0.144658	1	0.134698
Cyp2c39__chr19	0.144658	0.144658	1	0.134698
Cyp2c44__chr19	0.144658	0.144658	1	0.134698
Cyp2c50__chr19	0.144658	0.144658	1	0.134698
Cyp2c53-ps__chr19	0.144658	0.144658	1	0.134698
Cyp2c55__chr19	0.144658	0.144658	1	0.134698
Cyp2c66__chr19	0.144658	0.144658	1	0.134698
Cyp2c70__chr19	0.144658	0.144658	1	0.134698
Cyp2d13__chr15	0.144658	0.144658	1	0.134698
Cyp2d34__chr15	0.144658	0.144658	1	0.134698
Cyp2f2__chr7	0.144658	0.144658	1	0.134698
Cyp2g1__chr7	0.144658	0.144658	1	0.134698
Cyp2j11__chr4	0.144658	0.144658	1	0.134698
Cyp2j12__chr4	0.144658	0.144658	1	0.134698
Cyp2j8__chr4	0.144658	0.144658	1	0.134698
Cyp2r1__chr7	0.144658	0.144658	1	0.134698
Cyp2s1__chr7	0.144658	0.144658	1	0.134698
Cyp3a11__chr5	0.144658	0.144658	1	0.134698
Cyp3a16__chr5	0.144658	0.144658	1	0.134698
Cyp3a25__chr5	0.144658	0.144658	1	0.134698
Cyp3a44__chr5	0.144658	0.144658	1	0.134698
Cyp3a57__chr5	0.144658	0.144658	1	0.134698
Cyp4a12b__chr4	0.144658	0.144658	1	0.134698
Cyp4a14__chr4	0.144658	0.144658	1	0.134698
Cyp4a29-ps__chr4	0.144658	0.144658	1	0.134698
Cyp4a30b-ps__chr4	0.144658	0.144658	1	0.134698
Cyp4a31__chr4	0.144658	0.144658	1	0.134698
Cyp4f15__chr17	0.144658	0.144658	1	0.134698
Cyp4f17__chr17	0.144658	0.144658	1	0.134698
Cyp4f39__chr17	0.144658	0.144658	1	0.134698
Cyp4f40__chr17	0.144658	0.144658	1	0.134698
Cyp4f41-ps__chr17	0.144658	0.144658	1	0.134698
Cyp4x1__chr4	0.144658	0.144658	1	0.134698
Cysltr2__chr14	0.144658	0.144658	1	0.134698
D030024E09Rik__chr15	0.144658	0.144658	1	0.134698
D030025P21Rik__chr12	0.144658	0.144658	1	0.134698
D030047H15Rik__chr7	0.144658	0.144658	1	0.134698
D10Bwg1379e__chr10	0.144658	0.144658	1	0.134698
D130043K22Rik__chr13	0.144658	0.144658	1	0.134698
D130058E03__chr6	0.144658	0.144658	1	0.134698
D16Ertd519e__chr16	0.144658	0.144658	1	0.134698
D17Ertd648e__chr17	0.144658	0.144658	1	0.134698
D1Pas1__chr1	0.144658	0.144658	1	0.134698
D230030E09Rik__chr12	0.144658	0.144658	1	0.134698
D430019H16Rik__chr12	0.144658	0.144658	1	0.134698
D430036J16Rik__chr9	0.144658	0.144658	1	0.134698
D5Ertd577e__chr5	0.144658	0.144658	1	0.134698
D630010B17Rik__chr15	0.144658	0.144658	1	0.134698
D630023F18Rik__chr1	0.144658	0.144658	1	0.134698
D630029K05Rik__chr10	0.144658	0.144658	1	0.134698
D630032N06Rik__chr11	0.144658	0.144658	1	0.134698
D6Ertd527e__chr6	0.144658	0.144658	1	0.134698
D730001G18Rik__chr15	0.144658	0.144658	1	0.134698
D730045A05Rik__chr18	0.144658	0.144658	1	0.134698
D730048I06Rik__chr9	0.144658	0.144658	1	0.134698
D7Ertd443e__chr7	0.144658	0.144658	1	0.134698
D930007P13Rik__chr15	0.144658	0.144658	1	0.134698
D930015M05Rik__chr2	0.144658	0.144658	1	0.134698
D930020B18Rik__chr10	0.144658	0.144658	1	0.134698
D930028M14Rik__chr7	0.144658	0.144658	1	0.134698
Dab1__chr4	0.144658	0.144658	1	0.134698
Dach2__chrX	0.144658	0.144658	1	0.134698
Dact2__chr17	0.144658	0.144658	1	0.134698
Dao__chr5	0.144658	0.144658	1	0.134698
Dbndd1__chr8	0.144658	0.144658	1	0.134698
Dbpht2__chr12	0.144658	0.144658	1	0.134698
Dbx2__chr15	0.144658	0.144658	1	0.134698
Dclk3__chr9	0.144658	0.144658	1	0.134698
Dcpp3__chr17	0.144658	0.144658	1	0.134698
Dcstamp__chr15	0.144658	0.144658	1	0.134698
Ddx25__chr9	0.144658	0.144658	1	0.134698
Dear1__chr3	0.144658	0.144658	1	0.134698
Defa-ps12__chr8	0.144658	0.144658	1	0.134698
Defa-ps13__chr8	0.144658	0.144658	1	0.134698
Defa22__chr8	0.144658	0.144658	1	0.134698
Defa24__chr8	0.144658	0.144658	1	0.134698
Defa26__chr8	0.144658	0.144658	1	0.134698
Defb25__chr2	0.144658	0.144658	1	0.134698
Defb28__chr2	0.144658	0.144658	1	0.134698
Defb35__chr8	0.144658	0.144658	1	0.134698
Defb38__chr8	0.144658	0.144658	1	0.134698
Defb41__chr1	0.144658	0.144658	1	0.134698
Defb42__chr14	0.144658	0.144658	1	0.134698
Defb43__chr14	0.144658	0.144658	1	0.134698
Defb47__chr14	0.144658	0.144658	1	0.134698
Defb6__chr8	0.144658	0.144658	1	0.134698
Depdc1b__chr13	0.144658	0.144658	1	0.134698
Dfnb59__chr2	0.144658	0.144658	1	0.134698
Dgki__chr6	0.144658	0.144658	1	0.134698
Dgkk__chrX	0.144658	0.144658	1	0.134698
Dhrs2__chr14	0.144658	0.144658	1	0.134698
Dio1__chr4	0.144658	0.144658	1	0.134698
Diras1__chr10	0.144658	0.144658	1	0.134698
Diras2__chr13	0.144658	0.144658	1	0.134698
Dkk4__chr8	0.144658	0.144658	1	0.134698
Dlec1__chr9	0.144658	0.144658	1	0.134698
Dleu7__chr14	0.144658	0.144658	1	0.134698
Dlgap3__chr4	0.144658	0.144658	1	0.134698
Dll3__chr7	0.144658	0.144658	1	0.134698
Dlx1__chr2	0.144658	0.144658	1	0.134698
Dlx1as__chr2	0.144658	0.144658	1	0.134698
Dlx3__chr11	0.144658	0.144658	1	0.134698
Dlx4__chr11	0.144658	0.144658	1	0.134698
Dlx6as2__chr6	0.144658	0.144658	1	0.134698
Dmbt1__chr7	0.144658	0.144658	1	0.134698
Dmc1__chr15	0.144658	0.144658	1	0.134698
Dmp1__chr5	0.144658	0.144658	1	0.134698
Dmrt2__chr19	0.144658	0.144658	1	0.134698
Dmrtb1__chr4	0.144658	0.144658	1	0.134698
Dmrtc1a__chrX	0.144658	0.144658	1	0.134698
Dmrtc1b__chrX	0.144658	0.144658	1	0.134698
Dmrtc2__chr7	0.144658	0.144658	1	0.134698
Dnahc1__chr14	0.144658	0.144658	1	0.134698
Dnahc17__chr11	0.144658	0.144658	1	0.134698
Dnaic2__chr11	0.144658	0.144658	1	0.134698
Dnajb13__chr7	0.144658	0.144658	1	0.134698
Dnajb3__chr1	0.144658	0.144658	1	0.134698
Dnajb7__chr15	0.144658	0.144658	1	0.134698
Dnajc5b__chr3	0.144658	0.144658	1	0.134698
Dnajc5g__chr5	0.144658	0.144658	1	0.134698
Dnajc6__chr4	0.144658	0.144658	1	0.134698
Dnase2b__chr3	0.144658	0.144658	1	0.134698
Dner__chr1	0.144658	0.144658	1	0.134698
Dntt__chr19	0.144658	0.144658	1	0.134698
Doc2a__chr7	0.144658	0.144658	1	0.134698
Doc2b__chr11	0.144658	0.144658	1	0.134698
Dok6__chr18	0.144658	0.144658	1	0.134698
Doxl2__chr6	0.144658	0.144658	1	0.134698
Dpcr1__chr17	0.144658	0.144658	1	0.134698
Dpf1__chr7	0.144658	0.144658	1	0.134698
Dpp10__chr1	0.144658	0.144658	1	0.134698
Dppa1__chr11	0.144658	0.144658	1	0.134698
Dppa5a__chr9	0.144658	0.144658	1	0.134698
Dpy19l2__chr9	0.144658	0.144658	1	0.134698
Dpys__chr15	0.144658	0.144658	1	0.134698
Dpysl5__chr5	0.144658	0.144658	1	0.134698
Draxin__chr4	0.144658	0.144658	1	0.134698
Drd2__chr9	0.144658	0.144658	1	0.134698
Dsc1__chr18	0.144658	0.144658	1	0.134698
Dscc1__chr15	0.144658	0.144658	1	0.134698
Dsg1a__chr18	0.144658	0.144658	1	0.134698
Dsg1c__chr18	0.144658	0.144658	1	0.134698
Dsg3__chr18	0.144658	0.144658	1	0.134698
Dsg4__chr18	0.144658	0.144658	1	0.134698
Dspp__chr5	0.144658	0.144658	1	0.134698
Duox2__chr2	0.144658	0.144658	1	0.134698
Duoxa2__chr2	0.144658	0.144658	1	0.134698
Dupd1__chr14	0.144658	0.144658	1	0.134698
Dusp15__chr2	0.144658	0.144658	1	0.134698
Dusp21__chrX	0.144658	0.144658	1	0.134698
Dusp5__chr19	0.144658	0.144658	1	0.134698
Dux__chr10	0.144658	0.144658	1	0.134698
Duxbl1__chr14	0.144658	0.144658	1	0.134698
Dydc1__chr14	0.144658	0.144658	1	0.134698
Dydc2__chr14	0.144658	0.144658	1	0.134698
Dynap__chr18	0.144658	0.144658	1	0.134698
Dynlt1f__chr17	0.144658	0.144658	1	0.134698
Dyrk4__chr6	0.144658	0.144658	1	0.134698
E030002O03Rik__chr7	0.144658	0.144658	1	0.134698
E030003E18Rik__chr19	0.144658	0.144658	1	0.134698
E030013I19Rik__chr2	0.144658	0.144658	1	0.134698
E030019B13Rik__chr12	0.144658	0.144658	1	0.134698
E130003G02Rik__chr2	0.144658	0.144658	1	0.134698
E130114P18Rik__chr4	0.144658	0.144658	1	0.134698
E130201H02Rik__chr7	0.144658	0.144658	1	0.134698
E130218I03Rik__chr4	0.144658	0.144658	1	0.134698
E130309D14Rik__chr11	0.144658	0.144658	1	0.134698
E130309F12Rik__chr4	0.144658	0.144658	1	0.134698
E230019M04Rik__chrX	0.144658	0.144658	1	0.134698
E330009J07Rik__chr6	0.144658	0.144658	1	0.134698
E330013P04Rik__chr19	0.144658	0.144658	1	0.134698
E330021D16Rik__chr6	0.144658	0.144658	1	0.134698
E330034G19Rik__chr14	0.144658	0.144658	1	0.134698
Ear11__chr14	0.144658	0.144658	1	0.134698
Ear2__chr14	0.144658	0.144658	1	0.134698
Ear5__chr14	0.144658	0.144658	1	0.134698
Ear6__chr14	0.144658	0.144658	1	0.134698
Ebf4__chr2	0.144658	0.144658	1	0.134698
Ecel1__chr1	0.144658	0.144658	1	0.134698
Ect2l__chr10	0.144658	0.144658	1	0.134698
Eddm3b__chr14	0.144658	0.144658	1	0.134698
Edn2__chr4	0.144658	0.144658	1	0.134698
Efcab1__chr16	0.144658	0.144658	1	0.134698
Efcab10__chr12	0.144658	0.144658	1	0.134698
Efcab11__chr12	0.144658	0.144658	1	0.134698
Efcab12__chr6	0.144658	0.144658	1	0.134698
Efcab3__chr11	0.144658	0.144658	1	0.134698
Efcab4b__chr6	0.144658	0.144658	1	0.134698
Efcab6__chr15	0.144658	0.144658	1	0.134698
Efhb__chr17	0.144658	0.144658	1	0.134698
Efhc2__chrX	0.144658	0.144658	1	0.134698
Egfem1__chr3	0.144658	0.144658	1	0.134698
Egr3__chr14	0.144658	0.144658	1	0.134698
Egr4__chr6	0.144658	0.144658	1	0.134698
Eif3j2__chr2	0.144658	0.144658	1	0.134698
Eif4e1b__chr13	0.144658	0.144658	1	0.134698
Elavl4__chr4	0.144658	0.144658	1	0.134698
Elf3__chr1	0.144658	0.144658	1	0.134698
Elf5__chr2	0.144658	0.144658	1	0.134698
Ell3__chr2	0.144658	0.144658	1	0.134698
Elmod1__chr9	0.144658	0.144658	1	0.134698
Elovl2__chr13	0.144658	0.144658	1	0.134698
Elovl4__chr9	0.144658	0.144658	1	0.134698
Emx1__chr6	0.144658	0.144658	1	0.134698
Enam__chr5	0.144658	0.144658	1	0.134698
Eno4__chr19	0.144658	0.144658	1	0.134698
Epgn__chr5	0.144658	0.144658	1	0.134698
Epha1__chr6	0.144658	0.144658	1	0.134698
Epha10__chr4	0.144658	0.144658	1	0.134698
Epha8__chr4	0.144658	0.144658	1	0.134698
Ephx4__chr5	0.144658	0.144658	1	0.134698
Epo__chr5	0.144658	0.144658	1	0.134698
Eppin__chr2	0.144658	0.144658	1	0.134698
Eps8l3__chr3	0.144658	0.144658	1	0.134698
Epyc__chr10	0.144658	0.144658	1	0.134698
Ern2__chr7	0.144658	0.144658	1	0.134698
Erp27__chr6	0.144658	0.144658	1	0.134698
Esrp1__chr4	0.144658	0.144658	1	0.134698
Esx1__chrX	0.144658	0.144658	1	0.134698
Esyt3__chr9	0.144658	0.144658	1	0.134698
Etd__chrX	0.144658	0.144658	1	0.134698
Etv4__chr11	0.144658	0.144658	1	0.134698
Evx1__chr6	0.144658	0.144658	1	0.134698
Exph5__chr9	0.144658	0.144658	1	0.134698
Eya4__chr10	0.144658	0.144658	1	0.134698
F12__chr13	0.144658	0.144658	1	0.134698
F13b__chr1	0.144658	0.144658	1	0.134698
F2__chr2	0.144658	0.144658	1	0.134698
F830002L21Rik__chr10	0.144658	0.144658	1	0.134698
Fa2h__chr8	0.144658	0.144658	1	0.134698
Faah__chr4	0.144658	0.144658	1	0.134698
Fabp1__chr6	0.144658	0.144658	1	0.134698
Fabp12__chr3	0.144658	0.144658	1	0.134698
Fabp2__chr3	0.144658	0.144658	1	0.134698
Fads2__chr19	0.144658	0.144658	1	0.134698
Faim3__chr1	0.144658	0.144658	1	0.134698
Fam101a__chr5	0.144658	0.144658	1	0.134698
Fam110c__chr12	0.144658	0.144658	1	0.134698
Fam115e__chr6	0.144658	0.144658	1	0.134698
Fam132b__chr1	0.144658	0.144658	1	0.134698
Fam135b__chr15	0.144658	0.144658	1	0.134698
Fam150a__chr1	0.144658	0.144658	1	0.134698
Fam154a__chr4	0.144658	0.144658	1	0.134698
Fam155a__chr8	0.144658	0.144658	1	0.134698
Fam159b__chr13	0.144658	0.144658	1	0.134698
Fam162b__chr10	0.144658	0.144658	1	0.134698
Fam163a__chr1	0.144658	0.144658	1	0.134698
Fam170b__chr14	0.144658	0.144658	1	0.134698
Fam180a__chr6	0.144658	0.144658	1	0.134698
Fam187a__chr11	0.144658	0.144658	1	0.134698
Fam187b__chr7	0.144658	0.144658	1	0.134698
Fam189a1__chr7	0.144658	0.144658	1	0.134698
Fam194a__chr3	0.144658	0.144658	1	0.134698
Fam196a__chr7	0.144658	0.144658	1	0.134698
Fam196b__chr11	0.144658	0.144658	1	0.134698
Fam19a1__chr6	0.144658	0.144658	1	0.134698
Fam19a4__chr6	0.144658	0.144658	1	0.134698
Fam209__chr2	0.144658	0.144658	1	0.134698
Fam217a__chr13	0.144658	0.144658	1	0.134698
Fam221b__chr4	0.144658	0.144658	1	0.134698
Fam227b__chr2	0.144658	0.144658	1	0.134698
Fam228a__chr12	0.144658	0.144658	1	0.134698
Fam229a__chr4	0.144658	0.144658	1	0.134698
Fam26d__chr10	0.144658	0.144658	1	0.134698
Fam3b__chr16	0.144658	0.144658	1	0.134698
Fam46d__chrX	0.144658	0.144658	1	0.134698
Fam47c__chrX	0.144658	0.144658	1	0.134698
Fam47e__chr5	0.144658	0.144658	1	0.134698
Fam50b__chr13	0.144658	0.144658	1	0.134698
Fam57a__chr11	0.144658	0.144658	1	0.134698
Fam5c__chr1	0.144658	0.144658	1	0.134698
Fam69c__chr18	0.144658	0.144658	1	0.134698
Fam71a__chr1	0.144658	0.144658	1	0.134698
Fam71b__chr11	0.144658	0.144658	1	0.134698
Fam71d__chr12	0.144658	0.144658	1	0.134698
Fam71f1__chr6	0.144658	0.144658	1	0.134698
Fam71f2__chr6	0.144658	0.144658	1	0.134698
Fam83b__chr9	0.144658	0.144658	1	0.134698
Fam83c__chr2	0.144658	0.144658	1	0.134698
Fam83f__chr15	0.144658	0.144658	1	0.134698
Fam92b__chr8	0.144658	0.144658	1	0.134698
Fancd2__chr6	0.144658	0.144658	1	0.134698
Fancd2os__chr6	0.144658	0.144658	1	0.134698
Fank1__chr7	0.144658	0.144658	1	0.134698
Fasl__chr1	0.144658	0.144658	1	0.134698
Fate1__chrX	0.144658	0.144658	1	0.134698
Fbll1__chr11	0.144658	0.144658	1	0.134698
Fbln7__chr2	0.144658	0.144658	1	0.134698
Fbp1__chr13	0.144658	0.144658	1	0.134698
Fbxl13__chr5	0.144658	0.144658	1	0.134698
Fbxo15__chr18	0.144658	0.144658	1	0.134698
Fbxo16__chr14	0.144658	0.144658	1	0.134698
Fbxo39__chr11	0.144658	0.144658	1	0.134698
Fbxo41__chr6	0.144658	0.144658	1	0.134698
Fbxo47__chr11	0.144658	0.144658	1	0.134698
Fbxw13__chr9	0.144658	0.144658	1	0.134698
Fbxw15__chr9	0.144658	0.144658	1	0.134698
Fbxw16__chr9	0.144658	0.144658	1	0.134698
Fbxw18__chr9	0.144658	0.144658	1	0.134698
Fbxw19__chr9	0.144658	0.144658	1	0.134698
Fbxw20__chr9	0.144658	0.144658	1	0.134698
Fbxw21__chr9	0.144658	0.144658	1	0.134698
Fbxw24__chr9	0.144658	0.144658	1	0.134698
Fbxw26__chr9	0.144658	0.144658	1	0.134698
Fcamr__chr1	0.144658	0.144658	1	0.134698
Fcnb__chr2	0.144658	0.144658	1	0.134698
Fcrl6__chr1	0.144658	0.144658	1	0.134698
Fcrlb__chr1	0.144658	0.144658	1	0.134698
Fer1l5__chr1	0.144658	0.144658	1	0.134698
Fermt1__chr2	0.144658	0.144658	1	0.134698
Fev__chr1	0.144658	0.144658	1	0.134698
Fezf2__chr14	0.144658	0.144658	1	0.134698
Ffar3__chr7	0.144658	0.144658	1	0.134698
Ffar4__chr19	0.144658	0.144658	1	0.134698
Fga__chr3	0.144658	0.144658	1	0.134698
Fgb__chr3	0.144658	0.144658	1	0.134698
Fgd1__chrX	0.144658	0.144658	1	0.134698
Fgf10__chr13	0.144658	0.144658	1	0.134698
Fgf11__chr11	0.144658	0.144658	1	0.134698
Fgf17__chr14	0.144658	0.144658	1	0.134698
Fgf20__chr8	0.144658	0.144658	1	0.134698
Fgf21__chr7	0.144658	0.144658	1	0.134698
Fgf5__chr5	0.144658	0.144658	1	0.134698
Fgf6__chr6	0.144658	0.144658	1	0.134698
Fgg__chr3	0.144658	0.144658	1	0.134698
Fhl5__chr4	0.144658	0.144658	1	0.134698
Fibcd1__chr2	0.144658	0.144658	1	0.134698
Figla__chr6	0.144658	0.144658	1	0.134698
Flg2__chr3	0.144658	0.144658	1	0.134698
Flywch2__chr17	0.144658	0.144658	1	0.134698
Fmn2__chr1	0.144658	0.144658	1	0.134698
Fmo3__chr1	0.144658	0.144658	1	0.134698
Fmo4__chr1	0.144658	0.144658	1	0.134698
Fmo9__chr1	0.144658	0.144658	1	0.134698
Fndc3c1__chrX	0.144658	0.144658	1	0.134698
Fndc8__chr11	0.144658	0.144658	1	0.134698
Foxa2__chr2	0.144658	0.144658	1	0.134698
Foxa3__chr7	0.144658	0.144658	1	0.134698
Foxb1__chr9	0.144658	0.144658	1	0.134698
Foxd1__chr13	0.144658	0.144658	1	0.134698
Foxd3__chr4	0.144658	0.144658	1	0.134698
Foxf1__chr8	0.144658	0.144658	1	0.134698
Foxf2__chr13	0.144658	0.144658	1	0.134698
Foxi1__chr11	0.144658	0.144658	1	0.134698
Foxi2__chr7	0.144658	0.144658	1	0.134698
Foxm1__chr6	0.144658	0.144658	1	0.134698
Foxp3__chrX	0.144658	0.144658	1	0.134698
Foxr2__chrX	0.144658	0.144658	1	0.134698
Fpr-rs6__chr17	0.144658	0.144658	1	0.134698
Fpr3__chr17	0.144658	0.144658	1	0.134698
Frem1__chr4	0.144658	0.144658	1	0.134698
Frem3__chr8	0.144658	0.144658	1	0.134698
Frmpd1__chr4	0.144658	0.144658	1	0.134698
Fscb__chr12	0.144658	0.144658	1	0.134698
Fscn3__chr6	0.144658	0.144658	1	0.134698
Fsd1__chr17	0.144658	0.144658	1	0.134698
Fshb__chr2	0.144658	0.144658	1	0.134698
Fshr__chr17	0.144658	0.144658	1	0.134698
Fsip1__chr2	0.144658	0.144658	1	0.134698
Fstl5__chr3	0.144658	0.144658	1	0.134698
Ftmt__chr18	0.144658	0.144658	1	0.134698
Fut1__chr7	0.144658	0.144658	1	0.134698
Fut7__chr2	0.144658	0.144658	1	0.134698
Fxyd3__chr7	0.144658	0.144658	1	0.134698
Fxyd4__chr6	0.144658	0.144658	1	0.134698
Fzd10__chr5	0.144658	0.144658	1	0.134698
G630025P09Rik__chr11	0.144658	0.144658	1	0.134698
G6pc__chr11	0.144658	0.144658	1	0.134698
G6pc2__chr2	0.144658	0.144658	1	0.134698
Gabra4__chr5	0.144658	0.144658	1	0.134698
Gabrb1__chr5	0.144658	0.144658	1	0.134698
Gabrd__chr4	0.144658	0.144658	1	0.134698
Gabre__chrX	0.144658	0.144658	1	0.134698
Gabrg1__chr5	0.144658	0.144658	1	0.134698
Gabrg2__chr11	0.144658	0.144658	1	0.134698
Gabrg3__chr7	0.144658	0.144658	1	0.134698
Gabrp__chr11	0.144658	0.144658	1	0.134698
Gabrq__chrX	0.144658	0.144658	1	0.134698
Galnt3__chr2	0.144658	0.144658	1	0.134698
Galnt9__chr5	0.144658	0.144658	1	0.134698
Galntl5__chr5	0.144658	0.144658	1	0.134698
Galp__chr7	0.144658	0.144658	1	0.134698
Galr1__chr18	0.144658	0.144658	1	0.134698
Galr2__chr11	0.144658	0.144658	1	0.134698
Galr3__chr15	0.144658	0.144658	1	0.134698
Gapdhs__chr7	0.144658	0.144658	1	0.134698
Gas2l2__chr11	0.144658	0.144658	1	0.134698
Gata1__chrX	0.144658	0.144658	1	0.134698
Gata5__chr2	0.144658	0.144658	1	0.134698
Gbgt1__chr2	0.144658	0.144658	1	0.134698
Gbp1__chr3	0.144658	0.144658	1	0.134698
Gbp8__chr5	0.144658	0.144658	1	0.134698
Gc__chr5	0.144658	0.144658	1	0.134698
Gcg__chr2	0.144658	0.144658	1	0.134698
Gckr__chr5	0.144658	0.144658	1	0.134698
Gcnt7__chr2	0.144658	0.144658	1	0.134698
Gdap1l1__chr2	0.144658	0.144658	1	0.134698
Gdf11__chr10	0.144658	0.144658	1	0.134698
Gdf2__chr14	0.144658	0.144658	1	0.134698
Gdf5__chr2	0.144658	0.144658	1	0.134698
Gdf7__chr12	0.144658	0.144658	1	0.134698
Gdf9__chr11	0.144658	0.144658	1	0.134698
Gdpd2__chrX	0.144658	0.144658	1	0.134698
Gdpd4__chr7	0.144658	0.144658	1	0.134698
Gfap__chr11	0.144658	0.144658	1	0.134698
Gfi1b__chr2	0.144658	0.144658	1	0.134698
Gfra3__chr18	0.144658	0.144658	1	0.134698
Gfral__chr9	0.144658	0.144658	1	0.134698
Ghsr__chr3	0.144658	0.144658	1	0.134698
Gif__chr19	0.144658	0.144658	1	0.134698
Gimap7__chr6	0.144658	0.144658	1	0.134698
Gip__chr11	0.144658	0.144658	1	0.134698
Gipc3__chr10	0.144658	0.144658	1	0.134698
Gipr__chr7	0.144658	0.144658	1	0.134698
Gjb4__chr4	0.144658	0.144658	1	0.134698
Gjb6__chr14	0.144658	0.144658	1	0.134698
Gjd2__chr2	0.144658	0.144658	1	0.134698
Gje1__chr10	0.144658	0.144658	1	0.134698
Gkn1__chr6	0.144658	0.144658	1	0.134698
Gkn2__chr6	0.144658	0.144658	1	0.134698
Gkn3__chr6	0.144658	0.144658	1	0.134698
Glb1l2__chr9	0.144658	0.144658	1	0.134698
Gldn__chr9	0.144658	0.144658	1	0.134698
Gli1__chr10	0.144658	0.144658	1	0.134698
Glipr1l1__chr10	0.144658	0.144658	1	0.134698
Glra1__chr11	0.144658	0.144658	1	0.134698
Glra2__chrX	0.144658	0.144658	1	0.134698
Glra3__chr8	0.144658	0.144658	1	0.134698
Glt1d1__chr5	0.144658	0.144658	1	0.134698
Glt6d1__chr2	0.144658	0.144658	1	0.134698
Glyatl3__chr17	0.144658	0.144658	1	0.134698
Gm101__chr1	0.144658	0.144658	1	0.134698
Gm10142__chr10	0.144658	0.144658	1	0.134698
Gm10220__chr5	0.144658	0.144658	1	0.134698
Gm10229__chr16	0.144658	0.144658	1	0.134698
Gm10280__chr8	0.144658	0.144658	1	0.134698
Gm10319__chr6	0.144658	0.144658	1	0.134698
Gm10373__chr15	0.144658	0.144658	1	0.134698
Gm10406__chr14	0.144658	0.144658	1	0.134698
Gm10440__chr5	0.144658	0.144658	1	0.134698
Gm1045__chr5	0.144658	0.144658	1	0.134698
Gm10466__chr11	0.144658	0.144658	1	0.134698
Gm10494__chr17	0.144658	0.144658	1	0.134698
Gm10509__chr17	0.144658	0.144658	1	0.134698
Gm10510__chr17	0.144658	0.144658	1	0.134698
Gm10532__chr18	0.144658	0.144658	1	0.134698
Gm10538__chr1	0.144658	0.144658	1	0.134698
Gm10549__chr18	0.144658	0.144658	1	0.134698
Gm10556__chr18	0.144658	0.144658	1	0.134698
Gm10578__chr7	0.144658	0.144658	1	0.134698
Gm10584__chr7	0.144658	0.144658	1	0.134698
Gm10619__chr7	0.144658	0.144658	1	0.134698
Gm10640__chr7	0.144658	0.144658	1	0.134698
Gm10649__chr8	0.144658	0.144658	1	0.134698
Gm10658__chr9	0.144658	0.144658	1	0.134698
Gm10677__chr9	0.144658	0.144658	1	0.134698
Gm10787__chr10	0.144658	0.144658	1	0.134698
Gm10790__chr13	0.144658	0.144658	1	0.134698
Gm1082__chr7	0.144658	0.144658	1	0.134698
Gm10823__chr16	0.144658	0.144658	1	0.134698
Gm10857__chr2	0.144658	0.144658	1	0.134698
[truncated: 18,146 more rows]

## Sheet: Cluster 5
CLUSTER 5
GENEID	mean non cluster	mean cluster	fold change	pvalue
Nppa__chr4	1.60891	44.157	27.4453	0
Clu__chr14	3.21948	17.8913	5.55719	9.99975e-09
Mir5109__chr5	23.7272	9.67273	0.407664	0.00048514
Myh6__chr14	20.9393	11.4458	0.546618	0.0130278
Myh7__chr14	0.483582	2.03907	4.2166	0.01317
Malat1__chr19	6.11416	1.71712	0.280844	0.0156393
Actc1__chr2	14.1111	22.0281	1.56105	0.0178709
Sprr1a__chr3	0.203738	1.67138	8.20358	0.0181409
Ankrd1__chr19	2.79815	6.23264	2.22742	0.0242885
Nppb__chr4	0.628439	2.6137	4.15903	0.026013
Rtn4__chr11	0.346155	1.23271	3.56115	0.0477311
Cryab__chr9	3.50248	6.2707	1.79036	0.0654035
Acta1__chr8	0.43193	1.35785	3.14368	0.0703214
Ctsb__chr14	1.54907	3.75862	2.42638	0.0719329
Drc1__chr5	0.0900985	0.111181	1.23399	0.0861749
Gja6__chrX	0.0900985	0.109685	1.21739	0.0861749
Nxnl1__chr8	0.0900985	0.109676	1.21729	0.0861749
Lrrc46__chr11	0.0900985	0.109367	1.21386	0.0861749
Olfr957__chr9	0.0900985	0.109367	1.21386	0.0861749
Olfr1156__chr2	0.0900985	0.109301	1.21313	0.0861749
Fam19a2__chr10	0.0900985	0.106346	1.18033	0.0861749
AY358078__chr14	0.0900985	0.10528	1.1685	0.0861749
Lta__chr17	0.0900985	0.105127	1.1668	0.0861749
Slc5a4b__chr10	0.0900985	0.105127	1.1668	0.0861749
Cnpy1__chr5	0.0900985	0.103787	1.15193	0.0861749
Nog__chr11	0.0900985	0.103247	1.14593	0.0861749
Lrfn3__chr7	0.0900985	0.102629	1.13907	0.0861749
Edil3__chr13	0.0900985	0.102443	1.13702	0.0861749
Nkx2-2as__chr2	0.0900985	0.102161	1.13388	0.0861749
Defb18__chr1	0.0900985	0.10064	1.117	0.0861749
Gm19557__chr19	0.0900985	0.10064	1.117	0.0861749
Kif9__chr9	0.0900985	0.100566	1.11618	0.0861749
Klkb1__chr8	0.0900985	0.100566	1.11618	0.0861749
Oas1g__chr5	0.0900985	0.0996997	1.10656	0.0861749
Rag1__chr2	0.0900985	0.0996997	1.10656	0.0861749
Gm9054__chr3	0.0900985	0.0982968	1.09099	0.0861749
Slc4a5__chr6	0.0900985	0.0977718	1.08517	0.0861749
Enox1__chr14	0.0900985	0.0966727	1.07297	0.0861749
Mag__chr7	0.0900985	0.0966727	1.07297	0.0861749
Sec1__chr7	0.0900985	0.0962977	1.0688	0.0861749
Pcdhb9__chr18	0.0900985	0.0960436	1.06598	0.0861749
Hoxa1__chr6	0.0900985	0.095958	1.06503	0.0861749
Gdf6__chr4	0.0900985	0.0954695	1.05961	0.0861749
Grb7__chr11	0.0900985	0.0954695	1.05961	0.0861749
Krt19__chr11	0.0900985	0.0954695	1.05961	0.0861749
Mir5129__chr2	0.0900985	0.0954695	1.05961	0.0861749
Gm5114__chr7	0.0900985	0.095249	1.05716	0.0861749
Olfr1016__chr2	0.0900985	0.095249	1.05716	0.0861749
Adm2__chr15	0.0900985	0.094997	1.05437	0.0861749
1700011I03Rik__chr18	0.0900985	0.0948769	1.05304	0.0861749
Bnipl__chr3	0.0900985	0.0947582	1.05172	0.0861749
Ankrd63__chr2	0.0900985	0.0947203	1.0513	0.0861749
Cldn16__chr16	0.0900985	0.0947203	1.0513	0.0861749
Gcsam__chr16	0.0900985	0.0947203	1.0513	0.0861749
Lrrc7__chr3	0.0900985	0.0947203	1.0513	0.0861749
Zmynd12__chr4	0.0900985	0.0947203	1.0513	0.0861749
1600002D24Rik__chr16	0.0900985	0.0941192	1.04463	0.0861749
Catsperb__chr12	0.0900985	0.0941192	1.04463	0.0861749
Gm20110__chr10	0.0900985	0.0941192	1.04463	0.0861749
Gm9376__chr14	0.0900985	0.0941192	1.04463	0.0861749
Htr3b__chr9	0.0900985	0.0941192	1.04463	0.0861749
Ntng1__chr3	0.0900985	0.0941192	1.04463	0.0861749
Oprk1__chr1	0.0900985	0.0941192	1.04463	0.0861749
Plek2__chr12	0.0900985	0.0941192	1.04463	0.0861749
Syt1__chr10	0.0900985	0.0941192	1.04463	0.0861749
Vmn2r3__chr3	0.0900985	0.0941192	1.04463	0.0861749
Hist1h3i__chr13	0.0900985	0.0940558	1.04392	0.0861749
Ppp1r36__chr12	0.0900985	0.0940558	1.04392	0.0861749
Tnfsf8__chr4	0.0900985	0.0940558	1.04392	0.0861749
Arl10__chr13	0.0900985	0.0938965	1.04215	0.0861749
Fgd3__chr13	0.0900985	0.0938965	1.04215	0.0861749
Tmem179__chr12	0.0900985	0.0938965	1.04215	0.0861749
Cenpk__chr13	0.0900985	0.0938218	1.04132	0.0861749
Fsbp__chr4	0.0900985	0.0938218	1.04132	0.0861749
Nxph1__chr6	0.0900985	0.0938218	1.04132	0.0861749
Paqr3__chr5	0.0900985	0.0938218	1.04132	0.0861749
Trpm2__chr10	0.0900985	0.0938218	1.04132	0.0861749
9230116N13Rik__chr1	0.0900985	0.093675	1.0397	0.0861749
Col25a1__chr3	0.0900985	0.093675	1.0397	0.0861749
Spns3__chr11	0.0900985	0.0929048	1.03115	0.0861749
Scn9a__chr2	0.0900985	0.0925234	1.02691	0.0861749
4930451G09Rik__chr16	0.0900985	0.092277	1.02418	0.0861749
Ankrd42__chr7	0.0900985	0.092277	1.02418	0.0861749
Stk32a__chr18	0.0900985	0.092277	1.02418	0.0861749
1700108F19Rik__chr14	0.0900985	0.0917398	1.01822	0.0861749
Lect2__chr13	0.0900985	0.0917398	1.01822	0.0861749
Serpina3h__chr12	0.0900985	0.0917398	1.01822	0.0861749
Sprr1b__chr3	0.0900985	0.0917398	1.01822	0.0861749
Gng13__chr17	0.0900985	0.0915555	1.01617	0.0861749
Msh4__chr3	0.0900985	0.0915555	1.01617	0.0861749
B230216G23Rik__chr6	0.0900985	0.0907208	1.00691	0.0861749
B230312C02Rik__chr2	0.0900985	0.0907208	1.00691	0.0861749
Folr1__chr7	0.0900985	0.0907208	1.00691	0.0861749
Klri2__chr6	0.0900985	0.0907208	1.00691	0.0861749
Nmnat2__chr1	0.0900985	0.0907208	1.00691	0.0861749
0610012H03Rik__chr2	0.0900985	0.0900985	1	0.0861749
0610039K10Rik__chr2	0.0900985	0.0900985	1	0.0861749
1110002L01Rik__chr12	0.0900985	0.0900985	1	0.0861749
1110017D15Rik__chr4	0.0900985	0.0900985	1	0.0861749
1190003K10Rik__chr13	0.0900985	0.0900985	1	0.0861749
1300017J02Rik__chr9	0.0900985	0.0900985	1	0.0861749
1500002O10Rik__chr2	0.0900985	0.0900985	1	0.0861749
1500015L24Rik__chr19	0.0900985	0.0900985	1	0.0861749
1600016N20Rik__chr7	0.0900985	0.0900985	1	0.0861749
1600023N17Rik__chr5	0.0900985	0.0900985	1	0.0861749
1700001C19Rik__chr17	0.0900985	0.0900985	1	0.0861749
1700001D01Rik__chr8	0.0900985	0.0900985	1	0.0861749
1700001G11Rik__chr14	0.0900985	0.0900985	1	0.0861749
1700001G17Rik__chr1	0.0900985	0.0900985	1	0.0861749
1700001J03Rik__chr5	0.0900985	0.0900985	1	0.0861749
1700001J11Rik__chr9	0.0900985	0.0900985	1	0.0861749
1700001K23Rik__chr19	0.0900985	0.0900985	1	0.0861749
1700001L19Rik__chr13	0.0900985	0.0900985	1	0.0861749
1700001O22Rik__chr2	0.0900985	0.0900985	1	0.0861749
1700001P01Rik__chr11	0.0900985	0.0900985	1	0.0861749
1700003C15Rik__chr5	0.0900985	0.0900985	1	0.0861749
1700003E16Rik__chr6	0.0900985	0.0900985	1	0.0861749
1700003H04Rik__chr3	0.0900985	0.0900985	1	0.0861749
1700003L19Rik__chr16	0.0900985	0.0900985	1	0.0861749
1700003M02Rik__chr4	0.0900985	0.0900985	1	0.0861749
1700003P14Rik__chr13	0.0900985	0.0900985	1	0.0861749
1700006A11Rik__chr3	0.0900985	0.0900985	1	0.0861749
1700006E09Rik__chr11	0.0900985	0.0900985	1	0.0861749
1700006F04Rik__chr14	0.0900985	0.0900985	1	0.0861749
1700007B14Rik__chr8	0.0900985	0.0900985	1	0.0861749
1700007F19Rik__chr3	0.0900985	0.0900985	1	0.0861749
1700007G11Rik__chr5	0.0900985	0.0900985	1	0.0861749
1700008F21Rik__chr8	0.0900985	0.0900985	1	0.0861749
1700008O03Rik__chr7	0.0900985	0.0900985	1	0.0861749
1700009C05Rik__chr6	0.0900985	0.0900985	1	0.0861749
1700009N14Rik__chr4	0.0900985	0.0900985	1	0.0861749
1700010B08Rik__chr2	0.0900985	0.0900985	1	0.0861749
1700010D01Rik__chrX	0.0900985	0.0900985	1	0.0861749
1700010J16Rik__chr10	0.0900985	0.0900985	1	0.0861749
1700011E24Rik__chr17	0.0900985	0.0900985	1	0.0861749
1700012B07Rik__chr11	0.0900985	0.0900985	1	0.0861749
1700012D14Rik__chr7	0.0900985	0.0900985	1	0.0861749
1700012I11Rik__chr15	0.0900985	0.0900985	1	0.0861749
1700013H16Rik__chrX	0.0900985	0.0900985	1	0.0861749
1700015E13Rik__chr1	0.0900985	0.0900985	1	0.0861749
1700016C15Rik__chr1	0.0900985	0.0900985	1	0.0861749
1700016G22Rik__chr13	0.0900985	0.0900985	1	0.0861749
1700016H13Rik__chr5	0.0900985	0.0900985	1	0.0861749
1700016K19Rik__chr11	0.0900985	0.0900985	1	0.0861749
1700016L04Rik__chr10	0.0900985	0.0900985	1	0.0861749
1700016L21Rik__chr1	0.0900985	0.0900985	1	0.0861749
1700017D01Rik__chr19	0.0900985	0.0900985	1	0.0861749
1700017G19Rik__chr3	0.0900985	0.0900985	1	0.0861749
1700017J07Rik__chr2	0.0900985	0.0900985	1	0.0861749
1700018B08Rik__chr8	0.0900985	0.0900985	1	0.0861749
1700018B24Rik__chr3	0.0900985	0.0900985	1	0.0861749
1700018C11Rik__chr4	0.0900985	0.0900985	1	0.0861749
1700019A02Rik__chr1	0.0900985	0.0900985	1	0.0861749
1700019D03Rik__chr1	0.0900985	0.0900985	1	0.0861749
1700019E08Rik__chr2	0.0900985	0.0900985	1	0.0861749
1700019G24Rik__chr6	0.0900985	0.0900985	1	0.0861749
1700019L03Rik__chr2	0.0900985	0.0900985	1	0.0861749
1700019N19Rik__chr19	0.0900985	0.0900985	1	0.0861749
1700020L24Rik__chr11	0.0900985	0.0900985	1	0.0861749
1700020M21Rik__chr9	0.0900985	0.0900985	1	0.0861749
1700020N01Rik__chr10	0.0900985	0.0900985	1	0.0861749
1700021F07Rik__chr2	0.0900985	0.0900985	1	0.0861749
1700021N21Rik__chr4	0.0900985	0.0900985	1	0.0861749
1700022E09Rik__chr16	0.0900985	0.0900985	1	0.0861749
1700023F02Rik__chr10	0.0900985	0.0900985	1	0.0861749
1700024B18Rik__chr14	0.0900985	0.0900985	1	0.0861749
1700024F13Rik__chr13	0.0900985	0.0900985	1	0.0861749
1700024G13Rik__chr14	0.0900985	0.0900985	1	0.0861749
1700024P16Rik__chr4	0.0900985	0.0900985	1	0.0861749
1700025B11Rik__chr15	0.0900985	0.0900985	1	0.0861749
1700025F22Rik__chr19	0.0900985	0.0900985	1	0.0861749
1700025K24Rik__chr17	0.0900985	0.0900985	1	0.0861749
1700026D08Rik__chr7	0.0900985	0.0900985	1	0.0861749
1700027I24Rik__chr9	0.0900985	0.0900985	1	0.0861749
1700028B04Rik__chr7	0.0900985	0.0900985	1	0.0861749
1700028J19Rik__chr7	0.0900985	0.0900985	1	0.0861749
1700028K03Rik__chr5	0.0900985	0.0900985	1	0.0861749
1700028M03Rik__chr3	0.0900985	0.0900985	1	0.0861749
1700028P15Rik__chr2	0.0900985	0.0900985	1	0.0861749
1700029B22Rik__chr7	0.0900985	0.0900985	1	0.0861749
1700029M20Rik__chr4	0.0900985	0.0900985	1	0.0861749
1700029P11Rik__chr15	0.0900985	0.0900985	1	0.0861749
1700030F18Rik__chr15	0.0900985	0.0900985	1	0.0861749
1700030L20Rik__chr3	0.0900985	0.0900985	1	0.0861749
1700030M09Rik__chr8	0.0900985	0.0900985	1	0.0861749
1700030O20Rik__chr10	0.0900985	0.0900985	1	0.0861749
1700031F05Rik__chrX	0.0900985	0.0900985	1	0.0861749
1700031M16Rik__chr15	0.0900985	0.0900985	1	0.0861749
1700031P21Rik__chr12	0.0900985	0.0900985	1	0.0861749
1700034E13Rik__chr18	0.0900985	0.0900985	1	0.0861749
1700034J05Rik__chr6	0.0900985	0.0900985	1	0.0861749
1700034P13Rik__chr1	0.0900985	0.0900985	1	0.0861749
1700036G14Rik__chr3	0.0900985	0.0900985	1	0.0861749
1700039E15Rik__chr7	0.0900985	0.0900985	1	0.0861749
1700039E22Rik__chr19	0.0900985	0.0900985	1	0.0861749
1700040N02Rik__chr2	0.0900985	0.0900985	1	0.0861749
1700041M19Rik__chr16	0.0900985	0.0900985	1	0.0861749
1700042B14Rik__chrX	0.0900985	0.0900985	1	0.0861749
1700042G15Rik__chr4	0.0900985	0.0900985	1	0.0861749
1700044C05Rik__chr14	0.0900985	0.0900985	1	0.0861749
1700045H11Rik__chr4	0.0900985	0.0900985	1	0.0861749
1700045I19Rik__chrX	0.0900985	0.0900985	1	0.0861749
1700046C09Rik__chr11	0.0900985	0.0900985	1	0.0861749
1700047L14Rik__chr5	0.0900985	0.0900985	1	0.0861749
1700047M11Rik__chr1	0.0900985	0.0900985	1	0.0861749
1700048M11Rik__chr16	0.0900985	0.0900985	1	0.0861749
1700052I22Rik__chr12	0.0900985	0.0900985	1	0.0861749
1700054A03Rik__chr19	0.0900985	0.0900985	1	0.0861749
1700054M17Rik__chr2	0.0900985	0.0900985	1	0.0861749
1700057G04Rik__chr9	0.0900985	0.0900985	1	0.0861749
1700057H15Rik__chr4	0.0900985	0.0900985	1	0.0861749
1700058G18Rik__chr10	0.0900985	0.0900985	1	0.0861749
1700060C16Rik__chr6	0.0900985	0.0900985	1	0.0861749
1700060C20Rik__chr2	0.0900985	0.0900985	1	0.0861749
1700061F12Rik__chr2	0.0900985	0.0900985	1	0.0861749
1700061I17Rik__chr3	0.0900985	0.0900985	1	0.0861749
1700063A18Rik__chr1	0.0900985	0.0900985	1	0.0861749
1700064J06Rik__chr10	0.0900985	0.0900985	1	0.0861749
1700065D16Rik__chr9	0.0900985	0.0900985	1	0.0861749
1700065I17Rik__chr18	0.0900985	0.0900985	1	0.0861749
1700065J11Rik__chr6	0.0900985	0.0900985	1	0.0861749
1700065O20Rik__chr18	0.0900985	0.0900985	1	0.0861749
1700066B17Rik__chr1	0.0900985	0.0900985	1	0.0861749
1700066J24Rik__chr4	0.0900985	0.0900985	1	0.0861749
1700066N21Rik__chr5	0.0900985	0.0900985	1	0.0861749
1700067K01Rik__chr8	0.0900985	0.0900985	1	0.0861749
1700069L16Rik__chr5	0.0900985	0.0900985	1	0.0861749
1700071M16Rik__chr17	0.0900985	0.0900985	1	0.0861749
1700074H08Rik__chr13	0.0900985	0.0900985	1	0.0861749
1700074P13Rik__chr6	0.0900985	0.0900985	1	0.0861749
1700080E11Rik__chr9	0.0900985	0.0900985	1	0.0861749
1700080N15Rik__chr2	0.0900985	0.0900985	1	0.0861749
1700081H22Rik__chr7	0.0900985	0.0900985	1	0.0861749
1700084F23Rik__chr13	0.0900985	0.0900985	1	0.0861749
1700085C21Rik__chr12	0.0900985	0.0900985	1	0.0861749
1700092E19Rik__chr13	0.0900985	0.0900985	1	0.0861749
1700092K14Rik__chr11	0.0900985	0.0900985	1	0.0861749
1700092M07Rik__chr19	0.0900985	0.0900985	1	0.0861749
1700093K21Rik__chr11	0.0900985	0.0900985	1	0.0861749
1700094J05Rik__chr10	0.0900985	0.0900985	1	0.0861749
1700101E01Rik__chr2	0.0900985	0.0900985	1	0.0861749
1700102H20Rik__chr17	0.0900985	0.0900985	1	0.0861749
1700104A03Rik__chr9	0.0900985	0.0900985	1	0.0861749
1700108J01Rik__chr14	0.0900985	0.0900985	1	0.0861749
1700109G14Rik__chr14	0.0900985	0.0900985	1	0.0861749
1700109G15Rik__chr11	0.0900985	0.0900985	1	0.0861749
1700110C19Rik__chr17	0.0900985	0.0900985	1	0.0861749
1700111N16Rik__chrX	0.0900985	0.0900985	1	0.0861749
1700112H15Rik__chr1	0.0900985	0.0900985	1	0.0861749
1700112J05Rik__chr5	0.0900985	0.0900985	1	0.0861749
1700113H08Rik__chr10	0.0900985	0.0900985	1	0.0861749
1700119H24Rik__chr16	0.0900985	0.0900985	1	0.0861749
[truncated: 19,892 more rows]

## Sheet: Cluster 8
CLUSTER 8
GENEID	mean.ncl	mean.cl	fc	pv
[truncated: 16,953 more rows]
