# Supplementary material for: Single-cell transcriptomics following ischemic injury identifies a role for B2M in cardiac repair
Source: Commun Biol. 2021 Jan 29;4:146. doi: 10.1038/s42003-020-01636-3 (PMC7846780; doi:10.1038/s42003-020-01636-3)
Supplement: Supplementary file 6 — Supplementary Data 3 [file 42003_2020_1636_MOESM6_ESM.xlsx]

## Sheet: Cluster information
Cluster	Number of cells
1	52
2	40
3	16
4	56
5	40
6	47
7	75
8	29

## Sheet: Cluster 1
CLUSTER 1
GENEID	mean non cluster	mean cluster	fold change	pvalue
Apoe__chr7	7.40647	27.7639	3.7486	5.59532e-09
Sepp1__chr15	1.6212	8.88147	5.47832	4.97959e-05
Spp1__chr5	7.17016	0.624021	0.0870303	0.000762442
Fth1__chr19	13.1124	5.73778	0.437584	0.00985685
Serinc3__chr2	0.864566	3.06524	3.54541	0.0117711
Csf1r__chr18	0.893214	3.44021	3.8515	0.0131165
Cbr2__chr11	0.535128	2.75552	5.14927	0.0171863
Igfbp4__chr11	0.203683	1.0324	5.06868	0.01813
Ftl1__chr7	17.2981	9.17857	0.530613	0.022079
Tmem176b__chr6	0.226689	1.1085	4.88994	0.0221214
Lgals3__chr14	3.6618	0.299695	0.0818435	0.0256224
Vim__chr2	3.5657	0.992055	0.278221	0.0282101
Cfh__chr1	0.271035	1.01245	3.73548	0.0307213
Lyve1__chr7	0.282398	1.52755	5.40921	0.0331055
Ctsb__chr14	16.4432	9.62042	0.585071	0.0343572
C1qa__chr4	1.28392	3.12693	2.43546	0.0414871
Fn1__chr1	3.16919	0.648767	0.204711	0.0419576
Zfp36__chr7	1.31349	3.02351	2.30189	0.0444323
Cd74__chr18	1.31899	3.18835	2.41727	0.0449926
Itm2b__chr14	2.57775	5.56651	2.15945	0.0473667
C1qc__chr4	2.58144	5.53702	2.14494	0.0476329
Cst3__chr2	1.97596	4.04688	2.04806	0.0504731
Gpnmb__chr6	2.9443	0.326142	0.11077	0.0525508
Folr2__chr7	0.37018	1.30738	3.53173	0.0537408
Trf__chr9	0.373045	1.53964	4.12723	0.0544749
Mrc1__chr2	0.87721	2.92624	3.33586	0.0591471
Txnip__chr3	0.396543	1.1306	2.85115	0.0606286
Gas6__chr8	0.401847	1.62526	4.04447	0.0620492
Ctsl__chr13	2.75214	0.763863	0.277553	0.0636972
Ctsd__chr7	4.4184	1.7473	0.395459	0.0651598
Unc93b1__chr19	0.413857	1.08372	2.61859	0.0653071
H2-Ab1__chr17	0.931722	2.59289	2.7829	0.068171
C1qb__chr4	2.84362	5.19747	1.82776	0.0689206
F13a1__chr13	0.937063	2.73958	2.92358	0.0690869
Ehd4__chr2	0.429987	1.065	2.47682	0.0697703
H2-Aa__chr17	0.985744	2.49808	2.53421	0.0776886
Arg1__chr10	2.54557	0.13114	0.0515168	0.0783275
Actb__chr5	12.2375	7.44925	0.608724	0.0791836
Egr1__chr18	0.470121	1.08319	2.30407	0.0812854
Kcnq1ot1__chr7	3.72523	6.82701	1.83264	0.0839659
Psap__chr10	5.53653	2.51974	0.455112	0.0859241
Kctd12__chr14	0.486229	1.36737	2.81218	0.0860606
Maf__chr8	0.497225	1.09328	2.19877	0.0893678
Ly6e__chr15	1.05482	2.33879	2.21724	0.0906481
Pkm__chr9	2.36644	0.717242	0.303089	0.0937086
Cd209g__chr8	0.105099	0.223455	2.12615	0.0997758
Retnla__chr16	0.105099	0.209018	1.98878	0.0997758
Cxcl13__chr5	0.105099	0.203282	1.9342	0.0997758
Cd209b__chr8	0.105099	0.156804	1.49197	0.0997758
Chp2__chr7	0.105099	0.136077	1.29475	0.0997758
Ypel1__chr16	0.105099	0.12531	1.19231	0.0997758
Entpd3__chr9	0.105099	0.125078	1.1901	0.0997758
Cabp5__chr7	0.105099	0.124982	1.18919	0.0997758
Aldh8a1__chr10	0.105099	0.12442	1.18384	0.0997758
Chad__chr11	0.105099	0.12442	1.18384	0.0997758
1700011I03Rik__chr18	0.105099	0.123935	1.17922	0.0997758
Gm8179__chr8	0.105099	0.123763	1.17759	0.0997758
Tmem151a__chr19	0.105099	0.123763	1.17759	0.0997758
1700093K21Rik__chr11	0.105099	0.12373	1.17727	0.0997758
Cacna1i__chr15	0.105099	0.12373	1.17727	0.0997758
Gm10248__chr14	0.105099	0.12373	1.17727	0.0997758
Tdrd9__chr12	0.105099	0.123597	1.17601	0.0997758
Tldc1__chr8	0.105099	0.123597	1.17601	0.0997758
Erg__chr16	0.105099	0.123304	1.17322	0.0997758
Arhgap8__chr15	0.105099	0.122166	1.16239	0.0997758
Comp__chr8	0.105099	0.122166	1.16239	0.0997758
Ptgdr__chr14	0.105099	0.122122	1.16198	0.0997758
Srcin1__chr11	0.105099	0.122122	1.16198	0.0997758
Shroom2__chrX	0.105099	0.122008	1.16089	0.0997758
Serpina3g__chr12	0.105099	0.121798	1.15889	0.0997758
Car3__chr3	0.105099	0.121439	1.15548	0.0997758
Gphb5__chr12	0.105099	0.121439	1.15548	0.0997758
Cyp2ab1__chr16	0.105099	0.121375	1.15487	0.0997758
Elavl3__chr9	0.105099	0.121047	1.15175	0.0997758
Npbwr1__chr1	0.105099	0.121047	1.15175	0.0997758
Wasf1__chr10	0.105099	0.121047	1.15175	0.0997758
2610528A11Rik__chr14	0.105099	0.120389	1.14549	0.0997758
Hist1h2ao__chr13	0.105099	0.120389	1.14549	0.0997758
Musk__chr4	0.105099	0.120389	1.14549	0.0997758
Inmt__chr6	0.105099	0.118008	1.12283	0.0997758
Cd6__chr19	0.105099	0.117976	1.12252	0.0997758
Cyp19a1__chr9	0.105099	0.117355	1.11662	0.0997758
Slc6a20b__chr9	0.105099	0.117355	1.11662	0.0997758
Zic1__chr9	0.105099	0.117355	1.11662	0.0997758
Hist2h2ac__chr3	0.105099	0.116725	1.11062	0.0997758
Olfr678__chr7	0.105099	0.115567	1.09961	0.0997758
Zfp185__chrX	0.105099	0.115567	1.09961	0.0997758
Stk32c__chr7	0.105099	0.115486	1.09883	0.0997758
E330021D16Rik__chr6	0.105099	0.115238	1.09648	0.0997758
Gm10790__chr13	0.105099	0.115155	1.09569	0.0997758
Kif27__chr13	0.105099	0.114695	1.09131	0.0997758
Kcnv2__chr19	0.105099	0.114678	1.09114	0.0997758
1700001D01Rik__chr8	0.105099	0.11446	1.08907	0.0997758
Tex38__chr4	0.105099	0.11446	1.08907	0.0997758
Zfp663__chr2	0.105099	0.11446	1.08907	0.0997758
Gm5820__chr18	0.105099	0.114403	1.08853	0.0997758
1700056E22Rik__chr1	0.105099	0.113391	1.0789	0.0997758
Glb1l2__chr9	0.105099	0.112972	1.07491	0.0997758
Nkain3__chr4	0.105099	0.112972	1.07491	0.0997758
Oscar__chr7	0.105099	0.112692	1.07225	0.0997758
Prom1__chr5	0.105099	0.112692	1.07225	0.0997758
Zcchc18__chrX	0.105099	0.112692	1.07225	0.0997758
E130309D14Rik__chr11	0.105099	0.111995	1.06562	0.0997758
Gm16982__chr7	0.105099	0.111995	1.06562	0.0997758
Asgr2__chr11	0.105099	0.111617	1.06202	0.0997758
Micalcl__chr7	0.105099	0.111617	1.06202	0.0997758
Bex4__chrX	0.105099	0.111553	1.06142	0.0997758
Olfr33__chr7	0.105099	0.111553	1.06142	0.0997758
Ppp1r1c__chr2	0.105099	0.111553	1.06142	0.0997758
Trhde__chr10	0.105099	0.111553	1.06142	0.0997758
Gabre__chrX	0.105099	0.111537	1.06126	0.0997758
Gm12522__chr3	0.105099	0.111537	1.06126	0.0997758
Reep2__chr18	0.105099	0.111537	1.06126	0.0997758
Eno1__chr4	0.105099	0.111138	1.05747	0.0997758
Gm15133__chr7	0.105099	0.111003	1.05618	0.0997758
Kcnj16__chr11	0.105099	0.111003	1.05618	0.0997758
Tlr5__chr1	0.105099	0.110608	1.05243	0.0997758
Ubqln3__chr7	0.105099	0.110498	1.05138	0.0997758
Klra7__chr6	0.105099	0.110333	1.0498	0.0997758
Lcn9__chr2	0.105099	0.110333	1.0498	0.0997758
Slc44a3__chr3	0.105099	0.110333	1.0498	0.0997758
Gm13939__chr2	0.105099	0.110168	1.04824	0.0997758
Bpifb4__chr2	0.105099	0.110127	1.04784	0.0997758
Kiss1__chr1	0.105099	0.110127	1.04784	0.0997758
Lrriq4__chr3	0.105099	0.110127	1.04784	0.0997758
Il12b__chr11	0.105099	0.110034	1.04696	0.0997758
Rfx4__chr10	0.105099	0.110034	1.04696	0.0997758
Tnfsf8__chr4	0.105099	0.110034	1.04696	0.0997758
A330033J07Rik__chr13	0.105099	0.109999	1.04663	0.0997758
Gm8979__chr7	0.105099	0.109707	1.04385	0.0997758
Pla2g4c__chr7	0.105099	0.109707	1.04385	0.0997758
Zik1__chr7	0.105099	0.109293	1.03991	0.0997758
Akr1d1__chr6	0.105099	0.109245	1.03945	0.0997758
Gm6329__chr8	0.105099	0.109245	1.03945	0.0997758
4930539J05Rik__chr3	0.105099	0.109035	1.03746	0.0997758
4933417D19Rik__chr8	0.105099	0.109035	1.03746	0.0997758
Fut9__chr4	0.105099	0.109035	1.03746	0.0997758
Hoxa7__chr6	0.105099	0.109035	1.03746	0.0997758
Hunk__chr16	0.105099	0.109035	1.03746	0.0997758
Il3__chr11	0.105099	0.109035	1.03746	0.0997758
Mir1894__chr17	0.105099	0.109035	1.03746	0.0997758
Otp__chr13	0.105099	0.109035	1.03746	0.0997758
Rcvrn__chr11	0.105099	0.109035	1.03746	0.0997758
Shisa3__chr5	0.105099	0.109035	1.03746	0.0997758
Cylc2__chr4	0.105099	0.109013	1.03725	0.0997758
Gm1564__chr11	0.105099	0.109013	1.03725	0.0997758
Mgam__chr6	0.105099	0.109013	1.03725	0.0997758
Pdc__chr1	0.105099	0.109013	1.03725	0.0997758
Sorcs3__chr19	0.105099	0.109013	1.03725	0.0997758
Thg1l__chr11	0.105099	0.109013	1.03725	0.0997758
1700048O20Rik__chr9	0.105099	0.108839	1.03559	0.0997758
Ccdc67__chr9	0.105099	0.108839	1.03559	0.0997758
Ica1l__chr1	0.105099	0.108839	1.03559	0.0997758
Neurod2__chr11	0.105099	0.108839	1.03559	0.0997758
Plk5__chr10	0.105099	0.108839	1.03559	0.0997758
Slc35f3__chr8	0.105099	0.108839	1.03559	0.0997758
Dcdc2a__chr13	0.105099	0.108828	1.03549	0.0997758
4930487H11Rik__chr1	0.105099	0.108658	1.03387	0.0997758
Arnt2__chr7	0.105099	0.108658	1.03387	0.0997758
5031434O11Rik__chr3	0.105099	0.108537	1.03272	0.0997758
Gm13034__chr4	0.105099	0.108537	1.03272	0.0997758
Gm14436__chr2	0.105099	0.108537	1.03272	0.0997758
Map3k19__chr1	0.105099	0.108537	1.03272	0.0997758
Mir698__chr4	0.105099	0.108537	1.03272	0.0997758
Rgs8__chr1	0.105099	0.108537	1.03272	0.0997758
Zpbp__chr11	0.105099	0.108537	1.03272	0.0997758
Card14__chr11	0.105099	0.108208	1.02959	0.0997758
Cntnap5c__chr17	0.105099	0.108208	1.02959	0.0997758
Fam221b__chr4	0.105099	0.108208	1.02959	0.0997758
Ooep__chr9	0.105099	0.108208	1.02959	0.0997758
1700044C05Rik__chr14	0.105099	0.1082	1.02951	0.0997758
4930413F20Rik__chr15	0.105099	0.1082	1.02951	0.0997758
A430090L17Rik__chr13	0.105099	0.1082	1.02951	0.0997758
Adad1__chr3	0.105099	0.1082	1.02951	0.0997758
Cdh12__chr15	0.105099	0.1082	1.02951	0.0997758
Chst4__chr8	0.105099	0.1082	1.02951	0.0997758
Csnka2ip__chr16	0.105099	0.1082	1.02951	0.0997758
Eaf2__chr16	0.105099	0.1082	1.02951	0.0997758
Igdcc4__chr9	0.105099	0.1082	1.02951	0.0997758
Pcdh10__chr3	0.105099	0.1082	1.02951	0.0997758
Gm10400__chr6	0.105099	0.107943	1.02706	0.0997758
Adam2__chr14	0.105099	0.107799	1.02569	0.0997758
Gm10319__chr6	0.105099	0.107799	1.02569	0.0997758
Klrb1c__chr6	0.105099	0.107799	1.02569	0.0997758
Slc5a8__chr10	0.105099	0.107799	1.02569	0.0997758
G630093K05Rik__chr13	0.105099	0.107549	1.02331	0.0997758
Ldoc1__chrX	0.105099	0.107549	1.02331	0.0997758
Leprel1__chr16	0.105099	0.107549	1.02331	0.0997758
Lgi1__chr19	0.105099	0.107549	1.02331	0.0997758
Tmem182__chr1	0.105099	0.107549	1.02331	0.0997758
Wdr16__chr11	0.105099	0.107549	1.02331	0.0997758
Wfdc12__chr2	0.105099	0.107549	1.02331	0.0997758
1700003G18Rik__chr7	0.105099	0.107271	1.02067	0.0997758
Adcy1__chr11	0.105099	0.107271	1.02067	0.0997758
C8a__chr4	0.105099	0.107271	1.02067	0.0997758
Gm14872__chr17	0.105099	0.107271	1.02067	0.0997758
Gm19277__chr15	0.105099	0.107271	1.02067	0.0997758
Gm711__chr2	0.105099	0.107271	1.02067	0.0997758
Hist1h2ag__chr13	0.105099	0.107271	1.02067	0.0997758
Kif6__chr17	0.105099	0.107271	1.02067	0.0997758
Klf15__chr6	0.105099	0.107271	1.02067	0.0997758
Piwil1__chr5	0.105099	0.107271	1.02067	0.0997758
Rfpl4__chr7	0.105099	0.107271	1.02067	0.0997758
Rgs7__chr1	0.105099	0.107271	1.02067	0.0997758
Tm4sf20__chr1	0.105099	0.107271	1.02067	0.0997758
Trpc2__chr7	0.105099	0.107271	1.02067	0.0997758
1810007C17Rik__chr12	0.105099	0.107112	1.01916	0.0997758
Catsperd__chr17	0.105099	0.107112	1.01916	0.0997758
D130017N08Rik__chr5	0.105099	0.107112	1.01916	0.0997758
Farp2__chr1	0.105099	0.107112	1.01916	0.0997758
Gucy2f__chrX	0.105099	0.107112	1.01916	0.0997758
Serpina9__chr12	0.105099	0.107112	1.01916	0.0997758
Stxbp5l__chr16	0.105099	0.107112	1.01916	0.0997758
1700084F23Rik__chr13	0.105099	0.106963	1.01774	0.0997758
4833428L15Rik__chr9	0.105099	0.106963	1.01774	0.0997758
Acvr1c__chr2	0.105099	0.106963	1.01774	0.0997758
C8b__chr4	0.105099	0.106963	1.01774	0.0997758
Dach2__chrX	0.105099	0.106963	1.01774	0.0997758
Gm14015__chr2	0.105099	0.106963	1.01774	0.0997758
Gm17762__chr2	0.105099	0.106963	1.01774	0.0997758
Il18r1__chr1	0.105099	0.106963	1.01774	0.0997758
Mug2__chr6	0.105099	0.106963	1.01774	0.0997758
Pla2g5__chr4	0.105099	0.106963	1.01774	0.0997758
Ramp3__chr11	0.105099	0.106963	1.01774	0.0997758
Scarna9__chr9	0.105099	0.106963	1.01774	0.0997758
Sftpb__chr6	0.105099	0.106963	1.01774	0.0997758
Txndc8__chr4	0.105099	0.106963	1.01774	0.0997758
Cldn23__chr8	0.105099	0.106879	1.01694	0.0997758
Gm10649__chr8	0.105099	0.106879	1.01694	0.0997758
Gm16157__chr7	0.105099	0.106879	1.01694	0.0997758
Gm6792__chr7	0.105099	0.106879	1.01694	0.0997758
Nkx6-2__chr7	0.105099	0.106879	1.01694	0.0997758
Olfr1066__chr2	0.105099	0.106879	1.01694	0.0997758
Spdya__chr17	0.105099	0.106879	1.01694	0.0997758
Syt10__chr15	0.105099	0.106879	1.01694	0.0997758
Prkcq__chr2	0.105099	0.106805	1.01624	0.0997758
Gm6567__chr7	0.105099	0.106749	1.0157	0.0997758
Kl__chr5	0.105099	0.106749	1.0157	0.0997758
Rmnd1__chr10	0.105099	0.106749	1.0157	0.0997758
Sox11__chr12	0.105099	0.106749	1.0157	0.0997758
2610307P16Rik__chr13	0.105099	0.106236	1.01083	0.0997758
Spag17__chr3	0.105099	0.106236	1.01083	0.0997758
1700019A02Rik__chr1	0.105099	0.105667	1.00541	0.0997758
2010308F09Rik__chrX	0.105099	0.105667	1.00541	0.0997758
4930538K18Rik__chr4	0.105099	0.105667	1.00541	0.0997758
9330182L06Rik__chr5	0.105099	0.105667	1.00541	0.0997758
A530013C23Rik__chr2	0.105099	0.105667	1.00541	0.0997758
Ccne2__chr4	0.105099	0.105667	1.00541	0.0997758
Cd247__chr1	0.105099	0.105667	1.00541	0.0997758
Cep112__chr11	0.105099	0.105667	1.00541	0.0997758
Cts8-ps__chr13	0.105099	0.105667	1.00541	0.0997758
Fam217a__chr13	0.105099	0.105667	1.00541	0.0997758
Gdf9__chr11	0.105099	0.105667	1.00541	0.0997758
Gm5796__chr14	0.105099	0.105667	1.00541	0.0997758
Gp6__chr7	0.105099	0.105667	1.00541	0.0997758
Kcnc2__chr10	0.105099	0.105667	1.00541	0.0997758
Prol1__chr5	0.105099	0.105667	1.00541	0.0997758
Serpinb3b__chr1	0.105099	0.105667	1.00541	0.0997758
Vmn1r45__chr6	0.105099	0.105667	1.00541	0.0997758
0610005C13Rik__chr7	0.105099	0.105099	1	0.0997758
0610010B08Rik__chr2	0.105099	0.105099	1	0.0997758
0610012H03Rik__chr2	0.105099	0.105099	1	0.0997758
0610039K10Rik__chr2	0.105099	0.105099	1	0.0997758
0610040F04Rik__chr6	0.105099	0.105099	1	0.0997758
0610043K17Rik__chr4	0.105099	0.105099	1	0.0997758
1110002L01Rik__chr12	0.105099	0.105099	1	0.0997758
1110017D15Rik__chr4	0.105099	0.105099	1	0.0997758
1110020A21Rik__chr17	0.105099	0.105099	1	0.0997758
1110028F11Rik__chr11	0.105099	0.105099	1	0.0997758
1110032F04Rik__chr3	0.105099	0.105099	1	0.0997758
1110036E04Rik__chr9	0.105099	0.105099	1	0.0997758
1190003J15Rik__chr7	0.105099	0.105099	1	0.0997758
1190003K10Rik__chr13	0.105099	0.105099	1	0.0997758
1300017J02Rik__chr9	0.105099	0.105099	1	0.0997758
1500002O10Rik__chr2	0.105099	0.105099	1	0.0997758
1500009C09Rik__chr15	0.105099	0.105099	1	0.0997758
1500015L24Rik__chr19	0.105099	0.105099	1	0.0997758
1500016L03Rik__chr11	0.105099	0.105099	1	0.0997758
1500017E21Rik__chr19	0.105099	0.105099	1	0.0997758
1600002D24Rik__chr16	0.105099	0.105099	1	0.0997758
1600016N20Rik__chr7	0.105099	0.105099	1	0.0997758
1600023N17Rik__chr5	0.105099	0.105099	1	0.0997758
1700001J11Rik__chr9	0.105099	0.105099	1	0.0997758
1700001L19Rik__chr13	0.105099	0.105099	1	0.0997758
1700001O22Rik__chr2	0.105099	0.105099	1	0.0997758
1700003C15Rik__chr5	0.105099	0.105099	1	0.0997758
1700003D09Rik__chr11	0.105099	0.105099	1	0.0997758
1700003E16Rik__chr6	0.105099	0.105099	1	0.0997758
1700003F17Rik__chr11	0.105099	0.105099	1	0.0997758
1700003H04Rik__chr3	0.105099	0.105099	1	0.0997758
1700003L19Rik__chr16	0.105099	0.105099	1	0.0997758
1700003M02Rik__chr4	0.105099	0.105099	1	0.0997758
1700003P14Rik__chr13	0.105099	0.105099	1	0.0997758
1700006A11Rik__chr3	0.105099	0.105099	1	0.0997758
1700006E09Rik__chr11	0.105099	0.105099	1	0.0997758
1700006F04Rik__chr14	0.105099	0.105099	1	0.0997758
1700007B14Rik__chr8	0.105099	0.105099	1	0.0997758
1700007G11Rik__chr5	0.105099	0.105099	1	0.0997758
1700008F21Rik__chr8	0.105099	0.105099	1	0.0997758
1700008I05Rik__chrX	0.105099	0.105099	1	0.0997758
1700009C05Rik__chr6	0.105099	0.105099	1	0.0997758
1700009N14Rik__chr4	0.105099	0.105099	1	0.0997758
1700010B08Rik__chr2	0.105099	0.105099	1	0.0997758
1700010D01Rik__chrX	0.105099	0.105099	1	0.0997758
1700010I02Rik__chr3	0.105099	0.105099	1	0.0997758
1700010J16Rik__chr10	0.105099	0.105099	1	0.0997758
1700011E24Rik__chr17	0.105099	0.105099	1	0.0997758
1700012B07Rik__chr11	0.105099	0.105099	1	0.0997758
1700012I11Rik__chr15	0.105099	0.105099	1	0.0997758
1700013G23Rik__chr11	0.105099	0.105099	1	0.0997758
1700013H16Rik__chrX	0.105099	0.105099	1	0.0997758
1700015E13Rik__chr1	0.105099	0.105099	1	0.0997758
1700015F17Rik__chr5	0.105099	0.105099	1	0.0997758
1700016C15Rik__chr1	0.105099	0.105099	1	0.0997758
1700016H13Rik__chr5	0.105099	0.105099	1	0.0997758
1700016L04Rik__chr10	0.105099	0.105099	1	0.0997758
1700016L21Rik__chr1	0.105099	0.105099	1	0.0997758
1700017D01Rik__chr19	0.105099	0.105099	1	0.0997758
1700017G19Rik__chr3	0.105099	0.105099	1	0.0997758
1700017J07Rik__chr2	0.105099	0.105099	1	0.0997758
1700017N19Rik__chr10	0.105099	0.105099	1	0.0997758
1700018A04Rik__chr13	0.105099	0.105099	1	0.0997758
1700018B08Rik__chr8	0.105099	0.105099	1	0.0997758
1700018B24Rik__chr3	0.105099	0.105099	1	0.0997758
1700018C11Rik__chr4	0.105099	0.105099	1	0.0997758
1700019B21Rik__chrX	0.105099	0.105099	1	0.0997758
1700019G24Rik__chr6	0.105099	0.105099	1	0.0997758
1700019L03Rik__chr2	0.105099	0.105099	1	0.0997758
1700019M22Rik__chr12	0.105099	0.105099	1	0.0997758
1700019N19Rik__chr19	0.105099	0.105099	1	0.0997758
1700020D05Rik__chr19	0.105099	0.105099	1	0.0997758
1700020M21Rik__chr9	0.105099	0.105099	1	0.0997758
1700021F07Rik__chr2	0.105099	0.105099	1	0.0997758
1700021N21Rik__chr4	0.105099	0.105099	1	0.0997758
1700022A22Rik__chr15	0.105099	0.105099	1	0.0997758
1700022I11Rik__chr4	0.105099	0.105099	1	0.0997758
1700023C21Rik__chr11	0.105099	0.105099	1	0.0997758
1700023E05Rik__chr5	0.105099	0.105099	1	0.0997758
1700023F02Rik__chr10	0.105099	0.105099	1	0.0997758
1700023F06Rik__chr11	0.105099	0.105099	1	0.0997758
1700024B18Rik__chr14	0.105099	0.105099	1	0.0997758
1700024F13Rik__chr13	0.105099	0.105099	1	0.0997758
1700024G13Rik__chr14	0.105099	0.105099	1	0.0997758
1700024P16Rik__chr4	0.105099	0.105099	1	0.0997758
1700025B11Rik__chr15	0.105099	0.105099	1	0.0997758
1700025M24Rik__chr5	0.105099	0.105099	1	0.0997758
1700026D11Rik__chr2	0.105099	0.105099	1	0.0997758
1700027A15Rik__chr1	0.105099	0.105099	1	0.0997758
1700027F09Rik__chr5	0.105099	0.105099	1	0.0997758
1700027I24Rik__chr9	0.105099	0.105099	1	0.0997758
1700028B04Rik__chr7	0.105099	0.105099	1	0.0997758
1700028K03Rik__chr5	0.105099	0.105099	1	0.0997758
1700028M03Rik__chr3	0.105099	0.105099	1	0.0997758
1700028P14Rik__chr19	0.105099	0.105099	1	0.0997758
1700028P15Rik__chr2	0.105099	0.105099	1	0.0997758
1700029B22Rik__chr7	0.105099	0.105099	1	0.0997758
1700029I15Rik__chr2	0.105099	0.105099	1	0.0997758
1700029M20Rik__chr4	0.105099	0.105099	1	0.0997758
1700030F18Rik__chr15	0.105099	0.105099	1	0.0997758
1700030L20Rik__chr3	0.105099	0.105099	1	0.0997758
1700030M09Rik__chr8	0.105099	0.105099	1	0.0997758
1700030N03Rik__chr19	0.105099	0.105099	1	0.0997758
1700030O20Rik__chr10	0.105099	0.105099	1	0.0997758
1700031A10Rik__chr17	0.105099	0.105099	1	0.0997758
1700031F05Rik__chrX	0.105099	0.105099	1	0.0997758
1700031M16Rik__chr15	0.105099	0.105099	1	0.0997758
1700031P21Rik__chr12	0.105099	0.105099	1	0.0997758
1700034E13Rik__chr18	0.105099	0.105099	1	0.0997758
1700034I23Rik__chr3	0.105099	0.105099	1	0.0997758
1700034J05Rik__chr6	0.105099	0.105099	1	0.0997758
1700034P13Rik__chr1	0.105099	0.105099	1	0.0997758
1700036G14Rik__chr3	0.105099	0.105099	1	0.0997758
1700039E22Rik__chr19	0.105099	0.105099	1	0.0997758
1700040N02Rik__chr2	0.105099	0.105099	1	0.0997758
1700041M19Rik__chr16	0.105099	0.105099	1	0.0997758
1700042B14Rik__chrX	0.105099	0.105099	1	0.0997758
1700042G15Rik__chr4	0.105099	0.105099	1	0.0997758
1700042O10Rik__chr11	0.105099	0.105099	1	0.0997758
1700045H11Rik__chr4	0.105099	0.105099	1	0.0997758
1700045I19Rik__chrX	0.105099	0.105099	1	0.0997758
1700046C09Rik__chr11	0.105099	0.105099	1	0.0997758
1700047E10Rik__chr14	0.105099	0.105099	1	0.0997758
1700047L14Rik__chr5	0.105099	0.105099	1	0.0997758
1700048M11Rik__chr16	0.105099	0.105099	1	0.0997758
1700052I22Rik__chr12	0.105099	0.105099	1	0.0997758
1700054A03Rik__chr19	0.105099	0.105099	1	0.0997758
1700054M17Rik__chr2	0.105099	0.105099	1	0.0997758
1700057G04Rik__chr9	0.105099	0.105099	1	0.0997758
1700057H15Rik__chr4	0.105099	0.105099	1	0.0997758
1700058G18Rik__chr10	0.105099	0.105099	1	0.0997758
1700060C16Rik__chr6	0.105099	0.105099	1	0.0997758
1700060C20Rik__chr2	0.105099	0.105099	1	0.0997758
1700061F12Rik__chr2	0.105099	0.105099	1	0.0997758
1700061I17Rik__chr3	0.105099	0.105099	1	0.0997758
1700063A18Rik__chr1	0.105099	0.105099	1	0.0997758
1700064J06Rik__chr10	0.105099	0.105099	1	0.0997758
1700065I17Rik__chr18	0.105099	0.105099	1	0.0997758
1700065J11Rik__chr6	0.105099	0.105099	1	0.0997758
1700065O20Rik__chr18	0.105099	0.105099	1	0.0997758
1700066B17Rik__chr1	0.105099	0.105099	1	0.0997758
1700066J24Rik__chr4	0.105099	0.105099	1	0.0997758
1700066N21Rik__chr5	0.105099	0.105099	1	0.0997758
1700066O22Rik__chr18	0.105099	0.105099	1	0.0997758
1700069L16Rik__chr5	0.105099	0.105099	1	0.0997758
1700074H08Rik__chr13	0.105099	0.105099	1	0.0997758
1700074P13Rik__chr6	0.105099	0.105099	1	0.0997758
1700080E11Rik__chr9	0.105099	0.105099	1	0.0997758
1700081H22Rik__chr7	0.105099	0.105099	1	0.0997758
1700084C01Rik__chr1	0.105099	0.105099	1	0.0997758
1700085B03Rik__chr5	0.105099	0.105099	1	0.0997758
1700085C21Rik__chr12	0.105099	0.105099	1	0.0997758
1700088E04Rik__chr15	0.105099	0.105099	1	0.0997758
1700092E19Rik__chr13	0.105099	0.105099	1	0.0997758
1700092K14Rik__chr11	0.105099	0.105099	1	0.0997758
1700095B22Rik__chr3	0.105099	0.105099	1	0.0997758
1700101E01Rik__chr2	0.105099	0.105099	1	0.0997758
1700104A03Rik__chr9	0.105099	0.105099	1	0.0997758
1700105P06Rik__chr19	0.105099	0.105099	1	0.0997758
1700108J01Rik__chr14	0.105099	0.105099	1	0.0997758
1700109F18Rik__chr2	0.105099	0.105099	1	0.0997758
1700109G14Rik__chr14	0.105099	0.105099	1	0.0997758
1700109G15Rik__chr11	0.105099	0.105099	1	0.0997758
1700110C19Rik__chr17	0.105099	0.105099	1	0.0997758
1700110M21Rik__chr14	0.105099	0.105099	1	0.0997758
1700111N16Rik__chrX	0.105099	0.105099	1	0.0997758
1700112H15Rik__chr1	0.105099	0.105099	1	0.0997758
1700112J05Rik__chr5	0.105099	0.105099	1	0.0997758
1700113H08Rik__chr10	0.105099	0.105099	1	0.0997758
1700119H24Rik__chr16	0.105099	0.105099	1	0.0997758
1700120E14Rik__chr18	0.105099	0.105099	1	0.0997758
1700121N20Rik__chr12	0.105099	0.105099	1	0.0997758
1700122O11Rik__chr17	0.105099	0.105099	1	0.0997758
1700123K08Rik__chr5	0.105099	0.105099	1	0.0997758
1700125G02Rik__chr4	0.105099	0.105099	1	0.0997758
1700125G22Rik__chr3	0.105099	0.105099	1	0.0997758
1700125H20Rik__chr11	0.105099	0.105099	1	0.0997758
1700128A07Rik__chr14	0.105099	0.105099	1	0.0997758
1700129C05Rik__chr14	0.105099	0.105099	1	0.0997758
1810008I18Rik__chr7	0.105099	0.105099	1	0.0997758
1810012K16Rik__chr8	0.105099	0.105099	1	0.0997758
1810018F18Rik__chr19	0.105099	0.105099	1	0.0997758
1810019J16Rik__chr4	0.105099	0.105099	1	0.0997758
1810020O05Rik__chr6	0.105099	0.105099	1	0.0997758
1810035I16Rik__chr4	0.105099	0.105099	1	0.0997758
1810046K07Rik__chr9	0.105099	0.105099	1	0.0997758
1810065E05Rik__chr11	0.105099	0.105099	1	0.0997758
2010001E11Rik__chr10	0.105099	0.105099	1	0.0997758
2010003K11Rik__chr19	0.105099	0.105099	1	0.0997758
2010009K17Rik__chr2	0.105099	0.105099	1	0.0997758
2010010A06Rik__chr18	0.105099	0.105099	1	0.0997758
2010106E10Rik__chrX	0.105099	0.105099	1	0.0997758
2010107G12Rik__chr6	0.105099	0.105099	1	0.0997758
2010107G23Rik__chr10	0.105099	0.105099	1	0.0997758
2010109A12Rik__chr5	0.105099	0.105099	1	0.0997758
2010300C02Rik__chr1	0.105099	0.105099	1	0.0997758
2210409E12Rik__chr11	0.105099	0.105099	1	0.0997758
2210414B05Rik__chr4	0.105099	0.105099	1	0.0997758
2210417A02Rik__chr5	0.105099	0.105099	1	0.0997758
2210420H20Rik__chr18	0.105099	0.105099	1	0.0997758
2300002M23Rik__chr17	0.105099	0.105099	1	0.0997758
2300003K06Rik__chr11	0.105099	0.105099	1	0.0997758
2300005B03Rik__chr15	0.105099	0.105099	1	0.0997758
2310001K24Rik__chr2	0.105099	0.105099	1	0.0997758
2310002D06Rik__chr12	0.105099	0.105099	1	0.0997758
2310002F09Rik__chr7	0.105099	0.105099	1	0.0997758
2310005E17Rik__chr13	0.105099	0.105099	1	0.0997758
2310007L24Rik__chr11	0.105099	0.105099	1	0.0997758
2310014F07Rik__chr9	0.105099	0.105099	1	0.0997758
2310015D24Rik__chr16	0.105099	0.105099	1	0.0997758
2310016D03Rik__chr12	0.105099	0.105099	1	0.0997758
2310020H05Rik__chr13	0.105099	0.105099	1	0.0997758
2310030G06Rik__chr9	0.105099	0.105099	1	0.0997758
2310034C09Rik__chr16	0.105099	0.105099	1	0.0997758
2310043O21Rik__chr15	0.105099	0.105099	1	0.0997758
2310057J18Rik__chr10	0.105099	0.105099	1	0.0997758
2310061N02Rik__chr16	0.105099	0.105099	1	0.0997758
2310065F04Rik__chr11	0.105099	0.105099	1	0.0997758
2410017I17Rik__chr17	0.105099	0.105099	1	0.0997758
2410137F16Rik__chr5	0.105099	0.105099	1	0.0997758
2410137M14Rik__chr17	0.105099	0.105099	1	0.0997758
2410141K09Rik__chr13	0.105099	0.105099	1	0.0997758
2510003D18Rik__chr3	0.105099	0.105099	1	0.0997758
2610017I09Rik__chr1	0.105099	0.105099	1	0.0997758
2610027K06Rik__chr11	0.105099	0.105099	1	0.0997758
2610028H24Rik__chr10	0.105099	0.105099	1	0.0997758
2610035F20Rik__chr14	0.105099	0.105099	1	0.0997758
2610100L16Rik__chr3	0.105099	0.105099	1	0.0997758
2610204G22Rik__chr4	0.105099	0.105099	1	0.0997758
2610206C17Rik__chr7	0.105099	0.105099	1	0.0997758
2610316D01Rik__chr3	0.105099	0.105099	1	0.0997758
2700046A07Rik__chr18	0.105099	0.105099	1	0.0997758
2700081L22Rik__chr4	0.105099	0.105099	1	0.0997758
2700086A05Rik__chr6	0.105099	0.105099	1	0.0997758
2810007J24Rik__chr7	0.105099	0.105099	1	0.0997758
2810011L19Rik__chr12	0.105099	0.105099	1	0.0997758
2810029C07Rik__chr12	0.105099	0.105099	1	0.0997758
2810032G03Rik__chr12	0.105099	0.105099	1	0.0997758
2810404M03Rik__chr8	0.105099	0.105099	1	0.0997758
2810405F15Rik__chr2	0.105099	0.105099	1	0.0997758
2810459M11Rik__chr1	0.105099	0.105099	1	0.0997758
2810468N07Rik__chr17	0.105099	0.105099	1	0.0997758
2810471M01Rik__chr11	0.105099	0.105099	1	0.0997758
2900011O08Rik__chr16	0.105099	0.105099	1	0.0997758
2900055J20Rik__chr18	0.105099	0.105099	1	0.0997758
3010001F23Rik__chrX	0.105099	0.105099	1	0.0997758
3100003L05Rik__chr7	0.105099	0.105099	1	0.0997758
3110009F21Rik__chr12	0.105099	0.105099	1	0.0997758
3110015C05Rik__chr13	0.105099	0.105099	1	0.0997758
3110035E14Rik__chr1	0.105099	0.105099	1	0.0997758
3110039I08Rik__chr9	0.105099	0.105099	1	0.0997758
3110045C21Rik__chr1	0.105099	0.105099	1	0.0997758
3110082J24Rik__chr5	0.105099	0.105099	1	0.0997758
3200001D21Rik__chr12	0.105099	0.105099	1	0.0997758
3830417A13Rik__chrX	0.105099	0.105099	1	0.0997758
3930402G23Rik__chr8	0.105099	0.105099	1	0.0997758
4632427E13Rik__chr7	0.105099	0.105099	1	0.0997758
4632428C04Rik__chr16	0.105099	0.105099	1	0.0997758
4732456N10Rik__chr15	0.105099	0.105099	1	0.0997758
4732490B19Rik__chr11	0.105099	0.105099	1	0.0997758
4833403I15Rik__chr18	0.105099	0.105099	1	0.0997758
4833423E24Rik__chr2	0.105099	0.105099	1	0.0997758
4833424O15Rik__chr3	0.105099	0.105099	1	0.0997758
4921506M07Rik__chr12	0.105099	0.105099	1	0.0997758
4921507L20Rik__chr2	0.105099	0.105099	1	0.0997758
4921507P07Rik__chr6	0.105099	0.105099	1	0.0997758
4921508D12Rik__chr2	0.105099	0.105099	1	0.0997758
4921509C19Rik__chr2	0.105099	0.105099	1	0.0997758
4921509O07Rik__chr13	0.105099	0.105099	1	0.0997758
4921511C10Rik__chr3	0.105099	0.105099	1	0.0997758
4921511C20Rik__chrX	0.105099	0.105099	1	0.0997758
4921511H03Rik__chr5	0.105099	0.105099	1	0.0997758
4921511I17Rik__chr12	0.105099	0.105099	1	0.0997758
4921517D22Rik__chr13	0.105099	0.105099	1	0.0997758
4921524L21Rik__chr18	0.105099	0.105099	1	0.0997758
4921525B02Rik__chr14	0.105099	0.105099	1	0.0997758
4921525O09Rik__chr13	0.105099	0.105099	1	0.0997758
4921530D09Rik__chr2	0.105099	0.105099	1	0.0997758
4921530L21Rik__chr14	0.105099	0.105099	1	0.0997758
4921533I20Rik__chr18	0.105099	0.105099	1	0.0997758
4921536K21Rik__chr11	0.105099	0.105099	1	0.0997758
4921539E11Rik__chr4	0.105099	0.105099	1	0.0997758
4922501L14Rik__chr3	0.105099	0.105099	1	0.0997758
4922502D21Rik__chr6	0.105099	0.105099	1	0.0997758
4922502N22Rik__chr6	0.105099	0.105099	1	0.0997758
4922505E12Rik__chr1	0.105099	0.105099	1	0.0997758
4930401C15Rik__chr10	0.105099	0.105099	1	0.0997758
4930402F06Rik__chr2	0.105099	0.105099	1	0.0997758
4930402F11Rik__chr7	0.105099	0.105099	1	0.0997758
4930402K13Rik__chrX	0.105099	0.105099	1	0.0997758
4930404A05Rik__chr16	0.105099	0.105099	1	0.0997758
4930404A10Rik__chr11	0.105099	0.105099	1	0.0997758
4930404H11Rik__chr12	0.105099	0.105099	1	0.0997758
4930405A10Rik__chr14	0.105099	0.105099	1	0.0997758
4930405A21Rik__chr2	0.105099	0.105099	1	0.0997758
4930405J17Rik__chr10	0.105099	0.105099	1	0.0997758
4930406D18Rik__chr3	0.105099	0.105099	1	0.0997758
4930407I10Rik__chr15	0.105099	0.105099	1	0.0997758
4930408F14Rik__chrX	0.105099	0.105099	1	0.0997758
4930412B13Rik__chr2	0.105099	0.105099	1	0.0997758
4930412O13Rik__chr2	0.105099	0.105099	1	0.0997758
4930413G21Rik__chr7	0.105099	0.105099	1	0.0997758
4930413M19Rik__chr14	0.105099	0.105099	1	0.0997758
4930414N06Rik__chr19	0.105099	0.105099	1	0.0997758
4930415L06Rik__chrX	0.105099	0.105099	1	0.0997758
4930417O13Rik__chr6	0.105099	0.105099	1	0.0997758
4930417O22Rik__chr11	0.105099	0.105099	1	0.0997758
4930419G24Rik__chr3	0.105099	0.105099	1	0.0997758
4930423M02Rik__chr4	0.105099	0.105099	1	0.0997758
4930425K10Rik__chr5	0.105099	0.105099	1	0.0997758
4930425O10Rik__chr3	0.105099	0.105099	1	0.0997758
4930426D05Rik__chr18	0.105099	0.105099	1	0.0997758
4930428O21Rik__chr5	0.105099	0.105099	1	0.0997758
4930429D17Rik__chr5	0.105099	0.105099	1	0.0997758
4930430A15Rik__chr2	0.105099	0.105099	1	0.0997758
4930430D24Rik__chrX	0.105099	0.105099	1	0.0997758
4930430F21Rik__chr15	0.105099	0.105099	1	0.0997758
4930432K09Rik__chr5	0.105099	0.105099	1	0.0997758
4930432K21Rik__chr8	0.105099	0.105099	1	0.0997758
4930433B08Rik__chr3	0.105099	0.105099	1	0.0997758
4930433I11Rik__chr7	0.105099	0.105099	1	0.0997758
4930434J06Rik__chr14	0.105099	0.105099	1	0.0997758
4930435E12Rik__chr16	0.105099	0.105099	1	0.0997758
4930438E09Rik__chr14	0.105099	0.105099	1	0.0997758
4930440C22Rik__chr1	0.105099	0.105099	1	0.0997758
4930441J16Rik__chr2	0.105099	0.105099	1	0.0997758
4930442J19Rik__chr2	0.105099	0.105099	1	0.0997758
4930442L01Rik__chr3	0.105099	0.105099	1	0.0997758
4930443O20Rik__chr2	0.105099	0.105099	1	0.0997758
4930444F02Rik__chr10	0.105099	0.105099	1	0.0997758
4930444G20Rik__chr10	0.105099	0.105099	1	0.0997758
4930444M15Rik__chr14	0.105099	0.105099	1	0.0997758
4930444P10Rik__chr1	0.105099	0.105099	1	0.0997758
4930448F12Rik__chr13	0.105099	0.105099	1	0.0997758
4930448H16Rik__chr5	0.105099	0.105099	1	0.0997758
4930449E01Rik__chr14	0.105099	0.105099	1	0.0997758
4930449E18Rik__chr19	0.105099	0.105099	1	0.0997758
4930452B06Rik__chr14	0.105099	0.105099	1	0.0997758
4930452G13Rik__chr14	0.105099	0.105099	1	0.0997758
4930452N14Rik__chr1	0.105099	0.105099	1	0.0997758
4930453H23Rik__chrX	0.105099	0.105099	1	0.0997758
4930453L07Rik__chr8	0.105099	0.105099	1	0.0997758
4930455D15Rik__chr18	0.105099	0.105099	1	0.0997758
4930455H04Rik__chr3	0.105099	0.105099	1	0.0997758
4930455J16Rik__chr13	0.105099	0.105099	1	0.0997758
4930456L15Rik__chr4	0.105099	0.105099	1	0.0997758
4930465A12Rik__chr4	0.105099	0.105099	1	0.0997758
4930465M20Rik__chr12	0.105099	0.105099	1	0.0997758
4930467D21Rik__chr5	0.105099	0.105099	1	0.0997758
4930467E23Rik__chr8	0.105099	0.105099	1	0.0997758
4930467K11Rik__chr10	0.105099	0.105099	1	0.0997758
4930469G21Rik__chr1	0.105099	0.105099	1	0.0997758
4930470P17Rik__chr2	0.105099	0.105099	1	0.0997758
4930471G03Rik__chr18	0.105099	0.105099	1	0.0997758
4930471I20Rik__chr2	0.105099	0.105099	1	0.0997758
4930473O22Rik__chr10	0.105099	0.105099	1	0.0997758
4930474M22Rik__chr17	0.105099	0.105099	1	0.0997758
4930474N05Rik__chr14	0.105099	0.105099	1	0.0997758
4930474N09Rik__chr12	0.105099	0.105099	1	0.0997758
4930478P22Rik__chr5	0.105099	0.105099	1	0.0997758
4930479D17Rik__chr6	0.105099	0.105099	1	0.0997758
4930479M11Rik__chr7	0.105099	0.105099	1	0.0997758
4930480K15Rik__chr17	0.105099	0.105099	1	0.0997758
4930480M12Rik__chr12	0.105099	0.105099	1	0.0997758
4930486F22Rik__chr10	0.105099	0.105099	1	0.0997758
4930486I03Rik__chr1	0.105099	0.105099	1	0.0997758
4930488L21Rik__chr8	0.105099	0.105099	1	0.0997758
4930500F04Rik__chr5	0.105099	0.105099	1	0.0997758
4930500L23Rik__chr5	0.105099	0.105099	1	0.0997758
4930505A04Rik__chr11	0.105099	0.105099	1	0.0997758
4930505G20Rik__chr14	0.105099	0.105099	1	0.0997758
4930506C21Rik__chr17	0.105099	0.105099	1	0.0997758
4930507D05Rik__chr10	0.105099	0.105099	1	0.0997758
4930509E16Rik__chr9	0.105099	0.105099	1	0.0997758
4930509J09Rik__chr3	0.105099	0.105099	1	0.0997758
4930509K18Rik__chr4	0.105099	0.105099	1	0.0997758
4930511E03Rik__chr6	0.105099	0.105099	1	0.0997758
4930511M11Rik__chr5	0.105099	0.105099	1	0.0997758
4930513N10Rik__chr8	0.105099	0.105099	1	0.0997758
4930515B02Rik__chr4	0.105099	0.105099	1	0.0997758
4930515G01Rik__chr5	0.105099	0.105099	1	0.0997758
4930515L03Rik__chr2	0.105099	0.105099	1	0.0997758
4930515L19Rik__chrX	0.105099	0.105099	1	0.0997758
4930517E11Rik__chr2	0.105099	0.105099	1	0.0997758
4930519D14Rik__chr13	0.105099	0.105099	1	0.0997758
4930519F24Rik__chr9	0.105099	0.105099	1	0.0997758
4930519G04Rik__chr5	0.105099	0.105099	1	0.0997758
4930521E06Rik__chr1	0.105099	0.105099	1	0.0997758
4930522H14Rik__chr4	0.105099	0.105099	1	0.0997758
4930522O17Rik__chr4	0.105099	0.105099	1	0.0997758
4930523O13Rik__chr15	0.105099	0.105099	1	0.0997758
4930524C18Rik__chr14	0.105099	0.105099	1	0.0997758
4930524N10Rik__chrX	0.105099	0.105099	1	0.0997758
4930524O05Rik__chr19	0.105099	0.105099	1	0.0997758
4930524O08Rik__chr9	0.105099	0.105099	1	0.0997758
4930525M21Rik__chrX	0.105099	0.105099	1	0.0997758
4930526D03Rik__chr2	0.105099	0.105099	1	0.0997758
4930527F14Rik__chr14	0.105099	0.105099	1	0.0997758
4930527G23Rik__chr18	0.105099	0.105099	1	0.0997758
4930528P14Rik__chr2	0.105099	0.105099	1	0.0997758
4930529C04Rik__chr3	0.105099	0.105099	1	0.0997758
4930529L06Rik__chr16	0.105099	0.105099	1	0.0997758
4930529M08Rik__chr2	0.105099	0.105099	1	0.0997758
4930533P14Rik__chr1	0.105099	0.105099	1	0.0997758
4930539C22Rik__chr3	0.105099	0.105099	1	0.0997758
4930539M17Rik__chr3	0.105099	0.105099	1	0.0997758
4930539N22Rik__chr3	0.105099	0.105099	1	0.0997758
4930542C21Rik__chr16	0.105099	0.105099	1	0.0997758
4930543E12Rik__chr7	0.105099	0.105099	1	0.0997758
4930544G11Rik__chr6	0.105099	0.105099	1	0.0997758
4930545E07Rik__chr18	0.105099	0.105099	1	0.0997758
4930545L23Rik__chr2	0.105099	0.105099	1	0.0997758
4930546C10Rik__chr18	0.105099	0.105099	1	0.0997758
4930547C10Rik__chr4	0.105099	0.105099	1	0.0997758
4930547E08Rik__chr2	0.105099	0.105099	1	0.0997758
4930547E14Rik__chr16	0.105099	0.105099	1	0.0997758
4930548G14Rik__chr15	0.105099	0.105099	1	0.0997758
4930548H24Rik__chr5	0.105099	0.105099	1	0.0997758
4930548K13Rik__chr4	0.105099	0.105099	1	0.0997758
4930549C01Rik__chr4	0.105099	0.105099	1	0.0997758
4930549G23Rik__chr18	0.105099	0.105099	1	0.0997758
4930550L24Rik__chrX	0.105099	0.105099	1	0.0997758
4930552N02Rik__chr4	0.105099	0.105099	1	0.0997758
4930552P12Rik__chr19	0.105099	0.105099	1	0.0997758
4930553E22Rik__chr16	0.105099	0.105099	1	0.0997758
4930554C24Rik__chr9	0.105099	0.105099	1	0.0997758
4930555B11Rik__chr2	0.105099	0.105099	1	0.0997758
4930556N09Rik__chr10	0.105099	0.105099	1	0.0997758
4930557J02Rik__chr5	0.105099	0.105099	1	0.0997758
4930558J18Rik__chr1	0.105099	0.105099	1	0.0997758
4930558K02Rik__chr1	0.105099	0.105099	1	0.0997758
4930563D23Rik__chr16	0.105099	0.105099	1	0.0997758
4930563E18Rik__chr18	0.105099	0.105099	1	0.0997758
4930563E22Rik__chr11	0.105099	0.105099	1	0.0997758
4930564B18Rik__chr14	0.105099	0.105099	1	0.0997758
4930564C03Rik__chr17	0.105099	0.105099	1	0.0997758
4930564G21Rik__chr10	0.105099	0.105099	1	0.0997758
4930564K09Rik__chr3	0.105099	0.105099	1	0.0997758
4930565D16Rik__chr3	0.105099	0.105099	1	0.0997758
4930567J20Rik__chr16	0.105099	0.105099	1	0.0997758
4930567K20Rik__chr10	0.105099	0.105099	1	0.0997758
4930568D16Rik__chr2	0.105099	0.105099	1	0.0997758
4930568E12Rik__chr9	0.105099	0.105099	1	0.0997758
4930568G15Rik__chr1	0.105099	0.105099	1	0.0997758
4930568K20Rik__chr5	0.105099	0.105099	1	0.0997758
4930570G19Rik__chr3	0.105099	0.105099	1	0.0997758
4930571K23Rik__chr7	0.105099	0.105099	1	0.0997758
4930573O16Rik__chr2	0.105099	0.105099	1	0.0997758
4930578N18Rik__chr16	0.105099	0.105099	1	0.0997758
4930579F01Rik__chr3	0.105099	0.105099	1	0.0997758
4930581F22Rik__chr9	0.105099	0.105099	1	0.0997758
4930583K01Rik__chr7	0.105099	0.105099	1	0.0997758
4930584F24Rik__chr5	0.105099	0.105099	1	0.0997758
4930590J08Rik__chr6	0.105099	0.105099	1	0.0997758
4930590L20Rik__chr1	0.105099	0.105099	1	0.0997758
4930592A05Rik__chr15	0.105099	0.105099	1	0.0997758
4930592I03Rik__chr18	0.105099	0.105099	1	0.0997758
4930593A02Rik__chr3	0.105099	0.105099	1	0.0997758
4930595M18Rik__chrX	0.105099	0.105099	1	0.0997758
4930596M17Rik__chr9	0.105099	0.105099	1	0.0997758
4930597G03Rik__chr14	0.105099	0.105099	1	0.0997758
4931403G20Rik__chr12	0.105099	0.105099	1	0.0997758
4931408C20Rik__chr1	0.105099	0.105099	1	0.0997758
4931409K22Rik__chr5	0.105099	0.105099	1	0.0997758
4931417E11Rik__chr6	0.105099	0.105099	1	0.0997758
4931423N10Rik__chr2	0.105099	0.105099	1	0.0997758
4931429I11Rik__chr9	0.105099	0.105099	1	0.0997758
4931429P17Rik__chr13	0.105099	0.105099	1	0.0997758
4931430N09Rik__chr6	0.105099	0.105099	1	0.0997758
4931431C16Rik__chr5	0.105099	0.105099	1	0.0997758
4931431F19Rik__chr7	0.105099	0.105099	1	0.0997758
4931440J10Rik__chr14	0.105099	0.105099	1	0.0997758
4931440L10Rik__chr1	0.105099	0.105099	1	0.0997758
4932411E22Rik__chr11	0.105099	0.105099	1	0.0997758
4932412D23Rik__chr16	0.105099	0.105099	1	0.0997758
4932413F04Rik__chr9	0.105099	0.105099	1	0.0997758
4932414J04Rik__chr11	0.105099	0.105099	1	0.0997758
4932415M13Rik__chr17	0.105099	0.105099	1	0.0997758
4932418E24Rik__chr2	0.105099	0.105099	1	0.0997758
4932429P05Rik__chrX	0.105099	0.105099	1	0.0997758
4932443I19Rik__chr8	0.105099	0.105099	1	0.0997758
4932702P03Rik__chr13	0.105099	0.105099	1	0.0997758
4933400A11Rik__chrX	0.105099	0.105099	1	0.0997758
4933400B14Rik__chr17	0.105099	0.105099	1	0.0997758
4933400F21Rik__chr1	0.105099	0.105099	1	0.0997758
4933401H06Rik__chr3	0.105099	0.105099	1	0.0997758
4933401P06Rik__chr5	0.105099	0.105099	1	0.0997758
4933402C06Rik__chr7	0.105099	0.105099	1	0.0997758
4933402J10Rik__chr5	0.105099	0.105099	1	0.0997758
4933402J15Rik__chr14	0.105099	0.105099	1	0.0997758
4933402P03Rik__chr11	0.105099	0.105099	1	0.0997758
4933404G15Rik__chr16	0.105099	0.105099	1	0.0997758
4933406C10Rik__chr12	0.105099	0.105099	1	0.0997758
4933406G16Rik__chr11	0.105099	0.105099	1	0.0997758
4933406J08Rik__chr2	0.105099	0.105099	1	0.0997758
4933406J10Rik__chr7	0.105099	0.105099	1	0.0997758
4933406K04Rik__chr12	0.105099	0.105099	1	0.0997758
4933406M09Rik__chr1	0.105099	0.105099	1	0.0997758
4933407E24Rik__chr4	0.105099	0.105099	1	0.0997758
4933407I05Rik__chr9	0.105099	0.105099	1	0.0997758
4933407L21Rik__chr1	0.105099	0.105099	1	0.0997758
4933408J17Rik__chr10	0.105099	0.105099	1	0.0997758
4933409G03Rik__chr2	0.105099	0.105099	1	0.0997758
4933411K16Rik__chr19	0.105099	0.105099	1	0.0997758
4933412O06Rik__chr13	0.105099	0.105099	1	0.0997758
4933416C03Rik__chr10	0.105099	0.105099	1	0.0997758
4933416M06Rik__chr13	0.105099	0.105099	1	0.0997758
4933416M07Rik__chr8	0.105099	0.105099	1	0.0997758
4933417A18Rik__chr13	0.105099	0.105099	1	0.0997758
4933422A05Rik__chr9	0.105099	0.105099	1	0.0997758
4933424G05Rik__chr18	0.105099	0.105099	1	0.0997758
4933425B07Rik__chr14	0.105099	0.105099	1	0.0997758
4933425H06Rik__chr6	0.105099	0.105099	1	0.0997758
4933425L06Rik__chr13	0.105099	0.105099	1	0.0997758
4933426D04Rik__chr5	0.105099	0.105099	1	0.0997758
4933427D06Rik__chr6	0.105099	0.105099	1	0.0997758
4933427I22Rik__chr4	0.105099	0.105099	1	0.0997758
4933428C19Rik__chr4	0.105099	0.105099	1	0.0997758
4933429O19Rik__chr14	0.105099	0.105099	1	0.0997758
4933430M04Rik__chr11	0.105099	0.105099	1	0.0997758
4933430N04Rik__chr8	0.105099	0.105099	1	0.0997758
4933431G14Rik__chr6	0.105099	0.105099	1	0.0997758
4933432I03Rik__chr14	0.105099	0.105099	1	0.0997758
4933433F19Rik__chr8	0.105099	0.105099	1	0.0997758
4933436E23Rik__chr1	0.105099	0.105099	1	0.0997758
4933436I01Rik__chrX	0.105099	0.105099	1	0.0997758
4933438B17Rik__chr5	0.105099	0.105099	1	0.0997758
4933440M02Rik__chr7	0.105099	0.105099	1	0.0997758
5031410I06Rik__chr5	0.105099	0.105099	1	0.0997758
5033403H07Rik__chr5	0.105099	0.105099	1	0.0997758
5033404E19Rik__chr1	0.105099	0.105099	1	0.0997758
5033411D12Rik__chr13	0.105099	0.105099	1	0.0997758
5330411J11Rik__chr2	0.105099	0.105099	1	0.0997758
5330434G04Rik__chrX	0.105099	0.105099	1	0.0997758
5330439B14Rik__chr6	0.105099	0.105099	1	0.0997758
5430401F13Rik__chr6	0.105099	0.105099	1	0.0997758
5430402O13Rik__chr6	0.105099	0.105099	1	0.0997758
5430403N17Rik__chr8	0.105099	0.105099	1	0.0997758
5430419D17Rik__chr7	0.105099	0.105099	1	0.0997758
5430421N21Rik__chr15	0.105099	0.105099	1	0.0997758
5430427M07Rik__chr12	0.105099	0.105099	1	0.0997758
5430428K19Rik__chrX	0.105099	0.105099	1	0.0997758
5730405O15Rik__chrX	0.105099	0.105099	1	0.0997758
5730412P04Rik__chrX	0.105099	0.105099	1	0.0997758
5730420D15Rik__chr10	0.105099	0.105099	1	0.0997758
5730435O14Rik__chr10	0.105099	0.105099	1	0.0997758
5730457N03Rik__chr6	0.105099	0.105099	1	0.0997758
5730488B01Rik__chr4	0.105099	0.105099	1	0.0997758
5730522E02Rik__chr11	0.105099	0.105099	1	0.0997758
5830403L16Rik__chr1	0.105099	0.105099	1	0.0997758
5830403M04Rik__chr5	0.105099	0.105099	1	0.0997758
5830418P13Rik__chr9	0.105099	0.105099	1	0.0997758
5930438M14Rik__chr13	0.105099	0.105099	1	0.0997758
6030466F02Rik__chr8	0.105099	0.105099	1	0.0997758
6030468B19Rik__chr11	0.105099	0.105099	1	0.0997758
6330403A02Rik__chr1	0.105099	0.105099	1	0.0997758
6330403K07Rik__chr11	0.105099	0.105099	1	0.0997758
6330409D20Rik__chr2	0.105099	0.105099	1	0.0997758
6430550D23Rik__chr2	0.105099	0.105099	1	0.0997758
6430584L05Rik__chr6	0.105099	0.105099	1	0.0997758
6430710C18Rik__chr2	0.105099	0.105099	1	0.0997758
6720483E21Rik__chr1	0.105099	0.105099	1	0.0997758
6820408C15Rik__chr2	0.105099	0.105099	1	0.0997758
7420426K07Rik__chr9	0.105099	0.105099	1	0.0997758
7420701I03Rik__chr12	0.105099	0.105099	1	0.0997758
7530416G11Rik__chr15	0.105099	0.105099	1	0.0997758
7530420F21Rik__chr1	0.105099	0.105099	1	0.0997758
7630403G23Rik__chr9	0.105099	0.105099	1	0.0997758
8030423J24Rik__chr13	0.105099	0.105099	1	0.0997758
8030442B05Rik__chr2	0.105099	0.105099	1	0.0997758
8430422H06Rik__chr18	0.105099	0.105099	1	0.0997758
8430426J06Rik__chr15	0.105099	0.105099	1	0.0997758
8430437L04Rik__chr2	0.105099	0.105099	1	0.0997758
9030204H09Rik__chr2	0.105099	0.105099	1	0.0997758
9130015A21Rik__chr12	0.105099	0.105099	1	0.0997758
9130017N09Rik__chr10	0.105099	0.105099	1	0.0997758
9130019P16Rik__chr6	0.105099	0.105099	1	0.0997758
9130230L23Rik__chr5	0.105099	0.105099	1	0.0997758
9130409I23Rik__chr1	0.105099	0.105099	1	0.0997758
9230009I02Rik__chr11	0.105099	0.105099	1	0.0997758
9230102K24Rik__chr10	0.105099	0.105099	1	0.0997758
9230110F15Rik__chr9	0.105099	0.105099	1	0.0997758
9230115E21Rik__chr9	0.105099	0.105099	1	0.0997758
9330102E08Rik__chr6	0.105099	0.105099	1	0.0997758
9330111N05Rik__chr13	0.105099	0.105099	1	0.0997758
9330117O12Rik__chr18	0.105099	0.105099	1	0.0997758
9330162B11Rik__chr1	0.105099	0.105099	1	0.0997758
9330175M20Rik__chr1	0.105099	0.105099	1	0.0997758
9330179D12Rik__chr6	0.105099	0.105099	1	0.0997758
9330182O14Rik__chr15	0.105099	0.105099	1	0.0997758
9330188P03Rik__chr14	0.105099	0.105099	1	0.0997758
9430007A20Rik__chr4	0.105099	0.105099	1	0.0997758
9430014N10Rik__chr15	0.105099	0.105099	1	0.0997758
9430019J16Rik__chr2	0.105099	0.105099	1	0.0997758
9430021M05Rik__chr2	0.105099	0.105099	1	0.0997758
9430076G02Rik__chr18	0.105099	0.105099	1	0.0997758
9530002B09Rik__chr4	0.105099	0.105099	1	0.0997758
9530026F06Rik__chr1	0.105099	0.105099	1	0.0997758
9530026P05Rik__chr6	0.105099	0.105099	1	0.0997758
9530036O11Rik__chr5	0.105099	0.105099	1	0.0997758
9530048J24Rik__chr11	0.105099	0.105099	1	0.0997758
9530052E02Rik__chr8	0.105099	0.105099	1	0.0997758
9530053A07Rik__chr7	0.105099	0.105099	1	0.0997758
9530059O14Rik__chr9	0.105099	0.105099	1	0.0997758
9530077C05Rik__chr9	0.105099	0.105099	1	0.0997758
9530080O11Rik__chr4	0.105099	0.105099	1	0.0997758
9630013A20Rik__chr14	0.105099	0.105099	1	0.0997758
A1bg__chr15	0.105099	0.105099	1	0.0997758
A1cf__chr19	0.105099	0.105099	1	0.0997758
A230001M10Rik__chr3	0.105099	0.105099	1	0.0997758
A230009B12Rik__chr17	0.105099	0.105099	1	0.0997758
A230020J21Rik__chr1	0.105099	0.105099	1	0.0997758
A230056P14Rik__chr7	0.105099	0.105099	1	0.0997758
A230065H16Rik__chr12	0.105099	0.105099	1	0.0997758
A230070E04Rik__chr14	0.105099	0.105099	1	0.0997758
A230108P19Rik__chr2	0.105099	0.105099	1	0.0997758
A330035P11Rik__chr14	0.105099	0.105099	1	0.0997758
A330040F15Rik__chr19	0.105099	0.105099	1	0.0997758
A330041J22Rik__chr9	0.105099	0.105099	1	0.0997758
A330048O09Rik__chr13	0.105099	0.105099	1	0.0997758
A330050F15Rik__chr17	0.105099	0.105099	1	0.0997758
A330070K13Rik__chr5	0.105099	0.105099	1	0.0997758
A330076H08Rik__chr7	0.105099	0.105099	1	0.0997758
A330093E20Rik__chr18	0.105099	0.105099	1	0.0997758
A330102I10Rik__chr13	0.105099	0.105099	1	0.0997758
A3galt2__chr4	0.105099	0.105099	1	0.0997758
A430071A18Rik__chr11	0.105099	0.105099	1	0.0997758
A430092G05Rik__chr2	0.105099	0.105099	1	0.0997758
A530006G24Rik__chr2	0.105099	0.105099	1	0.0997758
A530046M15Rik__chr13	0.105099	0.105099	1	0.0997758
A530058N18Rik__chr2	0.105099	0.105099	1	0.0997758
A630012P03Rik__chrX	0.105099	0.105099	1	0.0997758
A630019I02Rik__chr13	0.105099	0.105099	1	0.0997758
A630023A22Rik__chr14	0.105099	0.105099	1	0.0997758
A630023P12Rik__chr5	0.105099	0.105099	1	0.0997758
A630076J17Rik__chr3	0.105099	0.105099	1	0.0997758
A630095E13Rik__chr9	0.105099	0.105099	1	0.0997758
A730018C14Rik__chr12	0.105099	0.105099	1	0.0997758
A730020M07Rik__chr3	0.105099	0.105099	1	0.0997758
A730036I17Rik__chr2	0.105099	0.105099	1	0.0997758
A730046J19Rik__chrX	0.105099	0.105099	1	0.0997758
A730056A06Rik__chr7	0.105099	0.105099	1	0.0997758
A730085A09Rik__chr4	0.105099	0.105099	1	0.0997758
A730085K08Rik__chr9	0.105099	0.105099	1	0.0997758
A730090H04Rik__chr11	0.105099	0.105099	1	0.0997758
A830009L08Rik__chr13	0.105099	0.105099	1	0.0997758
A930001A20Rik__chr3	0.105099	0.105099	1	0.0997758
A930001C03Rik__chr19	0.105099	0.105099	1	0.0997758
A930003A15Rik__chr16	0.105099	0.105099	1	0.0997758
A930003O13Rik__chr5	0.105099	0.105099	1	0.0997758
A930009A15Rik__chr10	0.105099	0.105099	1	0.0997758
A930011G23Rik__chr5	0.105099	0.105099	1	0.0997758
A930011O12Rik__chr14	0.105099	0.105099	1	0.0997758
A930012L18Rik__chr18	0.105099	0.105099	1	0.0997758
A930015D03Rik__chr17	0.105099	0.105099	1	0.0997758
A930017M01Rik__chr15	0.105099	0.105099	1	0.0997758
A930018P22Rik__chr2	0.105099	0.105099	1	0.0997758
A930019D19Rik__chr2	0.105099	0.105099	1	0.0997758
AA387883__chr19	0.105099	0.105099	1	0.0997758
AA465934__chr11	0.105099	0.105099	1	0.0997758
AA474331__chr10	0.105099	0.105099	1	0.0997758
AA536875__chr14	0.105099	0.105099	1	0.0997758
AA543401__chr9	0.105099	0.105099	1	0.0997758
AA619741__chr1	0.105099	0.105099	1	0.0997758
AA792892__chr5	0.105099	0.105099	1	0.0997758
Aadac__chr3	0.105099	0.105099	1	0.0997758
Aadacl2__chr3	0.105099	0.105099	1	0.0997758
Aadacl3__chr4	0.105099	0.105099	1	0.0997758
Aadat__chr8	0.105099	0.105099	1	0.0997758
Aanat__chr11	0.105099	0.105099	1	0.0997758
Aard__chr15	0.105099	0.105099	1	0.0997758
Abca12__chr1	0.105099	0.105099	1	0.0997758
Abca13__chr11	0.105099	0.105099	1	0.0997758
Abca15__chr7	0.105099	0.105099	1	0.0997758
Abca17__chr17	0.105099	0.105099	1	0.0997758
Abca4__chr3	0.105099	0.105099	1	0.0997758
Abcb11__chr2	0.105099	0.105099	1	0.0997758
Abcb5__chr12	0.105099	0.105099	1	0.0997758
Abcc12__chr8	0.105099	0.105099	1	0.0997758
Abcc2__chr19	0.105099	0.105099	1	0.0997758
Abcc6__chr7	0.105099	0.105099	1	0.0997758
Abcg4__chr9	0.105099	0.105099	1	0.0997758
Abcg5__chr17	0.105099	0.105099	1	0.0997758
Abhd1__chr5	0.105099	0.105099	1	0.0997758
Abhd16b__chr2	0.105099	0.105099	1	0.0997758
Abo__chr2	0.105099	0.105099	1	0.0997758
Abp1__chr6	0.105099	0.105099	1	0.0997758
Acan__chr7	0.105099	0.105099	1	0.0997758
Acat3__chr17	0.105099	0.105099	1	0.0997758
Acbd7__chr2	0.105099	0.105099	1	0.0997758
Accsl__chr2	0.105099	0.105099	1	0.0997758
Ace2__chrX	0.105099	0.105099	1	0.0997758
Ace3__chr11	0.105099	0.105099	1	0.0997758
Ache__chr5	0.105099	0.105099	1	0.0997758
Acot3__chr12	0.105099	0.105099	1	0.0997758
Acot4__chr12	0.105099	0.105099	1	0.0997758
Acot6__chr12	0.105099	0.105099	1	0.0997758
Acox2__chr14	0.105099	0.105099	1	0.0997758
Acoxl__chr2	0.105099	0.105099	1	0.0997758
Acsbg2__chr17	0.105099	0.105099	1	0.0997758
Acsm3__chr7	0.105099	0.105099	1	0.0997758
Acsm4__chr7	0.105099	0.105099	1	0.0997758
Acsm5__chr7	0.105099	0.105099	1	0.0997758
Acss3__chr10	0.105099	0.105099	1	0.0997758
Actl6b__chr5	0.105099	0.105099	1	0.0997758
Actl7a__chr4	0.105099	0.105099	1	0.0997758
Actl7b__chr4	0.105099	0.105099	1	0.0997758
Actn3__chr19	0.105099	0.105099	1	0.0997758
Actrt1__chrX	0.105099	0.105099	1	0.0997758
Actrt3__chr3	0.105099	0.105099	1	0.0997758
Adam18__chr8	0.105099	0.105099	1	0.0997758
Adam1b__chr5	0.105099	0.105099	1	0.0997758
Adam20__chr8	0.105099	0.105099	1	0.0997758
Adam21__chr12	0.105099	0.105099	1	0.0997758
Adam23__chr1	0.105099	0.105099	1	0.0997758
Adam25__chr8	0.105099	0.105099	1	0.0997758
Adam3__chr8	0.105099	0.105099	1	0.0997758
Adam30__chr3	0.105099	0.105099	1	0.0997758
Adam32__chr8	0.105099	0.105099	1	0.0997758
Adam34__chr8	0.105099	0.105099	1	0.0997758
Adam39__chr8	0.105099	0.105099	1	0.0997758
Adam4__chr12	0.105099	0.105099	1	0.0997758
Adam5__chr8	0.105099	0.105099	1	0.0997758
Adam6a__chr12	0.105099	0.105099	1	0.0997758
Adam6b__chr12	0.105099	0.105099	1	0.0997758
Adamdec1__chr14	0.105099	0.105099	1	0.0997758
Adamts14__chr10	0.105099	0.105099	1	0.0997758
Adamts16__chr13	0.105099	0.105099	1	0.0997758
Adamts18__chr8	0.105099	0.105099	1	0.0997758
Adamts19__chr18	0.105099	0.105099	1	0.0997758
Adamts8__chr9	0.105099	0.105099	1	0.0997758
Adarb2__chr13	0.105099	0.105099	1	0.0997758
Adcy10__chr1	0.105099	0.105099	1	0.0997758
Adcy2__chr13	0.105099	0.105099	1	0.0997758
Adcyap1__chr17	0.105099	0.105099	1	0.0997758
Add2__chr6	0.105099	0.105099	1	0.0997758
Adh6a__chr3	0.105099	0.105099	1	0.0997758
Adh7__chr3	0.105099	0.105099	1	0.0997758
Adig__chr2	0.105099	0.105099	1	0.0997758
Adm2__chr15	0.105099	0.105099	1	0.0997758
Adra1d__chr2	0.105099	0.105099	1	0.0997758
Adra2a__chr19	0.105099	0.105099	1	0.0997758
Adra2c__chr5	0.105099	0.105099	1	0.0997758
Adrb3__chr8	0.105099	0.105099	1	0.0997758
AF357355__chr12	0.105099	0.105099	1	0.0997758
AF357399__chr7	0.105099	0.105099	1	0.0997758
AF357425__chr12	0.105099	0.105099	1	0.0997758
AF529169__chr9	0.105099	0.105099	1	0.0997758
Aff2__chrX	0.105099	0.105099	1	0.0997758
Afm__chr5	0.105099	0.105099	1	0.0997758
Agbl4__chr4	0.105099	0.105099	1	0.0997758
Agr2__chr12	0.105099	0.105099	1	0.0997758
Agt__chr8	0.105099	0.105099	1	0.0997758
Agtr1b__chr3	0.105099	0.105099	1	0.0997758
Agxt2__chr15	0.105099	0.105099	1	0.0997758
Agxt2l1__chr3	0.105099	0.105099	1	0.0997758
AI115009__chr3	0.105099	0.105099	1	0.0997758
AI118078__chr9	0.105099	0.105099	1	0.0997758
AI314278__chr7	0.105099	0.105099	1	0.0997758
AI314831__chr2	0.105099	0.105099	1	0.0997758
AI450353__chr11	0.105099	0.105099	1	0.0997758
AI463170__chr12	0.105099	0.105099	1	0.0997758
AI606473__chr3	0.105099	0.105099	1	0.0997758
AI646519__chr2	0.105099	0.105099	1	0.0997758
AI848285__chr15	0.105099	0.105099	1	0.0997758
AI854517__chr7	0.105099	0.105099	1	0.0997758
Ajap1__chr4	0.105099	0.105099	1	0.0997758
Ak5__chr3	0.105099	0.105099	1	0.0997758
Ak7__chr12	0.105099	0.105099	1	0.0997758
Akap14__chrX	0.105099	0.105099	1	0.0997758
Akap4__chrX	0.105099	0.105099	1	0.0997758
Akp3__chr1	0.105099	0.105099	1	0.0997758
Akr1b7__chr6	0.105099	0.105099	1	0.0997758
Akr1c18__chr13	0.105099	0.105099	1	0.0997758
Akr1c20__chr13	0.105099	0.105099	1	0.0997758
Akr1c21__chr13	0.105099	0.105099	1	0.0997758
Akr1c6__chr13	0.105099	0.105099	1	0.0997758
Alb__chr5	0.105099	0.105099	1	0.0997758
Aldh1a3__chr7	0.105099	0.105099	1	0.0997758
Aldh1a7__chr19	0.105099	0.105099	1	0.0997758
Aldh3a1__chr11	0.105099	0.105099	1	0.0997758
Aldh3b2__chr19	0.105099	0.105099	1	0.0997758
Aldob__chr4	0.105099	0.105099	1	0.0997758
Alk__chr17	0.105099	0.105099	1	0.0997758
Alox12b__chr11	0.105099	0.105099	1	0.0997758
Als2cr11__chr1	0.105099	0.105099	1	0.0997758
Alx1__chr10	0.105099	0.105099	1	0.0997758
Alx3__chr3	0.105099	0.105099	1	0.0997758
Ambn__chr5	0.105099	0.105099	1	0.0997758
Amdhd1__chr10	0.105099	0.105099	1	0.0997758
Amelx__chrX	0.105099	0.105099	1	0.0997758
Amhr2__chr15	0.105099	0.105099	1	0.0997758
Amn__chr12	0.105099	0.105099	1	0.0997758
Amt__chr9	0.105099	0.105099	1	0.0997758
Amtn__chr5	0.105099	0.105099	1	0.0997758
Ang4__chr14	0.105099	0.105099	1	0.0997758
Ang6__chr14	0.105099	0.105099	1	0.0997758
Angptl1__chr1	0.105099	0.105099	1	0.0997758
Angptl7__chr4	0.105099	0.105099	1	0.0997758
Ankar__chr1	0.105099	0.105099	1	0.0997758
Ankdd1b__chr13	0.105099	0.105099	1	0.0997758
Ankef1__chr2	0.105099	0.105099	1	0.0997758
Ankfn1__chr11	0.105099	0.105099	1	0.0997758
Ankmy1__chr1	0.105099	0.105099	1	0.0997758
Ankrd2__chr19	0.105099	0.105099	1	0.0997758
Ankrd34c__chr9	0.105099	0.105099	1	0.0997758
Ankrd36__chr11	0.105099	0.105099	1	0.0997758
Ankrd45__chr1	0.105099	0.105099	1	0.0997758
Ankrd53__chr6	0.105099	0.105099	1	0.0997758
Ankrd61__chr5	0.105099	0.105099	1	0.0997758
Ankrd63__chr2	0.105099	0.105099	1	0.0997758
Ankrd7__chr6	0.105099	0.105099	1	0.0997758
Ano2__chr6	0.105099	0.105099	1	0.0997758
Ano5__chr7	0.105099	0.105099	1	0.0997758
Ano7__chr1	0.105099	0.105099	1	0.0997758
Ano9__chr7	0.105099	0.105099	1	0.0997758
Antxrl__chr14	0.105099	0.105099	1	0.0997758
Anxa10__chr8	0.105099	0.105099	1	0.0997758
Anxa13__chr15	0.105099	0.105099	1	0.0997758
Aox3__chr1	0.105099	0.105099	1	0.0997758
Aox3l1__chr1	0.105099	0.105099	1	0.0997758
Aox4__chr1	0.105099	0.105099	1	0.0997758
Ap1m2__chr9	0.105099	0.105099	1	0.0997758
Apcs__chr1	0.105099	0.105099	1	0.0997758
Apoa1__chr9	0.105099	0.105099	1	0.0997758
Apoa2__chr1	0.105099	0.105099	1	0.0997758
Apob__chr12	0.105099	0.105099	1	0.0997758
Apobec4__chr1	0.105099	0.105099	1	0.0997758
Apod__chr16	0.105099	0.105099	1	0.0997758
Apoh__chr11	0.105099	0.105099	1	0.0997758
Apol7a__chr15	0.105099	0.105099	1	0.0997758
Apol7c__chr15	0.105099	0.105099	1	0.0997758
Apol8__chr15	0.105099	0.105099	1	0.0997758
Apol9a__chr15	0.105099	0.105099	1	0.0997758
Apon__chr10	0.105099	0.105099	1	0.0997758
Aqp2__chr15	0.105099	0.105099	1	0.0997758
Aqp3__chr4	0.105099	0.105099	1	0.0997758
Aqp5__chr15	0.105099	0.105099	1	0.0997758
Aqp6__chr15	0.105099	0.105099	1	0.0997758
Aqp8__chr7	0.105099	0.105099	1	0.0997758
Ar__chrX	0.105099	0.105099	1	0.0997758
Arhgap36__chrX	0.105099	0.105099	1	0.0997758
Arhgap40__chr2	0.105099	0.105099	1	0.0997758
Arhgap42__chr9	0.105099	0.105099	1	0.0997758
Arhgdig__chr17	0.105099	0.105099	1	0.0997758
Arhgef38__chr3	0.105099	0.105099	1	0.0997758
Arid3c__chr4	0.105099	0.105099	1	0.0997758
Arl10__chr13	0.105099	0.105099	1	0.0997758
Arl13a__chrX	0.105099	0.105099	1	0.0997758
Arl14__chr3	0.105099	0.105099	1	0.0997758
Arl14epl__chr18	0.105099	0.105099	1	0.0997758
Arl9__chr5	0.105099	0.105099	1	0.0997758
Armc12__chr17	0.105099	0.105099	1	0.0997758
Armc4__chr18	0.105099	0.105099	1	0.0997758
Arntl2__chr6	0.105099	0.105099	1	0.0997758
Arrdc5__chr17	0.105099	0.105099	1	0.0997758
Arsi__chr18	0.105099	0.105099	1	0.0997758
Art2a-ps__chr7	0.105099	0.105099	1	0.0997758
Artn__chr4	0.105099	0.105099	1	0.0997758
Arx__chrX	0.105099	0.105099	1	0.0997758
Arxes1__chrX	0.105099	0.105099	1	0.0997758
Asb17__chr3	0.105099	0.105099	1	0.0997758
Asb18__chr1	0.105099	0.105099	1	0.0997758
Ascl1__chr10	0.105099	0.105099	1	0.0997758
Ascl4__chr10	0.105099	0.105099	1	0.0997758
Asgr1__chr11	0.105099	0.105099	1	0.0997758
Asic1__chr15	0.105099	0.105099	1	0.0997758
Aspdh__chr7	0.105099	0.105099	1	0.0997758
Aspg__chr12	0.105099	0.105099	1	0.0997758
Asphd2__chr5	0.105099	0.105099	1	0.0997758
Astl__chr2	0.105099	0.105099	1	0.0997758
Asz1__chr6	0.105099	0.105099	1	0.0997758
Atf7ip2__chr16	0.105099	0.105099	1	0.0997758
Atoh1__chr6	0.105099	0.105099	1	0.0997758
Atp12a__chr14	0.105099	0.105099	1	0.0997758
Atp13a4__chr16	0.105099	0.105099	1	0.0997758
Atp13a5__chr16	0.105099	0.105099	1	0.0997758
Atp1a4__chr1	0.105099	0.105099	1	0.0997758
Atp1b4__chrX	0.105099	0.105099	1	0.0997758
Atp2a1__chr7	0.105099	0.105099	1	0.0997758
Atp2b3__chrX	0.105099	0.105099	1	0.0997758
Atp2c2__chr8	0.105099	0.105099	1	0.0997758
Atp4a__chr7	0.105099	0.105099	1	0.0997758
Atp6ap1l__chr13	0.105099	0.105099	1	0.0997758
Atp6v0e2__chr6	0.105099	0.105099	1	0.0997758
Atp7b__chr8	0.105099	0.105099	1	0.0997758
Atp8a2__chr14	0.105099	0.105099	1	0.0997758
Atp8b3__chr10	0.105099	0.105099	1	0.0997758
Atp8b5__chr4	0.105099	0.105099	1	0.0997758
AU015228__chr2	0.105099	0.105099	1	0.0997758
AU015836__chrX	0.105099	0.105099	1	0.0997758
AU016765__chr17	0.105099	0.105099	1	0.0997758
AU018091__chr7	0.105099	0.105099	1	0.0997758
AU022751__chrX	0.105099	0.105099	1	0.0997758
AU040972__chr11	0.105099	0.105099	1	0.0997758
Aurkc__chr7	0.105099	0.105099	1	0.0997758
Avil__chr10	0.105099	0.105099	1	0.0997758
Avp__chr2	0.105099	0.105099	1	0.0997758
Avpr1b__chr1	0.105099	0.105099	1	0.0997758
Avpr2__chrX	0.105099	0.105099	1	0.0997758
AW495222__chr13	0.105099	0.105099	1	0.0997758
AY358078__chr14	0.105099	0.105099	1	0.0997758
AY512915__chr6	0.105099	0.105099	1	0.0997758
AY761184__chr8	0.105099	0.105099	1	0.0997758
Aym1__chr5	0.105099	0.105099	1	0.0997758
Azgp1__chr5	0.105099	0.105099	1	0.0997758
B020004J07Rik__chr4	0.105099	0.105099	1	0.0997758
B020018J22Rik__chr12	0.105099	0.105099	1	0.0997758
B020031M17Rik__chr13	0.105099	0.105099	1	0.0997758
B230119M05Rik__chrX	0.105099	0.105099	1	0.0997758
B230217O12Rik__chr19	0.105099	0.105099	1	0.0997758
B230312C02Rik__chr2	0.105099	0.105099	1	0.0997758
B230319C09Rik__chr6	0.105099	0.105099	1	0.0997758
B230323A14Rik__chr9	0.105099	0.105099	1	0.0997758
B3galt2__chr1	0.105099	0.105099	1	0.0997758
B3galt5__chr16	0.105099	0.105099	1	0.0997758
B3gnt4__chr5	0.105099	0.105099	1	0.0997758
B3gnt6__chr7	0.105099	0.105099	1	0.0997758
B430010I23Rik__chr8	0.105099	0.105099	1	0.0997758
B4galnt3__chr6	0.105099	0.105099	1	0.0997758
B930025P03Rik__chr8	0.105099	0.105099	1	0.0997758
B930092H01Rik__chr9	0.105099	0.105099	1	0.0997758
Baalc__chr15	0.105099	0.105099	1	0.0997758
Baat__chr4	0.105099	0.105099	1	0.0997758
Bai1__chr15	0.105099	0.105099	1	0.0997758
Bai3__chr1	0.105099	0.105099	1	0.0997758
Baiap3__chr17	0.105099	0.105099	1	0.0997758
Barhl1__chr2	0.105099	0.105099	1	0.0997758
Barhl2__chr5	0.105099	0.105099	1	0.0997758
Barx2__chr9	0.105099	0.105099	1	0.0997758
BB019430__chr10	0.105099	0.105099	1	0.0997758
BB031773__chr4	0.105099	0.105099	1	0.0997758
BB557941__chr2	0.105099	0.105099	1	0.0997758
BC002163__chr16	0.105099	0.105099	1	0.0997758
BC006965__chr11	0.105099	0.105099	1	0.0997758
BC016579__chr16	0.105099	0.105099	1	0.0997758
BC021891__chr8	0.105099	0.105099	1	0.0997758
BC025920__chr10	0.105099	0.105099	1	0.0997758
BC030870__chr8	0.105099	0.105099	1	0.0997758
BC037032__chr15	0.105099	0.105099	1	0.0997758
BC048502__chr15	0.105099	0.105099	1	0.0997758
BC048609__chr19	0.105099	0.105099	1	0.0997758
BC048644__chr8	0.105099	0.105099	1	0.0997758
BC048679__chr7	0.105099	0.105099	1	0.0997758
BC048943__chr12	0.105099	0.105099	1	0.0997758
BC049635__chr4	0.105099	0.105099	1	0.0997758
BC049715__chr6	0.105099	0.105099	1	0.0997758
BC049762__chr11	0.105099	0.105099	1	0.0997758
BC051019__chr7	0.105099	0.105099	1	0.0997758
BC051628__chr2	0.105099	0.105099	1	0.0997758
BC055402__chr1	0.105099	0.105099	1	0.0997758
BC061237__chr14	0.105099	0.105099	1	0.0997758
BC089491__chr7	0.105099	0.105099	1	0.0997758
Bc1__chr10	0.105099	0.105099	1	0.0997758
BC107364__chr3	0.105099	0.105099	1	0.0997758
BC117090__chr16	0.105099	0.105099	1	0.0997758
Bcl11b__chr12	0.105099	0.105099	1	0.0997758
Bcl2l10__chr9	0.105099	0.105099	1	0.0997758
Bcl2l15__chr3	0.105099	0.105099	1	0.0997758
Bdkrb1__chr12	0.105099	0.105099	1	0.0997758
Begain__chr12	0.105099	0.105099	1	0.0997758
Best2__chr8	0.105099	0.105099	1	0.0997758
Best3__chr10	0.105099	0.105099	1	0.0997758
Bet3l__chr10	0.105099	0.105099	1	0.0997758
Bex1__chrX	0.105099	0.105099	1	0.0997758
Bglap__chr3	0.105099	0.105099	1	0.0997758
Bhlha15__chr5	0.105099	0.105099	1	0.0997758
Bhlha9__chr11	0.105099	0.105099	1	0.0997758
Bhlhe22__chr3	0.105099	0.105099	1	0.0997758
Bhlhe23__chr2	0.105099	0.105099	1	0.0997758
Bhmt__chr13	0.105099	0.105099	1	0.0997758
Bhmt2__chr13	0.105099	0.105099	1	0.0997758
Bmp10__chr6	0.105099	0.105099	1	0.0997758
Bmp15__chrX	0.105099	0.105099	1	0.0997758
Bmp3__chr5	0.105099	0.105099	1	0.0997758
Bmp6__chr13	0.105099	0.105099	1	0.0997758
Bmp7__chr2	0.105099	0.105099	1	0.0997758
Bmp8a__chr4	0.105099	0.105099	1	0.0997758
Bmpr1b__chr3	0.105099	0.105099	1	0.0997758
Bnc1__chr7	0.105099	0.105099	1	0.0997758
Bnipl__chr3	0.105099	0.105099	1	0.0997758
Boll__chr1	0.105099	0.105099	1	0.0997758
Bpi__chr2	0.105099	0.105099	1	0.0997758
Bpifa1__chr2	0.105099	0.105099	1	0.0997758
Bpifa3__chr2	0.105099	0.105099	1	0.0997758
Bpifa5__chr2	0.105099	0.105099	1	0.0997758
Bpifa6__chr2	0.105099	0.105099	1	0.0997758
Bpifb1__chr2	0.105099	0.105099	1	0.0997758
Bpifb2__chr2	0.105099	0.105099	1	0.0997758
Brs3__chrX	0.105099	0.105099	1	0.0997758
Brsk2__chr7	0.105099	0.105099	1	0.0997758
Bsph1__chr7	0.105099	0.105099	1	0.0997758
Bsph2__chr7	0.105099	0.105099	1	0.0997758
Bspry__chr4	0.105099	0.105099	1	0.0997758
Btn2a2__chr13	0.105099	0.105099	1	0.0997758
Btnl1__chr17	0.105099	0.105099	1	0.0997758
Btnl5__chr17	0.105099	0.105099	1	0.0997758
Btnl6__chr17	0.105099	0.105099	1	0.0997758
C030013G03Rik__chr17	0.105099	0.105099	1	0.0997758
C030018K13Rik__chr5	0.105099	0.105099	1	0.0997758
C030029H02Rik__chr7	0.105099	0.105099	1	0.0997758
C130021I20Rik__chr2	0.105099	0.105099	1	0.0997758
C130026L21Rik__chr5	0.105099	0.105099	1	0.0997758
C130030K03Rik__chr10	0.105099	0.105099	1	0.0997758
C130060K24Rik__chr6	0.105099	0.105099	1	0.0997758
C130071C03Rik__chr13	0.105099	0.105099	1	0.0997758
C130079G13Rik__chr3	0.105099	0.105099	1	0.0997758
C130083M11Rik__chr5	0.105099	0.105099	1	0.0997758
C1ql1__chr11	0.105099	0.105099	1	0.0997758
C1ql2__chr1	0.105099	0.105099	1	0.0997758
C1ql3__chr2	0.105099	0.105099	1	0.0997758
C1qtnf4__chr2	0.105099	0.105099	1	0.0997758
C1qtnf7__chr5	0.105099	0.105099	1	0.0997758
C1rb__chr6	0.105099	0.105099	1	0.0997758
C230079O03Rik__chr7	0.105099	0.105099	1	0.0997758
C2cd4b__chr9	0.105099	0.105099	1	0.0997758
C2cd4c__chr10	0.105099	0.105099	1	0.0997758
C2cd4d__chr3	0.105099	0.105099	1	0.0997758
C330005M16Rik__chr7	0.105099	0.105099	1	0.0997758
C330008G21Rik__chr2	0.105099	0.105099	1	0.0997758
C330011F03Rik__chr17	0.105099	0.105099	1	0.0997758
C330024C12Rik__chr17	0.105099	0.105099	1	0.0997758
C330046G13Rik__chr10	0.105099	0.105099	1	0.0997758
C430002N11Rik__chr9	0.105099	0.105099	1	0.0997758
C4a__chr17	0.105099	0.105099	1	0.0997758
C4bp__chr1	0.105099	0.105099	1	0.0997758
C4bp-ps1__chr1	0.105099	0.105099	1	0.0997758
C630028M04Rik__chr4	0.105099	0.105099	1	0.0997758
C630031E19Rik__chr12	0.105099	0.105099	1	0.0997758
C730002L08Rik__chr19	0.105099	0.105099	1	0.0997758
C730027H18Rik__chr10	0.105099	0.105099	1	0.0997758
C77370__chrX	0.105099	0.105099	1	0.0997758
C87198__chr12	0.105099	0.105099	1	0.0997758
C8g__chr2	0.105099	0.105099	1	0.0997758
C9__chr15	0.105099	0.105099	1	0.0997758
Cabp4__chr19	0.105099	0.105099	1	0.0997758
Cabp7__chr11	0.105099	0.105099	1	0.0997758
Cabs1__chr5	0.105099	0.105099	1	0.0997758
Cachd1__chr4	0.105099	0.105099	1	0.0997758
Cacna1b__chr2	0.105099	0.105099	1	0.0997758
Cacna1e__chr1	0.105099	0.105099	1	0.0997758
Cacna1g__chr11	0.105099	0.105099	1	0.0997758
Cacna2d2__chr9	0.105099	0.105099	1	0.0997758
Cacna2d3__chr14	0.105099	0.105099	1	0.0997758
Cacng1__chr11	0.105099	0.105099	1	0.0997758
Cacng5__chr11	0.105099	0.105099	1	0.0997758
Cacng7__chr7	0.105099	0.105099	1	0.0997758
Cadps__chr14	0.105099	0.105099	1	0.0997758
Cadps2__chr6	0.105099	0.105099	1	0.0997758
Calb1__chr4	0.105099	0.105099	1	0.0997758
Calb2__chr8	0.105099	0.105099	1	0.0997758
Calca__chr7	0.105099	0.105099	1	0.0997758
Calcoco2__chr11	0.105099	0.105099	1	0.0997758
Calcr__chr6	0.105099	0.105099	1	0.0997758
Calm5__chr13	0.105099	0.105099	1	0.0997758
Calml3__chr13	0.105099	0.105099	1	0.0997758
Caln1__chr5	0.105099	0.105099	1	0.0997758
Calr4__chr4	0.105099	0.105099	1	0.0997758
Camk1g__chr1	0.105099	0.105099	1	0.0997758
Camkv__chr9	0.105099	0.105099	1	0.0997758
Capn12__chr7	0.105099	0.105099	1	0.0997758
Capn13__chr17	0.105099	0.105099	1	0.0997758
Capn3__chr2	0.105099	0.105099	1	0.0997758
Capn8__chr1	0.105099	0.105099	1	0.0997758
Capn9__chr8	0.105099	0.105099	1	0.0997758
Caps2__chr10	0.105099	0.105099	1	0.0997758
Capza3__chr6	0.105099	0.105099	1	0.0997758
Car1__chr3	0.105099	0.105099	1	0.0997758
Car10__chr11	0.105099	0.105099	1	0.0997758
Cartpt__chr13	0.105099	0.105099	1	0.0997758
Caskin1__chr17	0.105099	0.105099	1	0.0997758
Casp14__chr10	0.105099	0.105099	1	0.0997758
Catsper1__chr19	0.105099	0.105099	1	0.0997758
Catsper4__chr4	0.105099	0.105099	1	0.0997758
Catsperg2__chr7	0.105099	0.105099	1	0.0997758
Cblc__chr7	0.105099	0.105099	1	0.0997758
Cbln1__chr8	0.105099	0.105099	1	0.0997758
Cbln2__chr18	0.105099	0.105099	1	0.0997758
Cbln4__chr2	0.105099	0.105099	1	0.0997758
Cbs__chr17	0.105099	0.105099	1	0.0997758
Ccdc105__chr10	0.105099	0.105099	1	0.0997758
Ccdc108__chr1	0.105099	0.105099	1	0.0997758
Ccdc11__chr18	0.105099	0.105099	1	0.0997758
Ccdc113__chr8	0.105099	0.105099	1	0.0997758
Ccdc121__chr1	0.105099	0.105099	1	0.0997758
Ccdc129__chr6	0.105099	0.105099	1	0.0997758
Ccdc13__chr9	0.105099	0.105099	1	0.0997758
Ccdc135__chr8	0.105099	0.105099	1	0.0997758
Ccdc138__chr10	0.105099	0.105099	1	0.0997758
Ccdc142__chr6	0.105099	0.105099	1	0.0997758
Ccdc144b__chr3	0.105099	0.105099	1	0.0997758
Ccdc147__chr19	0.105099	0.105099	1	0.0997758
Ccdc152__chr15	0.105099	0.105099	1	0.0997758
Ccdc153__chr9	0.105099	0.105099	1	0.0997758
Ccdc155__chr7	0.105099	0.105099	1	0.0997758
Ccdc159__chr9	0.105099	0.105099	1	0.0997758
Ccdc160__chrX	0.105099	0.105099	1	0.0997758
Ccdc172__chr19	0.105099	0.105099	1	0.0997758
Ccdc175__chr12	0.105099	0.105099	1	0.0997758
Ccdc176__chr12	0.105099	0.105099	1	0.0997758
Ccdc178__chr18	0.105099	0.105099	1	0.0997758
Ccdc24__chr4	0.105099	0.105099	1	0.0997758
Ccdc27__chr4	0.105099	0.105099	1	0.0997758
Ccdc33__chr9	0.105099	0.105099	1	0.0997758
Ccdc37__chr6	0.105099	0.105099	1	0.0997758
Ccdc42__chr11	0.105099	0.105099	1	0.0997758
Ccdc42b__chr5	0.105099	0.105099	1	0.0997758
Ccdc54__chr16	0.105099	0.105099	1	0.0997758
Ccdc63__chr5	0.105099	0.105099	1	0.0997758
Ccdc64__chr5	0.105099	0.105099	1	0.0997758
Ccdc64b__chr17	0.105099	0.105099	1	0.0997758
Ccdc65__chr15	0.105099	0.105099	1	0.0997758
Ccdc7__chr8	0.105099	0.105099	1	0.0997758
Ccdc70__chr8	0.105099	0.105099	1	0.0997758
Ccdc74a__chr16	0.105099	0.105099	1	0.0997758
Ccdc79__chr8	0.105099	0.105099	1	0.0997758
Ccdc8__chr7	0.105099	0.105099	1	0.0997758
Ccdc81__chr7	0.105099	0.105099	1	0.0997758
Ccdc83__chr7	0.105099	0.105099	1	0.0997758
Ccdc85c__chr12	0.105099	0.105099	1	0.0997758
Ccdc89__chr7	0.105099	0.105099	1	0.0997758
Ccdc96__chr5	0.105099	0.105099	1	0.0997758
Cck__chr9	0.105099	0.105099	1	0.0997758
Cckbr__chr7	0.105099	0.105099	1	0.0997758
Ccl20__chr1	0.105099	0.105099	1	0.0997758
Ccl28__chr13	0.105099	0.105099	1	0.0997758
Ccnb1ip1__chr14	0.105099	0.105099	1	0.0997758
Ccnb3__chrX	0.105099	0.105099	1	0.0997758
Ccr4__chr9	0.105099	0.105099	1	0.0997758
Ccr6__chr17	0.105099	0.105099	1	0.0997758
Ccr7__chr11	0.105099	0.105099	1	0.0997758
Ccr8__chr9	0.105099	0.105099	1	0.0997758
Ccser1__chr6	0.105099	0.105099	1	0.0997758
Cct8l1__chr5	0.105099	0.105099	1	0.0997758
Cd160__chr3	0.105099	0.105099	1	0.0997758
Cd164l2__chr4	0.105099	0.105099	1	0.0997758
Cd209e__chr8	0.105099	0.105099	1	0.0997758
Cd27__chr6	0.105099	0.105099	1	0.0997758
Cd300e__chr11	0.105099	0.105099	1	0.0997758
Cd3e__chr9	0.105099	0.105099	1	0.0997758
Cd3g__chr9	0.105099	0.105099	1	0.0997758
Cd40lg__chrX	0.105099	0.105099	1	0.0997758
Cd5__chr19	0.105099	0.105099	1	0.0997758
Cd8b1__chr6	0.105099	0.105099	1	0.0997758
Cd96__chr16	0.105099	0.105099	1	0.0997758
Cdh15__chr8	0.105099	0.105099	1	0.0997758
Cdh18__chr15	0.105099	0.105099	1	0.0997758
Cdh19__chr1	0.105099	0.105099	1	0.0997758
Cdh20__chr1	0.105099	0.105099	1	0.0997758
Cdh22__chr2	0.105099	0.105099	1	0.0997758
Cdh24__chr14	0.105099	0.105099	1	0.0997758
Cdh26__chr2	0.105099	0.105099	1	0.0997758
Cdh6__chr15	0.105099	0.105099	1	0.0997758
Cdh8__chr8	0.105099	0.105099	1	0.0997758
Cdh9__chr15	0.105099	0.105099	1	0.0997758
Cdhr1__chr14	0.105099	0.105099	1	0.0997758
Cdk5r2__chr1	0.105099	0.105099	1	0.0997758
Cdkl1__chr12	0.105099	0.105099	1	0.0997758
Cdsn__chr17	0.105099	0.105099	1	0.0997758
Cdx1__chr18	0.105099	0.105099	1	0.0997758
Cdx2__chr5	0.105099	0.105099	1	0.0997758
Cdx4__chrX	0.105099	0.105099	1	0.0997758
Ceacam-ps1__chr7	0.105099	0.105099	1	0.0997758
Ceacam14__chr7	0.105099	0.105099	1	0.0997758
Ceacam18__chr7	0.105099	0.105099	1	0.0997758
Ceacam2__chr7	0.105099	0.105099	1	0.0997758
Ceacam20__chr7	0.105099	0.105099	1	0.0997758
Ceacam3__chr7	0.105099	0.105099	1	0.0997758
Celf6__chr9	0.105099	0.105099	1	0.0997758
Cer1__chr4	0.105099	0.105099	1	0.0997758
Cers3__chr7	0.105099	0.105099	1	0.0997758
Ces1a__chr8	0.105099	0.105099	1	0.0997758
Ces1b__chr8	0.105099	0.105099	1	0.0997758
Ces1e__chr8	0.105099	0.105099	1	0.0997758
Ces1g__chr8	0.105099	0.105099	1	0.0997758
Ces2a__chr8	0.105099	0.105099	1	0.0997758
Ces2b__chr8	0.105099	0.105099	1	0.0997758
Ces2d-ps__chr8	0.105099	0.105099	1	0.0997758
Ces2e__chr8	0.105099	0.105099	1	0.0997758
Ces3b__chr8	0.105099	0.105099	1	0.0997758
Ces5a__chr8	0.105099	0.105099	1	0.0997758
Cfc1__chr1	0.105099	0.105099	1	0.0997758
Cfd__chr10	0.105099	0.105099	1	0.0997758
Cfi__chr3	0.105099	0.105099	1	0.0997758
Cftr__chr6	0.105099	0.105099	1	0.0997758
Cga__chr4	0.105099	0.105099	1	0.0997758
Chga__chr12	0.105099	0.105099	1	0.0997758
Chi3l1__chr1	0.105099	0.105099	1	0.0997758
Chia__chr3	0.105099	0.105099	1	0.0997758
Chit1__chr1	0.105099	0.105099	1	0.0997758
Chmp4c__chr3	0.105099	0.105099	1	0.0997758
Chodl__chr16	0.105099	0.105099	1	0.0997758
Chrdl1__chrX	0.105099	0.105099	1	0.0997758
Chrdl2__chr7	0.105099	0.105099	1	0.0997758
Chrm5__chr2	0.105099	0.105099	1	0.0997758
Chrna10__chr7	0.105099	0.105099	1	0.0997758
Chrna4__chr2	0.105099	0.105099	1	0.0997758
Chrna7__chr7	0.105099	0.105099	1	0.0997758
Chrna9__chr5	0.105099	0.105099	1	0.0997758
Chrnb3__chr8	0.105099	0.105099	1	0.0997758
Chrnd__chr1	0.105099	0.105099	1	0.0997758
Chst13__chr6	0.105099	0.105099	1	0.0997758
Chst5__chr8	0.105099	0.105099	1	0.0997758
Chst8__chr7	0.105099	0.105099	1	0.0997758
Cib4__chr5	0.105099	0.105099	1	0.0997758
Cideb__chr14	0.105099	0.105099	1	0.0997758
Cidec__chr6	0.105099	0.105099	1	0.0997758
Cilp2__chr8	0.105099	0.105099	1	0.0997758
CK137956__chr4	0.105099	0.105099	1	0.0997758
Ckmt1__chr2	0.105099	0.105099	1	0.0997758
Clca3__chr3	0.105099	0.105099	1	0.0997758
Clca4__chr3	0.105099	0.105099	1	0.0997758
Clca5__chr3	0.105099	0.105099	1	0.0997758
Clcn1__chr6	0.105099	0.105099	1	0.0997758
Clcn6__chr4	0.105099	0.105099	1	0.0997758
Clcnka__chr4	0.105099	0.105099	1	0.0997758
Clcnkb__chr4	0.105099	0.105099	1	0.0997758
Cldn10__chr14	0.105099	0.105099	1	0.0997758
Cldn11__chr3	0.105099	0.105099	1	0.0997758
Cldn16__chr16	0.105099	0.105099	1	0.0997758
Cldn18__chr9	0.105099	0.105099	1	0.0997758
Cldn19__chr4	0.105099	0.105099	1	0.0997758
Cldn2__chrX	0.105099	0.105099	1	0.0997758
Cldn22__chr8	0.105099	0.105099	1	0.0997758
Cldn6__chr17	0.105099	0.105099	1	0.0997758
Cldn7__chr11	0.105099	0.105099	1	0.0997758
Cldn9__chr17	0.105099	0.105099	1	0.0997758
Clec12b__chr6	0.105099	0.105099	1	0.0997758
Clec18a__chr8	0.105099	0.105099	1	0.0997758
Clec3a__chr8	0.105099	0.105099	1	0.0997758
Clec4f__chr6	0.105099	0.105099	1	0.0997758
Clec4g__chr8	0.105099	0.105099	1	0.0997758
Clic3__chr2	0.105099	0.105099	1	0.0997758
Clic6__chr16	0.105099	0.105099	1	0.0997758
Clnk__chr5	0.105099	0.105099	1	0.0997758
Clps__chr17	0.105099	0.105099	1	0.0997758
Clrn2__chr5	0.105099	0.105099	1	0.0997758
Clrn3__chr7	0.105099	0.105099	1	0.0997758
Clvs1__chr4	0.105099	0.105099	1	0.0997758
Cma1__chr14	0.105099	0.105099	1	0.0997758
Cma2__chr14	0.105099	0.105099	1	0.0997758
Cml2__chr6	0.105099	0.105099	1	0.0997758
Cml5__chr6	0.105099	0.105099	1	0.0997758
Cmtm2b__chr8	0.105099	0.105099	1	0.0997758
Cndp1__chr18	0.105099	0.105099	1	0.0997758
Cnga1__chr5	0.105099	0.105099	1	0.0997758
Cnga2__chrX	0.105099	0.105099	1	0.0997758
Cngb3__chr4	0.105099	0.105099	1	0.0997758
Cnih2__chr19	0.105099	0.105099	1	0.0997758
Cnih3__chr1	0.105099	0.105099	1	0.0997758
Cnksr2__chrX	0.105099	0.105099	1	0.0997758
Cnpy1__chr5	0.105099	0.105099	1	0.0997758
Cnr1__chr4	0.105099	0.105099	1	0.0997758
Cntn1__chr15	0.105099	0.105099	1	0.0997758
Cntn3__chr6	0.105099	0.105099	1	0.0997758
Cntn5__chr9	0.105099	0.105099	1	0.0997758
Cntn6__chr6	0.105099	0.105099	1	0.0997758
Cntnap3__chr13	0.105099	0.105099	1	0.0997758
Cntnap4__chr8	0.105099	0.105099	1	0.0997758
Cntnap5a__chr1	0.105099	0.105099	1	0.0997758
Cntnap5b__chr1	0.105099	0.105099	1	0.0997758
Coch__chr12	0.105099	0.105099	1	0.0997758
Col10a1__chr10	0.105099	0.105099	1	0.0997758
Col13a1__chr10	0.105099	0.105099	1	0.0997758
Col17a1__chr19	0.105099	0.105099	1	0.0997758
Col24a1__chr3	0.105099	0.105099	1	0.0997758
Col26a1__chr5	0.105099	0.105099	1	0.0997758
Col2a1__chr15	0.105099	0.105099	1	0.0997758
Col4a3__chr1	0.105099	0.105099	1	0.0997758
Col4a6__chrX	0.105099	0.105099	1	0.0997758
Col6a4__chr9	0.105099	0.105099	1	0.0997758
Col7a1__chr9	0.105099	0.105099	1	0.0997758
Col9a2__chr4	0.105099	0.105099	1	0.0997758
Colec10__chr15	0.105099	0.105099	1	0.0997758
Coro6__chr11	0.105099	0.105099	1	0.0997758
Cort__chr4	0.105099	0.105099	1	0.0997758
Cox7b2__chr5	0.105099	0.105099	1	0.0997758
Cox8c__chr12	0.105099	0.105099	1	0.0997758
Cpa2__chr6	0.105099	0.105099	1	0.0997758
Cpa3__chr3	0.105099	0.105099	1	0.0997758
Cpa4__chr6	0.105099	0.105099	1	0.0997758
Cpa5__chr6	0.105099	0.105099	1	0.0997758
Cpa6__chr1	0.105099	0.105099	1	0.0997758
Cpb1__chr3	0.105099	0.105099	1	0.0997758
Cpb2__chr14	0.105099	0.105099	1	0.0997758
Cplx1__chr5	0.105099	0.105099	1	0.0997758
Cplx4__chr18	0.105099	0.105099	1	0.0997758
Cpn1__chr19	0.105099	0.105099	1	0.0997758
Cpne4__chr9	0.105099	0.105099	1	0.0997758
Cpne5__chr17	0.105099	0.105099	1	0.0997758
Cpne6__chr14	0.105099	0.105099	1	0.0997758
Cpne7__chr8	0.105099	0.105099	1	0.0997758
Cps1__chr1	0.105099	0.105099	1	0.0997758
Cpsf4l__chr11	0.105099	0.105099	1	0.0997758
Cpt1b__chr15	0.105099	0.105099	1	0.0997758
Cpvl__chr6	0.105099	0.105099	1	0.0997758
Cpxcr1__chrX	0.105099	0.105099	1	0.0997758
Crabp1__chr9	0.105099	0.105099	1	0.0997758
Crabp2__chr3	0.105099	0.105099	1	0.0997758
Crb2__chr2	0.105099	0.105099	1	0.0997758
Crip3__chr17	0.105099	0.105099	1	0.0997758
Crisp1__chr17	0.105099	0.105099	1	0.0997758
Crisp2__chr17	0.105099	0.105099	1	0.0997758
Crisp4__chr1	0.105099	0.105099	1	0.0997758
Crmp1__chr5	0.105099	0.105099	1	0.0997758
Crtac1__chr19	0.105099	0.105099	1	0.0997758
Crtam__chr9	0.105099	0.105099	1	0.0997758
Crxos1__chr7	0.105099	0.105099	1	0.0997758
Cryba1__chr11	0.105099	0.105099	1	0.0997758
Cryba2__chr1	0.105099	0.105099	1	0.0997758
Crybb2__chr5	0.105099	0.105099	1	0.0997758
Crybb3__chr5	0.105099	0.105099	1	0.0997758
Crygc__chr1	0.105099	0.105099	1	0.0997758
Crygd__chr1	0.105099	0.105099	1	0.0997758
Crygf__chr1	0.105099	0.105099	1	0.0997758
Crygn__chr5	0.105099	0.105099	1	0.0997758
Crygs__chr16	0.105099	0.105099	1	0.0997758
Crym__chr7	0.105099	0.105099	1	0.0997758
Csf2__chr11	0.105099	0.105099	1	0.0997758
Csl__chr10	0.105099	0.105099	1	0.0997758
Csmd1__chr8	0.105099	0.105099	1	0.0997758
Csn1s1__chr5	0.105099	0.105099	1	0.0997758
Csn1s2a__chr5	0.105099	0.105099	1	0.0997758
Csn1s2b__chr5	0.105099	0.105099	1	0.0997758
Csn2__chr5	0.105099	0.105099	1	0.0997758
Csn3__chr5	0.105099	0.105099	1	0.0997758
Cspg5__chr9	0.105099	0.105099	1	0.0997758
Cst11__chr2	0.105099	0.105099	1	0.0997758
Cst8__chr2	0.105099	0.105099	1	0.0997758
Cst9__chr2	0.105099	0.105099	1	0.0997758
Ctf2__chr7	0.105099	0.105099	1	0.0997758
Ctla4__chr1	0.105099	0.105099	1	0.0997758
Ctnna2__chr6	0.105099	0.105099	1	0.0997758
Cts6__chr13	0.105099	0.105099	1	0.0997758
Ctsj__chr13	0.105099	0.105099	1	0.0997758
Ctsm__chr13	0.105099	0.105099	1	0.0997758
Ctsq__chr13	0.105099	0.105099	1	0.0997758
Ctsr__chr13	0.105099	0.105099	1	0.0997758
Ctsw__chr19	0.105099	0.105099	1	0.0997758
Ctxn2__chr2	0.105099	0.105099	1	0.0997758
Ctxn3__chr18	0.105099	0.105099	1	0.0997758
Cuzd1__chr7	0.105099	0.105099	1	0.0997758
Cwh43__chr5	0.105099	0.105099	1	0.0997758
Cxcl17__chr7	0.105099	0.105099	1	0.0997758
Cxcr1__chr1	0.105099	0.105099	1	0.0997758
Cyb5r2__chr7	0.105099	0.105099	1	0.0997758
Cyct__chr2	0.105099	0.105099	1	0.0997758
Cylc1__chrX	0.105099	0.105099	1	0.0997758
Cym__chr3	0.105099	0.105099	1	0.0997758
Cyp11a1__chr9	0.105099	0.105099	1	0.0997758
Cyp11b1__chr15	0.105099	0.105099	1	0.0997758
Cyp17a1__chr19	0.105099	0.105099	1	0.0997758
Cyp1a2__chr9	0.105099	0.105099	1	0.0997758
Cyp21a1__chr17	0.105099	0.105099	1	0.0997758
Cyp24a1__chr2	0.105099	0.105099	1	0.0997758
Cyp26a1__chr19	0.105099	0.105099	1	0.0997758
Cyp26c1__chr19	0.105099	0.105099	1	0.0997758
Cyp27b1__chr10	0.105099	0.105099	1	0.0997758
Cyp2a12__chr7	0.105099	0.105099	1	0.0997758
Cyp2a22__chr7	0.105099	0.105099	1	0.0997758
Cyp2a5__chr7	0.105099	0.105099	1	0.0997758
Cyp2b10__chr7	0.105099	0.105099	1	0.0997758
Cyp2b19__chr7	0.105099	0.105099	1	0.0997758
Cyp2b9__chr7	0.105099	0.105099	1	0.0997758
Cyp2c29__chr19	0.105099	0.105099	1	0.0997758
Cyp2c38__chr19	0.105099	0.105099	1	0.0997758
Cyp2c39__chr19	0.105099	0.105099	1	0.0997758
Cyp2c44__chr19	0.105099	0.105099	1	0.0997758
Cyp2c50__chr19	0.105099	0.105099	1	0.0997758
Cyp2c53-ps__chr19	0.105099	0.105099	1	0.0997758
Cyp2c55__chr19	0.105099	0.105099	1	0.0997758
Cyp2c65__chr19	0.105099	0.105099	1	0.0997758
Cyp2c66__chr19	0.105099	0.105099	1	0.0997758
Cyp2c70__chr19	0.105099	0.105099	1	0.0997758
Cyp2d11__chr15	0.105099	0.105099	1	0.0997758
Cyp2d12__chr15	0.105099	0.105099	1	0.0997758
Cyp2d13__chr15	0.105099	0.105099	1	0.0997758
Cyp2d34__chr15	0.105099	0.105099	1	0.0997758
Cyp2f2__chr7	0.105099	0.105099	1	0.0997758
Cyp2g1__chr7	0.105099	0.105099	1	0.0997758
Cyp2j11__chr4	0.105099	0.105099	1	0.0997758
Cyp2j8__chr4	0.105099	0.105099	1	0.0997758
Cyp2u1__chr3	0.105099	0.105099	1	0.0997758
Cyp2w1__chr5	0.105099	0.105099	1	0.0997758
Cyp3a11__chr5	0.105099	0.105099	1	0.0997758
Cyp3a25__chr5	0.105099	0.105099	1	0.0997758
Cyp3a44__chr5	0.105099	0.105099	1	0.0997758
Cyp3a57__chr5	0.105099	0.105099	1	0.0997758
Cyp4a12b__chr4	0.105099	0.105099	1	0.0997758
Cyp4a14__chr4	0.105099	0.105099	1	0.0997758
Cyp4a29-ps__chr4	0.105099	0.105099	1	0.0997758
Cyp4a30b-ps__chr4	0.105099	0.105099	1	0.0997758
Cyp4a31__chr4	0.105099	0.105099	1	0.0997758
Cyp4f15__chr17	0.105099	0.105099	1	0.0997758
Cyp4f39__chr17	0.105099	0.105099	1	0.0997758
Cyp4f40__chr17	0.105099	0.105099	1	0.0997758
Cyp4x1__chr4	0.105099	0.105099	1	0.0997758
Cyp7a1__chr4	0.105099	0.105099	1	0.0997758
Cypt12__chr3	0.105099	0.105099	1	0.0997758
Cypt4__chr9	0.105099	0.105099	1	0.0997758
D030024E09Rik__chr15	0.105099	0.105099	1	0.0997758
D030025E07Rik__chr3	0.105099	0.105099	1	0.0997758
D030045P18Rik__chr10	0.105099	0.105099	1	0.0997758
D030047H15Rik__chr7	0.105099	0.105099	1	0.0997758
D130043K22Rik__chr13	0.105099	0.105099	1	0.0997758
D130058E03__chr6	0.105099	0.105099	1	0.0997758
D16Ertd519e__chr16	0.105099	0.105099	1	0.0997758
D17Ertd648e__chr17	0.105099	0.105099	1	0.0997758
D1Pas1__chr1	0.105099	0.105099	1	0.0997758
D230030E09Rik__chr12	0.105099	0.105099	1	0.0997758
D330041H03Rik__chr17	0.105099	0.105099	1	0.0997758
D430019H16Rik__chr12	0.105099	0.105099	1	0.0997758
D430036J16Rik__chr9	0.105099	0.105099	1	0.0997758
D430041D05Rik__chr2	0.105099	0.105099	1	0.0997758
D630003M21Rik__chr2	0.105099	0.105099	1	0.0997758
D630010B17Rik__chr15	0.105099	0.105099	1	0.0997758
D630032N06Rik__chr11	0.105099	0.105099	1	0.0997758
D630033O11Rik__chr9	0.105099	0.105099	1	0.0997758
D6Ertd474e__chr6	0.105099	0.105099	1	0.0997758
D6Ertd527e__chr6	0.105099	0.105099	1	0.0997758
D730001G18Rik__chr15	0.105099	0.105099	1	0.0997758
D730039F16Rik__chr2	0.105099	0.105099	1	0.0997758
D730045A05Rik__chr18	0.105099	0.105099	1	0.0997758
D730048I06Rik__chr9	0.105099	0.105099	1	0.0997758
D7Ertd143e__chr7	0.105099	0.105099	1	0.0997758
D7Ertd443e__chr7	0.105099	0.105099	1	0.0997758
D830013O20Rik__chr12	0.105099	0.105099	1	0.0997758
D830030K20Rik__chr14	0.105099	0.105099	1	0.0997758
D830032E09Rik__chr1	0.105099	0.105099	1	0.0997758
D930007P13Rik__chr15	0.105099	0.105099	1	0.0997758
D930015M05Rik__chr2	0.105099	0.105099	1	0.0997758
D930020B18Rik__chr10	0.105099	0.105099	1	0.0997758
D930028M14Rik__chr7	0.105099	0.105099	1	0.0997758
Dact2__chr17	0.105099	0.105099	1	0.0997758
Daf2__chr1	0.105099	0.105099	1	0.0997758
Dao__chr5	0.105099	0.105099	1	0.0997758
Dapl1__chr2	0.105099	0.105099	1	0.0997758
Dazl__chr17	0.105099	0.105099	1	0.0997758
Dbc1__chr4	0.105099	0.105099	1	0.0997758
Dbh__chr2	0.105099	0.105099	1	0.0997758
Dbil5__chr11	0.105099	0.105099	1	0.0997758
Dbndd1__chr8	0.105099	0.105099	1	0.0997758
Dbpht2__chr12	0.105099	0.105099	1	0.0997758
Dbx2__chr15	0.105099	0.105099	1	0.0997758
Dcpp3__chr17	0.105099	0.105099	1	0.0997758
Dcst1__chr3	0.105099	0.105099	1	0.0997758
Dcx__chrX	0.105099	0.105099	1	0.0997758
Ddc__chr11	0.105099	0.105099	1	0.0997758
Ddn__chr15	0.105099	0.105099	1	0.0997758
Ddx25__chr9	0.105099	0.105099	1	0.0997758
Dear1__chr3	0.105099	0.105099	1	0.0997758
Defa-ps12__chr8	0.105099	0.105099	1	0.0997758
Defa-ps13__chr8	0.105099	0.105099	1	0.0997758
Defa22__chr8	0.105099	0.105099	1	0.0997758
Defa24__chr8	0.105099	0.105099	1	0.0997758
Defa26__chr8	0.105099	0.105099	1	0.0997758
Defb18__chr1	0.105099	0.105099	1	0.0997758
Defb23__chr2	0.105099	0.105099	1	0.0997758
Defb25__chr2	0.105099	0.105099	1	0.0997758
Defb28__chr2	0.105099	0.105099	1	0.0997758
Defb35__chr8	0.105099	0.105099	1	0.0997758
Defb38__chr8	0.105099	0.105099	1	0.0997758
Defb4__chr8	0.105099	0.105099	1	0.0997758
Defb41__chr1	0.105099	0.105099	1	0.0997758
Defb42__chr14	0.105099	0.105099	1	0.0997758
Defb43__chr14	0.105099	0.105099	1	0.0997758
Defb47__chr14	0.105099	0.105099	1	0.0997758
Defb48__chr14	0.105099	0.105099	1	0.0997758
Defb6__chr8	0.105099	0.105099	1	0.0997758
Dfnb59__chr2	0.105099	0.105099	1	0.0997758
Dgat2l6__chrX	0.105099	0.105099	1	0.0997758
Dhrs2__chr14	0.105099	0.105099	1	0.0997758
Dhtkd1__chr2	0.105099	0.105099	1	0.0997758
Dio1__chr4	0.105099	0.105099	1	0.0997758
Dio3os__chr12	0.105099	0.105099	1	0.0997758
Diras1__chr10	0.105099	0.105099	1	0.0997758
Dkk4__chr8	0.105099	0.105099	1	0.0997758
Dlgap1__chr17	0.105099	0.105099	1	0.0997758
Dlgap3__chr4	0.105099	0.105099	1	0.0997758
Dlk1__chr12	0.105099	0.105099	1	0.0997758
Dll3__chr7	0.105099	0.105099	1	0.0997758
Dlx1__chr2	0.105099	0.105099	1	0.0997758
Dlx1as__chr2	0.105099	0.105099	1	0.0997758
Dlx3__chr11	0.105099	0.105099	1	0.0997758
Dlx4__chr11	0.105099	0.105099	1	0.0997758
Dlx5__chr6	0.105099	0.105099	1	0.0997758
Dlx6__chr6	0.105099	0.105099	1	0.0997758
Dlx6as2__chr6	0.105099	0.105099	1	0.0997758
Dmbt1__chr7	0.105099	0.105099	1	0.0997758
Dmbx1__chr4	0.105099	0.105099	1	0.0997758
Dmgdh__chr13	0.105099	0.105099	1	0.0997758
Dmrt2__chr19	0.105099	0.105099	1	0.0997758
Dmrtb1__chr4	0.105099	0.105099	1	0.0997758
Dmrtc1a__chrX	0.105099	0.105099	1	0.0997758
Dmrtc1b__chrX	0.105099	0.105099	1	0.0997758
Dmrtc2__chr7	0.105099	0.105099	1	0.0997758
Dnahc1__chr14	0.105099	0.105099	1	0.0997758
Dnahc10__chr5	0.105099	0.105099	1	0.0997758
Dnahc6__chr6	0.105099	0.105099	1	0.0997758
Dnahc7a__chr1	0.105099	0.105099	1	0.0997758
Dnahc7b__chr1	0.105099	0.105099	1	0.0997758
Dnaic2__chr11	0.105099	0.105099	1	0.0997758
Dnajb3__chr1	0.105099	0.105099	1	0.0997758
Dnajc22__chr15	0.105099	0.105099	1	0.0997758
Dnajc5b__chr3	0.105099	0.105099	1	0.0997758
Dnajc6__chr4	0.105099	0.105099	1	0.0997758
Dnase2b__chr3	0.105099	0.105099	1	0.0997758
Dntt__chr19	0.105099	0.105099	1	0.0997758
Doc2b__chr11	0.105099	0.105099	1	0.0997758
Dok6__chr18	0.105099	0.105099	1	0.0997758
Doxl2__chr6	0.105099	0.105099	1	0.0997758
Dpcr1__chr17	0.105099	0.105099	1	0.0997758
Dpp10__chr1	0.105099	0.105099	1	0.0997758
Dpp6__chr5	0.105099	0.105099	1	0.0997758
Dpy19l2__chr9	0.105099	0.105099	1	0.0997758
Dpyd__chr3	0.105099	0.105099	1	0.0997758
Dpysl5__chr5	0.105099	0.105099	1	0.0997758
DQ267102__chr12	0.105099	0.105099	1	0.0997758
Drc1__chr5	0.105099	0.105099	1	0.0997758
Drd2__chr9	0.105099	0.105099	1	0.0997758
Drd4__chr7	0.105099	0.105099	1	0.0997758
Drp2__chrX	0.105099	0.105099	1	0.0997758
Dsc1__chr18	0.105099	0.105099	1	0.0997758
Dsc3__chr18	0.105099	0.105099	1	0.0997758
Dscam__chr16	0.105099	0.105099	1	0.0997758
Dscaml1__chr9	0.105099	0.105099	1	0.0997758
Dsg1a__chr18	0.105099	0.105099	1	0.0997758
Dsg1c__chr18	0.105099	0.105099	1	0.0997758
Dsg3__chr18	0.105099	0.105099	1	0.0997758
Dsg4__chr18	0.105099	0.105099	1	0.0997758
Dtx1__chr5	0.105099	0.105099	1	0.0997758
Duox2__chr2	0.105099	0.105099	1	0.0997758
Duoxa2__chr2	0.105099	0.105099	1	0.0997758
Dupd1__chr14	0.105099	0.105099	1	0.0997758
Dusp14__chr11	0.105099	0.105099	1	0.0997758
Dusp15__chr2	0.105099	0.105099	1	0.0997758
Dusp21__chrX	0.105099	0.105099	1	0.0997758
Dux__chr10	0.105099	0.105099	1	0.0997758
Duxbl1__chr14	0.105099	0.105099	1	0.0997758
Dydc1__chr14	0.105099	0.105099	1	0.0997758
Dydc2__chr14	0.105099	0.105099	1	0.0997758
Dynap__chr18	0.105099	0.105099	1	0.0997758
Dyrk4__chr6	0.105099	0.105099	1	0.0997758
Dytn__chr1	0.105099	0.105099	1	0.0997758
E030002O03Rik__chr7	0.105099	0.105099	1	0.0997758
E030003E18Rik__chr19	0.105099	0.105099	1	0.0997758
E030013I19Rik__chr2	0.105099	0.105099	1	0.0997758
E030018B13Rik__chr7	0.105099	0.105099	1	0.0997758
E030019B13Rik__chr12	0.105099	0.105099	1	0.0997758
E030044B06Rik__chr19	0.105099	0.105099	1	0.0997758
E130003G02Rik__chr2	0.105099	0.105099	1	0.0997758
E130114P18Rik__chr4	0.105099	0.105099	1	0.0997758
E130201H02Rik__chr7	0.105099	0.105099	1	0.0997758
E130309F12Rik__chr4	0.105099	0.105099	1	0.0997758
E130310I04Rik__chr16	0.105099	0.105099	1	0.0997758
E230019M04Rik__chrX	0.105099	0.105099	1	0.0997758
E230025N22Rik__chr18	0.105099	0.105099	1	0.0997758
E330009J07Rik__chr6	0.105099	0.105099	1	0.0997758
E330011O21Rik__chr16	0.105099	0.105099	1	0.0997758
E330013P04Rik__chr19	0.105099	0.105099	1	0.0997758
E330014E10Rik__chr5	0.105099	0.105099	1	0.0997758
E330017A01Rik__chr16	0.105099	0.105099	1	0.0997758
E330034G19Rik__chr14	0.105099	0.105099	1	0.0997758
E530011L22Rik__chr9	0.105099	0.105099	1	0.0997758
Ear5__chr14	0.105099	0.105099	1	0.0997758
Ebf4__chr2	0.105099	0.105099	1	0.0997758
Ecel1__chr1	0.105099	0.105099	1	0.0997758
Ect2l__chr10	0.105099	0.105099	1	0.0997758
Edar__chr10	0.105099	0.105099	1	0.0997758
Eddm3b__chr14	0.105099	0.105099	1	0.0997758
Edil3__chr13	0.105099	0.105099	1	0.0997758
Edn2__chr4	0.105099	0.105099	1	0.0997758
Efcab1__chr16	0.105099	0.105099	1	0.0997758
Efcab3__chr11	0.105099	0.105099	1	0.0997758
Efcab4b__chr6	0.105099	0.105099	1	0.0997758
Efcab6__chr15	0.105099	0.105099	1	0.0997758
Efcab8__chr2	0.105099	0.105099	1	0.0997758
Efcab9__chr11	0.105099	0.105099	1	0.0997758
Efhb__chr17	0.105099	0.105099	1	0.0997758
Efhc2__chrX	0.105099	0.105099	1	0.0997758
Efhd1__chr1	0.105099	0.105099	1	0.0997758
Egfem1__chr3	0.105099	0.105099	1	0.0997758
eGFP	0.105099	0.105099	1	0.0997758
Egr4__chr6	0.105099	0.105099	1	0.0997758
Ehf__chr2	0.105099	0.105099	1	0.0997758
Eif3j2__chr2	0.105099	0.105099	1	0.0997758
Elavl2__chr4	0.105099	0.105099	1	0.0997758
Elf3__chr1	0.105099	0.105099	1	0.0997758
Elf5__chr2	0.105099	0.105099	1	0.0997758
Elfn1__chr5	0.105099	0.105099	1	0.0997758
Elmod1__chr9	0.105099	0.105099	1	0.0997758
Elovl2__chr13	0.105099	0.105099	1	0.0997758
Elovl3__chr19	0.105099	0.105099	1	0.0997758
Elovl4__chr9	0.105099	0.105099	1	0.0997758
Emx1__chr6	0.105099	0.105099	1	0.0997758
Emx2__chr19	0.105099	0.105099	1	0.0997758
En1__chr1	0.105099	0.105099	1	0.0997758
En2__chr5	0.105099	0.105099	1	0.0997758
Eno4__chr19	0.105099	0.105099	1	0.0997758
Enox1__chr14	0.105099	0.105099	1	0.0997758
Enpp2__chr15	0.105099	0.105099	1	0.0997758
Eomes__chr9	0.105099	0.105099	1	0.0997758
Epb4.1l4b__chr4	0.105099	0.105099	1	0.0997758
Epcam__chr17	0.105099	0.105099	1	0.0997758
Epha1__chr6	0.105099	0.105099	1	0.0997758
Epha10__chr4	0.105099	0.105099	1	0.0997758
Epha6__chr16	0.105099	0.105099	1	0.0997758
Epha8__chr4	0.105099	0.105099	1	0.0997758
Ephx4__chr5	0.105099	0.105099	1	0.0997758
Epm2a__chr10	0.105099	0.105099	1	0.0997758
Epo__chr5	0.105099	0.105099	1	0.0997758
Eppin__chr2	0.105099	0.105099	1	0.0997758
Eps8l3__chr3	0.105099	0.105099	1	0.0997758
Epx__chr11	0.105099	0.105099	1	0.0997758
Epyc__chr10	0.105099	0.105099	1	0.0997758
Erbb3__chr10	0.105099	0.105099	1	0.0997758
Erbb4__chr1	0.105099	0.105099	1	0.0997758
Erc2__chr14	0.105099	0.105099	1	0.0997758
Erich2__chr2	0.105099	0.105099	1	0.0997758
Espnl__chr1	0.105099	0.105099	1	0.0997758
Esrp1__chr4	0.105099	0.105099	1	0.0997758
Esrp2__chr8	0.105099	0.105099	1	0.0997758
Etd__chrX	0.105099	0.105099	1	0.0997758
Etnk2__chr1	0.105099	0.105099	1	0.0997758
Etv2__chr7	0.105099	0.105099	1	0.0997758
EU599041__chr7	0.105099	0.105099	1	0.0997758
Evpl__chr11	0.105099	0.105099	1	0.0997758
Evx1__chr6	0.105099	0.105099	1	0.0997758
Exd1__chr2	0.105099	0.105099	1	0.0997758
Exph5__chr9	0.105099	0.105099	1	0.0997758
F11__chr8	0.105099	0.105099	1	0.0997758
F13b__chr1	0.105099	0.105099	1	0.0997758
F2__chr2	0.105099	0.105099	1	0.0997758
F2rl1__chr13	0.105099	0.105099	1	0.0997758
F830002L21Rik__chr10	0.105099	0.105099	1	0.0997758
Fa2h__chr8	0.105099	0.105099	1	0.0997758
Fabp2__chr3	0.105099	0.105099	1	0.0997758
Fabp9__chr3	0.105099	0.105099	1	0.0997758
Fam101a__chr5	0.105099	0.105099	1	0.0997758
Fam115e__chr6	0.105099	0.105099	1	0.0997758
Fam131b__chr6	0.105099	0.105099	1	0.0997758
Fam131c__chr4	0.105099	0.105099	1	0.0997758
Fam132b__chr1	0.105099	0.105099	1	0.0997758
Fam135b__chr15	0.105099	0.105099	1	0.0997758
Fam150a__chr1	0.105099	0.105099	1	0.0997758
Fam154a__chr4	0.105099	0.105099	1	0.0997758
Fam155a__chr8	0.105099	0.105099	1	0.0997758
Fam159a__chr4	0.105099	0.105099	1	0.0997758
Fam159b__chr13	0.105099	0.105099	1	0.0997758
Fam162b__chr10	0.105099	0.105099	1	0.0997758
Fam163b__chr2	0.105099	0.105099	1	0.0997758
Fam166b__chr4	0.105099	0.105099	1	0.0997758
Fam169a__chr13	0.105099	0.105099	1	0.0997758
Fam170b__chr14	0.105099	0.105099	1	0.0997758
Fam178b__chr1	0.105099	0.105099	1	0.0997758
Fam179a__chr17	0.105099	0.105099	1	0.0997758
Fam180a__chr6	0.105099	0.105099	1	0.0997758
Fam184a__chr10	0.105099	0.105099	1	0.0997758
Fam187a__chr11	0.105099	0.105099	1	0.0997758
Fam189a1__chr7	0.105099	0.105099	1	0.0997758
Fam196b__chr11	0.105099	0.105099	1	0.0997758
Fam19a1__chr6	0.105099	0.105099	1	0.0997758
Fam19a2__chr10	0.105099	0.105099	1	0.0997758
Fam19a4__chr6	0.105099	0.105099	1	0.0997758
Fam211b__chr10	0.105099	0.105099	1	0.0997758
Fam216b__chr14	0.105099	0.105099	1	0.0997758
Fam227b__chr2	0.105099	0.105099	1	0.0997758
Fam228a__chr12	0.105099	0.105099	1	0.0997758
Fam228b__chr12	0.105099	0.105099	1	0.0997758
Fam229a__chr4	0.105099	0.105099	1	0.0997758
Fam26d__chr10	0.105099	0.105099	1	0.0997758
Fam3b__chr16	0.105099	0.105099	1	0.0997758
Fam43b__chr4	0.105099	0.105099	1	0.0997758
Fam46d__chrX	0.105099	0.105099	1	0.0997758
Fam47c__chrX	0.105099	0.105099	1	0.0997758
Fam47e__chr5	0.105099	0.105099	1	0.0997758
Fam50b__chr13	0.105099	0.105099	1	0.0997758
Fam5b__chr1	0.105099	0.105099	1	0.0997758
Fam5c__chr1	0.105099	0.105099	1	0.0997758
Fam69c__chr18	0.105099	0.105099	1	0.0997758
Fam71b__chr11	0.105099	0.105099	1	0.0997758
Fam71d__chr12	0.105099	0.105099	1	0.0997758
Fam71f1__chr6	0.105099	0.105099	1	0.0997758
Fam81a__chr9	0.105099	0.105099	1	0.0997758
Fam83b__chr9	0.105099	0.105099	1	0.0997758
Fam83c__chr2	0.105099	0.105099	1	0.0997758
Fam83e__chr7	0.105099	0.105099	1	0.0997758
Fam83g__chr11	0.105099	0.105099	1	0.0997758
Fam84a__chr12	0.105099	0.105099	1	0.0997758
Fam92b__chr8	0.105099	0.105099	1	0.0997758
Fan1__chr7	0.105099	0.105099	1	0.0997758
Fancd2os__chr6	0.105099	0.105099	1	0.0997758
Far2__chr6	0.105099	0.105099	1	0.0997758
Fasl__chr1	0.105099	0.105099	1	0.0997758
Fat2__chr11	0.105099	0.105099	1	0.0997758
Fate1__chrX	0.105099	0.105099	1	0.0997758
Fbll1__chr11	0.105099	0.105099	1	0.0997758
Fbp1__chr13	0.105099	0.105099	1	0.0997758
Fbp2__chr13	0.105099	0.105099	1	0.0997758
Fbxl21__chr13	0.105099	0.105099	1	0.0997758
Fbxo15__chr18	0.105099	0.105099	1	0.0997758
Fbxo16__chr14	0.105099	0.105099	1	0.0997758
Fbxo2__chr4	0.105099	0.105099	1	0.0997758
Fbxo39__chr11	0.105099	0.105099	1	0.0997758
Fbxo41__chr6	0.105099	0.105099	1	0.0997758
Fbxo47__chr11	0.105099	0.105099	1	0.0997758
Fbxw13__chr9	0.105099	0.105099	1	0.0997758
Fbxw15__chr9	0.105099	0.105099	1	0.0997758
Fbxw16__chr9	0.105099	0.105099	1	0.0997758
Fbxw18__chr9	0.105099	0.105099	1	0.0997758
Fbxw20__chr9	0.105099	0.105099	1	0.0997758
Fbxw21__chr9	0.105099	0.105099	1	0.0997758
Fbxw22__chr9	0.105099	0.105099	1	0.0997758
Fbxw24__chr9	0.105099	0.105099	1	0.0997758
Fbxw26__chr9	0.105099	0.105099	1	0.0997758
Fbxw28__chr9	0.105099	0.105099	1	0.0997758
Fcamr__chr1	0.105099	0.105099	1	0.0997758
Fcgbp__chr7	0.105099	0.105099	1	0.0997758
Fcrl6__chr1	0.105099	0.105099	1	0.0997758
Fer1l4__chr2	0.105099	0.105099	1	0.0997758
Fer1l5__chr1	0.105099	0.105099	1	0.0997758
Fermt1__chr2	0.105099	0.105099	1	0.0997758
Fev__chr1	0.105099	0.105099	1	0.0997758
Fez1__chr9	0.105099	0.105099	1	0.0997758
Fezf1__chr6	0.105099	0.105099	1	0.0997758
Fezf2__chr14	0.105099	0.105099	1	0.0997758
Ffar3__chr7	0.105099	0.105099	1	0.0997758
Fga__chr3	0.105099	0.105099	1	0.0997758
Fgb__chr3	0.105099	0.105099	1	0.0997758
Fgd1__chrX	0.105099	0.105099	1	0.0997758
Fgf11__chr11	0.105099	0.105099	1	0.0997758
Fgf12__chr16	0.105099	0.105099	1	0.0997758
Fgf14__chr14	0.105099	0.105099	1	0.0997758
Fgf17__chr14	0.105099	0.105099	1	0.0997758
Fgf2__chr3	0.105099	0.105099	1	0.0997758
Fgf20__chr8	0.105099	0.105099	1	0.0997758
Fgf21__chr7	0.105099	0.105099	1	0.0997758
Fgf5__chr5	0.105099	0.105099	1	0.0997758
Fgf6__chr6	0.105099	0.105099	1	0.0997758
[truncated: 18,146 more rows]

## Sheet: Cluster 2
CLUSTER 2
GENEID	mean non cluster	mean cluster	fold change	pvalue
Arg1__chr10	2.8673	33.4289	11.6587	0
Fn1__chr1	5.16662	30.8601	5.97297	1.02141e-14
Ccl2__chr11	4.78851	24.0484	5.02211	6.50315e-11
Thbs1__chr2	2.77577	18.459	6.65005	1.55669e-10
Srgn__chr10	5.86956	25.5956	4.36073	8.41664e-10
Apoe__chr7	32.8462	6.78661	0.206618	1.10582e-08
Ctsb__chr14	48.0291	16.3995	0.34145	7.40846e-08
Ccl6__chr11	6.66683	23.9966	3.59941	1.62863e-07
Spp1__chr5	15.2622	38.5247	2.52419	2.60087e-07
Lyz1__chr10	43.6154	21.9088	0.502319	0.000109542
Cxcl2__chr5	2.80575	10.4093	3.71	0.00016606
Gpnmb__chr6	8.18882	0.948065	0.115776	0.000276718
Ccl7__chr11	2.50857	9.04555	3.60586	0.000284062
Ccl9__chr11	3.68627	11.1031	3.01203	0.000453723
Sepp1__chr15	8.57814	1.04761	0.122125	0.0017966
Chi3l3__chr3	0.878647	4.76613	5.4244	0.0021139
Gapdh__chr6	2.44253	7.67939	3.14403	0.00369897
Cd14__chr18	3.58431	9.0228	2.51731	0.00389794
Cxcl3__chr5	1.46407	5.25468	3.5891	0.00396595
C1qc__chr4	9.46117	2.51817	0.266159	0.00428331
Itm2b__chr14	9.43112	2.78473	0.295271	0.00438899
Il1b__chr2	1.74406	5.10964	2.92973	0.0089862
Pkm__chr9	5.47919	11.1472	2.03446	0.0106718
C1qb__chr4	9.8825	3.64752	0.369089	0.0112319
S100a11__chr3	2.43659	6.41212	2.6316	0.0124878
Cd44__chr2	1.90364	5.09193	2.67484	0.0133222
Cebpb__chr2	1.98341	5.29487	2.66957	0.0159614
Mif__chr10	1.48409	4.02338	2.71101	0.017828
Ier3__chr17	2.62959	6.15612	2.34109	0.018116
Pgk1__chrX	2.076	5.56391	2.68011	0.0194526
Vcan__chr13	0.596018	2.5833	4.33427	0.0227196
Fth1__chr19	35.8913	24.81	0.691256	0.023172
Fos__chr12	6.13699	11.5413	1.88062	0.0233179
Hilpda__chr6	0.649517	2.17493	3.34854	0.0282842
Mt1__chr8	2.29171	5.33901	2.32971	0.0295144
Ctss__chr3	12.7221	6.85395	0.538745	0.0303449
Osm__chr11	0.679281	2.4775	3.64724	0.0316641
S100a6__chr3	2.98876	6.78244	2.26932	0.0329213
Gda__chr19	1.23299	3.11934	2.52989	0.0366916
Mpeg1__chr19	4.88121	1.88217	0.385595	0.0445866
Inhba__chr13	0.334064	1.10923	3.32041	0.0447971
C1qa__chr4	4.82835	1.68242	0.348446	0.0465854
Itgam__chr7	1.94365	4.64336	2.38899	0.0476944
Hif1a__chr12	0.828582	2.38271	2.87565	0.0516125
H2-Eb1__chr17	2.92447	0.875534	0.299383	0.0536676
Tgfbi__chr13	4.05285	7.17334	1.76995	0.0543041
S100a10__chr3	2.05111	4.32348	2.10787	0.0573627
Prdx6__chr1	0.87094	2.48207	2.84987	0.0581498
Actc1__chr2	2.83355	0.913449	0.322368	0.058777
Psap__chr10	15.3236	9.50774	0.620464	0.059872
1810033B17Rik__chr8	0.415957	1.00592	2.41832	0.0658779
Lpl__chr8	4.40408	1.81794	0.412785	0.0660326
Cbr2__chr11	2.71486	0.605154	0.222905	0.0661869
Aldoa__chr7	2.82313	5.79129	2.05138	0.0671171
Tpi1__chr6	1.51269	3.15217	2.08382	0.0672309
S100a8__chr3	0.931534	2.04827	2.19882	0.06814
Sparc__chr11	2.62226	0.788432	0.300668	0.0726101
Hal__chr10	0.451501	1.08512	2.40336	0.0758671
Plek__chr11	1.59236	3.20871	2.01506	0.0777487
S100a4__chr3	2.25347	4.64556	2.06152	0.0783818
B2m__chr2	9.70763	5.23663	0.539435	0.0788773
Actb__chr5	32.3437	40.071	1.23891	0.0792444
Ptgs2__chr1	0.46555	1.14905	2.46816	0.0799395
Ppbp__chr5	1.62849	3.09875	1.90284	0.0827723
Ctsd__chr7	12.1231	7.43474	0.613272	0.0841223
Ttn__chr2	2.47139	0.86322	0.349286	0.0844387
Cst3__chr2	6.92799	3.68417	0.53178	0.0855152
Trem1__chr17	0.486788	1.04255	2.14169	0.0862208
Tnnt2__chr1	2.4443	0.889122	0.363753	0.0867574
Clec7a__chr6	1.0514	2.61451	2.48669	0.0899855
Adam8__chr7	1.68069	3.0085	1.79004	0.0903054
Nr4a2__chr2	0.500971	1.30477	2.60448	0.0904953
Il1rn__chr2	1.06009	2.29091	2.16105	0.0916706
Timp2__chr11	2.34754	0.656136	0.2795	0.0955745
Lilrb4__chr10	2.40676	4.10947	1.70747	0.0966937
Cdkn1a__chr17	1.72731	3.00743	1.74111	0.0973
Phlda1__chr10	0.52727	1.26546	2.40003	0.0985804
Csf1r__chr18	3.89139	1.71249	0.440071	0.0998175
Ldha__chr7	3.16076	5.92368	1.87413	0.100952
Slc16a3__chr11	0.534899	1.47765	2.76248	0.100963
H2-D1__chr17	6.62082	3.95737	0.597716	0.103716
Ccl4__chr11	1.12124	2.03916	1.81867	0.103888
Malat1__chr19	17.679	12.5588	0.710379	0.103895
Grn__chr11	9.19539	5.0492	0.549102	0.104211
Msr1__chr8	1.77493	3.27928	1.84756	0.104696
Pgam1__chr19	3.19518	5.08242	1.59065	0.104825
Ecm1__chr3	1.12679	2.22976	1.97886	0.105027
Plaur__chr7	0.556236	1.29208	2.3229	0.107708
Nr4a1__chr15	1.14191	2.94081	2.57535	0.108156
Saa3__chr7	0.559346	1.8158	3.24629	0.108701
Vim__chr2	8.78721	12.2807	1.39757	0.109195
Itgb2__chr10	2.51782	4.10598	1.63077	0.11119
Tmsb10__chr6	2.52072	4.93816	1.95903	0.111582
Sqstm1__chr11	2.17372	0.970223	0.446342	0.113723
H2-Aa__chr17	3.72026	1.55179	0.417118	0.114309
F10__chr8	0.579161	1.70389	2.94201	0.115085
Serinc3__chr2	3.68951	1.27396	0.345291	0.117112
Ccl24__chr5	0.598115	1.63723	2.73732	0.121278
Clec4e__chr6	0.59912	1.03988	1.73568	0.121608
H2-Ab1__chr17	3.64061	1.35568	0.372378	0.121701
Basp1__chr15	1.89258	3.19239	1.68679	0.124013
Anxa2__chr9	2.61728	4.57556	1.74821	0.125005
Bst1__chr5	0.612428	1.16659	1.90487	0.126007
Calu__chr6	0.612856	1.00625	1.6419	0.126149
Bnip3__chr7	0.617981	1.06459	1.72268	0.127854
Snrpf__chr10	0.618501	1.03361	1.67115	0.128027
AI662270__chr11	0.620986	1.14001	1.83581	0.128856
Snx18__chr13	0.628996	1.0611	1.68697	0.131535
Pf4__chr5	7.43501	10.8727	1.46237	0.13216
Chd7__chr4	0.632292	1.20547	1.90651	0.132642
Dpep2__chr8	0.633408	1.26922	2.00379	0.133017
Ets2__chr16	0.634473	1.10045	1.73444	0.133375
Ms4a7__chr19	1.99343	0.386272	0.193772	0.136196
Csf2ra__chr19	1.27854	2.30352	1.80168	0.137964
Trib1__chr15	0.650079	1.10266	1.69619	0.138648
Eps8__chr6	0.653029	1.006	1.54052	0.13965
AA467197__chr2	0.659395	1.0131	1.5364	0.141817
Rbm3__chrX	1.99498	3.43816	1.7234	0.141954
Pdpn__chr4	0.661617	1.20713	1.82452	0.142576
Cd74__chr18	4.79619	2.93041	0.610987	0.142829
Gp49a__chr10	0.666014	1.0274	1.5426	0.144079
Fbxl5__chr5	0.668499	1.54525	2.31152	0.144929
Col3a1__chr1	1.92226	0.764094	0.397498	0.146246
Mb__chr15	1.90955	0.976143	0.511191	0.148117
Cd9__chr6	1.32447	2.10966	1.59283	0.14855
Ywhaz__chr15	2.03188	3.22285	1.58614	0.148656
Pilra__chr5	0.690245	1.33972	1.94093	0.152418
Abracl__chr10	0.692176	1.00075	1.4458	0.153087
Creg1__chr1	1.87314	0.714643	0.381521	0.153609
Ly86__chr13	1.87016	0.788006	0.421356	0.154068
Psma6__chr12	0.696705	1.02009	1.46417	0.154658
Fosl2__chr5	0.701877	1.399	1.99323	0.156455
Rab5c__chr11	0.707852	1.01651	1.43604	0.158536
Gas6__chr8	1.83251	0.416305	0.227177	0.15998
Lamp1__chr8	8.35674	5.08018	0.607914	0.160572
Pycard__chr7	0.721265	1.12121	1.5545	0.163227
Acly__chr11	0.721752	1.03271	1.43084	0.163398
Mir5109__chr5	5.29363	7.52881	1.42224	0.165729
Rpl41__chr10	5.316	7.85826	1.47823	0.168336
Ehd1__chr19	0.737647	1.05945	1.43626	0.168989
H13__chr2	0.741877	1.00702	1.3574	0.170482
Cd63__chr10	3.20272	1.89628	0.592085	0.170795
H3f3a__chr1	2.92501	4.16825	1.42504	0.172272
Clec4n__chr6	1.43215	2.78764	1.94646	0.174316
Fabp4__chr3	1.74579	0.593436	0.339924	0.174476
Tpm1__chr9	1.74433	0.745938	0.427635	0.174731
Zfp71-rs1__chr13	0.754658	1.02722	1.36117	0.175008
Fcgr2b__chr1	1.44646	2.80002	1.93578	0.177828
Ssr4__chrX	0.762698	1.08108	1.41744	0.177864
Qk__chr17	1.72529	0.931653	0.539999	0.178092
Mrpl52__chr14	0.763582	1.07403	1.40656	0.178179
Gsr__chr8	0.763958	1.0053	1.31591	0.178313
Sdc4__chr2	0.768474	1.22748	1.59729	0.179921
Gpi1__chr7	1.46038	2.76381	1.89253	0.181266
Igf1__chr10	1.7032	0.354608	0.208201	0.182069
Pfn1__chr11	5.44028	7.06973	1.29951	0.183151
Nfkbid__chr7	0.777539	1.13123	1.45488	0.183156
Setd8__chr5	0.777943	1.06977	1.37513	0.1833
Eif4g1__chr16	0.779095	1.0526	1.35105	0.183712
Ppp1r18__chr17	0.779859	1.02587	1.31545	0.183985
Tagln2__chr1	2.22013	3.28991	1.48185	0.184605
Rbpj__chr5	1.48079	2.33034	1.57372	0.186338
C3ar1__chr6	3.07594	1.91693	0.623201	0.188037
Snx6__chr12	0.791777	1.02485	1.29436	0.188253
Morf4l2__chrX	0.794307	1.12563	1.41712	0.189161
Serpinb6a__chr13	1.66141	0.461268	0.277637	0.189842
Slc25a4__chr8	1.66116	0.641883	0.386406	0.189888
Gnas__chr2	4.35963	2.08132	0.477409	0.189923
Ppig__chr2	0.807565	1.04155	1.28974	0.193928
Pim1__chr17	0.809993	1.37377	1.69602	0.194803
Man2b1__chr8	1.63476	0.73635	0.450434	0.19497
Junb__chr8	3.06322	4.27788	1.39653	0.195445
Cyba__chr8	3.06449	4.40908	1.43876	0.195663
Rps8__chr4	4.70414	6.31091	1.34156	0.195917
Sec31a__chr5	0.813484	1.13067	1.38992	0.196061
Copa__chr1	0.816949	1.10262	1.34968	0.197312
Arl6ip1__chr7	1.62116	0.974616	0.601185	0.19764
Npc2__chr12	3.00965	1.65036	0.548356	0.197661
Psma2__chr13	0.81867	1.04381	1.27501	0.197933
Ccr2__chr9	1.52749	2.82338	1.84838	0.198076
Hexa__chr9	2.99858	1.43813	0.479603	0.19931
Cers2__chr3	0.823067	1.25018	1.51893	0.199521
Lipa__chr19	1.61034	0.8833	0.548518	0.19979
Hspa5__chr2	3.09321	4.2178	1.36357	0.20061
Lman2__chr13	0.826437	1.15974	1.40331	0.200739
Api5__chr2	0.827431	1.03302	1.24847	0.201099
Hexb__chr13	1.60308	0.808192	0.504151	0.201246
1110007C09Rik__chr13	0.828186	1.17932	1.42398	0.201372
Prdx5__chr19	1.54117	2.27949	1.47907	0.201549
Ndufb8__chr19	0.828756	1.03719	1.2515	0.201578
Pabpn1__chr14	0.82949	1.17731	1.41932	0.201844
Egr1__chr18	1.54249	2.16037	1.40058	0.201884
Rps15__chr10	2.31762	3.1417	1.35557	0.20423
Folr2__chr7	1.58415	0.491752	0.31042	0.205093
Slc38a2__chr15	0.838571	1.05036	1.25255	0.205133
Ehd4__chr2	1.58221	0.904184	0.57147	0.205491
Id2__chr12	0.839919	1.48363	1.76639	0.205622
Dgkz__chr2	0.842291	1.15079	1.36626	0.206482
Myh6__chr14	1.57611	0.802215	0.508984	0.206749
Slfn2__chr11	0.84308	1.293	1.53366	0.206769
Cct8__chr16	0.843534	1.06384	1.26117	0.206933
Egr2__chr10	0.844383	1.3801	1.63445	0.207242
C5ar1__chr7	1.56946	2.79219	1.77908	0.208773
Cotl1__chr8	2.33994	3.49832	1.49504	0.208807
Lrrfip1__chr1	0.849111	1.14518	1.34868	0.208958
Rnase4__chr14	1.56479	0.712859	0.455561	0.209102
Lrrc58__chr16	0.850893	1.2469	1.4654	0.209606
Tgm2__chr2	0.851693	1.55828	1.82963	0.209897
Ier3ip1__chr18	0.853337	1.08962	1.27689	0.210494
Vasp__chr7	0.853978	1.13677	1.33115	0.210727
Ftl1__chr7	47.0452	41.1392	0.874462	0.211117
B4galt1__chr4	0.856906	1.10913	1.29434	0.211792
Cstb__chr10	3.9812	5.46134	1.37178	0.211907
Ybx3__chr6	0.857366	1.0019	1.16858	0.211959
Capg__chr6	2.35551	3.16977	1.34568	0.212015
Unc93b1__chr19	1.54754	0.895494	0.578657	0.212742
Ssr3__chr3	0.859731	1.23654	1.43828	0.21282
Atp2a2__chr5	2.90919	1.82269	0.626531	0.213079
S100a9__chr3	0.861122	1.15997	1.34704	0.213326
Mt2__chr8	0.863423	1.75242	2.02962	0.214164
Tomm20__chr8	0.863574	1.02894	1.19149	0.214219
H3f3b__chr11	4.00017	5.77258	1.44309	0.214865
Rpl14__chr9	1.59379	2.14388	1.34514	0.215031
Emr1__chr17	1.53679	0.946362	0.615806	0.215042
Rpsa__chr9	7.7455	5.8632	0.756981	0.215557
Ssb__chr2	0.867344	1.01496	1.17019	0.215592
Lyz2__chr10	4.1585	2.77729	0.667859	0.215718
Tomm6__chr17	0.869951	1.30718	1.50259	0.216542
Jhdm1d__chr6	0.87021	1.37916	1.58486	0.216636
Tmsb4x__chrX	27.6508	23.1996	0.839019	0.217965
Cd163__chr6	0.876083	1.14219	1.30374	0.218778
Cct4__chr11	0.876482	1.00356	1.14499	0.218924
Mafb__chr2	2.39145	3.36684	1.40787	0.219477
Sfpq__chr4	0.88115	1.33407	1.51401	0.220628
Manf__chr9	0.881463	1.14008	1.2934	0.220742
Anxa3__chr5	0.882949	1.01801	1.15297	0.221284
Apobec1__chr6	1.50786	0.747702	0.495868	0.221354
Pld4__chr12	1.50431	0.621045	0.412844	0.222141
Atp6v1a__chr16	2.85275	1.54695	0.542265	0.222198
Magt1__chrX	0.89148	1.01406	1.1375	0.224401
Socs3__chr11	0.893089	1.00511	1.12544	0.22499
Usmg5__chr19	0.895329	1.05427	1.17752	0.225809
Atp6ap2__chrX	1.48426	0.833834	0.561783	0.226641
Pten__chr19	0.902204	1.15857	1.28415	0.228324
Lgals3bp__chr11	1.47681	0.767805	0.519909	0.228337
Dynlrb1__chr2	0.90364	1.02027	1.12907	0.22885
Irf2bp2__chr8	0.905015	1.21204	1.33924	0.229353
Col1a2__chr6	1.47051	0.540095	0.367285	0.229781
Aes__chr10	1.47041	0.738402	0.502175	0.229803
Tardbp__chr4	0.906288	1.00407	1.10789	0.229819
Lyn__chr4	0.907082	1.14382	1.26098	0.23011
H2afy__chr13	0.910219	1.02209	1.1229	0.231259
Zfp36l2__chr17	1.46249	0.910204	0.622365	0.23163
Coro1c__chr5	1.46189	0.963863	0.659328	0.23177
Ssr1__chr13	0.912024	1.03293	1.13257	0.23192
Rps2__chr17	4.10793	5.18641	1.26254	0.231929
Rbx1__chr15	0.912307	1.05967	1.16153	0.232024
Stat3__chr11	0.914531	1.5015	1.64182	0.232839
Psmb7__chr2	0.917897	1.1549	1.2582	0.234073
Ptges3__chr10	0.918891	1.22242	1.33032	0.234437
Ier5__chr1	0.919383	1.1449	1.2453	0.234617
Rps16__chr7	4.1273	5.11209	1.2386	0.235041
Furin__chr7	0.921114	1.71674	1.86377	0.235252
Cybb__chrX	2.77196	1.78454	0.643783	0.235848
Rab11a__chr9	0.923866	1.0132	1.0967	0.236261
Snrpb__chr2	0.924552	1.0928	1.18198	0.236513
Eif5__chr12	0.927387	1.1532	1.2435	0.237553
Cd164__chr10	0.92748	1.18361	1.27616	0.237587
Dad1__chr14	0.927613	1.04071	1.12192	0.237636
Tmem30a__chr9	0.931826	1.10954	1.19072	0.239182
Sec61g__chr11	0.932423	1.46827	1.57468	0.239401
Stx7__chr10	0.933398	1.34025	1.43588	0.239759
Rpl22__chr4	1.68884	2.05138	1.21467	0.239829
Banf1__chr19	0.93361	1.18053	1.26448	0.239837
F13a1__chr13	3.31586	4.57867	1.38084	0.240285
Akr1a1__chr4	3.98261	2.3718	0.59554	0.240596
Tubb6__chr18	0.937001	1.23901	1.32231	0.241081
Marcks__chr10	2.7402	1.26518	0.461712	0.24141
Uqcrb__chr13	0.938214	1.04845	1.1175	0.241527
Purb__chr11	0.940677	1.03596	1.10129	0.242431
Psmb6__chr11	0.941201	1.07793	1.14527	0.242624
Rap1a__chr3	0.941518	1.03525	1.09956	0.24274
Eef1b2__chr1	2.72974	1.87294	0.686125	0.243266
Myl2__chr5	1.41196	0.558874	0.395814	0.243637
Gnai2__chr9	6.31814	4.90096	0.775697	0.244626
Dusp1__chr17	2.51698	3.90305	1.55069	0.246048
Ccr1__chr9	0.950828	1.88298	1.98036	0.24616
Hspa8__chr9	5.92933	7.16309	1.20808	0.246307
Ndufa2__chr18	0.951351	1.03721	1.09025	0.246352
Lyve1__chr7	1.39983	0.85282	0.60923	0.24661
Fosb__chr7	1.71552	2.49796	1.45609	0.246875
Glrx__chr13	0.953857	1.51697	1.59035	0.247273
Cct6a__chr5	0.956367	1.05461	1.10272	0.248195
Rpl38__chr11	3.36527	4.58642	1.36287	0.249367
Grina__chr15	0.959595	1.69742	1.76889	0.249382
Rpl36__chr17	1.72591	2.2509	1.30418	0.249628
Trem2__chr17	1.3872	0.787187	0.567466	0.249747
Aldh2__chr5	1.38678	0.642506	0.463308	0.249851
Clic1__chr17	1.72779	2.07428	1.20054	0.250125
Prdx1__chr4	3.91729	2.21246	0.564793	0.250409
Lgmn__chr12	5.10527	3.46591	0.678889	0.250477
Hn1__chr11	0.963817	1.25663	1.3038	0.250934
Tpp1__chr7	1.38065	0.899822	0.65174	0.251388
Larp1__chr11	0.965372	1.21699	1.26064	0.251506
Hmgn2__chr4	0.966048	1.06197	1.09929	0.251754
Cct2__chr10	0.968941	1.13316	1.16949	0.252818
Cox6a1__chr5	1.73899	2.06231	1.18592	0.253099
Chmp2a__chr7	0.969995	1.1856	1.22228	0.253206
Rpn1__chr6	0.971252	1.00095	1.03058	0.253668
Kif5b__chr18	0.971311	1.28661	1.32461	0.25369
Selplg__chr5	1.37015	0.80626	0.588445	0.25404
Klf13__chr7	0.97304	1.08911	1.11929	0.254326
Hnrnpm__chr17	0.974293	1.1654	1.19615	0.254786
Rpl24__chr16	2.55825	3.04045	1.18849	0.254935
Sirpa__chr2	2.66529	1.97313	0.740306	0.254981
Fkbp1a__chr2	1.74642	2.12845	1.21875	0.255074
Ehbp1l1__chr19	0.975199	1.06713	1.09427	0.255119
Mbnl1__chr3	1.36449	0.934406	0.684802	0.255483
Nfic__chr10	1.35947	0.921469	0.677813	0.256768
Ier2__chr8	0.981796	1.39793	1.42384	0.257546
Atp1a1__chr3	0.982314	1.47904	1.50567	0.257737
Ucp2__chr7	4.26893	5.35282	1.2539	0.258162
Atp5k__chr5	0.985851	1.10514	1.121	0.259038
Hcls1__chr16	0.986434	1.12215	1.13758	0.259252
Cd36__chr5	2.64107	1.30214	0.493035	0.259507
Pdia6__chr12	1.76397	2.13732	1.21165	0.259749
Hspb9__chr11	0.302596	0.364351	1.20408	0.261107
Gm16701__chr1	0.302596	0.359853	1.18922	0.261107
Csrnp3__chr2	0.302596	0.354998	1.17317	0.261107
Lman1l__chr9	0.302596	0.352308	1.16428	0.261107
Ear11__chr14	0.302596	0.345225	1.14088	0.261107
Slc26a7__chr4	0.302596	0.343718	1.1359	0.261107
Wdr17__chr8	0.302596	0.343718	1.1359	0.261107
Olfr560__chr7	0.302596	0.339834	1.12306	0.261107
Slc16a14__chr1	0.302596	0.326683	1.0796	0.261107
Bmp8b__chr4	0.302596	0.324517	1.07244	0.261107
Aknad1__chr3	0.302596	0.324188	1.07135	0.261107
Gm5878__chr6	0.302596	0.323635	1.06953	0.261107
Plekhs1__chr19	0.302596	0.322577	1.06603	0.261107
Lrrc3__chr10	0.302596	0.322217	1.06484	0.261107
Gtsf1__chr15	0.302596	0.321649	1.06296	0.261107
Gjb3__chr4	0.302596	0.317896	1.05056	0.261107
Klk9__chr7	0.302596	0.31758	1.04952	0.261107
Gata3__chr2	0.302596	0.316335	1.0454	0.261107
4933440J02Rik__chr10	0.302596	0.315697	1.04329	0.261107
Cecr6__chr6	0.302596	0.315697	1.04329	0.261107
Ppp1r3g__chr13	0.302596	0.315697	1.04329	0.261107
AI661453__chr17	0.302596	0.315449	1.04247	0.261107
Gfi1__chr5	0.302596	0.314744	1.04015	0.261107
Dmrta1__chr4	0.302596	0.31464	1.0398	0.261107
Ear6__chr14	0.302596	0.31464	1.0398	0.261107
Gm13498__chr2	0.302596	0.31464	1.0398	0.261107
Tex29__chr8	0.302596	0.314189	1.03831	0.261107
D330050I16Rik__chr19	0.302596	0.313983	1.03763	0.261107
Pkd1l3__chr8	0.302596	0.313493	1.03601	0.261107
Rnf223__chr4	0.302596	0.313493	1.03601	0.261107
1700020L24Rik__chr11	0.302596	0.313369	1.0356	0.261107
C730036E19Rik__chr1	0.302596	0.313368	1.0356	0.261107
Ccdc38__chr10	0.302596	0.313368	1.0356	0.261107
Rln1__chr19	0.302596	0.313368	1.0356	0.261107
Smim6__chr11	0.302596	0.313368	1.0356	0.261107
Bcl2a1c__chr9	0.302596	0.312931	1.03415	0.261107
Foxl2os__chr9	0.302596	0.312931	1.03415	0.261107
Gm13845__chr6	0.302596	0.312931	1.03415	0.261107
Serinc4__chr2	0.302596	0.312931	1.03415	0.261107
Ube2cbp__chr9	0.302596	0.312931	1.03415	0.261107
1700120G07Rik__chr7	0.302596	0.312587	1.03302	0.261107
Fam71f2__chr6	0.302596	0.312587	1.03302	0.261107
Sypl2__chr3	0.302596	0.312587	1.03302	0.261107
Wfikkn1__chr17	0.302596	0.312587	1.03302	0.261107
A430093F15Rik__chr19	0.302596	0.312266	1.03196	0.261107
Acvr1b__chr15	0.302596	0.312115	1.03146	0.261107
Elavl4__chr4	0.302596	0.312115	1.03146	0.261107
Lhx4__chr1	0.302596	0.312115	1.03146	0.261107
Doc2a__chr7	0.302596	0.311887	1.0307	0.261107
Itih2__chr2	0.302596	0.311816	1.03047	0.261107
6030407O03Rik__chr1	0.302596	0.311705	1.0301	0.261107
Fpr-rs6__chr17	0.302596	0.311705	1.0301	0.261107
Gm13544__chr2	0.302596	0.311705	1.0301	0.261107
Prl5a1__chr13	0.302596	0.311705	1.0301	0.261107
AI197445__chr13	0.302596	0.311382	1.02904	0.261107
Cxcl11__chr5	0.302596	0.311382	1.02904	0.261107
Mir3064__chr11	0.302596	0.311382	1.02904	0.261107
Ocm__chr5	0.302596	0.311382	1.02904	0.261107
Snord19__chr14	0.302596	0.311382	1.02904	0.261107
Txk__chr5	0.302596	0.311382	1.02904	0.261107
Gm15698__chr11	0.302596	0.31109	1.02807	0.261107
Grem1__chr2	0.302596	0.31109	1.02807	0.261107
Lipc__chr9	0.302596	0.31109	1.02807	0.261107
Mir15a__chr14	0.302596	0.31109	1.02807	0.261107
Slc1a1__chr19	0.302596	0.31109	1.02807	0.261107
Ccdc103__chr11	0.302596	0.310968	1.02767	0.261107
Chrna3__chr9	0.302596	0.310968	1.02767	0.261107
Dpys__chr15	0.302596	0.310968	1.02767	0.261107
Tiam2__chr17	0.302596	0.31078	1.02705	0.261107
Cebpe__chr14	0.302596	0.309916	1.02419	0.261107
Gm12238__chr11	0.302596	0.309916	1.02419	0.261107
Rps15a-ps4__chr4	0.302596	0.309742	1.02362	0.261107
Unc5c__chr3	0.302596	0.309525	1.0229	0.261107
Cd226__chr18	0.302596	0.309136	1.02161	0.261107
Pbx4__chr8	0.302596	0.309136	1.02161	0.261107
Ap3b2__chr7	0.302596	0.309095	1.02148	0.261107
Gm4532__chr7	0.302596	0.309095	1.02148	0.261107
Gm6787__chrX	0.302596	0.309095	1.02148	0.261107
Gsdma__chr11	0.302596	0.309095	1.02148	0.261107
Shisa6__chr11	0.302596	0.309095	1.02148	0.261107
Usp44__chr10	0.302596	0.309095	1.02148	0.261107
Vmn2r120__chr17	0.302596	0.309095	1.02148	0.261107
Vmn2r124__chr17	0.302596	0.309095	1.02148	0.261107
Vmn2r65__chr7	0.302596	0.309095	1.02148	0.261107
Avpr1a__chr10	0.302596	0.308977	1.02109	0.261107
Tssk6__chr8	0.302596	0.308977	1.02109	0.261107
Vmn2r76__chr7	0.302596	0.308977	1.02109	0.261107
Epha3__chr16	0.302596	0.308947	1.02099	0.261107
Fabp1__chr6	0.302596	0.308947	1.02099	0.261107
Pm20d1__chr1	0.302596	0.308947	1.02099	0.261107
Prss50__chr9	0.302596	0.308947	1.02099	0.261107
Fbxw19__chr9	0.302596	0.308833	1.02061	0.261107
Dkk1__chr19	0.302596	0.308728	1.02027	0.261107
Igf2as__chr7	0.302596	0.30868	1.02011	0.261107
Sept5__chr16	0.302596	0.30868	1.02011	0.261107
Crhbp__chr13	0.302596	0.30832	1.01892	0.261107
Ell3__chr2	0.302596	0.30832	1.01892	0.261107
Mir186__chr3	0.302596	0.30829	1.01882	0.261107
Rfpl3s__chr9	0.302596	0.30829	1.01882	0.261107
Snord38a__chr4	0.302596	0.30829	1.01882	0.261107
6430531B16Rik__chr7	0.302596	0.307975	1.01778	0.261107
Acsm1__chr7	0.302596	0.307975	1.01778	0.261107
Gm5148__chr3	0.302596	0.307975	1.01778	0.261107
Gm7244__chr9	0.302596	0.307975	1.01778	0.261107
Ltb4r2__chr14	0.302596	0.307975	1.01778	0.261107
Pkhd1l1__chr15	0.302596	0.307975	1.01778	0.261107
Speer5-ps1__chr10	0.302596	0.307975	1.01778	0.261107
5830473C10Rik__chr5	0.302596	0.307591	1.01651	0.261107
A230057D06Rik__chr7	0.302596	0.307591	1.01651	0.261107
Abca14__chr7	0.302596	0.307591	1.01651	0.261107
C87414__chr5	0.302596	0.307591	1.01651	0.261107
Elfn2__chr15	0.302596	0.307591	1.01651	0.261107
Henmt1__chr3	0.302596	0.307591	1.01651	0.261107
St8sia3__chr18	0.302596	0.307591	1.01651	0.261107
Tph1__chr7	0.302596	0.307591	1.01651	0.261107
Trim42__chr9	0.302596	0.307591	1.01651	0.261107
6720468P15Rik__chr19	0.302596	0.307018	1.01461	0.261107
Gm21945__chr17	0.302596	0.307018	1.01461	0.261107
Gm4759__chr7	0.302596	0.307018	1.01461	0.261107
Prrt2__chr7	0.302596	0.307018	1.01461	0.261107
Apof__chr10	0.302596	0.306645	1.01338	0.261107
Chrna1__chr2	0.302596	0.306645	1.01338	0.261107
Epb4.2__chr2	0.302596	0.306645	1.01338	0.261107
Snora19__chr19	0.302596	0.306645	1.01338	0.261107
4930447C04Rik__chr12	0.302596	0.306358	1.01243	0.261107
Wdr65__chr4	0.302596	0.306358	1.01243	0.261107
3110021A11Rik__chr6	0.302596	0.306125	1.01166	0.261107
4933411E08Rik__chr10	0.302596	0.306125	1.01166	0.261107
5330417C22Rik__chr3	0.302596	0.306125	1.01166	0.261107
Hormad1__chr3	0.302596	0.306125	1.01166	0.261107
Naip7__chr13	0.302596	0.306125	1.01166	0.261107
Vmn2r43__chr7	0.302596	0.306125	1.01166	0.261107
Acsbg1__chr9	0.302596	0.306067	1.01147	0.261107
AU023762__chr9	0.302596	0.306067	1.01147	0.261107
Echdc1__chr10	0.302596	0.306067	1.01147	0.261107
Gm7444__chr9	0.302596	0.306067	1.01147	0.261107
Gria2__chr3	0.302596	0.306067	1.01147	0.261107
Hist1h4b__chr13	0.302596	0.306067	1.01147	0.261107
Pspn__chr17	0.302596	0.306067	1.01147	0.261107
2810429I04Rik__chr13	0.302596	0.306	1.01125	0.261107
Cntd1__chr11	0.302596	0.306	1.01125	0.261107
Olfr1143__chr2	0.302596	0.306	1.01125	0.261107
Ptprz1__chr6	0.302596	0.306	1.01125	0.261107
Ube2d2b__chr5	0.302596	0.306	1.01125	0.261107
A130049A11Rik__chr3	0.302596	0.305866	1.01081	0.261107
Kera__chr10	0.302596	0.305866	1.01081	0.261107
Klri1__chr6	0.302596	0.305866	1.01081	0.261107
Mira__chr6	0.302596	0.305866	1.01081	0.261107
Zfp831__chr2	0.302596	0.305866	1.01081	0.261107
Esr2__chr12	0.302596	0.305693	1.01023	0.261107
Fank1__chr7	0.302596	0.305693	1.01023	0.261107
Mettl7a2__chr15	0.302596	0.305693	1.01023	0.261107
Mrgprx2__chr7	0.302596	0.305693	1.01023	0.261107
Olfr1058__chr2	0.302596	0.305693	1.01023	0.261107
Slc18a2__chr19	0.302596	0.305693	1.01023	0.261107
Sult1e1__chr5	0.302596	0.305693	1.01023	0.261107
Atp2b2__chr6	0.302596	0.305638	1.01005	0.261107
Csmd3__chr15	0.302596	0.305638	1.01005	0.261107
D130009I18Rik__chr14	0.302596	0.305638	1.01005	0.261107
Dppa2__chr16	0.302596	0.305638	1.01005	0.261107
Ncr1__chr7	0.302596	0.305638	1.01005	0.261107
Rab3c__chr13	0.302596	0.305638	1.01005	0.261107
9330159F19Rik__chr10	0.302596	0.305458	1.00946	0.261107
9830132P13Rik__chr3	0.302596	0.305458	1.00946	0.261107
Cts8__chr13	0.302596	0.305458	1.00946	0.261107
Gm10012__chr17	0.302596	0.305458	1.00946	0.261107
Gm6289__chr3	0.302596	0.305458	1.00946	0.261107
Krt24__chr11	0.302596	0.305458	1.00946	0.261107
Zfand4__chr6	0.302596	0.305458	1.00946	0.261107
0610005C13Rik__chr7	0.302596	0.302596	1	0.261107
0610010B08Rik__chr2	0.302596	0.302596	1	0.261107
0610012H03Rik__chr2	0.302596	0.302596	1	0.261107
0610039K10Rik__chr2	0.302596	0.302596	1	0.261107
0610040F04Rik__chr6	0.302596	0.302596	1	0.261107
0610043K17Rik__chr4	0.302596	0.302596	1	0.261107
1110002L01Rik__chr12	0.302596	0.302596	1	0.261107
1110017D15Rik__chr4	0.302596	0.302596	1	0.261107
1110020A21Rik__chr17	0.302596	0.302596	1	0.261107
1110028F11Rik__chr11	0.302596	0.302596	1	0.261107
1110032F04Rik__chr3	0.302596	0.302596	1	0.261107
1110036E04Rik__chr9	0.302596	0.302596	1	0.261107
1190003J15Rik__chr7	0.302596	0.302596	1	0.261107
1190003K10Rik__chr13	0.302596	0.302596	1	0.261107
1300017J02Rik__chr9	0.302596	0.302596	1	0.261107
1500002O10Rik__chr2	0.302596	0.302596	1	0.261107
1500009C09Rik__chr15	0.302596	0.302596	1	0.261107
1500015L24Rik__chr19	0.302596	0.302596	1	0.261107
1500016L03Rik__chr11	0.302596	0.302596	1	0.261107
1500017E21Rik__chr19	0.302596	0.302596	1	0.261107
1600002D24Rik__chr16	0.302596	0.302596	1	0.261107
1600016N20Rik__chr7	0.302596	0.302596	1	0.261107
1600023N17Rik__chr5	0.302596	0.302596	1	0.261107
1700001J11Rik__chr9	0.302596	0.302596	1	0.261107
1700001L19Rik__chr13	0.302596	0.302596	1	0.261107
1700001O22Rik__chr2	0.302596	0.302596	1	0.261107
1700003C15Rik__chr5	0.302596	0.302596	1	0.261107
1700003D09Rik__chr11	0.302596	0.302596	1	0.261107
1700003E16Rik__chr6	0.302596	0.302596	1	0.261107
1700003F17Rik__chr11	0.302596	0.302596	1	0.261107
1700003H04Rik__chr3	0.302596	0.302596	1	0.261107
1700003L19Rik__chr16	0.302596	0.302596	1	0.261107
1700003M02Rik__chr4	0.302596	0.302596	1	0.261107
1700003P14Rik__chr13	0.302596	0.302596	1	0.261107
1700006A11Rik__chr3	0.302596	0.302596	1	0.261107
1700006E09Rik__chr11	0.302596	0.302596	1	0.261107
1700006F04Rik__chr14	0.302596	0.302596	1	0.261107
1700007B14Rik__chr8	0.302596	0.302596	1	0.261107
1700007G11Rik__chr5	0.302596	0.302596	1	0.261107
1700008F21Rik__chr8	0.302596	0.302596	1	0.261107
1700008I05Rik__chrX	0.302596	0.302596	1	0.261107
1700009C05Rik__chr6	0.302596	0.302596	1	0.261107
1700009N14Rik__chr4	0.302596	0.302596	1	0.261107
1700010B08Rik__chr2	0.302596	0.302596	1	0.261107
1700010D01Rik__chrX	0.302596	0.302596	1	0.261107
1700010I02Rik__chr3	0.302596	0.302596	1	0.261107
1700010J16Rik__chr10	0.302596	0.302596	1	0.261107
1700011E24Rik__chr17	0.302596	0.302596	1	0.261107
1700012B07Rik__chr11	0.302596	0.302596	1	0.261107
1700012I11Rik__chr15	0.302596	0.302596	1	0.261107
1700013G23Rik__chr11	0.302596	0.302596	1	0.261107
1700013H16Rik__chrX	0.302596	0.302596	1	0.261107
1700015E13Rik__chr1	0.302596	0.302596	1	0.261107
1700015F17Rik__chr5	0.302596	0.302596	1	0.261107
1700016C15Rik__chr1	0.302596	0.302596	1	0.261107
1700016H13Rik__chr5	0.302596	0.302596	1	0.261107
1700016L04Rik__chr10	0.302596	0.302596	1	0.261107
1700016L21Rik__chr1	0.302596	0.302596	1	0.261107
1700017D01Rik__chr19	0.302596	0.302596	1	0.261107
1700017G19Rik__chr3	0.302596	0.302596	1	0.261107
1700017J07Rik__chr2	0.302596	0.302596	1	0.261107
1700017N19Rik__chr10	0.302596	0.302596	1	0.261107
1700018A04Rik__chr13	0.302596	0.302596	1	0.261107
1700018B08Rik__chr8	0.302596	0.302596	1	0.261107
1700018B24Rik__chr3	0.302596	0.302596	1	0.261107
1700018C11Rik__chr4	0.302596	0.302596	1	0.261107
1700019B21Rik__chrX	0.302596	0.302596	1	0.261107
1700019G24Rik__chr6	0.302596	0.302596	1	0.261107
1700019L03Rik__chr2	0.302596	0.302596	1	0.261107
1700019M22Rik__chr12	0.302596	0.302596	1	0.261107
1700019N19Rik__chr19	0.302596	0.302596	1	0.261107
1700020D05Rik__chr19	0.302596	0.302596	1	0.261107
1700020M21Rik__chr9	0.302596	0.302596	1	0.261107
1700021F07Rik__chr2	0.302596	0.302596	1	0.261107
1700021N21Rik__chr4	0.302596	0.302596	1	0.261107
1700022A22Rik__chr15	0.302596	0.302596	1	0.261107
1700022I11Rik__chr4	0.302596	0.302596	1	0.261107
1700023C21Rik__chr11	0.302596	0.302596	1	0.261107
1700023E05Rik__chr5	0.302596	0.302596	1	0.261107
1700023F02Rik__chr10	0.302596	0.302596	1	0.261107
1700023F06Rik__chr11	0.302596	0.302596	1	0.261107
1700024B18Rik__chr14	0.302596	0.302596	1	0.261107
1700024F13Rik__chr13	0.302596	0.302596	1	0.261107
1700024G13Rik__chr14	0.302596	0.302596	1	0.261107
1700024P16Rik__chr4	0.302596	0.302596	1	0.261107
1700025B11Rik__chr15	0.302596	0.302596	1	0.261107
1700025M24Rik__chr5	0.302596	0.302596	1	0.261107
1700026D11Rik__chr2	0.302596	0.302596	1	0.261107
1700027A15Rik__chr1	0.302596	0.302596	1	0.261107
1700027F09Rik__chr5	0.302596	0.302596	1	0.261107
1700027I24Rik__chr9	0.302596	0.302596	1	0.261107
1700028B04Rik__chr7	0.302596	0.302596	1	0.261107
1700028K03Rik__chr5	0.302596	0.302596	1	0.261107
1700028M03Rik__chr3	0.302596	0.302596	1	0.261107
1700028P14Rik__chr19	0.302596	0.302596	1	0.261107
1700028P15Rik__chr2	0.302596	0.302596	1	0.261107
1700029B22Rik__chr7	0.302596	0.302596	1	0.261107
1700029I15Rik__chr2	0.302596	0.302596	1	0.261107
1700029M20Rik__chr4	0.302596	0.302596	1	0.261107
1700030F18Rik__chr15	0.302596	0.302596	1	0.261107
1700030L20Rik__chr3	0.302596	0.302596	1	0.261107
1700030M09Rik__chr8	0.302596	0.302596	1	0.261107
1700030N03Rik__chr19	0.302596	0.302596	1	0.261107
1700030O20Rik__chr10	0.302596	0.302596	1	0.261107
1700031A10Rik__chr17	0.302596	0.302596	1	0.261107
1700031F05Rik__chrX	0.302596	0.302596	1	0.261107
1700031M16Rik__chr15	0.302596	0.302596	1	0.261107
1700031P21Rik__chr12	0.302596	0.302596	1	0.261107
1700034E13Rik__chr18	0.302596	0.302596	1	0.261107
1700034I23Rik__chr3	0.302596	0.302596	1	0.261107
1700034J05Rik__chr6	0.302596	0.302596	1	0.261107
1700034P13Rik__chr1	0.302596	0.302596	1	0.261107
1700036G14Rik__chr3	0.302596	0.302596	1	0.261107
1700039E22Rik__chr19	0.302596	0.302596	1	0.261107
1700040N02Rik__chr2	0.302596	0.302596	1	0.261107
1700041M19Rik__chr16	0.302596	0.302596	1	0.261107
1700042B14Rik__chrX	0.302596	0.302596	1	0.261107
1700042G15Rik__chr4	0.302596	0.302596	1	0.261107
1700042O10Rik__chr11	0.302596	0.302596	1	0.261107
1700045H11Rik__chr4	0.302596	0.302596	1	0.261107
1700045I19Rik__chrX	0.302596	0.302596	1	0.261107
1700046C09Rik__chr11	0.302596	0.302596	1	0.261107
1700047E10Rik__chr14	0.302596	0.302596	1	0.261107
1700047L14Rik__chr5	0.302596	0.302596	1	0.261107
1700048M11Rik__chr16	0.302596	0.302596	1	0.261107
1700052I22Rik__chr12	0.302596	0.302596	1	0.261107
1700054A03Rik__chr19	0.302596	0.302596	1	0.261107
1700054M17Rik__chr2	0.302596	0.302596	1	0.261107
1700057G04Rik__chr9	0.302596	0.302596	1	0.261107
1700057H15Rik__chr4	0.302596	0.302596	1	0.261107
1700058G18Rik__chr10	0.302596	0.302596	1	0.261107
1700060C16Rik__chr6	0.302596	0.302596	1	0.261107
1700060C20Rik__chr2	0.302596	0.302596	1	0.261107
1700061F12Rik__chr2	0.302596	0.302596	1	0.261107
1700061I17Rik__chr3	0.302596	0.302596	1	0.261107
1700063A18Rik__chr1	0.302596	0.302596	1	0.261107
1700064J06Rik__chr10	0.302596	0.302596	1	0.261107
1700065I17Rik__chr18	0.302596	0.302596	1	0.261107
1700065J11Rik__chr6	0.302596	0.302596	1	0.261107
1700065O20Rik__chr18	0.302596	0.302596	1	0.261107
1700066B17Rik__chr1	0.302596	0.302596	1	0.261107
1700066J24Rik__chr4	0.302596	0.302596	1	0.261107
1700066N21Rik__chr5	0.302596	0.302596	1	0.261107
1700066O22Rik__chr18	0.302596	0.302596	1	0.261107
1700069L16Rik__chr5	0.302596	0.302596	1	0.261107
1700074H08Rik__chr13	0.302596	0.302596	1	0.261107
1700074P13Rik__chr6	0.302596	0.302596	1	0.261107
1700080E11Rik__chr9	0.302596	0.302596	1	0.261107
1700081H22Rik__chr7	0.302596	0.302596	1	0.261107
1700084C01Rik__chr1	0.302596	0.302596	1	0.261107
1700085B03Rik__chr5	0.302596	0.302596	1	0.261107
1700085C21Rik__chr12	0.302596	0.302596	1	0.261107
1700088E04Rik__chr15	0.302596	0.302596	1	0.261107
1700092E19Rik__chr13	0.302596	0.302596	1	0.261107
1700092K14Rik__chr11	0.302596	0.302596	1	0.261107
1700095B22Rik__chr3	0.302596	0.302596	1	0.261107
1700101E01Rik__chr2	0.302596	0.302596	1	0.261107
1700104A03Rik__chr9	0.302596	0.302596	1	0.261107
1700105P06Rik__chr19	0.302596	0.302596	1	0.261107
1700108J01Rik__chr14	0.302596	0.302596	1	0.261107
1700109F18Rik__chr2	0.302596	0.302596	1	0.261107
1700109G14Rik__chr14	0.302596	0.302596	1	0.261107
1700109G15Rik__chr11	0.302596	0.302596	1	0.261107
1700110C19Rik__chr17	0.302596	0.302596	1	0.261107
1700110M21Rik__chr14	0.302596	0.302596	1	0.261107
1700111N16Rik__chrX	0.302596	0.302596	1	0.261107
1700112H15Rik__chr1	0.302596	0.302596	1	0.261107
1700112J05Rik__chr5	0.302596	0.302596	1	0.261107
1700113H08Rik__chr10	0.302596	0.302596	1	0.261107
1700119H24Rik__chr16	0.302596	0.302596	1	0.261107
1700120E14Rik__chr18	0.302596	0.302596	1	0.261107
1700121N20Rik__chr12	0.302596	0.302596	1	0.261107
1700122O11Rik__chr17	0.302596	0.302596	1	0.261107
1700123K08Rik__chr5	0.302596	0.302596	1	0.261107
1700125G02Rik__chr4	0.302596	0.302596	1	0.261107
1700125G22Rik__chr3	0.302596	0.302596	1	0.261107
1700125H20Rik__chr11	0.302596	0.302596	1	0.261107
1700128A07Rik__chr14	0.302596	0.302596	1	0.261107
1700129C05Rik__chr14	0.302596	0.302596	1	0.261107
1810008I18Rik__chr7	0.302596	0.302596	1	0.261107
1810012K16Rik__chr8	0.302596	0.302596	1	0.261107
1810018F18Rik__chr19	0.302596	0.302596	1	0.261107
1810019J16Rik__chr4	0.302596	0.302596	1	0.261107
1810020O05Rik__chr6	0.302596	0.302596	1	0.261107
1810035I16Rik__chr4	0.302596	0.302596	1	0.261107
1810046K07Rik__chr9	0.302596	0.302596	1	0.261107
1810065E05Rik__chr11	0.302596	0.302596	1	0.261107
2010001E11Rik__chr10	0.302596	0.302596	1	0.261107
2010003K11Rik__chr19	0.302596	0.302596	1	0.261107
2010009K17Rik__chr2	0.302596	0.302596	1	0.261107
2010010A06Rik__chr18	0.302596	0.302596	1	0.261107
2010106E10Rik__chrX	0.302596	0.302596	1	0.261107
2010107G12Rik__chr6	0.302596	0.302596	1	0.261107
2010107G23Rik__chr10	0.302596	0.302596	1	0.261107
2010109A12Rik__chr5	0.302596	0.302596	1	0.261107
2010300C02Rik__chr1	0.302596	0.302596	1	0.261107
2210409E12Rik__chr11	0.302596	0.302596	1	0.261107
2210414B05Rik__chr4	0.302596	0.302596	1	0.261107
2210417A02Rik__chr5	0.302596	0.302596	1	0.261107
2210420H20Rik__chr18	0.302596	0.302596	1	0.261107
2300002M23Rik__chr17	0.302596	0.302596	1	0.261107
2300003K06Rik__chr11	0.302596	0.302596	1	0.261107
2300005B03Rik__chr15	0.302596	0.302596	1	0.261107
2310001K24Rik__chr2	0.302596	0.302596	1	0.261107
2310002D06Rik__chr12	0.302596	0.302596	1	0.261107
2310002F09Rik__chr7	0.302596	0.302596	1	0.261107
2310005E17Rik__chr13	0.302596	0.302596	1	0.261107
2310007L24Rik__chr11	0.302596	0.302596	1	0.261107
2310014F07Rik__chr9	0.302596	0.302596	1	0.261107
2310015D24Rik__chr16	0.302596	0.302596	1	0.261107
2310016D03Rik__chr12	0.302596	0.302596	1	0.261107
2310020H05Rik__chr13	0.302596	0.302596	1	0.261107
2310030G06Rik__chr9	0.302596	0.302596	1	0.261107
2310034C09Rik__chr16	0.302596	0.302596	1	0.261107
2310043O21Rik__chr15	0.302596	0.302596	1	0.261107
2310057J18Rik__chr10	0.302596	0.302596	1	0.261107
2310061N02Rik__chr16	0.302596	0.302596	1	0.261107
2310065F04Rik__chr11	0.302596	0.302596	1	0.261107
2410017I17Rik__chr17	0.302596	0.302596	1	0.261107
2410137F16Rik__chr5	0.302596	0.302596	1	0.261107
2410137M14Rik__chr17	0.302596	0.302596	1	0.261107
2410141K09Rik__chr13	0.302596	0.302596	1	0.261107
2510003D18Rik__chr3	0.302596	0.302596	1	0.261107
2610017I09Rik__chr1	0.302596	0.302596	1	0.261107
2610027K06Rik__chr11	0.302596	0.302596	1	0.261107
2610028H24Rik__chr10	0.302596	0.302596	1	0.261107
2610035F20Rik__chr14	0.302596	0.302596	1	0.261107
2610100L16Rik__chr3	0.302596	0.302596	1	0.261107
2610204G22Rik__chr4	0.302596	0.302596	1	0.261107
2610206C17Rik__chr7	0.302596	0.302596	1	0.261107
2610316D01Rik__chr3	0.302596	0.302596	1	0.261107
2700046A07Rik__chr18	0.302596	0.302596	1	0.261107
2700081L22Rik__chr4	0.302596	0.302596	1	0.261107
2700086A05Rik__chr6	0.302596	0.302596	1	0.261107
2810007J24Rik__chr7	0.302596	0.302596	1	0.261107
2810011L19Rik__chr12	0.302596	0.302596	1	0.261107
2810029C07Rik__chr12	0.302596	0.302596	1	0.261107
2810032G03Rik__chr12	0.302596	0.302596	1	0.261107
2810404M03Rik__chr8	0.302596	0.302596	1	0.261107
2810405F15Rik__chr2	0.302596	0.302596	1	0.261107
2810459M11Rik__chr1	0.302596	0.302596	1	0.261107
2810468N07Rik__chr17	0.302596	0.302596	1	0.261107
2810471M01Rik__chr11	0.302596	0.302596	1	0.261107
2900011O08Rik__chr16	0.302596	0.302596	1	0.261107
2900055J20Rik__chr18	0.302596	0.302596	1	0.261107
3010001F23Rik__chrX	0.302596	0.302596	1	0.261107
3100003L05Rik__chr7	0.302596	0.302596	1	0.261107
3110009F21Rik__chr12	0.302596	0.302596	1	0.261107
3110015C05Rik__chr13	0.302596	0.302596	1	0.261107
3110035E14Rik__chr1	0.302596	0.302596	1	0.261107
3110039I08Rik__chr9	0.302596	0.302596	1	0.261107
3110045C21Rik__chr1	0.302596	0.302596	1	0.261107
3110082J24Rik__chr5	0.302596	0.302596	1	0.261107
3200001D21Rik__chr12	0.302596	0.302596	1	0.261107
3830417A13Rik__chrX	0.302596	0.302596	1	0.261107
3930402G23Rik__chr8	0.302596	0.302596	1	0.261107
4632427E13Rik__chr7	0.302596	0.302596	1	0.261107
4632428C04Rik__chr16	0.302596	0.302596	1	0.261107
4732456N10Rik__chr15	0.302596	0.302596	1	0.261107
4732490B19Rik__chr11	0.302596	0.302596	1	0.261107
4833403I15Rik__chr18	0.302596	0.302596	1	0.261107
4833423E24Rik__chr2	0.302596	0.302596	1	0.261107
4833424O15Rik__chr3	0.302596	0.302596	1	0.261107
4921506M07Rik__chr12	0.302596	0.302596	1	0.261107
4921507L20Rik__chr2	0.302596	0.302596	1	0.261107
4921507P07Rik__chr6	0.302596	0.302596	1	0.261107
4921508D12Rik__chr2	0.302596	0.302596	1	0.261107
4921509C19Rik__chr2	0.302596	0.302596	1	0.261107
4921509O07Rik__chr13	0.302596	0.302596	1	0.261107
4921511C10Rik__chr3	0.302596	0.302596	1	0.261107
4921511C20Rik__chrX	0.302596	0.302596	1	0.261107
4921511H03Rik__chr5	0.302596	0.302596	1	0.261107
4921511I17Rik__chr12	0.302596	0.302596	1	0.261107
4921517D22Rik__chr13	0.302596	0.302596	1	0.261107
4921524L21Rik__chr18	0.302596	0.302596	1	0.261107
4921525B02Rik__chr14	0.302596	0.302596	1	0.261107
4921525O09Rik__chr13	0.302596	0.302596	1	0.261107
4921530D09Rik__chr2	0.302596	0.302596	1	0.261107
4921530L21Rik__chr14	0.302596	0.302596	1	0.261107
4921533I20Rik__chr18	0.302596	0.302596	1	0.261107
4921536K21Rik__chr11	0.302596	0.302596	1	0.261107
4921539E11Rik__chr4	0.302596	0.302596	1	0.261107
4922501L14Rik__chr3	0.302596	0.302596	1	0.261107
4922502D21Rik__chr6	0.302596	0.302596	1	0.261107
4922502N22Rik__chr6	0.302596	0.302596	1	0.261107
4922505E12Rik__chr1	0.302596	0.302596	1	0.261107
4930401C15Rik__chr10	0.302596	0.302596	1	0.261107
4930402F06Rik__chr2	0.302596	0.302596	1	0.261107
4930402F11Rik__chr7	0.302596	0.302596	1	0.261107
4930402K13Rik__chrX	0.302596	0.302596	1	0.261107
4930404A05Rik__chr16	0.302596	0.302596	1	0.261107
4930404A10Rik__chr11	0.302596	0.302596	1	0.261107
4930404H11Rik__chr12	0.302596	0.302596	1	0.261107
4930405A10Rik__chr14	0.302596	0.302596	1	0.261107
4930405A21Rik__chr2	0.302596	0.302596	1	0.261107
4930405J17Rik__chr10	0.302596	0.302596	1	0.261107
4930406D18Rik__chr3	0.302596	0.302596	1	0.261107
4930407I10Rik__chr15	0.302596	0.302596	1	0.261107
4930408F14Rik__chrX	0.302596	0.302596	1	0.261107
4930412B13Rik__chr2	0.302596	0.302596	1	0.261107
4930412O13Rik__chr2	0.302596	0.302596	1	0.261107
4930413G21Rik__chr7	0.302596	0.302596	1	0.261107
4930413M19Rik__chr14	0.302596	0.302596	1	0.261107
4930414N06Rik__chr19	0.302596	0.302596	1	0.261107
4930415L06Rik__chrX	0.302596	0.302596	1	0.261107
4930417O13Rik__chr6	0.302596	0.302596	1	0.261107
4930417O22Rik__chr11	0.302596	0.302596	1	0.261107
4930419G24Rik__chr3	0.302596	0.302596	1	0.261107
4930423M02Rik__chr4	0.302596	0.302596	1	0.261107
4930425K10Rik__chr5	0.302596	0.302596	1	0.261107
4930425O10Rik__chr3	0.302596	0.302596	1	0.261107
4930426D05Rik__chr18	0.302596	0.302596	1	0.261107
4930428O21Rik__chr5	0.302596	0.302596	1	0.261107
4930429D17Rik__chr5	0.302596	0.302596	1	0.261107
4930430A15Rik__chr2	0.302596	0.302596	1	0.261107
4930430D24Rik__chrX	0.302596	0.302596	1	0.261107
4930430F21Rik__chr15	0.302596	0.302596	1	0.261107
4930432K09Rik__chr5	0.302596	0.302596	1	0.261107
4930432K21Rik__chr8	0.302596	0.302596	1	0.261107
4930433B08Rik__chr3	0.302596	0.302596	1	0.261107
4930433I11Rik__chr7	0.302596	0.302596	1	0.261107
4930434J06Rik__chr14	0.302596	0.302596	1	0.261107
4930435E12Rik__chr16	0.302596	0.302596	1	0.261107
4930438E09Rik__chr14	0.302596	0.302596	1	0.261107
4930440C22Rik__chr1	0.302596	0.302596	1	0.261107
4930441J16Rik__chr2	0.302596	0.302596	1	0.261107
4930442J19Rik__chr2	0.302596	0.302596	1	0.261107
4930442L01Rik__chr3	0.302596	0.302596	1	0.261107
4930443O20Rik__chr2	0.302596	0.302596	1	0.261107
4930444F02Rik__chr10	0.302596	0.302596	1	0.261107
4930444G20Rik__chr10	0.302596	0.302596	1	0.261107
4930444M15Rik__chr14	0.302596	0.302596	1	0.261107
4930444P10Rik__chr1	0.302596	0.302596	1	0.261107
4930448F12Rik__chr13	0.302596	0.302596	1	0.261107
4930448H16Rik__chr5	0.302596	0.302596	1	0.261107
4930449E01Rik__chr14	0.302596	0.302596	1	0.261107
4930449E18Rik__chr19	0.302596	0.302596	1	0.261107
4930452B06Rik__chr14	0.302596	0.302596	1	0.261107
4930452G13Rik__chr14	0.302596	0.302596	1	0.261107
4930452N14Rik__chr1	0.302596	0.302596	1	0.261107
4930453H23Rik__chrX	0.302596	0.302596	1	0.261107
4930453L07Rik__chr8	0.302596	0.302596	1	0.261107
4930455D15Rik__chr18	0.302596	0.302596	1	0.261107
4930455H04Rik__chr3	0.302596	0.302596	1	0.261107
4930455J16Rik__chr13	0.302596	0.302596	1	0.261107
4930456L15Rik__chr4	0.302596	0.302596	1	0.261107
4930465A12Rik__chr4	0.302596	0.302596	1	0.261107
4930465M20Rik__chr12	0.302596	0.302596	1	0.261107
4930467D21Rik__chr5	0.302596	0.302596	1	0.261107
4930467E23Rik__chr8	0.302596	0.302596	1	0.261107
4930467K11Rik__chr10	0.302596	0.302596	1	0.261107
4930469G21Rik__chr1	0.302596	0.302596	1	0.261107
4930470P17Rik__chr2	0.302596	0.302596	1	0.261107
4930471G03Rik__chr18	0.302596	0.302596	1	0.261107
4930471I20Rik__chr2	0.302596	0.302596	1	0.261107
4930473O22Rik__chr10	0.302596	0.302596	1	0.261107
4930474M22Rik__chr17	0.302596	0.302596	1	0.261107
4930474N05Rik__chr14	0.302596	0.302596	1	0.261107
4930474N09Rik__chr12	0.302596	0.302596	1	0.261107
4930478P22Rik__chr5	0.302596	0.302596	1	0.261107
4930479D17Rik__chr6	0.302596	0.302596	1	0.261107
4930479M11Rik__chr7	0.302596	0.302596	1	0.261107
4930480K15Rik__chr17	0.302596	0.302596	1	0.261107
4930480M12Rik__chr12	0.302596	0.302596	1	0.261107
4930486F22Rik__chr10	0.302596	0.302596	1	0.261107
4930486I03Rik__chr1	0.302596	0.302596	1	0.261107
4930488L21Rik__chr8	0.302596	0.302596	1	0.261107
4930500F04Rik__chr5	0.302596	0.302596	1	0.261107
4930500L23Rik__chr5	0.302596	0.302596	1	0.261107
4930505A04Rik__chr11	0.302596	0.302596	1	0.261107
4930505G20Rik__chr14	0.302596	0.302596	1	0.261107
4930506C21Rik__chr17	0.302596	0.302596	1	0.261107
4930507D05Rik__chr10	0.302596	0.302596	1	0.261107
4930509E16Rik__chr9	0.302596	0.302596	1	0.261107
4930509J09Rik__chr3	0.302596	0.302596	1	0.261107
4930509K18Rik__chr4	0.302596	0.302596	1	0.261107
4930511E03Rik__chr6	0.302596	0.302596	1	0.261107
4930511M11Rik__chr5	0.302596	0.302596	1	0.261107
4930513N10Rik__chr8	0.302596	0.302596	1	0.261107
4930515B02Rik__chr4	0.302596	0.302596	1	0.261107
4930515G01Rik__chr5	0.302596	0.302596	1	0.261107
4930515L03Rik__chr2	0.302596	0.302596	1	0.261107
4930515L19Rik__chrX	0.302596	0.302596	1	0.261107
4930517E11Rik__chr2	0.302596	0.302596	1	0.261107
4930519D14Rik__chr13	0.302596	0.302596	1	0.261107
4930519F24Rik__chr9	0.302596	0.302596	1	0.261107
4930519G04Rik__chr5	0.302596	0.302596	1	0.261107
4930521E06Rik__chr1	0.302596	0.302596	1	0.261107
4930522H14Rik__chr4	0.302596	0.302596	1	0.261107
4930522O17Rik__chr4	0.302596	0.302596	1	0.261107
4930523O13Rik__chr15	0.302596	0.302596	1	0.261107
4930524C18Rik__chr14	0.302596	0.302596	1	0.261107
4930524N10Rik__chrX	0.302596	0.302596	1	0.261107
4930524O05Rik__chr19	0.302596	0.302596	1	0.261107
4930524O08Rik__chr9	0.302596	0.302596	1	0.261107
4930525M21Rik__chrX	0.302596	0.302596	1	0.261107
4930526D03Rik__chr2	0.302596	0.302596	1	0.261107
4930527F14Rik__chr14	0.302596	0.302596	1	0.261107
4930527G23Rik__chr18	0.302596	0.302596	1	0.261107
4930528P14Rik__chr2	0.302596	0.302596	1	0.261107
4930529C04Rik__chr3	0.302596	0.302596	1	0.261107
4930529L06Rik__chr16	0.302596	0.302596	1	0.261107
4930529M08Rik__chr2	0.302596	0.302596	1	0.261107
4930533P14Rik__chr1	0.302596	0.302596	1	0.261107
4930539C22Rik__chr3	0.302596	0.302596	1	0.261107
4930539M17Rik__chr3	0.302596	0.302596	1	0.261107
4930539N22Rik__chr3	0.302596	0.302596	1	0.261107
4930542C21Rik__chr16	0.302596	0.302596	1	0.261107
4930543E12Rik__chr7	0.302596	0.302596	1	0.261107
4930544G11Rik__chr6	0.302596	0.302596	1	0.261107
4930545E07Rik__chr18	0.302596	0.302596	1	0.261107
4930545L23Rik__chr2	0.302596	0.302596	1	0.261107
4930546C10Rik__chr18	0.302596	0.302596	1	0.261107
4930547C10Rik__chr4	0.302596	0.302596	1	0.261107
4930547E08Rik__chr2	0.302596	0.302596	1	0.261107
4930547E14Rik__chr16	0.302596	0.302596	1	0.261107
4930548G14Rik__chr15	0.302596	0.302596	1	0.261107
4930548H24Rik__chr5	0.302596	0.302596	1	0.261107
4930548K13Rik__chr4	0.302596	0.302596	1	0.261107
4930549C01Rik__chr4	0.302596	0.302596	1	0.261107
4930549G23Rik__chr18	0.302596	0.302596	1	0.261107
4930550L24Rik__chrX	0.302596	0.302596	1	0.261107
4930552N02Rik__chr4	0.302596	0.302596	1	0.261107
4930552P12Rik__chr19	0.302596	0.302596	1	0.261107
4930553E22Rik__chr16	0.302596	0.302596	1	0.261107
4930554C24Rik__chr9	0.302596	0.302596	1	0.261107
4930555B11Rik__chr2	0.302596	0.302596	1	0.261107
4930556N09Rik__chr10	0.302596	0.302596	1	0.261107
4930557J02Rik__chr5	0.302596	0.302596	1	0.261107
4930558J18Rik__chr1	0.302596	0.302596	1	0.261107
4930558K02Rik__chr1	0.302596	0.302596	1	0.261107
4930563D23Rik__chr16	0.302596	0.302596	1	0.261107
4930563E18Rik__chr18	0.302596	0.302596	1	0.261107
4930563E22Rik__chr11	0.302596	0.302596	1	0.261107
4930564B18Rik__chr14	0.302596	0.302596	1	0.261107
4930564C03Rik__chr17	0.302596	0.302596	1	0.261107
4930564G21Rik__chr10	0.302596	0.302596	1	0.261107
4930564K09Rik__chr3	0.302596	0.302596	1	0.261107
4930565D16Rik__chr3	0.302596	0.302596	1	0.261107
4930567J20Rik__chr16	0.302596	0.302596	1	0.261107
4930567K20Rik__chr10	0.302596	0.302596	1	0.261107
4930568D16Rik__chr2	0.302596	0.302596	1	0.261107
4930568E12Rik__chr9	0.302596	0.302596	1	0.261107
4930568G15Rik__chr1	0.302596	0.302596	1	0.261107
4930568K20Rik__chr5	0.302596	0.302596	1	0.261107
4930570G19Rik__chr3	0.302596	0.302596	1	0.261107
4930571K23Rik__chr7	0.302596	0.302596	1	0.261107
4930573O16Rik__chr2	0.302596	0.302596	1	0.261107
4930578N18Rik__chr16	0.302596	0.302596	1	0.261107
4930579F01Rik__chr3	0.302596	0.302596	1	0.261107
4930581F22Rik__chr9	0.302596	0.302596	1	0.261107
4930583K01Rik__chr7	0.302596	0.302596	1	0.261107
4930584F24Rik__chr5	0.302596	0.302596	1	0.261107
4930590J08Rik__chr6	0.302596	0.302596	1	0.261107
4930590L20Rik__chr1	0.302596	0.302596	1	0.261107
4930592A05Rik__chr15	0.302596	0.302596	1	0.261107
4930592I03Rik__chr18	0.302596	0.302596	1	0.261107
4930593A02Rik__chr3	0.302596	0.302596	1	0.261107
4930595M18Rik__chrX	0.302596	0.302596	1	0.261107
4930596M17Rik__chr9	0.302596	0.302596	1	0.261107
4930597G03Rik__chr14	0.302596	0.302596	1	0.261107
4931403G20Rik__chr12	0.302596	0.302596	1	0.261107
4931408C20Rik__chr1	0.302596	0.302596	1	0.261107
4931409K22Rik__chr5	0.302596	0.302596	1	0.261107
4931417E11Rik__chr6	0.302596	0.302596	1	0.261107
4931423N10Rik__chr2	0.302596	0.302596	1	0.261107
4931429I11Rik__chr9	0.302596	0.302596	1	0.261107
4931429P17Rik__chr13	0.302596	0.302596	1	0.261107
4931430N09Rik__chr6	0.302596	0.302596	1	0.261107
4931431C16Rik__chr5	0.302596	0.302596	1	0.261107
4931431F19Rik__chr7	0.302596	0.302596	1	0.261107
4931440J10Rik__chr14	0.302596	0.302596	1	0.261107
4931440L10Rik__chr1	0.302596	0.302596	1	0.261107
4932411E22Rik__chr11	0.302596	0.302596	1	0.261107
4932412D23Rik__chr16	0.302596	0.302596	1	0.261107
4932413F04Rik__chr9	0.302596	0.302596	1	0.261107
4932414J04Rik__chr11	0.302596	0.302596	1	0.261107
4932415M13Rik__chr17	0.302596	0.302596	1	0.261107
4932418E24Rik__chr2	0.302596	0.302596	1	0.261107
4932429P05Rik__chrX	0.302596	0.302596	1	0.261107
4932443I19Rik__chr8	0.302596	0.302596	1	0.261107
4932702P03Rik__chr13	0.302596	0.302596	1	0.261107
4933400A11Rik__chrX	0.302596	0.302596	1	0.261107
4933400B14Rik__chr17	0.302596	0.302596	1	0.261107
4933400F21Rik__chr1	0.302596	0.302596	1	0.261107
4933401H06Rik__chr3	0.302596	0.302596	1	0.261107
4933401P06Rik__chr5	0.302596	0.302596	1	0.261107
4933402C06Rik__chr7	0.302596	0.302596	1	0.261107
4933402J10Rik__chr5	0.302596	0.302596	1	0.261107
4933402J15Rik__chr14	0.302596	0.302596	1	0.261107
4933402P03Rik__chr11	0.302596	0.302596	1	0.261107
4933404G15Rik__chr16	0.302596	0.302596	1	0.261107
4933406C10Rik__chr12	0.302596	0.302596	1	0.261107
4933406G16Rik__chr11	0.302596	0.302596	1	0.261107
4933406J08Rik__chr2	0.302596	0.302596	1	0.261107
4933406J10Rik__chr7	0.302596	0.302596	1	0.261107
4933406K04Rik__chr12	0.302596	0.302596	1	0.261107
4933406M09Rik__chr1	0.302596	0.302596	1	0.261107
4933407E24Rik__chr4	0.302596	0.302596	1	0.261107
4933407I05Rik__chr9	0.302596	0.302596	1	0.261107
4933407L21Rik__chr1	0.302596	0.302596	1	0.261107
4933408J17Rik__chr10	0.302596	0.302596	1	0.261107
4933409G03Rik__chr2	0.302596	0.302596	1	0.261107
4933411K16Rik__chr19	0.302596	0.302596	1	0.261107
4933412O06Rik__chr13	0.302596	0.302596	1	0.261107
4933416C03Rik__chr10	0.302596	0.302596	1	0.261107
4933416M06Rik__chr13	0.302596	0.302596	1	0.261107
4933416M07Rik__chr8	0.302596	0.302596	1	0.261107
4933417A18Rik__chr13	0.302596	0.302596	1	0.261107
4933422A05Rik__chr9	0.302596	0.302596	1	0.261107
4933424G05Rik__chr18	0.302596	0.302596	1	0.261107
4933425B07Rik__chr14	0.302596	0.302596	1	0.261107
4933425H06Rik__chr6	0.302596	0.302596	1	0.261107
4933425L06Rik__chr13	0.302596	0.302596	1	0.261107
4933426D04Rik__chr5	0.302596	0.302596	1	0.261107
4933427D06Rik__chr6	0.302596	0.302596	1	0.261107
4933427I22Rik__chr4	0.302596	0.302596	1	0.261107
4933428C19Rik__chr4	0.302596	0.302596	1	0.261107
4933429O19Rik__chr14	0.302596	0.302596	1	0.261107
4933430M04Rik__chr11	0.302596	0.302596	1	0.261107
4933430N04Rik__chr8	0.302596	0.302596	1	0.261107
4933431G14Rik__chr6	0.302596	0.302596	1	0.261107
4933432I03Rik__chr14	0.302596	0.302596	1	0.261107
4933433F19Rik__chr8	0.302596	0.302596	1	0.261107
4933436E23Rik__chr1	0.302596	0.302596	1	0.261107
4933436I01Rik__chrX	0.302596	0.302596	1	0.261107
4933438B17Rik__chr5	0.302596	0.302596	1	0.261107
4933440M02Rik__chr7	0.302596	0.302596	1	0.261107
5031410I06Rik__chr5	0.302596	0.302596	1	0.261107
5033403H07Rik__chr5	0.302596	0.302596	1	0.261107
5033404E19Rik__chr1	0.302596	0.302596	1	0.261107
5033411D12Rik__chr13	0.302596	0.302596	1	0.261107
5330411J11Rik__chr2	0.302596	0.302596	1	0.261107
5330434G04Rik__chrX	0.302596	0.302596	1	0.261107
5330439B14Rik__chr6	0.302596	0.302596	1	0.261107
5430401F13Rik__chr6	0.302596	0.302596	1	0.261107
5430402O13Rik__chr6	0.302596	0.302596	1	0.261107
5430403N17Rik__chr8	0.302596	0.302596	1	0.261107
5430419D17Rik__chr7	0.302596	0.302596	1	0.261107
5430421N21Rik__chr15	0.302596	0.302596	1	0.261107
5430427M07Rik__chr12	0.302596	0.302596	1	0.261107
5430428K19Rik__chrX	0.302596	0.302596	1	0.261107
5730405O15Rik__chrX	0.302596	0.302596	1	0.261107
5730412P04Rik__chrX	0.302596	0.302596	1	0.261107
5730420D15Rik__chr10	0.302596	0.302596	1	0.261107
5730435O14Rik__chr10	0.302596	0.302596	1	0.261107
5730457N03Rik__chr6	0.302596	0.302596	1	0.261107
5730488B01Rik__chr4	0.302596	0.302596	1	0.261107
5730522E02Rik__chr11	0.302596	0.302596	1	0.261107
5830403L16Rik__chr1	0.302596	0.302596	1	0.261107
5830403M04Rik__chr5	0.302596	0.302596	1	0.261107
5830418P13Rik__chr9	0.302596	0.302596	1	0.261107
5930438M14Rik__chr13	0.302596	0.302596	1	0.261107
6030466F02Rik__chr8	0.302596	0.302596	1	0.261107
6030468B19Rik__chr11	0.302596	0.302596	1	0.261107
6330403A02Rik__chr1	0.302596	0.302596	1	0.261107
6330403K07Rik__chr11	0.302596	0.302596	1	0.261107
6330409D20Rik__chr2	0.302596	0.302596	1	0.261107
6430550D23Rik__chr2	0.302596	0.302596	1	0.261107
6430584L05Rik__chr6	0.302596	0.302596	1	0.261107
6430710C18Rik__chr2	0.302596	0.302596	1	0.261107
6720483E21Rik__chr1	0.302596	0.302596	1	0.261107
6820408C15Rik__chr2	0.302596	0.302596	1	0.261107
7420426K07Rik__chr9	0.302596	0.302596	1	0.261107
7420701I03Rik__chr12	0.302596	0.302596	1	0.261107
7530416G11Rik__chr15	0.302596	0.302596	1	0.261107
7530420F21Rik__chr1	0.302596	0.302596	1	0.261107
7630403G23Rik__chr9	0.302596	0.302596	1	0.261107
8030423J24Rik__chr13	0.302596	0.302596	1	0.261107
8030442B05Rik__chr2	0.302596	0.302596	1	0.261107
8430422H06Rik__chr18	0.302596	0.302596	1	0.261107
8430426J06Rik__chr15	0.302596	0.302596	1	0.261107
8430437L04Rik__chr2	0.302596	0.302596	1	0.261107
9030204H09Rik__chr2	0.302596	0.302596	1	0.261107
9130015A21Rik__chr12	0.302596	0.302596	1	0.261107
9130017N09Rik__chr10	0.302596	0.302596	1	0.261107
9130019P16Rik__chr6	0.302596	0.302596	1	0.261107
9130230L23Rik__chr5	0.302596	0.302596	1	0.261107
9130409I23Rik__chr1	0.302596	0.302596	1	0.261107
9230009I02Rik__chr11	0.302596	0.302596	1	0.261107
9230102K24Rik__chr10	0.302596	0.302596	1	0.261107
9230110F15Rik__chr9	0.302596	0.302596	1	0.261107
9230115E21Rik__chr9	0.302596	0.302596	1	0.261107
9330102E08Rik__chr6	0.302596	0.302596	1	0.261107
9330111N05Rik__chr13	0.302596	0.302596	1	0.261107
9330117O12Rik__chr18	0.302596	0.302596	1	0.261107
9330162B11Rik__chr1	0.302596	0.302596	1	0.261107
9330175M20Rik__chr1	0.302596	0.302596	1	0.261107
9330179D12Rik__chr6	0.302596	0.302596	1	0.261107
9330182O14Rik__chr15	0.302596	0.302596	1	0.261107
9330188P03Rik__chr14	0.302596	0.302596	1	0.261107
9430007A20Rik__chr4	0.302596	0.302596	1	0.261107
9430014N10Rik__chr15	0.302596	0.302596	1	0.261107
9430019J16Rik__chr2	0.302596	0.302596	1	0.261107
9430021M05Rik__chr2	0.302596	0.302596	1	0.261107
9430076G02Rik__chr18	0.302596	0.302596	1	0.261107
9530002B09Rik__chr4	0.302596	0.302596	1	0.261107
9530026F06Rik__chr1	0.302596	0.302596	1	0.261107
9530026P05Rik__chr6	0.302596	0.302596	1	0.261107
9530036O11Rik__chr5	0.302596	0.302596	1	0.261107
9530048J24Rik__chr11	0.302596	0.302596	1	0.261107
9530052E02Rik__chr8	0.302596	0.302596	1	0.261107
9530053A07Rik__chr7	0.302596	0.302596	1	0.261107
9530059O14Rik__chr9	0.302596	0.302596	1	0.261107
9530077C05Rik__chr9	0.302596	0.302596	1	0.261107
9530080O11Rik__chr4	0.302596	0.302596	1	0.261107
9630013A20Rik__chr14	0.302596	0.302596	1	0.261107
A1bg__chr15	0.302596	0.302596	1	0.261107
A1cf__chr19	0.302596	0.302596	1	0.261107
A230001M10Rik__chr3	0.302596	0.302596	1	0.261107
A230009B12Rik__chr17	0.302596	0.302596	1	0.261107
A230020J21Rik__chr1	0.302596	0.302596	1	0.261107
A230056P14Rik__chr7	0.302596	0.302596	1	0.261107
A230065H16Rik__chr12	0.302596	0.302596	1	0.261107
A230070E04Rik__chr14	0.302596	0.302596	1	0.261107
A230108P19Rik__chr2	0.302596	0.302596	1	0.261107
A330035P11Rik__chr14	0.302596	0.302596	1	0.261107
A330040F15Rik__chr19	0.302596	0.302596	1	0.261107
A330041J22Rik__chr9	0.302596	0.302596	1	0.261107
A330048O09Rik__chr13	0.302596	0.302596	1	0.261107
A330050F15Rik__chr17	0.302596	0.302596	1	0.261107
A330070K13Rik__chr5	0.302596	0.302596	1	0.261107
A330076H08Rik__chr7	0.302596	0.302596	1	0.261107
A330093E20Rik__chr18	0.302596	0.302596	1	0.261107
A330102I10Rik__chr13	0.302596	0.302596	1	0.261107
A3galt2__chr4	0.302596	0.302596	1	0.261107
A430071A18Rik__chr11	0.302596	0.302596	1	0.261107
A430092G05Rik__chr2	0.302596	0.302596	1	0.261107
A530006G24Rik__chr2	0.302596	0.302596	1	0.261107
A530046M15Rik__chr13	0.302596	0.302596	1	0.261107
A530058N18Rik__chr2	0.302596	0.302596	1	0.261107
A630012P03Rik__chrX	0.302596	0.302596	1	0.261107
A630019I02Rik__chr13	0.302596	0.302596	1	0.261107
A630023A22Rik__chr14	0.302596	0.302596	1	0.261107
A630023P12Rik__chr5	0.302596	0.302596	1	0.261107
A630076J17Rik__chr3	0.302596	0.302596	1	0.261107
A630095E13Rik__chr9	0.302596	0.302596	1	0.261107
A730018C14Rik__chr12	0.302596	0.302596	1	0.261107
A730020M07Rik__chr3	0.302596	0.302596	1	0.261107
A730036I17Rik__chr2	0.302596	0.302596	1	0.261107
A730046J19Rik__chrX	0.302596	0.302596	1	0.261107
A730056A06Rik__chr7	0.302596	0.302596	1	0.261107
A730085A09Rik__chr4	0.302596	0.302596	1	0.261107
A730085K08Rik__chr9	0.302596	0.302596	1	0.261107
A730090H04Rik__chr11	0.302596	0.302596	1	0.261107
A830009L08Rik__chr13	0.302596	0.302596	1	0.261107
A930001A20Rik__chr3	0.302596	0.302596	1	0.261107
A930001C03Rik__chr19	0.302596	0.302596	1	0.261107
A930003A15Rik__chr16	0.302596	0.302596	1	0.261107
A930003O13Rik__chr5	0.302596	0.302596	1	0.261107
A930009A15Rik__chr10	0.302596	0.302596	1	0.261107
A930011G23Rik__chr5	0.302596	0.302596	1	0.261107
A930011O12Rik__chr14	0.302596	0.302596	1	0.261107
A930012L18Rik__chr18	0.302596	0.302596	1	0.261107
A930015D03Rik__chr17	0.302596	0.302596	1	0.261107
A930017M01Rik__chr15	0.302596	0.302596	1	0.261107
A930018P22Rik__chr2	0.302596	0.302596	1	0.261107
A930019D19Rik__chr2	0.302596	0.302596	1	0.261107
AA387883__chr19	0.302596	0.302596	1	0.261107
AA465934__chr11	0.302596	0.302596	1	0.261107
AA474331__chr10	0.302596	0.302596	1	0.261107
AA536875__chr14	0.302596	0.302596	1	0.261107
AA543401__chr9	0.302596	0.302596	1	0.261107
AA619741__chr1	0.302596	0.302596	1	0.261107
AA792892__chr5	0.302596	0.302596	1	0.261107
Aadac__chr3	0.302596	0.302596	1	0.261107
Aadacl2__chr3	0.302596	0.302596	1	0.261107
Aadacl3__chr4	0.302596	0.302596	1	0.261107
Aadat__chr8	0.302596	0.302596	1	0.261107
Aanat__chr11	0.302596	0.302596	1	0.261107
Aard__chr15	0.302596	0.302596	1	0.261107
Abca12__chr1	0.302596	0.302596	1	0.261107
Abca13__chr11	0.302596	0.302596	1	0.261107
Abca15__chr7	0.302596	0.302596	1	0.261107
Abca17__chr17	0.302596	0.302596	1	0.261107
Abca4__chr3	0.302596	0.302596	1	0.261107
Abcb11__chr2	0.302596	0.302596	1	0.261107
Abcb5__chr12	0.302596	0.302596	1	0.261107
Abcc12__chr8	0.302596	0.302596	1	0.261107
Abcc2__chr19	0.302596	0.302596	1	0.261107
Abcc6__chr7	0.302596	0.302596	1	0.261107
Abcg4__chr9	0.302596	0.302596	1	0.261107
Abcg5__chr17	0.302596	0.302596	1	0.261107
Abhd1__chr5	0.302596	0.302596	1	0.261107
Abhd16b__chr2	0.302596	0.302596	1	0.261107
Abo__chr2	0.302596	0.302596	1	0.261107
Abp1__chr6	0.302596	0.302596	1	0.261107
Acan__chr7	0.302596	0.302596	1	0.261107
Acat3__chr17	0.302596	0.302596	1	0.261107
Acbd7__chr2	0.302596	0.302596	1	0.261107
Accsl__chr2	0.302596	0.302596	1	0.261107
Ace2__chrX	0.302596	0.302596	1	0.261107
Ace3__chr11	0.302596	0.302596	1	0.261107
Ache__chr5	0.302596	0.302596	1	0.261107
Acot3__chr12	0.302596	0.302596	1	0.261107
Acot4__chr12	0.302596	0.302596	1	0.261107
Acot6__chr12	0.302596	0.302596	1	0.261107
Acox2__chr14	0.302596	0.302596	1	0.261107
Acoxl__chr2	0.302596	0.302596	1	0.261107
Acsbg2__chr17	0.302596	0.302596	1	0.261107
Acsm3__chr7	0.302596	0.302596	1	0.261107
Acsm4__chr7	0.302596	0.302596	1	0.261107
Acsm5__chr7	0.302596	0.302596	1	0.261107
Acss3__chr10	0.302596	0.302596	1	0.261107
Actl6b__chr5	0.302596	0.302596	1	0.261107
Actl7a__chr4	0.302596	0.302596	1	0.261107
Actl7b__chr4	0.302596	0.302596	1	0.261107
Actn3__chr19	0.302596	0.302596	1	0.261107
Actrt1__chrX	0.302596	0.302596	1	0.261107
Actrt3__chr3	0.302596	0.302596	1	0.261107
Adam18__chr8	0.302596	0.302596	1	0.261107
Adam1b__chr5	0.302596	0.302596	1	0.261107
Adam20__chr8	0.302596	0.302596	1	0.261107
Adam21__chr12	0.302596	0.302596	1	0.261107
Adam23__chr1	0.302596	0.302596	1	0.261107
Adam25__chr8	0.302596	0.302596	1	0.261107
Adam3__chr8	0.302596	0.302596	1	0.261107
Adam30__chr3	0.302596	0.302596	1	0.261107
Adam32__chr8	0.302596	0.302596	1	0.261107
Adam34__chr8	0.302596	0.302596	1	0.261107
Adam39__chr8	0.302596	0.302596	1	0.261107
Adam4__chr12	0.302596	0.302596	1	0.261107
Adam5__chr8	0.302596	0.302596	1	0.261107
Adam6a__chr12	0.302596	0.302596	1	0.261107
Adam6b__chr12	0.302596	0.302596	1	0.261107
Adamdec1__chr14	0.302596	0.302596	1	0.261107
Adamts14__chr10	0.302596	0.302596	1	0.261107
Adamts16__chr13	0.302596	0.302596	1	0.261107
Adamts18__chr8	0.302596	0.302596	1	0.261107
Adamts19__chr18	0.302596	0.302596	1	0.261107
Adamts8__chr9	0.302596	0.302596	1	0.261107
Adarb2__chr13	0.302596	0.302596	1	0.261107
Adcy10__chr1	0.302596	0.302596	1	0.261107
Adcy2__chr13	0.302596	0.302596	1	0.261107
Adcyap1__chr17	0.302596	0.302596	1	0.261107
Add2__chr6	0.302596	0.302596	1	0.261107
Adh6a__chr3	0.302596	0.302596	1	0.261107
Adh7__chr3	0.302596	0.302596	1	0.261107
Adig__chr2	0.302596	0.302596	1	0.261107
Adm2__chr15	0.302596	0.302596	1	0.261107
Adra1d__chr2	0.302596	0.302596	1	0.261107
Adra2a__chr19	0.302596	0.302596	1	0.261107
Adra2c__chr5	0.302596	0.302596	1	0.261107
Adrb3__chr8	0.302596	0.302596	1	0.261107
AF357355__chr12	0.302596	0.302596	1	0.261107
AF357399__chr7	0.302596	0.302596	1	0.261107
AF357425__chr12	0.302596	0.302596	1	0.261107
AF529169__chr9	0.302596	0.302596	1	0.261107
Aff2__chrX	0.302596	0.302596	1	0.261107
Afm__chr5	0.302596	0.302596	1	0.261107
Agbl4__chr4	0.302596	0.302596	1	0.261107
Agr2__chr12	0.302596	0.302596	1	0.261107
Agt__chr8	0.302596	0.302596	1	0.261107
Agtr1b__chr3	0.302596	0.302596	1	0.261107
Agxt2__chr15	0.302596	0.302596	1	0.261107
Agxt2l1__chr3	0.302596	0.302596	1	0.261107
AI115009__chr3	0.302596	0.302596	1	0.261107
AI118078__chr9	0.302596	0.302596	1	0.261107
AI314278__chr7	0.302596	0.302596	1	0.261107
AI314831__chr2	0.302596	0.302596	1	0.261107
AI450353__chr11	0.302596	0.302596	1	0.261107
AI463170__chr12	0.302596	0.302596	1	0.261107
AI606473__chr3	0.302596	0.302596	1	0.261107
AI646519__chr2	0.302596	0.302596	1	0.261107
AI848285__chr15	0.302596	0.302596	1	0.261107
AI854517__chr7	0.302596	0.302596	1	0.261107
Ajap1__chr4	0.302596	0.302596	1	0.261107
Ak5__chr3	0.302596	0.302596	1	0.261107
Ak7__chr12	0.302596	0.302596	1	0.261107
Akap14__chrX	0.302596	0.302596	1	0.261107
Akap4__chrX	0.302596	0.302596	1	0.261107
Akp3__chr1	0.302596	0.302596	1	0.261107
Akr1b7__chr6	0.302596	0.302596	1	0.261107
Akr1c18__chr13	0.302596	0.302596	1	0.261107
Akr1c20__chr13	0.302596	0.302596	1	0.261107
Akr1c21__chr13	0.302596	0.302596	1	0.261107
Akr1c6__chr13	0.302596	0.302596	1	0.261107
Alb__chr5	0.302596	0.302596	1	0.261107
Aldh1a3__chr7	0.302596	0.302596	1	0.261107
Aldh1a7__chr19	0.302596	0.302596	1	0.261107
Aldh3a1__chr11	0.302596	0.302596	1	0.261107
Aldh3b2__chr19	0.302596	0.302596	1	0.261107
Aldob__chr4	0.302596	0.302596	1	0.261107
Alk__chr17	0.302596	0.302596	1	0.261107
Alox12b__chr11	0.302596	0.302596	1	0.261107
Als2cr11__chr1	0.302596	0.302596	1	0.261107
Alx1__chr10	0.302596	0.302596	1	0.261107
Alx3__chr3	0.302596	0.302596	1	0.261107
Ambn__chr5	0.302596	0.302596	1	0.261107
Amdhd1__chr10	0.302596	0.302596	1	0.261107
Amelx__chrX	0.302596	0.302596	1	0.261107
Amhr2__chr15	0.302596	0.302596	1	0.261107
Amn__chr12	0.302596	0.302596	1	0.261107
Amt__chr9	0.302596	0.302596	1	0.261107
Amtn__chr5	0.302596	0.302596	1	0.261107
Ang4__chr14	0.302596	0.302596	1	0.261107
Ang6__chr14	0.302596	0.302596	1	0.261107
Angptl1__chr1	0.302596	0.302596	1	0.261107
Angptl7__chr4	0.302596	0.302596	1	0.261107
Ankar__chr1	0.302596	0.302596	1	0.261107
Ankdd1b__chr13	0.302596	0.302596	1	0.261107
Ankef1__chr2	0.302596	0.302596	1	0.261107
Ankfn1__chr11	0.302596	0.302596	1	0.261107
Ankmy1__chr1	0.302596	0.302596	1	0.261107
Ankrd2__chr19	0.302596	0.302596	1	0.261107
Ankrd34c__chr9	0.302596	0.302596	1	0.261107
Ankrd36__chr11	0.302596	0.302596	1	0.261107
Ankrd45__chr1	0.302596	0.302596	1	0.261107
Ankrd53__chr6	0.302596	0.302596	1	0.261107
Ankrd61__chr5	0.302596	0.302596	1	0.261107
Ankrd63__chr2	0.302596	0.302596	1	0.261107
Ankrd7__chr6	0.302596	0.302596	1	0.261107
Ano2__chr6	0.302596	0.302596	1	0.261107
Ano5__chr7	0.302596	0.302596	1	0.261107
Ano7__chr1	0.302596	0.302596	1	0.261107
Ano9__chr7	0.302596	0.302596	1	0.261107
Antxrl__chr14	0.302596	0.302596	1	0.261107
Anxa10__chr8	0.302596	0.302596	1	0.261107
Anxa13__chr15	0.302596	0.302596	1	0.261107
Aox3__chr1	0.302596	0.302596	1	0.261107
Aox3l1__chr1	0.302596	0.302596	1	0.261107
Aox4__chr1	0.302596	0.302596	1	0.261107
Ap1m2__chr9	0.302596	0.302596	1	0.261107
Apcs__chr1	0.302596	0.302596	1	0.261107
Apoa1__chr9	0.302596	0.302596	1	0.261107
Apoa2__chr1	0.302596	0.302596	1	0.261107
Apob__chr12	0.302596	0.302596	1	0.261107
Apobec4__chr1	0.302596	0.302596	1	0.261107
Apod__chr16	0.302596	0.302596	1	0.261107
Apoh__chr11	0.302596	0.302596	1	0.261107
Apol7a__chr15	0.302596	0.302596	1	0.261107
Apol7c__chr15	0.302596	0.302596	1	0.261107
Apol8__chr15	0.302596	0.302596	1	0.261107
Apol9a__chr15	0.302596	0.302596	1	0.261107
Apon__chr10	0.302596	0.302596	1	0.261107
Aqp2__chr15	0.302596	0.302596	1	0.261107
Aqp3__chr4	0.302596	0.302596	1	0.261107
Aqp5__chr15	0.302596	0.302596	1	0.261107
Aqp6__chr15	0.302596	0.302596	1	0.261107
Aqp8__chr7	0.302596	0.302596	1	0.261107
Ar__chrX	0.302596	0.302596	1	0.261107
Arhgap36__chrX	0.302596	0.302596	1	0.261107
Arhgap40__chr2	0.302596	0.302596	1	0.261107
Arhgap42__chr9	0.302596	0.302596	1	0.261107
Arhgdig__chr17	0.302596	0.302596	1	0.261107
Arhgef38__chr3	0.302596	0.302596	1	0.261107
Arid3c__chr4	0.302596	0.302596	1	0.261107
Arl10__chr13	0.302596	0.302596	1	0.261107
Arl13a__chrX	0.302596	0.302596	1	0.261107
Arl14__chr3	0.302596	0.302596	1	0.261107
Arl14epl__chr18	0.302596	0.302596	1	0.261107
Arl9__chr5	0.302596	0.302596	1	0.261107
Armc12__chr17	0.302596	0.302596	1	0.261107
Armc4__chr18	0.302596	0.302596	1	0.261107
Arntl2__chr6	0.302596	0.302596	1	0.261107
Arrdc5__chr17	0.302596	0.302596	1	0.261107
Arsi__chr18	0.302596	0.302596	1	0.261107
Art2a-ps__chr7	0.302596	0.302596	1	0.261107
Artn__chr4	0.302596	0.302596	1	0.261107
Arx__chrX	0.302596	0.302596	1	0.261107
Arxes1__chrX	0.302596	0.302596	1	0.261107
Asb17__chr3	0.302596	0.302596	1	0.261107
Asb18__chr1	0.302596	0.302596	1	0.261107
Ascl1__chr10	0.302596	0.302596	1	0.261107
Ascl4__chr10	0.302596	0.302596	1	0.261107
Asgr1__chr11	0.302596	0.302596	1	0.261107
Asic1__chr15	0.302596	0.302596	1	0.261107
Aspdh__chr7	0.302596	0.302596	1	0.261107
Aspg__chr12	0.302596	0.302596	1	0.261107
Asphd2__chr5	0.302596	0.302596	1	0.261107
Astl__chr2	0.302596	0.302596	1	0.261107
Asz1__chr6	0.302596	0.302596	1	0.261107
Atf7ip2__chr16	0.302596	0.302596	1	0.261107
Atoh1__chr6	0.302596	0.302596	1	0.261107
Atp12a__chr14	0.302596	0.302596	1	0.261107
Atp13a4__chr16	0.302596	0.302596	1	0.261107
Atp13a5__chr16	0.302596	0.302596	1	0.261107
Atp1a4__chr1	0.302596	0.302596	1	0.261107
Atp1b4__chrX	0.302596	0.302596	1	0.261107
Atp2a1__chr7	0.302596	0.302596	1	0.261107
Atp2b3__chrX	0.302596	0.302596	1	0.261107
Atp2c2__chr8	0.302596	0.302596	1	0.261107
Atp4a__chr7	0.302596	0.302596	1	0.261107
Atp6ap1l__chr13	0.302596	0.302596	1	0.261107
Atp6v0e2__chr6	0.302596	0.302596	1	0.261107
Atp7b__chr8	0.302596	0.302596	1	0.261107
Atp8a2__chr14	0.302596	0.302596	1	0.261107
Atp8b3__chr10	0.302596	0.302596	1	0.261107
Atp8b5__chr4	0.302596	0.302596	1	0.261107
AU015228__chr2	0.302596	0.302596	1	0.261107
AU015836__chrX	0.302596	0.302596	1	0.261107
AU016765__chr17	0.302596	0.302596	1	0.261107
AU018091__chr7	0.302596	0.302596	1	0.261107
AU022751__chrX	0.302596	0.302596	1	0.261107
AU040972__chr11	0.302596	0.302596	1	0.261107
Aurkc__chr7	0.302596	0.302596	1	0.261107
Avil__chr10	0.302596	0.302596	1	0.261107
Avp__chr2	0.302596	0.302596	1	0.261107
Avpr1b__chr1	0.302596	0.302596	1	0.261107
Avpr2__chrX	0.302596	0.302596	1	0.261107
AW495222__chr13	0.302596	0.302596	1	0.261107
AY358078__chr14	0.302596	0.302596	1	0.261107
AY512915__chr6	0.302596	0.302596	1	0.261107
AY761184__chr8	0.302596	0.302596	1	0.261107
Aym1__chr5	0.302596	0.302596	1	0.261107
Azgp1__chr5	0.302596	0.302596	1	0.261107
B020004J07Rik__chr4	0.302596	0.302596	1	0.261107
B020018J22Rik__chr12	0.302596	0.302596	1	0.261107
B020031M17Rik__chr13	0.302596	0.302596	1	0.261107
B230119M05Rik__chrX	0.302596	0.302596	1	0.261107
B230217O12Rik__chr19	0.302596	0.302596	1	0.261107
B230312C02Rik__chr2	0.302596	0.302596	1	0.261107
B230319C09Rik__chr6	0.302596	0.302596	1	0.261107
B230323A14Rik__chr9	0.302596	0.302596	1	0.261107
B3galt2__chr1	0.302596	0.302596	1	0.261107
B3galt5__chr16	0.302596	0.302596	1	0.261107
B3gnt4__chr5	0.302596	0.302596	1	0.261107
B3gnt6__chr7	0.302596	0.302596	1	0.261107
B430010I23Rik__chr8	0.302596	0.302596	1	0.261107
B4galnt3__chr6	0.302596	0.302596	1	0.261107
B930025P03Rik__chr8	0.302596	0.302596	1	0.261107
B930092H01Rik__chr9	0.302596	0.302596	1	0.261107
Baalc__chr15	0.302596	0.302596	1	0.261107
Baat__chr4	0.302596	0.302596	1	0.261107
Bai1__chr15	0.302596	0.302596	1	0.261107
Bai3__chr1	0.302596	0.302596	1	0.261107
Baiap3__chr17	0.302596	0.302596	1	0.261107
Barhl1__chr2	0.302596	0.302596	1	0.261107
Barhl2__chr5	0.302596	0.302596	1	0.261107
Barx2__chr9	0.302596	0.302596	1	0.261107
BB019430__chr10	0.302596	0.302596	1	0.261107
BB031773__chr4	0.302596	0.302596	1	0.261107
BB557941__chr2	0.302596	0.302596	1	0.261107
BC002163__chr16	0.302596	0.302596	1	0.261107
BC006965__chr11	0.302596	0.302596	1	0.261107
BC016579__chr16	0.302596	0.302596	1	0.261107
BC021891__chr8	0.302596	0.302596	1	0.261107
BC025920__chr10	0.302596	0.302596	1	0.261107
BC030870__chr8	0.302596	0.302596	1	0.261107
BC037032__chr15	0.302596	0.302596	1	0.261107
BC048502__chr15	0.302596	0.302596	1	0.261107
BC048609__chr19	0.302596	0.302596	1	0.261107
BC048644__chr8	0.302596	0.302596	1	0.261107
BC048679__chr7	0.302596	0.302596	1	0.261107
BC048943__chr12	0.302596	0.302596	1	0.261107
BC049635__chr4	0.302596	0.302596	1	0.261107
BC049715__chr6	0.302596	0.302596	1	0.261107
BC049762__chr11	0.302596	0.302596	1	0.261107
BC051019__chr7	0.302596	0.302596	1	0.261107
BC051628__chr2	0.302596	0.302596	1	0.261107
BC055402__chr1	0.302596	0.302596	1	0.261107
BC061237__chr14	0.302596	0.302596	1	0.261107
BC089491__chr7	0.302596	0.302596	1	0.261107
Bc1__chr10	0.302596	0.302596	1	0.261107
BC107364__chr3	0.302596	0.302596	1	0.261107
BC117090__chr16	0.302596	0.302596	1	0.261107
Bcl11b__chr12	0.302596	0.302596	1	0.261107
Bcl2l10__chr9	0.302596	0.302596	1	0.261107
Bcl2l15__chr3	0.302596	0.302596	1	0.261107
Bdkrb1__chr12	0.302596	0.302596	1	0.261107
Begain__chr12	0.302596	0.302596	1	0.261107
Best2__chr8	0.302596	0.302596	1	0.261107
Best3__chr10	0.302596	0.302596	1	0.261107
Bet3l__chr10	0.302596	0.302596	1	0.261107
Bex1__chrX	0.302596	0.302596	1	0.261107
Bglap__chr3	0.302596	0.302596	1	0.261107
Bhlha15__chr5	0.302596	0.302596	1	0.261107
Bhlha9__chr11	0.302596	0.302596	1	0.261107
Bhlhe22__chr3	0.302596	0.302596	1	0.261107
Bhlhe23__chr2	0.302596	0.302596	1	0.261107
Bhmt__chr13	0.302596	0.302596	1	0.261107
Bhmt2__chr13	0.302596	0.302596	1	0.261107
Bmp10__chr6	0.302596	0.302596	1	0.261107
Bmp15__chrX	0.302596	0.302596	1	0.261107
Bmp3__chr5	0.302596	0.302596	1	0.261107
Bmp6__chr13	0.302596	0.302596	1	0.261107
Bmp7__chr2	0.302596	0.302596	1	0.261107
Bmp8a__chr4	0.302596	0.302596	1	0.261107
Bmpr1b__chr3	0.302596	0.302596	1	0.261107
Bnc1__chr7	0.302596	0.302596	1	0.261107
Bnipl__chr3	0.302596	0.302596	1	0.261107
Boll__chr1	0.302596	0.302596	1	0.261107
Bpi__chr2	0.302596	0.302596	1	0.261107
Bpifa1__chr2	0.302596	0.302596	1	0.261107
Bpifa3__chr2	0.302596	0.302596	1	0.261107
Bpifa5__chr2	0.302596	0.302596	1	0.261107
Bpifa6__chr2	0.302596	0.302596	1	0.261107
Bpifb1__chr2	0.302596	0.302596	1	0.261107
Bpifb2__chr2	0.302596	0.302596	1	0.261107
Brs3__chrX	0.302596	0.302596	1	0.261107
Brsk2__chr7	0.302596	0.302596	1	0.261107
Bsph1__chr7	0.302596	0.302596	1	0.261107
Bsph2__chr7	0.302596	0.302596	1	0.261107
Bspry__chr4	0.302596	0.302596	1	0.261107
Btn2a2__chr13	0.302596	0.302596	1	0.261107
Btnl1__chr17	0.302596	0.302596	1	0.261107
Btnl5__chr17	0.302596	0.302596	1	0.261107
Btnl6__chr17	0.302596	0.302596	1	0.261107
C030013G03Rik__chr17	0.302596	0.302596	1	0.261107
C030018K13Rik__chr5	0.302596	0.302596	1	0.261107
C030029H02Rik__chr7	0.302596	0.302596	1	0.261107
C130021I20Rik__chr2	0.302596	0.302596	1	0.261107
C130026L21Rik__chr5	0.302596	0.302596	1	0.261107
C130030K03Rik__chr10	0.302596	0.302596	1	0.261107
C130060K24Rik__chr6	0.302596	0.302596	1	0.261107
C130071C03Rik__chr13	0.302596	0.302596	1	0.261107
C130079G13Rik__chr3	0.302596	0.302596	1	0.261107
C130083M11Rik__chr5	0.302596	0.302596	1	0.261107
C1ql1__chr11	0.302596	0.302596	1	0.261107
C1ql2__chr1	0.302596	0.302596	1	0.261107
C1ql3__chr2	0.302596	0.302596	1	0.261107
C1qtnf4__chr2	0.302596	0.302596	1	0.261107
C1qtnf7__chr5	0.302596	0.302596	1	0.261107
C1rb__chr6	0.302596	0.302596	1	0.261107
C230079O03Rik__chr7	0.302596	0.302596	1	0.261107
C2cd4b__chr9	0.302596	0.302596	1	0.261107
C2cd4c__chr10	0.302596	0.302596	1	0.261107
C2cd4d__chr3	0.302596	0.302596	1	0.261107
C330005M16Rik__chr7	0.302596	0.302596	1	0.261107
C330008G21Rik__chr2	0.302596	0.302596	1	0.261107
C330011F03Rik__chr17	0.302596	0.302596	1	0.261107
C330024C12Rik__chr17	0.302596	0.302596	1	0.261107
C330046G13Rik__chr10	0.302596	0.302596	1	0.261107
C430002N11Rik__chr9	0.302596	0.302596	1	0.261107
C4a__chr17	0.302596	0.302596	1	0.261107
C4bp__chr1	0.302596	0.302596	1	0.261107
C4bp-ps1__chr1	0.302596	0.302596	1	0.261107
C630028M04Rik__chr4	0.302596	0.302596	1	0.261107
C630031E19Rik__chr12	0.302596	0.302596	1	0.261107
C730002L08Rik__chr19	0.302596	0.302596	1	0.261107
C730027H18Rik__chr10	0.302596	0.302596	1	0.261107
C77370__chrX	0.302596	0.302596	1	0.261107
C87198__chr12	0.302596	0.302596	1	0.261107
C8g__chr2	0.302596	0.302596	1	0.261107
C9__chr15	0.302596	0.302596	1	0.261107
Cabp4__chr19	0.302596	0.302596	1	0.261107
Cabp7__chr11	0.302596	0.302596	1	0.261107
Cabs1__chr5	0.302596	0.302596	1	0.261107
Cachd1__chr4	0.302596	0.302596	1	0.261107
Cacna1b__chr2	0.302596	0.302596	1	0.261107
Cacna1e__chr1	0.302596	0.302596	1	0.261107
Cacna1g__chr11	0.302596	0.302596	1	0.261107
Cacna2d2__chr9	0.302596	0.302596	1	0.261107
Cacna2d3__chr14	0.302596	0.302596	1	0.261107
Cacng1__chr11	0.302596	0.302596	1	0.261107
Cacng5__chr11	0.302596	0.302596	1	0.261107
Cacng7__chr7	0.302596	0.302596	1	0.261107
Cadps__chr14	0.302596	0.302596	1	0.261107
Cadps2__chr6	0.302596	0.302596	1	0.261107
Calb1__chr4	0.302596	0.302596	1	0.261107
Calb2__chr8	0.302596	0.302596	1	0.261107
Calca__chr7	0.302596	0.302596	1	0.261107
Calcoco2__chr11	0.302596	0.302596	1	0.261107
Calcr__chr6	0.302596	0.302596	1	0.261107
Calm5__chr13	0.302596	0.302596	1	0.261107
Calml3__chr13	0.302596	0.302596	1	0.261107
Caln1__chr5	0.302596	0.302596	1	0.261107
Calr4__chr4	0.302596	0.302596	1	0.261107
Camk1g__chr1	0.302596	0.302596	1	0.261107
Camkv__chr9	0.302596	0.302596	1	0.261107
Capn12__chr7	0.302596	0.302596	1	0.261107
Capn13__chr17	0.302596	0.302596	1	0.261107
Capn3__chr2	0.302596	0.302596	1	0.261107
Capn8__chr1	0.302596	0.302596	1	0.261107
Capn9__chr8	0.302596	0.302596	1	0.261107
Caps2__chr10	0.302596	0.302596	1	0.261107
Capza3__chr6	0.302596	0.302596	1	0.261107
Car1__chr3	0.302596	0.302596	1	0.261107
Car10__chr11	0.302596	0.302596	1	0.261107
Cartpt__chr13	0.302596	0.302596	1	0.261107
Caskin1__chr17	0.302596	0.302596	1	0.261107
Casp14__chr10	0.302596	0.302596	1	0.261107
Catsper1__chr19	0.302596	0.302596	1	0.261107
Catsper4__chr4	0.302596	0.302596	1	0.261107
Catsperg2__chr7	0.302596	0.302596	1	0.261107
Cblc__chr7	0.302596	0.302596	1	0.261107
Cbln1__chr8	0.302596	0.302596	1	0.261107
Cbln2__chr18	0.302596	0.302596	1	0.261107
Cbln4__chr2	0.302596	0.302596	1	0.261107
Cbs__chr17	0.302596	0.302596	1	0.261107
Ccdc105__chr10	0.302596	0.302596	1	0.261107
Ccdc108__chr1	0.302596	0.302596	1	0.261107
Ccdc11__chr18	0.302596	0.302596	1	0.261107
Ccdc113__chr8	0.302596	0.302596	1	0.261107
Ccdc121__chr1	0.302596	0.302596	1	0.261107
Ccdc129__chr6	0.302596	0.302596	1	0.261107
Ccdc13__chr9	0.302596	0.302596	1	0.261107
Ccdc135__chr8	0.302596	0.302596	1	0.261107
Ccdc138__chr10	0.302596	0.302596	1	0.261107
Ccdc142__chr6	0.302596	0.302596	1	0.261107
Ccdc144b__chr3	0.302596	0.302596	1	0.261107
Ccdc147__chr19	0.302596	0.302596	1	0.261107
Ccdc152__chr15	0.302596	0.302596	1	0.261107
Ccdc153__chr9	0.302596	0.302596	1	0.261107
Ccdc155__chr7	0.302596	0.302596	1	0.261107
Ccdc159__chr9	0.302596	0.302596	1	0.261107
Ccdc160__chrX	0.302596	0.302596	1	0.261107
Ccdc172__chr19	0.302596	0.302596	1	0.261107
Ccdc175__chr12	0.302596	0.302596	1	0.261107
Ccdc176__chr12	0.302596	0.302596	1	0.261107
Ccdc178__chr18	0.302596	0.302596	1	0.261107
Ccdc24__chr4	0.302596	0.302596	1	0.261107
Ccdc27__chr4	0.302596	0.302596	1	0.261107
Ccdc33__chr9	0.302596	0.302596	1	0.261107
Ccdc37__chr6	0.302596	0.302596	1	0.261107
Ccdc42__chr11	0.302596	0.302596	1	0.261107
Ccdc42b__chr5	0.302596	0.302596	1	0.261107
Ccdc54__chr16	0.302596	0.302596	1	0.261107
Ccdc63__chr5	0.302596	0.302596	1	0.261107
Ccdc64__chr5	0.302596	0.302596	1	0.261107
Ccdc64b__chr17	0.302596	0.302596	1	0.261107
Ccdc65__chr15	0.302596	0.302596	1	0.261107
Ccdc7__chr8	0.302596	0.302596	1	0.261107
Ccdc70__chr8	0.302596	0.302596	1	0.261107
Ccdc74a__chr16	0.302596	0.302596	1	0.261107
Ccdc79__chr8	0.302596	0.302596	1	0.261107
Ccdc8__chr7	0.302596	0.302596	1	0.261107
Ccdc81__chr7	0.302596	0.302596	1	0.261107
Ccdc83__chr7	0.302596	0.302596	1	0.261107
Ccdc85c__chr12	0.302596	0.302596	1	0.261107
Ccdc89__chr7	0.302596	0.302596	1	0.261107
Ccdc96__chr5	0.302596	0.302596	1	0.261107
Cck__chr9	0.302596	0.302596	1	0.261107
Cckbr__chr7	0.302596	0.302596	1	0.261107
Ccl20__chr1	0.302596	0.302596	1	0.261107
Ccl28__chr13	0.302596	0.302596	1	0.261107
Ccnb1ip1__chr14	0.302596	0.302596	1	0.261107
Ccnb3__chrX	0.302596	0.302596	1	0.261107
Ccr4__chr9	0.302596	0.302596	1	0.261107
Ccr6__chr17	0.302596	0.302596	1	0.261107
Ccr7__chr11	0.302596	0.302596	1	0.261107
Ccr8__chr9	0.302596	0.302596	1	0.261107
Ccser1__chr6	0.302596	0.302596	1	0.261107
Cct8l1__chr5	0.302596	0.302596	1	0.261107
Cd160__chr3	0.302596	0.302596	1	0.261107
Cd164l2__chr4	0.302596	0.302596	1	0.261107
Cd209e__chr8	0.302596	0.302596	1	0.261107
Cd27__chr6	0.302596	0.302596	1	0.261107
Cd300e__chr11	0.302596	0.302596	1	0.261107
Cd3e__chr9	0.302596	0.302596	1	0.261107
Cd3g__chr9	0.302596	0.302596	1	0.261107
Cd40lg__chrX	0.302596	0.302596	1	0.261107
Cd5__chr19	0.302596	0.302596	1	0.261107
Cd8b1__chr6	0.302596	0.302596	1	0.261107
Cd96__chr16	0.302596	0.302596	1	0.261107
Cdh15__chr8	0.302596	0.302596	1	0.261107
Cdh18__chr15	0.302596	0.302596	1	0.261107
Cdh19__chr1	0.302596	0.302596	1	0.261107
Cdh20__chr1	0.302596	0.302596	1	0.261107
Cdh22__chr2	0.302596	0.302596	1	0.261107
Cdh24__chr14	0.302596	0.302596	1	0.261107
Cdh26__chr2	0.302596	0.302596	1	0.261107
Cdh6__chr15	0.302596	0.302596	1	0.261107
Cdh8__chr8	0.302596	0.302596	1	0.261107
Cdh9__chr15	0.302596	0.302596	1	0.261107
Cdhr1__chr14	0.302596	0.302596	1	0.261107
Cdk5r2__chr1	0.302596	0.302596	1	0.261107
Cdkl1__chr12	0.302596	0.302596	1	0.261107
Cdsn__chr17	0.302596	0.302596	1	0.261107
Cdx1__chr18	0.302596	0.302596	1	0.261107
Cdx2__chr5	0.302596	0.302596	1	0.261107
Cdx4__chrX	0.302596	0.302596	1	0.261107
Ceacam-ps1__chr7	0.302596	0.302596	1	0.261107
Ceacam14__chr7	0.302596	0.302596	1	0.261107
Ceacam18__chr7	0.302596	0.302596	1	0.261107
Ceacam2__chr7	0.302596	0.302596	1	0.261107
Ceacam20__chr7	0.302596	0.302596	1	0.261107
Ceacam3__chr7	0.302596	0.302596	1	0.261107
Celf6__chr9	0.302596	0.302596	1	0.261107
Cer1__chr4	0.302596	0.302596	1	0.261107
Cers3__chr7	0.302596	0.302596	1	0.261107
Ces1a__chr8	0.302596	0.302596	1	0.261107
Ces1b__chr8	0.302596	0.302596	1	0.261107
Ces1e__chr8	0.302596	0.302596	1	0.261107
Ces1g__chr8	0.302596	0.302596	1	0.261107
Ces2a__chr8	0.302596	0.302596	1	0.261107
Ces2b__chr8	0.302596	0.302596	1	0.261107
Ces2d-ps__chr8	0.302596	0.302596	1	0.261107
Ces2e__chr8	0.302596	0.302596	1	0.261107
Ces3b__chr8	0.302596	0.302596	1	0.261107
Ces5a__chr8	0.302596	0.302596	1	0.261107
Cfc1__chr1	0.302596	0.302596	1	0.261107
Cfd__chr10	0.302596	0.302596	1	0.261107
Cfi__chr3	0.302596	0.302596	1	0.261107
Cftr__chr6	0.302596	0.302596	1	0.261107
Cga__chr4	0.302596	0.302596	1	0.261107
Chga__chr12	0.302596	0.302596	1	0.261107
Chi3l1__chr1	0.302596	0.302596	1	0.261107
Chia__chr3	0.302596	0.302596	1	0.261107
Chit1__chr1	0.302596	0.302596	1	0.261107
Chmp4c__chr3	0.302596	0.302596	1	0.261107
Chodl__chr16	0.302596	0.302596	1	0.261107
Chrdl1__chrX	0.302596	0.302596	1	0.261107
Chrdl2__chr7	0.302596	0.302596	1	0.261107
Chrm5__chr2	0.302596	0.302596	1	0.261107
Chrna10__chr7	0.302596	0.302596	1	0.261107
Chrna4__chr2	0.302596	0.302596	1	0.261107
Chrna7__chr7	0.302596	0.302596	1	0.261107
Chrna9__chr5	0.302596	0.302596	1	0.261107
Chrnb3__chr8	0.302596	0.302596	1	0.261107
Chrnd__chr1	0.302596	0.302596	1	0.261107
Chst13__chr6	0.302596	0.302596	1	0.261107
Chst5__chr8	0.302596	0.302596	1	0.261107
Chst8__chr7	0.302596	0.302596	1	0.261107
Cib4__chr5	0.302596	0.302596	1	0.261107
Cideb__chr14	0.302596	0.302596	1	0.261107
Cidec__chr6	0.302596	0.302596	1	0.261107
Cilp2__chr8	0.302596	0.302596	1	0.261107
CK137956__chr4	0.302596	0.302596	1	0.261107
Ckmt1__chr2	0.302596	0.302596	1	0.261107
Clca3__chr3	0.302596	0.302596	1	0.261107
Clca4__chr3	0.302596	0.302596	1	0.261107
Clca5__chr3	0.302596	0.302596	1	0.261107
Clcn1__chr6	0.302596	0.302596	1	0.261107
Clcn6__chr4	0.302596	0.302596	1	0.261107
Clcnka__chr4	0.302596	0.302596	1	0.261107
Clcnkb__chr4	0.302596	0.302596	1	0.261107
Cldn10__chr14	0.302596	0.302596	1	0.261107
Cldn11__chr3	0.302596	0.302596	1	0.261107
Cldn16__chr16	0.302596	0.302596	1	0.261107
Cldn18__chr9	0.302596	0.302596	1	0.261107
Cldn19__chr4	0.302596	0.302596	1	0.261107
Cldn2__chrX	0.302596	0.302596	1	0.261107
Cldn22__chr8	0.302596	0.302596	1	0.261107
Cldn6__chr17	0.302596	0.302596	1	0.261107
Cldn7__chr11	0.302596	0.302596	1	0.261107
Cldn9__chr17	0.302596	0.302596	1	0.261107
Clec12b__chr6	0.302596	0.302596	1	0.261107
Clec18a__chr8	0.302596	0.302596	1	0.261107
Clec3a__chr8	0.302596	0.302596	1	0.261107
Clec4f__chr6	0.302596	0.302596	1	0.261107
Clec4g__chr8	0.302596	0.302596	1	0.261107
Clic3__chr2	0.302596	0.302596	1	0.261107
Clic6__chr16	0.302596	0.302596	1	0.261107
Clnk__chr5	0.302596	0.302596	1	0.261107
Clps__chr17	0.302596	0.302596	1	0.261107
Clrn2__chr5	0.302596	0.302596	1	0.261107
Clrn3__chr7	0.302596	0.302596	1	0.261107
Clvs1__chr4	0.302596	0.302596	1	0.261107
Cma1__chr14	0.302596	0.302596	1	0.261107
Cma2__chr14	0.302596	0.302596	1	0.261107
Cml2__chr6	0.302596	0.302596	1	0.261107
Cml5__chr6	0.302596	0.302596	1	0.261107
Cmtm2b__chr8	0.302596	0.302596	1	0.261107
Cndp1__chr18	0.302596	0.302596	1	0.261107
Cnga1__chr5	0.302596	0.302596	1	0.261107
Cnga2__chrX	0.302596	0.302596	1	0.261107
Cngb3__chr4	0.302596	0.302596	1	0.261107
Cnih2__chr19	0.302596	0.302596	1	0.261107
Cnih3__chr1	0.302596	0.302596	1	0.261107
Cnksr2__chrX	0.302596	0.302596	1	0.261107
Cnpy1__chr5	0.302596	0.302596	1	0.261107
Cnr1__chr4	0.302596	0.302596	1	0.261107
Cntn1__chr15	0.302596	0.302596	1	0.261107
Cntn3__chr6	0.302596	0.302596	1	0.261107
Cntn5__chr9	0.302596	0.302596	1	0.261107
Cntn6__chr6	0.302596	0.302596	1	0.261107
Cntnap3__chr13	0.302596	0.302596	1	0.261107
Cntnap4__chr8	0.302596	0.302596	1	0.261107
Cntnap5a__chr1	0.302596	0.302596	1	0.261107
Cntnap5b__chr1	0.302596	0.302596	1	0.261107
Coch__chr12	0.302596	0.302596	1	0.261107
Col10a1__chr10	0.302596	0.302596	1	0.261107
Col13a1__chr10	0.302596	0.302596	1	0.261107
Col17a1__chr19	0.302596	0.302596	1	0.261107
Col24a1__chr3	0.302596	0.302596	1	0.261107
Col26a1__chr5	0.302596	0.302596	1	0.261107
Col2a1__chr15	0.302596	0.302596	1	0.261107
Col4a3__chr1	0.302596	0.302596	1	0.261107
Col4a6__chrX	0.302596	0.302596	1	0.261107
Col6a4__chr9	0.302596	0.302596	1	0.261107
Col7a1__chr9	0.302596	0.302596	1	0.261107
Col9a2__chr4	0.302596	0.302596	1	0.261107
Colec10__chr15	0.302596	0.302596	1	0.261107
Coro6__chr11	0.302596	0.302596	1	0.261107
Cort__chr4	0.302596	0.302596	1	0.261107
Cox7b2__chr5	0.302596	0.302596	1	0.261107
Cox8c__chr12	0.302596	0.302596	1	0.261107
Cpa2__chr6	0.302596	0.302596	1	0.261107
Cpa3__chr3	0.302596	0.302596	1	0.261107
Cpa4__chr6	0.302596	0.302596	1	0.261107
Cpa5__chr6	0.302596	0.302596	1	0.261107
Cpa6__chr1	0.302596	0.302596	1	0.261107
Cpb1__chr3	0.302596	0.302596	1	0.261107
Cpb2__chr14	0.302596	0.302596	1	0.261107
Cplx1__chr5	0.302596	0.302596	1	0.261107
Cplx4__chr18	0.302596	0.302596	1	0.261107
Cpn1__chr19	0.302596	0.302596	1	0.261107
Cpne4__chr9	0.302596	0.302596	1	0.261107
Cpne5__chr17	0.302596	0.302596	1	0.261107
Cpne6__chr14	0.302596	0.302596	1	0.261107
Cpne7__chr8	0.302596	0.302596	1	0.261107
Cps1__chr1	0.302596	0.302596	1	0.261107
Cpsf4l__chr11	0.302596	0.302596	1	0.261107
Cpt1b__chr15	0.302596	0.302596	1	0.261107
Cpvl__chr6	0.302596	0.302596	1	0.261107
Cpxcr1__chrX	0.302596	0.302596	1	0.261107
Crabp1__chr9	0.302596	0.302596	1	0.261107
Crabp2__chr3	0.302596	0.302596	1	0.261107
Crb2__chr2	0.302596	0.302596	1	0.261107
Crip3__chr17	0.302596	0.302596	1	0.261107
Crisp1__chr17	0.302596	0.302596	1	0.261107
Crisp2__chr17	0.302596	0.302596	1	0.261107
Crisp4__chr1	0.302596	0.302596	1	0.261107
Crmp1__chr5	0.302596	0.302596	1	0.261107
Crtac1__chr19	0.302596	0.302596	1	0.261107
Crtam__chr9	0.302596	0.302596	1	0.261107
Crxos1__chr7	0.302596	0.302596	1	0.261107
Cryba1__chr11	0.302596	0.302596	1	0.261107
Cryba2__chr1	0.302596	0.302596	1	0.261107
Crybb2__chr5	0.302596	0.302596	1	0.261107
Crybb3__chr5	0.302596	0.302596	1	0.261107
Crygc__chr1	0.302596	0.302596	1	0.261107
Crygd__chr1	0.302596	0.302596	1	0.261107
Crygf__chr1	0.302596	0.302596	1	0.261107
Crygn__chr5	0.302596	0.302596	1	0.261107
Crygs__chr16	0.302596	0.302596	1	0.261107
Crym__chr7	0.302596	0.302596	1	0.261107
Csf2__chr11	0.302596	0.302596	1	0.261107
Csl__chr10	0.302596	0.302596	1	0.261107
Csmd1__chr8	0.302596	0.302596	1	0.261107
Csn1s1__chr5	0.302596	0.302596	1	0.261107
Csn1s2a__chr5	0.302596	0.302596	1	0.261107
Csn1s2b__chr5	0.302596	0.302596	1	0.261107
Csn2__chr5	0.302596	0.302596	1	0.261107
Csn3__chr5	0.302596	0.302596	1	0.261107
Cspg5__chr9	0.302596	0.302596	1	0.261107
Cst11__chr2	0.302596	0.302596	1	0.261107
Cst8__chr2	0.302596	0.302596	1	0.261107
Cst9__chr2	0.302596	0.302596	1	0.261107
Ctf2__chr7	0.302596	0.302596	1	0.261107
Ctla4__chr1	0.302596	0.302596	1	0.261107
Ctnna2__chr6	0.302596	0.302596	1	0.261107
Cts6__chr13	0.302596	0.302596	1	0.261107
Ctsj__chr13	0.302596	0.302596	1	0.261107
Ctsm__chr13	0.302596	0.302596	1	0.261107
Ctsq__chr13	0.302596	0.302596	1	0.261107
Ctsr__chr13	0.302596	0.302596	1	0.261107
Ctsw__chr19	0.302596	0.302596	1	0.261107
Ctxn2__chr2	0.302596	0.302596	1	0.261107
Ctxn3__chr18	0.302596	0.302596	1	0.261107
Cuzd1__chr7	0.302596	0.302596	1	0.261107
Cwh43__chr5	0.302596	0.302596	1	0.261107
Cxcl17__chr7	0.302596	0.302596	1	0.261107
Cxcr1__chr1	0.302596	0.302596	1	0.261107
Cyb5r2__chr7	0.302596	0.302596	1	0.261107
Cyct__chr2	0.302596	0.302596	1	0.261107
Cylc1__chrX	0.302596	0.302596	1	0.261107
Cym__chr3	0.302596	0.302596	1	0.261107
Cyp11a1__chr9	0.302596	0.302596	1	0.261107
Cyp11b1__chr15	0.302596	0.302596	1	0.261107
Cyp17a1__chr19	0.302596	0.302596	1	0.261107
Cyp1a2__chr9	0.302596	0.302596	1	0.261107
Cyp21a1__chr17	0.302596	0.302596	1	0.261107
Cyp24a1__chr2	0.302596	0.302596	1	0.261107
Cyp26a1__chr19	0.302596	0.302596	1	0.261107
Cyp26c1__chr19	0.302596	0.302596	1	0.261107
Cyp27b1__chr10	0.302596	0.302596	1	0.261107
Cyp2a12__chr7	0.302596	0.302596	1	0.261107
Cyp2a22__chr7	0.302596	0.302596	1	0.261107
Cyp2a5__chr7	0.302596	0.302596	1	0.261107
Cyp2b10__chr7	0.302596	0.302596	1	0.261107
Cyp2b19__chr7	0.302596	0.302596	1	0.261107
Cyp2b9__chr7	0.302596	0.302596	1	0.261107
Cyp2c29__chr19	0.302596	0.302596	1	0.261107
Cyp2c38__chr19	0.302596	0.302596	1	0.261107
Cyp2c39__chr19	0.302596	0.302596	1	0.261107
Cyp2c44__chr19	0.302596	0.302596	1	0.261107
Cyp2c50__chr19	0.302596	0.302596	1	0.261107
Cyp2c53-ps__chr19	0.302596	0.302596	1	0.261107
Cyp2c55__chr19	0.302596	0.302596	1	0.261107
Cyp2c65__chr19	0.302596	0.302596	1	0.261107
Cyp2c66__chr19	0.302596	0.302596	1	0.261107
Cyp2c70__chr19	0.302596	0.302596	1	0.261107
Cyp2d11__chr15	0.302596	0.302596	1	0.261107
Cyp2d12__chr15	0.302596	0.302596	1	0.261107
Cyp2d13__chr15	0.302596	0.302596	1	0.261107
Cyp2d34__chr15	0.302596	0.302596	1	0.261107
Cyp2f2__chr7	0.302596	0.302596	1	0.261107
Cyp2g1__chr7	0.302596	0.302596	1	0.261107
Cyp2j11__chr4	0.302596	0.302596	1	0.261107
Cyp2j8__chr4	0.302596	0.302596	1	0.261107
Cyp2u1__chr3	0.302596	0.302596	1	0.261107
Cyp2w1__chr5	0.302596	0.302596	1	0.261107
Cyp3a11__chr5	0.302596	0.302596	1	0.261107
Cyp3a25__chr5	0.302596	0.302596	1	0.261107
Cyp3a44__chr5	0.302596	0.302596	1	0.261107
Cyp3a57__chr5	0.302596	0.302596	1	0.261107
Cyp4a12b__chr4	0.302596	0.302596	1	0.261107
Cyp4a14__chr4	0.302596	0.302596	1	0.261107
Cyp4a29-ps__chr4	0.302596	0.302596	1	0.261107
Cyp4a30b-ps__chr4	0.302596	0.302596	1	0.261107
Cyp4a31__chr4	0.302596	0.302596	1	0.261107
Cyp4f15__chr17	0.302596	0.302596	1	0.261107
Cyp4f39__chr17	0.302596	0.302596	1	0.261107
Cyp4f40__chr17	0.302596	0.302596	1	0.261107
Cyp4x1__chr4	0.302596	0.302596	1	0.261107
Cyp7a1__chr4	0.302596	0.302596	1	0.261107
Cypt12__chr3	0.302596	0.302596	1	0.261107
Cypt4__chr9	0.302596	0.302596	1	0.261107
D030024E09Rik__chr15	0.302596	0.302596	1	0.261107
D030025E07Rik__chr3	0.302596	0.302596	1	0.261107
D030045P18Rik__chr10	0.302596	0.302596	1	0.261107
D030047H15Rik__chr7	0.302596	0.302596	1	0.261107
D130043K22Rik__chr13	0.302596	0.302596	1	0.261107
D130058E03__chr6	0.302596	0.302596	1	0.261107
D16Ertd519e__chr16	0.302596	0.302596	1	0.261107
D17Ertd648e__chr17	0.302596	0.302596	1	0.261107
D1Pas1__chr1	0.302596	0.302596	1	0.261107
D230030E09Rik__chr12	0.302596	0.302596	1	0.261107
D330041H03Rik__chr17	0.302596	0.302596	1	0.261107
D430019H16Rik__chr12	0.302596	0.302596	1	0.261107
D430036J16Rik__chr9	0.302596	0.302596	1	0.261107
D430041D05Rik__chr2	0.302596	0.302596	1	0.261107
D630003M21Rik__chr2	0.302596	0.302596	1	0.261107
D630010B17Rik__chr15	0.302596	0.302596	1	0.261107
D630032N06Rik__chr11	0.302596	0.302596	1	0.261107
D630033O11Rik__chr9	0.302596	0.302596	1	0.261107
D6Ertd474e__chr6	0.302596	0.302596	1	0.261107
D6Ertd527e__chr6	0.302596	0.302596	1	0.261107
D730001G18Rik__chr15	0.302596	0.302596	1	0.261107
D730039F16Rik__chr2	0.302596	0.302596	1	0.261107
D730045A05Rik__chr18	0.302596	0.302596	1	0.261107
D730048I06Rik__chr9	0.302596	0.302596	1	0.261107
D7Ertd143e__chr7	0.302596	0.302596	1	0.261107
D7Ertd443e__chr7	0.302596	0.302596	1	0.261107
D830013O20Rik__chr12	0.302596	0.302596	1	0.261107
D830030K20Rik__chr14	0.302596	0.302596	1	0.261107
D830032E09Rik__chr1	0.302596	0.302596	1	0.261107
D930007P13Rik__chr15	0.302596	0.302596	1	0.261107
D930015M05Rik__chr2	0.302596	0.302596	1	0.261107
D930020B18Rik__chr10	0.302596	0.302596	1	0.261107
D930028M14Rik__chr7	0.302596	0.302596	1	0.261107
Dact2__chr17	0.302596	0.302596	1	0.261107
Daf2__chr1	0.302596	0.302596	1	0.261107
Dao__chr5	0.302596	0.302596	1	0.261107
Dapl1__chr2	0.302596	0.302596	1	0.261107
Dazl__chr17	0.302596	0.302596	1	0.261107
Dbc1__chr4	0.302596	0.302596	1	0.261107
Dbh__chr2	0.302596	0.302596	1	0.261107
Dbil5__chr11	0.302596	0.302596	1	0.261107
Dbndd1__chr8	0.302596	0.302596	1	0.261107
Dbpht2__chr12	0.302596	0.302596	1	0.261107
Dbx2__chr15	0.302596	0.302596	1	0.261107
Dcpp3__chr17	0.302596	0.302596	1	0.261107
Dcst1__chr3	0.302596	0.302596	1	0.261107
Dcx__chrX	0.302596	0.302596	1	0.261107
Ddc__chr11	0.302596	0.302596	1	0.261107
Ddn__chr15	0.302596	0.302596	1	0.261107
Ddx25__chr9	0.302596	0.302596	1	0.261107
Dear1__chr3	0.302596	0.302596	1	0.261107
Defa-ps12__chr8	0.302596	0.302596	1	0.261107
Defa-ps13__chr8	0.302596	0.302596	1	0.261107
Defa22__chr8	0.302596	0.302596	1	0.261107
Defa24__chr8	0.302596	0.302596	1	0.261107
Defa26__chr8	0.302596	0.302596	1	0.261107
Defb18__chr1	0.302596	0.302596	1	0.261107
Defb23__chr2	0.302596	0.302596	1	0.261107
Defb25__chr2	0.302596	0.302596	1	0.261107
Defb28__chr2	0.302596	0.302596	1	0.261107
Defb35__chr8	0.302596	0.302596	1	0.261107
Defb38__chr8	0.302596	0.302596	1	0.261107
Defb4__chr8	0.302596	0.302596	1	0.261107
Defb41__chr1	0.302596	0.302596	1	0.261107
Defb42__chr14	0.302596	0.302596	1	0.261107
Defb43__chr14	0.302596	0.302596	1	0.261107
Defb47__chr14	0.302596	0.302596	1	0.261107
Defb48__chr14	0.302596	0.302596	1	0.261107
Defb6__chr8	0.302596	0.302596	1	0.261107
Dfnb59__chr2	0.302596	0.302596	1	0.261107
Dgat2l6__chrX	0.302596	0.302596	1	0.261107
Dhrs2__chr14	0.302596	0.302596	1	0.261107
Dhtkd1__chr2	0.302596	0.302596	1	0.261107
Dio1__chr4	0.302596	0.302596	1	0.261107
Dio3os__chr12	0.302596	0.302596	1	0.261107
Diras1__chr10	0.302596	0.302596	1	0.261107
Dkk4__chr8	0.302596	0.302596	1	0.261107
Dlgap1__chr17	0.302596	0.302596	1	0.261107
Dlgap3__chr4	0.302596	0.302596	1	0.261107
Dlk1__chr12	0.302596	0.302596	1	0.261107
Dll3__chr7	0.302596	0.302596	1	0.261107
Dlx1__chr2	0.302596	0.302596	1	0.261107
Dlx1as__chr2	0.302596	0.302596	1	0.261107
Dlx3__chr11	0.302596	0.302596	1	0.261107
Dlx4__chr11	0.302596	0.302596	1	0.261107
Dlx5__chr6	0.302596	0.302596	1	0.261107
Dlx6__chr6	0.302596	0.302596	1	0.261107
Dlx6as2__chr6	0.302596	0.302596	1	0.261107
Dmbt1__chr7	0.302596	0.302596	1	0.261107
Dmbx1__chr4	0.302596	0.302596	1	0.261107
Dmgdh__chr13	0.302596	0.302596	1	0.261107
Dmrt2__chr19	0.302596	0.302596	1	0.261107
Dmrtb1__chr4	0.302596	0.302596	1	0.261107
Dmrtc1a__chrX	0.302596	0.302596	1	0.261107
Dmrtc1b__chrX	0.302596	0.302596	1	0.261107
Dmrtc2__chr7	0.302596	0.302596	1	0.261107
Dnahc1__chr14	0.302596	0.302596	1	0.261107
Dnahc10__chr5	0.302596	0.302596	1	0.261107
Dnahc6__chr6	0.302596	0.302596	1	0.261107
Dnahc7a__chr1	0.302596	0.302596	1	0.261107
Dnahc7b__chr1	0.302596	0.302596	1	0.261107
Dnaic2__chr11	0.302596	0.302596	1	0.261107
Dnajb3__chr1	0.302596	0.302596	1	0.261107
[truncated: 18,146 more rows]

## Sheet: Cluster 3
CLUSTER 3
GENEID	mean non cluster	mean cluster	fold change	pvalue
Cd74__chr18	2.32419	23.3594	10.0505	1.11022e-16
H2-Aa__chr17	1.68169	19.3988	11.5353	2.66454e-15
H2-Ab1__chr17	1.70198	17.5	10.2821	4.40314e-13
H2-Eb1__chr17	1.25834	15.9829	12.7015	5.70211e-13
Ctsb__chr14	32.9752	5.29311	0.160518	1.71267e-09
Ftl1__chr7	34.1935	9.79156	0.286358	3.17379e-07
Spp1__chr5	13.3376	0.53212	0.0398963	1.59128e-06
Apoe__chr7	22.0388	6.57587	0.298377	5.6389e-05
Fth1__chr19	25.4417	9.40446	0.369648	0.000161894
Ctsd__chr7	8.62051	0.917278	0.106406	0.000179368
Lyz1__chr10	30.0754	14.5589	0.484081	0.00086491
Cst3__chr2	4.37102	11.2837	2.58149	0.00189523
Sepp1__chr15	5.73385	0.886456	0.1546	0.00322673
Gpnmb__chr6	5.49756	0.246393	0.0448187	0.00408763
Ctsl__chr13	5.2489	0.961044	0.183094	0.00524263
Il1b__chr2	1.39	4.16445	2.99601	0.0138507
Cd209a__chr8	0.220497	1.04955	4.75992	0.021012
Cd79a__chr7	0.230667	1.46314	6.34307	0.0228427
Fabp5__chr3	3.57771	0.410966	0.114868	0.0279135
Dusp2__chr2	0.261752	1.11494	4.25954	0.0288234
Rpl13__chr8	3.59776	7.21129	2.00439	0.0306526
Ccl17__chr8	0.272238	1.5727	5.77694	0.030967
Thbs1__chr2	3.35454	0.84695	0.252478	0.0348968
Cbfa2t3__chr8	0.293097	1.04881	3.57837	0.0354104
Lgals3__chr14	6.68889	2.74269	0.410036	0.0373499
Rps20__chr4	2.46805	5.15391	2.08825	0.039888
Rps28__chr17	2.48551	5.48975	2.2087	0.0410265
Rpl39__chrX	1.86786	4.19683	2.24686	0.0414918
Hmox1__chr8	3.13593	0.662263	0.211186	0.0434286
Crip1__chr12	1.31353	3.50481	2.66824	0.0444387
Psap__chr10	10.701	5.49486	0.513489	0.0446756
Grn__chr11	6.4159	2.24483	0.349886	0.0457164
Ifitm1__chr7	0.339331	1.00897	2.97341	0.0460607
Itm2b__chr14	6.38141	2.24759	0.352209	0.0468904
Cstb__chr10	3.05594	0.921356	0.301497	0.0470467
Tmsb4x__chrX	19.0259	26.7056	1.40365	0.0489394
Ccl6__chr11	6.32078	2.5386	0.401627	0.0490226
Arg1__chr10	4.63749	1.65425	0.356712	0.0545268
H2-DMb1__chr17	0.385743	1.56271	4.05118	0.0577646
Rpl18a__chr8	3.41634	6.75529	1.97735	0.0589788
Mbnl1__chr3	0.886521	2.05172	2.31435	0.0606418
Hspa8__chr9	4.18347	7.43453	1.77712	0.0627509
Ctss__chr3	8.77926	4.93257	0.561844	0.0627661
Naaa__chr5	0.405819	1.22402	3.01617	0.0631124
Rpl4__chr9	3.48264	6.7646	1.94238	0.0639034
Rpl13a__chr7	2.12677	4.64933	2.1861	0.0647808
Rps12__chr10	3.50105	6.48972	1.85365	0.0653138
H2-DMa__chr17	0.414149	1.21658	2.93754	0.0653788
Rps25__chr9	2.13626	4.35224	2.03731	0.0657497
Rps29__chr12	2.8095	5.13926	1.82925	0.0658975
Fn1__chr1	5.89987	2.62544	0.445	0.0665082
Lamp1__chr8	5.86475	2.19639	0.374507	0.068202
Plbd1__chr6	0.427487	1.24797	2.91933	0.0690634
Rpl23a__chr11	2.17256	4.48432	2.06407	0.0695275
Rps23__chr13	2.19986	4.42946	2.01352	0.0724459
Rps24__chr14	2.20823	4.44335	2.01218	0.0733532
Pf4__chr5	5.74776	2.05983	0.35837	0.0741345
Rpl21__chr5	2.9092	5.13361	1.76461	0.074995
Cd52__chr4	1.58115	3.97273	2.51256	0.0762113
Rps16__chr7	2.92203	5.18803	1.77549	0.0762146
F13a1__chr13	2.54666	0.790599	0.310445	0.0783064
AA467197__chr2	0.472329	1.06276	2.25005	0.0819242
Foxp1__chr6	0.48618	1.01851	2.09493	0.0860345
Csnk2a1__chr2	0.488131	1.22485	2.50926	0.0866186
Plin2__chr4	2.44158	0.928082	0.380115	0.0869862
Rps15__chr10	1.65927	3.00604	1.81167	0.087164
Ucp2__chr7	3.04033	5.10046	1.6776	0.0879879
Rps21__chr2	1.68151	3.36072	1.99863	0.0904155
Celf2__chr2	1.05397	2.0079	1.90507	0.090475
Coro1a__chr7	1.08036	2.38893	2.21123	0.0956431
Baz1a__chr12	0.518639	1.10524	2.13104	0.0959002
Rps11__chr7	2.40113	4.58885	1.91112	0.0959699
Rpl17__chr18	3.12021	5.48338	1.75738	0.0964658
S100a4__chr3	1.72878	3.31458	1.9173	0.0975127
Rpl38__chr11	2.42027	4.17663	1.72569	0.0983864
Rpl15__chr14	2.43416	4.03495	1.65763	0.10016
Cd24a__chr10	0.534015	1.18578	2.22049	0.100681
Syngr2__chr11	0.538802	1.04046	1.93106	0.102183
Ccr2__chr9	1.11315	2.90945	2.61372	0.102227
Cd63__chr10	2.2599	0.492057	0.217734	0.104323
Rps19__chr7	1.77279	3.33985	1.88395	0.104347
Rpl14__chr9	1.13545	2.15614	1.89893	0.106807
Rpl24__chr16	1.7962	3.30452	1.83973	0.108068
Rpl37a__chr1	1.8031	3.38625	1.87802	0.109176
Eef1b2__chr1	1.81608	3.20972	1.76739	0.111275
C3ar1__chr6	2.16187	0.824924	0.381578	0.115071
Prkcb__chr7	0.58392	1.18724	2.03322	0.116627
Il2rg__chrX	0.584896	1.59315	2.72382	0.116945
Rpl22__chr4	1.18374	2.30321	1.9457	0.116988
Tkt__chr14	0.592728	1.03315	1.74304	0.119504
Rps9__chr7	4.08582	6.0221	1.4739	0.119736
Fmnl1__chr11	0.594826	1.12924	1.89844	0.120192
Slc38a2__chr15	0.596544	1.01444	1.70052	0.120756
Pim1__chr17	0.603321	1.04631	1.73425	0.122988
Egr2__chr10	0.605115	1.5027	2.48332	0.12358
Nap1l1__chr10	0.605865	1.01928	1.68236	0.123828
Ddx39b__chr17	0.606711	1.48076	2.44064	0.124108
Lgmn__chr12	3.61402	1.32819	0.367511	0.124252
Vasp__chr7	0.607163	1.16003	1.91057	0.124257
Rps4x__chrX	2.61429	4.34267	1.66113	0.124561
Hexa__chr9	2.08094	0.598908	0.287807	0.124775
Rpl36__chr17	1.22383	2.33068	1.90442	0.125701
C1qc__chr4	6.29862	3.94841	0.62687	0.126365
Rplp1__chr9	4.15221	6.33235	1.52506	0.127057
Rps8__chr4	3.38428	5.63588	1.66531	0.127421
Ptma__chr1	2.63762	4.23679	1.60629	0.127906
Tmsb10__chr6	1.91547	3.63534	1.89788	0.127923
Akap13__chr7	0.621732	1.00845	1.62201	0.129099
Cd93__chr2	2.0434	0.719731	0.352223	0.12955
Atp2a2__chr5	2.04167	0.861172	0.421799	0.129774
H2afy__chr13	0.625825	1.35011	2.15733	0.130468
Rpl28__chr7	1.93984	3.23867	1.66956	0.132155
Lyn__chr4	0.632502	1.38173	2.18455	0.132707
Rpl8__chr15	1.9503	3.053	1.5654	0.13399
Rps10__chr17	1.95646	3.02994	1.54869	0.135075
Adrbk1__chr19	0.639688	1.03845	1.62337	0.135126
Atp6v1a__chr16	1.9796	0.891403	0.450294	0.138086
Rpl35__chr2	1.9856	3.17361	1.59831	0.140256
Rps14__chr18	1.98632	3.28105	1.65182	0.140384
Ptges3__chr10	0.655647	1.19744	1.82635	0.140535
Cdkn1a__chr17	1.29029	2.29167	1.77609	0.140637
Emp3__chr7	1.99682	3.01545	1.51013	0.14227
Actc1__chr2	1.9249	0.650835	0.338115	0.145853
Rps13__chr7	2.76016	4.06155	1.47149	0.146127
Rpl27a__chr7	2.76549	4.7116	1.70371	0.146944
Rpl9__chr5	2.02716	3.35565	1.65535	0.147778
Btg2__chr1	1.32323	2.27503	1.7193	0.148249
Klf13__chr7	0.678967	1.22624	1.80604	0.148519
Cnn2__chr10	0.682668	1.05751	1.54909	0.149794
Stx7__chr10	0.683267	1.02623	1.50195	0.150001
Actb__chr5	23.4891	28.1611	1.1989	0.150272
Sirpa__chr2	1.89477	0.815736	0.43052	0.150316
Ehbp1l1__chr19	0.685391	1.08123	1.57754	0.150734
Cct2__chr10	0.688026	1.05529	1.5338	0.151645
Hsp90aa1__chr12	1.34461	2.44521	1.81853	0.15326
Rps26__chr10	1.34593	2.2725	1.68843	0.153572
Tmem176b__chr6	0.693982	1.51678	2.18561	0.153707
Hcls1__chr16	0.696575	1.10024	1.5795	0.154607
Psmb8__chr17	0.701931	1.11466	1.58799	0.156468
Rpl32__chr6	1.36138	2.51232	1.84542	0.157228
Ms4a6d__chr19	1.84579	0.993967	0.538506	0.157864
Mpeg1__chr19	3.30491	1.90474	0.576336	0.157935
Rps18__chr17	2.08239	3.52583	1.69316	0.158009
Hnrnph1__chr11	0.709578	1.22217	1.72239	0.159133
Cbr2__chr11	1.8375	0.285181	0.1552	0.159178
Ier2__chr8	0.713232	1.17413	1.64621	0.160409
Cd36__chr5	1.8231	0.797128	0.437239	0.161488
H2afz__chr3	1.38455	2.40702	1.73849	0.16276
Rpl7a__chr2	1.38565	2.1187	1.52903	0.163026
Rpl18__chr7	2.119	3.64663	1.72092	0.164931
Gm2a__chr11	0.727259	1.33006	1.82887	0.165325
Uba52__chr8	2.12677	3.86941	1.81939	0.166413
Csf2rb__chr15	0.734871	1.19531	1.62656	0.168004
Rbm39__chr2	0.735436	1.10276	1.49946	0.168203
Gnb2l1__chr11	2.13785	3.09209	1.44636	0.168535
Sparc__chr11	1.77133	0.713364	0.402728	0.17007
Ccr1__chr9	0.741601	1.00327	1.35284	0.170379
Marcksl1__chr4	0.741875	1.0614	1.4307	0.170475
Macf1__chr4	0.74284	1.21584	1.63675	0.170817
Rps6__chr4	3.7092	5.36001	1.44506	0.171168
Sub1__chr15	0.747479	1.1413	1.52687	0.172457
Gpx1__chr9	3.74611	5.49385	1.46655	0.176493
Rps2__chr17	2.95321	4.38782	1.48578	0.176892
Psma7__chr2	0.760786	1.01743	1.33734	0.177178
Stab1__chr14	1.72834	0.406874	0.235413	0.177543
Rpl27__chr11	1.44927	2.55811	1.7651	0.178512
Rpl3__chr15	2.19038	3.32197	1.51661	0.178728
U2af2__chr7	0.765429	1.03094	1.34688	0.17883
Tapbp__chr17	0.766603	1.07476	1.40198	0.179248
Lrp1__chr10	1.71607	0.949849	0.553502	0.179734
Gabarap__chr11	3.13114	1.88199	0.601056	0.180335
Naca__chr10	0.774725	1.16885	1.50873	0.182144
Tubb5__chr17	1.46722	2.66591	1.81698	0.18295
Tln1__chr4	1.46841	2.4898	1.69558	0.183247
Ttn__chr2	1.68989	0.452813	0.267955	0.184504
Arf6__chr12	0.78984	1.04386	1.32161	0.187552
Tuba1b__chr15	2.24328	3.63437	1.62011	0.189192
Rps27l__chr9	0.794787	1.15288	1.45056	0.189327
Tnnt2__chr1	1.66262	0.696342	0.418822	0.189606
Rplp0__chr5	3.03754	4.25128	1.39958	0.191038
Ubl3__chr5	0.800921	1.00186	1.25089	0.191531
Gns__chr10	1.65177	0.602617	0.364831	0.191675
Atp5g1__chr11	0.806891	1.28701	1.59502	0.193679
Ly6d__chr15	0.215914	0.485435	2.24828	0.194196
Ccl22__chr8	0.215914	0.396458	1.83619	0.194196
1600029D21Rik__chr9	0.215914	0.350081	1.62139	0.194196
9330178D15Rik__chr3	0.215914	0.333841	1.54618	0.194196
Gimap7__chr6	0.215914	0.333841	1.54618	0.194196
Spib__chr7	0.215914	0.31691	1.46776	0.194196
F2rl2__chr13	0.215914	0.306186	1.41809	0.194196
Klrb1b__chr6	0.215914	0.298007	1.38021	0.194196
Cd209d__chr8	0.215914	0.293775	1.36061	0.194196
I730030J21Rik__chr15	0.215914	0.293775	1.36061	0.194196
Slc27a2__chr2	0.215914	0.283751	1.31419	0.194196
Gpr174__chrX	0.215914	0.283245	1.31184	0.194196
Obox6__chr7	0.215914	0.266475	1.23417	0.194196
Tmem27__chrX	0.215914	0.257422	1.19224	0.194196
Bcl2l14__chr6	0.215914	0.251299	1.16389	0.194196
Gng3__chr19	0.215914	0.25088	1.16195	0.194196
Lta__chr17	0.215914	0.249579	1.15592	0.194196
Mzb1__chr18	0.215914	0.249579	1.15592	0.194196
Ffar4__chr19	0.215914	0.245177	1.13553	0.194196
Nefh__chr11	0.215914	0.244743	1.13352	0.194196
2010016I18Rik__chr3	0.215914	0.243766	1.129	0.194196
Sema4f__chr6	0.215914	0.243766	1.129	0.194196
Bfsp2__chr9	0.215914	0.241867	1.1202	0.194196
Klhdc9__chr1	0.215914	0.241867	1.1202	0.194196
Snord99__chr4	0.215914	0.241867	1.1202	0.194196
Rnu73b__chr3	0.215914	0.240676	1.11469	0.194196
4931440F15Rik__chr11	0.215914	0.237333	1.0992	0.194196
Gdpd2__chrX	0.215914	0.237333	1.0992	0.194196
Rsg1__chr4	0.215914	0.237333	1.0992	0.194196
Snora28__chr12	0.215914	0.237333	1.0992	0.194196
Styxl1__chr5	0.215914	0.237333	1.0992	0.194196
1700097N02Rik__chr17	0.215914	0.236668	1.09612	0.194196
BC051537__chr17	0.215914	0.236668	1.09612	0.194196
Ccdc150__chr1	0.215914	0.236668	1.09612	0.194196
Gm11545__chr11	0.215914	0.236668	1.09612	0.194196
Gramd2__chr9	0.215914	0.236668	1.09612	0.194196
Ocstamp__chr2	0.215914	0.236668	1.09612	0.194196
Sv2b__chr7	0.215914	0.236668	1.09612	0.194196
Wdr86__chr5	0.215914	0.236668	1.09612	0.194196
AI317395__chr10	0.215914	0.235367	1.0901	0.194196
Ccdc146__chr5	0.215914	0.235367	1.0901	0.194196
BC051070__chr3	0.215914	0.235075	1.08875	0.194196
Gm5591__chr7	0.215914	0.235075	1.08875	0.194196
Olfr521__chr7	0.215914	0.235075	1.08875	0.194196
1700007F19Rik__chr3	0.215914	0.230545	1.06777	0.194196
Foxj1__chr11	0.215914	0.230545	1.06777	0.194196
Omg__chr11	0.215914	0.228564	1.05859	0.194196
Pira2__chr7	0.215914	0.228564	1.05859	0.194196
Slc25a53__chrX	0.215914	0.228564	1.05859	0.194196
Ccdc88c__chr12	0.215914	0.227569	1.05398	0.194196
Cfhr1__chr1	0.215914	0.227569	1.05398	0.194196
Gm10432__chr12	0.215914	0.227569	1.05398	0.194196
Gm4907__chrX	0.215914	0.227569	1.05398	0.194196
Hist1h4a__chr13	0.215914	0.227569	1.05398	0.194196
Nrn1l__chr8	0.215914	0.227569	1.05398	0.194196
Rnaset2b__chr17	0.215914	0.227569	1.05398	0.194196
S1pr5__chr9	0.215914	0.227569	1.05398	0.194196
Slc1a7__chr4	0.215914	0.227569	1.05398	0.194196
2700089I24Rik__chr19	0.215914	0.226074	1.04706	0.194196
Ppef2__chr5	0.215914	0.226074	1.04706	0.194196
4932438H23Rik__chr16	0.215914	0.223012	1.03288	0.194196
Chi3l4__chr3	0.215914	0.223012	1.03288	0.194196
Dmc1__chr15	0.215914	0.223012	1.03288	0.194196
Gm11548__chr3	0.215914	0.223012	1.03288	0.194196
Hkdc1__chr10	0.215914	0.223012	1.03288	0.194196
Ly75__chr2	0.215914	0.223012	1.03288	0.194196
Stc2__chr11	0.215914	0.223012	1.03288	0.194196
Tlr12__chr4	0.215914	0.223012	1.03288	0.194196
0610005C13Rik__chr7	0.215914	0.215914	1	0.194196
0610010B08Rik__chr2	0.215914	0.215914	1	0.194196
0610012H03Rik__chr2	0.215914	0.215914	1	0.194196
0610039K10Rik__chr2	0.215914	0.215914	1	0.194196
0610040F04Rik__chr6	0.215914	0.215914	1	0.194196
0610043K17Rik__chr4	0.215914	0.215914	1	0.194196
1110002L01Rik__chr12	0.215914	0.215914	1	0.194196
1110017D15Rik__chr4	0.215914	0.215914	1	0.194196
1110020A21Rik__chr17	0.215914	0.215914	1	0.194196
1110028F11Rik__chr11	0.215914	0.215914	1	0.194196
1110032F04Rik__chr3	0.215914	0.215914	1	0.194196
1110036E04Rik__chr9	0.215914	0.215914	1	0.194196
1190003J15Rik__chr7	0.215914	0.215914	1	0.194196
1190003K10Rik__chr13	0.215914	0.215914	1	0.194196
1300017J02Rik__chr9	0.215914	0.215914	1	0.194196
1500002O10Rik__chr2	0.215914	0.215914	1	0.194196
1500009C09Rik__chr15	0.215914	0.215914	1	0.194196
1500015L24Rik__chr19	0.215914	0.215914	1	0.194196
1500016L03Rik__chr11	0.215914	0.215914	1	0.194196
1500017E21Rik__chr19	0.215914	0.215914	1	0.194196
1600002D24Rik__chr16	0.215914	0.215914	1	0.194196
1600016N20Rik__chr7	0.215914	0.215914	1	0.194196
1600023N17Rik__chr5	0.215914	0.215914	1	0.194196
1700001J11Rik__chr9	0.215914	0.215914	1	0.194196
1700001L19Rik__chr13	0.215914	0.215914	1	0.194196
1700001O22Rik__chr2	0.215914	0.215914	1	0.194196
1700003C15Rik__chr5	0.215914	0.215914	1	0.194196
1700003D09Rik__chr11	0.215914	0.215914	1	0.194196
1700003E16Rik__chr6	0.215914	0.215914	1	0.194196
1700003F17Rik__chr11	0.215914	0.215914	1	0.194196
1700003H04Rik__chr3	0.215914	0.215914	1	0.194196
1700003L19Rik__chr16	0.215914	0.215914	1	0.194196
1700003M02Rik__chr4	0.215914	0.215914	1	0.194196
1700003P14Rik__chr13	0.215914	0.215914	1	0.194196
1700006A11Rik__chr3	0.215914	0.215914	1	0.194196
1700006E09Rik__chr11	0.215914	0.215914	1	0.194196
1700006F04Rik__chr14	0.215914	0.215914	1	0.194196
1700007B14Rik__chr8	0.215914	0.215914	1	0.194196
1700007G11Rik__chr5	0.215914	0.215914	1	0.194196
1700008F21Rik__chr8	0.215914	0.215914	1	0.194196
1700008I05Rik__chrX	0.215914	0.215914	1	0.194196
1700009C05Rik__chr6	0.215914	0.215914	1	0.194196
1700009N14Rik__chr4	0.215914	0.215914	1	0.194196
1700010B08Rik__chr2	0.215914	0.215914	1	0.194196
1700010D01Rik__chrX	0.215914	0.215914	1	0.194196
1700010I02Rik__chr3	0.215914	0.215914	1	0.194196
1700010J16Rik__chr10	0.215914	0.215914	1	0.194196
1700011E24Rik__chr17	0.215914	0.215914	1	0.194196
1700012B07Rik__chr11	0.215914	0.215914	1	0.194196
1700012I11Rik__chr15	0.215914	0.215914	1	0.194196
1700013G23Rik__chr11	0.215914	0.215914	1	0.194196
1700013H16Rik__chrX	0.215914	0.215914	1	0.194196
1700015E13Rik__chr1	0.215914	0.215914	1	0.194196
1700015F17Rik__chr5	0.215914	0.215914	1	0.194196
1700016C15Rik__chr1	0.215914	0.215914	1	0.194196
1700016H13Rik__chr5	0.215914	0.215914	1	0.194196
1700016L04Rik__chr10	0.215914	0.215914	1	0.194196
1700016L21Rik__chr1	0.215914	0.215914	1	0.194196
1700017D01Rik__chr19	0.215914	0.215914	1	0.194196
1700017G19Rik__chr3	0.215914	0.215914	1	0.194196
1700017J07Rik__chr2	0.215914	0.215914	1	0.194196
1700017N19Rik__chr10	0.215914	0.215914	1	0.194196
1700018A04Rik__chr13	0.215914	0.215914	1	0.194196
1700018B08Rik__chr8	0.215914	0.215914	1	0.194196
1700018B24Rik__chr3	0.215914	0.215914	1	0.194196
1700018C11Rik__chr4	0.215914	0.215914	1	0.194196
1700019B21Rik__chrX	0.215914	0.215914	1	0.194196
1700019G24Rik__chr6	0.215914	0.215914	1	0.194196
1700019L03Rik__chr2	0.215914	0.215914	1	0.194196
1700019M22Rik__chr12	0.215914	0.215914	1	0.194196
1700019N19Rik__chr19	0.215914	0.215914	1	0.194196
1700020D05Rik__chr19	0.215914	0.215914	1	0.194196
1700020M21Rik__chr9	0.215914	0.215914	1	0.194196
1700021F07Rik__chr2	0.215914	0.215914	1	0.194196
1700021N21Rik__chr4	0.215914	0.215914	1	0.194196
1700022A22Rik__chr15	0.215914	0.215914	1	0.194196
1700022I11Rik__chr4	0.215914	0.215914	1	0.194196
1700023C21Rik__chr11	0.215914	0.215914	1	0.194196
1700023E05Rik__chr5	0.215914	0.215914	1	0.194196
1700023F02Rik__chr10	0.215914	0.215914	1	0.194196
1700023F06Rik__chr11	0.215914	0.215914	1	0.194196
1700024B18Rik__chr14	0.215914	0.215914	1	0.194196
1700024F13Rik__chr13	0.215914	0.215914	1	0.194196
1700024G13Rik__chr14	0.215914	0.215914	1	0.194196
1700024P16Rik__chr4	0.215914	0.215914	1	0.194196
1700025B11Rik__chr15	0.215914	0.215914	1	0.194196
1700025M24Rik__chr5	0.215914	0.215914	1	0.194196
1700026D11Rik__chr2	0.215914	0.215914	1	0.194196
1700027A15Rik__chr1	0.215914	0.215914	1	0.194196
1700027F09Rik__chr5	0.215914	0.215914	1	0.194196
1700027I24Rik__chr9	0.215914	0.215914	1	0.194196
1700028B04Rik__chr7	0.215914	0.215914	1	0.194196
1700028K03Rik__chr5	0.215914	0.215914	1	0.194196
1700028M03Rik__chr3	0.215914	0.215914	1	0.194196
1700028P14Rik__chr19	0.215914	0.215914	1	0.194196
1700028P15Rik__chr2	0.215914	0.215914	1	0.194196
1700029B22Rik__chr7	0.215914	0.215914	1	0.194196
1700029I15Rik__chr2	0.215914	0.215914	1	0.194196
1700029M20Rik__chr4	0.215914	0.215914	1	0.194196
1700030F18Rik__chr15	0.215914	0.215914	1	0.194196
1700030L20Rik__chr3	0.215914	0.215914	1	0.194196
1700030M09Rik__chr8	0.215914	0.215914	1	0.194196
1700030N03Rik__chr19	0.215914	0.215914	1	0.194196
1700030O20Rik__chr10	0.215914	0.215914	1	0.194196
1700031A10Rik__chr17	0.215914	0.215914	1	0.194196
1700031F05Rik__chrX	0.215914	0.215914	1	0.194196
1700031M16Rik__chr15	0.215914	0.215914	1	0.194196
1700031P21Rik__chr12	0.215914	0.215914	1	0.194196
1700034E13Rik__chr18	0.215914	0.215914	1	0.194196
1700034I23Rik__chr3	0.215914	0.215914	1	0.194196
1700034J05Rik__chr6	0.215914	0.215914	1	0.194196
1700034P13Rik__chr1	0.215914	0.215914	1	0.194196
1700036G14Rik__chr3	0.215914	0.215914	1	0.194196
1700039E22Rik__chr19	0.215914	0.215914	1	0.194196
1700040N02Rik__chr2	0.215914	0.215914	1	0.194196
1700041M19Rik__chr16	0.215914	0.215914	1	0.194196
1700042B14Rik__chrX	0.215914	0.215914	1	0.194196
1700042G15Rik__chr4	0.215914	0.215914	1	0.194196
1700042O10Rik__chr11	0.215914	0.215914	1	0.194196
1700045H11Rik__chr4	0.215914	0.215914	1	0.194196
1700045I19Rik__chrX	0.215914	0.215914	1	0.194196
1700046C09Rik__chr11	0.215914	0.215914	1	0.194196
1700047E10Rik__chr14	0.215914	0.215914	1	0.194196
1700047L14Rik__chr5	0.215914	0.215914	1	0.194196
1700048M11Rik__chr16	0.215914	0.215914	1	0.194196
1700052I22Rik__chr12	0.215914	0.215914	1	0.194196
1700054A03Rik__chr19	0.215914	0.215914	1	0.194196
1700054M17Rik__chr2	0.215914	0.215914	1	0.194196
1700057G04Rik__chr9	0.215914	0.215914	1	0.194196
1700057H15Rik__chr4	0.215914	0.215914	1	0.194196
1700058G18Rik__chr10	0.215914	0.215914	1	0.194196
1700060C16Rik__chr6	0.215914	0.215914	1	0.194196
1700060C20Rik__chr2	0.215914	0.215914	1	0.194196
1700061F12Rik__chr2	0.215914	0.215914	1	0.194196
1700061I17Rik__chr3	0.215914	0.215914	1	0.194196
1700063A18Rik__chr1	0.215914	0.215914	1	0.194196
1700064J06Rik__chr10	0.215914	0.215914	1	0.194196
1700065I17Rik__chr18	0.215914	0.215914	1	0.194196
1700065J11Rik__chr6	0.215914	0.215914	1	0.194196
1700065O20Rik__chr18	0.215914	0.215914	1	0.194196
1700066B17Rik__chr1	0.215914	0.215914	1	0.194196
1700066J24Rik__chr4	0.215914	0.215914	1	0.194196
1700066N21Rik__chr5	0.215914	0.215914	1	0.194196
1700066O22Rik__chr18	0.215914	0.215914	1	0.194196
1700069L16Rik__chr5	0.215914	0.215914	1	0.194196
1700074H08Rik__chr13	0.215914	0.215914	1	0.194196
1700074P13Rik__chr6	0.215914	0.215914	1	0.194196
1700080E11Rik__chr9	0.215914	0.215914	1	0.194196
1700081H22Rik__chr7	0.215914	0.215914	1	0.194196
1700084C01Rik__chr1	0.215914	0.215914	1	0.194196
1700085B03Rik__chr5	0.215914	0.215914	1	0.194196
1700085C21Rik__chr12	0.215914	0.215914	1	0.194196
1700088E04Rik__chr15	0.215914	0.215914	1	0.194196
1700092E19Rik__chr13	0.215914	0.215914	1	0.194196
1700092K14Rik__chr11	0.215914	0.215914	1	0.194196
1700095B22Rik__chr3	0.215914	0.215914	1	0.194196
1700101E01Rik__chr2	0.215914	0.215914	1	0.194196
1700104A03Rik__chr9	0.215914	0.215914	1	0.194196
1700105P06Rik__chr19	0.215914	0.215914	1	0.194196
1700108J01Rik__chr14	0.215914	0.215914	1	0.194196
1700109F18Rik__chr2	0.215914	0.215914	1	0.194196
1700109G14Rik__chr14	0.215914	0.215914	1	0.194196
1700109G15Rik__chr11	0.215914	0.215914	1	0.194196
1700110C19Rik__chr17	0.215914	0.215914	1	0.194196
1700110M21Rik__chr14	0.215914	0.215914	1	0.194196
1700111N16Rik__chrX	0.215914	0.215914	1	0.194196
1700112H15Rik__chr1	0.215914	0.215914	1	0.194196
1700112J05Rik__chr5	0.215914	0.215914	1	0.194196
1700113H08Rik__chr10	0.215914	0.215914	1	0.194196
1700119H24Rik__chr16	0.215914	0.215914	1	0.194196
1700120E14Rik__chr18	0.215914	0.215914	1	0.194196
1700121N20Rik__chr12	0.215914	0.215914	1	0.194196
1700122O11Rik__chr17	0.215914	0.215914	1	0.194196
1700123K08Rik__chr5	0.215914	0.215914	1	0.194196
1700125G02Rik__chr4	0.215914	0.215914	1	0.194196
1700125G22Rik__chr3	0.215914	0.215914	1	0.194196
1700125H20Rik__chr11	0.215914	0.215914	1	0.194196
1700128A07Rik__chr14	0.215914	0.215914	1	0.194196
1700129C05Rik__chr14	0.215914	0.215914	1	0.194196
1810008I18Rik__chr7	0.215914	0.215914	1	0.194196
1810012K16Rik__chr8	0.215914	0.215914	1	0.194196
1810018F18Rik__chr19	0.215914	0.215914	1	0.194196
1810019J16Rik__chr4	0.215914	0.215914	1	0.194196
1810020O05Rik__chr6	0.215914	0.215914	1	0.194196
1810035I16Rik__chr4	0.215914	0.215914	1	0.194196
1810046K07Rik__chr9	0.215914	0.215914	1	0.194196
1810065E05Rik__chr11	0.215914	0.215914	1	0.194196
2010001E11Rik__chr10	0.215914	0.215914	1	0.194196
2010003K11Rik__chr19	0.215914	0.215914	1	0.194196
2010009K17Rik__chr2	0.215914	0.215914	1	0.194196
2010010A06Rik__chr18	0.215914	0.215914	1	0.194196
2010106E10Rik__chrX	0.215914	0.215914	1	0.194196
2010107G12Rik__chr6	0.215914	0.215914	1	0.194196
2010107G23Rik__chr10	0.215914	0.215914	1	0.194196
2010109A12Rik__chr5	0.215914	0.215914	1	0.194196
2010300C02Rik__chr1	0.215914	0.215914	1	0.194196
2210409E12Rik__chr11	0.215914	0.215914	1	0.194196
2210414B05Rik__chr4	0.215914	0.215914	1	0.194196
2210417A02Rik__chr5	0.215914	0.215914	1	0.194196
2210420H20Rik__chr18	0.215914	0.215914	1	0.194196
2300002M23Rik__chr17	0.215914	0.215914	1	0.194196
2300003K06Rik__chr11	0.215914	0.215914	1	0.194196
2300005B03Rik__chr15	0.215914	0.215914	1	0.194196
2310001K24Rik__chr2	0.215914	0.215914	1	0.194196
2310002D06Rik__chr12	0.215914	0.215914	1	0.194196
2310002F09Rik__chr7	0.215914	0.215914	1	0.194196
2310005E17Rik__chr13	0.215914	0.215914	1	0.194196
2310007L24Rik__chr11	0.215914	0.215914	1	0.194196
2310014F07Rik__chr9	0.215914	0.215914	1	0.194196
2310015D24Rik__chr16	0.215914	0.215914	1	0.194196
2310016D03Rik__chr12	0.215914	0.215914	1	0.194196
2310020H05Rik__chr13	0.215914	0.215914	1	0.194196
2310030G06Rik__chr9	0.215914	0.215914	1	0.194196
2310034C09Rik__chr16	0.215914	0.215914	1	0.194196
2310043O21Rik__chr15	0.215914	0.215914	1	0.194196
2310057J18Rik__chr10	0.215914	0.215914	1	0.194196
2310061N02Rik__chr16	0.215914	0.215914	1	0.194196
2310065F04Rik__chr11	0.215914	0.215914	1	0.194196
2410017I17Rik__chr17	0.215914	0.215914	1	0.194196
2410137F16Rik__chr5	0.215914	0.215914	1	0.194196
2410137M14Rik__chr17	0.215914	0.215914	1	0.194196
2410141K09Rik__chr13	0.215914	0.215914	1	0.194196
2510003D18Rik__chr3	0.215914	0.215914	1	0.194196
2610017I09Rik__chr1	0.215914	0.215914	1	0.194196
2610027K06Rik__chr11	0.215914	0.215914	1	0.194196
2610028H24Rik__chr10	0.215914	0.215914	1	0.194196
2610035F20Rik__chr14	0.215914	0.215914	1	0.194196
2610100L16Rik__chr3	0.215914	0.215914	1	0.194196
2610204G22Rik__chr4	0.215914	0.215914	1	0.194196
2610206C17Rik__chr7	0.215914	0.215914	1	0.194196
2610316D01Rik__chr3	0.215914	0.215914	1	0.194196
2700046A07Rik__chr18	0.215914	0.215914	1	0.194196
2700081L22Rik__chr4	0.215914	0.215914	1	0.194196
2700086A05Rik__chr6	0.215914	0.215914	1	0.194196
2810007J24Rik__chr7	0.215914	0.215914	1	0.194196
2810011L19Rik__chr12	0.215914	0.215914	1	0.194196
2810029C07Rik__chr12	0.215914	0.215914	1	0.194196
2810032G03Rik__chr12	0.215914	0.215914	1	0.194196
2810404M03Rik__chr8	0.215914	0.215914	1	0.194196
2810405F15Rik__chr2	0.215914	0.215914	1	0.194196
2810459M11Rik__chr1	0.215914	0.215914	1	0.194196
2810468N07Rik__chr17	0.215914	0.215914	1	0.194196
2810471M01Rik__chr11	0.215914	0.215914	1	0.194196
2900011O08Rik__chr16	0.215914	0.215914	1	0.194196
2900055J20Rik__chr18	0.215914	0.215914	1	0.194196
3010001F23Rik__chrX	0.215914	0.215914	1	0.194196
3100003L05Rik__chr7	0.215914	0.215914	1	0.194196
3110009F21Rik__chr12	0.215914	0.215914	1	0.194196
3110015C05Rik__chr13	0.215914	0.215914	1	0.194196
3110035E14Rik__chr1	0.215914	0.215914	1	0.194196
3110039I08Rik__chr9	0.215914	0.215914	1	0.194196
3110045C21Rik__chr1	0.215914	0.215914	1	0.194196
3110082J24Rik__chr5	0.215914	0.215914	1	0.194196
3200001D21Rik__chr12	0.215914	0.215914	1	0.194196
3830417A13Rik__chrX	0.215914	0.215914	1	0.194196
3930402G23Rik__chr8	0.215914	0.215914	1	0.194196
4632427E13Rik__chr7	0.215914	0.215914	1	0.194196
4632428C04Rik__chr16	0.215914	0.215914	1	0.194196
4732456N10Rik__chr15	0.215914	0.215914	1	0.194196
4732490B19Rik__chr11	0.215914	0.215914	1	0.194196
4833403I15Rik__chr18	0.215914	0.215914	1	0.194196
4833423E24Rik__chr2	0.215914	0.215914	1	0.194196
4833424O15Rik__chr3	0.215914	0.215914	1	0.194196
4921506M07Rik__chr12	0.215914	0.215914	1	0.194196
4921507L20Rik__chr2	0.215914	0.215914	1	0.194196
4921507P07Rik__chr6	0.215914	0.215914	1	0.194196
4921508D12Rik__chr2	0.215914	0.215914	1	0.194196
4921509C19Rik__chr2	0.215914	0.215914	1	0.194196
4921509O07Rik__chr13	0.215914	0.215914	1	0.194196
4921511C10Rik__chr3	0.215914	0.215914	1	0.194196
4921511C20Rik__chrX	0.215914	0.215914	1	0.194196
4921511H03Rik__chr5	0.215914	0.215914	1	0.194196
4921511I17Rik__chr12	0.215914	0.215914	1	0.194196
4921517D22Rik__chr13	0.215914	0.215914	1	0.194196
4921524L21Rik__chr18	0.215914	0.215914	1	0.194196
4921525B02Rik__chr14	0.215914	0.215914	1	0.194196
4921525O09Rik__chr13	0.215914	0.215914	1	0.194196
4921530D09Rik__chr2	0.215914	0.215914	1	0.194196
4921530L21Rik__chr14	0.215914	0.215914	1	0.194196
4921533I20Rik__chr18	0.215914	0.215914	1	0.194196
4921536K21Rik__chr11	0.215914	0.215914	1	0.194196
4921539E11Rik__chr4	0.215914	0.215914	1	0.194196
4922501L14Rik__chr3	0.215914	0.215914	1	0.194196
4922502D21Rik__chr6	0.215914	0.215914	1	0.194196
4922502N22Rik__chr6	0.215914	0.215914	1	0.194196
4922505E12Rik__chr1	0.215914	0.215914	1	0.194196
4930401C15Rik__chr10	0.215914	0.215914	1	0.194196
4930402F06Rik__chr2	0.215914	0.215914	1	0.194196
4930402F11Rik__chr7	0.215914	0.215914	1	0.194196
4930402K13Rik__chrX	0.215914	0.215914	1	0.194196
4930404A05Rik__chr16	0.215914	0.215914	1	0.194196
4930404A10Rik__chr11	0.215914	0.215914	1	0.194196
4930404H11Rik__chr12	0.215914	0.215914	1	0.194196
4930405A10Rik__chr14	0.215914	0.215914	1	0.194196
4930405A21Rik__chr2	0.215914	0.215914	1	0.194196
4930405J17Rik__chr10	0.215914	0.215914	1	0.194196
4930406D18Rik__chr3	0.215914	0.215914	1	0.194196
4930407I10Rik__chr15	0.215914	0.215914	1	0.194196
4930408F14Rik__chrX	0.215914	0.215914	1	0.194196
4930412B13Rik__chr2	0.215914	0.215914	1	0.194196
4930412O13Rik__chr2	0.215914	0.215914	1	0.194196
4930413G21Rik__chr7	0.215914	0.215914	1	0.194196
4930413M19Rik__chr14	0.215914	0.215914	1	0.194196
4930414N06Rik__chr19	0.215914	0.215914	1	0.194196
4930415L06Rik__chrX	0.215914	0.215914	1	0.194196
4930417O13Rik__chr6	0.215914	0.215914	1	0.194196
4930417O22Rik__chr11	0.215914	0.215914	1	0.194196
4930419G24Rik__chr3	0.215914	0.215914	1	0.194196
4930423M02Rik__chr4	0.215914	0.215914	1	0.194196
4930425K10Rik__chr5	0.215914	0.215914	1	0.194196
4930425O10Rik__chr3	0.215914	0.215914	1	0.194196
4930426D05Rik__chr18	0.215914	0.215914	1	0.194196
4930428O21Rik__chr5	0.215914	0.215914	1	0.194196
4930429D17Rik__chr5	0.215914	0.215914	1	0.194196
4930430A15Rik__chr2	0.215914	0.215914	1	0.194196
4930430D24Rik__chrX	0.215914	0.215914	1	0.194196
4930430F21Rik__chr15	0.215914	0.215914	1	0.194196
4930432K09Rik__chr5	0.215914	0.215914	1	0.194196
4930432K21Rik__chr8	0.215914	0.215914	1	0.194196
4930433B08Rik__chr3	0.215914	0.215914	1	0.194196
4930433I11Rik__chr7	0.215914	0.215914	1	0.194196
4930434J06Rik__chr14	0.215914	0.215914	1	0.194196
4930435E12Rik__chr16	0.215914	0.215914	1	0.194196
4930438E09Rik__chr14	0.215914	0.215914	1	0.194196
4930440C22Rik__chr1	0.215914	0.215914	1	0.194196
4930441J16Rik__chr2	0.215914	0.215914	1	0.194196
4930442J19Rik__chr2	0.215914	0.215914	1	0.194196
4930442L01Rik__chr3	0.215914	0.215914	1	0.194196
4930443O20Rik__chr2	0.215914	0.215914	1	0.194196
4930444F02Rik__chr10	0.215914	0.215914	1	0.194196
4930444G20Rik__chr10	0.215914	0.215914	1	0.194196
4930444M15Rik__chr14	0.215914	0.215914	1	0.194196
4930444P10Rik__chr1	0.215914	0.215914	1	0.194196
4930448F12Rik__chr13	0.215914	0.215914	1	0.194196
4930448H16Rik__chr5	0.215914	0.215914	1	0.194196
4930449E01Rik__chr14	0.215914	0.215914	1	0.194196
4930449E18Rik__chr19	0.215914	0.215914	1	0.194196
4930452B06Rik__chr14	0.215914	0.215914	1	0.194196
4930452G13Rik__chr14	0.215914	0.215914	1	0.194196
4930452N14Rik__chr1	0.215914	0.215914	1	0.194196
4930453H23Rik__chrX	0.215914	0.215914	1	0.194196
4930453L07Rik__chr8	0.215914	0.215914	1	0.194196
4930455D15Rik__chr18	0.215914	0.215914	1	0.194196
4930455H04Rik__chr3	0.215914	0.215914	1	0.194196
4930455J16Rik__chr13	0.215914	0.215914	1	0.194196
4930456L15Rik__chr4	0.215914	0.215914	1	0.194196
4930465A12Rik__chr4	0.215914	0.215914	1	0.194196
4930465M20Rik__chr12	0.215914	0.215914	1	0.194196
4930467D21Rik__chr5	0.215914	0.215914	1	0.194196
4930467E23Rik__chr8	0.215914	0.215914	1	0.194196
4930467K11Rik__chr10	0.215914	0.215914	1	0.194196
4930469G21Rik__chr1	0.215914	0.215914	1	0.194196
4930470P17Rik__chr2	0.215914	0.215914	1	0.194196
4930471G03Rik__chr18	0.215914	0.215914	1	0.194196
4930471I20Rik__chr2	0.215914	0.215914	1	0.194196
4930473O22Rik__chr10	0.215914	0.215914	1	0.194196
4930474M22Rik__chr17	0.215914	0.215914	1	0.194196
4930474N05Rik__chr14	0.215914	0.215914	1	0.194196
4930474N09Rik__chr12	0.215914	0.215914	1	0.194196
4930478P22Rik__chr5	0.215914	0.215914	1	0.194196
4930479D17Rik__chr6	0.215914	0.215914	1	0.194196
4930479M11Rik__chr7	0.215914	0.215914	1	0.194196
4930480K15Rik__chr17	0.215914	0.215914	1	0.194196
4930480M12Rik__chr12	0.215914	0.215914	1	0.194196
4930486F22Rik__chr10	0.215914	0.215914	1	0.194196
4930486I03Rik__chr1	0.215914	0.215914	1	0.194196
4930488L21Rik__chr8	0.215914	0.215914	1	0.194196
4930500F04Rik__chr5	0.215914	0.215914	1	0.194196
4930500L23Rik__chr5	0.215914	0.215914	1	0.194196
4930505A04Rik__chr11	0.215914	0.215914	1	0.194196
4930505G20Rik__chr14	0.215914	0.215914	1	0.194196
4930506C21Rik__chr17	0.215914	0.215914	1	0.194196
4930507D05Rik__chr10	0.215914	0.215914	1	0.194196
4930509E16Rik__chr9	0.215914	0.215914	1	0.194196
4930509J09Rik__chr3	0.215914	0.215914	1	0.194196
4930509K18Rik__chr4	0.215914	0.215914	1	0.194196
4930511E03Rik__chr6	0.215914	0.215914	1	0.194196
4930511M11Rik__chr5	0.215914	0.215914	1	0.194196
4930513N10Rik__chr8	0.215914	0.215914	1	0.194196
4930515B02Rik__chr4	0.215914	0.215914	1	0.194196
4930515G01Rik__chr5	0.215914	0.215914	1	0.194196
4930515L03Rik__chr2	0.215914	0.215914	1	0.194196
4930515L19Rik__chrX	0.215914	0.215914	1	0.194196
4930517E11Rik__chr2	0.215914	0.215914	1	0.194196
4930519D14Rik__chr13	0.215914	0.215914	1	0.194196
4930519F24Rik__chr9	0.215914	0.215914	1	0.194196
4930519G04Rik__chr5	0.215914	0.215914	1	0.194196
4930521E06Rik__chr1	0.215914	0.215914	1	0.194196
4930522H14Rik__chr4	0.215914	0.215914	1	0.194196
4930522O17Rik__chr4	0.215914	0.215914	1	0.194196
4930523O13Rik__chr15	0.215914	0.215914	1	0.194196
4930524C18Rik__chr14	0.215914	0.215914	1	0.194196
4930524N10Rik__chrX	0.215914	0.215914	1	0.194196
4930524O05Rik__chr19	0.215914	0.215914	1	0.194196
4930524O08Rik__chr9	0.215914	0.215914	1	0.194196
4930525M21Rik__chrX	0.215914	0.215914	1	0.194196
4930526D03Rik__chr2	0.215914	0.215914	1	0.194196
4930527F14Rik__chr14	0.215914	0.215914	1	0.194196
4930527G23Rik__chr18	0.215914	0.215914	1	0.194196
4930528P14Rik__chr2	0.215914	0.215914	1	0.194196
4930529C04Rik__chr3	0.215914	0.215914	1	0.194196
4930529L06Rik__chr16	0.215914	0.215914	1	0.194196
4930529M08Rik__chr2	0.215914	0.215914	1	0.194196
4930533P14Rik__chr1	0.215914	0.215914	1	0.194196
4930539C22Rik__chr3	0.215914	0.215914	1	0.194196
4930539M17Rik__chr3	0.215914	0.215914	1	0.194196
4930539N22Rik__chr3	0.215914	0.215914	1	0.194196
4930542C21Rik__chr16	0.215914	0.215914	1	0.194196
4930543E12Rik__chr7	0.215914	0.215914	1	0.194196
4930544G11Rik__chr6	0.215914	0.215914	1	0.194196
4930545E07Rik__chr18	0.215914	0.215914	1	0.194196
4930545L23Rik__chr2	0.215914	0.215914	1	0.194196
4930546C10Rik__chr18	0.215914	0.215914	1	0.194196
4930547C10Rik__chr4	0.215914	0.215914	1	0.194196
4930547E08Rik__chr2	0.215914	0.215914	1	0.194196
4930547E14Rik__chr16	0.215914	0.215914	1	0.194196
4930548G14Rik__chr15	0.215914	0.215914	1	0.194196
4930548H24Rik__chr5	0.215914	0.215914	1	0.194196
4930548K13Rik__chr4	0.215914	0.215914	1	0.194196
4930549C01Rik__chr4	0.215914	0.215914	1	0.194196
4930549G23Rik__chr18	0.215914	0.215914	1	0.194196
4930550L24Rik__chrX	0.215914	0.215914	1	0.194196
4930552N02Rik__chr4	0.215914	0.215914	1	0.194196
4930552P12Rik__chr19	0.215914	0.215914	1	0.194196
4930553E22Rik__chr16	0.215914	0.215914	1	0.194196
4930554C24Rik__chr9	0.215914	0.215914	1	0.194196
4930555B11Rik__chr2	0.215914	0.215914	1	0.194196
4930556N09Rik__chr10	0.215914	0.215914	1	0.194196
4930557J02Rik__chr5	0.215914	0.215914	1	0.194196
4930558J18Rik__chr1	0.215914	0.215914	1	0.194196
4930558K02Rik__chr1	0.215914	0.215914	1	0.194196
4930563D23Rik__chr16	0.215914	0.215914	1	0.194196
4930563E18Rik__chr18	0.215914	0.215914	1	0.194196
4930563E22Rik__chr11	0.215914	0.215914	1	0.194196
4930564B18Rik__chr14	0.215914	0.215914	1	0.194196
4930564C03Rik__chr17	0.215914	0.215914	1	0.194196
4930564G21Rik__chr10	0.215914	0.215914	1	0.194196
4930564K09Rik__chr3	0.215914	0.215914	1	0.194196
4930565D16Rik__chr3	0.215914	0.215914	1	0.194196
4930567J20Rik__chr16	0.215914	0.215914	1	0.194196
4930567K20Rik__chr10	0.215914	0.215914	1	0.194196
4930568D16Rik__chr2	0.215914	0.215914	1	0.194196
4930568E12Rik__chr9	0.215914	0.215914	1	0.194196
4930568G15Rik__chr1	0.215914	0.215914	1	0.194196
4930568K20Rik__chr5	0.215914	0.215914	1	0.194196
4930570G19Rik__chr3	0.215914	0.215914	1	0.194196
4930571K23Rik__chr7	0.215914	0.215914	1	0.194196
4930573O16Rik__chr2	0.215914	0.215914	1	0.194196
4930578N18Rik__chr16	0.215914	0.215914	1	0.194196
4930579F01Rik__chr3	0.215914	0.215914	1	0.194196
4930581F22Rik__chr9	0.215914	0.215914	1	0.194196
4930583K01Rik__chr7	0.215914	0.215914	1	0.194196
4930584F24Rik__chr5	0.215914	0.215914	1	0.194196
4930590J08Rik__chr6	0.215914	0.215914	1	0.194196
4930590L20Rik__chr1	0.215914	0.215914	1	0.194196
4930592A05Rik__chr15	0.215914	0.215914	1	0.194196
4930592I03Rik__chr18	0.215914	0.215914	1	0.194196
4930593A02Rik__chr3	0.215914	0.215914	1	0.194196
4930595M18Rik__chrX	0.215914	0.215914	1	0.194196
4930596M17Rik__chr9	0.215914	0.215914	1	0.194196
4930597G03Rik__chr14	0.215914	0.215914	1	0.194196
4931403G20Rik__chr12	0.215914	0.215914	1	0.194196
4931408C20Rik__chr1	0.215914	0.215914	1	0.194196
4931409K22Rik__chr5	0.215914	0.215914	1	0.194196
4931417E11Rik__chr6	0.215914	0.215914	1	0.194196
4931423N10Rik__chr2	0.215914	0.215914	1	0.194196
4931429I11Rik__chr9	0.215914	0.215914	1	0.194196
4931429P17Rik__chr13	0.215914	0.215914	1	0.194196
4931430N09Rik__chr6	0.215914	0.215914	1	0.194196
4931431C16Rik__chr5	0.215914	0.215914	1	0.194196
4931431F19Rik__chr7	0.215914	0.215914	1	0.194196
4931440J10Rik__chr14	0.215914	0.215914	1	0.194196
4931440L10Rik__chr1	0.215914	0.215914	1	0.194196
4932411E22Rik__chr11	0.215914	0.215914	1	0.194196
4932412D23Rik__chr16	0.215914	0.215914	1	0.194196
4932413F04Rik__chr9	0.215914	0.215914	1	0.194196
4932414J04Rik__chr11	0.215914	0.215914	1	0.194196
4932415M13Rik__chr17	0.215914	0.215914	1	0.194196
4932418E24Rik__chr2	0.215914	0.215914	1	0.194196
4932429P05Rik__chrX	0.215914	0.215914	1	0.194196
4932443I19Rik__chr8	0.215914	0.215914	1	0.194196
4932702P03Rik__chr13	0.215914	0.215914	1	0.194196
4933400A11Rik__chrX	0.215914	0.215914	1	0.194196
4933400B14Rik__chr17	0.215914	0.215914	1	0.194196
4933400F21Rik__chr1	0.215914	0.215914	1	0.194196
4933401H06Rik__chr3	0.215914	0.215914	1	0.194196
4933401P06Rik__chr5	0.215914	0.215914	1	0.194196
4933402C06Rik__chr7	0.215914	0.215914	1	0.194196
4933402J10Rik__chr5	0.215914	0.215914	1	0.194196
4933402J15Rik__chr14	0.215914	0.215914	1	0.194196
4933402P03Rik__chr11	0.215914	0.215914	1	0.194196
4933404G15Rik__chr16	0.215914	0.215914	1	0.194196
4933406C10Rik__chr12	0.215914	0.215914	1	0.194196
4933406G16Rik__chr11	0.215914	0.215914	1	0.194196
4933406J08Rik__chr2	0.215914	0.215914	1	0.194196
4933406J10Rik__chr7	0.215914	0.215914	1	0.194196
4933406K04Rik__chr12	0.215914	0.215914	1	0.194196
4933406M09Rik__chr1	0.215914	0.215914	1	0.194196
4933407E24Rik__chr4	0.215914	0.215914	1	0.194196
4933407I05Rik__chr9	0.215914	0.215914	1	0.194196
4933407L21Rik__chr1	0.215914	0.215914	1	0.194196
4933408J17Rik__chr10	0.215914	0.215914	1	0.194196
4933409G03Rik__chr2	0.215914	0.215914	1	0.194196
4933411K16Rik__chr19	0.215914	0.215914	1	0.194196
4933412O06Rik__chr13	0.215914	0.215914	1	0.194196
4933416C03Rik__chr10	0.215914	0.215914	1	0.194196
4933416M06Rik__chr13	0.215914	0.215914	1	0.194196
4933416M07Rik__chr8	0.215914	0.215914	1	0.194196
4933417A18Rik__chr13	0.215914	0.215914	1	0.194196
4933422A05Rik__chr9	0.215914	0.215914	1	0.194196
4933424G05Rik__chr18	0.215914	0.215914	1	0.194196
4933425B07Rik__chr14	0.215914	0.215914	1	0.194196
4933425H06Rik__chr6	0.215914	0.215914	1	0.194196
4933425L06Rik__chr13	0.215914	0.215914	1	0.194196
4933426D04Rik__chr5	0.215914	0.215914	1	0.194196
4933427D06Rik__chr6	0.215914	0.215914	1	0.194196
4933427I22Rik__chr4	0.215914	0.215914	1	0.194196
4933428C19Rik__chr4	0.215914	0.215914	1	0.194196
4933429O19Rik__chr14	0.215914	0.215914	1	0.194196
4933430M04Rik__chr11	0.215914	0.215914	1	0.194196
4933430N04Rik__chr8	0.215914	0.215914	1	0.194196
4933431G14Rik__chr6	0.215914	0.215914	1	0.194196
4933432I03Rik__chr14	0.215914	0.215914	1	0.194196
4933433F19Rik__chr8	0.215914	0.215914	1	0.194196
4933436E23Rik__chr1	0.215914	0.215914	1	0.194196
4933436I01Rik__chrX	0.215914	0.215914	1	0.194196
4933438B17Rik__chr5	0.215914	0.215914	1	0.194196
4933440M02Rik__chr7	0.215914	0.215914	1	0.194196
5031410I06Rik__chr5	0.215914	0.215914	1	0.194196
5033403H07Rik__chr5	0.215914	0.215914	1	0.194196
5033404E19Rik__chr1	0.215914	0.215914	1	0.194196
5033411D12Rik__chr13	0.215914	0.215914	1	0.194196
5330411J11Rik__chr2	0.215914	0.215914	1	0.194196
5330434G04Rik__chrX	0.215914	0.215914	1	0.194196
5330439B14Rik__chr6	0.215914	0.215914	1	0.194196
5430401F13Rik__chr6	0.215914	0.215914	1	0.194196
5430402O13Rik__chr6	0.215914	0.215914	1	0.194196
5430403N17Rik__chr8	0.215914	0.215914	1	0.194196
5430419D17Rik__chr7	0.215914	0.215914	1	0.194196
5430421N21Rik__chr15	0.215914	0.215914	1	0.194196
5430427M07Rik__chr12	0.215914	0.215914	1	0.194196
5430428K19Rik__chrX	0.215914	0.215914	1	0.194196
5730405O15Rik__chrX	0.215914	0.215914	1	0.194196
5730412P04Rik__chrX	0.215914	0.215914	1	0.194196
5730420D15Rik__chr10	0.215914	0.215914	1	0.194196
5730435O14Rik__chr10	0.215914	0.215914	1	0.194196
5730457N03Rik__chr6	0.215914	0.215914	1	0.194196
5730488B01Rik__chr4	0.215914	0.215914	1	0.194196
5730522E02Rik__chr11	0.215914	0.215914	1	0.194196
5830403L16Rik__chr1	0.215914	0.215914	1	0.194196
5830403M04Rik__chr5	0.215914	0.215914	1	0.194196
5830418P13Rik__chr9	0.215914	0.215914	1	0.194196
5930438M14Rik__chr13	0.215914	0.215914	1	0.194196
6030466F02Rik__chr8	0.215914	0.215914	1	0.194196
6030468B19Rik__chr11	0.215914	0.215914	1	0.194196
6330403A02Rik__chr1	0.215914	0.215914	1	0.194196
6330403K07Rik__chr11	0.215914	0.215914	1	0.194196
6330409D20Rik__chr2	0.215914	0.215914	1	0.194196
6430550D23Rik__chr2	0.215914	0.215914	1	0.194196
6430584L05Rik__chr6	0.215914	0.215914	1	0.194196
6430710C18Rik__chr2	0.215914	0.215914	1	0.194196
6720483E21Rik__chr1	0.215914	0.215914	1	0.194196
6820408C15Rik__chr2	0.215914	0.215914	1	0.194196
7420426K07Rik__chr9	0.215914	0.215914	1	0.194196
7420701I03Rik__chr12	0.215914	0.215914	1	0.194196
7530416G11Rik__chr15	0.215914	0.215914	1	0.194196
7530420F21Rik__chr1	0.215914	0.215914	1	0.194196
7630403G23Rik__chr9	0.215914	0.215914	1	0.194196
8030423J24Rik__chr13	0.215914	0.215914	1	0.194196
8030442B05Rik__chr2	0.215914	0.215914	1	0.194196
8430422H06Rik__chr18	0.215914	0.215914	1	0.194196
8430426J06Rik__chr15	0.215914	0.215914	1	0.194196
8430437L04Rik__chr2	0.215914	0.215914	1	0.194196
9030204H09Rik__chr2	0.215914	0.215914	1	0.194196
9130015A21Rik__chr12	0.215914	0.215914	1	0.194196
9130017N09Rik__chr10	0.215914	0.215914	1	0.194196
9130019P16Rik__chr6	0.215914	0.215914	1	0.194196
9130230L23Rik__chr5	0.215914	0.215914	1	0.194196
9130409I23Rik__chr1	0.215914	0.215914	1	0.194196
9230009I02Rik__chr11	0.215914	0.215914	1	0.194196
9230102K24Rik__chr10	0.215914	0.215914	1	0.194196
9230110F15Rik__chr9	0.215914	0.215914	1	0.194196
9230115E21Rik__chr9	0.215914	0.215914	1	0.194196
9330102E08Rik__chr6	0.215914	0.215914	1	0.194196
9330111N05Rik__chr13	0.215914	0.215914	1	0.194196
9330117O12Rik__chr18	0.215914	0.215914	1	0.194196
9330162B11Rik__chr1	0.215914	0.215914	1	0.194196
9330175M20Rik__chr1	0.215914	0.215914	1	0.194196
9330179D12Rik__chr6	0.215914	0.215914	1	0.194196
9330182O14Rik__chr15	0.215914	0.215914	1	0.194196
9330188P03Rik__chr14	0.215914	0.215914	1	0.194196
9430007A20Rik__chr4	0.215914	0.215914	1	0.194196
9430014N10Rik__chr15	0.215914	0.215914	1	0.194196
9430019J16Rik__chr2	0.215914	0.215914	1	0.194196
9430021M05Rik__chr2	0.215914	0.215914	1	0.194196
9430076G02Rik__chr18	0.215914	0.215914	1	0.194196
9530002B09Rik__chr4	0.215914	0.215914	1	0.194196
9530026F06Rik__chr1	0.215914	0.215914	1	0.194196
9530026P05Rik__chr6	0.215914	0.215914	1	0.194196
9530036O11Rik__chr5	0.215914	0.215914	1	0.194196
9530048J24Rik__chr11	0.215914	0.215914	1	0.194196
9530052E02Rik__chr8	0.215914	0.215914	1	0.194196
9530053A07Rik__chr7	0.215914	0.215914	1	0.194196
9530059O14Rik__chr9	0.215914	0.215914	1	0.194196
9530077C05Rik__chr9	0.215914	0.215914	1	0.194196
9530080O11Rik__chr4	0.215914	0.215914	1	0.194196
9630013A20Rik__chr14	0.215914	0.215914	1	0.194196
A1bg__chr15	0.215914	0.215914	1	0.194196
A1cf__chr19	0.215914	0.215914	1	0.194196
A230001M10Rik__chr3	0.215914	0.215914	1	0.194196
A230009B12Rik__chr17	0.215914	0.215914	1	0.194196
A230020J21Rik__chr1	0.215914	0.215914	1	0.194196
A230056P14Rik__chr7	0.215914	0.215914	1	0.194196
A230065H16Rik__chr12	0.215914	0.215914	1	0.194196
A230070E04Rik__chr14	0.215914	0.215914	1	0.194196
A230108P19Rik__chr2	0.215914	0.215914	1	0.194196
A330035P11Rik__chr14	0.215914	0.215914	1	0.194196
A330040F15Rik__chr19	0.215914	0.215914	1	0.194196
A330041J22Rik__chr9	0.215914	0.215914	1	0.194196
A330048O09Rik__chr13	0.215914	0.215914	1	0.194196
A330050F15Rik__chr17	0.215914	0.215914	1	0.194196
A330070K13Rik__chr5	0.215914	0.215914	1	0.194196
A330076H08Rik__chr7	0.215914	0.215914	1	0.194196
A330093E20Rik__chr18	0.215914	0.215914	1	0.194196
A330102I10Rik__chr13	0.215914	0.215914	1	0.194196
A3galt2__chr4	0.215914	0.215914	1	0.194196
A430071A18Rik__chr11	0.215914	0.215914	1	0.194196
A430092G05Rik__chr2	0.215914	0.215914	1	0.194196
A530006G24Rik__chr2	0.215914	0.215914	1	0.194196
A530046M15Rik__chr13	0.215914	0.215914	1	0.194196
A530058N18Rik__chr2	0.215914	0.215914	1	0.194196
A630012P03Rik__chrX	0.215914	0.215914	1	0.194196
A630019I02Rik__chr13	0.215914	0.215914	1	0.194196
A630023A22Rik__chr14	0.215914	0.215914	1	0.194196
A630023P12Rik__chr5	0.215914	0.215914	1	0.194196
A630076J17Rik__chr3	0.215914	0.215914	1	0.194196
A630095E13Rik__chr9	0.215914	0.215914	1	0.194196
A730018C14Rik__chr12	0.215914	0.215914	1	0.194196
A730020M07Rik__chr3	0.215914	0.215914	1	0.194196
A730036I17Rik__chr2	0.215914	0.215914	1	0.194196
A730046J19Rik__chrX	0.215914	0.215914	1	0.194196
A730056A06Rik__chr7	0.215914	0.215914	1	0.194196
A730085A09Rik__chr4	0.215914	0.215914	1	0.194196
A730085K08Rik__chr9	0.215914	0.215914	1	0.194196
A730090H04Rik__chr11	0.215914	0.215914	1	0.194196
A830009L08Rik__chr13	0.215914	0.215914	1	0.194196
A930001A20Rik__chr3	0.215914	0.215914	1	0.194196
A930001C03Rik__chr19	0.215914	0.215914	1	0.194196
A930003A15Rik__chr16	0.215914	0.215914	1	0.194196
A930003O13Rik__chr5	0.215914	0.215914	1	0.194196
A930009A15Rik__chr10	0.215914	0.215914	1	0.194196
A930011G23Rik__chr5	0.215914	0.215914	1	0.194196
A930011O12Rik__chr14	0.215914	0.215914	1	0.194196
A930012L18Rik__chr18	0.215914	0.215914	1	0.194196
A930015D03Rik__chr17	0.215914	0.215914	1	0.194196
A930017M01Rik__chr15	0.215914	0.215914	1	0.194196
A930018P22Rik__chr2	0.215914	0.215914	1	0.194196
A930019D19Rik__chr2	0.215914	0.215914	1	0.194196
AA387883__chr19	0.215914	0.215914	1	0.194196
AA465934__chr11	0.215914	0.215914	1	0.194196
AA474331__chr10	0.215914	0.215914	1	0.194196
AA536875__chr14	0.215914	0.215914	1	0.194196
AA543401__chr9	0.215914	0.215914	1	0.194196
AA619741__chr1	0.215914	0.215914	1	0.194196
AA792892__chr5	0.215914	0.215914	1	0.194196
Aadac__chr3	0.215914	0.215914	1	0.194196
Aadacl2__chr3	0.215914	0.215914	1	0.194196
Aadacl3__chr4	0.215914	0.215914	1	0.194196
Aadat__chr8	0.215914	0.215914	1	0.194196
Aanat__chr11	0.215914	0.215914	1	0.194196
Aard__chr15	0.215914	0.215914	1	0.194196
Abca12__chr1	0.215914	0.215914	1	0.194196
Abca13__chr11	0.215914	0.215914	1	0.194196
Abca15__chr7	0.215914	0.215914	1	0.194196
Abca17__chr17	0.215914	0.215914	1	0.194196
Abca4__chr3	0.215914	0.215914	1	0.194196
Abcb11__chr2	0.215914	0.215914	1	0.194196
Abcb5__chr12	0.215914	0.215914	1	0.194196
Abcc12__chr8	0.215914	0.215914	1	0.194196
Abcc2__chr19	0.215914	0.215914	1	0.194196
Abcc6__chr7	0.215914	0.215914	1	0.194196
Abcg4__chr9	0.215914	0.215914	1	0.194196
Abcg5__chr17	0.215914	0.215914	1	0.194196
Abhd1__chr5	0.215914	0.215914	1	0.194196
Abhd16b__chr2	0.215914	0.215914	1	0.194196
Abo__chr2	0.215914	0.215914	1	0.194196
Abp1__chr6	0.215914	0.215914	1	0.194196
Acan__chr7	0.215914	0.215914	1	0.194196
Acat3__chr17	0.215914	0.215914	1	0.194196
Acbd7__chr2	0.215914	0.215914	1	0.194196
Accsl__chr2	0.215914	0.215914	1	0.194196
Ace2__chrX	0.215914	0.215914	1	0.194196
Ace3__chr11	0.215914	0.215914	1	0.194196
Ache__chr5	0.215914	0.215914	1	0.194196
Acot3__chr12	0.215914	0.215914	1	0.194196
Acot4__chr12	0.215914	0.215914	1	0.194196
Acot6__chr12	0.215914	0.215914	1	0.194196
Acox2__chr14	0.215914	0.215914	1	0.194196
Acoxl__chr2	0.215914	0.215914	1	0.194196
Acsbg2__chr17	0.215914	0.215914	1	0.194196
Acsm3__chr7	0.215914	0.215914	1	0.194196
Acsm4__chr7	0.215914	0.215914	1	0.194196
Acsm5__chr7	0.215914	0.215914	1	0.194196
Acss3__chr10	0.215914	0.215914	1	0.194196
Actl6b__chr5	0.215914	0.215914	1	0.194196
Actl7a__chr4	0.215914	0.215914	1	0.194196
Actl7b__chr4	0.215914	0.215914	1	0.194196
Actn3__chr19	0.215914	0.215914	1	0.194196
Actrt1__chrX	0.215914	0.215914	1	0.194196
Actrt3__chr3	0.215914	0.215914	1	0.194196
Adam18__chr8	0.215914	0.215914	1	0.194196
Adam1b__chr5	0.215914	0.215914	1	0.194196
Adam20__chr8	0.215914	0.215914	1	0.194196
Adam21__chr12	0.215914	0.215914	1	0.194196
Adam23__chr1	0.215914	0.215914	1	0.194196
Adam25__chr8	0.215914	0.215914	1	0.194196
Adam3__chr8	0.215914	0.215914	1	0.194196
Adam30__chr3	0.215914	0.215914	1	0.194196
Adam32__chr8	0.215914	0.215914	1	0.194196
Adam34__chr8	0.215914	0.215914	1	0.194196
Adam39__chr8	0.215914	0.215914	1	0.194196
Adam4__chr12	0.215914	0.215914	1	0.194196
Adam5__chr8	0.215914	0.215914	1	0.194196
Adam6a__chr12	0.215914	0.215914	1	0.194196
Adam6b__chr12	0.215914	0.215914	1	0.194196
Adamdec1__chr14	0.215914	0.215914	1	0.194196
Adamts14__chr10	0.215914	0.215914	1	0.194196
Adamts16__chr13	0.215914	0.215914	1	0.194196
Adamts18__chr8	0.215914	0.215914	1	0.194196
Adamts19__chr18	0.215914	0.215914	1	0.194196
Adamts8__chr9	0.215914	0.215914	1	0.194196
Adarb2__chr13	0.215914	0.215914	1	0.194196
Adcy10__chr1	0.215914	0.215914	1	0.194196
Adcy2__chr13	0.215914	0.215914	1	0.194196
Adcyap1__chr17	0.215914	0.215914	1	0.194196
Add2__chr6	0.215914	0.215914	1	0.194196
Adh6a__chr3	0.215914	0.215914	1	0.194196
Adh7__chr3	0.215914	0.215914	1	0.194196
Adig__chr2	0.215914	0.215914	1	0.194196
Adm2__chr15	0.215914	0.215914	1	0.194196
Adra1d__chr2	0.215914	0.215914	1	0.194196
Adra2a__chr19	0.215914	0.215914	1	0.194196
Adra2c__chr5	0.215914	0.215914	1	0.194196
Adrb3__chr8	0.215914	0.215914	1	0.194196
AF357355__chr12	0.215914	0.215914	1	0.194196
AF357399__chr7	0.215914	0.215914	1	0.194196
AF357425__chr12	0.215914	0.215914	1	0.194196
AF529169__chr9	0.215914	0.215914	1	0.194196
Aff2__chrX	0.215914	0.215914	1	0.194196
Afm__chr5	0.215914	0.215914	1	0.194196
Agbl4__chr4	0.215914	0.215914	1	0.194196
Agr2__chr12	0.215914	0.215914	1	0.194196
Agt__chr8	0.215914	0.215914	1	0.194196
Agtr1b__chr3	0.215914	0.215914	1	0.194196
Agxt2__chr15	0.215914	0.215914	1	0.194196
Agxt2l1__chr3	0.215914	0.215914	1	0.194196
AI115009__chr3	0.215914	0.215914	1	0.194196
AI118078__chr9	0.215914	0.215914	1	0.194196
AI314278__chr7	0.215914	0.215914	1	0.194196
AI314831__chr2	0.215914	0.215914	1	0.194196
AI450353__chr11	0.215914	0.215914	1	0.194196
AI463170__chr12	0.215914	0.215914	1	0.194196
AI606473__chr3	0.215914	0.215914	1	0.194196
AI646519__chr2	0.215914	0.215914	1	0.194196
AI848285__chr15	0.215914	0.215914	1	0.194196
AI854517__chr7	0.215914	0.215914	1	0.194196
Ajap1__chr4	0.215914	0.215914	1	0.194196
Ak5__chr3	0.215914	0.215914	1	0.194196
Ak7__chr12	0.215914	0.215914	1	0.194196
Akap14__chrX	0.215914	0.215914	1	0.194196
Akap4__chrX	0.215914	0.215914	1	0.194196
Akp3__chr1	0.215914	0.215914	1	0.194196
Akr1b7__chr6	0.215914	0.215914	1	0.194196
Akr1c18__chr13	0.215914	0.215914	1	0.194196
Akr1c20__chr13	0.215914	0.215914	1	0.194196
Akr1c21__chr13	0.215914	0.215914	1	0.194196
Akr1c6__chr13	0.215914	0.215914	1	0.194196
Alb__chr5	0.215914	0.215914	1	0.194196
Aldh1a3__chr7	0.215914	0.215914	1	0.194196
Aldh1a7__chr19	0.215914	0.215914	1	0.194196
Aldh3a1__chr11	0.215914	0.215914	1	0.194196
Aldh3b2__chr19	0.215914	0.215914	1	0.194196
Aldob__chr4	0.215914	0.215914	1	0.194196
Alk__chr17	0.215914	0.215914	1	0.194196
Alox12b__chr11	0.215914	0.215914	1	0.194196
Als2cr11__chr1	0.215914	0.215914	1	0.194196
Alx1__chr10	0.215914	0.215914	1	0.194196
Alx3__chr3	0.215914	0.215914	1	0.194196
Ambn__chr5	0.215914	0.215914	1	0.194196
Amdhd1__chr10	0.215914	0.215914	1	0.194196
Amelx__chrX	0.215914	0.215914	1	0.194196
Amhr2__chr15	0.215914	0.215914	1	0.194196
Amn__chr12	0.215914	0.215914	1	0.194196
Amt__chr9	0.215914	0.215914	1	0.194196
Amtn__chr5	0.215914	0.215914	1	0.194196
Ang4__chr14	0.215914	0.215914	1	0.194196
Ang6__chr14	0.215914	0.215914	1	0.194196
Angptl1__chr1	0.215914	0.215914	1	0.194196
Angptl7__chr4	0.215914	0.215914	1	0.194196
Ankar__chr1	0.215914	0.215914	1	0.194196
Ankdd1b__chr13	0.215914	0.215914	1	0.194196
Ankef1__chr2	0.215914	0.215914	1	0.194196
Ankfn1__chr11	0.215914	0.215914	1	0.194196
Ankmy1__chr1	0.215914	0.215914	1	0.194196
Ankrd2__chr19	0.215914	0.215914	1	0.194196
Ankrd34c__chr9	0.215914	0.215914	1	0.194196
Ankrd36__chr11	0.215914	0.215914	1	0.194196
Ankrd45__chr1	0.215914	0.215914	1	0.194196
Ankrd53__chr6	0.215914	0.215914	1	0.194196
Ankrd61__chr5	0.215914	0.215914	1	0.194196
Ankrd63__chr2	0.215914	0.215914	1	0.194196
Ankrd7__chr6	0.215914	0.215914	1	0.194196
Ano2__chr6	0.215914	0.215914	1	0.194196
Ano5__chr7	0.215914	0.215914	1	0.194196
Ano7__chr1	0.215914	0.215914	1	0.194196
Ano9__chr7	0.215914	0.215914	1	0.194196
Antxrl__chr14	0.215914	0.215914	1	0.194196
Anxa10__chr8	0.215914	0.215914	1	0.194196
Anxa13__chr15	0.215914	0.215914	1	0.194196
Aox3__chr1	0.215914	0.215914	1	0.194196
Aox3l1__chr1	0.215914	0.215914	1	0.194196
Aox4__chr1	0.215914	0.215914	1	0.194196
Ap1m2__chr9	0.215914	0.215914	1	0.194196
Apcs__chr1	0.215914	0.215914	1	0.194196
Apoa1__chr9	0.215914	0.215914	1	0.194196
Apoa2__chr1	0.215914	0.215914	1	0.194196
Apob__chr12	0.215914	0.215914	1	0.194196
Apobec4__chr1	0.215914	0.215914	1	0.194196
Apod__chr16	0.215914	0.215914	1	0.194196
Apoh__chr11	0.215914	0.215914	1	0.194196
Apol7a__chr15	0.215914	0.215914	1	0.194196
Apol7c__chr15	0.215914	0.215914	1	0.194196
Apol8__chr15	0.215914	0.215914	1	0.194196
Apol9a__chr15	0.215914	0.215914	1	0.194196
Apon__chr10	0.215914	0.215914	1	0.194196
Aqp2__chr15	0.215914	0.215914	1	0.194196
Aqp3__chr4	0.215914	0.215914	1	0.194196
Aqp5__chr15	0.215914	0.215914	1	0.194196
Aqp6__chr15	0.215914	0.215914	1	0.194196
Aqp8__chr7	0.215914	0.215914	1	0.194196
Ar__chrX	0.215914	0.215914	1	0.194196
Arhgap36__chrX	0.215914	0.215914	1	0.194196
Arhgap40__chr2	0.215914	0.215914	1	0.194196
Arhgap42__chr9	0.215914	0.215914	1	0.194196
Arhgdig__chr17	0.215914	0.215914	1	0.194196
Arhgef38__chr3	0.215914	0.215914	1	0.194196
Arid3c__chr4	0.215914	0.215914	1	0.194196
Arl10__chr13	0.215914	0.215914	1	0.194196
Arl13a__chrX	0.215914	0.215914	1	0.194196
Arl14__chr3	0.215914	0.215914	1	0.194196
Arl14epl__chr18	0.215914	0.215914	1	0.194196
Arl9__chr5	0.215914	0.215914	1	0.194196
Armc12__chr17	0.215914	0.215914	1	0.194196
Armc4__chr18	0.215914	0.215914	1	0.194196
Arntl2__chr6	0.215914	0.215914	1	0.194196
Arrdc5__chr17	0.215914	0.215914	1	0.194196
Arsi__chr18	0.215914	0.215914	1	0.194196
Art2a-ps__chr7	0.215914	0.215914	1	0.194196
Artn__chr4	0.215914	0.215914	1	0.194196
Arx__chrX	0.215914	0.215914	1	0.194196
Arxes1__chrX	0.215914	0.215914	1	0.194196
Asb17__chr3	0.215914	0.215914	1	0.194196
Asb18__chr1	0.215914	0.215914	1	0.194196
Ascl1__chr10	0.215914	0.215914	1	0.194196
Ascl4__chr10	0.215914	0.215914	1	0.194196
Asgr1__chr11	0.215914	0.215914	1	0.194196
Asic1__chr15	0.215914	0.215914	1	0.194196
Aspdh__chr7	0.215914	0.215914	1	0.194196
Aspg__chr12	0.215914	0.215914	1	0.194196
Asphd2__chr5	0.215914	0.215914	1	0.194196
Astl__chr2	0.215914	0.215914	1	0.194196
Asz1__chr6	0.215914	0.215914	1	0.194196
Atf7ip2__chr16	0.215914	0.215914	1	0.194196
Atoh1__chr6	0.215914	0.215914	1	0.194196
Atp12a__chr14	0.215914	0.215914	1	0.194196
Atp13a4__chr16	0.215914	0.215914	1	0.194196
Atp13a5__chr16	0.215914	0.215914	1	0.194196
Atp1a4__chr1	0.215914	0.215914	1	0.194196
Atp1b4__chrX	0.215914	0.215914	1	0.194196
Atp2a1__chr7	0.215914	0.215914	1	0.194196
Atp2b3__chrX	0.215914	0.215914	1	0.194196
Atp2c2__chr8	0.215914	0.215914	1	0.194196
Atp4a__chr7	0.215914	0.215914	1	0.194196
Atp6ap1l__chr13	0.215914	0.215914	1	0.194196
Atp6v0e2__chr6	0.215914	0.215914	1	0.194196
Atp7b__chr8	0.215914	0.215914	1	0.194196
Atp8a2__chr14	0.215914	0.215914	1	0.194196
Atp8b3__chr10	0.215914	0.215914	1	0.194196
Atp8b5__chr4	0.215914	0.215914	1	0.194196
AU015228__chr2	0.215914	0.215914	1	0.194196
AU015836__chrX	0.215914	0.215914	1	0.194196
AU016765__chr17	0.215914	0.215914	1	0.194196
AU018091__chr7	0.215914	0.215914	1	0.194196
AU022751__chrX	0.215914	0.215914	1	0.194196
AU040972__chr11	0.215914	0.215914	1	0.194196
Aurkc__chr7	0.215914	0.215914	1	0.194196
Avil__chr10	0.215914	0.215914	1	0.194196
Avp__chr2	0.215914	0.215914	1	0.194196
Avpr1b__chr1	0.215914	0.215914	1	0.194196
Avpr2__chrX	0.215914	0.215914	1	0.194196
AW495222__chr13	0.215914	0.215914	1	0.194196
AY358078__chr14	0.215914	0.215914	1	0.194196
AY512915__chr6	0.215914	0.215914	1	0.194196
AY761184__chr8	0.215914	0.215914	1	0.194196
Aym1__chr5	0.215914	0.215914	1	0.194196
Azgp1__chr5	0.215914	0.215914	1	0.194196
B020004J07Rik__chr4	0.215914	0.215914	1	0.194196
B020018J22Rik__chr12	0.215914	0.215914	1	0.194196
B020031M17Rik__chr13	0.215914	0.215914	1	0.194196
B230119M05Rik__chrX	0.215914	0.215914	1	0.194196
B230217O12Rik__chr19	0.215914	0.215914	1	0.194196
B230312C02Rik__chr2	0.215914	0.215914	1	0.194196
B230319C09Rik__chr6	0.215914	0.215914	1	0.194196
B230323A14Rik__chr9	0.215914	0.215914	1	0.194196
B3galt2__chr1	0.215914	0.215914	1	0.194196
B3galt5__chr16	0.215914	0.215914	1	0.194196
B3gnt4__chr5	0.215914	0.215914	1	0.194196
B3gnt6__chr7	0.215914	0.215914	1	0.194196
B430010I23Rik__chr8	0.215914	0.215914	1	0.194196
B4galnt3__chr6	0.215914	0.215914	1	0.194196
B930025P03Rik__chr8	0.215914	0.215914	1	0.194196
B930092H01Rik__chr9	0.215914	0.215914	1	0.194196
Baalc__chr15	0.215914	0.215914	1	0.194196
Baat__chr4	0.215914	0.215914	1	0.194196
Bai1__chr15	0.215914	0.215914	1	0.194196
Bai3__chr1	0.215914	0.215914	1	0.194196
Baiap3__chr17	0.215914	0.215914	1	0.194196
Barhl1__chr2	0.215914	0.215914	1	0.194196
Barhl2__chr5	0.215914	0.215914	1	0.194196
Barx2__chr9	0.215914	0.215914	1	0.194196
BB019430__chr10	0.215914	0.215914	1	0.194196
BB031773__chr4	0.215914	0.215914	1	0.194196
BB557941__chr2	0.215914	0.215914	1	0.194196
BC002163__chr16	0.215914	0.215914	1	0.194196
BC006965__chr11	0.215914	0.215914	1	0.194196
BC016579__chr16	0.215914	0.215914	1	0.194196
BC021891__chr8	0.215914	0.215914	1	0.194196
BC025920__chr10	0.215914	0.215914	1	0.194196
BC030870__chr8	0.215914	0.215914	1	0.194196
BC037032__chr15	0.215914	0.215914	1	0.194196
BC048502__chr15	0.215914	0.215914	1	0.194196
BC048609__chr19	0.215914	0.215914	1	0.194196
BC048644__chr8	0.215914	0.215914	1	0.194196
BC048679__chr7	0.215914	0.215914	1	0.194196
BC048943__chr12	0.215914	0.215914	1	0.194196
BC049635__chr4	0.215914	0.215914	1	0.194196
BC049715__chr6	0.215914	0.215914	1	0.194196
BC049762__chr11	0.215914	0.215914	1	0.194196
BC051019__chr7	0.215914	0.215914	1	0.194196
BC051628__chr2	0.215914	0.215914	1	0.194196
BC055402__chr1	0.215914	0.215914	1	0.194196
BC061237__chr14	0.215914	0.215914	1	0.194196
BC089491__chr7	0.215914	0.215914	1	0.194196
Bc1__chr10	0.215914	0.215914	1	0.194196
BC107364__chr3	0.215914	0.215914	1	0.194196
BC117090__chr16	0.215914	0.215914	1	0.194196
Bcl11b__chr12	0.215914	0.215914	1	0.194196
Bcl2l10__chr9	0.215914	0.215914	1	0.194196
Bcl2l15__chr3	0.215914	0.215914	1	0.194196
Bdkrb1__chr12	0.215914	0.215914	1	0.194196
Begain__chr12	0.215914	0.215914	1	0.194196
Best2__chr8	0.215914	0.215914	1	0.194196
Best3__chr10	0.215914	0.215914	1	0.194196
Bet3l__chr10	0.215914	0.215914	1	0.194196
Bex1__chrX	0.215914	0.215914	1	0.194196
Bglap__chr3	0.215914	0.215914	1	0.194196
Bhlha15__chr5	0.215914	0.215914	1	0.194196
Bhlha9__chr11	0.215914	0.215914	1	0.194196
Bhlhe22__chr3	0.215914	0.215914	1	0.194196
Bhlhe23__chr2	0.215914	0.215914	1	0.194196
Bhmt__chr13	0.215914	0.215914	1	0.194196
Bhmt2__chr13	0.215914	0.215914	1	0.194196
Bmp10__chr6	0.215914	0.215914	1	0.194196
Bmp15__chrX	0.215914	0.215914	1	0.194196
Bmp3__chr5	0.215914	0.215914	1	0.194196
Bmp6__chr13	0.215914	0.215914	1	0.194196
Bmp7__chr2	0.215914	0.215914	1	0.194196
Bmp8a__chr4	0.215914	0.215914	1	0.194196
Bmpr1b__chr3	0.215914	0.215914	1	0.194196
Bnc1__chr7	0.215914	0.215914	1	0.194196
Bnipl__chr3	0.215914	0.215914	1	0.194196
Boll__chr1	0.215914	0.215914	1	0.194196
Bpi__chr2	0.215914	0.215914	1	0.194196
Bpifa1__chr2	0.215914	0.215914	1	0.194196
Bpifa3__chr2	0.215914	0.215914	1	0.194196
Bpifa5__chr2	0.215914	0.215914	1	0.194196
Bpifa6__chr2	0.215914	0.215914	1	0.194196
Bpifb1__chr2	0.215914	0.215914	1	0.194196
Bpifb2__chr2	0.215914	0.215914	1	0.194196
Brs3__chrX	0.215914	0.215914	1	0.194196
Brsk2__chr7	0.215914	0.215914	1	0.194196
Bsph1__chr7	0.215914	0.215914	1	0.194196
Bsph2__chr7	0.215914	0.215914	1	0.194196
Bspry__chr4	0.215914	0.215914	1	0.194196
Btn2a2__chr13	0.215914	0.215914	1	0.194196
Btnl1__chr17	0.215914	0.215914	1	0.194196
Btnl5__chr17	0.215914	0.215914	1	0.194196
Btnl6__chr17	0.215914	0.215914	1	0.194196
C030013G03Rik__chr17	0.215914	0.215914	1	0.194196
C030018K13Rik__chr5	0.215914	0.215914	1	0.194196
C030029H02Rik__chr7	0.215914	0.215914	1	0.194196
C130021I20Rik__chr2	0.215914	0.215914	1	0.194196
C130026L21Rik__chr5	0.215914	0.215914	1	0.194196
C130030K03Rik__chr10	0.215914	0.215914	1	0.194196
C130060K24Rik__chr6	0.215914	0.215914	1	0.194196
C130071C03Rik__chr13	0.215914	0.215914	1	0.194196
C130079G13Rik__chr3	0.215914	0.215914	1	0.194196
C130083M11Rik__chr5	0.215914	0.215914	1	0.194196
C1ql1__chr11	0.215914	0.215914	1	0.194196
C1ql2__chr1	0.215914	0.215914	1	0.194196
C1ql3__chr2	0.215914	0.215914	1	0.194196
C1qtnf4__chr2	0.215914	0.215914	1	0.194196
C1qtnf7__chr5	0.215914	0.215914	1	0.194196
C1rb__chr6	0.215914	0.215914	1	0.194196
C230079O03Rik__chr7	0.215914	0.215914	1	0.194196
C2cd4b__chr9	0.215914	0.215914	1	0.194196
C2cd4c__chr10	0.215914	0.215914	1	0.194196
C2cd4d__chr3	0.215914	0.215914	1	0.194196
C330005M16Rik__chr7	0.215914	0.215914	1	0.194196
C330008G21Rik__chr2	0.215914	0.215914	1	0.194196
C330011F03Rik__chr17	0.215914	0.215914	1	0.194196
C330024C12Rik__chr17	0.215914	0.215914	1	0.194196
C330046G13Rik__chr10	0.215914	0.215914	1	0.194196
C430002N11Rik__chr9	0.215914	0.215914	1	0.194196
C4a__chr17	0.215914	0.215914	1	0.194196
C4bp__chr1	0.215914	0.215914	1	0.194196
C4bp-ps1__chr1	0.215914	0.215914	1	0.194196
C630028M04Rik__chr4	0.215914	0.215914	1	0.194196
C630031E19Rik__chr12	0.215914	0.215914	1	0.194196
C730002L08Rik__chr19	0.215914	0.215914	1	0.194196
C730027H18Rik__chr10	0.215914	0.215914	1	0.194196
C77370__chrX	0.215914	0.215914	1	0.194196
C87198__chr12	0.215914	0.215914	1	0.194196
C8g__chr2	0.215914	0.215914	1	0.194196
C9__chr15	0.215914	0.215914	1	0.194196
Cabp4__chr19	0.215914	0.215914	1	0.194196
Cabp7__chr11	0.215914	0.215914	1	0.194196
Cabs1__chr5	0.215914	0.215914	1	0.194196
Cachd1__chr4	0.215914	0.215914	1	0.194196
Cacna1b__chr2	0.215914	0.215914	1	0.194196
Cacna1e__chr1	0.215914	0.215914	1	0.194196
Cacna1g__chr11	0.215914	0.215914	1	0.194196
Cacna2d2__chr9	0.215914	0.215914	1	0.194196
Cacna2d3__chr14	0.215914	0.215914	1	0.194196
Cacng1__chr11	0.215914	0.215914	1	0.194196
Cacng5__chr11	0.215914	0.215914	1	0.194196
Cacng7__chr7	0.215914	0.215914	1	0.194196
Cadps__chr14	0.215914	0.215914	1	0.194196
Cadps2__chr6	0.215914	0.215914	1	0.194196
Calb1__chr4	0.215914	0.215914	1	0.194196
Calb2__chr8	0.215914	0.215914	1	0.194196
Calca__chr7	0.215914	0.215914	1	0.194196
Calcoco2__chr11	0.215914	0.215914	1	0.194196
Calcr__chr6	0.215914	0.215914	1	0.194196
Calm5__chr13	0.215914	0.215914	1	0.194196
Calml3__chr13	0.215914	0.215914	1	0.194196
Caln1__chr5	0.215914	0.215914	1	0.194196
Calr4__chr4	0.215914	0.215914	1	0.194196
Camk1g__chr1	0.215914	0.215914	1	0.194196
Camkv__chr9	0.215914	0.215914	1	0.194196
Capn12__chr7	0.215914	0.215914	1	0.194196
Capn13__chr17	0.215914	0.215914	1	0.194196
Capn3__chr2	0.215914	0.215914	1	0.194196
Capn8__chr1	0.215914	0.215914	1	0.194196
Capn9__chr8	0.215914	0.215914	1	0.194196
Caps2__chr10	0.215914	0.215914	1	0.194196
Capza3__chr6	0.215914	0.215914	1	0.194196
Car1__chr3	0.215914	0.215914	1	0.194196
Car10__chr11	0.215914	0.215914	1	0.194196
Cartpt__chr13	0.215914	0.215914	1	0.194196
Caskin1__chr17	0.215914	0.215914	1	0.194196
Casp14__chr10	0.215914	0.215914	1	0.194196
Catsper1__chr19	0.215914	0.215914	1	0.194196
Catsper4__chr4	0.215914	0.215914	1	0.194196
Catsperg2__chr7	0.215914	0.215914	1	0.194196
Cblc__chr7	0.215914	0.215914	1	0.194196
Cbln1__chr8	0.215914	0.215914	1	0.194196
Cbln2__chr18	0.215914	0.215914	1	0.194196
Cbln4__chr2	0.215914	0.215914	1	0.194196
Cbs__chr17	0.215914	0.215914	1	0.194196
Ccdc105__chr10	0.215914	0.215914	1	0.194196
Ccdc108__chr1	0.215914	0.215914	1	0.194196
Ccdc11__chr18	0.215914	0.215914	1	0.194196
Ccdc113__chr8	0.215914	0.215914	1	0.194196
Ccdc121__chr1	0.215914	0.215914	1	0.194196
Ccdc129__chr6	0.215914	0.215914	1	0.194196
Ccdc13__chr9	0.215914	0.215914	1	0.194196
Ccdc135__chr8	0.215914	0.215914	1	0.194196
Ccdc138__chr10	0.215914	0.215914	1	0.194196
Ccdc142__chr6	0.215914	0.215914	1	0.194196
Ccdc144b__chr3	0.215914	0.215914	1	0.194196
Ccdc147__chr19	0.215914	0.215914	1	0.194196
Ccdc152__chr15	0.215914	0.215914	1	0.194196
Ccdc153__chr9	0.215914	0.215914	1	0.194196
Ccdc155__chr7	0.215914	0.215914	1	0.194196
Ccdc159__chr9	0.215914	0.215914	1	0.194196
Ccdc160__chrX	0.215914	0.215914	1	0.194196
Ccdc172__chr19	0.215914	0.215914	1	0.194196
Ccdc175__chr12	0.215914	0.215914	1	0.194196
Ccdc176__chr12	0.215914	0.215914	1	0.194196
Ccdc178__chr18	0.215914	0.215914	1	0.194196
Ccdc24__chr4	0.215914	0.215914	1	0.194196
Ccdc27__chr4	0.215914	0.215914	1	0.194196
Ccdc33__chr9	0.215914	0.215914	1	0.194196
Ccdc37__chr6	0.215914	0.215914	1	0.194196
Ccdc42__chr11	0.215914	0.215914	1	0.194196
Ccdc42b__chr5	0.215914	0.215914	1	0.194196
Ccdc54__chr16	0.215914	0.215914	1	0.194196
Ccdc63__chr5	0.215914	0.215914	1	0.194196
Ccdc64__chr5	0.215914	0.215914	1	0.194196
Ccdc64b__chr17	0.215914	0.215914	1	0.194196
Ccdc65__chr15	0.215914	0.215914	1	0.194196
Ccdc7__chr8	0.215914	0.215914	1	0.194196
Ccdc70__chr8	0.215914	0.215914	1	0.194196
Ccdc74a__chr16	0.215914	0.215914	1	0.194196
Ccdc79__chr8	0.215914	0.215914	1	0.194196
Ccdc8__chr7	0.215914	0.215914	1	0.194196
Ccdc81__chr7	0.215914	0.215914	1	0.194196
Ccdc83__chr7	0.215914	0.215914	1	0.194196
Ccdc85c__chr12	0.215914	0.215914	1	0.194196
Ccdc89__chr7	0.215914	0.215914	1	0.194196
Ccdc96__chr5	0.215914	0.215914	1	0.194196
Cck__chr9	0.215914	0.215914	1	0.194196
Cckbr__chr7	0.215914	0.215914	1	0.194196
Ccl20__chr1	0.215914	0.215914	1	0.194196
Ccl28__chr13	0.215914	0.215914	1	0.194196
Ccnb1ip1__chr14	0.215914	0.215914	1	0.194196
Ccnb3__chrX	0.215914	0.215914	1	0.194196
Ccr4__chr9	0.215914	0.215914	1	0.194196
Ccr6__chr17	0.215914	0.215914	1	0.194196
Ccr7__chr11	0.215914	0.215914	1	0.194196
Ccr8__chr9	0.215914	0.215914	1	0.194196
Ccser1__chr6	0.215914	0.215914	1	0.194196
Cct8l1__chr5	0.215914	0.215914	1	0.194196
Cd160__chr3	0.215914	0.215914	1	0.194196
Cd164l2__chr4	0.215914	0.215914	1	0.194196
Cd209e__chr8	0.215914	0.215914	1	0.194196
Cd27__chr6	0.215914	0.215914	1	0.194196
Cd300e__chr11	0.215914	0.215914	1	0.194196
Cd3e__chr9	0.215914	0.215914	1	0.194196
Cd3g__chr9	0.215914	0.215914	1	0.194196
Cd40lg__chrX	0.215914	0.215914	1	0.194196
Cd5__chr19	0.215914	0.215914	1	0.194196
Cd8b1__chr6	0.215914	0.215914	1	0.194196
Cd96__chr16	0.215914	0.215914	1	0.194196
Cdh15__chr8	0.215914	0.215914	1	0.194196
Cdh18__chr15	0.215914	0.215914	1	0.194196
Cdh19__chr1	0.215914	0.215914	1	0.194196
Cdh20__chr1	0.215914	0.215914	1	0.194196
Cdh22__chr2	0.215914	0.215914	1	0.194196
Cdh24__chr14	0.215914	0.215914	1	0.194196
Cdh26__chr2	0.215914	0.215914	1	0.194196
Cdh6__chr15	0.215914	0.215914	1	0.194196
Cdh8__chr8	0.215914	0.215914	1	0.194196
Cdh9__chr15	0.215914	0.215914	1	0.194196
Cdhr1__chr14	0.215914	0.215914	1	0.194196
Cdk5r2__chr1	0.215914	0.215914	1	0.194196
Cdkl1__chr12	0.215914	0.215914	1	0.194196
Cdsn__chr17	0.215914	0.215914	1	0.194196
Cdx1__chr18	0.215914	0.215914	1	0.194196
Cdx2__chr5	0.215914	0.215914	1	0.194196
Cdx4__chrX	0.215914	0.215914	1	0.194196
Ceacam-ps1__chr7	0.215914	0.215914	1	0.194196
Ceacam14__chr7	0.215914	0.215914	1	0.194196
Ceacam18__chr7	0.215914	0.215914	1	0.194196
Ceacam2__chr7	0.215914	0.215914	1	0.194196
Ceacam20__chr7	0.215914	0.215914	1	0.194196
Ceacam3__chr7	0.215914	0.215914	1	0.194196
Celf6__chr9	0.215914	0.215914	1	0.194196
Cer1__chr4	0.215914	0.215914	1	0.194196
Cers3__chr7	0.215914	0.215914	1	0.194196
Ces1a__chr8	0.215914	0.215914	1	0.194196
Ces1b__chr8	0.215914	0.215914	1	0.194196
Ces1e__chr8	0.215914	0.215914	1	0.194196
Ces1g__chr8	0.215914	0.215914	1	0.194196
Ces2a__chr8	0.215914	0.215914	1	0.194196
Ces2b__chr8	0.215914	0.215914	1	0.194196
Ces2d-ps__chr8	0.215914	0.215914	1	0.194196
Ces2e__chr8	0.215914	0.215914	1	0.194196
Ces3b__chr8	0.215914	0.215914	1	0.194196
Ces5a__chr8	0.215914	0.215914	1	0.194196
Cfc1__chr1	0.215914	0.215914	1	0.194196
Cfd__chr10	0.215914	0.215914	1	0.194196
Cfi__chr3	0.215914	0.215914	1	0.194196
Cftr__chr6	0.215914	0.215914	1	0.194196
Cga__chr4	0.215914	0.215914	1	0.194196
Chga__chr12	0.215914	0.215914	1	0.194196
Chi3l1__chr1	0.215914	0.215914	1	0.194196
Chia__chr3	0.215914	0.215914	1	0.194196
Chit1__chr1	0.215914	0.215914	1	0.194196
Chmp4c__chr3	0.215914	0.215914	1	0.194196
Chodl__chr16	0.215914	0.215914	1	0.194196
Chrdl1__chrX	0.215914	0.215914	1	0.194196
Chrdl2__chr7	0.215914	0.215914	1	0.194196
Chrm5__chr2	0.215914	0.215914	1	0.194196
Chrna10__chr7	0.215914	0.215914	1	0.194196
Chrna4__chr2	0.215914	0.215914	1	0.194196
Chrna7__chr7	0.215914	0.215914	1	0.194196
Chrna9__chr5	0.215914	0.215914	1	0.194196
Chrnb3__chr8	0.215914	0.215914	1	0.194196
Chrnd__chr1	0.215914	0.215914	1	0.194196
Chst13__chr6	0.215914	0.215914	1	0.194196
Chst5__chr8	0.215914	0.215914	1	0.194196
Chst8__chr7	0.215914	0.215914	1	0.194196
Cib4__chr5	0.215914	0.215914	1	0.194196
Cideb__chr14	0.215914	0.215914	1	0.194196
Cidec__chr6	0.215914	0.215914	1	0.194196
Cilp2__chr8	0.215914	0.215914	1	0.194196
CK137956__chr4	0.215914	0.215914	1	0.194196
Ckmt1__chr2	0.215914	0.215914	1	0.194196
Clca3__chr3	0.215914	0.215914	1	0.194196
Clca4__chr3	0.215914	0.215914	1	0.194196
Clca5__chr3	0.215914	0.215914	1	0.194196
Clcn1__chr6	0.215914	0.215914	1	0.194196
Clcn6__chr4	0.215914	0.215914	1	0.194196
Clcnka__chr4	0.215914	0.215914	1	0.194196
Clcnkb__chr4	0.215914	0.215914	1	0.194196
Cldn10__chr14	0.215914	0.215914	1	0.194196
Cldn11__chr3	0.215914	0.215914	1	0.194196
Cldn16__chr16	0.215914	0.215914	1	0.194196
Cldn18__chr9	0.215914	0.215914	1	0.194196
Cldn19__chr4	0.215914	0.215914	1	0.194196
Cldn2__chrX	0.215914	0.215914	1	0.194196
Cldn22__chr8	0.215914	0.215914	1	0.194196
Cldn6__chr17	0.215914	0.215914	1	0.194196
Cldn7__chr11	0.215914	0.215914	1	0.194196
Cldn9__chr17	0.215914	0.215914	1	0.194196
Clec12b__chr6	0.215914	0.215914	1	0.194196
Clec18a__chr8	0.215914	0.215914	1	0.194196
Clec3a__chr8	0.215914	0.215914	1	0.194196
Clec4f__chr6	0.215914	0.215914	1	0.194196
Clec4g__chr8	0.215914	0.215914	1	0.194196
Clic3__chr2	0.215914	0.215914	1	0.194196
Clic6__chr16	0.215914	0.215914	1	0.194196
Clnk__chr5	0.215914	0.215914	1	0.194196
Clps__chr17	0.215914	0.215914	1	0.194196
Clrn2__chr5	0.215914	0.215914	1	0.194196
Clrn3__chr7	0.215914	0.215914	1	0.194196
Clvs1__chr4	0.215914	0.215914	1	0.194196
Cma1__chr14	0.215914	0.215914	1	0.194196
Cma2__chr14	0.215914	0.215914	1	0.194196
Cml2__chr6	0.215914	0.215914	1	0.194196
Cml5__chr6	0.215914	0.215914	1	0.194196
Cmtm2b__chr8	0.215914	0.215914	1	0.194196
Cndp1__chr18	0.215914	0.215914	1	0.194196
Cnga1__chr5	0.215914	0.215914	1	0.194196
Cnga2__chrX	0.215914	0.215914	1	0.194196
Cngb3__chr4	0.215914	0.215914	1	0.194196
Cnih2__chr19	0.215914	0.215914	1	0.194196
Cnih3__chr1	0.215914	0.215914	1	0.194196
Cnksr2__chrX	0.215914	0.215914	1	0.194196
Cnpy1__chr5	0.215914	0.215914	1	0.194196
Cnr1__chr4	0.215914	0.215914	1	0.194196
Cntn1__chr15	0.215914	0.215914	1	0.194196
Cntn3__chr6	0.215914	0.215914	1	0.194196
Cntn5__chr9	0.215914	0.215914	1	0.194196
Cntn6__chr6	0.215914	0.215914	1	0.194196
Cntnap3__chr13	0.215914	0.215914	1	0.194196
Cntnap4__chr8	0.215914	0.215914	1	0.194196
Cntnap5a__chr1	0.215914	0.215914	1	0.194196
Cntnap5b__chr1	0.215914	0.215914	1	0.194196
Coch__chr12	0.215914	0.215914	1	0.194196
Col10a1__chr10	0.215914	0.215914	1	0.194196
Col13a1__chr10	0.215914	0.215914	1	0.194196
Col17a1__chr19	0.215914	0.215914	1	0.194196
Col24a1__chr3	0.215914	0.215914	1	0.194196
Col26a1__chr5	0.215914	0.215914	1	0.194196
Col2a1__chr15	0.215914	0.215914	1	0.194196
Col4a3__chr1	0.215914	0.215914	1	0.194196
Col4a6__chrX	0.215914	0.215914	1	0.194196
Col6a4__chr9	0.215914	0.215914	1	0.194196
Col7a1__chr9	0.215914	0.215914	1	0.194196
Col9a2__chr4	0.215914	0.215914	1	0.194196
Colec10__chr15	0.215914	0.215914	1	0.194196
Coro6__chr11	0.215914	0.215914	1	0.194196
Cort__chr4	0.215914	0.215914	1	0.194196
Cox7b2__chr5	0.215914	0.215914	1	0.194196
Cox8c__chr12	0.215914	0.215914	1	0.194196
Cpa2__chr6	0.215914	0.215914	1	0.194196
Cpa3__chr3	0.215914	0.215914	1	0.194196
Cpa4__chr6	0.215914	0.215914	1	0.194196
Cpa5__chr6	0.215914	0.215914	1	0.194196
Cpa6__chr1	0.215914	0.215914	1	0.194196
Cpb1__chr3	0.215914	0.215914	1	0.194196
Cpb2__chr14	0.215914	0.215914	1	0.194196
Cplx1__chr5	0.215914	0.215914	1	0.194196
Cplx4__chr18	0.215914	0.215914	1	0.194196
Cpn1__chr19	0.215914	0.215914	1	0.194196
Cpne4__chr9	0.215914	0.215914	1	0.194196
Cpne5__chr17	0.215914	0.215914	1	0.194196
Cpne6__chr14	0.215914	0.215914	1	0.194196
Cpne7__chr8	0.215914	0.215914	1	0.194196
Cps1__chr1	0.215914	0.215914	1	0.194196
Cpsf4l__chr11	0.215914	0.215914	1	0.194196
Cpt1b__chr15	0.215914	0.215914	1	0.194196
Cpvl__chr6	0.215914	0.215914	1	0.194196
Cpxcr1__chrX	0.215914	0.215914	1	0.194196
Crabp1__chr9	0.215914	0.215914	1	0.194196
Crabp2__chr3	0.215914	0.215914	1	0.194196
Crb2__chr2	0.215914	0.215914	1	0.194196
Crip3__chr17	0.215914	0.215914	1	0.194196
Crisp1__chr17	0.215914	0.215914	1	0.194196
Crisp2__chr17	0.215914	0.215914	1	0.194196
Crisp4__chr1	0.215914	0.215914	1	0.194196
Crmp1__chr5	0.215914	0.215914	1	0.194196
Crtac1__chr19	0.215914	0.215914	1	0.194196
Crtam__chr9	0.215914	0.215914	1	0.194196
Crxos1__chr7	0.215914	0.215914	1	0.194196
Cryba1__chr11	0.215914	0.215914	1	0.194196
Cryba2__chr1	0.215914	0.215914	1	0.194196
Crybb2__chr5	0.215914	0.215914	1	0.194196
Crybb3__chr5	0.215914	0.215914	1	0.194196
Crygc__chr1	0.215914	0.215914	1	0.194196
Crygd__chr1	0.215914	0.215914	1	0.194196
Crygf__chr1	0.215914	0.215914	1	0.194196
Crygn__chr5	0.215914	0.215914	1	0.194196
Crygs__chr16	0.215914	0.215914	1	0.194196
Crym__chr7	0.215914	0.215914	1	0.194196
Csf2__chr11	0.215914	0.215914	1	0.194196
Csl__chr10	0.215914	0.215914	1	0.194196
Csmd1__chr8	0.215914	0.215914	1	0.194196
Csn1s1__chr5	0.215914	0.215914	1	0.194196
Csn1s2a__chr5	0.215914	0.215914	1	0.194196
Csn1s2b__chr5	0.215914	0.215914	1	0.194196
Csn2__chr5	0.215914	0.215914	1	0.194196
Csn3__chr5	0.215914	0.215914	1	0.194196
Cspg5__chr9	0.215914	0.215914	1	0.194196
Cst11__chr2	0.215914	0.215914	1	0.194196
Cst8__chr2	0.215914	0.215914	1	0.194196
Cst9__chr2	0.215914	0.215914	1	0.194196
Ctf2__chr7	0.215914	0.215914	1	0.194196
Ctla4__chr1	0.215914	0.215914	1	0.194196
Ctnna2__chr6	0.215914	0.215914	1	0.194196
Cts6__chr13	0.215914	0.215914	1	0.194196
Ctsj__chr13	0.215914	0.215914	1	0.194196
Ctsm__chr13	0.215914	0.215914	1	0.194196
Ctsq__chr13	0.215914	0.215914	1	0.194196
Ctsr__chr13	0.215914	0.215914	1	0.194196
Ctsw__chr19	0.215914	0.215914	1	0.194196
Ctxn2__chr2	0.215914	0.215914	1	0.194196
Ctxn3__chr18	0.215914	0.215914	1	0.194196
Cuzd1__chr7	0.215914	0.215914	1	0.194196
Cwh43__chr5	0.215914	0.215914	1	0.194196
Cxcl17__chr7	0.215914	0.215914	1	0.194196
Cxcr1__chr1	0.215914	0.215914	1	0.194196
Cyb5r2__chr7	0.215914	0.215914	1	0.194196
Cyct__chr2	0.215914	0.215914	1	0.194196
Cylc1__chrX	0.215914	0.215914	1	0.194196
Cym__chr3	0.215914	0.215914	1	0.194196
Cyp11a1__chr9	0.215914	0.215914	1	0.194196
Cyp11b1__chr15	0.215914	0.215914	1	0.194196
Cyp17a1__chr19	0.215914	0.215914	1	0.194196
Cyp1a2__chr9	0.215914	0.215914	1	0.194196
Cyp21a1__chr17	0.215914	0.215914	1	0.194196
Cyp24a1__chr2	0.215914	0.215914	1	0.194196
Cyp26a1__chr19	0.215914	0.215914	1	0.194196
Cyp26c1__chr19	0.215914	0.215914	1	0.194196
Cyp27b1__chr10	0.215914	0.215914	1	0.194196
Cyp2a12__chr7	0.215914	0.215914	1	0.194196
Cyp2a22__chr7	0.215914	0.215914	1	0.194196
Cyp2a5__chr7	0.215914	0.215914	1	0.194196
Cyp2b10__chr7	0.215914	0.215914	1	0.194196
Cyp2b19__chr7	0.215914	0.215914	1	0.194196
Cyp2b9__chr7	0.215914	0.215914	1	0.194196
Cyp2c29__chr19	0.215914	0.215914	1	0.194196
Cyp2c38__chr19	0.215914	0.215914	1	0.194196
Cyp2c39__chr19	0.215914	0.215914	1	0.194196
Cyp2c44__chr19	0.215914	0.215914	1	0.194196
Cyp2c50__chr19	0.215914	0.215914	1	0.194196
Cyp2c53-ps__chr19	0.215914	0.215914	1	0.194196
Cyp2c55__chr19	0.215914	0.215914	1	0.194196
Cyp2c65__chr19	0.215914	0.215914	1	0.194196
Cyp2c66__chr19	0.215914	0.215914	1	0.194196
Cyp2c70__chr19	0.215914	0.215914	1	0.194196
Cyp2d11__chr15	0.215914	0.215914	1	0.194196
Cyp2d12__chr15	0.215914	0.215914	1	0.194196
Cyp2d13__chr15	0.215914	0.215914	1	0.194196
Cyp2d34__chr15	0.215914	0.215914	1	0.194196
Cyp2f2__chr7	0.215914	0.215914	1	0.194196
Cyp2g1__chr7	0.215914	0.215914	1	0.194196
Cyp2j11__chr4	0.215914	0.215914	1	0.194196
Cyp2j8__chr4	0.215914	0.215914	1	0.194196
Cyp2u1__chr3	0.215914	0.215914	1	0.194196
Cyp2w1__chr5	0.215914	0.215914	1	0.194196
Cyp3a11__chr5	0.215914	0.215914	1	0.194196
Cyp3a25__chr5	0.215914	0.215914	1	0.194196
Cyp3a44__chr5	0.215914	0.215914	1	0.194196
Cyp3a57__chr5	0.215914	0.215914	1	0.194196
Cyp4a12b__chr4	0.215914	0.215914	1	0.194196
Cyp4a14__chr4	0.215914	0.215914	1	0.194196
Cyp4a29-ps__chr4	0.215914	0.215914	1	0.194196
Cyp4a30b-ps__chr4	0.215914	0.215914	1	0.194196
Cyp4a31__chr4	0.215914	0.215914	1	0.194196
Cyp4f15__chr17	0.215914	0.215914	1	0.194196
Cyp4f39__chr17	0.215914	0.215914	1	0.194196
Cyp4f40__chr17	0.215914	0.215914	1	0.194196
Cyp4x1__chr4	0.215914	0.215914	1	0.194196
Cyp7a1__chr4	0.215914	0.215914	1	0.194196
Cypt12__chr3	0.215914	0.215914	1	0.194196
Cypt4__chr9	0.215914	0.215914	1	0.194196
D030024E09Rik__chr15	0.215914	0.215914	1	0.194196
D030025E07Rik__chr3	0.215914	0.215914	1	0.194196
D030045P18Rik__chr10	0.215914	0.215914	1	0.194196
D030047H15Rik__chr7	0.215914	0.215914	1	0.194196
D130043K22Rik__chr13	0.215914	0.215914	1	0.194196
D130058E03__chr6	0.215914	0.215914	1	0.194196
D16Ertd519e__chr16	0.215914	0.215914	1	0.194196
D17Ertd648e__chr17	0.215914	0.215914	1	0.194196
D1Pas1__chr1	0.215914	0.215914	1	0.194196
D230030E09Rik__chr12	0.215914	0.215914	1	0.194196
D330041H03Rik__chr17	0.215914	0.215914	1	0.194196
D430019H16Rik__chr12	0.215914	0.215914	1	0.194196
D430036J16Rik__chr9	0.215914	0.215914	1	0.194196
D430041D05Rik__chr2	0.215914	0.215914	1	0.194196
D630003M21Rik__chr2	0.215914	0.215914	1	0.194196
D630010B17Rik__chr15	0.215914	0.215914	1	0.194196
D630032N06Rik__chr11	0.215914	0.215914	1	0.194196
D630033O11Rik__chr9	0.215914	0.215914	1	0.194196
D6Ertd474e__chr6	0.215914	0.215914	1	0.194196
D6Ertd527e__chr6	0.215914	0.215914	1	0.194196
D730001G18Rik__chr15	0.215914	0.215914	1	0.194196
D730039F16Rik__chr2	0.215914	0.215914	1	0.194196
D730045A05Rik__chr18	0.215914	0.215914	1	0.194196
D730048I06Rik__chr9	0.215914	0.215914	1	0.194196
D7Ertd143e__chr7	0.215914	0.215914	1	0.194196
D7Ertd443e__chr7	0.215914	0.215914	1	0.194196
D830013O20Rik__chr12	0.215914	0.215914	1	0.194196
D830030K20Rik__chr14	0.215914	0.215914	1	0.194196
D830032E09Rik__chr1	0.215914	0.215914	1	0.194196
D930007P13Rik__chr15	0.215914	0.215914	1	0.194196
D930015M05Rik__chr2	0.215914	0.215914	1	0.194196
D930020B18Rik__chr10	0.215914	0.215914	1	0.194196
D930028M14Rik__chr7	0.215914	0.215914	1	0.194196
Dact2__chr17	0.215914	0.215914	1	0.194196
Daf2__chr1	0.215914	0.215914	1	0.194196
Dao__chr5	0.215914	0.215914	1	0.194196
Dapl1__chr2	0.215914	0.215914	1	0.194196
Dazl__chr17	0.215914	0.215914	1	0.194196
Dbc1__chr4	0.215914	0.215914	1	0.194196
Dbh__chr2	0.215914	0.215914	1	0.194196
Dbil5__chr11	0.215914	0.215914	1	0.194196
Dbndd1__chr8	0.215914	0.215914	1	0.194196
Dbpht2__chr12	0.215914	0.215914	1	0.194196
Dbx2__chr15	0.215914	0.215914	1	0.194196
Dcpp3__chr17	0.215914	0.215914	1	0.194196
Dcst1__chr3	0.215914	0.215914	1	0.194196
Dcx__chrX	0.215914	0.215914	1	0.194196
Ddc__chr11	0.215914	0.215914	1	0.194196
Ddn__chr15	0.215914	0.215914	1	0.194196
Ddx25__chr9	0.215914	0.215914	1	0.194196
Dear1__chr3	0.215914	0.215914	1	0.194196
Defa-ps12__chr8	0.215914	0.215914	1	0.194196
Defa-ps13__chr8	0.215914	0.215914	1	0.194196
Defa22__chr8	0.215914	0.215914	1	0.194196
Defa24__chr8	0.215914	0.215914	1	0.194196
Defa26__chr8	0.215914	0.215914	1	0.194196
Defb18__chr1	0.215914	0.215914	1	0.194196
Defb23__chr2	0.215914	0.215914	1	0.194196
Defb25__chr2	0.215914	0.215914	1	0.194196
Defb28__chr2	0.215914	0.215914	1	0.194196
Defb35__chr8	0.215914	0.215914	1	0.194196
Defb38__chr8	0.215914	0.215914	1	0.194196
Defb4__chr8	0.215914	0.215914	1	0.194196
Defb41__chr1	0.215914	0.215914	1	0.194196
Defb42__chr14	0.215914	0.215914	1	0.194196
Defb43__chr14	0.215914	0.215914	1	0.194196
Defb47__chr14	0.215914	0.215914	1	0.194196
Defb48__chr14	0.215914	0.215914	1	0.194196
Defb6__chr8	0.215914	0.215914	1	0.194196
Dfnb59__chr2	0.215914	0.215914	1	0.194196
Dgat2l6__chrX	0.215914	0.215914	1	0.194196
Dhrs2__chr14	0.215914	0.215914	1	0.194196
Dhtkd1__chr2	0.215914	0.215914	1	0.194196
Dio1__chr4	0.215914	0.215914	1	0.194196
Dio3os__chr12	0.215914	0.215914	1	0.194196
Diras1__chr10	0.215914	0.215914	1	0.194196
Dkk4__chr8	0.215914	0.215914	1	0.194196
Dlgap1__chr17	0.215914	0.215914	1	0.194196
Dlgap3__chr4	0.215914	0.215914	1	0.194196
Dlk1__chr12	0.215914	0.215914	1	0.194196
Dll3__chr7	0.215914	0.215914	1	0.194196
Dlx1__chr2	0.215914	0.215914	1	0.194196
Dlx1as__chr2	0.215914	0.215914	1	0.194196
Dlx3__chr11	0.215914	0.215914	1	0.194196
Dlx4__chr11	0.215914	0.215914	1	0.194196
Dlx5__chr6	0.215914	0.215914	1	0.194196
Dlx6__chr6	0.215914	0.215914	1	0.194196
Dlx6as2__chr6	0.215914	0.215914	1	0.194196
Dmbt1__chr7	0.215914	0.215914	1	0.194196
Dmbx1__chr4	0.215914	0.215914	1	0.194196
Dmgdh__chr13	0.215914	0.215914	1	0.194196
Dmrt2__chr19	0.215914	0.215914	1	0.194196
Dmrtb1__chr4	0.215914	0.215914	1	0.194196
Dmrtc1a__chrX	0.215914	0.215914	1	0.194196
Dmrtc1b__chrX	0.215914	0.215914	1	0.194196
Dmrtc2__chr7	0.215914	0.215914	1	0.194196
Dnahc1__chr14	0.215914	0.215914	1	0.194196
Dnahc10__chr5	0.215914	0.215914	1	0.194196
Dnahc6__chr6	0.215914	0.215914	1	0.194196
Dnahc7a__chr1	0.215914	0.215914	1	0.194196
Dnahc7b__chr1	0.215914	0.215914	1	0.194196
Dnaic2__chr11	0.215914	0.215914	1	0.194196
Dnajb3__chr1	0.215914	0.215914	1	0.194196
Dnajc22__chr15	0.215914	0.215914	1	0.194196
Dnajc5b__chr3	0.215914	0.215914	1	0.194196
Dnajc6__chr4	0.215914	0.215914	1	0.194196
Dnase2b__chr3	0.215914	0.215914	1	0.194196
Dntt__chr19	0.215914	0.215914	1	0.194196
Doc2b__chr11	0.215914	0.215914	1	0.194196
Dok6__chr18	0.215914	0.215914	1	0.194196
Doxl2__chr6	0.215914	0.215914	1	0.194196
Dpcr1__chr17	0.215914	0.215914	1	0.194196
Dpp10__chr1	0.215914	0.215914	1	0.194196
Dpp6__chr5	0.215914	0.215914	1	0.194196
Dpy19l2__chr9	0.215914	0.215914	1	0.194196
Dpyd__chr3	0.215914	0.215914	1	0.194196
Dpysl5__chr5	0.215914	0.215914	1	0.194196
DQ267102__chr12	0.215914	0.215914	1	0.194196
Drc1__chr5	0.215914	0.215914	1	0.194196
Drd2__chr9	0.215914	0.215914	1	0.194196
Drd4__chr7	0.215914	0.215914	1	0.194196
Drp2__chrX	0.215914	0.215914	1	0.194196
Dsc1__chr18	0.215914	0.215914	1	0.194196
Dsc3__chr18	0.215914	0.215914	1	0.194196
Dscam__chr16	0.215914	0.215914	1	0.194196
Dscaml1__chr9	0.215914	0.215914	1	0.194196
Dsg1a__chr18	0.215914	0.215914	1	0.194196
Dsg1c__chr18	0.215914	0.215914	1	0.194196
Dsg3__chr18	0.215914	0.215914	1	0.194196
Dsg4__chr18	0.215914	0.215914	1	0.194196
Dtx1__chr5	0.215914	0.215914	1	0.194196
Duox2__chr2	0.215914	0.215914	1	0.194196
Duoxa2__chr2	0.215914	0.215914	1	0.194196
Dupd1__chr14	0.215914	0.215914	1	0.194196
Dusp14__chr11	0.215914	0.215914	1	0.194196
Dusp15__chr2	0.215914	0.215914	1	0.194196
Dusp21__chrX	0.215914	0.215914	1	0.194196
Dux__chr10	0.215914	0.215914	1	0.194196
Duxbl1__chr14	0.215914	0.215914	1	0.194196
Dydc1__chr14	0.215914	0.215914	1	0.194196
Dydc2__chr14	0.215914	0.215914	1	0.194196
Dynap__chr18	0.215914	0.215914	1	0.194196
Dyrk4__chr6	0.215914	0.215914	1	0.194196
Dytn__chr1	0.215914	0.215914	1	0.194196
E030002O03Rik__chr7	0.215914	0.215914	1	0.194196
E030003E18Rik__chr19	0.215914	0.215914	1	0.194196
E030013I19Rik__chr2	0.215914	0.215914	1	0.194196
E030018B13Rik__chr7	0.215914	0.215914	1	0.194196
E030019B13Rik__chr12	0.215914	0.215914	1	0.194196
E030044B06Rik__chr19	0.215914	0.215914	1	0.194196
E130003G02Rik__chr2	0.215914	0.215914	1	0.194196
E130114P18Rik__chr4	0.215914	0.215914	1	0.194196
E130201H02Rik__chr7	0.215914	0.215914	1	0.194196
E130309F12Rik__chr4	0.215914	0.215914	1	0.194196
E130310I04Rik__chr16	0.215914	0.215914	1	0.194196
E230019M04Rik__chrX	0.215914	0.215914	1	0.194196
E230025N22Rik__chr18	0.215914	0.215914	1	0.194196
E330009J07Rik__chr6	0.215914	0.215914	1	0.194196
E330011O21Rik__chr16	0.215914	0.215914	1	0.194196
E330013P04Rik__chr19	0.215914	0.215914	1	0.194196
E330014E10Rik__chr5	0.215914	0.215914	1	0.194196
E330017A01Rik__chr16	0.215914	0.215914	1	0.194196
E330034G19Rik__chr14	0.215914	0.215914	1	0.194196
E530011L22Rik__chr9	0.215914	0.215914	1	0.194196
Ear5__chr14	0.215914	0.215914	1	0.194196
Ebf4__chr2	0.215914	0.215914	1	0.194196
Ecel1__chr1	0.215914	0.215914	1	0.194196
Ect2l__chr10	0.215914	0.215914	1	0.194196
Edar__chr10	0.215914	0.215914	1	0.194196
Eddm3b__chr14	0.215914	0.215914	1	0.194196
Edil3__chr13	0.215914	0.215914	1	0.194196
Edn2__chr4	0.215914	0.215914	1	0.194196
Efcab1__chr16	0.215914	0.215914	1	0.194196
Efcab3__chr11	0.215914	0.215914	1	0.194196
Efcab4b__chr6	0.215914	0.215914	1	0.194196
Efcab6__chr15	0.215914	0.215914	1	0.194196
Efcab8__chr2	0.215914	0.215914	1	0.194196
Efcab9__chr11	0.215914	0.215914	1	0.194196
Efhb__chr17	0.215914	0.215914	1	0.194196
Efhc2__chrX	0.215914	0.215914	1	0.194196
Efhd1__chr1	0.215914	0.215914	1	0.194196
Egfem1__chr3	0.215914	0.215914	1	0.194196
eGFP	0.215914	0.215914	1	0.194196
Egr4__chr6	0.215914	0.215914	1	0.194196
Ehf__chr2	0.215914	0.215914	1	0.194196
Eif3j2__chr2	0.215914	0.215914	1	0.194196
Elavl2__chr4	0.215914	0.215914	1	0.194196
Elf3__chr1	0.215914	0.215914	1	0.194196
Elf5__chr2	0.215914	0.215914	1	0.194196
Elfn1__chr5	0.215914	0.215914	1	0.194196
Elmod1__chr9	0.215914	0.215914	1	0.194196
Elovl2__chr13	0.215914	0.215914	1	0.194196
Elovl3__chr19	0.215914	0.215914	1	0.194196
Elovl4__chr9	0.215914	0.215914	1	0.194196
Emx1__chr6	0.215914	0.215914	1	0.194196
Emx2__chr19	0.215914	0.215914	1	0.194196
En1__chr1	0.215914	0.215914	1	0.194196
En2__chr5	0.215914	0.215914	1	0.194196
Eno4__chr19	0.215914	0.215914	1	0.194196
Enox1__chr14	0.215914	0.215914	1	0.194196
Enpp2__chr15	0.215914	0.215914	1	0.194196
Eomes__chr9	0.215914	0.215914	1	0.194196
Epb4.1l4b__chr4	0.215914	0.215914	1	0.194196
Epcam__chr17	0.215914	0.215914	1	0.194196
Epha1__chr6	0.215914	0.215914	1	0.194196
Epha10__chr4	0.215914	0.215914	1	0.194196
Epha6__chr16	0.215914	0.215914	1	0.194196
Epha8__chr4	0.215914	0.215914	1	0.194196
Ephx4__chr5	0.215914	0.215914	1	0.194196
Epm2a__chr10	0.215914	0.215914	1	0.194196
Epo__chr5	0.215914	0.215914	1	0.194196
Eppin__chr2	0.215914	0.215914	1	0.194196
Eps8l3__chr3	0.215914	0.215914	1	0.194196
Epx__chr11	0.215914	0.215914	1	0.194196
Epyc__chr10	0.215914	0.215914	1	0.194196
Erbb3__chr10	0.215914	0.215914	1	0.194196
Erbb4__chr1	0.215914	0.215914	1	0.194196
Erc2__chr14	0.215914	0.215914	1	0.194196
Erich2__chr2	0.215914	0.215914	1	0.194196
Espnl__chr1	0.215914	0.215914	1	0.194196
Esrp1__chr4	0.215914	0.215914	1	0.194196
Esrp2__chr8	0.215914	0.215914	1	0.194196
Etd__chrX	0.215914	0.215914	1	0.194196
Etnk2__chr1	0.215914	0.215914	1	0.194196
Etv2__chr7	0.215914	0.215914	1	0.194196
EU599041__chr7	0.215914	0.215914	1	0.194196
Evpl__chr11	0.215914	0.215914	1	0.194196
Evx1__chr6	0.215914	0.215914	1	0.194196
Exd1__chr2	0.215914	0.215914	1	0.194196
Exph5__chr9	0.215914	0.215914	1	0.194196
F11__chr8	0.215914	0.215914	1	0.194196
F13b__chr1	0.215914	0.215914	1	0.194196
F2__chr2	0.215914	0.215914	1	0.194196
F2rl1__chr13	0.215914	0.215914	1	0.194196
F830002L21Rik__chr10	0.215914	0.215914	1	0.194196
Fa2h__chr8	0.215914	0.215914	1	0.194196
Fabp2__chr3	0.215914	0.215914	1	0.194196
Fabp9__chr3	0.215914	0.215914	1	0.194196
Fam101a__chr5	0.215914	0.215914	1	0.194196
Fam115e__chr6	0.215914	0.215914	1	0.194196
Fam131b__chr6	0.215914	0.215914	1	0.194196
Fam131c__chr4	0.215914	0.215914	1	0.194196
Fam132b__chr1	0.215914	0.215914	1	0.194196
Fam135b__chr15	0.215914	0.215914	1	0.194196
Fam150a__chr1	0.215914	0.215914	1	0.194196
Fam154a__chr4	0.215914	0.215914	1	0.194196
Fam155a__chr8	0.215914	0.215914	1	0.194196
Fam159a__chr4	0.215914	0.215914	1	0.194196
Fam159b__chr13	0.215914	0.215914	1	0.194196
Fam162b__chr10	0.215914	0.215914	1	0.194196
Fam163b__chr2	0.215914	0.215914	1	0.194196
Fam166b__chr4	0.215914	0.215914	1	0.194196
Fam169a__chr13	0.215914	0.215914	1	0.194196
Fam170b__chr14	0.215914	0.215914	1	0.194196
Fam178b__chr1	0.215914	0.215914	1	0.194196
Fam179a__chr17	0.215914	0.215914	1	0.194196
Fam180a__chr6	0.215914	0.215914	1	0.194196
Fam184a__chr10	0.215914	0.215914	1	0.194196
Fam187a__chr11	0.215914	0.215914	1	0.194196
Fam189a1__chr7	0.215914	0.215914	1	0.194196
Fam196b__chr11	0.215914	0.215914	1	0.194196
Fam19a1__chr6	0.215914	0.215914	1	0.194196
Fam19a2__chr10	0.215914	0.215914	1	0.194196
Fam19a4__chr6	0.215914	0.215914	1	0.194196
Fam211b__chr10	0.215914	0.215914	1	0.194196
Fam216b__chr14	0.215914	0.215914	1	0.194196
Fam227b__chr2	0.215914	0.215914	1	0.194196
Fam228a__chr12	0.215914	0.215914	1	0.194196
Fam228b__chr12	0.215914	0.215914	1	0.194196
Fam229a__chr4	0.215914	0.215914	1	0.194196
Fam26d__chr10	0.215914	0.215914	1	0.194196
Fam3b__chr16	0.215914	0.215914	1	0.194196
Fam43b__chr4	0.215914	0.215914	1	0.194196
Fam46d__chrX	0.215914	0.215914	1	0.194196
Fam47c__chrX	0.215914	0.215914	1	0.194196
Fam47e__chr5	0.215914	0.215914	1	0.194196
Fam50b__chr13	0.215914	0.215914	1	0.194196
Fam5b__chr1	0.215914	0.215914	1	0.194196
Fam5c__chr1	0.215914	0.215914	1	0.194196
Fam69c__chr18	0.215914	0.215914	1	0.194196
Fam71b__chr11	0.215914	0.215914	1	0.194196
Fam71d__chr12	0.215914	0.215914	1	0.194196
Fam71f1__chr6	0.215914	0.215914	1	0.194196
Fam81a__chr9	0.215914	0.215914	1	0.194196
Fam83b__chr9	0.215914	0.215914	1	0.194196
Fam83c__chr2	0.215914	0.215914	1	0.194196
Fam83e__chr7	0.215914	0.215914	1	0.194196
Fam83g__chr11	0.215914	0.215914	1	0.194196
Fam84a__chr12	0.215914	0.215914	1	0.194196
Fam92b__chr8	0.215914	0.215914	1	0.194196
Fan1__chr7	0.215914	0.215914	1	0.194196
Fancd2os__chr6	0.215914	0.215914	1	0.194196
Far2__chr6	0.215914	0.215914	1	0.194196
Fasl__chr1	0.215914	0.215914	1	0.194196
Fat2__chr11	0.215914	0.215914	1	0.194196
Fate1__chrX	0.215914	0.215914	1	0.194196
Fbll1__chr11	0.215914	0.215914	1	0.194196
Fbp1__chr13	0.215914	0.215914	1	0.194196
Fbp2__chr13	0.215914	0.215914	1	0.194196
Fbxl21__chr13	0.215914	0.215914	1	0.194196
Fbxo15__chr18	0.215914	0.215914	1	0.194196
Fbxo16__chr14	0.215914	0.215914	1	0.194196
Fbxo2__chr4	0.215914	0.215914	1	0.194196
Fbxo39__chr11	0.215914	0.215914	1	0.194196
Fbxo41__chr6	0.215914	0.215914	1	0.194196
Fbxo47__chr11	0.215914	0.215914	1	0.194196
Fbxw13__chr9	0.215914	0.215914	1	0.194196
Fbxw15__chr9	0.215914	0.215914	1	0.194196
Fbxw16__chr9	0.215914	0.215914	1	0.194196
Fbxw18__chr9	0.215914	0.215914	1	0.194196
Fbxw20__chr9	0.215914	0.215914	1	0.194196
Fbxw21__chr9	0.215914	0.215914	1	0.194196
Fbxw22__chr9	0.215914	0.215914	1	0.194196
Fbxw24__chr9	0.215914	0.215914	1	0.194196
Fbxw26__chr9	0.215914	0.215914	1	0.194196
Fbxw28__chr9	0.215914	0.215914	1	0.194196
Fcamr__chr1	0.215914	0.215914	1	0.194196
Fcgbp__chr7	0.215914	0.215914	1	0.194196
Fcrl6__chr1	0.215914	0.215914	1	0.194196
Fer1l4__chr2	0.215914	0.215914	1	0.194196
Fer1l5__chr1	0.215914	0.215914	1	0.194196
Fermt1__chr2	0.215914	0.215914	1	0.194196
Fev__chr1	0.215914	0.215914	1	0.194196
Fez1__chr9	0.215914	0.215914	1	0.194196
Fezf1__chr6	0.215914	0.215914	1	0.194196
Fezf2__chr14	0.215914	0.215914	1	0.194196
Ffar3__chr7	0.215914	0.215914	1	0.194196
Fga__chr3	0.215914	0.215914	1	0.194196
Fgb__chr3	0.215914	0.215914	1	0.194196
Fgd1__chrX	0.215914	0.215914	1	0.194196
Fgf11__chr11	0.215914	0.215914	1	0.194196
Fgf12__chr16	0.215914	0.215914	1	0.194196
Fgf14__chr14	0.215914	0.215914	1	0.194196
Fgf17__chr14	0.215914	0.215914	1	0.194196
Fgf2__chr3	0.215914	0.215914	1	0.194196
Fgf20__chr8	0.215914	0.215914	1	0.194196
Fgf21__chr7	0.215914	0.215914	1	0.194196
Fgf5__chr5	0.215914	0.215914	1	0.194196
Fgf6__chr6	0.215914	0.215914	1	0.194196
Fgf7__chr2	0.215914	0.215914	1	0.194196
Fgf8__chr19	0.215914	0.215914	1	0.194196
Fgfbp1__chr5	0.215914	0.215914	1	0.194196
Fgfr4__chr13	0.215914	0.215914	1	0.194196
Fgg__chr3	0.215914	0.215914	1	0.194196
Fgl1__chr8	0.215914	0.215914	1	0.194196
Fhit__chr14	0.215914	0.215914	1	0.194196
Fhl4__chr10	0.215914	0.215914	1	0.194196
[truncated: 18,146 more rows]

## Sheet: Cluster 4
CLUSTER 4
GENEID	mean non cluster	mean cluster	fold change	pvalue
Ftl1__chr7	41.6874	88.5893	2.12509	1.19024e-10
Fth1__chr19	31.6665	63.3477	2.00046	2.78059e-07
Lgals3__chr14	7.92943	18.8839	2.38149	0.000583328
Ctsd__chr7	10.4818	21.8262	2.08229	0.00125144
Ctsb__chr14	43.7994	64.4676	1.47188	0.00158416
Fabp5__chr3	4.01867	10.8413	2.69774	0.00293404
Ctsl__chr13	6.34883	13.6385	2.14819	0.00583439
Psap__chr10	14.093	23.1657	1.64377	0.0099886
Srgn__chr10	9.55297	3.28608	0.343985	0.0142665
Hmox1__chr8	3.74875	8.42227	2.24669	0.0147672
Spp1__chr5	17.4781	26.6621	1.52546	0.0205428
Arg1__chr10	7.45714	2.52495	0.338595	0.0208962
Sepp1__chr15	9.00126	3.79918	0.422072	0.0211612
Gpnmb__chr6	6.96502	12.2783	1.76286	0.0260496
Cd74__chr18	5.43833	1.73124	0.31834	0.0279518
H2-Eb1__chr17	3.21272	0.918219	0.285807	0.040221
Fn1__chr1	9.29494	4.4588	0.479702	0.0457102
Prdx1__chr4	3.42684	6.69618	1.95404	0.0597703
Col1a1__chr11	0.891114	2.06757	2.32021	0.0613986
Apoe__chr7	32.9418	24.7856	0.752406	0.0650612
Cxcl2__chr5	4.35856	1.30068	0.298419	0.0685217
Akr1a1__chr4	3.60611	6.24829	1.7327	0.073753
Il1b__chr2	2.57387	0.502845	0.195365	0.0762067
Lyz1__chr10	42.1415	51.2084	1.21515	0.0777517
H2-Aa__chr17	4.1457	1.18555	0.285971	0.0814147
Cd36__chr5	2.31332	4.35577	1.88291	0.0853014
H2-Ab1__chr17	3.98858	1.40205	0.351515	0.0923628
Lgals1__chr15	3.82769	6.03803	1.57746	0.0934759
Wdr92__chr11	3.94754	1.83919	0.465907	0.0954419
Postn__chr3	0.526592	1.26737	2.40674	0.0983746
Plin2__chr4	3.14153	5.54254	1.76428	0.0988336
Btg2__chr1	2.28476	0.646249	0.282851	0.101762
Cxcl3__chr5	2.2728	0.553144	0.243376	0.102988
Ccl2__chr11	7.92755	4.35939	0.549904	0.103745
Thbs1__chr2	5.26575	2.36377	0.448896	0.103904
Lpl__chr8	4.02515	6.10133	1.5158	0.113283
Ppbp__chr5	2.17339	0.432929	0.199195	0.113755
Zfp36__chr7	5.1045	2.9566	0.579214	0.116044
Junb__chr8	3.70007	1.7142	0.463288	0.116135
Col1a2__chr6	1.18121	2.85574	2.41765	0.116461
Sqstm1__chr11	1.84918	3.80079	2.05539	0.116731
Fos__chr12	7.70567	4.11686	0.534263	0.117654
Dnase2a__chr8	0.591799	1.05832	1.78832	0.119211
Cstb__chr10	4.08588	6.01384	1.47186	0.119785
Atp6v1a__chr16	2.62819	4.11982	1.56755	0.12658
Cd68__chr11	3.37836	5.3356	1.57935	0.126717
Kctd12__chr14	2.04913	0.944682	0.461015	0.128809
Ier3__chr17	3.56088	1.2958	0.363899	0.129532
Gapdh__chr6	3.44337	1.96113	0.569539	0.141935
Ccr2__chr9	1.93204	0.912103	0.472093	0.144814
Cd14__chr18	4.7734	2.67253	0.559879	0.144999
Mvp__chr7	0.670707	1.01167	1.50836	0.145693
Egr1__chr18	1.89782	0.682912	0.359839	0.149857
Calr__chr8	3.56065	5.40052	1.51672	0.150487
Neat1__chr19	2.79064	4.53104	1.62366	0.150857
Ccl6__chr11	9.62049	6.46309	0.671804	0.155788
Fcgr2b__chr1	1.84584	0.87234	0.472599	0.157855
Trf__chr9	1.83393	0.715083	0.389919	0.159747
F7__chr8	0.711643	1.23996	1.74239	0.159867
Ctsz__chr2	2.86964	4.6882	1.63372	0.163318
Rbpj__chr5	1.7967	0.984006	0.547673	0.165807
Psmd14__chr2	0.728886	1.08389	1.48706	0.165911
Rnf128__chrX	0.733966	1.26943	1.72955	0.167699
Gyg__chr3	0.742277	1.01699	1.3701	0.170632
Sirt2__chr7	0.745496	1.07094	1.43655	0.17177
Arl11__chr14	0.751211	1.05858	1.40916	0.173794
Rap2a__chr14	0.752607	1.04856	1.39324	0.174289
Fuca2__chr10	0.752861	1.00746	1.33818	0.174379
Tubb2a__chr13	0.760179	1.09615	1.44196	0.176977
Jund__chr8	1.72992	0.959529	0.554666	0.17726
Nagk__chr6	0.765893	1.15388	1.50657	0.17901
Atp2a2__chr5	3.13168	1.97596	0.630956	0.180262
Vps29__chr5	0.773856	1.01412	1.31048	0.181849
Uap1l1__chr2	0.774932	1.20649	1.55689	0.182233
Cd63__chr10	2.986	4.5569	1.52609	0.182381
Lhfpl2__chr13	0.778406	1.10317	1.41721	0.183474
Txnip__chr3	1.68753	0.726778	0.430676	0.184938
Lipa__chr19	1.47531	2.37737	1.61144	0.184984
Dusp1__chr17	3.08423	1.46714	0.47569	0.186854
Slc37a2__chr9	0.78859	1.12981	1.43269	0.187119
Por__chr5	0.790042	1.13503	1.43667	0.18764
Des__chr1	0.791449	1.00123	1.26506	0.188145
Sash1__chr10	0.797735	1.04198	1.30617	0.190401
Cyb5__chr18	0.80006	1.08946	1.36172	0.191237
Trim30a__chr7	0.800435	1.05602	1.3193	0.191372
Npc1__chr18	0.802216	1.04832	1.30678	0.192012
Tmem14c__chr13	0.802762	1.05858	1.31867	0.192208
Cndp2__chr18	1.50546	2.34373	1.55682	0.192528
Igsf8__chr1	0.803982	1.11485	1.38666	0.192647
Gda__chr19	1.64575	0.911238	0.55369	0.192829
Ifitm2__chr7	1.64563	0.982553	0.597068	0.192853
Rgs1__chr1	0.806606	1.3566	1.68187	0.193592
Skap2__chr6	0.80803	1.04837	1.29744	0.194105
Serpinb6a__chr13	1.51404	2.15551	1.42368	0.19469
Lat2__chr5	0.810943	1.19487	1.47344	0.195154
Igf1__chr10	1.51861	2.29931	1.51409	0.195843
Setd8__chr5	0.820584	1.05864	1.29011	0.198633
Anxa1__chr19	1.53061	2.01243	1.31478	0.19888
Ndufb6__chr4	0.821292	1.0611	1.29198	0.198889
Anxa5__chr3	2.29145	3.0439	1.32837	0.198916
Ube2m__chr7	0.823758	1.11683	1.35577	0.19978
Ap3s1__chr18	0.823878	1.19956	1.45599	0.199823
Lyve1__chr7	1.60997	0.382116	0.237344	0.199856
Tmsb4x__chrX	28.0971	32.1309	1.14356	0.199917
Arl6ip1__chr7	1.53586	2.1875	1.42428	0.200211
Minos1__chr4	0.826046	1.06044	1.28375	0.200607
Cd84__chr1	1.53842	2.06407	1.34169	0.200861
Tmem256__chr11	0.828187	1.03744	1.25266	0.201382
Atp6v1d__chr12	0.828732	1.10412	1.3323	0.201579
Sdcbp__chr4	3.10168	4.07214	1.31289	0.202095
Calm1__chr12	6.44687	8.03342	1.2461	0.20212
Zfp36l1__chr12	2.97733	1.36241	0.457595	0.202498
Pmp22__chr11	0.831879	1.08169	1.30029	0.202718
Slc11a1__chr1	1.5472	2.01273	1.30089	0.203095
Ppp2r1a__chr17	0.836533	1.1366	1.3587	0.204404
Mcfd2__chr17	0.837192	1.08057	1.29071	0.204643
2810407C02Rik__chr3	0.841722	1.08286	1.28648	0.206286
Dab2__chr15	4.2273	2.957	0.699502	0.206571
0610031J06Rik__chr3	0.848616	1.00295	1.18186	0.208788
Sptssa__chr12	0.851311	1.3684	1.60741	0.209767
Sec11c__chr18	0.854491	1.03346	1.20945	0.210923
Atp6v0b__chr4	1.5849	2.05146	1.29438	0.212752
Nr4a1__chr15	1.54581	0.76766	0.496608	0.213102
Ndufc1__chr3	0.860556	1.07858	1.25335	0.21313
Csf1r__chr18	4.172	2.18533	0.523808	0.213886
Atp6v1c1__chr15	0.866114	1.41961	1.63905	0.215154
Vat1__chr11	0.866973	1.4771	1.70374	0.215467
Naa50__chr16	0.869135	1.28211	1.47515	0.216254
Arl4c__chr1	0.869332	1.03295	1.18821	0.216326
Chi3l3__chr3	1.52814	0.674617	0.441463	0.216901
Sypl__chr12	0.871511	1.07056	1.2284	0.217121
Map2k2__chr10	0.872471	1.33352	1.52844	0.217471
Atp5f1__chr3	0.873051	1.02681	1.17611	0.217682
Camk1__chr6	0.873109	1.17169	1.34198	0.217703
Ctsa__chr2	2.38306	3.02449	1.26917	0.217745
Lyz2__chr10	4.02094	5.38705	1.33975	0.218141
Psmb5__chr14	0.876471	1.06867	1.21928	0.21893
Ndufb8__chr19	0.876566	1.03761	1.18372	0.218964
Nfkbia__chr12	1.51847	0.824149	0.542751	0.21901
Sh3kbp1__chrX	0.879031	1.13236	1.28819	0.219864
Cxcr4__chr1	0.879422	1.16143	1.32067	0.220007
Stom__chr2	0.881735	1.01886	1.15551	0.220851
Cbr2__chr11	2.85852	1.35715	0.474772	0.221238
Lman2__chr13	0.883495	1.07945	1.22179	0.221494
Blnk__chr19	0.886472	1.16054	1.30916	0.222581
Cd48__chr1	0.891419	1.10182	1.23603	0.224389
Nampt__chr12	0.892364	1.11037	1.2443	0.224734
Mmp14__chr14	0.892393	1.0858	1.21673	0.224745
Lgmn__chr12	4.91052	6.79417	1.38359	0.224839
Clptm1__chr7	0.893954	1.11965	1.25247	0.225316
Cct8__chr16	0.895394	1.0452	1.16731	0.225842
Tuba1b__chr15	3.23631	4.40287	1.36046	0.22588
Vim__chr2	9.29586	11.9627	1.28689	0.226552
Slc48a1__chr15	0.901867	1.6254	1.80226	0.228211
Rps9__chr7	6.45161	4.7914	0.742668	0.229015
Nap1l1__chr10	0.907904	1.02441	1.12832	0.230421
Tmed2__chr5	1.65473	2.00762	1.21326	0.230885
Hsp90b1__chr10	2.44907	3.74345	1.52852	0.231597
Calm3__chr7	0.913431	1.07555	1.17748	0.232446
Slc15a3__chr19	0.91351	1.27014	1.3904	0.232475
Ifi30__chr8	1.662	2.0912	1.25824	0.232789
Fam96a__chr9	0.914557	1.08883	1.19056	0.232859
Atp5j2__chr5	0.914741	1.01621	1.11092	0.232926
Ssr3__chr3	0.915291	1.16595	1.27386	0.233128
Capg__chr6	2.4572	3.29936	1.34273	0.233319
Degs1__chr1	0.917556	1.03932	1.1327	0.233958
Ier3ip1__chr18	0.917873	1.00302	1.09277	0.234074
Ap2m1__chr16	1.66696	2.23216	1.33906	0.234089
Vps26a__chr10	0.919253	1.10859	1.20597	0.23458
Atox1__chr11	0.921623	1.1744	1.27428	0.235449
Hspa5__chr2	3.29205	4.02585	1.2229	0.235961
Manf__chr9	0.925339	1.16875	1.26305	0.236812
Adipor1__chr1	0.925727	1.00337	1.08388	0.236954
Bri3__chr5	1.67793	2.14384	1.27766	0.236972
Ly6e__chr15	4.00594	2.61995	0.654015	0.237153
Samhd1__chr2	1.43697	0.938701	0.653252	0.23761
Magt1__chrX	0.928967	1.11375	1.19891	0.238143
Igfbp7__chr5	1.42975	0.581158	0.406476	0.239332
Creg1__chr1	1.69149	2.66012	1.57265	0.240541
Kcnq1ot1__chr7	13.1287	10.6382	0.810296	0.240578
Rap2b__chr3	0.936115	1.1815	1.26213	0.240767
Anxa3__chr5	0.936136	1.02767	1.09778	0.240774
Emilin2__chr17	1.42161	0.957551	0.673568	0.241288
Bcap31__chrX	0.942311	1.17677	1.24882	0.243042
Polr1d__chr5	0.942357	1.06991	1.13535	0.243059
Pid1__chr1	1.41414	0.958308	0.677664	0.243099
F13a1__chr13	3.96511	2.03048	0.512085	0.243179
Soat1__chr1	0.942748	1.366	1.44896	0.243202
Pebp1__chr5	0.944459	1.07709	1.14043	0.243831
Id2__chr12	0.945353	1.07428	1.13638	0.244159
Tnfsf12__chr11	0.948328	1.06513	1.12316	0.245252
AF251705__chr11	0.949008	1.13583	1.19686	0.245502
Dynlrb1__chr2	0.949637	1.08047	1.13777	0.245733
Usmg5__chr19	0.951807	1.04511	1.09803	0.24653
2900097C17Rik__chr2	0.953517	1.21132	1.27038	0.247159
Tomm6__chr17	0.954221	1.07233	1.12377	0.247418
Cd81__chr7	1.3963	0.82289	0.589336	0.247474
Gstm1__chr3	0.955489	1.22301	1.27999	0.247884
Tcf25__chr8	0.956908	1.05545	1.10298	0.248405
Cebpb__chr2	2.69767	1.40678	0.521481	0.249023
Sgk1__chr10	0.960636	1.84787	1.92359	0.249775
Psmb6__chr11	0.963031	1.27616	1.32515	0.250656
Psmb7__chr2	0.963954	1.19068	1.2352	0.250995
Dhrs3__chr4	1.73205	2.49161	1.43853	0.251269
Tardbp__chr4	0.965171	1.00105	1.03717	0.251443
Atp13a2__chr4	0.965606	1.13304	1.1734	0.251603
Serinc3__chr2	3.90723	2.06572	0.528691	0.251934
Spcs1__chr14	0.968016	1.18825	1.22751	0.252489
B4galt6__chr18	0.968758	1.23773	1.27765	0.252762
Ssr1__chr13	0.969642	1.03314	1.06549	0.253087
Clec7a__chr6	1.37364	0.901467	0.656263	0.253148
Ifitm3__chr7	2.67505	1.92685	0.720306	0.253164
Lamtor1__chr7	0.970326	1.10068	1.13434	0.253338
Tnfaip2__chr12	0.971882	1.29087	1.32821	0.253911
Cct7__chr6	0.972728	1.03034	1.05923	0.254222
Pomp__chr5	0.972909	1.11016	1.14107	0.254288
Ndufa12__chr10	0.975719	1.24302	1.27395	0.255322
Ndufa2__chr18	0.9772	1.23014	1.25884	0.255866
Rpsa__chr9	7.7752	9.02901	1.16126	0.255878
Srp14__chr2	0.978449	1.28573	1.31405	0.256326
Rps15__chr10	2.65617	1.99028	0.749304	0.256664
Psma3__chr12	0.97986	1.25949	1.28538	0.256845
Mdfic__chr6	0.979912	1.32455	1.3517	0.256864
Klf4__chr4	1.35706	0.912462	0.672382	0.25738
Dtnbp1__chr13	0.981416	1.28867	1.31307	0.257417
Ube2r2__chr4	0.981889	1.04648	1.06578	0.257591
Cd52__chr4	2.64984	1.73236	0.653761	0.257847
Hmgn2__chr4	0.984919	1.29514	1.31497	0.258706
Pgam1__chr19	3.41606	4.62441	1.35373	0.258809
Xbp1__chr11	1.35026	0.988072	0.731766	0.259137
Rab11a__chr9	0.986142	1.00063	1.01469	0.259156
Rap1a__chr3	0.988282	1.11096	1.12413	0.259943
Ifnar2__chr16	0.990486	1.04441	1.05445	0.260754
Mdh1__chr11	0.990721	1.36236	1.37512	0.260841
Rab2a__chr4	0.992941	1.17961	1.18799	0.261657
Fyb__chr15	0.997375	1.00383	1.00647	0.263288
Wipf1__chr2	0.997422	1.32095	1.32436	0.263306
Rpn1__chr6	0.997494	1.21285	1.2159	0.263332
Ccl9__chr11	5.01057	3.58588	0.715664	0.263448
Stt3b__chr9	0.998994	1.11332	1.11444	0.263884
Tmem30a__chr9	0.99998	1.04695	1.04697	0.264247
Mrc1__chr2	3.82788	2.30456	0.602046	0.264345
Fcrls__chr3	1.32943	0.826608	0.621778	0.264593
Vcp__chr4	1.78228	2.53669	1.42328	0.26465
Uqcrb__chr13	1.00174	1.02939	1.02759	0.264896
Anxa4__chr6	1.00579	1.27115	1.26383	0.266386
Il1rn__chr2	1.32092	0.990067	0.749531	0.266855
Aif1__chr17	1.00776	1.09821	1.08975	0.267111
Ano6__chr15	1.00939	1.1168	1.10641	0.267709
Ap1b1__chr11	1.00954	1.0513	1.04137	0.267764
Tmed9__chr13	1.01213	1.07211	1.05926	0.268717
Emb__chr13	1.31363	0.930792	0.708564	0.268806
Vdac1__chr11	1.01327	1.03282	1.01929	0.269137
Ndufc2__chr7	1.0136	1.00903	0.995492	0.269259
A130077B15Rik__chr10	1.01504	1.03413	1.01881	0.269787
Rbm25__chr12	1.30785	0.952354	0.728183	0.270365
Mir5109__chr5	6.10854	4.59039	0.751471	0.270678
Ube2d2a__chr18	1.01811	1.26789	1.24533	0.270918
Pdia6__chr12	1.80681	2.46998	1.36703	0.271216
Cox6a1__chr5	1.80747	2.26105	1.25095	0.271391
Nceh1__chr3	1.02034	1.65775	1.62469	0.271739
Plp2__chrX	1.02164	1.24019	1.21393	0.272214
Tnfrsf1b__chr4	1.02234	1.28745	1.25932	0.272472
Cst3__chr2	7.22002	5.47918	0.758887	0.273366
Kbtbd12__chr6	0.320253	0.376459	1.17551	0.274046
Lrrc18__chr14	0.320253	0.373834	1.16731	0.274046
Gpam__chr19	0.320253	0.369714	1.15445	0.274046
1700001K23Rik__chr19	0.320253	0.368972	1.15213	0.274046
Rnf32__chr5	0.320253	0.368972	1.15213	0.274046
S100b__chr10	0.320253	0.363066	1.13369	0.274046
Asic5__chr3	0.320253	0.362565	1.13212	0.274046
2310015B20Rik__chr10	0.320253	0.362118	1.13073	0.274046
Tssk4__chr14	0.320253	0.362118	1.13073	0.274046
2410021H03Rik__chr17	0.320253	0.353578	1.10406	0.274046
Adcy8__chr15	0.320253	0.35221	1.09979	0.274046
Ptgfr__chr3	0.320253	0.35221	1.09979	0.274046
4930474H20Rik__chr14	0.320253	0.348047	1.08679	0.274046
Edn3__chr2	0.320253	0.348047	1.08679	0.274046
Adc__chr4	0.320253	0.347456	1.08494	0.274046
Neto2__chr8	0.320253	0.345166	1.07779	0.274046
Gm5475__chr15	0.320253	0.342446	1.0693	0.274046
4930578E11Rik__chr18	0.320253	0.338568	1.05719	0.274046
Inha__chr1	0.320253	0.337356	1.05341	0.274046
Ybx2__chr11	0.320253	0.337356	1.05341	0.274046
Echdc3__chr2	0.320253	0.3362	1.0498	0.274046
Robo3__chr9	0.320253	0.335318	1.04704	0.274046
Fam71a__chr1	0.320253	0.335203	1.04668	0.274046
Zbtb7c__chr18	0.320253	0.334091	1.04321	0.274046
Eya1__chr1	0.320253	0.332993	1.03978	0.274046
Zfp133-ps__chr2	0.320253	0.332445	1.03807	0.274046
Dok7__chr5	0.320253	0.331902	1.03638	0.274046
4930483J18Rik__chr15	0.320253	0.331522	1.03519	0.274046
4930599N23Rik__chr6	0.320253	0.331522	1.03519	0.274046
Nap1l2__chrX	0.320253	0.331522	1.03519	0.274046
Dock3__chr9	0.320253	0.33116	1.03406	0.274046
Usp53__chr3	0.320253	0.331039	1.03368	0.274046
Gm17384__chr5	0.320253	0.330431	1.03178	0.274046
Asb5__chr8	0.320253	0.330091	1.03072	0.274046
Cdh17__chr4	0.320253	0.330091	1.03072	0.274046
Irx3__chr8	0.320253	0.330091	1.03072	0.274046
AW011738__chr4	0.320253	0.329762	1.02969	0.274046
1700061G19Rik__chr17	0.320253	0.329554	1.02904	0.274046
Cyb5rl__chr4	0.320253	0.329425	1.02864	0.274046
Cd1d2__chr3	0.320253	0.329169	1.02784	0.274046
4930519F16Rik__chrX	0.320253	0.32908	1.02756	0.274046
Gm12169__chr11	0.320253	0.32908	1.02756	0.274046
Slamf1__chr1	0.320253	0.32908	1.02756	0.274046
Vmn1r24__chr6	0.320253	0.32908	1.02756	0.274046
BC068157__chr8	0.320253	0.328891	1.02697	0.274046
Mogat2__chr7	0.320253	0.328811	1.02672	0.274046
Gm10142__chr10	0.320253	0.328254	1.02498	0.274046
Olfr1079__chr2	0.320253	0.328254	1.02498	0.274046
Pcdhb13__chr18	0.320253	0.328254	1.02498	0.274046
Vmn2r113__chr17	0.320253	0.328254	1.02498	0.274046
Hist3h2ba__chr11	0.320253	0.328069	1.02441	0.274046
Upk3a__chr15	0.320253	0.328069	1.02441	0.274046
1700121L16Rik__chrX	0.320253	0.327866	1.02377	0.274046
Hist1h3g__chr13	0.320253	0.327866	1.02377	0.274046
Slc17a7__chr7	0.320253	0.327866	1.02377	0.274046
Slc4a5__chr6	0.320253	0.327866	1.02377	0.274046
Zfp54__chr17	0.320253	0.327705	1.02327	0.274046
Mfap1b__chr2	0.320253	0.327574	1.02286	0.274046
Eml6__chr11	0.320253	0.327414	1.02236	0.274046
Gm4224__chr7	0.320253	0.327414	1.02236	0.274046
Hoxc8__chr15	0.320253	0.327414	1.02236	0.274046
Naa11__chr5	0.320253	0.327414	1.02236	0.274046
Fads2__chr19	0.320253	0.327293	1.02198	0.274046
Wnk4__chr11	0.320253	0.327287	1.02196	0.274046
Gsta3__chr1	0.320253	0.327172	1.02161	0.274046
Mcpt9__chr14	0.320253	0.327172	1.02161	0.274046
Tex11__chrX	0.320253	0.327172	1.02161	0.274046
Tm4sf19__chr16	0.320253	0.327172	1.02161	0.274046
Msh4__chr3	0.320253	0.326938	1.02088	0.274046
Enam__chr5	0.320253	0.326926	1.02084	0.274046
C530008M17Rik__chr5	0.320253	0.326746	1.02028	0.274046
Klk7__chr7	0.320253	0.326746	1.02028	0.274046
1700123M08Rik__chr4	0.320253	0.326665	1.02002	0.274046
Pxt1__chr17	0.320253	0.326648	1.01997	0.274046
Crisp3__chr17	0.320253	0.326581	1.01976	0.274046
Cyb5d1__chr11	0.320253	0.326581	1.01976	0.274046
Egfl6__chrX	0.320253	0.326581	1.01976	0.274046
Fam83h__chr15	0.320253	0.326581	1.01976	0.274046
Gm1968__chr16	0.320253	0.326581	1.01976	0.274046
AV039307__chr2	0.320253	0.326449	1.01935	0.274046
Carm1__chr9	0.320253	0.326348	1.01903	0.274046
Fxyd7__chr7	0.320253	0.326348	1.01903	0.274046
Galntl6__chr8	0.320253	0.326348	1.01903	0.274046
Gm21057__chr7	0.320253	0.326348	1.01903	0.274046
Hist1h4d__chr13	0.320253	0.326348	1.01903	0.274046
Kiss1r__chr10	0.320253	0.326348	1.01903	0.274046
Rtl1__chr12	0.320253	0.326348	1.01903	0.274046
AU019990__chr2	0.320253	0.326209	1.0186	0.274046
Adam26a__chr8	0.320253	0.326205	1.01859	0.274046
Mmp10__chr9	0.320253	0.326205	1.01859	0.274046
Ptprq__chr10	0.320253	0.326205	1.01859	0.274046
Tmco5__chr2	0.320253	0.326205	1.01859	0.274046
1700080N15Rik__chr2	0.320253	0.325967	1.01784	0.274046
1700102H20Rik__chr17	0.320253	0.325967	1.01784	0.274046
2200002J24Rik__chr7	0.320253	0.325967	1.01784	0.274046
A730090N16Rik__chr3	0.320253	0.32585	1.01748	0.274046
1700026D08Rik__chr7	0.320253	0.325839	1.01744	0.274046
Tulp2__chr7	0.320253	0.325821	1.01739	0.274046
Dpysl4__chr7	0.320253	0.325743	1.01714	0.274046
1700003M07Rik__chr4	0.320253	0.325706	1.01703	0.274046
Aifm3__chr16	0.320253	0.325706	1.01703	0.274046
BC048602__chr15	0.320253	0.325706	1.01703	0.274046
Cnnm1__chr19	0.320253	0.325706	1.01703	0.274046
Cux2__chr5	0.320253	0.325706	1.01703	0.274046
Ggnbp1__chr17	0.320253	0.325706	1.01703	0.274046
Helt__chr8	0.320253	0.325706	1.01703	0.274046
Kcnc1__chr7	0.320253	0.325706	1.01703	0.274046
Nlrp12__chr7	0.320253	0.325706	1.01703	0.274046
Nr5a2__chr1	0.320253	0.325706	1.01703	0.274046
Oaz3__chr3	0.320253	0.325706	1.01703	0.274046
Patl2__chr2	0.320253	0.325706	1.01703	0.274046
Pfpl__chr19	0.320253	0.325706	1.01703	0.274046
Phox2b__chr5	0.320253	0.325706	1.01703	0.274046
Proser2__chr2	0.320253	0.325706	1.01703	0.274046
Syt9__chr7	0.320253	0.325706	1.01703	0.274046
Tex36__chr7	0.320253	0.325706	1.01703	0.274046
Dnaic1__chr4	0.320253	0.325648	1.01685	0.274046
Gm16497__chr12	0.320253	0.325648	1.01685	0.274046
Gm9962__chr7	0.320253	0.325648	1.01685	0.274046
Gucy2e__chr11	0.320253	0.325648	1.01685	0.274046
Serpinb1c__chr13	0.320253	0.325648	1.01685	0.274046
Tas1r3__chr4	0.320253	0.325648	1.01685	0.274046
Fndc3c1__chrX	0.320253	0.325615	1.01675	0.274046
Tbx22__chrX	0.320253	0.325615	1.01675	0.274046
LOC100503280__chrX	0.320253	0.325587	1.01666	0.274046
Olfr955__chr9	0.320253	0.325587	1.01666	0.274046
Olfr983__chr9	0.320253	0.325587	1.01666	0.274046
Ankrd35__chr3	0.320253	0.325489	1.01635	0.274046
Arhgap44__chr11	0.320253	0.325489	1.01635	0.274046
Cdh3__chr8	0.320253	0.325459	1.01626	0.274046
Pof1b__chrX	0.320253	0.325293	1.01574	0.274046
Aldh1l2__chr10	0.320253	0.325292	1.01574	0.274046
Trank1__chr9	0.320253	0.325285	1.01571	0.274046
Zfp534__chr4	0.320253	0.325285	1.01571	0.274046
Fam13c__chr10	0.320253	0.325078	1.01507	0.274046
Scgb1a1__chr19	0.320253	0.324877	1.01444	0.274046
Apol10a__chr15	0.320253	0.324746	1.01403	0.274046
Syn3__chr10	0.320253	0.324746	1.01403	0.274046
Ccdc148__chr2	0.320253	0.324584	1.01353	0.274046
Hs3st6__chr17	0.320253	0.324471	1.01317	0.274046
Hao1__chr2	0.320253	0.324134	1.01212	0.274046
Itih4__chr14	0.320253	0.324134	1.01212	0.274046
Snord17__chr2	0.320253	0.324134	1.01212	0.274046
Snap91__chr9	0.320253	0.324043	1.01184	0.274046
Gm11744__chr11	0.320253	0.323966	1.0116	0.274046
AI414108__chr9	0.320253	0.323813	1.01112	0.274046
3300002I08Rik__chr2	0.320253	0.323794	1.01106	0.274046
Arhgef37__chr18	0.320253	0.323794	1.01106	0.274046
Folr1__chr7	0.320253	0.323794	1.01106	0.274046
Ripk4__chr16	0.320253	0.323794	1.01106	0.274046
Zfp93__chr7	0.320253	0.323634	1.01056	0.274046
Dnase1l3__chr14	0.320253	0.323591	1.01043	0.274046
Lrrc36__chr8	0.320253	0.323591	1.01043	0.274046
March10__chr11	0.320253	0.323591	1.01043	0.274046
Psg20__chr7	0.320253	0.323591	1.01043	0.274046
Sema6c__chr3	0.320253	0.323591	1.01043	0.274046
Rex2__chr4	0.320253	0.32333	1.00961	0.274046
Sppl2c__chr11	0.320253	0.32333	1.00961	0.274046
Dnajb7__chr15	0.320253	0.323314	1.00956	0.274046
Gm16861__chr16	0.320253	0.323314	1.00956	0.274046
Gm16998__chr10	0.320253	0.323314	1.00956	0.274046
3110021N24Rik__chr4	0.320253	0.3233	1.00952	0.274046
3110099E03Rik__chr2	0.320253	0.3233	1.00952	0.274046
Asic3__chr5	0.320253	0.3233	1.00952	0.274046
Astn2__chr4	0.320253	0.3233	1.00952	0.274046
Faah__chr4	0.320253	0.3233	1.00952	0.274046
Gm1821__chr11	0.320253	0.3233	1.00952	0.274046
Gm20356__chr3	0.320253	0.3233	1.00952	0.274046
Klhdc1__chr12	0.320253	0.3233	1.00952	0.274046
Lrrc48__chr11	0.320253	0.3233	1.00952	0.274046
Nlrp9b__chr7	0.320253	0.3233	1.00952	0.274046
Pcdhga2__chr18	0.320253	0.3233	1.00952	0.274046
Slc22a1__chr17	0.320253	0.3233	1.00952	0.274046
Slc22a13b-ps__chr9	0.320253	0.3233	1.00952	0.274046
Megf10__chr18	0.320253	0.323223	1.00928	0.274046
1810053B23Rik__chr16	0.320253	0.323051	1.00874	0.274046
Gm4432__chr17	0.320253	0.323051	1.00874	0.274046
Rbm11__chr16	0.320253	0.323051	1.00874	0.274046
3632454L22Rik__chrX	0.320253	0.322986	1.00853	0.274046
Ccdc158__chr5	0.320253	0.322986	1.00853	0.274046
Cyp4f17__chr17	0.320253	0.322986	1.00853	0.274046
Rnf208__chr2	0.320253	0.322986	1.00853	0.274046
Rnft2__chr5	0.320253	0.322986	1.00853	0.274046
Sprtn__chr8	0.320253	0.322986	1.00853	0.274046
Vmn1r226__chr17	0.320253	0.322986	1.00853	0.274046
Vmn2r93__chr17	0.320253	0.322986	1.00853	0.274046
Catsper3__chr13	0.320253	0.322955	1.00844	0.274046
C530044C16Rik__chr6	0.320253	0.322697	1.00763	0.274046
Fgfr2__chr7	0.320253	0.322697	1.00763	0.274046
Cacna2d4__chr6	0.320253	0.322665	1.00753	0.274046
Ccr10__chr11	0.320253	0.322665	1.00753	0.274046
Gm20605__chr5	0.320253	0.322665	1.00753	0.274046
Npy6r__chr18	0.320253	0.322665	1.00753	0.274046
Serpinb3c__chr1	0.320253	0.322665	1.00753	0.274046
Shisa9__chr16	0.320253	0.322665	1.00753	0.274046
Tmc7__chr7	0.320253	0.322665	1.00753	0.274046
Vmn1r148__chr7	0.320253	0.322665	1.00753	0.274046
Ccdc162__chr10	0.320253	0.322533	1.00712	0.274046
Chdh__chr14	0.320253	0.322533	1.00712	0.274046
Guca2b__chr4	0.320253	0.322533	1.00712	0.274046
Hsh2d__chr8	0.320253	0.322533	1.00712	0.274046
Jakmip1__chr5	0.320253	0.322533	1.00712	0.274046
Pacrg__chr17	0.320253	0.322533	1.00712	0.274046
Snora41__chr1	0.320253	0.322533	1.00712	0.274046
Tnn__chr1	0.320253	0.322533	1.00712	0.274046
Gng8__chr7	0.320253	0.322481	1.00696	0.274046
Ptk7__chr17	0.320253	0.322481	1.00696	0.274046
Rgma__chr7	0.320253	0.322459	1.00689	0.274046
Sepsecs__chr5	0.320253	0.322459	1.00689	0.274046
4931429L15Rik__chr9	0.320253	0.322419	1.00676	0.274046
5033406O09Rik__chr12	0.320253	0.322419	1.00676	0.274046
Gm16793__chr8	0.320253	0.322419	1.00676	0.274046
Kirrel3__chr9	0.320253	0.322419	1.00676	0.274046
Bnc2__chr4	0.320253	0.322328	1.00648	0.274046
Cstad__chr2	0.320253	0.322328	1.00648	0.274046
Efcab10__chr12	0.320253	0.322328	1.00648	0.274046
Gm14873__chr17	0.320253	0.322328	1.00648	0.274046
Pcdhga4__chr18	0.320253	0.322328	1.00648	0.274046
Syt3__chr7	0.320253	0.322328	1.00648	0.274046
Gnat3__chr5	0.320253	0.322321	1.00646	0.274046
Pax6__chr2	0.320253	0.322321	1.00646	0.274046
Mylpf__chr7	0.320253	0.32217	1.00599	0.274046
Slc1a2__chr2	0.320253	0.32217	1.00599	0.274046
Gm5347__chr8	0.320253	0.322159	1.00595	0.274046
5730422E09Rik__chr5	0.320253	0.322148	1.00592	0.274046
Creb3l3__chr10	0.320253	0.321954	1.00531	0.274046
Wnk3__chrX	0.320253	0.321954	1.00531	0.274046
1700016K19Rik__chr11	0.320253	0.321738	1.00464	0.274046
1810062G17Rik__chr3	0.320253	0.321738	1.00464	0.274046
Bpifa2__chr2	0.320253	0.321738	1.00464	0.274046
Col8a2__chr4	0.320253	0.321738	1.00464	0.274046
Duoxa1__chr2	0.320253	0.321738	1.00464	0.274046
Gm12359__chr11	0.320253	0.321738	1.00464	0.274046
Irx4__chr13	0.320253	0.321738	1.00464	0.274046
Ism1__chr2	0.320253	0.321738	1.00464	0.274046
Mir18b__chrX	0.320253	0.321738	1.00464	0.274046
Mirg__chr12	0.320253	0.321738	1.00464	0.274046
Pcdhb14__chr18	0.320253	0.321738	1.00464	0.274046
Scrn1__chr6	0.320253	0.321738	1.00464	0.274046
Slc45a1__chr4	0.320253	0.321738	1.00464	0.274046
Sox5__chr6	0.320253	0.321738	1.00464	0.274046
Sprn__chr7	0.320253	0.321738	1.00464	0.274046
Tmc2__chr2	0.320253	0.321738	1.00464	0.274046
Wnt9a__chr11	0.320253	0.321738	1.00464	0.274046
4930524L23Rik__chrX	0.320253	0.321716	1.00457	0.274046
E130218I03Rik__chr4	0.320253	0.321716	1.00457	0.274046
Gbgt1__chr2	0.320253	0.321716	1.00457	0.274046
Msln__chr17	0.320253	0.321716	1.00457	0.274046
Prss22__chr17	0.320253	0.321716	1.00457	0.274046
1190005I06Rik__chr8	0.320253	0.321604	1.00422	0.274046
4930405P13Rik__chr11	0.320253	0.321604	1.00422	0.274046
Baiap2l2__chr15	0.320253	0.321604	1.00422	0.274046
Car12__chr9	0.320253	0.321604	1.00422	0.274046
Gabra6__chr11	0.320253	0.321604	1.00422	0.274046
H60b__chr10	0.320253	0.321604	1.00422	0.274046
Il13__chr11	0.320253	0.321604	1.00422	0.274046
Pappa2__chr1	0.320253	0.321604	1.00422	0.274046
Pax9__chr12	0.320253	0.321604	1.00422	0.274046
Usp9y__chrY	0.320253	0.321604	1.00422	0.274046
Zfp114__chr7	0.320253	0.321604	1.00422	0.274046
4930556C24Rik__chr16	0.320253	0.321211	1.00299	0.274046
AI854703__chr6	0.320253	0.321211	1.00299	0.274046
Arhgap20__chr9	0.320253	0.321211	1.00299	0.274046
Ascl3__chr7	0.320253	0.321211	1.00299	0.274046
Cdkl4__chr17	0.320253	0.321211	1.00299	0.274046
Crh__chr3	0.320253	0.321211	1.00299	0.274046
Crybb1__chr5	0.320253	0.321211	1.00299	0.274046
Mgat3__chr15	0.320253	0.321211	1.00299	0.274046
Olfr729__chr14	0.320253	0.321211	1.00299	0.274046
Pate2__chr9	0.320253	0.321211	1.00299	0.274046
Sema3e__chr5	0.320253	0.321211	1.00299	0.274046
Zfp112__chr7	0.320253	0.321211	1.00299	0.274046
4930431P03Rik__chr14	0.320253	0.321201	1.00296	0.274046
4930562C15Rik__chr16	0.320253	0.321201	1.00296	0.274046
Dlec1__chr9	0.320253	0.321201	1.00296	0.274046
Gm10474__chrX	0.320253	0.321201	1.00296	0.274046
Gm5134__chr10	0.320253	0.321201	1.00296	0.274046
Kcnh7__chr2	0.320253	0.321201	1.00296	0.274046
Ltf__chr9	0.320253	0.321201	1.00296	0.274046
Pnck__chrX	0.320253	0.321201	1.00296	0.274046
Tmc5__chr7	0.320253	0.321201	1.00296	0.274046
Yipf2__chr9	0.320253	0.321201	1.00296	0.274046
0610038B21Rik__chr8	0.320253	0.320995	1.00232	0.274046
1500015O10Rik__chr1	0.320253	0.320995	1.00232	0.274046
1700001G17Rik__chr1	0.320253	0.320995	1.00232	0.274046
2410114N07Rik__chr4	0.320253	0.320995	1.00232	0.274046
2810410L24Rik__chr11	0.320253	0.320995	1.00232	0.274046
3110039M20Rik__chr12	0.320253	0.320995	1.00232	0.274046
4930429B21Rik__chr3	0.320253	0.320995	1.00232	0.274046
4930555G01Rik__chr14	0.320253	0.320995	1.00232	0.274046
4933421I07Rik__chr7	0.320253	0.320995	1.00232	0.274046
9130024F11Rik__chr1	0.320253	0.320995	1.00232	0.274046
9130209A04Rik__chr18	0.320253	0.320995	1.00232	0.274046
9430018G01Rik__chr6	0.320253	0.320995	1.00232	0.274046
9530051G07Rik__chrX	0.320253	0.320995	1.00232	0.274046
9630001P10Rik__chr5	0.320253	0.320995	1.00232	0.274046
A230073K19Rik__chr7	0.320253	0.320995	1.00232	0.274046
A530053G22Rik__chr6	0.320253	0.320995	1.00232	0.274046
Abra__chr15	0.320253	0.320995	1.00232	0.274046
Acnat2__chr4	0.320253	0.320995	1.00232	0.274046
AF366264__chr8	0.320253	0.320995	1.00232	0.274046
Agbl1__chr7	0.320253	0.320995	1.00232	0.274046
Agmat__chr4	0.320253	0.320995	1.00232	0.274046
Agr3__chr12	0.320253	0.320995	1.00232	0.274046
AI747448__chr3	0.320253	0.320995	1.00232	0.274046
Apc2__chr10	0.320253	0.320995	1.00232	0.274046
Atp6v0a4__chr6	0.320253	0.320995	1.00232	0.274046
BC089597__chr10	0.320253	0.320995	1.00232	0.274046
C030023E24Rik__chrX	0.320253	0.320995	1.00232	0.274046
Casc1__chr6	0.320253	0.320995	1.00232	0.274046
Catsperb__chr12	0.320253	0.320995	1.00232	0.274046
Ccdc177__chr12	0.320253	0.320995	1.00232	0.274046
Ccl19__chr4	0.320253	0.320995	1.00232	0.274046
Cdh10__chr15	0.320253	0.320995	1.00232	0.274046
Chadl__chr15	0.320253	0.320995	1.00232	0.274046
Chst10__chr1	0.320253	0.320995	1.00232	0.274046
Cnksr1__chr4	0.320253	0.320995	1.00232	0.274046
Cpz__chr5	0.320253	0.320995	1.00232	0.274046
D030025P21Rik__chr12	0.320253	0.320995	1.00232	0.274046
D630045J12Rik__chr6	0.320253	0.320995	1.00232	0.274046
Dclk3__chr9	0.320253	0.320995	1.00232	0.274046
Dleu7__chr14	0.320253	0.320995	1.00232	0.274046
Dnahc9__chr11	0.320253	0.320995	1.00232	0.274046
Duox1__chr2	0.320253	0.320995	1.00232	0.274046
E030025P04Rik__chr11	0.320253	0.320995	1.00232	0.274046
Efcab5__chr11	0.320253	0.320995	1.00232	0.274046
Efhc1__chr1	0.320253	0.320995	1.00232	0.274046
Ern2__chr7	0.320253	0.320995	1.00232	0.274046
Esx1__chrX	0.320253	0.320995	1.00232	0.274046
Fam184b__chr5	0.320253	0.320995	1.00232	0.274046
Fbxl13__chr5	0.320253	0.320995	1.00232	0.274046
Fmod__chr1	0.320253	0.320995	1.00232	0.274046
Fsd1__chr17	0.320253	0.320995	1.00232	0.274046
Galr2__chr11	0.320253	0.320995	1.00232	0.274046
Gareml__chr5	0.320253	0.320995	1.00232	0.274046
Gbx2__chr1	0.320253	0.320995	1.00232	0.274046
Gdnf__chr15	0.320253	0.320995	1.00232	0.274046
Gm14169__chr2	0.320253	0.320995	1.00232	0.274046
Gm1661__chr4	0.320253	0.320995	1.00232	0.274046
Gpc5__chr14	0.320253	0.320995	1.00232	0.274046
Gxylt2__chr6	0.320253	0.320995	1.00232	0.274046
Hist1h3i__chr13	0.320253	0.320995	1.00232	0.274046
Hotair__chr15	0.320253	0.320995	1.00232	0.274046
Htr5b__chr1	0.320253	0.320995	1.00232	0.274046
Il8__chr5	0.320253	0.320995	1.00232	0.274046
Kcnip4__chr5	0.320253	0.320995	1.00232	0.274046
Kcnk18__chr19	0.320253	0.320995	1.00232	0.274046
Krt12__chr11	0.320253	0.320995	1.00232	0.274046
Lca5l__chr16	0.320253	0.320995	1.00232	0.274046
Lrrn2__chr1	0.320253	0.320995	1.00232	0.274046
Mboat2__chr12	0.320253	0.320995	1.00232	0.274046
Mc2r__chr18	0.320253	0.320995	1.00232	0.274046
Nipal2__chr15	0.320253	0.320995	1.00232	0.274046
Npm2__chr14	0.320253	0.320995	1.00232	0.274046
Nr1h4__chr10	0.320253	0.320995	1.00232	0.274046
Nxph4__chr10	0.320253	0.320995	1.00232	0.274046
Olfr1215__chr2	0.320253	0.320995	1.00232	0.274046
Olfr19__chr16	0.320253	0.320995	1.00232	0.274046
Olfr197__chr16	0.320253	0.320995	1.00232	0.274046
Olfr963__chr9	0.320253	0.320995	1.00232	0.274046
Olfr985__chr9	0.320253	0.320995	1.00232	0.274046
Otoa__chr7	0.320253	0.320995	1.00232	0.274046
Pcdh15__chr10	0.320253	0.320995	1.00232	0.274046
Pifo__chr3	0.320253	0.320995	1.00232	0.274046
Pik3c2g__chr6	0.320253	0.320995	1.00232	0.274046
Plekhg4__chr8	0.320253	0.320995	1.00232	0.274046
Prss32__chr17	0.320253	0.320995	1.00232	0.274046
Pthlh__chr6	0.320253	0.320995	1.00232	0.274046
Ranbp17__chr11	0.320253	0.320995	1.00232	0.274046
Scn1a__chr2	0.320253	0.320995	1.00232	0.274046
Scn8a__chr15	0.320253	0.320995	1.00232	0.274046
Scn9a__chr2	0.320253	0.320995	1.00232	0.274046
Sdk1__chr5	0.320253	0.320995	1.00232	0.274046
Sema4g__chr19	0.320253	0.320995	1.00232	0.274046
Serpina3h__chr12	0.320253	0.320995	1.00232	0.274046
Six3__chr17	0.320253	0.320995	1.00232	0.274046
Slc2a5__chr4	0.320253	0.320995	1.00232	0.274046
Sphkap__chr1	0.320253	0.320995	1.00232	0.274046
Syngr3__chr17	0.320253	0.320995	1.00232	0.274046
Tceal5__chrX	0.320253	0.320995	1.00232	0.274046
Tectb__chr19	0.320253	0.320995	1.00232	0.274046
Tekt2__chr4	0.320253	0.320995	1.00232	0.274046
Tmem132e__chr11	0.320253	0.320995	1.00232	0.274046
Tmem215__chr4	0.320253	0.320995	1.00232	0.274046
Tmprss11g__chr5	0.320253	0.320995	1.00232	0.274046
Tmprss3__chr17	0.320253	0.320995	1.00232	0.274046
Trim60__chr8	0.320253	0.320995	1.00232	0.274046
Trpc5__chrX	0.320253	0.320995	1.00232	0.274046
Tubg2__chr11	0.320253	0.320995	1.00232	0.274046
Tulp1__chr17	0.320253	0.320995	1.00232	0.274046
Tvp23a__chr16	0.320253	0.320995	1.00232	0.274046
Unc13c__chr9	0.320253	0.320995	1.00232	0.274046
Usp51__chrX	0.320253	0.320995	1.00232	0.274046
Vmn2r39__chr7	0.320253	0.320995	1.00232	0.274046
Wdr72__chr9	0.320253	0.320995	1.00232	0.274046
Wfikkn2__chr11	0.320253	0.320995	1.00232	0.274046
Wnt5a__chr14	0.320253	0.320995	1.00232	0.274046
Zfp354a__chr11	0.320253	0.320995	1.00232	0.274046
Zfp872__chr9	0.320253	0.320995	1.00232	0.274046
Zfr2__chr10	0.320253	0.320995	1.00232	0.274046
Zic4__chr9	0.320253	0.320995	1.00232	0.274046
0610005C13Rik__chr7	0.320253	0.320253	1	0.274046
0610010B08Rik__chr2	0.320253	0.320253	1	0.274046
0610012H03Rik__chr2	0.320253	0.320253	1	0.274046
0610039K10Rik__chr2	0.320253	0.320253	1	0.274046
0610040F04Rik__chr6	0.320253	0.320253	1	0.274046
0610043K17Rik__chr4	0.320253	0.320253	1	0.274046
1110002L01Rik__chr12	0.320253	0.320253	1	0.274046
1110017D15Rik__chr4	0.320253	0.320253	1	0.274046
1110020A21Rik__chr17	0.320253	0.320253	1	0.274046
1110028F11Rik__chr11	0.320253	0.320253	1	0.274046
1110032F04Rik__chr3	0.320253	0.320253	1	0.274046
1110036E04Rik__chr9	0.320253	0.320253	1	0.274046
1190003J15Rik__chr7	0.320253	0.320253	1	0.274046
1190003K10Rik__chr13	0.320253	0.320253	1	0.274046
1300017J02Rik__chr9	0.320253	0.320253	1	0.274046
1500002O10Rik__chr2	0.320253	0.320253	1	0.274046
1500009C09Rik__chr15	0.320253	0.320253	1	0.274046
1500015L24Rik__chr19	0.320253	0.320253	1	0.274046
1500016L03Rik__chr11	0.320253	0.320253	1	0.274046
1500017E21Rik__chr19	0.320253	0.320253	1	0.274046
1600002D24Rik__chr16	0.320253	0.320253	1	0.274046
1600016N20Rik__chr7	0.320253	0.320253	1	0.274046
1600023N17Rik__chr5	0.320253	0.320253	1	0.274046
1700001J11Rik__chr9	0.320253	0.320253	1	0.274046
1700001L19Rik__chr13	0.320253	0.320253	1	0.274046
1700001O22Rik__chr2	0.320253	0.320253	1	0.274046
1700003C15Rik__chr5	0.320253	0.320253	1	0.274046
1700003D09Rik__chr11	0.320253	0.320253	1	0.274046
1700003E16Rik__chr6	0.320253	0.320253	1	0.274046
1700003F17Rik__chr11	0.320253	0.320253	1	0.274046
1700003H04Rik__chr3	0.320253	0.320253	1	0.274046
1700003L19Rik__chr16	0.320253	0.320253	1	0.274046
1700003M02Rik__chr4	0.320253	0.320253	1	0.274046
1700003P14Rik__chr13	0.320253	0.320253	1	0.274046
1700006A11Rik__chr3	0.320253	0.320253	1	0.274046
1700006E09Rik__chr11	0.320253	0.320253	1	0.274046
1700006F04Rik__chr14	0.320253	0.320253	1	0.274046
1700007B14Rik__chr8	0.320253	0.320253	1	0.274046
1700007G11Rik__chr5	0.320253	0.320253	1	0.274046
1700008F21Rik__chr8	0.320253	0.320253	1	0.274046
1700008I05Rik__chrX	0.320253	0.320253	1	0.274046
1700009C05Rik__chr6	0.320253	0.320253	1	0.274046
1700009N14Rik__chr4	0.320253	0.320253	1	0.274046
1700010B08Rik__chr2	0.320253	0.320253	1	0.274046
1700010D01Rik__chrX	0.320253	0.320253	1	0.274046
1700010I02Rik__chr3	0.320253	0.320253	1	0.274046
1700010J16Rik__chr10	0.320253	0.320253	1	0.274046
1700011E24Rik__chr17	0.320253	0.320253	1	0.274046
1700012B07Rik__chr11	0.320253	0.320253	1	0.274046
1700012I11Rik__chr15	0.320253	0.320253	1	0.274046
1700013G23Rik__chr11	0.320253	0.320253	1	0.274046
1700013H16Rik__chrX	0.320253	0.320253	1	0.274046
1700015E13Rik__chr1	0.320253	0.320253	1	0.274046
1700015F17Rik__chr5	0.320253	0.320253	1	0.274046
1700016C15Rik__chr1	0.320253	0.320253	1	0.274046
1700016H13Rik__chr5	0.320253	0.320253	1	0.274046
1700016L04Rik__chr10	0.320253	0.320253	1	0.274046
1700016L21Rik__chr1	0.320253	0.320253	1	0.274046
1700017D01Rik__chr19	0.320253	0.320253	1	0.274046
1700017G19Rik__chr3	0.320253	0.320253	1	0.274046
1700017J07Rik__chr2	0.320253	0.320253	1	0.274046
1700017N19Rik__chr10	0.320253	0.320253	1	0.274046
1700018A04Rik__chr13	0.320253	0.320253	1	0.274046
1700018B08Rik__chr8	0.320253	0.320253	1	0.274046
1700018B24Rik__chr3	0.320253	0.320253	1	0.274046
1700018C11Rik__chr4	0.320253	0.320253	1	0.274046
1700019B21Rik__chrX	0.320253	0.320253	1	0.274046
1700019G24Rik__chr6	0.320253	0.320253	1	0.274046
1700019L03Rik__chr2	0.320253	0.320253	1	0.274046
1700019M22Rik__chr12	0.320253	0.320253	1	0.274046
1700019N19Rik__chr19	0.320253	0.320253	1	0.274046
1700020D05Rik__chr19	0.320253	0.320253	1	0.274046
1700020M21Rik__chr9	0.320253	0.320253	1	0.274046
1700021F07Rik__chr2	0.320253	0.320253	1	0.274046
1700021N21Rik__chr4	0.320253	0.320253	1	0.274046
1700022A22Rik__chr15	0.320253	0.320253	1	0.274046
1700022I11Rik__chr4	0.320253	0.320253	1	0.274046
1700023C21Rik__chr11	0.320253	0.320253	1	0.274046
1700023E05Rik__chr5	0.320253	0.320253	1	0.274046
1700023F02Rik__chr10	0.320253	0.320253	1	0.274046
1700023F06Rik__chr11	0.320253	0.320253	1	0.274046
1700024B18Rik__chr14	0.320253	0.320253	1	0.274046
1700024F13Rik__chr13	0.320253	0.320253	1	0.274046
1700024G13Rik__chr14	0.320253	0.320253	1	0.274046
1700024P16Rik__chr4	0.320253	0.320253	1	0.274046
1700025B11Rik__chr15	0.320253	0.320253	1	0.274046
1700025M24Rik__chr5	0.320253	0.320253	1	0.274046
1700026D11Rik__chr2	0.320253	0.320253	1	0.274046
1700027A15Rik__chr1	0.320253	0.320253	1	0.274046
1700027F09Rik__chr5	0.320253	0.320253	1	0.274046
1700027I24Rik__chr9	0.320253	0.320253	1	0.274046
1700028B04Rik__chr7	0.320253	0.320253	1	0.274046
1700028K03Rik__chr5	0.320253	0.320253	1	0.274046
1700028M03Rik__chr3	0.320253	0.320253	1	0.274046
1700028P14Rik__chr19	0.320253	0.320253	1	0.274046
1700028P15Rik__chr2	0.320253	0.320253	1	0.274046
1700029B22Rik__chr7	0.320253	0.320253	1	0.274046
1700029I15Rik__chr2	0.320253	0.320253	1	0.274046
1700029M20Rik__chr4	0.320253	0.320253	1	0.274046
1700030F18Rik__chr15	0.320253	0.320253	1	0.274046
1700030L20Rik__chr3	0.320253	0.320253	1	0.274046
1700030M09Rik__chr8	0.320253	0.320253	1	0.274046
1700030N03Rik__chr19	0.320253	0.320253	1	0.274046
1700030O20Rik__chr10	0.320253	0.320253	1	0.274046
1700031A10Rik__chr17	0.320253	0.320253	1	0.274046
1700031F05Rik__chrX	0.320253	0.320253	1	0.274046
1700031M16Rik__chr15	0.320253	0.320253	1	0.274046
1700031P21Rik__chr12	0.320253	0.320253	1	0.274046
1700034E13Rik__chr18	0.320253	0.320253	1	0.274046
1700034I23Rik__chr3	0.320253	0.320253	1	0.274046
1700034J05Rik__chr6	0.320253	0.320253	1	0.274046
1700034P13Rik__chr1	0.320253	0.320253	1	0.274046
1700036G14Rik__chr3	0.320253	0.320253	1	0.274046
1700039E22Rik__chr19	0.320253	0.320253	1	0.274046
1700040N02Rik__chr2	0.320253	0.320253	1	0.274046
1700041M19Rik__chr16	0.320253	0.320253	1	0.274046
1700042B14Rik__chrX	0.320253	0.320253	1	0.274046
1700042G15Rik__chr4	0.320253	0.320253	1	0.274046
1700042O10Rik__chr11	0.320253	0.320253	1	0.274046
1700045H11Rik__chr4	0.320253	0.320253	1	0.274046
1700045I19Rik__chrX	0.320253	0.320253	1	0.274046
1700046C09Rik__chr11	0.320253	0.320253	1	0.274046
1700047E10Rik__chr14	0.320253	0.320253	1	0.274046
1700047L14Rik__chr5	0.320253	0.320253	1	0.274046
1700048M11Rik__chr16	0.320253	0.320253	1	0.274046
1700052I22Rik__chr12	0.320253	0.320253	1	0.274046
1700054A03Rik__chr19	0.320253	0.320253	1	0.274046
1700054M17Rik__chr2	0.320253	0.320253	1	0.274046
1700057G04Rik__chr9	0.320253	0.320253	1	0.274046
1700057H15Rik__chr4	0.320253	0.320253	1	0.274046
1700058G18Rik__chr10	0.320253	0.320253	1	0.274046
1700060C16Rik__chr6	0.320253	0.320253	1	0.274046
1700060C20Rik__chr2	0.320253	0.320253	1	0.274046
1700061F12Rik__chr2	0.320253	0.320253	1	0.274046
1700061I17Rik__chr3	0.320253	0.320253	1	0.274046
1700063A18Rik__chr1	0.320253	0.320253	1	0.274046
1700064J06Rik__chr10	0.320253	0.320253	1	0.274046
1700065I17Rik__chr18	0.320253	0.320253	1	0.274046
1700065J11Rik__chr6	0.320253	0.320253	1	0.274046
1700065O20Rik__chr18	0.320253	0.320253	1	0.274046
1700066B17Rik__chr1	0.320253	0.320253	1	0.274046
1700066J24Rik__chr4	0.320253	0.320253	1	0.274046
1700066N21Rik__chr5	0.320253	0.320253	1	0.274046
1700066O22Rik__chr18	0.320253	0.320253	1	0.274046
1700069L16Rik__chr5	0.320253	0.320253	1	0.274046
1700074H08Rik__chr13	0.320253	0.320253	1	0.274046
1700074P13Rik__chr6	0.320253	0.320253	1	0.274046
1700080E11Rik__chr9	0.320253	0.320253	1	0.274046
1700081H22Rik__chr7	0.320253	0.320253	1	0.274046
1700084C01Rik__chr1	0.320253	0.320253	1	0.274046
1700085B03Rik__chr5	0.320253	0.320253	1	0.274046
1700085C21Rik__chr12	0.320253	0.320253	1	0.274046
1700088E04Rik__chr15	0.320253	0.320253	1	0.274046
1700092E19Rik__chr13	0.320253	0.320253	1	0.274046
1700092K14Rik__chr11	0.320253	0.320253	1	0.274046
1700095B22Rik__chr3	0.320253	0.320253	1	0.274046
1700101E01Rik__chr2	0.320253	0.320253	1	0.274046
1700104A03Rik__chr9	0.320253	0.320253	1	0.274046
1700105P06Rik__chr19	0.320253	0.320253	1	0.274046
1700108J01Rik__chr14	0.320253	0.320253	1	0.274046
1700109F18Rik__chr2	0.320253	0.320253	1	0.274046
1700109G14Rik__chr14	0.320253	0.320253	1	0.274046
1700109G15Rik__chr11	0.320253	0.320253	1	0.274046
1700110C19Rik__chr17	0.320253	0.320253	1	0.274046
1700110M21Rik__chr14	0.320253	0.320253	1	0.274046
1700111N16Rik__chrX	0.320253	0.320253	1	0.274046
1700112H15Rik__chr1	0.320253	0.320253	1	0.274046
1700112J05Rik__chr5	0.320253	0.320253	1	0.274046
1700113H08Rik__chr10	0.320253	0.320253	1	0.274046
1700119H24Rik__chr16	0.320253	0.320253	1	0.274046
1700120E14Rik__chr18	0.320253	0.320253	1	0.274046
1700121N20Rik__chr12	0.320253	0.320253	1	0.274046
1700122O11Rik__chr17	0.320253	0.320253	1	0.274046
1700123K08Rik__chr5	0.320253	0.320253	1	0.274046
1700125G02Rik__chr4	0.320253	0.320253	1	0.274046
1700125G22Rik__chr3	0.320253	0.320253	1	0.274046
1700125H20Rik__chr11	0.320253	0.320253	1	0.274046
1700128A07Rik__chr14	0.320253	0.320253	1	0.274046
1700129C05Rik__chr14	0.320253	0.320253	1	0.274046
1810008I18Rik__chr7	0.320253	0.320253	1	0.274046
1810012K16Rik__chr8	0.320253	0.320253	1	0.274046
1810018F18Rik__chr19	0.320253	0.320253	1	0.274046
1810019J16Rik__chr4	0.320253	0.320253	1	0.274046
1810020O05Rik__chr6	0.320253	0.320253	1	0.274046
1810035I16Rik__chr4	0.320253	0.320253	1	0.274046
1810046K07Rik__chr9	0.320253	0.320253	1	0.274046
1810065E05Rik__chr11	0.320253	0.320253	1	0.274046
2010001E11Rik__chr10	0.320253	0.320253	1	0.274046
2010003K11Rik__chr19	0.320253	0.320253	1	0.274046
2010009K17Rik__chr2	0.320253	0.320253	1	0.274046
2010010A06Rik__chr18	0.320253	0.320253	1	0.274046
2010106E10Rik__chrX	0.320253	0.320253	1	0.274046
2010107G12Rik__chr6	0.320253	0.320253	1	0.274046
2010107G23Rik__chr10	0.320253	0.320253	1	0.274046
2010109A12Rik__chr5	0.320253	0.320253	1	0.274046
2010300C02Rik__chr1	0.320253	0.320253	1	0.274046
2210409E12Rik__chr11	0.320253	0.320253	1	0.274046
2210414B05Rik__chr4	0.320253	0.320253	1	0.274046
2210417A02Rik__chr5	0.320253	0.320253	1	0.274046
2210420H20Rik__chr18	0.320253	0.320253	1	0.274046
2300002M23Rik__chr17	0.320253	0.320253	1	0.274046
2300003K06Rik__chr11	0.320253	0.320253	1	0.274046
2300005B03Rik__chr15	0.320253	0.320253	1	0.274046
2310001K24Rik__chr2	0.320253	0.320253	1	0.274046
2310002D06Rik__chr12	0.320253	0.320253	1	0.274046
2310002F09Rik__chr7	0.320253	0.320253	1	0.274046
2310005E17Rik__chr13	0.320253	0.320253	1	0.274046
2310007L24Rik__chr11	0.320253	0.320253	1	0.274046
2310014F07Rik__chr9	0.320253	0.320253	1	0.274046
2310015D24Rik__chr16	0.320253	0.320253	1	0.274046
2310016D03Rik__chr12	0.320253	0.320253	1	0.274046
2310020H05Rik__chr13	0.320253	0.320253	1	0.274046
2310030G06Rik__chr9	0.320253	0.320253	1	0.274046
2310034C09Rik__chr16	0.320253	0.320253	1	0.274046
2310043O21Rik__chr15	0.320253	0.320253	1	0.274046
2310057J18Rik__chr10	0.320253	0.320253	1	0.274046
2310061N02Rik__chr16	0.320253	0.320253	1	0.274046
2310065F04Rik__chr11	0.320253	0.320253	1	0.274046
2410017I17Rik__chr17	0.320253	0.320253	1	0.274046
2410137F16Rik__chr5	0.320253	0.320253	1	0.274046
2410137M14Rik__chr17	0.320253	0.320253	1	0.274046
2410141K09Rik__chr13	0.320253	0.320253	1	0.274046
2510003D18Rik__chr3	0.320253	0.320253	1	0.274046
2610017I09Rik__chr1	0.320253	0.320253	1	0.274046
2610027K06Rik__chr11	0.320253	0.320253	1	0.274046
2610028H24Rik__chr10	0.320253	0.320253	1	0.274046
2610035F20Rik__chr14	0.320253	0.320253	1	0.274046
2610100L16Rik__chr3	0.320253	0.320253	1	0.274046
2610204G22Rik__chr4	0.320253	0.320253	1	0.274046
2610206C17Rik__chr7	0.320253	0.320253	1	0.274046
2610316D01Rik__chr3	0.320253	0.320253	1	0.274046
2700046A07Rik__chr18	0.320253	0.320253	1	0.274046
2700081L22Rik__chr4	0.320253	0.320253	1	0.274046
2700086A05Rik__chr6	0.320253	0.320253	1	0.274046
2810007J24Rik__chr7	0.320253	0.320253	1	0.274046
2810011L19Rik__chr12	0.320253	0.320253	1	0.274046
2810029C07Rik__chr12	0.320253	0.320253	1	0.274046
2810032G03Rik__chr12	0.320253	0.320253	1	0.274046
2810404M03Rik__chr8	0.320253	0.320253	1	0.274046
2810405F15Rik__chr2	0.320253	0.320253	1	0.274046
2810459M11Rik__chr1	0.320253	0.320253	1	0.274046
2810468N07Rik__chr17	0.320253	0.320253	1	0.274046
2810471M01Rik__chr11	0.320253	0.320253	1	0.274046
2900011O08Rik__chr16	0.320253	0.320253	1	0.274046
2900055J20Rik__chr18	0.320253	0.320253	1	0.274046
3010001F23Rik__chrX	0.320253	0.320253	1	0.274046
3100003L05Rik__chr7	0.320253	0.320253	1	0.274046
3110009F21Rik__chr12	0.320253	0.320253	1	0.274046
3110015C05Rik__chr13	0.320253	0.320253	1	0.274046
3110035E14Rik__chr1	0.320253	0.320253	1	0.274046
3110039I08Rik__chr9	0.320253	0.320253	1	0.274046
3110045C21Rik__chr1	0.320253	0.320253	1	0.274046
3110082J24Rik__chr5	0.320253	0.320253	1	0.274046
3200001D21Rik__chr12	0.320253	0.320253	1	0.274046
3830417A13Rik__chrX	0.320253	0.320253	1	0.274046
3930402G23Rik__chr8	0.320253	0.320253	1	0.274046
4632427E13Rik__chr7	0.320253	0.320253	1	0.274046
4632428C04Rik__chr16	0.320253	0.320253	1	0.274046
4732456N10Rik__chr15	0.320253	0.320253	1	0.274046
4732490B19Rik__chr11	0.320253	0.320253	1	0.274046
4833403I15Rik__chr18	0.320253	0.320253	1	0.274046
4833423E24Rik__chr2	0.320253	0.320253	1	0.274046
4833424O15Rik__chr3	0.320253	0.320253	1	0.274046
4921506M07Rik__chr12	0.320253	0.320253	1	0.274046
4921507L20Rik__chr2	0.320253	0.320253	1	0.274046
4921507P07Rik__chr6	0.320253	0.320253	1	0.274046
4921508D12Rik__chr2	0.320253	0.320253	1	0.274046
4921509C19Rik__chr2	0.320253	0.320253	1	0.274046
4921509O07Rik__chr13	0.320253	0.320253	1	0.274046
4921511C10Rik__chr3	0.320253	0.320253	1	0.274046
4921511C20Rik__chrX	0.320253	0.320253	1	0.274046
4921511H03Rik__chr5	0.320253	0.320253	1	0.274046
4921511I17Rik__chr12	0.320253	0.320253	1	0.274046
4921517D22Rik__chr13	0.320253	0.320253	1	0.274046
4921524L21Rik__chr18	0.320253	0.320253	1	0.274046
4921525B02Rik__chr14	0.320253	0.320253	1	0.274046
4921525O09Rik__chr13	0.320253	0.320253	1	0.274046
4921530D09Rik__chr2	0.320253	0.320253	1	0.274046
4921530L21Rik__chr14	0.320253	0.320253	1	0.274046
4921533I20Rik__chr18	0.320253	0.320253	1	0.274046
4921536K21Rik__chr11	0.320253	0.320253	1	0.274046
4921539E11Rik__chr4	0.320253	0.320253	1	0.274046
4922501L14Rik__chr3	0.320253	0.320253	1	0.274046
4922502D21Rik__chr6	0.320253	0.320253	1	0.274046
4922502N22Rik__chr6	0.320253	0.320253	1	0.274046
4922505E12Rik__chr1	0.320253	0.320253	1	0.274046
4930401C15Rik__chr10	0.320253	0.320253	1	0.274046
4930402F06Rik__chr2	0.320253	0.320253	1	0.274046
4930402F11Rik__chr7	0.320253	0.320253	1	0.274046
4930402K13Rik__chrX	0.320253	0.320253	1	0.274046
4930404A05Rik__chr16	0.320253	0.320253	1	0.274046
4930404A10Rik__chr11	0.320253	0.320253	1	0.274046
4930404H11Rik__chr12	0.320253	0.320253	1	0.274046
4930405A10Rik__chr14	0.320253	0.320253	1	0.274046
4930405A21Rik__chr2	0.320253	0.320253	1	0.274046
4930405J17Rik__chr10	0.320253	0.320253	1	0.274046
4930406D18Rik__chr3	0.320253	0.320253	1	0.274046
4930407I10Rik__chr15	0.320253	0.320253	1	0.274046
4930408F14Rik__chrX	0.320253	0.320253	1	0.274046
4930412B13Rik__chr2	0.320253	0.320253	1	0.274046
4930412O13Rik__chr2	0.320253	0.320253	1	0.274046
4930413G21Rik__chr7	0.320253	0.320253	1	0.274046
4930413M19Rik__chr14	0.320253	0.320253	1	0.274046
4930414N06Rik__chr19	0.320253	0.320253	1	0.274046
4930415L06Rik__chrX	0.320253	0.320253	1	0.274046
4930417O13Rik__chr6	0.320253	0.320253	1	0.274046
4930417O22Rik__chr11	0.320253	0.320253	1	0.274046
4930419G24Rik__chr3	0.320253	0.320253	1	0.274046
4930423M02Rik__chr4	0.320253	0.320253	1	0.274046
4930425K10Rik__chr5	0.320253	0.320253	1	0.274046
4930425O10Rik__chr3	0.320253	0.320253	1	0.274046
4930426D05Rik__chr18	0.320253	0.320253	1	0.274046
4930428O21Rik__chr5	0.320253	0.320253	1	0.274046
4930429D17Rik__chr5	0.320253	0.320253	1	0.274046
4930430A15Rik__chr2	0.320253	0.320253	1	0.274046
4930430D24Rik__chrX	0.320253	0.320253	1	0.274046
4930430F21Rik__chr15	0.320253	0.320253	1	0.274046
4930432K09Rik__chr5	0.320253	0.320253	1	0.274046
4930432K21Rik__chr8	0.320253	0.320253	1	0.274046
4930433B08Rik__chr3	0.320253	0.320253	1	0.274046
4930433I11Rik__chr7	0.320253	0.320253	1	0.274046
4930434J06Rik__chr14	0.320253	0.320253	1	0.274046
4930435E12Rik__chr16	0.320253	0.320253	1	0.274046
4930438E09Rik__chr14	0.320253	0.320253	1	0.274046
4930440C22Rik__chr1	0.320253	0.320253	1	0.274046
4930441J16Rik__chr2	0.320253	0.320253	1	0.274046
4930442J19Rik__chr2	0.320253	0.320253	1	0.274046
4930442L01Rik__chr3	0.320253	0.320253	1	0.274046
4930443O20Rik__chr2	0.320253	0.320253	1	0.274046
4930444F02Rik__chr10	0.320253	0.320253	1	0.274046
4930444G20Rik__chr10	0.320253	0.320253	1	0.274046
4930444M15Rik__chr14	0.320253	0.320253	1	0.274046
4930444P10Rik__chr1	0.320253	0.320253	1	0.274046
4930448F12Rik__chr13	0.320253	0.320253	1	0.274046
4930448H16Rik__chr5	0.320253	0.320253	1	0.274046
4930449E01Rik__chr14	0.320253	0.320253	1	0.274046
4930449E18Rik__chr19	0.320253	0.320253	1	0.274046
4930452B06Rik__chr14	0.320253	0.320253	1	0.274046
4930452G13Rik__chr14	0.320253	0.320253	1	0.274046
4930452N14Rik__chr1	0.320253	0.320253	1	0.274046
4930453H23Rik__chrX	0.320253	0.320253	1	0.274046
4930453L07Rik__chr8	0.320253	0.320253	1	0.274046
4930455D15Rik__chr18	0.320253	0.320253	1	0.274046
4930455H04Rik__chr3	0.320253	0.320253	1	0.274046
4930455J16Rik__chr13	0.320253	0.320253	1	0.274046
4930456L15Rik__chr4	0.320253	0.320253	1	0.274046
4930465A12Rik__chr4	0.320253	0.320253	1	0.274046
4930465M20Rik__chr12	0.320253	0.320253	1	0.274046
4930467D21Rik__chr5	0.320253	0.320253	1	0.274046
4930467E23Rik__chr8	0.320253	0.320253	1	0.274046
4930467K11Rik__chr10	0.320253	0.320253	1	0.274046
4930469G21Rik__chr1	0.320253	0.320253	1	0.274046
4930470P17Rik__chr2	0.320253	0.320253	1	0.274046
4930471G03Rik__chr18	0.320253	0.320253	1	0.274046
4930471I20Rik__chr2	0.320253	0.320253	1	0.274046
4930473O22Rik__chr10	0.320253	0.320253	1	0.274046
4930474M22Rik__chr17	0.320253	0.320253	1	0.274046
4930474N05Rik__chr14	0.320253	0.320253	1	0.274046
4930474N09Rik__chr12	0.320253	0.320253	1	0.274046
4930478P22Rik__chr5	0.320253	0.320253	1	0.274046
4930479D17Rik__chr6	0.320253	0.320253	1	0.274046
4930479M11Rik__chr7	0.320253	0.320253	1	0.274046
4930480K15Rik__chr17	0.320253	0.320253	1	0.274046
4930480M12Rik__chr12	0.320253	0.320253	1	0.274046
4930486F22Rik__chr10	0.320253	0.320253	1	0.274046
4930486I03Rik__chr1	0.320253	0.320253	1	0.274046
4930488L21Rik__chr8	0.320253	0.320253	1	0.274046
4930500F04Rik__chr5	0.320253	0.320253	1	0.274046
4930500L23Rik__chr5	0.320253	0.320253	1	0.274046
4930505A04Rik__chr11	0.320253	0.320253	1	0.274046
4930505G20Rik__chr14	0.320253	0.320253	1	0.274046
4930506C21Rik__chr17	0.320253	0.320253	1	0.274046
4930507D05Rik__chr10	0.320253	0.320253	1	0.274046
4930509E16Rik__chr9	0.320253	0.320253	1	0.274046
4930509J09Rik__chr3	0.320253	0.320253	1	0.274046
4930509K18Rik__chr4	0.320253	0.320253	1	0.274046
4930511E03Rik__chr6	0.320253	0.320253	1	0.274046
4930511M11Rik__chr5	0.320253	0.320253	1	0.274046
4930513N10Rik__chr8	0.320253	0.320253	1	0.274046
4930515B02Rik__chr4	0.320253	0.320253	1	0.274046
4930515G01Rik__chr5	0.320253	0.320253	1	0.274046
4930515L03Rik__chr2	0.320253	0.320253	1	0.274046
4930515L19Rik__chrX	0.320253	0.320253	1	0.274046
4930517E11Rik__chr2	0.320253	0.320253	1	0.274046
4930519D14Rik__chr13	0.320253	0.320253	1	0.274046
4930519F24Rik__chr9	0.320253	0.320253	1	0.274046
4930519G04Rik__chr5	0.320253	0.320253	1	0.274046
4930521E06Rik__chr1	0.320253	0.320253	1	0.274046
4930522H14Rik__chr4	0.320253	0.320253	1	0.274046
4930522O17Rik__chr4	0.320253	0.320253	1	0.274046
4930523O13Rik__chr15	0.320253	0.320253	1	0.274046
4930524C18Rik__chr14	0.320253	0.320253	1	0.274046
4930524N10Rik__chrX	0.320253	0.320253	1	0.274046
4930524O05Rik__chr19	0.320253	0.320253	1	0.274046
4930524O08Rik__chr9	0.320253	0.320253	1	0.274046
4930525M21Rik__chrX	0.320253	0.320253	1	0.274046
4930526D03Rik__chr2	0.320253	0.320253	1	0.274046
4930527F14Rik__chr14	0.320253	0.320253	1	0.274046
4930527G23Rik__chr18	0.320253	0.320253	1	0.274046
4930528P14Rik__chr2	0.320253	0.320253	1	0.274046
4930529C04Rik__chr3	0.320253	0.320253	1	0.274046
4930529L06Rik__chr16	0.320253	0.320253	1	0.274046
4930529M08Rik__chr2	0.320253	0.320253	1	0.274046
4930533P14Rik__chr1	0.320253	0.320253	1	0.274046
4930539C22Rik__chr3	0.320253	0.320253	1	0.274046
4930539M17Rik__chr3	0.320253	0.320253	1	0.274046
4930539N22Rik__chr3	0.320253	0.320253	1	0.274046
4930542C21Rik__chr16	0.320253	0.320253	1	0.274046
4930543E12Rik__chr7	0.320253	0.320253	1	0.274046
4930544G11Rik__chr6	0.320253	0.320253	1	0.274046
4930545E07Rik__chr18	0.320253	0.320253	1	0.274046
4930545L23Rik__chr2	0.320253	0.320253	1	0.274046
4930546C10Rik__chr18	0.320253	0.320253	1	0.274046
4930547C10Rik__chr4	0.320253	0.320253	1	0.274046
4930547E08Rik__chr2	0.320253	0.320253	1	0.274046
4930547E14Rik__chr16	0.320253	0.320253	1	0.274046
4930548G14Rik__chr15	0.320253	0.320253	1	0.274046
4930548H24Rik__chr5	0.320253	0.320253	1	0.274046
4930548K13Rik__chr4	0.320253	0.320253	1	0.274046
4930549C01Rik__chr4	0.320253	0.320253	1	0.274046
4930549G23Rik__chr18	0.320253	0.320253	1	0.274046
4930550L24Rik__chrX	0.320253	0.320253	1	0.274046
4930552N02Rik__chr4	0.320253	0.320253	1	0.274046
4930552P12Rik__chr19	0.320253	0.320253	1	0.274046
4930553E22Rik__chr16	0.320253	0.320253	1	0.274046
4930554C24Rik__chr9	0.320253	0.320253	1	0.274046
4930555B11Rik__chr2	0.320253	0.320253	1	0.274046
4930556N09Rik__chr10	0.320253	0.320253	1	0.274046
4930557J02Rik__chr5	0.320253	0.320253	1	0.274046
4930558J18Rik__chr1	0.320253	0.320253	1	0.274046
4930558K02Rik__chr1	0.320253	0.320253	1	0.274046
4930563D23Rik__chr16	0.320253	0.320253	1	0.274046
4930563E18Rik__chr18	0.320253	0.320253	1	0.274046
4930563E22Rik__chr11	0.320253	0.320253	1	0.274046
4930564B18Rik__chr14	0.320253	0.320253	1	0.274046
4930564C03Rik__chr17	0.320253	0.320253	1	0.274046
4930564G21Rik__chr10	0.320253	0.320253	1	0.274046
4930564K09Rik__chr3	0.320253	0.320253	1	0.274046
4930565D16Rik__chr3	0.320253	0.320253	1	0.274046
4930567J20Rik__chr16	0.320253	0.320253	1	0.274046
4930567K20Rik__chr10	0.320253	0.320253	1	0.274046
4930568D16Rik__chr2	0.320253	0.320253	1	0.274046
4930568E12Rik__chr9	0.320253	0.320253	1	0.274046
4930568G15Rik__chr1	0.320253	0.320253	1	0.274046
4930568K20Rik__chr5	0.320253	0.320253	1	0.274046
4930570G19Rik__chr3	0.320253	0.320253	1	0.274046
4930571K23Rik__chr7	0.320253	0.320253	1	0.274046
4930573O16Rik__chr2	0.320253	0.320253	1	0.274046
4930578N18Rik__chr16	0.320253	0.320253	1	0.274046
4930579F01Rik__chr3	0.320253	0.320253	1	0.274046
4930581F22Rik__chr9	0.320253	0.320253	1	0.274046
4930583K01Rik__chr7	0.320253	0.320253	1	0.274046
4930584F24Rik__chr5	0.320253	0.320253	1	0.274046
4930590J08Rik__chr6	0.320253	0.320253	1	0.274046
4930590L20Rik__chr1	0.320253	0.320253	1	0.274046
4930592A05Rik__chr15	0.320253	0.320253	1	0.274046
4930592I03Rik__chr18	0.320253	0.320253	1	0.274046
4930593A02Rik__chr3	0.320253	0.320253	1	0.274046
4930595M18Rik__chrX	0.320253	0.320253	1	0.274046
4930596M17Rik__chr9	0.320253	0.320253	1	0.274046
4930597G03Rik__chr14	0.320253	0.320253	1	0.274046
4931403G20Rik__chr12	0.320253	0.320253	1	0.274046
4931408C20Rik__chr1	0.320253	0.320253	1	0.274046
4931409K22Rik__chr5	0.320253	0.320253	1	0.274046
4931417E11Rik__chr6	0.320253	0.320253	1	0.274046
4931423N10Rik__chr2	0.320253	0.320253	1	0.274046
4931429I11Rik__chr9	0.320253	0.320253	1	0.274046
4931429P17Rik__chr13	0.320253	0.320253	1	0.274046
4931430N09Rik__chr6	0.320253	0.320253	1	0.274046
4931431C16Rik__chr5	0.320253	0.320253	1	0.274046
4931431F19Rik__chr7	0.320253	0.320253	1	0.274046
4931440J10Rik__chr14	0.320253	0.320253	1	0.274046
4931440L10Rik__chr1	0.320253	0.320253	1	0.274046
4932411E22Rik__chr11	0.320253	0.320253	1	0.274046
4932412D23Rik__chr16	0.320253	0.320253	1	0.274046
4932413F04Rik__chr9	0.320253	0.320253	1	0.274046
4932414J04Rik__chr11	0.320253	0.320253	1	0.274046
4932415M13Rik__chr17	0.320253	0.320253	1	0.274046
4932418E24Rik__chr2	0.320253	0.320253	1	0.274046
4932429P05Rik__chrX	0.320253	0.320253	1	0.274046
4932443I19Rik__chr8	0.320253	0.320253	1	0.274046
4932702P03Rik__chr13	0.320253	0.320253	1	0.274046
4933400A11Rik__chrX	0.320253	0.320253	1	0.274046
4933400B14Rik__chr17	0.320253	0.320253	1	0.274046
4933400F21Rik__chr1	0.320253	0.320253	1	0.274046
4933401H06Rik__chr3	0.320253	0.320253	1	0.274046
4933401P06Rik__chr5	0.320253	0.320253	1	0.274046
4933402C06Rik__chr7	0.320253	0.320253	1	0.274046
4933402J10Rik__chr5	0.320253	0.320253	1	0.274046
4933402J15Rik__chr14	0.320253	0.320253	1	0.274046
4933402P03Rik__chr11	0.320253	0.320253	1	0.274046
4933404G15Rik__chr16	0.320253	0.320253	1	0.274046
4933406C10Rik__chr12	0.320253	0.320253	1	0.274046
4933406G16Rik__chr11	0.320253	0.320253	1	0.274046
4933406J08Rik__chr2	0.320253	0.320253	1	0.274046
4933406J10Rik__chr7	0.320253	0.320253	1	0.274046
4933406K04Rik__chr12	0.320253	0.320253	1	0.274046
4933406M09Rik__chr1	0.320253	0.320253	1	0.274046
4933407E24Rik__chr4	0.320253	0.320253	1	0.274046
4933407I05Rik__chr9	0.320253	0.320253	1	0.274046
4933407L21Rik__chr1	0.320253	0.320253	1	0.274046
4933408J17Rik__chr10	0.320253	0.320253	1	0.274046
4933409G03Rik__chr2	0.320253	0.320253	1	0.274046
4933411K16Rik__chr19	0.320253	0.320253	1	0.274046
4933412O06Rik__chr13	0.320253	0.320253	1	0.274046
4933416C03Rik__chr10	0.320253	0.320253	1	0.274046
4933416M06Rik__chr13	0.320253	0.320253	1	0.274046
4933416M07Rik__chr8	0.320253	0.320253	1	0.274046
4933417A18Rik__chr13	0.320253	0.320253	1	0.274046
4933422A05Rik__chr9	0.320253	0.320253	1	0.274046
4933424G05Rik__chr18	0.320253	0.320253	1	0.274046
4933425B07Rik__chr14	0.320253	0.320253	1	0.274046
4933425H06Rik__chr6	0.320253	0.320253	1	0.274046
4933425L06Rik__chr13	0.320253	0.320253	1	0.274046
4933426D04Rik__chr5	0.320253	0.320253	1	0.274046
4933427D06Rik__chr6	0.320253	0.320253	1	0.274046
4933427I22Rik__chr4	0.320253	0.320253	1	0.274046
4933428C19Rik__chr4	0.320253	0.320253	1	0.274046
4933429O19Rik__chr14	0.320253	0.320253	1	0.274046
4933430M04Rik__chr11	0.320253	0.320253	1	0.274046
4933430N04Rik__chr8	0.320253	0.320253	1	0.274046
4933431G14Rik__chr6	0.320253	0.320253	1	0.274046
4933432I03Rik__chr14	0.320253	0.320253	1	0.274046
4933433F19Rik__chr8	0.320253	0.320253	1	0.274046
4933436E23Rik__chr1	0.320253	0.320253	1	0.274046
4933436I01Rik__chrX	0.320253	0.320253	1	0.274046
4933438B17Rik__chr5	0.320253	0.320253	1	0.274046
4933440M02Rik__chr7	0.320253	0.320253	1	0.274046
5031410I06Rik__chr5	0.320253	0.320253	1	0.274046
5033403H07Rik__chr5	0.320253	0.320253	1	0.274046
5033404E19Rik__chr1	0.320253	0.320253	1	0.274046
5033411D12Rik__chr13	0.320253	0.320253	1	0.274046
5330411J11Rik__chr2	0.320253	0.320253	1	0.274046
5330434G04Rik__chrX	0.320253	0.320253	1	0.274046
5330439B14Rik__chr6	0.320253	0.320253	1	0.274046
5430401F13Rik__chr6	0.320253	0.320253	1	0.274046
5430402O13Rik__chr6	0.320253	0.320253	1	0.274046
5430403N17Rik__chr8	0.320253	0.320253	1	0.274046
5430419D17Rik__chr7	0.320253	0.320253	1	0.274046
5430421N21Rik__chr15	0.320253	0.320253	1	0.274046
5430427M07Rik__chr12	0.320253	0.320253	1	0.274046
5430428K19Rik__chrX	0.320253	0.320253	1	0.274046
5730405O15Rik__chrX	0.320253	0.320253	1	0.274046
5730412P04Rik__chrX	0.320253	0.320253	1	0.274046
5730420D15Rik__chr10	0.320253	0.320253	1	0.274046
5730435O14Rik__chr10	0.320253	0.320253	1	0.274046
5730457N03Rik__chr6	0.320253	0.320253	1	0.274046
5730488B01Rik__chr4	0.320253	0.320253	1	0.274046
5730522E02Rik__chr11	0.320253	0.320253	1	0.274046
5830403L16Rik__chr1	0.320253	0.320253	1	0.274046
5830403M04Rik__chr5	0.320253	0.320253	1	0.274046
5830418P13Rik__chr9	0.320253	0.320253	1	0.274046
5930438M14Rik__chr13	0.320253	0.320253	1	0.274046
6030466F02Rik__chr8	0.320253	0.320253	1	0.274046
6030468B19Rik__chr11	0.320253	0.320253	1	0.274046
6330403A02Rik__chr1	0.320253	0.320253	1	0.274046
6330403K07Rik__chr11	0.320253	0.320253	1	0.274046
6330409D20Rik__chr2	0.320253	0.320253	1	0.274046
6430550D23Rik__chr2	0.320253	0.320253	1	0.274046
6430584L05Rik__chr6	0.320253	0.320253	1	0.274046
6430710C18Rik__chr2	0.320253	0.320253	1	0.274046
6720483E21Rik__chr1	0.320253	0.320253	1	0.274046
6820408C15Rik__chr2	0.320253	0.320253	1	0.274046
7420426K07Rik__chr9	0.320253	0.320253	1	0.274046
7420701I03Rik__chr12	0.320253	0.320253	1	0.274046
7530416G11Rik__chr15	0.320253	0.320253	1	0.274046
7530420F21Rik__chr1	0.320253	0.320253	1	0.274046
7630403G23Rik__chr9	0.320253	0.320253	1	0.274046
8030423J24Rik__chr13	0.320253	0.320253	1	0.274046
8030442B05Rik__chr2	0.320253	0.320253	1	0.274046
8430422H06Rik__chr18	0.320253	0.320253	1	0.274046
8430426J06Rik__chr15	0.320253	0.320253	1	0.274046
8430437L04Rik__chr2	0.320253	0.320253	1	0.274046
9030204H09Rik__chr2	0.320253	0.320253	1	0.274046
9130015A21Rik__chr12	0.320253	0.320253	1	0.274046
9130017N09Rik__chr10	0.320253	0.320253	1	0.274046
9130019P16Rik__chr6	0.320253	0.320253	1	0.274046
9130230L23Rik__chr5	0.320253	0.320253	1	0.274046
9130409I23Rik__chr1	0.320253	0.320253	1	0.274046
9230009I02Rik__chr11	0.320253	0.320253	1	0.274046
9230102K24Rik__chr10	0.320253	0.320253	1	0.274046
9230110F15Rik__chr9	0.320253	0.320253	1	0.274046
9230115E21Rik__chr9	0.320253	0.320253	1	0.274046
9330102E08Rik__chr6	0.320253	0.320253	1	0.274046
9330111N05Rik__chr13	0.320253	0.320253	1	0.274046
9330117O12Rik__chr18	0.320253	0.320253	1	0.274046
9330162B11Rik__chr1	0.320253	0.320253	1	0.274046
9330175M20Rik__chr1	0.320253	0.320253	1	0.274046
9330179D12Rik__chr6	0.320253	0.320253	1	0.274046
9330182O14Rik__chr15	0.320253	0.320253	1	0.274046
9330188P03Rik__chr14	0.320253	0.320253	1	0.274046
9430007A20Rik__chr4	0.320253	0.320253	1	0.274046
9430014N10Rik__chr15	0.320253	0.320253	1	0.274046
9430019J16Rik__chr2	0.320253	0.320253	1	0.274046
9430021M05Rik__chr2	0.320253	0.320253	1	0.274046
9430076G02Rik__chr18	0.320253	0.320253	1	0.274046
9530002B09Rik__chr4	0.320253	0.320253	1	0.274046
9530026F06Rik__chr1	0.320253	0.320253	1	0.274046
9530026P05Rik__chr6	0.320253	0.320253	1	0.274046
9530036O11Rik__chr5	0.320253	0.320253	1	0.274046
9530048J24Rik__chr11	0.320253	0.320253	1	0.274046
9530052E02Rik__chr8	0.320253	0.320253	1	0.274046
9530053A07Rik__chr7	0.320253	0.320253	1	0.274046
9530059O14Rik__chr9	0.320253	0.320253	1	0.274046
9530077C05Rik__chr9	0.320253	0.320253	1	0.274046
9530080O11Rik__chr4	0.320253	0.320253	1	0.274046
9630013A20Rik__chr14	0.320253	0.320253	1	0.274046
A1bg__chr15	0.320253	0.320253	1	0.274046
A1cf__chr19	0.320253	0.320253	1	0.274046
A230001M10Rik__chr3	0.320253	0.320253	1	0.274046
A230009B12Rik__chr17	0.320253	0.320253	1	0.274046
A230020J21Rik__chr1	0.320253	0.320253	1	0.274046
A230056P14Rik__chr7	0.320253	0.320253	1	0.274046
A230065H16Rik__chr12	0.320253	0.320253	1	0.274046
A230070E04Rik__chr14	0.320253	0.320253	1	0.274046
A230108P19Rik__chr2	0.320253	0.320253	1	0.274046
A330035P11Rik__chr14	0.320253	0.320253	1	0.274046
A330040F15Rik__chr19	0.320253	0.320253	1	0.274046
A330041J22Rik__chr9	0.320253	0.320253	1	0.274046
A330048O09Rik__chr13	0.320253	0.320253	1	0.274046
A330050F15Rik__chr17	0.320253	0.320253	1	0.274046
A330070K13Rik__chr5	0.320253	0.320253	1	0.274046
A330076H08Rik__chr7	0.320253	0.320253	1	0.274046
A330093E20Rik__chr18	0.320253	0.320253	1	0.274046
A330102I10Rik__chr13	0.320253	0.320253	1	0.274046
A3galt2__chr4	0.320253	0.320253	1	0.274046
A430071A18Rik__chr11	0.320253	0.320253	1	0.274046
A430092G05Rik__chr2	0.320253	0.320253	1	0.274046
A530006G24Rik__chr2	0.320253	0.320253	1	0.274046
A530046M15Rik__chr13	0.320253	0.320253	1	0.274046
A530058N18Rik__chr2	0.320253	0.320253	1	0.274046
A630012P03Rik__chrX	0.320253	0.320253	1	0.274046
A630019I02Rik__chr13	0.320253	0.320253	1	0.274046
A630023A22Rik__chr14	0.320253	0.320253	1	0.274046
A630023P12Rik__chr5	0.320253	0.320253	1	0.274046
A630076J17Rik__chr3	0.320253	0.320253	1	0.274046
A630095E13Rik__chr9	0.320253	0.320253	1	0.274046
A730018C14Rik__chr12	0.320253	0.320253	1	0.274046
A730020M07Rik__chr3	0.320253	0.320253	1	0.274046
A730036I17Rik__chr2	0.320253	0.320253	1	0.274046
A730046J19Rik__chrX	0.320253	0.320253	1	0.274046
A730056A06Rik__chr7	0.320253	0.320253	1	0.274046
A730085A09Rik__chr4	0.320253	0.320253	1	0.274046
A730085K08Rik__chr9	0.320253	0.320253	1	0.274046
A730090H04Rik__chr11	0.320253	0.320253	1	0.274046
A830009L08Rik__chr13	0.320253	0.320253	1	0.274046
A930001A20Rik__chr3	0.320253	0.320253	1	0.274046
A930001C03Rik__chr19	0.320253	0.320253	1	0.274046
A930003A15Rik__chr16	0.320253	0.320253	1	0.274046
A930003O13Rik__chr5	0.320253	0.320253	1	0.274046
A930009A15Rik__chr10	0.320253	0.320253	1	0.274046
A930011G23Rik__chr5	0.320253	0.320253	1	0.274046
A930011O12Rik__chr14	0.320253	0.320253	1	0.274046
A930012L18Rik__chr18	0.320253	0.320253	1	0.274046
A930015D03Rik__chr17	0.320253	0.320253	1	0.274046
A930017M01Rik__chr15	0.320253	0.320253	1	0.274046
A930018P22Rik__chr2	0.320253	0.320253	1	0.274046
A930019D19Rik__chr2	0.320253	0.320253	1	0.274046
AA387883__chr19	0.320253	0.320253	1	0.274046
AA465934__chr11	0.320253	0.320253	1	0.274046
AA474331__chr10	0.320253	0.320253	1	0.274046
AA536875__chr14	0.320253	0.320253	1	0.274046
AA543401__chr9	0.320253	0.320253	1	0.274046
AA619741__chr1	0.320253	0.320253	1	0.274046
AA792892__chr5	0.320253	0.320253	1	0.274046
Aadac__chr3	0.320253	0.320253	1	0.274046
Aadacl2__chr3	0.320253	0.320253	1	0.274046
Aadacl3__chr4	0.320253	0.320253	1	0.274046
Aadat__chr8	0.320253	0.320253	1	0.274046
Aanat__chr11	0.320253	0.320253	1	0.274046
Aard__chr15	0.320253	0.320253	1	0.274046
Abca12__chr1	0.320253	0.320253	1	0.274046
Abca13__chr11	0.320253	0.320253	1	0.274046
Abca15__chr7	0.320253	0.320253	1	0.274046
Abca17__chr17	0.320253	0.320253	1	0.274046
Abca4__chr3	0.320253	0.320253	1	0.274046
Abcb11__chr2	0.320253	0.320253	1	0.274046
Abcb5__chr12	0.320253	0.320253	1	0.274046
Abcc12__chr8	0.320253	0.320253	1	0.274046
Abcc2__chr19	0.320253	0.320253	1	0.274046
Abcc6__chr7	0.320253	0.320253	1	0.274046
Abcg4__chr9	0.320253	0.320253	1	0.274046
Abcg5__chr17	0.320253	0.320253	1	0.274046
Abhd1__chr5	0.320253	0.320253	1	0.274046
Abhd16b__chr2	0.320253	0.320253	1	0.274046
Abo__chr2	0.320253	0.320253	1	0.274046
Abp1__chr6	0.320253	0.320253	1	0.274046
Acan__chr7	0.320253	0.320253	1	0.274046
Acat3__chr17	0.320253	0.320253	1	0.274046
Acbd7__chr2	0.320253	0.320253	1	0.274046
Accsl__chr2	0.320253	0.320253	1	0.274046
Ace2__chrX	0.320253	0.320253	1	0.274046
Ace3__chr11	0.320253	0.320253	1	0.274046
Ache__chr5	0.320253	0.320253	1	0.274046
Acot3__chr12	0.320253	0.320253	1	0.274046
Acot4__chr12	0.320253	0.320253	1	0.274046
Acot6__chr12	0.320253	0.320253	1	0.274046
Acox2__chr14	0.320253	0.320253	1	0.274046
Acoxl__chr2	0.320253	0.320253	1	0.274046
Acsbg2__chr17	0.320253	0.320253	1	0.274046
Acsm3__chr7	0.320253	0.320253	1	0.274046
Acsm4__chr7	0.320253	0.320253	1	0.274046
Acsm5__chr7	0.320253	0.320253	1	0.274046
Acss3__chr10	0.320253	0.320253	1	0.274046
Actl6b__chr5	0.320253	0.320253	1	0.274046
Actl7a__chr4	0.320253	0.320253	1	0.274046
Actl7b__chr4	0.320253	0.320253	1	0.274046
Actn3__chr19	0.320253	0.320253	1	0.274046
Actrt1__chrX	0.320253	0.320253	1	0.274046
Actrt3__chr3	0.320253	0.320253	1	0.274046
Adam18__chr8	0.320253	0.320253	1	0.274046
Adam1b__chr5	0.320253	0.320253	1	0.274046
Adam20__chr8	0.320253	0.320253	1	0.274046
Adam21__chr12	0.320253	0.320253	1	0.274046
Adam23__chr1	0.320253	0.320253	1	0.274046
Adam25__chr8	0.320253	0.320253	1	0.274046
Adam3__chr8	0.320253	0.320253	1	0.274046
Adam30__chr3	0.320253	0.320253	1	0.274046
Adam32__chr8	0.320253	0.320253	1	0.274046
Adam34__chr8	0.320253	0.320253	1	0.274046
Adam39__chr8	0.320253	0.320253	1	0.274046
Adam4__chr12	0.320253	0.320253	1	0.274046
Adam5__chr8	0.320253	0.320253	1	0.274046
Adam6a__chr12	0.320253	0.320253	1	0.274046
Adam6b__chr12	0.320253	0.320253	1	0.274046
Adamdec1__chr14	0.320253	0.320253	1	0.274046
Adamts14__chr10	0.320253	0.320253	1	0.274046
Adamts16__chr13	0.320253	0.320253	1	0.274046
Adamts18__chr8	0.320253	0.320253	1	0.274046
Adamts19__chr18	0.320253	0.320253	1	0.274046
Adamts8__chr9	0.320253	0.320253	1	0.274046
Adarb2__chr13	0.320253	0.320253	1	0.274046
Adcy10__chr1	0.320253	0.320253	1	0.274046
Adcy2__chr13	0.320253	0.320253	1	0.274046
Adcyap1__chr17	0.320253	0.320253	1	0.274046
Add2__chr6	0.320253	0.320253	1	0.274046
Adh6a__chr3	0.320253	0.320253	1	0.274046
Adh7__chr3	0.320253	0.320253	1	0.274046
Adig__chr2	0.320253	0.320253	1	0.274046
Adm2__chr15	0.320253	0.320253	1	0.274046
Adra1d__chr2	0.320253	0.320253	1	0.274046
Adra2a__chr19	0.320253	0.320253	1	0.274046
Adra2c__chr5	0.320253	0.320253	1	0.274046
Adrb3__chr8	0.320253	0.320253	1	0.274046
AF357355__chr12	0.320253	0.320253	1	0.274046
AF357399__chr7	0.320253	0.320253	1	0.274046
AF357425__chr12	0.320253	0.320253	1	0.274046
AF529169__chr9	0.320253	0.320253	1	0.274046
Aff2__chrX	0.320253	0.320253	1	0.274046
Afm__chr5	0.320253	0.320253	1	0.274046
Agbl4__chr4	0.320253	0.320253	1	0.274046
Agr2__chr12	0.320253	0.320253	1	0.274046
Agt__chr8	0.320253	0.320253	1	0.274046
Agtr1b__chr3	0.320253	0.320253	1	0.274046
Agxt2__chr15	0.320253	0.320253	1	0.274046
Agxt2l1__chr3	0.320253	0.320253	1	0.274046
AI115009__chr3	0.320253	0.320253	1	0.274046
AI118078__chr9	0.320253	0.320253	1	0.274046
AI314278__chr7	0.320253	0.320253	1	0.274046
AI314831__chr2	0.320253	0.320253	1	0.274046
AI450353__chr11	0.320253	0.320253	1	0.274046
AI463170__chr12	0.320253	0.320253	1	0.274046
AI606473__chr3	0.320253	0.320253	1	0.274046
AI646519__chr2	0.320253	0.320253	1	0.274046
AI848285__chr15	0.320253	0.320253	1	0.274046
AI854517__chr7	0.320253	0.320253	1	0.274046
Ajap1__chr4	0.320253	0.320253	1	0.274046
Ak5__chr3	0.320253	0.320253	1	0.274046
Ak7__chr12	0.320253	0.320253	1	0.274046
Akap14__chrX	0.320253	0.320253	1	0.274046
Akap4__chrX	0.320253	0.320253	1	0.274046
Akp3__chr1	0.320253	0.320253	1	0.274046
Akr1b7__chr6	0.320253	0.320253	1	0.274046
Akr1c18__chr13	0.320253	0.320253	1	0.274046
Akr1c20__chr13	0.320253	0.320253	1	0.274046
Akr1c21__chr13	0.320253	0.320253	1	0.274046
Akr1c6__chr13	0.320253	0.320253	1	0.274046
Alb__chr5	0.320253	0.320253	1	0.274046
Aldh1a3__chr7	0.320253	0.320253	1	0.274046
Aldh1a7__chr19	0.320253	0.320253	1	0.274046
Aldh3a1__chr11	0.320253	0.320253	1	0.274046
Aldh3b2__chr19	0.320253	0.320253	1	0.274046
Aldob__chr4	0.320253	0.320253	1	0.274046
Alk__chr17	0.320253	0.320253	1	0.274046
Alox12b__chr11	0.320253	0.320253	1	0.274046
Als2cr11__chr1	0.320253	0.320253	1	0.274046
Alx1__chr10	0.320253	0.320253	1	0.274046
Alx3__chr3	0.320253	0.320253	1	0.274046
Ambn__chr5	0.320253	0.320253	1	0.274046
Amdhd1__chr10	0.320253	0.320253	1	0.274046
Amelx__chrX	0.320253	0.320253	1	0.274046
Amhr2__chr15	0.320253	0.320253	1	0.274046
Amn__chr12	0.320253	0.320253	1	0.274046
Amt__chr9	0.320253	0.320253	1	0.274046
Amtn__chr5	0.320253	0.320253	1	0.274046
Ang4__chr14	0.320253	0.320253	1	0.274046
Ang6__chr14	0.320253	0.320253	1	0.274046
Angptl1__chr1	0.320253	0.320253	1	0.274046
Angptl7__chr4	0.320253	0.320253	1	0.274046
Ankar__chr1	0.320253	0.320253	1	0.274046
Ankdd1b__chr13	0.320253	0.320253	1	0.274046
Ankef1__chr2	0.320253	0.320253	1	0.274046
Ankfn1__chr11	0.320253	0.320253	1	0.274046
Ankmy1__chr1	0.320253	0.320253	1	0.274046
Ankrd2__chr19	0.320253	0.320253	1	0.274046
Ankrd34c__chr9	0.320253	0.320253	1	0.274046
Ankrd36__chr11	0.320253	0.320253	1	0.274046
Ankrd45__chr1	0.320253	0.320253	1	0.274046
Ankrd53__chr6	0.320253	0.320253	1	0.274046
Ankrd61__chr5	0.320253	0.320253	1	0.274046
Ankrd63__chr2	0.320253	0.320253	1	0.274046
Ankrd7__chr6	0.320253	0.320253	1	0.274046
Ano2__chr6	0.320253	0.320253	1	0.274046
Ano5__chr7	0.320253	0.320253	1	0.274046
Ano7__chr1	0.320253	0.320253	1	0.274046
Ano9__chr7	0.320253	0.320253	1	0.274046
Antxrl__chr14	0.320253	0.320253	1	0.274046
Anxa10__chr8	0.320253	0.320253	1	0.274046
Anxa13__chr15	0.320253	0.320253	1	0.274046
Aox3__chr1	0.320253	0.320253	1	0.274046
Aox3l1__chr1	0.320253	0.320253	1	0.274046
Aox4__chr1	0.320253	0.320253	1	0.274046
Ap1m2__chr9	0.320253	0.320253	1	0.274046
Apcs__chr1	0.320253	0.320253	1	0.274046
Apoa1__chr9	0.320253	0.320253	1	0.274046
Apoa2__chr1	0.320253	0.320253	1	0.274046
Apob__chr12	0.320253	0.320253	1	0.274046
Apobec4__chr1	0.320253	0.320253	1	0.274046
Apod__chr16	0.320253	0.320253	1	0.274046
Apoh__chr11	0.320253	0.320253	1	0.274046
Apol7a__chr15	0.320253	0.320253	1	0.274046
Apol7c__chr15	0.320253	0.320253	1	0.274046
Apol8__chr15	0.320253	0.320253	1	0.274046
Apol9a__chr15	0.320253	0.320253	1	0.274046
Apon__chr10	0.320253	0.320253	1	0.274046
Aqp2__chr15	0.320253	0.320253	1	0.274046
Aqp3__chr4	0.320253	0.320253	1	0.274046
Aqp5__chr15	0.320253	0.320253	1	0.274046
Aqp6__chr15	0.320253	0.320253	1	0.274046
Aqp8__chr7	0.320253	0.320253	1	0.274046
Ar__chrX	0.320253	0.320253	1	0.274046
Arhgap36__chrX	0.320253	0.320253	1	0.274046
Arhgap40__chr2	0.320253	0.320253	1	0.274046
Arhgap42__chr9	0.320253	0.320253	1	0.274046
Arhgdig__chr17	0.320253	0.320253	1	0.274046
Arhgef38__chr3	0.320253	0.320253	1	0.274046
Arid3c__chr4	0.320253	0.320253	1	0.274046
Arl10__chr13	0.320253	0.320253	1	0.274046
Arl13a__chrX	0.320253	0.320253	1	0.274046
Arl14__chr3	0.320253	0.320253	1	0.274046
Arl14epl__chr18	0.320253	0.320253	1	0.274046
Arl9__chr5	0.320253	0.320253	1	0.274046
Armc12__chr17	0.320253	0.320253	1	0.274046
Armc4__chr18	0.320253	0.320253	1	0.274046
Arntl2__chr6	0.320253	0.320253	1	0.274046
Arrdc5__chr17	0.320253	0.320253	1	0.274046
Arsi__chr18	0.320253	0.320253	1	0.274046
Art2a-ps__chr7	0.320253	0.320253	1	0.274046
Artn__chr4	0.320253	0.320253	1	0.274046
Arx__chrX	0.320253	0.320253	1	0.274046
Arxes1__chrX	0.320253	0.320253	1	0.274046
Asb17__chr3	0.320253	0.320253	1	0.274046
Asb18__chr1	0.320253	0.320253	1	0.274046
Ascl1__chr10	0.320253	0.320253	1	0.274046
Ascl4__chr10	0.320253	0.320253	1	0.274046
Asgr1__chr11	0.320253	0.320253	1	0.274046
Asic1__chr15	0.320253	0.320253	1	0.274046
Aspdh__chr7	0.320253	0.320253	1	0.274046
Aspg__chr12	0.320253	0.320253	1	0.274046
Asphd2__chr5	0.320253	0.320253	1	0.274046
Astl__chr2	0.320253	0.320253	1	0.274046
Asz1__chr6	0.320253	0.320253	1	0.274046
Atf7ip2__chr16	0.320253	0.320253	1	0.274046
Atoh1__chr6	0.320253	0.320253	1	0.274046
Atp12a__chr14	0.320253	0.320253	1	0.274046
Atp13a4__chr16	0.320253	0.320253	1	0.274046
Atp13a5__chr16	0.320253	0.320253	1	0.274046
Atp1a4__chr1	0.320253	0.320253	1	0.274046
Atp1b4__chrX	0.320253	0.320253	1	0.274046
Atp2a1__chr7	0.320253	0.320253	1	0.274046
Atp2b3__chrX	0.320253	0.320253	1	0.274046
Atp2c2__chr8	0.320253	0.320253	1	0.274046
Atp4a__chr7	0.320253	0.320253	1	0.274046
Atp6ap1l__chr13	0.320253	0.320253	1	0.274046
Atp6v0e2__chr6	0.320253	0.320253	1	0.274046
Atp7b__chr8	0.320253	0.320253	1	0.274046
Atp8a2__chr14	0.320253	0.320253	1	0.274046
Atp8b3__chr10	0.320253	0.320253	1	0.274046
Atp8b5__chr4	0.320253	0.320253	1	0.274046
AU015228__chr2	0.320253	0.320253	1	0.274046
AU015836__chrX	0.320253	0.320253	1	0.274046
AU016765__chr17	0.320253	0.320253	1	0.274046
AU018091__chr7	0.320253	0.320253	1	0.274046
AU022751__chrX	0.320253	0.320253	1	0.274046
AU040972__chr11	0.320253	0.320253	1	0.274046
Aurkc__chr7	0.320253	0.320253	1	0.274046
Avil__chr10	0.320253	0.320253	1	0.274046
Avp__chr2	0.320253	0.320253	1	0.274046
Avpr1b__chr1	0.320253	0.320253	1	0.274046
Avpr2__chrX	0.320253	0.320253	1	0.274046
AW495222__chr13	0.320253	0.320253	1	0.274046
AY358078__chr14	0.320253	0.320253	1	0.274046
AY512915__chr6	0.320253	0.320253	1	0.274046
AY761184__chr8	0.320253	0.320253	1	0.274046
Aym1__chr5	0.320253	0.320253	1	0.274046
Azgp1__chr5	0.320253	0.320253	1	0.274046
B020004J07Rik__chr4	0.320253	0.320253	1	0.274046
B020018J22Rik__chr12	0.320253	0.320253	1	0.274046
B020031M17Rik__chr13	0.320253	0.320253	1	0.274046
B230119M05Rik__chrX	0.320253	0.320253	1	0.274046
B230217O12Rik__chr19	0.320253	0.320253	1	0.274046
B230312C02Rik__chr2	0.320253	0.320253	1	0.274046
B230319C09Rik__chr6	0.320253	0.320253	1	0.274046
B230323A14Rik__chr9	0.320253	0.320253	1	0.274046
B3galt2__chr1	0.320253	0.320253	1	0.274046
B3galt5__chr16	0.320253	0.320253	1	0.274046
B3gnt4__chr5	0.320253	0.320253	1	0.274046
B3gnt6__chr7	0.320253	0.320253	1	0.274046
B430010I23Rik__chr8	0.320253	0.320253	1	0.274046
B4galnt3__chr6	0.320253	0.320253	1	0.274046
B930025P03Rik__chr8	0.320253	0.320253	1	0.274046
B930092H01Rik__chr9	0.320253	0.320253	1	0.274046
Baalc__chr15	0.320253	0.320253	1	0.274046
Baat__chr4	0.320253	0.320253	1	0.274046
Bai1__chr15	0.320253	0.320253	1	0.274046
Bai3__chr1	0.320253	0.320253	1	0.274046
Baiap3__chr17	0.320253	0.320253	1	0.274046
Barhl1__chr2	0.320253	0.320253	1	0.274046
Barhl2__chr5	0.320253	0.320253	1	0.274046
Barx2__chr9	0.320253	0.320253	1	0.274046
BB019430__chr10	0.320253	0.320253	1	0.274046
BB031773__chr4	0.320253	0.320253	1	0.274046
BB557941__chr2	0.320253	0.320253	1	0.274046
BC002163__chr16	0.320253	0.320253	1	0.274046
BC006965__chr11	0.320253	0.320253	1	0.274046
BC016579__chr16	0.320253	0.320253	1	0.274046
BC021891__chr8	0.320253	0.320253	1	0.274046
BC025920__chr10	0.320253	0.320253	1	0.274046
BC030870__chr8	0.320253	0.320253	1	0.274046
BC037032__chr15	0.320253	0.320253	1	0.274046
BC048502__chr15	0.320253	0.320253	1	0.274046
BC048609__chr19	0.320253	0.320253	1	0.274046
BC048644__chr8	0.320253	0.320253	1	0.274046
BC048679__chr7	0.320253	0.320253	1	0.274046
BC048943__chr12	0.320253	0.320253	1	0.274046
BC049635__chr4	0.320253	0.320253	1	0.274046
BC049715__chr6	0.320253	0.320253	1	0.274046
BC049762__chr11	0.320253	0.320253	1	0.274046
BC051019__chr7	0.320253	0.320253	1	0.274046
BC051628__chr2	0.320253	0.320253	1	0.274046
BC055402__chr1	0.320253	0.320253	1	0.274046
BC061237__chr14	0.320253	0.320253	1	0.274046
BC089491__chr7	0.320253	0.320253	1	0.274046
Bc1__chr10	0.320253	0.320253	1	0.274046
BC107364__chr3	0.320253	0.320253	1	0.274046
BC117090__chr16	0.320253	0.320253	1	0.274046
Bcl11b__chr12	0.320253	0.320253	1	0.274046
Bcl2l10__chr9	0.320253	0.320253	1	0.274046
Bcl2l15__chr3	0.320253	0.320253	1	0.274046
Bdkrb1__chr12	0.320253	0.320253	1	0.274046
Begain__chr12	0.320253	0.320253	1	0.274046
Best2__chr8	0.320253	0.320253	1	0.274046
Best3__chr10	0.320253	0.320253	1	0.274046
Bet3l__chr10	0.320253	0.320253	1	0.274046
Bex1__chrX	0.320253	0.320253	1	0.274046
Bglap__chr3	0.320253	0.320253	1	0.274046
Bhlha15__chr5	0.320253	0.320253	1	0.274046
Bhlha9__chr11	0.320253	0.320253	1	0.274046
Bhlhe22__chr3	0.320253	0.320253	1	0.274046
Bhlhe23__chr2	0.320253	0.320253	1	0.274046
Bhmt__chr13	0.320253	0.320253	1	0.274046
Bhmt2__chr13	0.320253	0.320253	1	0.274046
Bmp10__chr6	0.320253	0.320253	1	0.274046
Bmp15__chrX	0.320253	0.320253	1	0.274046
Bmp3__chr5	0.320253	0.320253	1	0.274046
Bmp6__chr13	0.320253	0.320253	1	0.274046
Bmp7__chr2	0.320253	0.320253	1	0.274046
Bmp8a__chr4	0.320253	0.320253	1	0.274046
Bmpr1b__chr3	0.320253	0.320253	1	0.274046
Bnc1__chr7	0.320253	0.320253	1	0.274046
Bnipl__chr3	0.320253	0.320253	1	0.274046
Boll__chr1	0.320253	0.320253	1	0.274046
Bpi__chr2	0.320253	0.320253	1	0.274046
Bpifa1__chr2	0.320253	0.320253	1	0.274046
Bpifa3__chr2	0.320253	0.320253	1	0.274046
Bpifa5__chr2	0.320253	0.320253	1	0.274046
Bpifa6__chr2	0.320253	0.320253	1	0.274046
Bpifb1__chr2	0.320253	0.320253	1	0.274046
Bpifb2__chr2	0.320253	0.320253	1	0.274046
Brs3__chrX	0.320253	0.320253	1	0.274046
Brsk2__chr7	0.320253	0.320253	1	0.274046
Bsph1__chr7	0.320253	0.320253	1	0.274046
Bsph2__chr7	0.320253	0.320253	1	0.274046
Bspry__chr4	0.320253	0.320253	1	0.274046
Btn2a2__chr13	0.320253	0.320253	1	0.274046
Btnl1__chr17	0.320253	0.320253	1	0.274046
Btnl5__chr17	0.320253	0.320253	1	0.274046
Btnl6__chr17	0.320253	0.320253	1	0.274046
C030013G03Rik__chr17	0.320253	0.320253	1	0.274046
C030018K13Rik__chr5	0.320253	0.320253	1	0.274046
C030029H02Rik__chr7	0.320253	0.320253	1	0.274046
C130021I20Rik__chr2	0.320253	0.320253	1	0.274046
C130026L21Rik__chr5	0.320253	0.320253	1	0.274046
C130030K03Rik__chr10	0.320253	0.320253	1	0.274046
C130060K24Rik__chr6	0.320253	0.320253	1	0.274046
C130071C03Rik__chr13	0.320253	0.320253	1	0.274046
C130079G13Rik__chr3	0.320253	0.320253	1	0.274046
C130083M11Rik__chr5	0.320253	0.320253	1	0.274046
C1ql1__chr11	0.320253	0.320253	1	0.274046
C1ql2__chr1	0.320253	0.320253	1	0.274046
C1ql3__chr2	0.320253	0.320253	1	0.274046
C1qtnf4__chr2	0.320253	0.320253	1	0.274046
C1qtnf7__chr5	0.320253	0.320253	1	0.274046
C1rb__chr6	0.320253	0.320253	1	0.274046
C230079O03Rik__chr7	0.320253	0.320253	1	0.274046
C2cd4b__chr9	0.320253	0.320253	1	0.274046
C2cd4c__chr10	0.320253	0.320253	1	0.274046
C2cd4d__chr3	0.320253	0.320253	1	0.274046
C330005M16Rik__chr7	0.320253	0.320253	1	0.274046
C330008G21Rik__chr2	0.320253	0.320253	1	0.274046
C330011F03Rik__chr17	0.320253	0.320253	1	0.274046
C330024C12Rik__chr17	0.320253	0.320253	1	0.274046
C330046G13Rik__chr10	0.320253	0.320253	1	0.274046
C430002N11Rik__chr9	0.320253	0.320253	1	0.274046
C4a__chr17	0.320253	0.320253	1	0.274046
C4bp__chr1	0.320253	0.320253	1	0.274046
C4bp-ps1__chr1	0.320253	0.320253	1	0.274046
C630028M04Rik__chr4	0.320253	0.320253	1	0.274046
C630031E19Rik__chr12	0.320253	0.320253	1	0.274046
C730002L08Rik__chr19	0.320253	0.320253	1	0.274046
C730027H18Rik__chr10	0.320253	0.320253	1	0.274046
C77370__chrX	0.320253	0.320253	1	0.274046
C87198__chr12	0.320253	0.320253	1	0.274046
C8g__chr2	0.320253	0.320253	1	0.274046
C9__chr15	0.320253	0.320253	1	0.274046
Cabp4__chr19	0.320253	0.320253	1	0.274046
Cabp7__chr11	0.320253	0.320253	1	0.274046
Cabs1__chr5	0.320253	0.320253	1	0.274046
Cachd1__chr4	0.320253	0.320253	1	0.274046
Cacna1b__chr2	0.320253	0.320253	1	0.274046
Cacna1e__chr1	0.320253	0.320253	1	0.274046
Cacna1g__chr11	0.320253	0.320253	1	0.274046
Cacna2d2__chr9	0.320253	0.320253	1	0.274046
Cacna2d3__chr14	0.320253	0.320253	1	0.274046
Cacng1__chr11	0.320253	0.320253	1	0.274046
Cacng5__chr11	0.320253	0.320253	1	0.274046
Cacng7__chr7	0.320253	0.320253	1	0.274046
Cadps__chr14	0.320253	0.320253	1	0.274046
Cadps2__chr6	0.320253	0.320253	1	0.274046
Calb1__chr4	0.320253	0.320253	1	0.274046
Calb2__chr8	0.320253	0.320253	1	0.274046
Calca__chr7	0.320253	0.320253	1	0.274046
Calcoco2__chr11	0.320253	0.320253	1	0.274046
Calcr__chr6	0.320253	0.320253	1	0.274046
Calm5__chr13	0.320253	0.320253	1	0.274046
Calml3__chr13	0.320253	0.320253	1	0.274046
Caln1__chr5	0.320253	0.320253	1	0.274046
Calr4__chr4	0.320253	0.320253	1	0.274046
Camk1g__chr1	0.320253	0.320253	1	0.274046
Camkv__chr9	0.320253	0.320253	1	0.274046
Capn12__chr7	0.320253	0.320253	1	0.274046
Capn13__chr17	0.320253	0.320253	1	0.274046
Capn3__chr2	0.320253	0.320253	1	0.274046
Capn8__chr1	0.320253	0.320253	1	0.274046
Capn9__chr8	0.320253	0.320253	1	0.274046
Caps2__chr10	0.320253	0.320253	1	0.274046
Capza3__chr6	0.320253	0.320253	1	0.274046
Car1__chr3	0.320253	0.320253	1	0.274046
Car10__chr11	0.320253	0.320253	1	0.274046
Cartpt__chr13	0.320253	0.320253	1	0.274046
Caskin1__chr17	0.320253	0.320253	1	0.274046
Casp14__chr10	0.320253	0.320253	1	0.274046
Catsper1__chr19	0.320253	0.320253	1	0.274046
Catsper4__chr4	0.320253	0.320253	1	0.274046
Catsperg2__chr7	0.320253	0.320253	1	0.274046
Cblc__chr7	0.320253	0.320253	1	0.274046
Cbln1__chr8	0.320253	0.320253	1	0.274046
Cbln2__chr18	0.320253	0.320253	1	0.274046
Cbln4__chr2	0.320253	0.320253	1	0.274046
Cbs__chr17	0.320253	0.320253	1	0.274046
Ccdc105__chr10	0.320253	0.320253	1	0.274046
Ccdc108__chr1	0.320253	0.320253	1	0.274046
Ccdc11__chr18	0.320253	0.320253	1	0.274046
Ccdc113__chr8	0.320253	0.320253	1	0.274046
Ccdc121__chr1	0.320253	0.320253	1	0.274046
Ccdc129__chr6	0.320253	0.320253	1	0.274046
Ccdc13__chr9	0.320253	0.320253	1	0.274046
Ccdc135__chr8	0.320253	0.320253	1	0.274046
Ccdc138__chr10	0.320253	0.320253	1	0.274046
Ccdc142__chr6	0.320253	0.320253	1	0.274046
Ccdc144b__chr3	0.320253	0.320253	1	0.274046
Ccdc147__chr19	0.320253	0.320253	1	0.274046
Ccdc152__chr15	0.320253	0.320253	1	0.274046
Ccdc153__chr9	0.320253	0.320253	1	0.274046
Ccdc155__chr7	0.320253	0.320253	1	0.274046
Ccdc159__chr9	0.320253	0.320253	1	0.274046
Ccdc160__chrX	0.320253	0.320253	1	0.274046
Ccdc172__chr19	0.320253	0.320253	1	0.274046
Ccdc175__chr12	0.320253	0.320253	1	0.274046
Ccdc176__chr12	0.320253	0.320253	1	0.274046
Ccdc178__chr18	0.320253	0.320253	1	0.274046
Ccdc24__chr4	0.320253	0.320253	1	0.274046
Ccdc27__chr4	0.320253	0.320253	1	0.274046
Ccdc33__chr9	0.320253	0.320253	1	0.274046
Ccdc37__chr6	0.320253	0.320253	1	0.274046
Ccdc42__chr11	0.320253	0.320253	1	0.274046
Ccdc42b__chr5	0.320253	0.320253	1	0.274046
Ccdc54__chr16	0.320253	0.320253	1	0.274046
Ccdc63__chr5	0.320253	0.320253	1	0.274046
Ccdc64__chr5	0.320253	0.320253	1	0.274046
Ccdc64b__chr17	0.320253	0.320253	1	0.274046
Ccdc65__chr15	0.320253	0.320253	1	0.274046
Ccdc7__chr8	0.320253	0.320253	1	0.274046
Ccdc70__chr8	0.320253	0.320253	1	0.274046
Ccdc74a__chr16	0.320253	0.320253	1	0.274046
Ccdc79__chr8	0.320253	0.320253	1	0.274046
Ccdc8__chr7	0.320253	0.320253	1	0.274046
Ccdc81__chr7	0.320253	0.320253	1	0.274046
Ccdc83__chr7	0.320253	0.320253	1	0.274046
Ccdc85c__chr12	0.320253	0.320253	1	0.274046
Ccdc89__chr7	0.320253	0.320253	1	0.274046
Ccdc96__chr5	0.320253	0.320253	1	0.274046
Cck__chr9	0.320253	0.320253	1	0.274046
Cckbr__chr7	0.320253	0.320253	1	0.274046
Ccl20__chr1	0.320253	0.320253	1	0.274046
Ccl28__chr13	0.320253	0.320253	1	0.274046
Ccnb1ip1__chr14	0.320253	0.320253	1	0.274046
Ccnb3__chrX	0.320253	0.320253	1	0.274046
Ccr4__chr9	0.320253	0.320253	1	0.274046
Ccr6__chr17	0.320253	0.320253	1	0.274046
Ccr7__chr11	0.320253	0.320253	1	0.274046
Ccr8__chr9	0.320253	0.320253	1	0.274046
Ccser1__chr6	0.320253	0.320253	1	0.274046
Cct8l1__chr5	0.320253	0.320253	1	0.274046
Cd160__chr3	0.320253	0.320253	1	0.274046
Cd164l2__chr4	0.320253	0.320253	1	0.274046
Cd209e__chr8	0.320253	0.320253	1	0.274046
Cd27__chr6	0.320253	0.320253	1	0.274046
Cd300e__chr11	0.320253	0.320253	1	0.274046
Cd3e__chr9	0.320253	0.320253	1	0.274046
Cd3g__chr9	0.320253	0.320253	1	0.274046
Cd40lg__chrX	0.320253	0.320253	1	0.274046
Cd5__chr19	0.320253	0.320253	1	0.274046
Cd8b1__chr6	0.320253	0.320253	1	0.274046
Cd96__chr16	0.320253	0.320253	1	0.274046
Cdh15__chr8	0.320253	0.320253	1	0.274046
Cdh18__chr15	0.320253	0.320253	1	0.274046
Cdh19__chr1	0.320253	0.320253	1	0.274046
Cdh20__chr1	0.320253	0.320253	1	0.274046
Cdh22__chr2	0.320253	0.320253	1	0.274046
Cdh24__chr14	0.320253	0.320253	1	0.274046
Cdh26__chr2	0.320253	0.320253	1	0.274046
Cdh6__chr15	0.320253	0.320253	1	0.274046
Cdh8__chr8	0.320253	0.320253	1	0.274046
Cdh9__chr15	0.320253	0.320253	1	0.274046
Cdhr1__chr14	0.320253	0.320253	1	0.274046
Cdk5r2__chr1	0.320253	0.320253	1	0.274046
Cdkl1__chr12	0.320253	0.320253	1	0.274046
Cdsn__chr17	0.320253	0.320253	1	0.274046
Cdx1__chr18	0.320253	0.320253	1	0.274046
Cdx2__chr5	0.320253	0.320253	1	0.274046
Cdx4__chrX	0.320253	0.320253	1	0.274046
Ceacam-ps1__chr7	0.320253	0.320253	1	0.274046
Ceacam14__chr7	0.320253	0.320253	1	0.274046
Ceacam18__chr7	0.320253	0.320253	1	0.274046
Ceacam2__chr7	0.320253	0.320253	1	0.274046
Ceacam20__chr7	0.320253	0.320253	1	0.274046
Ceacam3__chr7	0.320253	0.320253	1	0.274046
Celf6__chr9	0.320253	0.320253	1	0.274046
Cer1__chr4	0.320253	0.320253	1	0.274046
Cers3__chr7	0.320253	0.320253	1	0.274046
Ces1a__chr8	0.320253	0.320253	1	0.274046
Ces1b__chr8	0.320253	0.320253	1	0.274046
Ces1e__chr8	0.320253	0.320253	1	0.274046
Ces1g__chr8	0.320253	0.320253	1	0.274046
Ces2a__chr8	0.320253	0.320253	1	0.274046
Ces2b__chr8	0.320253	0.320253	1	0.274046
Ces2d-ps__chr8	0.320253	0.320253	1	0.274046
Ces2e__chr8	0.320253	0.320253	1	0.274046
Ces3b__chr8	0.320253	0.320253	1	0.274046
Ces5a__chr8	0.320253	0.320253	1	0.274046
Cfc1__chr1	0.320253	0.320253	1	0.274046
Cfd__chr10	0.320253	0.320253	1	0.274046
Cfi__chr3	0.320253	0.320253	1	0.274046
Cftr__chr6	0.320253	0.320253	1	0.274046
Cga__chr4	0.320253	0.320253	1	0.274046
Chga__chr12	0.320253	0.320253	1	0.274046
Chi3l1__chr1	0.320253	0.320253	1	0.274046
Chia__chr3	0.320253	0.320253	1	0.274046
Chit1__chr1	0.320253	0.320253	1	0.274046
Chmp4c__chr3	0.320253	0.320253	1	0.274046
Chodl__chr16	0.320253	0.320253	1	0.274046
Chrdl1__chrX	0.320253	0.320253	1	0.274046
Chrdl2__chr7	0.320253	0.320253	1	0.274046
Chrm5__chr2	0.320253	0.320253	1	0.274046
Chrna10__chr7	0.320253	0.320253	1	0.274046
Chrna4__chr2	0.320253	0.320253	1	0.274046
Chrna7__chr7	0.320253	0.320253	1	0.274046
Chrna9__chr5	0.320253	0.320253	1	0.274046
Chrnb3__chr8	0.320253	0.320253	1	0.274046
Chrnd__chr1	0.320253	0.320253	1	0.274046
Chst13__chr6	0.320253	0.320253	1	0.274046
Chst5__chr8	0.320253	0.320253	1	0.274046
Chst8__chr7	0.320253	0.320253	1	0.274046
Cib4__chr5	0.320253	0.320253	1	0.274046
Cideb__chr14	0.320253	0.320253	1	0.274046
Cidec__chr6	0.320253	0.320253	1	0.274046
Cilp2__chr8	0.320253	0.320253	1	0.274046
CK137956__chr4	0.320253	0.320253	1	0.274046
Ckmt1__chr2	0.320253	0.320253	1	0.274046
Clca3__chr3	0.320253	0.320253	1	0.274046
Clca4__chr3	0.320253	0.320253	1	0.274046
Clca5__chr3	0.320253	0.320253	1	0.274046
Clcn1__chr6	0.320253	0.320253	1	0.274046
Clcn6__chr4	0.320253	0.320253	1	0.274046
Clcnka__chr4	0.320253	0.320253	1	0.274046
Clcnkb__chr4	0.320253	0.320253	1	0.274046
Cldn10__chr14	0.320253	0.320253	1	0.274046
Cldn11__chr3	0.320253	0.320253	1	0.274046
Cldn16__chr16	0.320253	0.320253	1	0.274046
Cldn18__chr9	0.320253	0.320253	1	0.274046
Cldn19__chr4	0.320253	0.320253	1	0.274046
Cldn2__chrX	0.320253	0.320253	1	0.274046
Cldn22__chr8	0.320253	0.320253	1	0.274046
Cldn6__chr17	0.320253	0.320253	1	0.274046
Cldn7__chr11	0.320253	0.320253	1	0.274046
Cldn9__chr17	0.320253	0.320253	1	0.274046
Clec12b__chr6	0.320253	0.320253	1	0.274046
Clec18a__chr8	0.320253	0.320253	1	0.274046
Clec3a__chr8	0.320253	0.320253	1	0.274046
Clec4f__chr6	0.320253	0.320253	1	0.274046
Clec4g__chr8	0.320253	0.320253	1	0.274046
Clic3__chr2	0.320253	0.320253	1	0.274046
Clic6__chr16	0.320253	0.320253	1	0.274046
Clnk__chr5	0.320253	0.320253	1	0.274046
Clps__chr17	0.320253	0.320253	1	0.274046
Clrn2__chr5	0.320253	0.320253	1	0.274046
Clrn3__chr7	0.320253	0.320253	1	0.274046
Clvs1__chr4	0.320253	0.320253	1	0.274046
Cma1__chr14	0.320253	0.320253	1	0.274046
Cma2__chr14	0.320253	0.320253	1	0.274046
Cml2__chr6	0.320253	0.320253	1	0.274046
Cml5__chr6	0.320253	0.320253	1	0.274046
Cmtm2b__chr8	0.320253	0.320253	1	0.274046
Cndp1__chr18	0.320253	0.320253	1	0.274046
Cnga1__chr5	0.320253	0.320253	1	0.274046
Cnga2__chrX	0.320253	0.320253	1	0.274046
Cngb3__chr4	0.320253	0.320253	1	0.274046
Cnih2__chr19	0.320253	0.320253	1	0.274046
Cnih3__chr1	0.320253	0.320253	1	0.274046
Cnksr2__chrX	0.320253	0.320253	1	0.274046
Cnpy1__chr5	0.320253	0.320253	1	0.274046
Cnr1__chr4	0.320253	0.320253	1	0.274046
Cntn1__chr15	0.320253	0.320253	1	0.274046
Cntn3__chr6	0.320253	0.320253	1	0.274046
Cntn5__chr9	0.320253	0.320253	1	0.274046
Cntn6__chr6	0.320253	0.320253	1	0.274046
Cntnap3__chr13	0.320253	0.320253	1	0.274046
Cntnap4__chr8	0.320253	0.320253	1	0.274046
Cntnap5a__chr1	0.320253	0.320253	1	0.274046
Cntnap5b__chr1	0.320253	0.320253	1	0.274046
Coch__chr12	0.320253	0.320253	1	0.274046
Col10a1__chr10	0.320253	0.320253	1	0.274046
Col13a1__chr10	0.320253	0.320253	1	0.274046
Col17a1__chr19	0.320253	0.320253	1	0.274046
Col24a1__chr3	0.320253	0.320253	1	0.274046
Col26a1__chr5	0.320253	0.320253	1	0.274046
Col2a1__chr15	0.320253	0.320253	1	0.274046
Col4a3__chr1	0.320253	0.320253	1	0.274046
Col4a6__chrX	0.320253	0.320253	1	0.274046
Col6a4__chr9	0.320253	0.320253	1	0.274046
Col7a1__chr9	0.320253	0.320253	1	0.274046
Col9a2__chr4	0.320253	0.320253	1	0.274046
Colec10__chr15	0.320253	0.320253	1	0.274046
Coro6__chr11	0.320253	0.320253	1	0.274046
Cort__chr4	0.320253	0.320253	1	0.274046
Cox7b2__chr5	0.320253	0.320253	1	0.274046
Cox8c__chr12	0.320253	0.320253	1	0.274046
Cpa2__chr6	0.320253	0.320253	1	0.274046
Cpa3__chr3	0.320253	0.320253	1	0.274046
Cpa4__chr6	0.320253	0.320253	1	0.274046
Cpa5__chr6	0.320253	0.320253	1	0.274046
Cpa6__chr1	0.320253	0.320253	1	0.274046
Cpb1__chr3	0.320253	0.320253	1	0.274046
Cpb2__chr14	0.320253	0.320253	1	0.274046
Cplx1__chr5	0.320253	0.320253	1	0.274046
Cplx4__chr18	0.320253	0.320253	1	0.274046
Cpn1__chr19	0.320253	0.320253	1	0.274046
Cpne4__chr9	0.320253	0.320253	1	0.274046
Cpne5__chr17	0.320253	0.320253	1	0.274046
Cpne6__chr14	0.320253	0.320253	1	0.274046
Cpne7__chr8	0.320253	0.320253	1	0.274046
Cps1__chr1	0.320253	0.320253	1	0.274046
Cpsf4l__chr11	0.320253	0.320253	1	0.274046
Cpt1b__chr15	0.320253	0.320253	1	0.274046
Cpvl__chr6	0.320253	0.320253	1	0.274046
Cpxcr1__chrX	0.320253	0.320253	1	0.274046
Crabp1__chr9	0.320253	0.320253	1	0.274046
Crabp2__chr3	0.320253	0.320253	1	0.274046
Crb2__chr2	0.320253	0.320253	1	0.274046
Crip3__chr17	0.320253	0.320253	1	0.274046
Crisp1__chr17	0.320253	0.320253	1	0.274046
Crisp2__chr17	0.320253	0.320253	1	0.274046
Crisp4__chr1	0.320253	0.320253	1	0.274046
Crmp1__chr5	0.320253	0.320253	1	0.274046
Crtac1__chr19	0.320253	0.320253	1	0.274046
Crtam__chr9	0.320253	0.320253	1	0.274046
Crxos1__chr7	0.320253	0.320253	1	0.274046
Cryba1__chr11	0.320253	0.320253	1	0.274046
Cryba2__chr1	0.320253	0.320253	1	0.274046
Crybb2__chr5	0.320253	0.320253	1	0.274046
Crybb3__chr5	0.320253	0.320253	1	0.274046
Crygc__chr1	0.320253	0.320253	1	0.274046
Crygd__chr1	0.320253	0.320253	1	0.274046
Crygf__chr1	0.320253	0.320253	1	0.274046
Crygn__chr5	0.320253	0.320253	1	0.274046
Crygs__chr16	0.320253	0.320253	1	0.274046
Crym__chr7	0.320253	0.320253	1	0.274046
Csf2__chr11	0.320253	0.320253	1	0.274046
Csl__chr10	0.320253	0.320253	1	0.274046
Csmd1__chr8	0.320253	0.320253	1	0.274046
Csn1s1__chr5	0.320253	0.320253	1	0.274046
Csn1s2a__chr5	0.320253	0.320253	1	0.274046
Csn1s2b__chr5	0.320253	0.320253	1	0.274046
Csn2__chr5	0.320253	0.320253	1	0.274046
Csn3__chr5	0.320253	0.320253	1	0.274046
Cspg5__chr9	0.320253	0.320253	1	0.274046
Cst11__chr2	0.320253	0.320253	1	0.274046
Cst8__chr2	0.320253	0.320253	1	0.274046
Cst9__chr2	0.320253	0.320253	1	0.274046
Ctf2__chr7	0.320253	0.320253	1	0.274046
Ctla4__chr1	0.320253	0.320253	1	0.274046
Ctnna2__chr6	0.320253	0.320253	1	0.274046
[truncated: 18,146 more rows]

## Sheet: Cluster 5
CLUSTER 5
GENEID	mean non cluster	mean cluster	fold change	pvalue
Ctsb__chr14	26.7217	4.35316	0.162907	5.85231e-08
Apoe__chr7	17.9582	3.05696	0.170226	1.77932e-05
Lyz1__chr10	24.2007	8.28673	0.342417	0.000127803
Ftl1__chr7	27.0885	10.7123	0.395454	0.000150809
Actb__chr5	16.4063	31.2401	1.90414	0.000409339
Fth1__chr19	20.2336	7.99967	0.395366	0.000653587
Spp1__chr5	10.5767	3.09264	0.2924	0.00671287
Ctsd__chr7	6.91497	1.55263	0.224532	0.00783211
Sepp1__chr15	4.61555	0.990006	0.214493	0.0098776
Gpnmb__chr6	4.50114	0.168146	0.0373563	0.011076
Ctsl__chr13	4.22267	0.971741	0.230125	0.0146361
Ctla2a__chr13	0.236221	1.4291	6.04982	0.0238671
Tm4sf1__chr3	0.253121	1.48569	5.86951	0.0271036
Ctss__chr3	7.08896	2.43377	0.343319	0.0276416
Psap__chr10	8.54184	3.58724	0.41996	0.029161
Itm2b__chr14	5.12957	1.54361	0.300924	0.036224
Grn__chr11	5.12505	1.8013	0.351469	0.0363614
C1qc__chr4	5.08652	1.86633	0.366917	0.0375531
S100a9__chr3	0.310796	1.87473	6.03204	0.0393577
Col4a2__chr8	0.337651	1.09655	3.24758	0.0456517
Col4a1__chr8	0.340808	1.61442	4.73704	0.0464146
Gsr__chr8	0.353178	1.04033	2.94563	0.0494478
Fabp5__chr3	2.90018	0.41492	0.143067	0.0549738
Ly6a__chr15	0.382871	1.17251	3.06242	0.0570085
Pf4__chr5	4.57099	1.78883	0.391343	0.0575789
Mir5109__chr5	2.71533	5.40386	1.99013	0.0579118
Gapdh__chr6	1.44248	3.28922	2.28025	0.0585985
Ybx3__chr6	0.396488	1.09778	2.76875	0.0606018
Tgfbi__chr13	2.10453	4.7023	2.23437	0.0625277
Mpeg1__chr19	2.70811	0.619707	0.228834	0.0666215
S100a8__chr3	0.436125	1.67304	3.83615	0.0714801
Tgm2__chr2	0.442402	1.01472	2.29365	0.0732568
Clu__chr14	0.458384	1.60039	3.49136	0.0778442
Wdr92__chr11	1.61315	3.79555	2.35288	0.0805953
Il1b__chr2	1.00396	2.35018	2.3409	0.0810055
Actg1__chr11	6.79224	10.4796	1.54288	0.0842719
S100a6__chr3	1.66156	3.41704	2.05652	0.0874817
Ccl12__chr11	0.502655	1.20245	2.39219	0.0909962
Actn4__chr7	0.502905	1.02784	2.04381	0.091072
Rbm3__chrX	1.05775	2.0923	1.97806	0.0911974
Fxyd5__chr7	1.06338	2.06773	1.94449	0.0922923
Pkm__chr9	3.11242	5.04153	1.61981	0.0955957
C1qb__chr4	5.30075	2.59982	0.490462	0.101395
Lgals3__chr14	5.29926	2.3461	0.442722	0.101499
Sparc__chr11	1.11037	2.92444	2.63376	0.101651
Rpl38__chr11	1.75611	3.091	1.76014	0.101715
Myh9__chr15	0.539699	1.13162	2.09676	0.102458
Rps8__chr4	2.4761	4.09831	1.65515	0.105588
Akr1a1__chr4	2.21254	0.937292	0.423627	0.109379
Igfbp7__chr5	0.565129	1.46419	2.59089	0.110542
Myadm__chr7	0.566239	1.12702	1.99036	0.110899
Cd52__chr4	1.16424	2.26522	1.94566	0.112822
Tagln2__chr1	1.16435	2.13722	1.83555	0.112844
Cebpb__chr2	1.1694	2.17412	1.85918	0.113913
Eif5a__chr11	1.84917	3.12038	1.68745	0.116688
Rps15__chr10	1.19434	2.23824	1.87404	0.119256
Clec7a__chr6	0.59708	1.22749	2.05581	0.120925
Emb__chr13	0.598877	1.00378	1.67611	0.121515
H2-D1__chr17	3.62389	1.9937	0.550157	0.123283
Arg1__chr10	3.62086	1.96994	0.544051	0.123575
Ifitm3__chr7	1.21678	2.08839	1.71632	0.12414
Cd68__chr11	2.05367	0.655727	0.319295	0.12822
Cmip__chr8	0.623583	1.00471	1.61119	0.129709
Srgn__chr10	4.17609	6.20223	1.48518	0.12971
Hsp90ab1__chr17	1.92921	3.72968	1.93327	0.130284
Cotl1__chr8	1.25474	2.05232	1.63565	0.132562
S100a4__chr3	1.25697	2.28851	1.82065	0.133063
Lmna__chr3	0.642068	1.09789	1.70993	0.135922
Rpl13__chr8	2.71735	4.05915	1.49379	0.139616
Mrc1__chr2	1.96651	0.887856	0.451487	0.139902
Dynll1__chr5	0.654683	1.02335	1.56312	0.140198
Chi3l3__chr3	0.658874	1.17148	1.778	0.141625
Nfkbia__chr12	0.663017	1.20932	1.82397	0.143039
Rps6__chr4	2.74017	4.03499	1.47253	0.143058
Btg1__chr10	0.663954	1.04151	1.56864	0.14336
Plin2__chr4	1.91759	0.966015	0.503766	0.146919
Rps19__chr7	1.32936	2.01068	1.51252	0.149667
Hnrnpf__chr6	0.683303	1.17848	1.72468	0.150005
Nr4a1__chr15	0.684464	1.10486	1.6142	0.150405
Serpind1__chr16	0.164695	0.240139	1.45808	0.151844
Tmem178b__chr6	0.164695	0.209403	1.27146	0.151844
Gm11190__chr11	0.164695	0.207641	1.26076	0.151844
Ppl__chr16	0.164695	0.206758	1.25539	0.151844
Mmrn1__chr6	0.164695	0.203804	1.23746	0.151844
Gm4850__chr1	0.164695	0.202417	1.22904	0.151844
Gm5129__chr5	0.164695	0.201816	1.22539	0.151844
Hecw1__chr13	0.164695	0.200196	1.21555	0.151844
Krt18__chr15	0.164695	0.20015	1.21528	0.151844
Tlx1__chr19	0.164695	0.198374	1.20449	0.151844
9430069I07Rik__chr15	0.164695	0.194248	1.17944	0.151844
Ccna1__chr3	0.164695	0.194248	1.17944	0.151844
Gpr20__chr15	0.164695	0.194248	1.17944	0.151844
Lhcgr__chr17	0.164695	0.194248	1.17944	0.151844
Mybpc1__chr10	0.164695	0.194248	1.17944	0.151844
Ttll13__chr7	0.164695	0.194248	1.17944	0.151844
4933408N05Rik__chr8	0.164695	0.19107	1.16014	0.151844
Cckar__chr5	0.164695	0.19107	1.16014	0.151844
Cd200r3__chr16	0.164695	0.1895	1.15061	0.151844
Tfap2b__chr1	0.164695	0.1895	1.15061	0.151844
Gpr137c__chr14	0.164695	0.188253	1.14304	0.151844
F12__chr13	0.164695	0.187629	1.13925	0.151844
Nefm__chr14	0.164695	0.187629	1.13925	0.151844
Spt1__chr15	0.164695	0.187629	1.13925	0.151844
Ly6i__chr15	0.164695	0.187596	1.13905	0.151844
A330009N23Rik__chr15	0.164695	0.185449	1.12601	0.151844
Rab37__chr11	0.164695	0.185391	1.12566	0.151844
Sp7__chr15	0.164695	0.185391	1.12566	0.151844
2610034M16Rik__chr17	0.164695	0.181535	1.10225	0.151844
Dmrt1__chr19	0.164695	0.181535	1.10225	0.151844
Klk10__chr7	0.164695	0.181535	1.10225	0.151844
Tacstd2__chr6	0.164695	0.18138	1.1013	0.151844
9030619P08Rik__chr15	0.164695	0.181026	1.09916	0.151844
Slc25a29__chr12	0.164695	0.18082	1.0979	0.151844
Clca6__chr3	0.164695	0.180548	1.09625	0.151844
Snora81__chr16	0.164695	0.180317	1.09485	0.151844
Vmn1r66__chr7	0.164695	0.180279	1.09462	0.151844
A4gnt__chr9	0.164695	0.180119	1.09365	0.151844
Mir142__chr11	0.164695	0.180119	1.09365	0.151844
Slc7a3__chrX	0.164695	0.180119	1.09365	0.151844
Efna4__chr3	0.164695	0.178699	1.08503	0.151844
Mapk8ip1__chr2	0.164695	0.178699	1.08503	0.151844
4930441O14Rik__chr13	0.164695	0.177834	1.07977	0.151844
Dlk2__chr17	0.164695	0.177834	1.07977	0.151844
Zdhhc15__chrX	0.164695	0.177834	1.07977	0.151844
4933406F09Rik__chr14	0.164695	0.177098	1.0753	0.151844
Gdap1__chr1	0.164695	0.177098	1.0753	0.151844
Zfp354b__chr11	0.164695	0.177098	1.0753	0.151844
Gabrb1__chr5	0.164695	0.176592	1.07223	0.151844
Ankrd22__chr19	0.164695	0.1765	1.07167	0.151844
Gm13083__chr4	0.164695	0.1765	1.07167	0.151844
Olfr559__chr7	0.164695	0.176474	1.07152	0.151844
Tlr9__chr9	0.164695	0.176474	1.07152	0.151844
Ear2__chr14	0.164695	0.176044	1.0689	0.151844
Nckap5__chr1	0.164695	0.175417	1.0651	0.151844
Gpr115__chr17	0.164695	0.174983	1.06246	0.151844
Tex26__chr5	0.164695	0.174983	1.06246	0.151844
Myb__chr10	0.164695	0.174078	1.05697	0.151844
Snca__chr6	0.164695	0.173377	1.05271	0.151844
2900009J06Rik__chr1	0.164695	0.173186	1.05156	0.151844
Scarna3a__chr1	0.164695	0.173186	1.05156	0.151844
Usp43__chr11	0.164695	0.173186	1.05156	0.151844
Twist2__chr1	0.164695	0.17307	1.05085	0.151844
1700108F19Rik__chr14	0.164695	0.173038	1.05065	0.151844
Gm10941__chr10	0.164695	0.173038	1.05065	0.151844
Ccnjl__chr11	0.164695	0.171788	1.04306	0.151844
Lamc2__chr1	0.164695	0.171788	1.04306	0.151844
4933400C23Rik__chr9	0.164695	0.171265	1.03989	0.151844
Ano4__chr10	0.164695	0.171265	1.03989	0.151844
Cxx1a__chrX	0.164695	0.171265	1.03989	0.151844
Pcdhb18__chr18	0.164695	0.171265	1.03989	0.151844
Pdgfd__chr9	0.164695	0.171265	1.03989	0.151844
Dusp5__chr19	0.164695	0.170644	1.03612	0.151844
Foxb1__chr9	0.164695	0.170644	1.03612	0.151844
Gm10664__chr8	0.164695	0.170644	1.03612	0.151844
Gm11567__chr11	0.164695	0.170644	1.03612	0.151844
Gm166__chr7	0.164695	0.170644	1.03612	0.151844
Htr5a__chr5	0.164695	0.170644	1.03612	0.151844
Mrgpra2b__chr7	0.164695	0.170644	1.03612	0.151844
Slc17a4__chr13	0.164695	0.170644	1.03612	0.151844
Snora20__chr17	0.164695	0.170644	1.03612	0.151844
Zfp36l3__chrX	0.164695	0.170644	1.03612	0.151844
Alas2__chrX	0.164695	0.170598	1.03584	0.151844
Zfp457__chr13	0.164695	0.170598	1.03584	0.151844
C230035I16Rik__chr13	0.164695	0.170537	1.03547	0.151844
Crlf1__chr8	0.164695	0.170156	1.03316	0.151844
4933433G15Rik__chr9	0.164695	0.170095	1.03279	0.151844
BB123696__chr13	0.164695	0.170095	1.03279	0.151844
Dspp__chr5	0.164695	0.170095	1.03279	0.151844
Gm13807__chr2	0.164695	0.170095	1.03279	0.151844
Gm14634__chrX	0.164695	0.170095	1.03279	0.151844
Mrgprb1__chr7	0.164695	0.170095	1.03279	0.151844
Tgif2__chr2	0.164695	0.170095	1.03279	0.151844
9230116N13Rik__chr1	0.164695	0.169387	1.02848	0.151844
BC021614__chr19	0.164695	0.169387	1.02848	0.151844
Tmem132b__chr5	0.164695	0.169387	1.02848	0.151844
2900057B20Rik__chr18	0.164695	0.16938	1.02844	0.151844
Fam115a__chr6	0.164695	0.16938	1.02844	0.151844
Gm4956__chr1	0.164695	0.16938	1.02844	0.151844
Olfr170__chr16	0.164695	0.16938	1.02844	0.151844
4921513I03Rik__chr10	0.164695	0.169036	1.02635	0.151844
5930412G12Rik__chr5	0.164695	0.169036	1.02635	0.151844
Ccdc73__chr2	0.164695	0.169036	1.02635	0.151844
Hoxd9__chr2	0.164695	0.169036	1.02635	0.151844
Iqcf4__chr9	0.164695	0.169036	1.02635	0.151844
Nrip3__chr7	0.164695	0.169036	1.02635	0.151844
Pdzd4__chrX	0.164695	0.169036	1.02635	0.151844
9830107B12Rik__chr17	0.164695	0.168937	1.02576	0.151844
Btn1a1__chr13	0.164695	0.168937	1.02576	0.151844
Gpr179__chr11	0.164695	0.168937	1.02576	0.151844
4933401B06Rik__chrX	0.164695	0.1683	1.02189	0.151844
Apol11b__chr15	0.164695	0.1683	1.02189	0.151844
Ccdc60__chr5	0.164695	0.1683	1.02189	0.151844
Fcnb__chr2	0.164695	0.1683	1.02189	0.151844
Lce1g__chr3	0.164695	0.1683	1.02189	0.151844
Ppp1r14d__chr2	0.164695	0.1683	1.02189	0.151844
2310069B03Rik__chr6	0.164695	0.168194	1.02124	0.151844
Als2cr12__chr1	0.164695	0.168194	1.02124	0.151844
Ceacam5__chr7	0.164695	0.168194	1.02124	0.151844
Col22a1__chr15	0.164695	0.168194	1.02124	0.151844
Gm20139__chr10	0.164695	0.168194	1.02124	0.151844
Gm4971__chr7	0.164695	0.168194	1.02124	0.151844
Maneal__chr4	0.164695	0.168194	1.02124	0.151844
Ms4a13__chr19	0.164695	0.168194	1.02124	0.151844
Neurod6__chr6	0.164695	0.168194	1.02124	0.151844
Dpf3__chr12	0.164695	0.167883	1.01935	0.151844
Zfp428__chr7	0.164695	0.167883	1.01935	0.151844
1700102P08Rik__chr9	0.164695	0.167616	1.01773	0.151844
4931402G19Rik__chr2	0.164695	0.167616	1.01773	0.151844
Cited1__chrX	0.164695	0.167616	1.01773	0.151844
Fdx1l__chr9	0.164695	0.167616	1.01773	0.151844
Spns3__chr11	0.164695	0.167616	1.01773	0.151844
Tmem150b__chr7	0.164695	0.167616	1.01773	0.151844
1700019G17Rik__chr6	0.164695	0.167498	1.01702	0.151844
Bbox1__chr2	0.164695	0.167498	1.01702	0.151844
BC020402__chr10	0.164695	0.167498	1.01702	0.151844
Dbp__chr7	0.164695	0.167498	1.01702	0.151844
E130102H24Rik__chr4	0.164695	0.167498	1.01702	0.151844
Mep1a__chr17	0.164695	0.167498	1.01702	0.151844
Mir5129__chr2	0.164695	0.167498	1.01702	0.151844
Olfr631__chr7	0.164695	0.167498	1.01702	0.151844
Oosp1__chr19	0.164695	0.167498	1.01702	0.151844
Qrfp__chr2	0.164695	0.167498	1.01702	0.151844
4930519H02Rik__chr5	0.164695	0.167236	1.01542	0.151844
A930004D18Rik__chr2	0.164695	0.167236	1.01542	0.151844
Btbd11__chr10	0.164695	0.167236	1.01542	0.151844
D030040B21Rik__chr1	0.164695	0.167236	1.01542	0.151844
Oprd1__chr4	0.164695	0.167236	1.01542	0.151844
Snord1b__chr11	0.164695	0.167236	1.01542	0.151844
2900052N01Rik__chr9	0.164695	0.166854	1.01311	0.151844
D630013N20Rik__chr10	0.164695	0.166854	1.01311	0.151844
Gm13288__chr4	0.164695	0.166854	1.01311	0.151844
Gm1653__chr3	0.164695	0.166854	1.01311	0.151844
Lamp3__chr16	0.164695	0.166854	1.01311	0.151844
Slc4a9__chr18	0.164695	0.166854	1.01311	0.151844
1700025F22Rik__chr19	0.164695	0.166421	1.01048	0.151844
Atp6v1g3__chr1	0.164695	0.166421	1.01048	0.151844
Cntn4__chr6	0.164695	0.166421	1.01048	0.151844
Dab1__chr4	0.164695	0.166421	1.01048	0.151844
Dnahc17__chr11	0.164695	0.166421	1.01048	0.151844
Frmd3__chr4	0.164695	0.166421	1.01048	0.151844
Gdpd4__chr7	0.164695	0.166421	1.01048	0.151844
Gm2381__chr7	0.164695	0.166421	1.01048	0.151844
Gm3833__chr14	0.164695	0.166421	1.01048	0.151844
Guca1b__chr17	0.164695	0.166421	1.01048	0.151844
Lhx9__chr1	0.164695	0.166421	1.01048	0.151844
Snord92__chr17	0.164695	0.166421	1.01048	0.151844
Tinag__chr9	0.164695	0.166421	1.01048	0.151844
Tmem207__chr16	0.164695	0.166421	1.01048	0.151844
0610005C13Rik__chr7	0.164695	0.164695	1	0.151844
0610010B08Rik__chr2	0.164695	0.164695	1	0.151844
0610012H03Rik__chr2	0.164695	0.164695	1	0.151844
0610039K10Rik__chr2	0.164695	0.164695	1	0.151844
0610040F04Rik__chr6	0.164695	0.164695	1	0.151844
0610043K17Rik__chr4	0.164695	0.164695	1	0.151844
1110002L01Rik__chr12	0.164695	0.164695	1	0.151844
1110017D15Rik__chr4	0.164695	0.164695	1	0.151844
1110020A21Rik__chr17	0.164695	0.164695	1	0.151844
1110028F11Rik__chr11	0.164695	0.164695	1	0.151844
1110032F04Rik__chr3	0.164695	0.164695	1	0.151844
1110036E04Rik__chr9	0.164695	0.164695	1	0.151844
1190003J15Rik__chr7	0.164695	0.164695	1	0.151844
1190003K10Rik__chr13	0.164695	0.164695	1	0.151844
1300017J02Rik__chr9	0.164695	0.164695	1	0.151844
1500002O10Rik__chr2	0.164695	0.164695	1	0.151844
1500009C09Rik__chr15	0.164695	0.164695	1	0.151844
1500015L24Rik__chr19	0.164695	0.164695	1	0.151844
1500016L03Rik__chr11	0.164695	0.164695	1	0.151844
1500017E21Rik__chr19	0.164695	0.164695	1	0.151844
1600002D24Rik__chr16	0.164695	0.164695	1	0.151844
1600016N20Rik__chr7	0.164695	0.164695	1	0.151844
1600023N17Rik__chr5	0.164695	0.164695	1	0.151844
1700001J11Rik__chr9	0.164695	0.164695	1	0.151844
1700001L19Rik__chr13	0.164695	0.164695	1	0.151844
1700001O22Rik__chr2	0.164695	0.164695	1	0.151844
1700003C15Rik__chr5	0.164695	0.164695	1	0.151844
1700003D09Rik__chr11	0.164695	0.164695	1	0.151844
1700003E16Rik__chr6	0.164695	0.164695	1	0.151844
1700003F17Rik__chr11	0.164695	0.164695	1	0.151844
1700003H04Rik__chr3	0.164695	0.164695	1	0.151844
1700003L19Rik__chr16	0.164695	0.164695	1	0.151844
1700003M02Rik__chr4	0.164695	0.164695	1	0.151844
1700003P14Rik__chr13	0.164695	0.164695	1	0.151844
1700006A11Rik__chr3	0.164695	0.164695	1	0.151844
1700006E09Rik__chr11	0.164695	0.164695	1	0.151844
1700006F04Rik__chr14	0.164695	0.164695	1	0.151844
1700007B14Rik__chr8	0.164695	0.164695	1	0.151844
1700007G11Rik__chr5	0.164695	0.164695	1	0.151844
1700008F21Rik__chr8	0.164695	0.164695	1	0.151844
1700008I05Rik__chrX	0.164695	0.164695	1	0.151844
1700009C05Rik__chr6	0.164695	0.164695	1	0.151844
1700009N14Rik__chr4	0.164695	0.164695	1	0.151844
1700010B08Rik__chr2	0.164695	0.164695	1	0.151844
1700010D01Rik__chrX	0.164695	0.164695	1	0.151844
1700010I02Rik__chr3	0.164695	0.164695	1	0.151844
1700010J16Rik__chr10	0.164695	0.164695	1	0.151844
1700011E24Rik__chr17	0.164695	0.164695	1	0.151844
1700012B07Rik__chr11	0.164695	0.164695	1	0.151844
1700012I11Rik__chr15	0.164695	0.164695	1	0.151844
1700013G23Rik__chr11	0.164695	0.164695	1	0.151844
1700013H16Rik__chrX	0.164695	0.164695	1	0.151844
1700015E13Rik__chr1	0.164695	0.164695	1	0.151844
1700015F17Rik__chr5	0.164695	0.164695	1	0.151844
1700016C15Rik__chr1	0.164695	0.164695	1	0.151844
1700016H13Rik__chr5	0.164695	0.164695	1	0.151844
1700016L04Rik__chr10	0.164695	0.164695	1	0.151844
1700016L21Rik__chr1	0.164695	0.164695	1	0.151844
1700017D01Rik__chr19	0.164695	0.164695	1	0.151844
1700017G19Rik__chr3	0.164695	0.164695	1	0.151844
1700017J07Rik__chr2	0.164695	0.164695	1	0.151844
1700017N19Rik__chr10	0.164695	0.164695	1	0.151844
1700018A04Rik__chr13	0.164695	0.164695	1	0.151844
1700018B08Rik__chr8	0.164695	0.164695	1	0.151844
1700018B24Rik__chr3	0.164695	0.164695	1	0.151844
1700018C11Rik__chr4	0.164695	0.164695	1	0.151844
1700019B21Rik__chrX	0.164695	0.164695	1	0.151844
1700019G24Rik__chr6	0.164695	0.164695	1	0.151844
1700019L03Rik__chr2	0.164695	0.164695	1	0.151844
1700019M22Rik__chr12	0.164695	0.164695	1	0.151844
1700019N19Rik__chr19	0.164695	0.164695	1	0.151844
1700020D05Rik__chr19	0.164695	0.164695	1	0.151844
1700020M21Rik__chr9	0.164695	0.164695	1	0.151844
1700021F07Rik__chr2	0.164695	0.164695	1	0.151844
1700021N21Rik__chr4	0.164695	0.164695	1	0.151844
1700022A22Rik__chr15	0.164695	0.164695	1	0.151844
1700022I11Rik__chr4	0.164695	0.164695	1	0.151844
1700023C21Rik__chr11	0.164695	0.164695	1	0.151844
1700023E05Rik__chr5	0.164695	0.164695	1	0.151844
1700023F02Rik__chr10	0.164695	0.164695	1	0.151844
1700023F06Rik__chr11	0.164695	0.164695	1	0.151844
1700024B18Rik__chr14	0.164695	0.164695	1	0.151844
1700024F13Rik__chr13	0.164695	0.164695	1	0.151844
1700024G13Rik__chr14	0.164695	0.164695	1	0.151844
1700024P16Rik__chr4	0.164695	0.164695	1	0.151844
1700025B11Rik__chr15	0.164695	0.164695	1	0.151844
1700025M24Rik__chr5	0.164695	0.164695	1	0.151844
1700026D11Rik__chr2	0.164695	0.164695	1	0.151844
1700027A15Rik__chr1	0.164695	0.164695	1	0.151844
1700027F09Rik__chr5	0.164695	0.164695	1	0.151844
1700027I24Rik__chr9	0.164695	0.164695	1	0.151844
1700028B04Rik__chr7	0.164695	0.164695	1	0.151844
1700028K03Rik__chr5	0.164695	0.164695	1	0.151844
1700028M03Rik__chr3	0.164695	0.164695	1	0.151844
1700028P14Rik__chr19	0.164695	0.164695	1	0.151844
1700028P15Rik__chr2	0.164695	0.164695	1	0.151844
1700029B22Rik__chr7	0.164695	0.164695	1	0.151844
1700029I15Rik__chr2	0.164695	0.164695	1	0.151844
1700029M20Rik__chr4	0.164695	0.164695	1	0.151844
1700030F18Rik__chr15	0.164695	0.164695	1	0.151844
1700030L20Rik__chr3	0.164695	0.164695	1	0.151844
1700030M09Rik__chr8	0.164695	0.164695	1	0.151844
1700030N03Rik__chr19	0.164695	0.164695	1	0.151844
1700030O20Rik__chr10	0.164695	0.164695	1	0.151844
1700031A10Rik__chr17	0.164695	0.164695	1	0.151844
1700031F05Rik__chrX	0.164695	0.164695	1	0.151844
1700031M16Rik__chr15	0.164695	0.164695	1	0.151844
1700031P21Rik__chr12	0.164695	0.164695	1	0.151844
1700034E13Rik__chr18	0.164695	0.164695	1	0.151844
1700034I23Rik__chr3	0.164695	0.164695	1	0.151844
1700034J05Rik__chr6	0.164695	0.164695	1	0.151844
1700034P13Rik__chr1	0.164695	0.164695	1	0.151844
1700036G14Rik__chr3	0.164695	0.164695	1	0.151844
1700039E22Rik__chr19	0.164695	0.164695	1	0.151844
1700040N02Rik__chr2	0.164695	0.164695	1	0.151844
1700041M19Rik__chr16	0.164695	0.164695	1	0.151844
1700042B14Rik__chrX	0.164695	0.164695	1	0.151844
1700042G15Rik__chr4	0.164695	0.164695	1	0.151844
1700042O10Rik__chr11	0.164695	0.164695	1	0.151844
1700045H11Rik__chr4	0.164695	0.164695	1	0.151844
1700045I19Rik__chrX	0.164695	0.164695	1	0.151844
1700046C09Rik__chr11	0.164695	0.164695	1	0.151844
1700047E10Rik__chr14	0.164695	0.164695	1	0.151844
1700047L14Rik__chr5	0.164695	0.164695	1	0.151844
1700048M11Rik__chr16	0.164695	0.164695	1	0.151844
1700052I22Rik__chr12	0.164695	0.164695	1	0.151844
1700054A03Rik__chr19	0.164695	0.164695	1	0.151844
1700054M17Rik__chr2	0.164695	0.164695	1	0.151844
1700057G04Rik__chr9	0.164695	0.164695	1	0.151844
1700057H15Rik__chr4	0.164695	0.164695	1	0.151844
1700058G18Rik__chr10	0.164695	0.164695	1	0.151844
1700060C16Rik__chr6	0.164695	0.164695	1	0.151844
1700060C20Rik__chr2	0.164695	0.164695	1	0.151844
1700061F12Rik__chr2	0.164695	0.164695	1	0.151844
1700061I17Rik__chr3	0.164695	0.164695	1	0.151844
1700063A18Rik__chr1	0.164695	0.164695	1	0.151844
1700064J06Rik__chr10	0.164695	0.164695	1	0.151844
1700065I17Rik__chr18	0.164695	0.164695	1	0.151844
1700065J11Rik__chr6	0.164695	0.164695	1	0.151844
1700065O20Rik__chr18	0.164695	0.164695	1	0.151844
1700066B17Rik__chr1	0.164695	0.164695	1	0.151844
1700066J24Rik__chr4	0.164695	0.164695	1	0.151844
1700066N21Rik__chr5	0.164695	0.164695	1	0.151844
1700066O22Rik__chr18	0.164695	0.164695	1	0.151844
1700069L16Rik__chr5	0.164695	0.164695	1	0.151844
1700074H08Rik__chr13	0.164695	0.164695	1	0.151844
1700074P13Rik__chr6	0.164695	0.164695	1	0.151844
1700080E11Rik__chr9	0.164695	0.164695	1	0.151844
1700081H22Rik__chr7	0.164695	0.164695	1	0.151844
1700084C01Rik__chr1	0.164695	0.164695	1	0.151844
1700085B03Rik__chr5	0.164695	0.164695	1	0.151844
1700085C21Rik__chr12	0.164695	0.164695	1	0.151844
1700088E04Rik__chr15	0.164695	0.164695	1	0.151844
1700092E19Rik__chr13	0.164695	0.164695	1	0.151844
1700092K14Rik__chr11	0.164695	0.164695	1	0.151844
1700095B22Rik__chr3	0.164695	0.164695	1	0.151844
1700101E01Rik__chr2	0.164695	0.164695	1	0.151844
1700104A03Rik__chr9	0.164695	0.164695	1	0.151844
1700105P06Rik__chr19	0.164695	0.164695	1	0.151844
1700108J01Rik__chr14	0.164695	0.164695	1	0.151844
1700109F18Rik__chr2	0.164695	0.164695	1	0.151844
1700109G14Rik__chr14	0.164695	0.164695	1	0.151844
1700109G15Rik__chr11	0.164695	0.164695	1	0.151844
1700110C19Rik__chr17	0.164695	0.164695	1	0.151844
1700110M21Rik__chr14	0.164695	0.164695	1	0.151844
1700111N16Rik__chrX	0.164695	0.164695	1	0.151844
1700112H15Rik__chr1	0.164695	0.164695	1	0.151844
1700112J05Rik__chr5	0.164695	0.164695	1	0.151844
1700113H08Rik__chr10	0.164695	0.164695	1	0.151844
1700119H24Rik__chr16	0.164695	0.164695	1	0.151844
1700120E14Rik__chr18	0.164695	0.164695	1	0.151844
1700121N20Rik__chr12	0.164695	0.164695	1	0.151844
1700122O11Rik__chr17	0.164695	0.164695	1	0.151844
1700123K08Rik__chr5	0.164695	0.164695	1	0.151844
1700125G02Rik__chr4	0.164695	0.164695	1	0.151844
1700125G22Rik__chr3	0.164695	0.164695	1	0.151844
1700125H20Rik__chr11	0.164695	0.164695	1	0.151844
1700128A07Rik__chr14	0.164695	0.164695	1	0.151844
1700129C05Rik__chr14	0.164695	0.164695	1	0.151844
1810008I18Rik__chr7	0.164695	0.164695	1	0.151844
1810012K16Rik__chr8	0.164695	0.164695	1	0.151844
1810018F18Rik__chr19	0.164695	0.164695	1	0.151844
1810019J16Rik__chr4	0.164695	0.164695	1	0.151844
1810020O05Rik__chr6	0.164695	0.164695	1	0.151844
1810035I16Rik__chr4	0.164695	0.164695	1	0.151844
1810046K07Rik__chr9	0.164695	0.164695	1	0.151844
1810065E05Rik__chr11	0.164695	0.164695	1	0.151844
2010001E11Rik__chr10	0.164695	0.164695	1	0.151844
2010003K11Rik__chr19	0.164695	0.164695	1	0.151844
2010009K17Rik__chr2	0.164695	0.164695	1	0.151844
2010010A06Rik__chr18	0.164695	0.164695	1	0.151844
2010106E10Rik__chrX	0.164695	0.164695	1	0.151844
2010107G12Rik__chr6	0.164695	0.164695	1	0.151844
2010107G23Rik__chr10	0.164695	0.164695	1	0.151844
2010109A12Rik__chr5	0.164695	0.164695	1	0.151844
2010300C02Rik__chr1	0.164695	0.164695	1	0.151844
2210409E12Rik__chr11	0.164695	0.164695	1	0.151844
2210414B05Rik__chr4	0.164695	0.164695	1	0.151844
2210417A02Rik__chr5	0.164695	0.164695	1	0.151844
2210420H20Rik__chr18	0.164695	0.164695	1	0.151844
2300002M23Rik__chr17	0.164695	0.164695	1	0.151844
2300003K06Rik__chr11	0.164695	0.164695	1	0.151844
2300005B03Rik__chr15	0.164695	0.164695	1	0.151844
2310001K24Rik__chr2	0.164695	0.164695	1	0.151844
2310002D06Rik__chr12	0.164695	0.164695	1	0.151844
2310002F09Rik__chr7	0.164695	0.164695	1	0.151844
2310005E17Rik__chr13	0.164695	0.164695	1	0.151844
2310007L24Rik__chr11	0.164695	0.164695	1	0.151844
2310014F07Rik__chr9	0.164695	0.164695	1	0.151844
2310015D24Rik__chr16	0.164695	0.164695	1	0.151844
2310016D03Rik__chr12	0.164695	0.164695	1	0.151844
2310020H05Rik__chr13	0.164695	0.164695	1	0.151844
2310030G06Rik__chr9	0.164695	0.164695	1	0.151844
2310034C09Rik__chr16	0.164695	0.164695	1	0.151844
2310043O21Rik__chr15	0.164695	0.164695	1	0.151844
2310057J18Rik__chr10	0.164695	0.164695	1	0.151844
2310061N02Rik__chr16	0.164695	0.164695	1	0.151844
2310065F04Rik__chr11	0.164695	0.164695	1	0.151844
2410017I17Rik__chr17	0.164695	0.164695	1	0.151844
2410137F16Rik__chr5	0.164695	0.164695	1	0.151844
2410137M14Rik__chr17	0.164695	0.164695	1	0.151844
2410141K09Rik__chr13	0.164695	0.164695	1	0.151844
2510003D18Rik__chr3	0.164695	0.164695	1	0.151844
2610017I09Rik__chr1	0.164695	0.164695	1	0.151844
2610027K06Rik__chr11	0.164695	0.164695	1	0.151844
2610028H24Rik__chr10	0.164695	0.164695	1	0.151844
2610035F20Rik__chr14	0.164695	0.164695	1	0.151844
2610100L16Rik__chr3	0.164695	0.164695	1	0.151844
2610204G22Rik__chr4	0.164695	0.164695	1	0.151844
2610206C17Rik__chr7	0.164695	0.164695	1	0.151844
2610316D01Rik__chr3	0.164695	0.164695	1	0.151844
2700046A07Rik__chr18	0.164695	0.164695	1	0.151844
2700081L22Rik__chr4	0.164695	0.164695	1	0.151844
2700086A05Rik__chr6	0.164695	0.164695	1	0.151844
2810007J24Rik__chr7	0.164695	0.164695	1	0.151844
2810011L19Rik__chr12	0.164695	0.164695	1	0.151844
2810029C07Rik__chr12	0.164695	0.164695	1	0.151844
2810032G03Rik__chr12	0.164695	0.164695	1	0.151844
2810404M03Rik__chr8	0.164695	0.164695	1	0.151844
2810405F15Rik__chr2	0.164695	0.164695	1	0.151844
2810459M11Rik__chr1	0.164695	0.164695	1	0.151844
2810468N07Rik__chr17	0.164695	0.164695	1	0.151844
2810471M01Rik__chr11	0.164695	0.164695	1	0.151844
2900011O08Rik__chr16	0.164695	0.164695	1	0.151844
2900055J20Rik__chr18	0.164695	0.164695	1	0.151844
3010001F23Rik__chrX	0.164695	0.164695	1	0.151844
3100003L05Rik__chr7	0.164695	0.164695	1	0.151844
3110009F21Rik__chr12	0.164695	0.164695	1	0.151844
3110015C05Rik__chr13	0.164695	0.164695	1	0.151844
3110035E14Rik__chr1	0.164695	0.164695	1	0.151844
3110039I08Rik__chr9	0.164695	0.164695	1	0.151844
3110045C21Rik__chr1	0.164695	0.164695	1	0.151844
3110082J24Rik__chr5	0.164695	0.164695	1	0.151844
3200001D21Rik__chr12	0.164695	0.164695	1	0.151844
3830417A13Rik__chrX	0.164695	0.164695	1	0.151844
3930402G23Rik__chr8	0.164695	0.164695	1	0.151844
4632427E13Rik__chr7	0.164695	0.164695	1	0.151844
4632428C04Rik__chr16	0.164695	0.164695	1	0.151844
4732456N10Rik__chr15	0.164695	0.164695	1	0.151844
4732490B19Rik__chr11	0.164695	0.164695	1	0.151844
4833403I15Rik__chr18	0.164695	0.164695	1	0.151844
4833423E24Rik__chr2	0.164695	0.164695	1	0.151844
4833424O15Rik__chr3	0.164695	0.164695	1	0.151844
4921506M07Rik__chr12	0.164695	0.164695	1	0.151844
4921507L20Rik__chr2	0.164695	0.164695	1	0.151844
4921507P07Rik__chr6	0.164695	0.164695	1	0.151844
4921508D12Rik__chr2	0.164695	0.164695	1	0.151844
4921509C19Rik__chr2	0.164695	0.164695	1	0.151844
4921509O07Rik__chr13	0.164695	0.164695	1	0.151844
4921511C10Rik__chr3	0.164695	0.164695	1	0.151844
4921511C20Rik__chrX	0.164695	0.164695	1	0.151844
4921511H03Rik__chr5	0.164695	0.164695	1	0.151844
4921511I17Rik__chr12	0.164695	0.164695	1	0.151844
4921517D22Rik__chr13	0.164695	0.164695	1	0.151844
4921524L21Rik__chr18	0.164695	0.164695	1	0.151844
4921525B02Rik__chr14	0.164695	0.164695	1	0.151844
4921525O09Rik__chr13	0.164695	0.164695	1	0.151844
4921530D09Rik__chr2	0.164695	0.164695	1	0.151844
4921530L21Rik__chr14	0.164695	0.164695	1	0.151844
4921533I20Rik__chr18	0.164695	0.164695	1	0.151844
4921536K21Rik__chr11	0.164695	0.164695	1	0.151844
4921539E11Rik__chr4	0.164695	0.164695	1	0.151844
4922501L14Rik__chr3	0.164695	0.164695	1	0.151844
4922502D21Rik__chr6	0.164695	0.164695	1	0.151844
4922502N22Rik__chr6	0.164695	0.164695	1	0.151844
4922505E12Rik__chr1	0.164695	0.164695	1	0.151844
4930401C15Rik__chr10	0.164695	0.164695	1	0.151844
4930402F06Rik__chr2	0.164695	0.164695	1	0.151844
4930402F11Rik__chr7	0.164695	0.164695	1	0.151844
4930402K13Rik__chrX	0.164695	0.164695	1	0.151844
4930404A05Rik__chr16	0.164695	0.164695	1	0.151844
4930404A10Rik__chr11	0.164695	0.164695	1	0.151844
4930404H11Rik__chr12	0.164695	0.164695	1	0.151844
4930405A10Rik__chr14	0.164695	0.164695	1	0.151844
4930405A21Rik__chr2	0.164695	0.164695	1	0.151844
4930405J17Rik__chr10	0.164695	0.164695	1	0.151844
4930406D18Rik__chr3	0.164695	0.164695	1	0.151844
4930407I10Rik__chr15	0.164695	0.164695	1	0.151844
4930408F14Rik__chrX	0.164695	0.164695	1	0.151844
4930412B13Rik__chr2	0.164695	0.164695	1	0.151844
4930412O13Rik__chr2	0.164695	0.164695	1	0.151844
4930413G21Rik__chr7	0.164695	0.164695	1	0.151844
4930413M19Rik__chr14	0.164695	0.164695	1	0.151844
4930414N06Rik__chr19	0.164695	0.164695	1	0.151844
4930415L06Rik__chrX	0.164695	0.164695	1	0.151844
4930417O13Rik__chr6	0.164695	0.164695	1	0.151844
4930417O22Rik__chr11	0.164695	0.164695	1	0.151844
[truncated: 19,589 more rows]

## Sheet: Cluster 6
CLUSTER 6
[truncated: 20,145 more rows]

## Sheet: Cluster 7
CLUSTER 7
[truncated: 20,145 more rows]

[truncated: 2 more sheets: Cluster8, Cluster 8]
