# Supplementary material for: Single-cell transcriptomics following ischemic injury identifies a role for B2M in cardiac repair
Source: Commun Biol. 2021 Jan 29;4:146. doi: 10.1038/s42003-020-01636-3 (PMC7846780; doi:10.1038/s42003-020-01636-3)
Supplement: Supplementary file 7 — Supplementary Data 4 [file 42003_2020_1636_MOESM7_ESM.xlsx]

## Sheet: Cluster information
Cluster	Number of cells
1	57
2	15
3	56
4	56

## Sheet: Cluster 1
CLUSTER 1
GENEID	mean non cluster	mean cluster	fold change	pvalue
Gsn__chr2	4.35166	38.588	8.86742	0
Dcn__chr10	8.76783	32.3839	3.69349	2.9288e-10
Col3a1__chr1	23.2079	8.72145	0.375797	0.000250424
Wdr92__chr11	19.9678	7.65887	0.383561	0.000778623
Col1a2__chr6	18.8413	7.60634	0.403705	0.00164902
Col1a1__chr11	13.5289	4.10194	0.303199	0.00252051
Htra3__chr5	1.01266	4.54022	4.48344	0.00385202
C3__chr17	1.06588	4.07412	3.82231	0.00476628
Serping1__chr2	1.59724	5.14331	3.22011	0.00598055
Mir5109__chr5	2.78239	7.15316	2.57087	0.0078257
Mgp__chr6	3.98283	9.61971	2.4153	0.00787654
Sparc__chr11	15.6342	7.57068	0.484237	0.0123094
Gstm1__chr3	0.52903	2.18171	4.12398	0.0166775
Prg4__chr1	3.84099	0.897398	0.233637	0.0214324
Abca8a__chr11	0.616539	2.46093	3.99152	0.0247708
Cfh__chr1	1.63187	4.75348	2.91291	0.0254554
Pcsk6__chr7	0.626019	2.32664	3.71657	0.0257535
Mt1__chr8	3.62601	0.966686	0.266598	0.0265779
Timp1__chrX	3.602	0.472425	0.131156	0.0272243
Sparcl1__chr5	0.696895	2.87475	4.12508	0.0337527
Gpx3__chr11	1.20717	3.95746	3.27828	0.0343729
Igfbp4__chr11	1.22094	3.51226	2.87668	0.035592
Fn1__chr1	3.26006	0.777926	0.238623	0.0383342
Cxcl14__chr13	0.316693	1.14856	3.62672	0.0407125
Cygb__chr11	0.790386	2.2844	2.89024	0.0460353
Dpep1__chr8	0.353778	1.70797	4.82781	0.0496006
Serpine1__chr5	2.92547	0.232966	0.0796334	0.0535807
Mt2__chr8	4.54281	1.05908	0.233133	0.058896
Pi16__chr17	0.904367	2.10249	2.32482	0.06356
Nid1__chr13	1.49969	3.06254	2.04212	0.0655711
Crispld2__chr8	0.94003	2.54774	2.71027	0.0695891
Postn__chr3	4.26992	1.6659	0.390147	0.0735829
Itm2b__chr14	1.56431	3.20091	2.04621	0.0739385
Lama2__chr10	0.446383	1.35312	3.03131	0.0743969
Hspg2__chr4	0.466401	1.00017	2.14445	0.0801848
Rhox8__chrX	2.50617	0.159703	0.0637239	0.0815141
Sepp1__chr15	0.472353	1.28082	2.71158	0.0819318
Ltbp4__chr7	1.02896	2.77778	2.69961	0.0856835
Mmp2__chr8	1.66001	3.21321	1.93566	0.0872634
Cebpd__chr16	0.495851	1.33289	2.68809	0.0889415
Lrp1__chr10	1.04756	2.52053	2.4061	0.0892331
Igfbp7__chr5	4.59477	7.16339	1.55903	0.0944854
Cp__chr3	0.515737	1.28571	2.49296	0.0950063
Txnip__chr3	0.519789	1.10458	2.12506	0.0962566
Jun__chr4	1.10169	2.05546	1.86574	0.0999029
Prelp__chr1	1.10229	2.2805	2.06887	0.100024
Ahnak__chr19	1.11244	2.1925	1.9709	0.10208
Lamc1__chr1	1.11301	2.118	1.90295	0.102196
Btg2__chr1	0.539413	1.18459	2.19608	0.102376
Pmp22__chr11	0.545553	1.31656	2.41325	0.104312
Ppap2b__chr4	0.566143	1.35063	2.38567	0.110877
Smoc2__chr17	0.56828	1.84555	3.24761	0.111564
Serpinh1__chr7	3.73932	1.93737	0.518107	0.112538
Sdc2__chr15	0.575592	1.05885	1.83958	0.113925
Timp2__chr11	1.17358	2.65437	2.26178	0.114812
Slc43a3__chr2	0.585765	1.07545	1.83598	0.11723
Nav1__chr1	0.587081	1.37545	2.34286	0.117659
Lhfp__chr3	0.59966	1.00563	1.67701	0.121783
Apof__chr10	0.134722	0.199663	1.48203	0.126045
D6Ertd474e__chr6	0.134722	0.184931	1.37269	0.126045
Lsamp__chr16	0.134722	0.181442	1.34679	0.126045
Blnk__chr19	0.134722	0.176932	1.31332	0.126045
Vnn1__chr10	0.134722	0.164311	1.21963	0.126045
Zcchc5__chrX	0.134722	0.164035	1.21758	0.126045
1700024B18Rik__chr14	0.134722	0.157687	1.17046	0.126045
Fbxo43__chr15	0.134722	0.157687	1.17046	0.126045
Stk33__chr7	0.134722	0.157687	1.17046	0.126045
Ston1__chr17	0.134722	0.157687	1.17046	0.126045
D330022K07Rik__chr8	0.134722	0.157469	1.16885	0.126045
Gm4787__chr12	0.134722	0.156648	1.16275	0.126045
Pcdhga2__chr18	0.134722	0.155417	1.15361	0.126045
Daf2__chr1	0.134722	0.153508	1.13944	0.126045
Ucn2__chr9	0.134722	0.153502	1.1394	0.126045
Trhde__chr10	0.134722	0.153094	1.13637	0.126045
Gm6787__chrX	0.134722	0.151927	1.1277	0.126045
Kcng4__chr8	0.134722	0.151847	1.12711	0.126045
Ntrk1__chr3	0.134722	0.151491	1.12447	0.126045
AI854703__chr6	0.134722	0.151465	1.12428	0.126045
A930019D19Rik__chr2	0.134722	0.151122	1.12173	0.126045
Gm6890__chrX	0.134722	0.151122	1.12173	0.126045
1700028J19Rik__chr7	0.134722	0.150168	1.11465	0.126045
Gm4925__chr10	0.134722	0.150073	1.11395	0.126045
Sox2__chr3	0.134722	0.150073	1.11395	0.126045
Zfp551__chr7	0.134722	0.149773	1.11172	0.126045
6330403K07Rik__chr11	0.134722	0.14955	1.11007	0.126045
Mgam__chr6	0.134722	0.14934	1.1085	0.126045
4833403I15Rik__chr18	0.134722	0.149296	1.10818	0.126045
Dnd1__chr18	0.134722	0.149265	1.10795	0.126045
Impg2__chr16	0.134722	0.149063	1.10645	0.126045
Cox7b2__chr5	0.134722	0.148839	1.10479	0.126045
Pate2__chr9	0.134722	0.148839	1.10479	0.126045
Plac1__chrX	0.134722	0.148839	1.10479	0.126045
Usp26__chrX	0.134722	0.148839	1.10479	0.126045
Car14__chr3	0.134722	0.148757	1.10418	0.126045
Il12a__chr3	0.134722	0.148088	1.09921	0.126045
AI314278__chr7	0.134722	0.148023	1.09873	0.126045
Lax1__chr1	0.134722	0.147948	1.09817	0.126045
Saa1__chr7	0.134722	0.147707	1.09639	0.126045
Rxrg__chr1	0.134722	0.147556	1.09527	0.126045
Crmp1__chr5	0.134722	0.147427	1.09431	0.126045
Gm15915__chr10	0.134722	0.147246	1.09296	0.126045
Cml1__chr6	0.134722	0.147104	1.09191	0.126045
Fgf10__chr13	0.134722	0.146993	1.09109	0.126045
Tmem170__chr8	0.134722	0.146987	1.09104	0.126045
1810041L15Rik__chr15	0.134722	0.146963	1.09086	0.126045
Stra6__chr9	0.134722	0.146821	1.08981	0.126045
Lect1__chr14	0.134722	0.14679	1.08958	0.126045
Vmn2r101__chr17	0.134722	0.146547	1.08778	0.126045
4930578E11Rik__chr18	0.134722	0.146491	1.08736	0.126045
Cd5l__chr3	0.134722	0.146491	1.08736	0.126045
Lpcat1__chr13	0.134722	0.146491	1.08736	0.126045
Marc1__chr1	0.134722	0.146491	1.08736	0.126045
Zfp677__chr17	0.134722	0.146491	1.08736	0.126045
Slc1a1__chr19	0.134722	0.146326	1.08613	0.126045
Xpnpep2__chrX	0.134722	0.146112	1.08455	0.126045
Skint3__chr4	0.134722	0.146095	1.08442	0.126045
Kcnc2__chr10	0.134722	0.145947	1.08332	0.126045
2410012M07Rik__chr9	0.134722	0.145648	1.0811	0.126045
Klra17__chr6	0.134722	0.145137	1.07731	0.126045
Fmr1nb__chrX	0.134722	0.144857	1.07523	0.126045
Snord8__chr14	0.134722	0.144857	1.07523	0.126045
4930593C16Rik__chr9	0.134722	0.14457	1.0731	0.126045
Fcna__chr2	0.134722	0.144525	1.07277	0.126045
4930429B21Rik__chr3	0.134722	0.144428	1.07204	0.126045
N28178__chr4	0.134722	0.144428	1.07204	0.126045
Rpl39l__chr16	0.134722	0.144308	1.07116	0.126045
Iglon5__chr7	0.134722	0.144258	1.07079	0.126045
Itga8__chr2	0.134722	0.144254	1.07075	0.126045
Gstm6__chr3	0.134722	0.144232	1.07059	0.126045
Zfp169__chr13	0.134722	0.143953	1.06852	0.126045
Pigb__chr9	0.134722	0.143473	1.06496	0.126045
Pax6__chr2	0.134722	0.143397	1.06439	0.126045
Iqch__chr9	0.134722	0.143379	1.06426	0.126045
1700029F12Rik__chr13	0.134722	0.143227	1.06313	0.126045
Crocc__chr4	0.134722	0.143057	1.06187	0.126045
Pcdhgb2__chr18	0.134722	0.143057	1.06187	0.126045
Gpr75__chr11	0.134722	0.142863	1.06043	0.126045
Nxnl1__chr8	0.134722	0.142801	1.05997	0.126045
2010109A12Rik__chr5	0.134722	0.142751	1.0596	0.126045
Cib3__chr8	0.134722	0.142646	1.05882	0.126045
Tmem200b__chr4	0.134722	0.142646	1.05882	0.126045
Celf6__chr9	0.134722	0.142635	1.05874	0.126045
Dnahc7b__chr1	0.134722	0.142635	1.05874	0.126045
Gm13238__chr4	0.134722	0.142635	1.05874	0.126045
Olfr1537__chr9	0.134722	0.142635	1.05874	0.126045
Olfr913__chr9	0.134722	0.142635	1.05874	0.126045
Slc9b1__chr3	0.134722	0.142635	1.05874	0.126045
Agr2__chr12	0.134722	0.14253	1.05796	0.126045
Glipr1__chr10	0.134722	0.14253	1.05796	0.126045
Ptprn2__chr12	0.134722	0.14253	1.05796	0.126045
Tcte2__chr17	0.134722	0.14253	1.05796	0.126045
Tff1__chr17	0.134722	0.14253	1.05796	0.126045
Foxd1__chr13	0.134722	0.142401	1.057	0.126045
Grm7__chr6	0.134722	0.142345	1.05658	0.126045
9530077C05Rik__chr9	0.134722	0.142311	1.05633	0.126045
Gm8179__chr8	0.134722	0.142199	1.0555	0.126045
Igdcc3__chr9	0.134722	0.142199	1.0555	0.126045
Jakmip3__chr7	0.134722	0.142185	1.05539	0.126045
Efcab12__chr6	0.134722	0.14205	1.05439	0.126045
Zfp804a__chr2	0.134722	0.14205	1.05439	0.126045
Olfr575__chr7	0.134722	0.142043	1.05434	0.126045
Fgf14__chr14	0.134722	0.141982	1.05389	0.126045
4930432K21Rik__chr8	0.134722	0.141833	1.05278	0.126045
Axin2__chr11	0.134722	0.141833	1.05278	0.126045
Gm13283__chr4	0.134722	0.141833	1.05278	0.126045
Gm6567__chr7	0.134722	0.141833	1.05278	0.126045
Wnt6__chr1	0.134722	0.141833	1.05278	0.126045
Gm10782__chr13	0.134722	0.141788	1.05245	0.126045
Dvl3__chr16	0.134722	0.141557	1.05073	0.126045
Gpr1__chr1	0.134722	0.141557	1.05073	0.126045
Gpr97__chr8	0.134722	0.141557	1.05073	0.126045
Tmem178__chr17	0.134722	0.141557	1.05073	0.126045
1700018L02Rik__chr19	0.134722	0.14153	1.05053	0.126045
Klra1__chr6	0.134722	0.14153	1.05053	0.126045
Kank4__chr4	0.134722	0.14149	1.05024	0.126045
C1ql3__chr2	0.134722	0.14142	1.04971	0.126045
Ccdc65__chr15	0.134722	0.141255	1.04849	0.126045
F630111L10Rik__chr3	0.134722	0.141255	1.04849	0.126045
Dydc2__chr14	0.134722	0.141215	1.04819	0.126045
Gm10433__chr12	0.134722	0.141215	1.04819	0.126045
Nap1l3__chrX	0.134722	0.141215	1.04819	0.126045
Oas1g__chr5	0.134722	0.141215	1.04819	0.126045
S100b__chr10	0.134722	0.141215	1.04819	0.126045
Trank1__chr9	0.134722	0.141215	1.04819	0.126045
Zfp960__chr17	0.134722	0.141215	1.04819	0.126045
Ndnf__chr6	0.134722	0.141065	1.04708	0.126045
Clec2g__chr6	0.134722	0.141028	1.04681	0.126045
Cpn2__chr16	0.134722	0.141028	1.04681	0.126045
Cyp7a1__chr4	0.134722	0.141028	1.04681	0.126045
F11__chr8	0.134722	0.141028	1.04681	0.126045
Htr3b__chr9	0.134722	0.141028	1.04681	0.126045
Usp9y__chrY	0.134722	0.141028	1.04681	0.126045
Gm11837__chr4	0.134722	0.140984	1.04648	0.126045
Gm5916__chr9	0.134722	0.140984	1.04648	0.126045
Sec31b__chr19	0.134722	0.140984	1.04648	0.126045
Zc3h12b__chrX	0.134722	0.140984	1.04648	0.126045
1110017D15Rik__chr4	0.134722	0.140602	1.04365	0.126045
4931428L18Rik__chr1	0.134722	0.140573	1.04343	0.126045
Cfhr1__chr1	0.134722	0.140524	1.04307	0.126045
Gm9899__chr5	0.134722	0.140524	1.04307	0.126045
Has2as__chr15	0.134722	0.140524	1.04307	0.126045
Otx2__chr14	0.134722	0.140468	1.04265	0.126045
Six3__chr17	0.134722	0.140468	1.04265	0.126045
Cnih3__chr1	0.134722	0.140384	1.04203	0.126045
Crhbp__chr13	0.134722	0.140384	1.04203	0.126045
Cyp2a12__chr7	0.134722	0.140384	1.04203	0.126045
Casq1__chr1	0.134722	0.140296	1.04138	0.126045
C87414__chr5	0.134722	0.140242	1.04097	0.126045
Irg1__chr14	0.134722	0.140242	1.04097	0.126045
Wdr95__chr5	0.134722	0.140242	1.04097	0.126045
Rnu11__chr4	0.134722	0.140118	1.04005	0.126045
Clps__chr17	0.134722	0.140094	1.03987	0.126045
Pgc__chr17	0.134722	0.140094	1.03987	0.126045
Pxt1__chr17	0.134722	0.140094	1.03987	0.126045
Trpc1__chr9	0.134722	0.13983	1.03791	0.126045
4930577N17Rik__chr3	0.134722	0.139789	1.03761	0.126045
Dsc1__chr18	0.134722	0.139789	1.03761	0.126045
Cyp3a13__chr5	0.134722	0.139748	1.03731	0.126045
Gm16294__chr15	0.134722	0.139748	1.03731	0.126045
Lonrf2__chr1	0.134722	0.139748	1.03731	0.126045
Tmc3__chr7	0.134722	0.139748	1.03731	0.126045
Prss43__chr9	0.134722	0.139665	1.03669	0.126045
Zfp112__chr7	0.134722	0.139642	1.03652	0.126045
Aph1c__chr9	0.134722	0.139564	1.03594	0.126045
Ccnb1ip1__chr14	0.134722	0.139556	1.03588	0.126045
Cdrt4__chr11	0.134722	0.139413	1.03482	0.126045
Sntg1__chr1	0.134722	0.139413	1.03482	0.126045
0610010B08Rik__chr2	0.134722	0.13922	1.03339	0.126045
Muc20__chr16	0.134722	0.13912	1.03265	0.126045
Pcdhb11__chr18	0.134722	0.13912	1.03265	0.126045
Nalcn__chr14	0.134722	0.139063	1.03223	0.126045
1700123I01Rik__chr19	0.134722	0.13905	1.03213	0.126045
C4bp-ps1__chr1	0.134722	0.13905	1.03213	0.126045
Cngb1__chr8	0.134722	0.13905	1.03213	0.126045
Fam46b__chr4	0.134722	0.13905	1.03213	0.126045
Fgf13__chrX	0.134722	0.13905	1.03213	0.126045
Slc1a6__chr10	0.134722	0.13905	1.03213	0.126045
Abcg4__chr9	0.134722	0.138886	1.03091	0.126045
Cts8-ps__chr13	0.134722	0.138886	1.03091	0.126045
Mansc1__chr6	0.134722	0.138833	1.03052	0.126045
Aff2__chrX	0.134722	0.138792	1.03021	0.126045
Arhgap9__chr10	0.134722	0.138745	1.02986	0.126045
Gm15645__chr7	0.134722	0.138745	1.02986	0.126045
Wdr20b__chr12	0.134722	0.138745	1.02986	0.126045
Dupd1__chr14	0.134722	0.138736	1.0298	0.126045
4921513I03Rik__chr10	0.134722	0.138684	1.02941	0.126045
A330050F15Rik__chr17	0.134722	0.138684	1.02941	0.126045
Met__chr6	0.134722	0.138553	1.02843	0.126045
Phyhip__chr14	0.134722	0.138512	1.02813	0.126045
Gm8096__chr8	0.134722	0.138382	1.02717	0.126045
Wdr31__chr4	0.134722	0.138382	1.02717	0.126045
3300002I08Rik__chr2	0.134722	0.138071	1.02486	0.126045
Bpifb2__chr2	0.134722	0.138071	1.02486	0.126045
C030034L19Rik__chr3	0.134722	0.138071	1.02486	0.126045
Catsperb__chr12	0.134722	0.138071	1.02486	0.126045
Echdc3__chr2	0.134722	0.138071	1.02486	0.126045
Fn3k__chr11	0.134722	0.138071	1.02486	0.126045
Galnt3__chr2	0.134722	0.138071	1.02486	0.126045
Klri2__chr6	0.134722	0.138071	1.02486	0.126045
Nlrp9b__chr7	0.134722	0.138071	1.02486	0.126045
Prdm10__chr9	0.134722	0.138071	1.02486	0.126045
Rdh19__chr10	0.134722	0.138071	1.02486	0.126045
Wnt3__chr11	0.134722	0.138071	1.02486	0.126045
4833417C18Rik__chr11	0.134722	0.138071	1.02486	0.126045
Gm7337__chr5	0.134722	0.138071	1.02486	0.126045
Meiob__chr17	0.134722	0.138071	1.02486	0.126045
Tox__chr4	0.134722	0.13806	1.02478	0.126045
Gm5643__chrX	0.134722	0.137595	1.02133	0.126045
Gtsf1__chr15	0.134722	0.137595	1.02133	0.126045
Hoxa9__chr6	0.134722	0.137595	1.02133	0.126045
Nudt10__chrX	0.134722	0.137595	1.02133	0.126045
Pitx1__chr13	0.134722	0.137595	1.02133	0.126045
Stmn1-rs1__chr9	0.134722	0.137595	1.02133	0.126045
E030003E18Rik__chr19	0.134722	0.13749	1.02055	0.126045
C920006O11Rik__chr9	0.134722	0.137466	1.02037	0.126045
Gm10516__chr1	0.134722	0.137466	1.02037	0.126045
Gm5148__chr3	0.134722	0.137466	1.02037	0.126045
Grid2__chr6	0.134722	0.137466	1.02037	0.126045
Stxbp5l__chr16	0.134722	0.137466	1.02037	0.126045
Tmem51as1__chr4	0.134722	0.137466	1.02037	0.126045
4930415L06Rik__chrX	0.134722	0.13742	1.02003	0.126045
Aldh3a1__chr11	0.134722	0.13742	1.02003	0.126045
Foxd3__chr4	0.134722	0.13742	1.02003	0.126045
Shisa2__chr14	0.134722	0.13742	1.02003	0.126045
Xlr__chrX	0.134722	0.13742	1.02003	0.126045
Zfp957__chr14	0.134722	0.13742	1.02003	0.126045
Apex1__chr14	0.134722	0.137371	1.01967	0.126045
Hdx__chrX	0.134722	0.137371	1.01967	0.126045
Il22ra2__chr10	0.134722	0.13736	1.01958	0.126045
Nwd1__chr8	0.134722	0.137103	1.01767	0.126045
Snai3__chr8	0.134722	0.137103	1.01767	0.126045
0610039K10Rik__chr2	0.134722	0.136997	1.01689	0.126045
4930579G18Rik__chr14	0.134722	0.136997	1.01689	0.126045
5430421F17Rik__chr8	0.134722	0.136997	1.01689	0.126045
Ccl28__chr13	0.134722	0.136997	1.01689	0.126045
Cdk15__chr1	0.134722	0.136997	1.01689	0.126045
Cyp1a1__chr9	0.134722	0.136997	1.01689	0.126045
Cyp2ab1__chr16	0.134722	0.136997	1.01689	0.126045
Hs3st4__chr7	0.134722	0.136997	1.01689	0.126045
Olfr192__chr16	0.134722	0.136997	1.01689	0.126045
Spag16__chr1	0.134722	0.136997	1.01689	0.126045
Acad12__chr5	0.134722	0.136945	1.0165	0.126045
Il12b__chr11	0.134722	0.136945	1.0165	0.126045
Nanos3__chr8	0.134722	0.136945	1.0165	0.126045
P2rx6__chr16	0.134722	0.136945	1.0165	0.126045
Zfp781__chr10	0.134722	0.136945	1.0165	0.126045
4931402G19Rik__chr2	0.134722	0.136921	1.01632	0.126045
5830403L16Rik__chr1	0.134722	0.136921	1.01632	0.126045
AI848285__chr15	0.134722	0.136921	1.01632	0.126045
Ankef1__chr2	0.134722	0.136921	1.01632	0.126045
Frmpd4__chrX	0.134722	0.136921	1.01632	0.126045
Fxyd3__chr7	0.134722	0.136921	1.01632	0.126045
Pmel__chr10	0.134722	0.136921	1.01632	0.126045
Reln__chr5	0.134722	0.136921	1.01632	0.126045
4930451G09Rik__chr16	0.134722	0.136683	1.01455	0.126045
Aif1__chr17	0.134722	0.136683	1.01455	0.126045
Gm5458__chr14	0.134722	0.136683	1.01455	0.126045
Kcnk13__chr12	0.134722	0.136683	1.01455	0.126045
Olfr1143__chr2	0.134722	0.136683	1.01455	0.126045
Pcdhga6__chr18	0.134722	0.136683	1.01455	0.126045
Ptpro__chr6	0.134722	0.136683	1.01455	0.126045
Wfdc18__chr11	0.134722	0.136683	1.01455	0.126045
Bai3__chr1	0.134722	0.136637	1.01422	0.126045
Bend7__chr2	0.134722	0.136637	1.01422	0.126045
Brsk2__chr7	0.134722	0.136637	1.01422	0.126045
Dnaaf3__chr7	0.134722	0.136637	1.01422	0.126045
Dpysl5__chr5	0.134722	0.136637	1.01422	0.126045
Gm4956__chr1	0.134722	0.136637	1.01422	0.126045
Hoxa11__chr6	0.134722	0.136637	1.01422	0.126045
Hoxc13__chr15	0.134722	0.136637	1.01422	0.126045
Igfbp2__chr1	0.134722	0.136637	1.01422	0.126045
Lrrc7__chr3	0.134722	0.136637	1.01422	0.126045
Nmu__chr5	0.134722	0.136637	1.01422	0.126045
Palm3__chr8	0.134722	0.136637	1.01422	0.126045
Pou3f3__chr1	0.134722	0.136637	1.01422	0.126045
Rnf208__chr2	0.134722	0.136637	1.01422	0.126045
Sh3gl3__chr7	0.134722	0.136637	1.01422	0.126045
1700066O22Rik__chr18	0.134722	0.136624	1.01412	0.126045
Caly__chr7	0.134722	0.136624	1.01412	0.126045
1700049G17Rik__chr7	0.134722	0.136611	1.01402	0.126045
Acmsd__chr1	0.134722	0.136611	1.01402	0.126045
Cerkl__chr2	0.134722	0.136611	1.01402	0.126045
Cml2__chr6	0.134722	0.136611	1.01402	0.126045
Cntnap5a__chr1	0.134722	0.136611	1.01402	0.126045
Fam26f__chr10	0.134722	0.136611	1.01402	0.126045
Fbxw18__chr9	0.134722	0.136611	1.01402	0.126045
Gabre__chrX	0.134722	0.136611	1.01402	0.126045
Otogl__chr10	0.134722	0.136611	1.01402	0.126045
Pcdhga8__chr18	0.134722	0.136611	1.01402	0.126045
Plekhs1__chr19	0.134722	0.136611	1.01402	0.126045
Robo3__chr9	0.134722	0.136611	1.01402	0.126045
Rpgrip1__chr14	0.134722	0.136611	1.01402	0.126045
Slc13a3__chr2	0.134722	0.136611	1.01402	0.126045
L1cam__chrX	0.134722	0.136481	1.01306	0.126045
Mamld1__chrX	0.134722	0.136481	1.01306	0.126045
1700026D11Rik__chr2	0.134722	0.13568	1.00711	0.126045
2810047C21Rik1__chr7	0.134722	0.13568	1.00711	0.126045
4930430D24Rik__chrX	0.134722	0.13568	1.00711	0.126045
A230056J06Rik__chr13	0.134722	0.13568	1.00711	0.126045
Aadat__chr8	0.134722	0.13568	1.00711	0.126045
Ano4__chr10	0.134722	0.13568	1.00711	0.126045
Asic1__chr15	0.134722	0.13568	1.00711	0.126045
Cdh6__chr15	0.134722	0.13568	1.00711	0.126045
Cdx2__chr5	0.134722	0.13568	1.00711	0.126045
Clcn6__chr4	0.134722	0.13568	1.00711	0.126045
Cnnm1__chr19	0.134722	0.13568	1.00711	0.126045
Crybb2__chr5	0.134722	0.13568	1.00711	0.126045
Dpy19l2__chr9	0.134722	0.13568	1.00711	0.126045
E130201H02Rik__chr7	0.134722	0.13568	1.00711	0.126045
Edil3__chr13	0.134722	0.13568	1.00711	0.126045
Fam50b__chr13	0.134722	0.13568	1.00711	0.126045
Fgd1__chrX	0.134722	0.13568	1.00711	0.126045
Foxf2__chr13	0.134722	0.13568	1.00711	0.126045
Gabra5__chr7	0.134722	0.13568	1.00711	0.126045
Galntl6__chr8	0.134722	0.13568	1.00711	0.126045
Gm13034__chr4	0.134722	0.13568	1.00711	0.126045
Gm15413__chr7	0.134722	0.13568	1.00711	0.126045
Gramd1b__chr9	0.134722	0.13568	1.00711	0.126045
Grm8__chr6	0.134722	0.13568	1.00711	0.126045
Hes7__chr11	0.134722	0.13568	1.00711	0.126045
Hesx1__chr14	0.134722	0.13568	1.00711	0.126045
Hist1h3d__chr13	0.134722	0.13568	1.00711	0.126045
Hoxc10__chr15	0.134722	0.13568	1.00711	0.126045
Kcnc4__chr3	0.134722	0.13568	1.00711	0.126045
Kcnq2__chr2	0.134722	0.13568	1.00711	0.126045
Kcnq5__chr1	0.134722	0.13568	1.00711	0.126045
Krtap20-2__chr16	0.134722	0.13568	1.00711	0.126045
LOC101243624__chr3	0.134722	0.13568	1.00711	0.126045
Lrrc34__chr3	0.134722	0.13568	1.00711	0.126045
Lrrn1__chr6	0.134722	0.13568	1.00711	0.126045
Mcoln3__chr3	0.134722	0.13568	1.00711	0.126045
Mira__chr6	0.134722	0.13568	1.00711	0.126045
Mpz__chr1	0.134722	0.13568	1.00711	0.126045
Mzf1__chr7	0.134722	0.13568	1.00711	0.126045
Nap1l5__chr6	0.134722	0.13568	1.00711	0.126045
Nefl__chr14	0.134722	0.13568	1.00711	0.126045
Neurog2__chr3	0.134722	0.13568	1.00711	0.126045
Otx2os1__chr14	0.134722	0.13568	1.00711	0.126045
Pbx4__chr8	0.134722	0.13568	1.00711	0.126045
Pcdh11x__chrX	0.134722	0.13568	1.00711	0.126045
Plag1__chr4	0.134722	0.13568	1.00711	0.126045
Pou1f1__chr16	0.134722	0.13568	1.00711	0.126045
Prss53__chr7	0.134722	0.13568	1.00711	0.126045
Rasgef1a__chr6	0.134722	0.13568	1.00711	0.126045
Sel1l3__chr5	0.134722	0.13568	1.00711	0.126045
Sema4f__chr6	0.134722	0.13568	1.00711	0.126045
Serpinb1b__chr13	0.134722	0.13568	1.00711	0.126045
Slc27a2__chr2	0.134722	0.13568	1.00711	0.126045
Snora23__chr7	0.134722	0.13568	1.00711	0.126045
Sox1__chr8	0.134722	0.13568	1.00711	0.126045
Tlx1__chr19	0.134722	0.13568	1.00711	0.126045
Tmem28__chrX	0.134722	0.13568	1.00711	0.126045
Tom1l1__chr11	0.134722	0.13568	1.00711	0.126045
Trpv1__chr11	0.134722	0.13568	1.00711	0.126045
Zfp831__chr2	0.134722	0.13568	1.00711	0.126045
1700095A21Rik__chr4	0.134722	0.135601	1.00653	0.126045
4933421I07Rik__chr7	0.134722	0.135601	1.00653	0.126045
5430403N17Rik__chr8	0.134722	0.135601	1.00653	0.126045
Bdkrb1__chr12	0.134722	0.135601	1.00653	0.126045
Cd19__chr7	0.134722	0.135601	1.00653	0.126045
Cldn10__chr14	0.134722	0.135601	1.00653	0.126045
Crxos1__chr7	0.134722	0.135601	1.00653	0.126045
Gm9696__chr3	0.134722	0.135601	1.00653	0.126045
Gpr128__chr16	0.134722	0.135601	1.00653	0.126045
Hoxd12__chr2	0.134722	0.135601	1.00653	0.126045
Hsd17b13__chr5	0.134722	0.135601	1.00653	0.126045
Nlgn1__chr3	0.134722	0.135601	1.00653	0.126045
Pcdhgc3__chr18	0.134722	0.135601	1.00653	0.126045
Slc25a30__chr14	0.134722	0.135601	1.00653	0.126045
Tnfsf8__chr4	0.134722	0.135601	1.00653	0.126045
Traf3ip3__chr1	0.134722	0.135601	1.00653	0.126045
Zim1__chr7	0.134722	0.135601	1.00653	0.126045
0610005C13Rik__chr7	0.134722	0.134722	1	0.126045
0610012H03Rik__chr2	0.134722	0.134722	1	0.126045
0610038B21Rik__chr8	0.134722	0.134722	1	0.126045
0610040F04Rik__chr6	0.134722	0.134722	1	0.126045
0610040J01Rik__chr5	0.134722	0.134722	1	0.126045
1110002L01Rik__chr12	0.134722	0.134722	1	0.126045
1110015O18Rik__chr3	0.134722	0.134722	1	0.126045
1110028F11Rik__chr11	0.134722	0.134722	1	0.126045
1110032F04Rik__chr3	0.134722	0.134722	1	0.126045
1110035M17Rik__chr11	0.134722	0.134722	1	0.126045
1190003J15Rik__chr7	0.134722	0.134722	1	0.126045
1190003K10Rik__chr13	0.134722	0.134722	1	0.126045
1190005I06Rik__chr8	0.134722	0.134722	1	0.126045
1300015D01Rik__chr2	0.134722	0.134722	1	0.126045
1300017J02Rik__chr9	0.134722	0.134722	1	0.126045
1300018J18Rik__chr15	0.134722	0.134722	1	0.126045
1500002O10Rik__chr2	0.134722	0.134722	1	0.126045
1500009C09Rik__chr15	0.134722	0.134722	1	0.126045
1500015L24Rik__chr19	0.134722	0.134722	1	0.126045
1500016L03Rik__chr11	0.134722	0.134722	1	0.126045
1500017E21Rik__chr19	0.134722	0.134722	1	0.126045
1600002D24Rik__chr16	0.134722	0.134722	1	0.126045
1600015I10Rik__chr6	0.134722	0.134722	1	0.126045
1600016N20Rik__chr7	0.134722	0.134722	1	0.126045
1600023N17Rik__chr5	0.134722	0.134722	1	0.126045
1600029D21Rik__chr9	0.134722	0.134722	1	0.126045
1700001C19Rik__chr17	0.134722	0.134722	1	0.126045
1700001G11Rik__chr14	0.134722	0.134722	1	0.126045
1700001G17Rik__chr1	0.134722	0.134722	1	0.126045
1700001J03Rik__chr5	0.134722	0.134722	1	0.126045
1700001J11Rik__chr9	0.134722	0.134722	1	0.126045
1700001K23Rik__chr19	0.134722	0.134722	1	0.126045
1700003C15Rik__chr5	0.134722	0.134722	1	0.126045
1700003D09Rik__chr11	0.134722	0.134722	1	0.126045
1700003F17Rik__chr11	0.134722	0.134722	1	0.126045
1700003G18Rik__chr7	0.134722	0.134722	1	0.126045
1700003H04Rik__chr3	0.134722	0.134722	1	0.126045
1700003L19Rik__chr16	0.134722	0.134722	1	0.126045
1700003M02Rik__chr4	0.134722	0.134722	1	0.126045
1700003P14Rik__chr13	0.134722	0.134722	1	0.126045
1700006A11Rik__chr3	0.134722	0.134722	1	0.126045
1700006E09Rik__chr11	0.134722	0.134722	1	0.126045
1700006F04Rik__chr14	0.134722	0.134722	1	0.126045
1700007F19Rik__chr3	0.134722	0.134722	1	0.126045
1700007G11Rik__chr5	0.134722	0.134722	1	0.126045
1700008F21Rik__chr8	0.134722	0.134722	1	0.126045
1700008O03Rik__chr7	0.134722	0.134722	1	0.126045
1700009C05Rik__chr6	0.134722	0.134722	1	0.126045
1700009N14Rik__chr4	0.134722	0.134722	1	0.126045
1700009P17Rik__chr1	0.134722	0.134722	1	0.126045
1700010B08Rik__chr2	0.134722	0.134722	1	0.126045
1700010I14Rik__chr17	0.134722	0.134722	1	0.126045
1700010J16Rik__chr10	0.134722	0.134722	1	0.126045
1700011B04Rik__chr13	0.134722	0.134722	1	0.126045
1700011E24Rik__chr17	0.134722	0.134722	1	0.126045
1700011I03Rik__chr18	0.134722	0.134722	1	0.126045
1700012B07Rik__chr11	0.134722	0.134722	1	0.126045
1700012B09Rik__chr9	0.134722	0.134722	1	0.126045
1700012D14Rik__chr7	0.134722	0.134722	1	0.126045
1700012I11Rik__chr15	0.134722	0.134722	1	0.126045
1700013G23Rik__chr11	0.134722	0.134722	1	0.126045
1700013H16Rik__chrX	0.134722	0.134722	1	0.126045
1700015E13Rik__chr1	0.134722	0.134722	1	0.126045
1700015F17Rik__chr5	0.134722	0.134722	1	0.126045
1700016C15Rik__chr1	0.134722	0.134722	1	0.126045
1700016G22Rik__chr13	0.134722	0.134722	1	0.126045
1700016K19Rik__chr11	0.134722	0.134722	1	0.126045
1700016L04Rik__chr10	0.134722	0.134722	1	0.126045
1700016L21Rik__chr1	0.134722	0.134722	1	0.126045
1700017D01Rik__chr19	0.134722	0.134722	1	0.126045
1700017G19Rik__chr3	0.134722	0.134722	1	0.126045
1700017J07Rik__chr2	0.134722	0.134722	1	0.126045
1700017N19Rik__chr10	0.134722	0.134722	1	0.126045
1700018A04Rik__chr13	0.134722	0.134722	1	0.126045
1700018B08Rik__chr8	0.134722	0.134722	1	0.126045
1700018B24Rik__chr3	0.134722	0.134722	1	0.126045
1700018C11Rik__chr4	0.134722	0.134722	1	0.126045
1700019A02Rik__chr1	0.134722	0.134722	1	0.126045
1700019B21Rik__chrX	0.134722	0.134722	1	0.126045
1700019E08Rik__chr2	0.134722	0.134722	1	0.126045
1700019G17Rik__chr6	0.134722	0.134722	1	0.126045
1700019G24Rik__chr6	0.134722	0.134722	1	0.126045
1700019L03Rik__chr2	0.134722	0.134722	1	0.126045
1700019M22Rik__chr12	0.134722	0.134722	1	0.126045
1700019N19Rik__chr19	0.134722	0.134722	1	0.126045
1700020G17Rik__chr10	0.134722	0.134722	1	0.126045
1700020L24Rik__chr11	0.134722	0.134722	1	0.126045
1700020M21Rik__chr9	0.134722	0.134722	1	0.126045
1700021F07Rik__chr2	0.134722	0.134722	1	0.126045
1700021N21Rik__chr4	0.134722	0.134722	1	0.126045
1700022A22Rik__chr15	0.134722	0.134722	1	0.126045
1700022E09Rik__chr16	0.134722	0.134722	1	0.126045
1700022I11Rik__chr4	0.134722	0.134722	1	0.126045
1700023C21Rik__chr11	0.134722	0.134722	1	0.126045
1700023E05Rik__chr5	0.134722	0.134722	1	0.126045
1700023F02Rik__chr10	0.134722	0.134722	1	0.126045
1700023F06Rik__chr11	0.134722	0.134722	1	0.126045
1700024G13Rik__chr14	0.134722	0.134722	1	0.126045
1700024P16Rik__chr4	0.134722	0.134722	1	0.126045
1700025B11Rik__chr15	0.134722	0.134722	1	0.126045
1700025F22Rik__chr19	0.134722	0.134722	1	0.126045
1700025K24Rik__chr17	0.134722	0.134722	1	0.126045
1700025M24Rik__chr5	0.134722	0.134722	1	0.126045
1700026D08Rik__chr7	0.134722	0.134722	1	0.126045
1700026L06Rik__chr2	0.134722	0.134722	1	0.126045
1700027F09Rik__chr5	0.134722	0.134722	1	0.126045
1700027I24Rik__chr9	0.134722	0.134722	1	0.126045
1700028B04Rik__chr7	0.134722	0.134722	1	0.126045
1700028D13Rik__chr5	0.134722	0.134722	1	0.126045
1700028K03Rik__chr5	0.134722	0.134722	1	0.126045
1700028M03Rik__chr3	0.134722	0.134722	1	0.126045
1700028P14Rik__chr19	0.134722	0.134722	1	0.126045
1700029B22Rik__chr7	0.134722	0.134722	1	0.126045
1700029M20Rik__chr4	0.134722	0.134722	1	0.126045
1700030F18Rik__chr15	0.134722	0.134722	1	0.126045
1700030L20Rik__chr3	0.134722	0.134722	1	0.126045
1700030M09Rik__chr8	0.134722	0.134722	1	0.126045
1700030N03Rik__chr19	0.134722	0.134722	1	0.126045
1700030O20Rik__chr10	0.134722	0.134722	1	0.126045
1700031A10Rik__chr17	0.134722	0.134722	1	0.126045
1700031F05Rik__chrX	0.134722	0.134722	1	0.126045
1700031M16Rik__chr15	0.134722	0.134722	1	0.126045
1700031P21Rik__chr12	0.134722	0.134722	1	0.126045
1700034E13Rik__chr18	0.134722	0.134722	1	0.126045
1700034F02Rik__chr11	0.134722	0.134722	1	0.126045
1700034I23Rik__chr3	0.134722	0.134722	1	0.126045
1700034J05Rik__chr6	0.134722	0.134722	1	0.126045
1700034K08Rik__chr9	0.134722	0.134722	1	0.126045
1700034P13Rik__chr1	0.134722	0.134722	1	0.126045
1700036G14Rik__chr3	0.134722	0.134722	1	0.126045
1700039E15Rik__chr7	0.134722	0.134722	1	0.126045
1700039E22Rik__chr19	0.134722	0.134722	1	0.126045
1700040L02Rik__chr10	0.134722	0.134722	1	0.126045
1700041M19Rik__chr16	0.134722	0.134722	1	0.126045
1700042B14Rik__chrX	0.134722	0.134722	1	0.126045
1700042G15Rik__chr4	0.134722	0.134722	1	0.126045
1700042O10Rik__chr11	0.134722	0.134722	1	0.126045
1700044C05Rik__chr14	0.134722	0.134722	1	0.126045
1700045H11Rik__chr4	0.134722	0.134722	1	0.126045
1700045I19Rik__chrX	0.134722	0.134722	1	0.126045
1700046C09Rik__chr11	0.134722	0.134722	1	0.126045
1700047L14Rik__chr5	0.134722	0.134722	1	0.126045
1700048M11Rik__chr16	0.134722	0.134722	1	0.126045
1700052I22Rik__chr12	0.134722	0.134722	1	0.126045
1700054A03Rik__chr19	0.134722	0.134722	1	0.126045
1700054M17Rik__chr2	0.134722	0.134722	1	0.126045
1700057H15Rik__chr4	0.134722	0.134722	1	0.126045
1700060C16Rik__chr6	0.134722	0.134722	1	0.126045
1700060C20Rik__chr2	0.134722	0.134722	1	0.126045
1700061F12Rik__chr2	0.134722	0.134722	1	0.126045
1700061I17Rik__chr3	0.134722	0.134722	1	0.126045
1700063A18Rik__chr1	0.134722	0.134722	1	0.126045
1700064J06Rik__chr10	0.134722	0.134722	1	0.126045
1700065D16Rik__chr9	0.134722	0.134722	1	0.126045
1700065I17Rik__chr18	0.134722	0.134722	1	0.126045
1700065J11Rik__chr6	0.134722	0.134722	1	0.126045
1700065O20Rik__chr18	0.134722	0.134722	1	0.126045
1700066B17Rik__chr1	0.134722	0.134722	1	0.126045
1700066N21Rik__chr5	0.134722	0.134722	1	0.126045
1700067K01Rik__chr8	0.134722	0.134722	1	0.126045
1700074H08Rik__chr13	0.134722	0.134722	1	0.126045
1700074P13Rik__chr6	0.134722	0.134722	1	0.126045
1700080E11Rik__chr9	0.134722	0.134722	1	0.126045
1700080N15Rik__chr2	0.134722	0.134722	1	0.126045
1700081H22Rik__chr7	0.134722	0.134722	1	0.126045
1700084C01Rik__chr1	0.134722	0.134722	1	0.126045
1700084F23Rik__chr13	0.134722	0.134722	1	0.126045
1700085B03Rik__chr5	0.134722	0.134722	1	0.126045
1700085C21Rik__chr12	0.134722	0.134722	1	0.126045
1700092E19Rik__chr13	0.134722	0.134722	1	0.126045
1700092K14Rik__chr11	0.134722	0.134722	1	0.126045
1700092M07Rik__chr19	0.134722	0.134722	1	0.126045
1700093K21Rik__chr11	0.134722	0.134722	1	0.126045
1700094J05Rik__chr10	0.134722	0.134722	1	0.126045
1700097N02Rik__chr17	0.134722	0.134722	1	0.126045
1700101E01Rik__chr2	0.134722	0.134722	1	0.126045
1700101I11Rik__chr6	0.134722	0.134722	1	0.126045
1700104A03Rik__chr9	0.134722	0.134722	1	0.126045
1700105P06Rik__chr19	0.134722	0.134722	1	0.126045
1700108F19Rik__chr14	0.134722	0.134722	1	0.126045
1700108J01Rik__chr14	0.134722	0.134722	1	0.126045
1700109G14Rik__chr14	0.134722	0.134722	1	0.126045
1700109G15Rik__chr11	0.134722	0.134722	1	0.126045
1700109H08Rik__chr5	0.134722	0.134722	1	0.126045
1700110C19Rik__chr17	0.134722	0.134722	1	0.126045
1700110M21Rik__chr14	0.134722	0.134722	1	0.126045
1700111N16Rik__chrX	0.134722	0.134722	1	0.126045
1700112E06Rik__chr14	0.134722	0.134722	1	0.126045
1700112H15Rik__chr1	0.134722	0.134722	1	0.126045
1700112J05Rik__chr5	0.134722	0.134722	1	0.126045
1700113H08Rik__chr10	0.134722	0.134722	1	0.126045
1700119H24Rik__chr16	0.134722	0.134722	1	0.126045
1700120E14Rik__chr18	0.134722	0.134722	1	0.126045
1700120G07Rik__chr7	0.134722	0.134722	1	0.126045
1700121N20Rik__chr12	0.134722	0.134722	1	0.126045
1700122O11Rik__chr17	0.134722	0.134722	1	0.126045
1700123K08Rik__chr5	0.134722	0.134722	1	0.126045
1700123L14Rik__chr6	0.134722	0.134722	1	0.126045
1700125G02Rik__chr4	0.134722	0.134722	1	0.126045
1700125G22Rik__chr3	0.134722	0.134722	1	0.126045
1700125H20Rik__chr11	0.134722	0.134722	1	0.126045
1700128A07Rik__chr14	0.134722	0.134722	1	0.126045
1700129C05Rik__chr14	0.134722	0.134722	1	0.126045
1810007C17Rik__chr12	0.134722	0.134722	1	0.126045
1810010D01Rik__chr7	0.134722	0.134722	1	0.126045
1810012K16Rik__chr8	0.134722	0.134722	1	0.126045
1810018F18Rik__chr19	0.134722	0.134722	1	0.126045
1810019D21Rik__chr8	0.134722	0.134722	1	0.126045
1810019J16Rik__chr4	0.134722	0.134722	1	0.126045
1810020O05Rik__chr6	0.134722	0.134722	1	0.126045
1810035I16Rik__chr4	0.134722	0.134722	1	0.126045
1810046K07Rik__chr9	0.134722	0.134722	1	0.126045
1810053B23Rik__chr16	0.134722	0.134722	1	0.126045
1810062O18Rik__chr14	0.134722	0.134722	1	0.126045
2010001E11Rik__chr10	0.134722	0.134722	1	0.126045
2010003K11Rik__chr19	0.134722	0.134722	1	0.126045
2010009K17Rik__chr2	0.134722	0.134722	1	0.126045
2010010A06Rik__chr18	0.134722	0.134722	1	0.126045
2010016I18Rik__chr3	0.134722	0.134722	1	0.126045
2010106E10Rik__chrX	0.134722	0.134722	1	0.126045
2010107G23Rik__chr10	0.134722	0.134722	1	0.126045
2010300C02Rik__chr1	0.134722	0.134722	1	0.126045
2010308F09Rik__chrX	0.134722	0.134722	1	0.126045
2200002J24Rik__chr7	0.134722	0.134722	1	0.126045
2210010C04Rik__chr6	0.134722	0.134722	1	0.126045
2210404O07Rik__chr10	0.134722	0.134722	1	0.126045
2210409E12Rik__chr11	0.134722	0.134722	1	0.126045
2210414B05Rik__chr4	0.134722	0.134722	1	0.126045
2210416O15Rik__chr11	0.134722	0.134722	1	0.126045
2210420H20Rik__chr18	0.134722	0.134722	1	0.126045
2300002M23Rik__chr17	0.134722	0.134722	1	0.126045
2300003K06Rik__chr11	0.134722	0.134722	1	0.126045
2300005B03Rik__chr15	0.134722	0.134722	1	0.126045
2310001K24Rik__chr2	0.134722	0.134722	1	0.126045
2310002D06Rik__chr12	0.134722	0.134722	1	0.126045
2310005A03Rik__chr2	0.134722	0.134722	1	0.126045
2310005E17Rik__chr13	0.134722	0.134722	1	0.126045
2310015B20Rik__chr10	0.134722	0.134722	1	0.126045
2310016D03Rik__chr12	0.134722	0.134722	1	0.126045
2310020H05Rik__chr13	0.134722	0.134722	1	0.126045
2310034C09Rik__chr16	0.134722	0.134722	1	0.126045
2310042E22Rik__chr16	0.134722	0.134722	1	0.126045
2310043O21Rik__chr15	0.134722	0.134722	1	0.126045
2310050B05Rik__chr10	0.134722	0.134722	1	0.126045
2310057J18Rik__chr10	0.134722	0.134722	1	0.126045
2310061N02Rik__chr16	0.134722	0.134722	1	0.126045
2310065F04Rik__chr11	0.134722	0.134722	1	0.126045
2310069B03Rik__chr6	0.134722	0.134722	1	0.126045
2310069G16Rik__chr15	0.134722	0.134722	1	0.126045
2410017I17Rik__chr17	0.134722	0.134722	1	0.126045
2410114N07Rik__chr4	0.134722	0.134722	1	0.126045
2410133F24Rik__chr9	0.134722	0.134722	1	0.126045
2410137F16Rik__chr5	0.134722	0.134722	1	0.126045
2410137M14Rik__chr17	0.134722	0.134722	1	0.126045
2410141K09Rik__chr13	0.134722	0.134722	1	0.126045
2510003D18Rik__chr3	0.134722	0.134722	1	0.126045
2610017I09Rik__chr1	0.134722	0.134722	1	0.126045
2610027K06Rik__chr11	0.134722	0.134722	1	0.126045
2610028E06Rik__chr4	0.134722	0.134722	1	0.126045
2610028H24Rik__chr10	0.134722	0.134722	1	0.126045
2610034M16Rik__chr17	0.134722	0.134722	1	0.126045
2610035F20Rik__chr14	0.134722	0.134722	1	0.126045
2610100L16Rik__chr3	0.134722	0.134722	1	0.126045
2610203C22Rik__chr1	0.134722	0.134722	1	0.126045
2610206C17Rik__chr7	0.134722	0.134722	1	0.126045
2610316D01Rik__chr3	0.134722	0.134722	1	0.126045
2610528A11Rik__chr14	0.134722	0.134722	1	0.126045
2700046A07Rik__chr18	0.134722	0.134722	1	0.126045
2700069I18Rik__chr3	0.134722	0.134722	1	0.126045
2700081L22Rik__chr4	0.134722	0.134722	1	0.126045
2700086A05Rik__chr6	0.134722	0.134722	1	0.126045
2810007J24Rik__chr7	0.134722	0.134722	1	0.126045
2810011L19Rik__chr12	0.134722	0.134722	1	0.126045
2810032G03Rik__chr12	0.134722	0.134722	1	0.126045
2810404M03Rik__chr8	0.134722	0.134722	1	0.126045
2810405F15Rik__chr2	0.134722	0.134722	1	0.126045
2810408A11Rik__chr11	0.134722	0.134722	1	0.126045
2810410L24Rik__chr11	0.134722	0.134722	1	0.126045
2810459M11Rik__chr1	0.134722	0.134722	1	0.126045
2810471M01Rik__chr11	0.134722	0.134722	1	0.126045
2900011O08Rik__chr16	0.134722	0.134722	1	0.126045
2900052N01Rik__chr9	0.134722	0.134722	1	0.126045
2900055J20Rik__chr18	0.134722	0.134722	1	0.126045
2900079G21Rik__chr9	0.134722	0.134722	1	0.126045
3010033K07Rik__chr8	0.134722	0.134722	1	0.126045
3100003L05Rik__chr7	0.134722	0.134722	1	0.126045
3110009F21Rik__chr12	0.134722	0.134722	1	0.126045
3110015C05Rik__chr13	0.134722	0.134722	1	0.126045
3110035E14Rik__chr1	0.134722	0.134722	1	0.126045
3110039I08Rik__chr9	0.134722	0.134722	1	0.126045
3110039M20Rik__chr12	0.134722	0.134722	1	0.126045
3110045C21Rik__chr1	0.134722	0.134722	1	0.126045
3110047P20Rik__chr5	0.134722	0.134722	1	0.126045
3110082J24Rik__chr5	0.134722	0.134722	1	0.126045
3110099E03Rik__chr2	0.134722	0.134722	1	0.126045
3632454L22Rik__chrX	0.134722	0.134722	1	0.126045
3830403N18Rik__chrX	0.134722	0.134722	1	0.126045
3830417A13Rik__chrX	0.134722	0.134722	1	0.126045
4632427E13Rik__chr7	0.134722	0.134722	1	0.126045
4632428C04Rik__chr16	0.134722	0.134722	1	0.126045
4732456N10Rik__chr15	0.134722	0.134722	1	0.126045
4732490B19Rik__chr11	0.134722	0.134722	1	0.126045
4833423E24Rik__chr2	0.134722	0.134722	1	0.126045
4833424O15Rik__chr3	0.134722	0.134722	1	0.126045
4833428L15Rik__chr9	0.134722	0.134722	1	0.126045
4921501E09Rik__chr17	0.134722	0.134722	1	0.126045
4921504E06Rik__chr2	0.134722	0.134722	1	0.126045
4921506M07Rik__chr12	0.134722	0.134722	1	0.126045
4921507L20Rik__chr2	0.134722	0.134722	1	0.126045
4921507P07Rik__chr6	0.134722	0.134722	1	0.126045
4921508D12Rik__chr2	0.134722	0.134722	1	0.126045
4921509C19Rik__chr2	0.134722	0.134722	1	0.126045
4921509O07Rik__chr13	0.134722	0.134722	1	0.126045
4921511C10Rik__chr3	0.134722	0.134722	1	0.126045
4921511C20Rik__chrX	0.134722	0.134722	1	0.126045
4921511H03Rik__chr5	0.134722	0.134722	1	0.126045
4921511I17Rik__chr12	0.134722	0.134722	1	0.126045
4921517D22Rik__chr13	0.134722	0.134722	1	0.126045
4921524L21Rik__chr18	0.134722	0.134722	1	0.126045
4921525O09Rik__chr13	0.134722	0.134722	1	0.126045
4921530L21Rik__chr14	0.134722	0.134722	1	0.126045
4921533I20Rik__chr18	0.134722	0.134722	1	0.126045
4921539E11Rik__chr4	0.134722	0.134722	1	0.126045
4922501L14Rik__chr3	0.134722	0.134722	1	0.126045
4922502D21Rik__chr6	0.134722	0.134722	1	0.126045
4922502N22Rik__chr6	0.134722	0.134722	1	0.126045
4922505E12Rik__chr1	0.134722	0.134722	1	0.126045
4930401C15Rik__chr10	0.134722	0.134722	1	0.126045
4930402F06Rik__chr2	0.134722	0.134722	1	0.126045
4930402F11Rik__chr7	0.134722	0.134722	1	0.126045
4930402K13Rik__chrX	0.134722	0.134722	1	0.126045
4930404A05Rik__chr16	0.134722	0.134722	1	0.126045
4930404A10Rik__chr11	0.134722	0.134722	1	0.126045
4930404I05Rik__chr16	0.134722	0.134722	1	0.126045
4930404N11Rik__chr10	0.134722	0.134722	1	0.126045
4930405A10Rik__chr14	0.134722	0.134722	1	0.126045
4930405A21Rik__chr2	0.134722	0.134722	1	0.126045
4930405J17Rik__chr10	0.134722	0.134722	1	0.126045
4930405P13Rik__chr11	0.134722	0.134722	1	0.126045
4930406D18Rik__chr3	0.134722	0.134722	1	0.126045
4930407I10Rik__chr15	0.134722	0.134722	1	0.126045
4930408F14Rik__chrX	0.134722	0.134722	1	0.126045
4930412B13Rik__chr2	0.134722	0.134722	1	0.126045
4930412C18Rik__chr4	0.134722	0.134722	1	0.126045
4930412O13Rik__chr2	0.134722	0.134722	1	0.126045
4930413G21Rik__chr7	0.134722	0.134722	1	0.126045
4930413M19Rik__chr14	0.134722	0.134722	1	0.126045
4930414N06Rik__chr19	0.134722	0.134722	1	0.126045
4930415F15Rik__chr11	0.134722	0.134722	1	0.126045
4930417O13Rik__chr6	0.134722	0.134722	1	0.126045
4930419G24Rik__chr3	0.134722	0.134722	1	0.126045
4930423M02Rik__chr4	0.134722	0.134722	1	0.126045
4930425K10Rik__chr5	0.134722	0.134722	1	0.126045
4930425O10Rik__chr3	0.134722	0.134722	1	0.126045
4930426D05Rik__chr18	0.134722	0.134722	1	0.126045
4930428E07Rik__chr12	0.134722	0.134722	1	0.126045
4930428O21Rik__chr5	0.134722	0.134722	1	0.126045
4930429D17Rik__chr5	0.134722	0.134722	1	0.126045
4930430A15Rik__chr2	0.134722	0.134722	1	0.126045
4930430F21Rik__chr15	0.134722	0.134722	1	0.126045
4930432K09Rik__chr5	0.134722	0.134722	1	0.126045
4930433B08Rik__chr3	0.134722	0.134722	1	0.126045
4930433I11Rik__chr7	0.134722	0.134722	1	0.126045
4930434J06Rik__chr14	0.134722	0.134722	1	0.126045
4930435E12Rik__chr16	0.134722	0.134722	1	0.126045
4930438E09Rik__chr14	0.134722	0.134722	1	0.126045
4930440C22Rik__chr1	0.134722	0.134722	1	0.126045
4930441J16Rik__chr2	0.134722	0.134722	1	0.126045
4930441O14Rik__chr13	0.134722	0.134722	1	0.126045
4930442L01Rik__chr3	0.134722	0.134722	1	0.126045
4930443O20Rik__chr2	0.134722	0.134722	1	0.126045
4930444F02Rik__chr10	0.134722	0.134722	1	0.126045
4930444G20Rik__chr10	0.134722	0.134722	1	0.126045
4930444M15Rik__chr14	0.134722	0.134722	1	0.126045
4930444P10Rik__chr1	0.134722	0.134722	1	0.126045
4930447K03Rik__chr13	0.134722	0.134722	1	0.126045
4930448F12Rik__chr13	0.134722	0.134722	1	0.126045
4930448H16Rik__chr5	0.134722	0.134722	1	0.126045
4930448I06Rik__chr1	0.134722	0.134722	1	0.126045
4930448I18Rik__chr5	0.134722	0.134722	1	0.126045
4930449E01Rik__chr14	0.134722	0.134722	1	0.126045
4930449E18Rik__chr19	0.134722	0.134722	1	0.126045
4930452B06Rik__chr14	0.134722	0.134722	1	0.126045
4930452G13Rik__chr14	0.134722	0.134722	1	0.126045
4930452N14Rik__chr1	0.134722	0.134722	1	0.126045
4930453H23Rik__chrX	0.134722	0.134722	1	0.126045
4930453L07Rik__chr8	0.134722	0.134722	1	0.126045
4930455D15Rik__chr18	0.134722	0.134722	1	0.126045
4930455J16Rik__chr13	0.134722	0.134722	1	0.126045
4930456L15Rik__chr4	0.134722	0.134722	1	0.126045
4930465A12Rik__chr4	0.134722	0.134722	1	0.126045
4930465M20Rik__chr12	0.134722	0.134722	1	0.126045
4930467D21Rik__chr5	0.134722	0.134722	1	0.126045
4930467E23Rik__chr8	0.134722	0.134722	1	0.126045
4930467K11Rik__chr10	0.134722	0.134722	1	0.126045
4930469G21Rik__chr1	0.134722	0.134722	1	0.126045
4930470P17Rik__chr2	0.134722	0.134722	1	0.126045
4930471G03Rik__chr18	0.134722	0.134722	1	0.126045
4930471I20Rik__chr2	0.134722	0.134722	1	0.126045
4930473O22Rik__chr10	0.134722	0.134722	1	0.126045
4930474H20Rik__chr14	0.134722	0.134722	1	0.126045
4930474M22Rik__chr17	0.134722	0.134722	1	0.126045
4930474N05Rik__chr14	0.134722	0.134722	1	0.126045
4930474N09Rik__chr12	0.134722	0.134722	1	0.126045
4930478P22Rik__chr5	0.134722	0.134722	1	0.126045
4930479D17Rik__chr6	0.134722	0.134722	1	0.126045
4930479M11Rik__chr7	0.134722	0.134722	1	0.126045
4930480K15Rik__chr17	0.134722	0.134722	1	0.126045
4930480M12Rik__chr12	0.134722	0.134722	1	0.126045
4930486F22Rik__chr10	0.134722	0.134722	1	0.126045
4930486I03Rik__chr1	0.134722	0.134722	1	0.126045
4930487H11Rik__chr1	0.134722	0.134722	1	0.126045
4930488L21Rik__chr8	0.134722	0.134722	1	0.126045
4930500F04Rik__chr5	0.134722	0.134722	1	0.126045
4930500L23Rik__chr5	0.134722	0.134722	1	0.126045
4930502E09Rik__chr11	0.134722	0.134722	1	0.126045
4930502E18Rik__chrX	0.134722	0.134722	1	0.126045
4930503E14Rik__chr14	0.134722	0.134722	1	0.126045
4930505G20Rik__chr14	0.134722	0.134722	1	0.126045
4930507D05Rik__chr10	0.134722	0.134722	1	0.126045
4930509E16Rik__chr9	0.134722	0.134722	1	0.126045
4930509J09Rik__chr3	0.134722	0.134722	1	0.126045
4930509K18Rik__chr4	0.134722	0.134722	1	0.126045
4930511A02Rik__chr12	0.134722	0.134722	1	0.126045
4930511E03Rik__chr6	0.134722	0.134722	1	0.126045
4930513D17Rik__chr5	0.134722	0.134722	1	0.126045
4930513N10Rik__chr8	0.134722	0.134722	1	0.126045
4930515B02Rik__chr4	0.134722	0.134722	1	0.126045
4930515L03Rik__chr2	0.134722	0.134722	1	0.126045
4930515L19Rik__chrX	0.134722	0.134722	1	0.126045
4930517E11Rik__chr2	0.134722	0.134722	1	0.126045
4930518P08Rik__chr13	0.134722	0.134722	1	0.126045
4930519D14Rik__chr13	0.134722	0.134722	1	0.126045
4930519F16Rik__chrX	0.134722	0.134722	1	0.126045
4930519F24Rik__chr9	0.134722	0.134722	1	0.126045
4930519G04Rik__chr5	0.134722	0.134722	1	0.126045
4930519H02Rik__chr5	0.134722	0.134722	1	0.126045
4930520O04Rik__chr9	0.134722	0.134722	1	0.126045
4930521E06Rik__chr1	0.134722	0.134722	1	0.126045
4930522H14Rik__chr4	0.134722	0.134722	1	0.126045
4930522O17Rik__chr4	0.134722	0.134722	1	0.126045
4930523O13Rik__chr15	0.134722	0.134722	1	0.126045
4930524C18Rik__chr14	0.134722	0.134722	1	0.126045
4930524N10Rik__chrX	0.134722	0.134722	1	0.126045
4930524O05Rik__chr19	0.134722	0.134722	1	0.126045
4930524O08Rik__chr9	0.134722	0.134722	1	0.126045
4930525D18Rik__chr9	0.134722	0.134722	1	0.126045
4930525G20Rik__chr13	0.134722	0.134722	1	0.126045
4930525M21Rik__chrX	0.134722	0.134722	1	0.126045
4930526D03Rik__chr2	0.134722	0.134722	1	0.126045
4930527F14Rik__chr14	0.134722	0.134722	1	0.126045
4930527G23Rik__chr18	0.134722	0.134722	1	0.126045
4930528P14Rik__chr2	0.134722	0.134722	1	0.126045
4930529C04Rik__chr3	0.134722	0.134722	1	0.126045
4930529K09Rik__chr14	0.134722	0.134722	1	0.126045
4930529L06Rik__chr16	0.134722	0.134722	1	0.126045
4930529M08Rik__chr2	0.134722	0.134722	1	0.126045
4930539C22Rik__chr3	0.134722	0.134722	1	0.126045
4930539J05Rik__chr3	0.134722	0.134722	1	0.126045
4930539M17Rik__chr3	0.134722	0.134722	1	0.126045
4930539N22Rik__chr3	0.134722	0.134722	1	0.126045
4930540M03Rik__chr9	0.134722	0.134722	1	0.126045
4930542C21Rik__chr16	0.134722	0.134722	1	0.126045
4930542D17Rik__chr16	0.134722	0.134722	1	0.126045
4930543E12Rik__chr7	0.134722	0.134722	1	0.126045
4930544G11Rik__chr6	0.134722	0.134722	1	0.126045
4930545E07Rik__chr18	0.134722	0.134722	1	0.126045
4930545L23Rik__chr2	0.134722	0.134722	1	0.126045
4930546C10Rik__chr18	0.134722	0.134722	1	0.126045
4930546K05Rik__chr9	0.134722	0.134722	1	0.126045
4930547C10Rik__chr4	0.134722	0.134722	1	0.126045
4930547E08Rik__chr2	0.134722	0.134722	1	0.126045
4930547E14Rik__chr16	0.134722	0.134722	1	0.126045
4930548G14Rik__chr15	0.134722	0.134722	1	0.126045
4930548J01Rik__chr17	0.134722	0.134722	1	0.126045
4930548K13Rik__chr4	0.134722	0.134722	1	0.126045
4930549C01Rik__chr4	0.134722	0.134722	1	0.126045
4930549G23Rik__chr18	0.134722	0.134722	1	0.126045
4930550C14Rik__chr9	0.134722	0.134722	1	0.126045
4930550L24Rik__chrX	0.134722	0.134722	1	0.126045
4930552N02Rik__chr4	0.134722	0.134722	1	0.126045
4930552P12Rik__chr19	0.134722	0.134722	1	0.126045
4930553E22Rik__chr16	0.134722	0.134722	1	0.126045
4930554C24Rik__chr9	0.134722	0.134722	1	0.126045
4930555B11Rik__chr2	0.134722	0.134722	1	0.126045
4930555G01Rik__chr14	0.134722	0.134722	1	0.126045
4930556C24Rik__chr16	0.134722	0.134722	1	0.126045
4930556G01Rik__chr4	0.134722	0.134722	1	0.126045
4930557J02Rik__chr5	0.134722	0.134722	1	0.126045
4930558K02Rik__chr1	0.134722	0.134722	1	0.126045
4930562C15Rik__chr16	0.134722	0.134722	1	0.126045
4930563D23Rik__chr16	0.134722	0.134722	1	0.126045
4930563E18Rik__chr18	0.134722	0.134722	1	0.126045
4930563F08Rik__chr5	0.134722	0.134722	1	0.126045
4930563M20Rik__chr8	0.134722	0.134722	1	0.126045
4930564B18Rik__chr14	0.134722	0.134722	1	0.126045
4930564C03Rik__chr17	0.134722	0.134722	1	0.126045
4930564G21Rik__chr10	0.134722	0.134722	1	0.126045
4930564K09Rik__chr3	0.134722	0.134722	1	0.126045
4930565D16Rik__chr3	0.134722	0.134722	1	0.126045
4930565N06Rik__chr16	0.134722	0.134722	1	0.126045
4930567J20Rik__chr16	0.134722	0.134722	1	0.126045
4930567K20Rik__chr10	0.134722	0.134722	1	0.126045
4930568D16Rik__chr2	0.134722	0.134722	1	0.126045
4930568G15Rik__chr1	0.134722	0.134722	1	0.126045
4930568K20Rik__chr5	0.134722	0.134722	1	0.126045
4930571K23Rik__chr7	0.134722	0.134722	1	0.126045
4930573O16Rik__chr2	0.134722	0.134722	1	0.126045
4930578N18Rik__chr16	0.134722	0.134722	1	0.126045
4930579F01Rik__chr3	0.134722	0.134722	1	0.126045
4930583K01Rik__chr7	0.134722	0.134722	1	0.126045
4930584F24Rik__chr5	0.134722	0.134722	1	0.126045
4930590J08Rik__chr6	0.134722	0.134722	1	0.126045
4930590L20Rik__chr1	0.134722	0.134722	1	0.126045
4930592A05Rik__chr15	0.134722	0.134722	1	0.126045
4930592I03Rik__chr18	0.134722	0.134722	1	0.126045
4930593A02Rik__chr3	0.134722	0.134722	1	0.126045
4930595M18Rik__chrX	0.134722	0.134722	1	0.126045
4930596M17Rik__chr9	0.134722	0.134722	1	0.126045
4930597G03Rik__chr14	0.134722	0.134722	1	0.126045
4930599N23Rik__chr6	0.134722	0.134722	1	0.126045
4931403E22Rik__chr19	0.134722	0.134722	1	0.126045
4931403G20Rik__chr12	0.134722	0.134722	1	0.126045
4931408C20Rik__chr1	0.134722	0.134722	1	0.126045
4931417E11Rik__chr6	0.134722	0.134722	1	0.126045
4931429I11Rik__chr9	0.134722	0.134722	1	0.126045
4931429P17Rik__chr13	0.134722	0.134722	1	0.126045
4931431C16Rik__chr5	0.134722	0.134722	1	0.126045
4931431F19Rik__chr7	0.134722	0.134722	1	0.126045
4931440J10Rik__chr14	0.134722	0.134722	1	0.126045
4931440L10Rik__chr1	0.134722	0.134722	1	0.126045
4931440P22Rik__chr3	0.134722	0.134722	1	0.126045
4932412D23Rik__chr16	0.134722	0.134722	1	0.126045
4932413F04Rik__chr9	0.134722	0.134722	1	0.126045
4932414J04Rik__chr11	0.134722	0.134722	1	0.126045
4932415M13Rik__chr17	0.134722	0.134722	1	0.126045
4932418E24Rik__chr2	0.134722	0.134722	1	0.126045
4932429P05Rik__chrX	0.134722	0.134722	1	0.126045
4932438H23Rik__chr16	0.134722	0.134722	1	0.126045
4932443I19Rik__chr8	0.134722	0.134722	1	0.126045
4932702P03Rik__chr13	0.134722	0.134722	1	0.126045
4933400B14Rik__chr17	0.134722	0.134722	1	0.126045
4933400C23Rik__chr9	0.134722	0.134722	1	0.126045
4933400F21Rik__chr1	0.134722	0.134722	1	0.126045
4933401B06Rik__chrX	0.134722	0.134722	1	0.126045
4933401H06Rik__chr3	0.134722	0.134722	1	0.126045
4933401P06Rik__chr5	0.134722	0.134722	1	0.126045
4933402C06Rik__chr7	0.134722	0.134722	1	0.126045
4933402J15Rik__chr14	0.134722	0.134722	1	0.126045
4933402P03Rik__chr11	0.134722	0.134722	1	0.126045
4933404G15Rik__chr16	0.134722	0.134722	1	0.126045
4933406G16Rik__chr11	0.134722	0.134722	1	0.126045
4933406I18Rik__chr7	0.134722	0.134722	1	0.126045
4933406J08Rik__chr2	0.134722	0.134722	1	0.126045
4933406J10Rik__chr7	0.134722	0.134722	1	0.126045
4933406K04Rik__chr12	0.134722	0.134722	1	0.126045
4933406M09Rik__chr1	0.134722	0.134722	1	0.126045
4933407G14Rik__chr10	0.134722	0.134722	1	0.126045
4933407I05Rik__chr9	0.134722	0.134722	1	0.126045
4933407L21Rik__chr1	0.134722	0.134722	1	0.126045
4933408J17Rik__chr10	0.134722	0.134722	1	0.126045
4933408N05Rik__chr8	0.134722	0.134722	1	0.126045
4933409G03Rik__chr2	0.134722	0.134722	1	0.126045
4933411E08Rik__chr10	0.134722	0.134722	1	0.126045
4933411K16Rik__chr19	0.134722	0.134722	1	0.126045
4933412O06Rik__chr13	0.134722	0.134722	1	0.126045
4933416C03Rik__chr10	0.134722	0.134722	1	0.126045
4933416M06Rik__chr13	0.134722	0.134722	1	0.126045
4933416M07Rik__chr8	0.134722	0.134722	1	0.126045
4933417A18Rik__chr13	0.134722	0.134722	1	0.126045
4933417E11Rik__chr1	0.134722	0.134722	1	0.126045
4933422A05Rik__chr9	0.134722	0.134722	1	0.126045
4933424G05Rik__chr18	0.134722	0.134722	1	0.126045
4933424G06Rik__chr1	0.134722	0.134722	1	0.126045
4933425B07Rik__chr14	0.134722	0.134722	1	0.126045
4933425H06Rik__chr6	0.134722	0.134722	1	0.126045
4933425L06Rik__chr13	0.134722	0.134722	1	0.126045
4933427E13Rik__chr11	0.134722	0.134722	1	0.126045
4933427G17Rik__chr7	0.134722	0.134722	1	0.126045
4933427I22Rik__chr4	0.134722	0.134722	1	0.126045
4933428C19Rik__chr4	0.134722	0.134722	1	0.126045
4933429O19Rik__chr14	0.134722	0.134722	1	0.126045
4933430M04Rik__chr11	0.134722	0.134722	1	0.126045
4933430N04Rik__chr8	0.134722	0.134722	1	0.126045
4933431G14Rik__chr6	0.134722	0.134722	1	0.126045
4933432I03Rik__chr14	0.134722	0.134722	1	0.126045
4933432I09Rik__chr16	0.134722	0.134722	1	0.126045
4933433F19Rik__chr8	0.134722	0.134722	1	0.126045
4933433G15Rik__chr9	0.134722	0.134722	1	0.126045
4933433H22Rik__chr17	0.134722	0.134722	1	0.126045
4933436I01Rik__chrX	0.134722	0.134722	1	0.126045
4933438B17Rik__chr5	0.134722	0.134722	1	0.126045
4933440J02Rik__chr10	0.134722	0.134722	1	0.126045
4933440M02Rik__chr7	0.134722	0.134722	1	0.126045
5031410I06Rik__chr5	0.134722	0.134722	1	0.126045
5031414D18Rik__chr14	0.134722	0.134722	1	0.126045
5031425F14Rik__chr2	0.134722	0.134722	1	0.126045
5033403H07Rik__chr5	0.134722	0.134722	1	0.126045
5033404E19Rik__chr1	0.134722	0.134722	1	0.126045
5033411D12Rik__chr13	0.134722	0.134722	1	0.126045
5330411J11Rik__chr2	0.134722	0.134722	1	0.126045
5330417C22Rik__chr3	0.134722	0.134722	1	0.126045
5330439B14Rik__chr6	0.134722	0.134722	1	0.126045
5430402O13Rik__chr6	0.134722	0.134722	1	0.126045
5430419D17Rik__chr7	0.134722	0.134722	1	0.126045
5430421N21Rik__chr15	0.134722	0.134722	1	0.126045
5430427M07Rik__chr12	0.134722	0.134722	1	0.126045
5430428K19Rik__chrX	0.134722	0.134722	1	0.126045
5730403I07Rik__chr9	0.134722	0.134722	1	0.126045
5730405O15Rik__chrX	0.134722	0.134722	1	0.126045
5730412P04Rik__chrX	0.134722	0.134722	1	0.126045
5730416F02Rik__chrX	0.134722	0.134722	1	0.126045
5730420D15Rik__chr10	0.134722	0.134722	1	0.126045
5730457N03Rik__chr6	0.134722	0.134722	1	0.126045
5730488B01Rik__chr4	0.134722	0.134722	1	0.126045
5730522E02Rik__chr11	0.134722	0.134722	1	0.126045
5830403M04Rik__chr5	0.134722	0.134722	1	0.126045
5830416I19Rik__chr5	0.134722	0.134722	1	0.126045
5830418P13Rik__chr9	0.134722	0.134722	1	0.126045
5830473C10Rik__chr5	0.134722	0.134722	1	0.126045
5930412G12Rik__chr5	0.134722	0.134722	1	0.126045
5930438M14Rik__chr13	0.134722	0.134722	1	0.126045
6030407O03Rik__chr1	0.134722	0.134722	1	0.126045
6030466F02Rik__chr8	0.134722	0.134722	1	0.126045
6030468B19Rik__chr11	0.134722	0.134722	1	0.126045
6030498E09Rik__chrX	0.134722	0.134722	1	0.126045
6330409D20Rik__chr2	0.134722	0.134722	1	0.126045
6330415B21Rik__chr6	0.134722	0.134722	1	0.126045
6330549D23Rik__chr3	0.134722	0.134722	1	0.126045
6430531B16Rik__chr7	0.134722	0.134722	1	0.126045
6430550D23Rik__chr2	0.134722	0.134722	1	0.126045
6430571L13Rik__chr9	0.134722	0.134722	1	0.126045
6430710C18Rik__chr2	0.134722	0.134722	1	0.126045
6720483E21Rik__chr1	0.134722	0.134722	1	0.126045
6820408C15Rik__chr2	0.134722	0.134722	1	0.126045
7420426K07Rik__chr9	0.134722	0.134722	1	0.126045
7420700N18Rik__chr8	0.134722	0.134722	1	0.126045
7420701I03Rik__chr12	0.134722	0.134722	1	0.126045
7530420F21Rik__chr1	0.134722	0.134722	1	0.126045
7630403G23Rik__chr9	0.134722	0.134722	1	0.126045
8030423J24Rik__chr13	0.134722	0.134722	1	0.126045
8030442B05Rik__chr2	0.134722	0.134722	1	0.126045
8430403D17Rik__chr11	0.134722	0.134722	1	0.126045
8430426J06Rik__chr15	0.134722	0.134722	1	0.126045
8430437L04Rik__chr2	0.134722	0.134722	1	0.126045
9030204H09Rik__chr2	0.134722	0.134722	1	0.126045
9130015A21Rik__chr12	0.134722	0.134722	1	0.126045
9130019P16Rik__chr6	0.134722	0.134722	1	0.126045
9130024F11Rik__chr1	0.134722	0.134722	1	0.126045
9130209A04Rik__chr18	0.134722	0.134722	1	0.126045
9130227L01Rik__chr1	0.134722	0.134722	1	0.126045
9130230L23Rik__chr5	0.134722	0.134722	1	0.126045
9230102K24Rik__chr10	0.134722	0.134722	1	0.126045
9230110F15Rik__chr9	0.134722	0.134722	1	0.126045
9230112J17Rik__chr9	0.134722	0.134722	1	0.126045
9230115E21Rik__chr9	0.134722	0.134722	1	0.126045
9230116N13Rik__chr1	0.134722	0.134722	1	0.126045
9330111N05Rik__chr13	0.134722	0.134722	1	0.126045
9330117O12Rik__chr18	0.134722	0.134722	1	0.126045
9330162012Rik__chr13	0.134722	0.134722	1	0.126045
9330162B11Rik__chr1	0.134722	0.134722	1	0.126045
9330175E14Rik__chr8	0.134722	0.134722	1	0.126045
9330175M20Rik__chr1	0.134722	0.134722	1	0.126045
9330178D15Rik__chr3	0.134722	0.134722	1	0.126045
9330179D12Rik__chr6	0.134722	0.134722	1	0.126045
9330182L06Rik__chr5	0.134722	0.134722	1	0.126045
9330182O14Rik__chr15	0.134722	0.134722	1	0.126045
9430007A20Rik__chr4	0.134722	0.134722	1	0.126045
9430014N10Rik__chr15	0.134722	0.134722	1	0.126045
9430018G01Rik__chr6	0.134722	0.134722	1	0.126045
9430019J16Rik__chr2	0.134722	0.134722	1	0.126045
9430021M05Rik__chr2	0.134722	0.134722	1	0.126045
9430069I07Rik__chr15	0.134722	0.134722	1	0.126045
9430076G02Rik__chr18	0.134722	0.134722	1	0.126045
9530002B09Rik__chr4	0.134722	0.134722	1	0.126045
9530026F06Rik__chr1	0.134722	0.134722	1	0.126045
9530026P05Rik__chr6	0.134722	0.134722	1	0.126045
9530027J09Rik__chrX	0.134722	0.134722	1	0.126045
9530036O11Rik__chr5	0.134722	0.134722	1	0.126045
9530048J24Rik__chr11	0.134722	0.134722	1	0.126045
9530051G07Rik__chrX	0.134722	0.134722	1	0.126045
9530059O14Rik__chr9	0.134722	0.134722	1	0.126045
9530080O11Rik__chr4	0.134722	0.134722	1	0.126045
9630001P10Rik__chr5	0.134722	0.134722	1	0.126045
9630013A20Rik__chr14	0.134722	0.134722	1	0.126045
9830107B12Rik__chr17	0.134722	0.134722	1	0.126045
9830166K06Rik__chr19	0.134722	0.134722	1	0.126045
9930111J21Rik2__chr11	0.134722	0.134722	1	0.126045
A1bg__chr15	0.134722	0.134722	1	0.126045
A1cf__chr19	0.134722	0.134722	1	0.126045
A230009B12Rik__chr17	0.134722	0.134722	1	0.126045
A230057D06Rik__chr7	0.134722	0.134722	1	0.126045
A230065H16Rik__chr12	0.134722	0.134722	1	0.126045
A230070E04Rik__chr14	0.134722	0.134722	1	0.126045
A230072E10Rik__chrX	0.134722	0.134722	1	0.126045
A230108P19Rik__chr2	0.134722	0.134722	1	0.126045
A2m__chr6	0.134722	0.134722	1	0.126045
A330033J07Rik__chr13	0.134722	0.134722	1	0.126045
A330035P11Rik__chr14	0.134722	0.134722	1	0.126045
A330040F15Rik__chr19	0.134722	0.134722	1	0.126045
A330041J22Rik__chr9	0.134722	0.134722	1	0.126045
A330048O09Rik__chr13	0.134722	0.134722	1	0.126045
A330070K13Rik__chr5	0.134722	0.134722	1	0.126045
A330076C08Rik__chr13	0.134722	0.134722	1	0.126045
A330093E20Rik__chr18	0.134722	0.134722	1	0.126045
A330102I10Rik__chr13	0.134722	0.134722	1	0.126045
A3galt2__chr4	0.134722	0.134722	1	0.126045
A430071A18Rik__chr11	0.134722	0.134722	1	0.126045
A430088P11Rik__chr15	0.134722	0.134722	1	0.126045
A430090L17Rik__chr13	0.134722	0.134722	1	0.126045
A430092G05Rik__chr2	0.134722	0.134722	1	0.126045
A430093F15Rik__chr19	0.134722	0.134722	1	0.126045
A530006G24Rik__chr2	0.134722	0.134722	1	0.126045
A530032D15Rik__chr1	0.134722	0.134722	1	0.126045
A530053G22Rik__chr6	0.134722	0.134722	1	0.126045
A530058N18Rik__chr2	0.134722	0.134722	1	0.126045
A530072M11Rik__chr4	0.134722	0.134722	1	0.126045
A630010A05Rik__chr16	0.134722	0.134722	1	0.126045
A630012P03Rik__chrX	0.134722	0.134722	1	0.126045
A630019I02Rik__chr13	0.134722	0.134722	1	0.126045
A630023P12Rik__chr5	0.134722	0.134722	1	0.126045
A630076J17Rik__chr3	0.134722	0.134722	1	0.126045
A630095E13Rik__chr9	0.134722	0.134722	1	0.126045
A730018C14Rik__chr12	0.134722	0.134722	1	0.126045
A730020M07Rik__chr3	0.134722	0.134722	1	0.126045
A730085A09Rik__chr4	0.134722	0.134722	1	0.126045
A730085K08Rik__chr9	0.134722	0.134722	1	0.126045
A730090H04Rik__chr11	0.134722	0.134722	1	0.126045
A830009L08Rik__chr13	0.134722	0.134722	1	0.126045
A830019L24Rik__chr3	0.134722	0.134722	1	0.126045
A830052D11Rik__chr18	0.134722	0.134722	1	0.126045
A930001A20Rik__chr3	0.134722	0.134722	1	0.126045
A930003A15Rik__chr16	0.134722	0.134722	1	0.126045
A930003O13Rik__chr5	0.134722	0.134722	1	0.126045
A930007I19Rik__chr19	0.134722	0.134722	1	0.126045
A930009A15Rik__chr10	0.134722	0.134722	1	0.126045
A930011G23Rik__chr5	0.134722	0.134722	1	0.126045
A930011O12Rik__chr14	0.134722	0.134722	1	0.126045
A930012L18Rik__chr18	0.134722	0.134722	1	0.126045
A930017M01Rik__chr15	0.134722	0.134722	1	0.126045
A930018P22Rik__chr2	0.134722	0.134722	1	0.126045
AA387883__chr19	0.134722	0.134722	1	0.126045
AA474331__chr10	0.134722	0.134722	1	0.126045
AA536875__chr14	0.134722	0.134722	1	0.126045
AA543401__chr9	0.134722	0.134722	1	0.126045
AA619741__chr1	0.134722	0.134722	1	0.126045
AA792892__chr5	0.134722	0.134722	1	0.126045
Aadac__chr3	0.134722	0.134722	1	0.126045
Aadacl2__chr3	0.134722	0.134722	1	0.126045
Aadacl3__chr4	0.134722	0.134722	1	0.126045
Aanat__chr11	0.134722	0.134722	1	0.126045
Abca12__chr1	0.134722	0.134722	1	0.126045
Abca13__chr11	0.134722	0.134722	1	0.126045
Abca14__chr7	0.134722	0.134722	1	0.126045
Abca15__chr7	0.134722	0.134722	1	0.126045
Abca17__chr17	0.134722	0.134722	1	0.126045
Abcb11__chr2	0.134722	0.134722	1	0.126045
Abcc12__chr8	0.134722	0.134722	1	0.126045
Abcc6__chr7	0.134722	0.134722	1	0.126045
Abcg5__chr17	0.134722	0.134722	1	0.126045
Abcg8__chr17	0.134722	0.134722	1	0.126045
Abhd1__chr5	0.134722	0.134722	1	0.126045
Abhd16b__chr2	0.134722	0.134722	1	0.126045
Abo__chr2	0.134722	0.134722	1	0.126045
Abp1__chr6	0.134722	0.134722	1	0.126045
Acaa1b__chr9	0.134722	0.134722	1	0.126045
Acat3__chr17	0.134722	0.134722	1	0.126045
Acbd7__chr2	0.134722	0.134722	1	0.126045
Accsl__chr2	0.134722	0.134722	1	0.126045
Ace3__chr11	0.134722	0.134722	1	0.126045
Acer1__chr17	0.134722	0.134722	1	0.126045
Ache__chr5	0.134722	0.134722	1	0.126045
Acnat2__chr4	0.134722	0.134722	1	0.126045
Acot12__chr13	0.134722	0.134722	1	0.126045
Acot3__chr12	0.134722	0.134722	1	0.126045
Acot4__chr12	0.134722	0.134722	1	0.126045
Acot6__chr12	0.134722	0.134722	1	0.126045
Acox2__chr14	0.134722	0.134722	1	0.126045
Acpp__chr9	0.134722	0.134722	1	0.126045
Acpt__chr7	0.134722	0.134722	1	0.126045
Acsbg2__chr17	0.134722	0.134722	1	0.126045
Acsm1__chr7	0.134722	0.134722	1	0.126045
Acsm3__chr7	0.134722	0.134722	1	0.126045
Acsm4__chr7	0.134722	0.134722	1	0.126045
Acsm5__chr7	0.134722	0.134722	1	0.126045
Acss3__chr10	0.134722	0.134722	1	0.126045
Actl6b__chr5	0.134722	0.134722	1	0.126045
Actl7a__chr4	0.134722	0.134722	1	0.126045
Actl7b__chr4	0.134722	0.134722	1	0.126045
Actrt1__chrX	0.134722	0.134722	1	0.126045
Adad1__chr3	0.134722	0.134722	1	0.126045
Adam18__chr8	0.134722	0.134722	1	0.126045
Adam1b__chr5	0.134722	0.134722	1	0.126045
Adam2__chr14	0.134722	0.134722	1	0.126045
Adam20__chr8	0.134722	0.134722	1	0.126045
Adam21__chr12	0.134722	0.134722	1	0.126045
Adam25__chr8	0.134722	0.134722	1	0.126045
Adam26a__chr8	0.134722	0.134722	1	0.126045
Adam29__chr8	0.134722	0.134722	1	0.126045
Adam3__chr8	0.134722	0.134722	1	0.126045
Adam30__chr3	0.134722	0.134722	1	0.126045
Adam34__chr8	0.134722	0.134722	1	0.126045
Adam39__chr8	0.134722	0.134722	1	0.126045
Adam6a__chr12	0.134722	0.134722	1	0.126045
Adam6b__chr12	0.134722	0.134722	1	0.126045
Adam7__chr14	0.134722	0.134722	1	0.126045
Adamdec1__chr14	0.134722	0.134722	1	0.126045
Adamts17__chr7	0.134722	0.134722	1	0.126045
Adamts18__chr8	0.134722	0.134722	1	0.126045
Adarb2__chr13	0.134722	0.134722	1	0.126045
Adcy1__chr11	0.134722	0.134722	1	0.126045
Adcy10__chr1	0.134722	0.134722	1	0.126045
Adcy3__chr12	0.134722	0.134722	1	0.126045
Adcy8__chr15	0.134722	0.134722	1	0.126045
Adcyap1__chr17	0.134722	0.134722	1	0.126045
Adh6a__chr3	0.134722	0.134722	1	0.126045
Adh7__chr3	0.134722	0.134722	1	0.126045
Adig__chr2	0.134722	0.134722	1	0.126045
Adipoq__chr16	0.134722	0.134722	1	0.126045
Adm2__chr15	0.134722	0.134722	1	0.126045
Adra1a__chr14	0.134722	0.134722	1	0.126045
Adra2a__chr19	0.134722	0.134722	1	0.126045
Adrb3__chr8	0.134722	0.134722	1	0.126045
AF067061__chr13	0.134722	0.134722	1	0.126045
AF357355__chr12	0.134722	0.134722	1	0.126045
AF357399__chr7	0.134722	0.134722	1	0.126045
AF529169__chr9	0.134722	0.134722	1	0.126045
Afm__chr5	0.134722	0.134722	1	0.126045
Afp__chr5	0.134722	0.134722	1	0.126045
Agap2__chr10	0.134722	0.134722	1	0.126045
Agbl1__chr7	0.134722	0.134722	1	0.126045
Agbl4__chr4	0.134722	0.134722	1	0.126045
Ager__chr17	0.134722	0.134722	1	0.126045
Agmat__chr4	0.134722	0.134722	1	0.126045
Agr3__chr12	0.134722	0.134722	1	0.126045
Agxt2__chr15	0.134722	0.134722	1	0.126045
Agxt2l1__chr3	0.134722	0.134722	1	0.126045
Ahrr__chr13	0.134722	0.134722	1	0.126045
AI115009__chr3	0.134722	0.134722	1	0.126045
AI118078__chr9	0.134722	0.134722	1	0.126045
AI197445__chr13	0.134722	0.134722	1	0.126045
AI314831__chr2	0.134722	0.134722	1	0.126045
AI317395__chr10	0.134722	0.134722	1	0.126045
AI593442__chr9	0.134722	0.134722	1	0.126045
AI606473__chr3	0.134722	0.134722	1	0.126045
AI646519__chr2	0.134722	0.134722	1	0.126045
AI747448__chr3	0.134722	0.134722	1	0.126045
AI836003__chr15	0.134722	0.134722	1	0.126045
AI854517__chr7	0.134722	0.134722	1	0.126045
Aicda__chr6	0.134722	0.134722	1	0.126045
Aifm3__chr16	0.134722	0.134722	1	0.126045
Aim1l__chr4	0.134722	0.134722	1	0.126045
Aipl1__chr11	0.134722	0.134722	1	0.126045
Ak5__chr3	0.134722	0.134722	1	0.126045
Ak7__chr12	0.134722	0.134722	1	0.126045
Ak8__chr2	0.134722	0.134722	1	0.126045
Akap14__chrX	0.134722	0.134722	1	0.126045
Akap4__chrX	0.134722	0.134722	1	0.126045
Aknad1__chr3	0.134722	0.134722	1	0.126045
Akp3__chr1	0.134722	0.134722	1	0.126045
Akr1b7__chr6	0.134722	0.134722	1	0.126045
Akr1c12__chr13	0.134722	0.134722	1	0.126045
Akr1c18__chr13	0.134722	0.134722	1	0.126045
Akr1c6__chr13	0.134722	0.134722	1	0.126045
Akr1cl__chr1	0.134722	0.134722	1	0.126045
Akr1d1__chr6	0.134722	0.134722	1	0.126045
Alb__chr5	0.134722	0.134722	1	0.126045
Aldh1b1__chr4	0.134722	0.134722	1	0.126045
Aldh3b2__chr19	0.134722	0.134722	1	0.126045
Aldob__chr4	0.134722	0.134722	1	0.126045
Aldoc__chr11	0.134722	0.134722	1	0.126045
Alox12b__chr11	0.134722	0.134722	1	0.126045
Als2cr11__chr1	0.134722	0.134722	1	0.126045
Alx1__chr10	0.134722	0.134722	1	0.126045
Alx3__chr3	0.134722	0.134722	1	0.126045
Ambn__chr5	0.134722	0.134722	1	0.126045
Ambp__chr4	0.134722	0.134722	1	0.126045
Amelx__chrX	0.134722	0.134722	1	0.126045
Amhr2__chr15	0.134722	0.134722	1	0.126045
Amn__chr12	0.134722	0.134722	1	0.126045
Ampd1__chr3	0.134722	0.134722	1	0.126045
Amt__chr9	0.134722	0.134722	1	0.126045
Amtn__chr5	0.134722	0.134722	1	0.126045
Ang4__chr14	0.134722	0.134722	1	0.126045
Ang6__chr14	0.134722	0.134722	1	0.126045
Angptl3__chr4	0.134722	0.134722	1	0.126045
Angptl6__chr9	0.134722	0.134722	1	0.126045
Ankdd1b__chr13	0.134722	0.134722	1	0.126045
Ankfn1__chr11	0.134722	0.134722	1	0.126045
Ankk1__chr9	0.134722	0.134722	1	0.126045
Ankmy1__chr1	0.134722	0.134722	1	0.126045
Ankrd13d__chr19	0.134722	0.134722	1	0.126045
Ankrd34c__chr9	0.134722	0.134722	1	0.126045
Ankrd36__chr11	0.134722	0.134722	1	0.126045
Ankrd45__chr1	0.134722	0.134722	1	0.126045
Ankrd53__chr6	0.134722	0.134722	1	0.126045
Ankrd63__chr2	0.134722	0.134722	1	0.126045
Ano2__chr6	0.134722	0.134722	1	0.126045
Ano7__chr1	0.134722	0.134722	1	0.126045
Ano9__chr7	0.134722	0.134722	1	0.126045
Antxrl__chr14	0.134722	0.134722	1	0.126045
Anxa10__chr8	0.134722	0.134722	1	0.126045
Anxa13__chr15	0.134722	0.134722	1	0.126045
Aox3l1__chr1	0.134722	0.134722	1	0.126045
Aox4__chr1	0.134722	0.134722	1	0.126045
Ap1m2__chr9	0.134722	0.134722	1	0.126045
Ap3b2__chr7	0.134722	0.134722	1	0.126045
Apba2__chr7	0.134722	0.134722	1	0.126045
Apcs__chr1	0.134722	0.134722	1	0.126045
Apoa1__chr9	0.134722	0.134722	1	0.126045
Apob__chr12	0.134722	0.134722	1	0.126045
Apobec4__chr1	0.134722	0.134722	1	0.126045
Apoc4__chr7	0.134722	0.134722	1	0.126045
Apoh__chr11	0.134722	0.134722	1	0.126045
Apol10a__chr15	0.134722	0.134722	1	0.126045
Apol7c__chr15	0.134722	0.134722	1	0.126045
Apol7d__chr1	0.134722	0.134722	1	0.126045
Apol8__chr15	0.134722	0.134722	1	0.126045
Apon__chr10	0.134722	0.134722	1	0.126045
Aqp11__chr7	0.134722	0.134722	1	0.126045
Aqp5__chr15	0.134722	0.134722	1	0.126045
Aqp6__chr15	0.134722	0.134722	1	0.126045
Aqp8__chr7	0.134722	0.134722	1	0.126045
Areg__chr5	0.134722	0.134722	1	0.126045
Arg2__chr12	0.134722	0.134722	1	0.126045
Arhgap36__chrX	0.134722	0.134722	1	0.126045
Arhgap40__chr2	0.134722	0.134722	1	0.126045
Arhgef38__chr3	0.134722	0.134722	1	0.126045
Arid3c__chr4	0.134722	0.134722	1	0.126045
Arl13a__chrX	0.134722	0.134722	1	0.126045
Arl14__chr3	0.134722	0.134722	1	0.126045
Arl14epl__chr18	0.134722	0.134722	1	0.126045
Armc12__chr17	0.134722	0.134722	1	0.126045
Armc3__chr2	0.134722	0.134722	1	0.126045
Armc4__chr18	0.134722	0.134722	1	0.126045
Arpp21__chr9	0.134722	0.134722	1	0.126045
Arrdc5__chr17	0.134722	0.134722	1	0.126045
Arsg__chr11	0.134722	0.134722	1	0.126045
Arsi__chr18	0.134722	0.134722	1	0.126045
Art2a-ps__chr7	0.134722	0.134722	1	0.126045
Arx__chrX	0.134722	0.134722	1	0.126045
Asb15__chr6	0.134722	0.134722	1	0.126045
Asb17__chr3	0.134722	0.134722	1	0.126045
Asb18__chr1	0.134722	0.134722	1	0.126045
Ascl1__chr10	0.134722	0.134722	1	0.126045
Ascl3__chr7	0.134722	0.134722	1	0.126045
Ascl4__chr10	0.134722	0.134722	1	0.126045
Asgr1__chr11	0.134722	0.134722	1	0.126045
Asgr2__chr11	0.134722	0.134722	1	0.126045
Asic2__chr11	0.134722	0.134722	1	0.126045
Asic3__chr5	0.134722	0.134722	1	0.126045
Asic5__chr3	0.134722	0.134722	1	0.126045
Aspdh__chr7	0.134722	0.134722	1	0.126045
Astl__chr2	0.134722	0.134722	1	0.126045
Astn1__chr1	0.134722	0.134722	1	0.126045
Asz1__chr6	0.134722	0.134722	1	0.126045
Atcay__chr10	0.134722	0.134722	1	0.126045
Atf7ip2__chr16	0.134722	0.134722	1	0.126045
Atoh1__chr6	0.134722	0.134722	1	0.126045
Atp10b__chr11	0.134722	0.134722	1	0.126045
Atp12a__chr14	0.134722	0.134722	1	0.126045
Atp13a4__chr16	0.134722	0.134722	1	0.126045
Atp13a5__chr16	0.134722	0.134722	1	0.126045
Atp1a4__chr1	0.134722	0.134722	1	0.126045
Atp1b4__chrX	0.134722	0.134722	1	0.126045
Atp2a1__chr7	0.134722	0.134722	1	0.126045
Atp2b2__chr6	0.134722	0.134722	1	0.126045
Atp2b3__chrX	0.134722	0.134722	1	0.126045
Atp2c2__chr8	0.134722	0.134722	1	0.126045
Atp4a__chr7	0.134722	0.134722	1	0.126045
Atp4b__chr8	0.134722	0.134722	1	0.126045
Atp6ap1l__chr13	0.134722	0.134722	1	0.126045
Atp6v1g3__chr1	0.134722	0.134722	1	0.126045
Atp7b__chr8	0.134722	0.134722	1	0.126045
Atp8b3__chr10	0.134722	0.134722	1	0.126045
AU015228__chr2	0.134722	0.134722	1	0.126045
AU015791__chr12	0.134722	0.134722	1	0.126045
AU015836__chrX	0.134722	0.134722	1	0.126045
AU016765__chr17	0.134722	0.134722	1	0.126045
AU018091__chr7	0.134722	0.134722	1	0.126045
AU022751__chrX	0.134722	0.134722	1	0.126045
AU023762__chr9	0.134722	0.134722	1	0.126045
AV039307__chr2	0.134722	0.134722	1	0.126045
Avp__chr2	0.134722	0.134722	1	0.126045
Avpr2__chrX	0.134722	0.134722	1	0.126045
AW046200__chr8	0.134722	0.134722	1	0.126045
AW495222__chr13	0.134722	0.134722	1	0.126045
AY358078__chr14	0.134722	0.134722	1	0.126045
AY512915__chr6	0.134722	0.134722	1	0.126045
AY761184__chr8	0.134722	0.134722	1	0.126045
Aym1__chr5	0.134722	0.134722	1	0.126045
Azgp1__chr5	0.134722	0.134722	1	0.126045
B020004J07Rik__chr4	0.134722	0.134722	1	0.126045
B020014A21Rik__chr10	0.134722	0.134722	1	0.126045
B020018J22Rik__chr12	0.134722	0.134722	1	0.126045
B020031M17Rik__chr13	0.134722	0.134722	1	0.126045
B130034C11Rik__chr16	0.134722	0.134722	1	0.126045
B230119M05Rik__chrX	0.134722	0.134722	1	0.126045
B230209E15Rik__chr7	0.134722	0.134722	1	0.126045
B230312C02Rik__chr2	0.134722	0.134722	1	0.126045
B230319C09Rik__chr6	0.134722	0.134722	1	0.126045
B230323A14Rik__chr9	0.134722	0.134722	1	0.126045
B230378P21Rik__chr6	0.134722	0.134722	1	0.126045
B3galt2__chr1	0.134722	0.134722	1	0.126045
B3galt5__chr16	0.134722	0.134722	1	0.126045
B3gat1__chr9	0.134722	0.134722	1	0.126045
B3gat2__chr1	0.134722	0.134722	1	0.126045
B3gnt6__chr7	0.134722	0.134722	1	0.126045
B3gnt7__chr1	0.134722	0.134722	1	0.126045
B4galnt3__chr6	0.134722	0.134722	1	0.126045
B4galt7__chr13	0.134722	0.134722	1	0.126045
B930025P03Rik__chr8	0.134722	0.134722	1	0.126045
B930092H01Rik__chr9	0.134722	0.134722	1	0.126045
Bai1__chr15	0.134722	0.134722	1	0.126045
Baiap2l2__chr15	0.134722	0.134722	1	0.126045
Bank1__chr3	0.134722	0.134722	1	0.126045
Barhl1__chr2	0.134722	0.134722	1	0.126045
Barhl2__chr5	0.134722	0.134722	1	0.126045
Barx2__chr9	0.134722	0.134722	1	0.126045
Batf3__chr1	0.134722	0.134722	1	0.126045
BB019430__chr10	0.134722	0.134722	1	0.126045
BB031773__chr4	0.134722	0.134722	1	0.126045
BB123696__chr13	0.134722	0.134722	1	0.126045
BB557941__chr2	0.134722	0.134722	1	0.126045
Bbox1__chr2	0.134722	0.134722	1	0.126045
BC006965__chr11	0.134722	0.134722	1	0.126045
BC016579__chr16	0.134722	0.134722	1	0.126045
BC021767__chr3	0.134722	0.134722	1	0.126045
BC021891__chr8	0.134722	0.134722	1	0.126045
BC024582__chr4	0.134722	0.134722	1	0.126045
BC030870__chr8	0.134722	0.134722	1	0.126045
BC035044__chr6	0.134722	0.134722	1	0.126045
BC037032__chr15	0.134722	0.134722	1	0.126045
BC048502__chr15	0.134722	0.134722	1	0.126045
BC048546__chr6	0.134722	0.134722	1	0.126045
BC048609__chr19	0.134722	0.134722	1	0.126045
BC048644__chr8	0.134722	0.134722	1	0.126045
BC048679__chr7	0.134722	0.134722	1	0.126045
BC048943__chr12	0.134722	0.134722	1	0.126045
BC049635__chr4	0.134722	0.134722	1	0.126045
BC049762__chr11	0.134722	0.134722	1	0.126045
BC051019__chr7	0.134722	0.134722	1	0.126045
BC051070__chr3	0.134722	0.134722	1	0.126045
BC051628__chr2	0.134722	0.134722	1	0.126045
BC055402__chr1	0.134722	0.134722	1	0.126045
BC061237__chr14	0.134722	0.134722	1	0.126045
BC089491__chr7	0.134722	0.134722	1	0.126045
BC089597__chr10	0.134722	0.134722	1	0.126045
BC094916__chr1	0.134722	0.134722	1	0.126045
BC107364__chr3	0.134722	0.134722	1	0.126045
BC117090__chr16	0.134722	0.134722	1	0.126045
BC147527__chr13	0.134722	0.134722	1	0.126045
Bcas1__chr2	0.134722	0.134722	1	0.126045
Bcl2a1c__chr9	0.134722	0.134722	1	0.126045
Bcl2l10__chr9	0.134722	0.134722	1	0.126045
Bcl2l14__chr6	0.134722	0.134722	1	0.126045
Bco2__chr9	0.134722	0.134722	1	0.126045
Best2__chr8	0.134722	0.134722	1	0.126045
Best3__chr10	0.134722	0.134722	1	0.126045
Bet3l__chr10	0.134722	0.134722	1	0.126045
Bex1__chrX	0.134722	0.134722	1	0.126045
Bex6__chr16	0.134722	0.134722	1	0.126045
Bfsp2__chr9	0.134722	0.134722	1	0.126045
Bglap__chr3	0.134722	0.134722	1	0.126045
Bhlha9__chr11	0.134722	0.134722	1	0.126045
Bhlhe23__chr2	0.134722	0.134722	1	0.126045
Bhmt__chr13	0.134722	0.134722	1	0.126045
Blk__chr14	0.134722	0.134722	1	0.126045
Bmp10__chr6	0.134722	0.134722	1	0.126045
Bmp3__chr5	0.134722	0.134722	1	0.126045
Bmp8b__chr4	0.134722	0.134722	1	0.126045
Bnipl__chr3	0.134722	0.134722	1	0.126045
Boll__chr1	0.134722	0.134722	1	0.126045
Bpi__chr2	0.134722	0.134722	1	0.126045
Bpifa1__chr2	0.134722	0.134722	1	0.126045
Bpifa2__chr2	0.134722	0.134722	1	0.126045
Bpifa3__chr2	0.134722	0.134722	1	0.126045
Bpifa5__chr2	0.134722	0.134722	1	0.126045
Bpifa6__chr2	0.134722	0.134722	1	0.126045
Bpifb1__chr2	0.134722	0.134722	1	0.126045
Bpifb4__chr2	0.134722	0.134722	1	0.126045
Brs3__chrX	0.134722	0.134722	1	0.126045
Bsn__chr9	0.134722	0.134722	1	0.126045
Bsph1__chr7	0.134722	0.134722	1	0.126045
Bsph2__chr7	0.134722	0.134722	1	0.126045
Bspry__chr4	0.134722	0.134722	1	0.126045
Btbd17__chr11	0.134722	0.134722	1	0.126045
Btbd8__chr5	0.134722	0.134722	1	0.126045
Btn1a1__chr13	0.134722	0.134722	1	0.126045
Btn2a2__chr13	0.134722	0.134722	1	0.126045
Btnl1__chr17	0.134722	0.134722	1	0.126045
Btnl2__chr17	0.134722	0.134722	1	0.126045
Btnl5__chr17	0.134722	0.134722	1	0.126045
Btnl6__chr17	0.134722	0.134722	1	0.126045
Bzrap1__chr11	0.134722	0.134722	1	0.126045
C030013G03Rik__chr17	0.134722	0.134722	1	0.126045
C030018K13Rik__chr5	0.134722	0.134722	1	0.126045
C030023E24Rik__chrX	0.134722	0.134722	1	0.126045
C030029H02Rik__chr7	0.134722	0.134722	1	0.126045
C130021I20Rik__chr2	0.134722	0.134722	1	0.126045
C130026I21Rik__chr1	0.134722	0.134722	1	0.126045
C130060K24Rik__chr6	0.134722	0.134722	1	0.126045
C130071C03Rik__chr13	0.134722	0.134722	1	0.126045
C130079G13Rik__chr3	0.134722	0.134722	1	0.126045
C1ql2__chr1	0.134722	0.134722	1	0.126045
C1qtnf4__chr2	0.134722	0.134722	1	0.126045
C1rb__chr6	0.134722	0.134722	1	0.126045
C230079O03Rik__chr7	0.134722	0.134722	1	0.126045
C2cd4b__chr9	0.134722	0.134722	1	0.126045
C2cd4d__chr3	0.134722	0.134722	1	0.126045
C330005M16Rik__chr7	0.134722	0.134722	1	0.126045
C330008G21Rik__chr2	0.134722	0.134722	1	0.126045
C330013F16Rik__chrX	0.134722	0.134722	1	0.126045
C330021F23Rik__chr8	0.134722	0.134722	1	0.126045
C330024C12Rik__chr17	0.134722	0.134722	1	0.126045
C330046G13Rik__chr10	0.134722	0.134722	1	0.126045
C4a__chr17	0.134722	0.134722	1	0.126045
C4bp__chr1	0.134722	0.134722	1	0.126045
C530005A16Rik__chr4	0.134722	0.134722	1	0.126045
C530044C16Rik__chr6	0.134722	0.134722	1	0.126045
C630020P19Rik__chr2	0.134722	0.134722	1	0.126045
C630028M04Rik__chr4	0.134722	0.134722	1	0.126045
C630031E19Rik__chr12	0.134722	0.134722	1	0.126045
C730027H18Rik__chr10	0.134722	0.134722	1	0.126045
C730036E19Rik__chr1	0.134722	0.134722	1	0.126045
C86187__chr7	0.134722	0.134722	1	0.126045
C87198__chr12	0.134722	0.134722	1	0.126045
C8a__chr4	0.134722	0.134722	1	0.126045
C8b__chr4	0.134722	0.134722	1	0.126045
C8g__chr2	0.134722	0.134722	1	0.126045
C9__chr15	0.134722	0.134722	1	0.126045
Cabp4__chr19	0.134722	0.134722	1	0.126045
Cabp5__chr7	0.134722	0.134722	1	0.126045
Cabp7__chr11	0.134722	0.134722	1	0.126045
Cabs1__chr5	0.134722	0.134722	1	0.126045
Cabyr__chr18	0.134722	0.134722	1	0.126045
Cacna1b__chr2	0.134722	0.134722	1	0.126045
Cacna1i__chr15	0.134722	0.134722	1	0.126045
Cacna1s__chr1	0.134722	0.134722	1	0.126045
Cacna2d3__chr14	0.134722	0.134722	1	0.126045
Cacna2d4__chr6	0.134722	0.134722	1	0.126045
Cacng1__chr11	0.134722	0.134722	1	0.126045
Cacng2__chr15	0.134722	0.134722	1	0.126045
Cacng5__chr11	0.134722	0.134722	1	0.126045
Cacng7__chr7	0.134722	0.134722	1	0.126045
Cadps__chr14	0.134722	0.134722	1	0.126045
Calb1__chr4	0.134722	0.134722	1	0.126045
Calb2__chr8	0.134722	0.134722	1	0.126045
Calca__chr7	0.134722	0.134722	1	0.126045
Calcr__chr6	0.134722	0.134722	1	0.126045
Calm5__chr13	0.134722	0.134722	1	0.126045
Calml3__chr13	0.134722	0.134722	1	0.126045
Caln1__chr5	0.134722	0.134722	1	0.126045
Calr4__chr4	0.134722	0.134722	1	0.126045
Camk1g__chr1	0.134722	0.134722	1	0.126045
Camkv__chr9	0.134722	0.134722	1	0.126045
Capn11__chr17	0.134722	0.134722	1	0.126045
Capn12__chr7	0.134722	0.134722	1	0.126045
Capn13__chr17	0.134722	0.134722	1	0.126045
Capn3__chr2	0.134722	0.134722	1	0.126045
Capn8__chr1	0.134722	0.134722	1	0.126045
Capns2__chr8	0.134722	0.134722	1	0.126045
Caps2__chr10	0.134722	0.134722	1	0.126045
Capsl__chr15	0.134722	0.134722	1	0.126045
Capza3__chr6	0.134722	0.134722	1	0.126045
Car1__chr3	0.134722	0.134722	1	0.126045
Car10__chr11	0.134722	0.134722	1	0.126045
Card14__chr11	0.134722	0.134722	1	0.126045
Card9__chr2	0.134722	0.134722	1	0.126045
Carf__chr1	0.134722	0.134722	1	0.126045
Cartpt__chr13	0.134722	0.134722	1	0.126045
Caskin1__chr17	0.134722	0.134722	1	0.126045
Casp14__chr10	0.134722	0.134722	1	0.126045
Catsper1__chr19	0.134722	0.134722	1	0.126045
Catsper3__chr13	0.134722	0.134722	1	0.126045
Catsper4__chr4	0.134722	0.134722	1	0.126045
Catsperd__chr17	0.134722	0.134722	1	0.126045
Catsperg2__chr7	0.134722	0.134722	1	0.126045
Cblc__chr7	0.134722	0.134722	1	0.126045
Cbln1__chr8	0.134722	0.134722	1	0.126045
Cbln2__chr18	0.134722	0.134722	1	0.126045
Cbln4__chr2	0.134722	0.134722	1	0.126045
Ccdc103__chr11	0.134722	0.134722	1	0.126045
Ccdc105__chr10	0.134722	0.134722	1	0.126045
Ccdc108__chr1	0.134722	0.134722	1	0.126045
Ccdc11__chr18	0.134722	0.134722	1	0.126045
Ccdc110__chr8	0.134722	0.134722	1	0.126045
Ccdc113__chr8	0.134722	0.134722	1	0.126045
Ccdc121__chr1	0.134722	0.134722	1	0.126045
Ccdc129__chr6	0.134722	0.134722	1	0.126045
Ccdc13__chr9	0.134722	0.134722	1	0.126045
Ccdc135__chr8	0.134722	0.134722	1	0.126045
Ccdc142__chr6	0.134722	0.134722	1	0.126045
Ccdc144b__chr3	0.134722	0.134722	1	0.126045
Ccdc146__chr5	0.134722	0.134722	1	0.126045
Ccdc147__chr19	0.134722	0.134722	1	0.126045
Ccdc150__chr1	0.134722	0.134722	1	0.126045
Ccdc152__chr15	0.134722	0.134722	1	0.126045
Ccdc155__chr7	0.134722	0.134722	1	0.126045
Ccdc158__chr5	0.134722	0.134722	1	0.126045
Ccdc159__chr9	0.134722	0.134722	1	0.126045
Ccdc162__chr10	0.134722	0.134722	1	0.126045
Ccdc169__chr3	0.134722	0.134722	1	0.126045
Ccdc172__chr19	0.134722	0.134722	1	0.126045
Ccdc175__chr12	0.134722	0.134722	1	0.126045
Ccdc177__chr12	0.134722	0.134722	1	0.126045
Ccdc178__chr18	0.134722	0.134722	1	0.126045
Ccdc19__chr1	0.134722	0.134722	1	0.126045
Ccdc27__chr4	0.134722	0.134722	1	0.126045
Ccdc33__chr9	0.134722	0.134722	1	0.126045
Ccdc37__chr6	0.134722	0.134722	1	0.126045
Ccdc39__chr3	0.134722	0.134722	1	0.126045
Ccdc40__chr11	0.134722	0.134722	1	0.126045
Ccdc42__chr11	0.134722	0.134722	1	0.126045
Ccdc42b__chr5	0.134722	0.134722	1	0.126045
Ccdc54__chr16	0.134722	0.134722	1	0.126045
Ccdc63__chr5	0.134722	0.134722	1	0.126045
Ccdc64__chr5	0.134722	0.134722	1	0.126045
Ccdc64b__chr17	0.134722	0.134722	1	0.126045
Ccdc67__chr9	0.134722	0.134722	1	0.126045
Ccdc7__chr8	0.134722	0.134722	1	0.126045
Ccdc70__chr8	0.134722	0.134722	1	0.126045
Ccdc73__chr2	0.134722	0.134722	1	0.126045
Ccdc79__chr8	0.134722	0.134722	1	0.126045
Ccdc8__chr7	0.134722	0.134722	1	0.126045
Ccdc81__chr7	0.134722	0.134722	1	0.126045
Ccdc85c__chr12	0.134722	0.134722	1	0.126045
Ccdc87__chr19	0.134722	0.134722	1	0.126045
Ccdc88c__chr12	0.134722	0.134722	1	0.126045
Ccdc96__chr5	0.134722	0.134722	1	0.126045
Cck__chr9	0.134722	0.134722	1	0.126045
Cckbr__chr7	0.134722	0.134722	1	0.126045
Ccl20__chr1	0.134722	0.134722	1	0.126045
Ccl22__chr8	0.134722	0.134722	1	0.126045
Ccna1__chr3	0.134722	0.134722	1	0.126045
Ccnb3__chrX	0.134722	0.134722	1	0.126045
Ccnjl__chr11	0.134722	0.134722	1	0.126045
Ccr10__chr11	0.134722	0.134722	1	0.126045
Ccr3__chr9	0.134722	0.134722	1	0.126045
Ccr6__chr17	0.134722	0.134722	1	0.126045
Ccr7__chr11	0.134722	0.134722	1	0.126045
Ccr8__chr9	0.134722	0.134722	1	0.126045
Cct8l1__chr5	0.134722	0.134722	1	0.126045
Cd160__chr3	0.134722	0.134722	1	0.126045
Cd180__chr13	0.134722	0.134722	1	0.126045
Cd1d2__chr3	0.134722	0.134722	1	0.126045
Cd2__chr3	0.134722	0.134722	1	0.126045
Cd207__chr6	0.134722	0.134722	1	0.126045
Cd209b__chr8	0.134722	0.134722	1	0.126045
Cd209d__chr8	0.134722	0.134722	1	0.126045
Cd209e__chr8	0.134722	0.134722	1	0.126045
Cd209g__chr8	0.134722	0.134722	1	0.126045
Cd244__chr1	0.134722	0.134722	1	0.126045
Cd247__chr1	0.134722	0.134722	1	0.126045
Cd27__chr6	0.134722	0.134722	1	0.126045
Cd300c__chr11	0.134722	0.134722	1	0.126045
Cd300e__chr11	0.134722	0.134722	1	0.126045
Cd3e__chr9	0.134722	0.134722	1	0.126045
Cd3g__chr9	0.134722	0.134722	1	0.126045
Cd4__chr6	0.134722	0.134722	1	0.126045
Cd40lg__chrX	0.134722	0.134722	1	0.126045
Cd5__chr19	0.134722	0.134722	1	0.126045
Cd59b__chr2	0.134722	0.134722	1	0.126045
Cd6__chr19	0.134722	0.134722	1	0.126045
Cd69__chr6	0.134722	0.134722	1	0.126045
Cd79b__chr11	0.134722	0.134722	1	0.126045
Cd8b1__chr6	0.134722	0.134722	1	0.126045
Cd96__chr16	0.134722	0.134722	1	0.126045
Cdh12__chr15	0.134722	0.134722	1	0.126045
Cdh15__chr8	0.134722	0.134722	1	0.126045
Cdh16__chr8	0.134722	0.134722	1	0.126045
Cdh17__chr4	0.134722	0.134722	1	0.126045
Cdh18__chr15	0.134722	0.134722	1	0.126045
Cdh19__chr1	0.134722	0.134722	1	0.126045
Cdh20__chr1	0.134722	0.134722	1	0.126045
Cdh22__chr2	0.134722	0.134722	1	0.126045
Cdh23__chr10	0.134722	0.134722	1	0.126045
Cdh24__chr14	0.134722	0.134722	1	0.126045
Cdh26__chr2	0.134722	0.134722	1	0.126045
Cdh8__chr8	0.134722	0.134722	1	0.126045
Cdhr2__chr13	0.134722	0.134722	1	0.126045
Cdhr3__chr12	0.134722	0.134722	1	0.126045
Cdk3-ps__chr11	0.134722	0.134722	1	0.126045
Cdk5r2__chr1	0.134722	0.134722	1	0.126045
Cdkl5__chrX	0.134722	0.134722	1	0.126045
Cdsn__chr17	0.134722	0.134722	1	0.126045
Cdx1__chr18	0.134722	0.134722	1	0.126045
Cdx4__chrX	0.134722	0.134722	1	0.126045
Ceacam14__chr7	0.134722	0.134722	1	0.126045
Ceacam16__chr7	0.134722	0.134722	1	0.126045
Ceacam18__chr7	0.134722	0.134722	1	0.126045
Ceacam19__chr7	0.134722	0.134722	1	0.126045
Ceacam2__chr7	0.134722	0.134722	1	0.126045
Ceacam3__chr7	0.134722	0.134722	1	0.126045
Ceacam5__chr7	0.134722	0.134722	1	0.126045
Cebpe__chr14	0.134722	0.134722	1	0.126045
Cecr6__chr6	0.134722	0.134722	1	0.126045
Cel__chr2	0.134722	0.134722	1	0.126045
Celf3__chr3	0.134722	0.134722	1	0.126045
Cer1__chr4	0.134722	0.134722	1	0.126045
Cers3__chr7	0.134722	0.134722	1	0.126045
Ces1a__chr8	0.134722	0.134722	1	0.126045
Ces1b__chr8	0.134722	0.134722	1	0.126045
Ces1e__chr8	0.134722	0.134722	1	0.126045
Ces1f__chr8	0.134722	0.134722	1	0.126045
Ces1g__chr8	0.134722	0.134722	1	0.126045
Ces2a__chr8	0.134722	0.134722	1	0.126045
Ces2d-ps__chr8	0.134722	0.134722	1	0.126045
Ces3b__chr8	0.134722	0.134722	1	0.126045
Cfc1__chr1	0.134722	0.134722	1	0.126045
Cfd__chr10	0.134722	0.134722	1	0.126045
Cfhr2__chr1	0.134722	0.134722	1	0.126045
Cga__chr4	0.134722	0.134722	1	0.126045
Cgn__chr3	0.134722	0.134722	1	0.126045
Chadl__chr15	0.134722	0.134722	1	0.126045
Chdh__chr14	0.134722	0.134722	1	0.126045
Chga__chr12	0.134722	0.134722	1	0.126045
Chgb__chr2	0.134722	0.134722	1	0.126045
Chi3l4__chr3	0.134722	0.134722	1	0.126045
Chia__chr3	0.134722	0.134722	1	0.126045
Chit1__chr1	0.134722	0.134722	1	0.126045
Chrm5__chr2	0.134722	0.134722	1	0.126045
Chrna10__chr7	0.134722	0.134722	1	0.126045
Chrna2__chr14	0.134722	0.134722	1	0.126045
Chrna3__chr9	0.134722	0.134722	1	0.126045
Chrna5__chr9	0.134722	0.134722	1	0.126045
Chrna7__chr7	0.134722	0.134722	1	0.126045
Chrna9__chr5	0.134722	0.134722	1	0.126045
Chrnb2__chr3	0.134722	0.134722	1	0.126045
Chrnd__chr1	0.134722	0.134722	1	0.126045
Chrne__chr11	0.134722	0.134722	1	0.126045
Chst13__chr6	0.134722	0.134722	1	0.126045
Chst4__chr8	0.134722	0.134722	1	0.126045
Chst5__chr8	0.134722	0.134722	1	0.126045
Cib4__chr5	0.134722	0.134722	1	0.126045
Cideb__chr14	0.134722	0.134722	1	0.126045
Cidec__chr6	0.134722	0.134722	1	0.126045
CK137956__chr4	0.134722	0.134722	1	0.126045
Clca3__chr3	0.134722	0.134722	1	0.126045
Clca4__chr3	0.134722	0.134722	1	0.126045
Clca6__chr3	0.134722	0.134722	1	0.126045
Clcn1__chr6	0.134722	0.134722	1	0.126045
Clcnka__chr4	0.134722	0.134722	1	0.126045
Cldn16__chr16	0.134722	0.134722	1	0.126045
Cldn18__chr9	0.134722	0.134722	1	0.126045
Cldn19__chr4	0.134722	0.134722	1	0.126045
Cldn22__chr8	0.134722	0.134722	1	0.126045
Cldn23__chr8	0.134722	0.134722	1	0.126045
Cldn4__chr5	0.134722	0.134722	1	0.126045
Cldn6__chr17	0.134722	0.134722	1	0.126045
Cldn7__chr11	0.134722	0.134722	1	0.126045
Cldn9__chr17	0.134722	0.134722	1	0.126045
Clec18a__chr8	0.134722	0.134722	1	0.126045
Clec2f__chr6	0.134722	0.134722	1	0.126045
Clec2i__chr6	0.134722	0.134722	1	0.126045
Clec2l__chr6	0.134722	0.134722	1	0.126045
Clec3a__chr8	0.134722	0.134722	1	0.126045
Clec4a4__chr6	0.134722	0.134722	1	0.126045
Clec4b1__chr6	0.134722	0.134722	1	0.126045
Clec4f__chr6	0.134722	0.134722	1	0.126045
Clec4g__chr8	0.134722	0.134722	1	0.126045
Clec9a__chr6	0.134722	0.134722	1	0.126045
Clgn__chr8	0.134722	0.134722	1	0.126045
Clic3__chr2	0.134722	0.134722	1	0.126045
Clic6__chr16	0.134722	0.134722	1	0.126045
Clnk__chr5	0.134722	0.134722	1	0.126045
Clrn2__chr5	0.134722	0.134722	1	0.126045
Clrn3__chr7	0.134722	0.134722	1	0.126045
Clstn3__chr6	0.134722	0.134722	1	0.126045
Clvs1__chr4	0.134722	0.134722	1	0.126045
Cma1__chr14	0.134722	0.134722	1	0.126045
Cma2__chr14	0.134722	0.134722	1	0.126045
Cml5__chr6	0.134722	0.134722	1	0.126045
Cmtm2a__chr8	0.134722	0.134722	1	0.126045
Cmtm2b__chr8	0.134722	0.134722	1	0.126045
Cmtm5__chr14	0.134722	0.134722	1	0.126045
Cndp1__chr18	0.134722	0.134722	1	0.126045
Cnga1__chr5	0.134722	0.134722	1	0.126045
Cnksr1__chr4	0.134722	0.134722	1	0.126045
Cnn1__chr9	0.134722	0.134722	1	0.126045
Cnpy1__chr5	0.134722	0.134722	1	0.126045
Cnr1__chr4	0.134722	0.134722	1	0.126045
Cntd1__chr11	0.134722	0.134722	1	0.126045
Cntn3__chr6	0.134722	0.134722	1	0.126045
Cntn5__chr9	0.134722	0.134722	1	0.126045
Cntn6__chr6	0.134722	0.134722	1	0.126045
Cntnap2__chr6	0.134722	0.134722	1	0.126045
Cntnap3__chr13	0.134722	0.134722	1	0.126045
Cntnap4__chr8	0.134722	0.134722	1	0.126045
Cntnap5b__chr1	0.134722	0.134722	1	0.126045
Cntnap5c__chr17	0.134722	0.134722	1	0.126045
Coch__chr12	0.134722	0.134722	1	0.126045
Col10a1__chr10	0.134722	0.134722	1	0.126045
Col11a2__chr17	0.134722	0.134722	1	0.126045
Col19a1__chr1	0.134722	0.134722	1	0.126045
Col22a1__chr15	0.134722	0.134722	1	0.126045
Col9a1__chr1	0.134722	0.134722	1	0.126045
Coro6__chr11	0.134722	0.134722	1	0.126045
Cort__chr4	0.134722	0.134722	1	0.126045
Cox8c__chr12	0.134722	0.134722	1	0.126045
Cpa2__chr6	0.134722	0.134722	1	0.126045
Cpa3__chr3	0.134722	0.134722	1	0.126045
Cpa4__chr6	0.134722	0.134722	1	0.126045
Cpa5__chr6	0.134722	0.134722	1	0.126045
Cpa6__chr1	0.134722	0.134722	1	0.126045
Cpb1__chr3	0.134722	0.134722	1	0.126045
Cpb2__chr14	0.134722	0.134722	1	0.126045
Cplx1__chr5	0.134722	0.134722	1	0.126045
Cplx3__chr9	0.134722	0.134722	1	0.126045
Cplx4__chr18	0.134722	0.134722	1	0.126045
Cpn1__chr19	0.134722	0.134722	1	0.126045
Cpne4__chr9	0.134722	0.134722	1	0.126045
Cpne6__chr14	0.134722	0.134722	1	0.126045
Cps1__chr1	0.134722	0.134722	1	0.126045
Cpsf4l__chr11	0.134722	0.134722	1	0.126045
Cpt1b__chr15	0.134722	0.134722	1	0.126045
Cpvl__chr6	0.134722	0.134722	1	0.126045
Cpxcr1__chrX	0.134722	0.134722	1	0.126045
Crb1__chr1	0.134722	0.134722	1	0.126045
Crh__chr3	0.134722	0.134722	1	0.126045
Crisp1__chr17	0.134722	0.134722	1	0.126045
Crisp2__chr17	0.134722	0.134722	1	0.126045
Crisp3__chr17	0.134722	0.134722	1	0.126045
Crisp4__chr1	0.134722	0.134722	1	0.126045
Crtam__chr9	0.134722	0.134722	1	0.126045
Cryba1__chr11	0.134722	0.134722	1	0.126045
Cryba2__chr1	0.134722	0.134722	1	0.126045
Cryba4__chr5	0.134722	0.134722	1	0.126045
Crybb1__chr5	0.134722	0.134722	1	0.126045
Crygc__chr1	0.134722	0.134722	1	0.126045
Crygd__chr1	0.134722	0.134722	1	0.126045
Crygf__chr1	0.134722	0.134722	1	0.126045
Crygn__chr5	0.134722	0.134722	1	0.126045
Crygs__chr16	0.134722	0.134722	1	0.126045
Csf3__chr11	0.134722	0.134722	1	0.126045
Csl__chr10	0.134722	0.134722	1	0.126045
Csn1s2a__chr5	0.134722	0.134722	1	0.126045
Csn1s2b__chr5	0.134722	0.134722	1	0.126045
Csn2__chr5	0.134722	0.134722	1	0.126045
Csn3__chr5	0.134722	0.134722	1	0.126045
Csnka2ip__chr16	0.134722	0.134722	1	0.126045
Cspg5__chr9	0.134722	0.134722	1	0.126045
Csrnp3__chr2	0.134722	0.134722	1	0.126045
Cst11__chr2	0.134722	0.134722	1	0.126045
Cst7__chr2	0.134722	0.134722	1	0.126045
Cst8__chr2	0.134722	0.134722	1	0.126045
Cst9__chr2	0.134722	0.134722	1	0.126045
Csta__chr16	0.134722	0.134722	1	0.126045
Ctcfl__chr2	0.134722	0.134722	1	0.126045
Ctf2__chr7	0.134722	0.134722	1	0.126045
Cth__chr3	0.134722	0.134722	1	0.126045
Ctla4__chr1	0.134722	0.134722	1	0.126045
Ctnnd2__chr15	0.134722	0.134722	1	0.126045
Ctrl__chr8	0.134722	0.134722	1	0.126045
Cts6__chr13	0.134722	0.134722	1	0.126045
Cts8__chr13	0.134722	0.134722	1	0.126045
Ctse__chr1	0.134722	0.134722	1	0.126045
Ctsj__chr13	0.134722	0.134722	1	0.126045
Ctsm__chr13	0.134722	0.134722	1	0.126045
Ctsq__chr13	0.134722	0.134722	1	0.126045
Ctxn2__chr2	0.134722	0.134722	1	0.126045
Ctxn3__chr18	0.134722	0.134722	1	0.126045
Cubn__chr2	0.134722	0.134722	1	0.126045
Cuzd1__chr7	0.134722	0.134722	1	0.126045
Cwh43__chr5	0.134722	0.134722	1	0.126045
Cxcl13__chr5	0.134722	0.134722	1	0.126045
Cxcl17__chr7	0.134722	0.134722	1	0.126045
Cxcr1__chr1	0.134722	0.134722	1	0.126045
Cxcr5__chr9	0.134722	0.134722	1	0.126045
Cxcr6__chr9	0.134722	0.134722	1	0.126045
Cyct__chr2	0.134722	0.134722	1	0.126045
Cylc1__chrX	0.134722	0.134722	1	0.126045
Cylc2__chr4	0.134722	0.134722	1	0.126045
Cym__chr3	0.134722	0.134722	1	0.126045
Cyp11a1__chr9	0.134722	0.134722	1	0.126045
Cyp11b1__chr15	0.134722	0.134722	1	0.126045
Cyp17a1__chr19	0.134722	0.134722	1	0.126045
Cyp1a2__chr9	0.134722	0.134722	1	0.126045
Cyp21a1__chr17	0.134722	0.134722	1	0.126045
Cyp24a1__chr2	0.134722	0.134722	1	0.126045
Cyp26c1__chr19	0.134722	0.134722	1	0.126045
Cyp2a22__chr7	0.134722	0.134722	1	0.126045
Cyp2a5__chr7	0.134722	0.134722	1	0.126045
Cyp2b10__chr7	0.134722	0.134722	1	0.126045
Cyp2b19__chr7	0.134722	0.134722	1	0.126045
Cyp2b9__chr7	0.134722	0.134722	1	0.126045
Cyp2c29__chr19	0.134722	0.134722	1	0.126045
Cyp2c38__chr19	0.134722	0.134722	1	0.126045
Cyp2c39__chr19	0.134722	0.134722	1	0.126045
Cyp2c50__chr19	0.134722	0.134722	1	0.126045
Cyp2c53-ps__chr19	0.134722	0.134722	1	0.126045
Cyp2c55__chr19	0.134722	0.134722	1	0.126045
Cyp2c66__chr19	0.134722	0.134722	1	0.126045
Cyp2c70__chr19	0.134722	0.134722	1	0.126045
Cyp2d11__chr15	0.134722	0.134722	1	0.126045
Cyp2d12__chr15	0.134722	0.134722	1	0.126045
Cyp2d13__chr15	0.134722	0.134722	1	0.126045
Cyp2d34__chr15	0.134722	0.134722	1	0.126045
Cyp2f2__chr7	0.134722	0.134722	1	0.126045
Cyp2g1__chr7	0.134722	0.134722	1	0.126045
Cyp2j11__chr4	0.134722	0.134722	1	0.126045
Cyp2j12__chr4	0.134722	0.134722	1	0.126045
Cyp2j8__chr4	0.134722	0.134722	1	0.126045
Cyp2w1__chr5	0.134722	0.134722	1	0.126045
Cyp3a11__chr5	0.134722	0.134722	1	0.126045
Cyp3a16__chr5	0.134722	0.134722	1	0.126045
Cyp3a25__chr5	0.134722	0.134722	1	0.126045
Cyp3a44__chr5	0.134722	0.134722	1	0.126045
Cyp3a57__chr5	0.134722	0.134722	1	0.126045
Cyp4a12b__chr4	0.134722	0.134722	1	0.126045
Cyp4a14__chr4	0.134722	0.134722	1	0.126045
Cyp4a29-ps__chr4	0.134722	0.134722	1	0.126045
Cyp4a30b-ps__chr4	0.134722	0.134722	1	0.126045
Cyp4a31__chr4	0.134722	0.134722	1	0.126045
Cyp4f15__chr17	0.134722	0.134722	1	0.126045
Cyp4f17__chr17	0.134722	0.134722	1	0.126045
Cyp4f39__chr17	0.134722	0.134722	1	0.126045
Cyp4f40__chr17	0.134722	0.134722	1	0.126045
Cyp4f41-ps__chr17	0.134722	0.134722	1	0.126045
Cyp4x1__chr4	0.134722	0.134722	1	0.126045
Cypt12__chr3	0.134722	0.134722	1	0.126045
Cypt4__chr9	0.134722	0.134722	1	0.126045
Cysltr2__chr14	0.134722	0.134722	1	0.126045
D030025E07Rik__chr3	0.134722	0.134722	1	0.126045
D030040B21Rik__chr1	0.134722	0.134722	1	0.126045
D030045P18Rik__chr10	0.134722	0.134722	1	0.126045
D030047H15Rik__chr7	0.134722	0.134722	1	0.126045
D10Bwg1379e__chr10	0.134722	0.134722	1	0.126045
D130009I18Rik__chr14	0.134722	0.134722	1	0.126045
D130017N08Rik__chr5	0.134722	0.134722	1	0.126045
D130043K22Rik__chr13	0.134722	0.134722	1	0.126045
D130058E03__chr6	0.134722	0.134722	1	0.126045
D16Ertd519e__chr16	0.134722	0.134722	1	0.126045
D17Ertd648e__chr17	0.134722	0.134722	1	0.126045
D1Pas1__chr1	0.134722	0.134722	1	0.126045
D230030E09Rik__chr12	0.134722	0.134722	1	0.126045
D330045A20Rik__chrX	0.134722	0.134722	1	0.126045
D430019H16Rik__chr12	0.134722	0.134722	1	0.126045
D430036J16Rik__chr9	0.134722	0.134722	1	0.126045
D4Ertd617e__chr4	0.134722	0.134722	1	0.126045
D5Ertd577e__chr5	0.134722	0.134722	1	0.126045
D630023F18Rik__chr1	0.134722	0.134722	1	0.126045
D630024D03Rik__chr11	0.134722	0.134722	1	0.126045
D630029K05Rik__chr10	0.134722	0.134722	1	0.126045
D630032N06Rik__chr11	0.134722	0.134722	1	0.126045
D630039A03Rik__chr4	0.134722	0.134722	1	0.126045
D730039F16Rik__chr2	0.134722	0.134722	1	0.126045
D730048I06Rik__chr9	0.134722	0.134722	1	0.126045
D7Ertd443e__chr7	0.134722	0.134722	1	0.126045
D830013O20Rik__chr12	0.134722	0.134722	1	0.126045
D830032E09Rik__chr1	0.134722	0.134722	1	0.126045
D930007P13Rik__chr15	0.134722	0.134722	1	0.126045
D930015M05Rik__chr2	0.134722	0.134722	1	0.126045
D930028M14Rik__chr7	0.134722	0.134722	1	0.126045
D930032P07Rik__chr19	0.134722	0.134722	1	0.126045
Dab1__chr4	0.134722	0.134722	1	0.126045
Dach2__chrX	0.134722	0.134722	1	0.126045
Dao__chr5	0.134722	0.134722	1	0.126045
Dapl1__chr2	0.134722	0.134722	1	0.126045
Dazl__chr17	0.134722	0.134722	1	0.126045
Dbc1__chr4	0.134722	0.134722	1	0.126045
Dbh__chr2	0.134722	0.134722	1	0.126045
Dbil5__chr11	0.134722	0.134722	1	0.126045
Dbndd1__chr8	0.134722	0.134722	1	0.126045
Dbpht2__chr12	0.134722	0.134722	1	0.126045
Dbx2__chr15	0.134722	0.134722	1	0.126045
[truncated: 18,146 more rows]

## Sheet: Cluster 2
CLUSTER 2
GENEID	mean non cluster	mean cluster	fold change	pvalue
Malat1__chr19	6.72235	39.9124	5.93727	0
Col3a1__chr1	15.1536	4.62022	0.304892	0.000747377
Col1a2__chr6	12.4516	3.59685	0.288868	0.00159075
Kcnq1ot1__chr7	3.78813	10.1356	2.67563	0.0018691
Tnnt2__chr1	0.943197	4.34835	4.61023	0.00285506
Neat1__chr19	0.610609	3.48788	5.71214	0.00356732
Cytl1__chr5	0.10844	1.08921	10.0444	0.00546987
D830015G02Rik__chr14	0.119378	1.07646	9.01719	0.0065813
Mgp__chr6	3.96043	9.04254	2.28322	0.00758127
Col1a1__chr11	8.55842	2.94473	0.344074	0.00880014
Igf2__chr7	0.19024	1.85361	9.74351	0.0159525
Wdr92__chr11	12.8437	6.61436	0.514989	0.0281255
Ttn__chr2	1.1541	3.32202	2.87844	0.0298968
Gm17821__chr12	1.83196	4.83782	2.64079	0.0387149
Clu__chr14	0.383986	1.46898	3.8256	0.0573005
Mt2__chr8	2.80037	0.892529	0.318718	0.060711
Postn__chr3	2.79874	0.907433	0.324229	0.0608104
A630089N07Rik__chr16	1.46327	3.35488	2.29273	0.061074
Eln__chr5	0.992885	2.16619	2.18172	0.078968
Erdr1__chrY	0.464431	1.01434	2.18404	0.0796044
Gm10845__chr14	0.480248	1.41472	2.94581	0.0842623
Cox8a__chr19	0.485565	1.07901	2.22217	0.0858464
Cilp__chr9	0.497687	1.00138	2.01207	0.0894912
Tm4sf1__chr3	0.508178	1.74244	3.42879	0.092682
Ly6a__chr15	1.08655	2.6638	2.45162	0.0968576
Mal__chr2	0.102875	0.300262	2.91871	0.0977615
Nrg1__chr8	0.102875	0.288559	2.80496	0.0977615
Sfrp5__chr19	0.102875	0.224554	2.18279	0.0977615
Fbxo44__chr4	0.102875	0.208691	2.02859	0.0977615
Rp1__chr1	0.102875	0.208691	2.02859	0.0977615
Spt1__chr15	0.102875	0.208691	2.02859	0.0977615
Prokr2__chr2	0.102875	0.195717	1.90248	0.0977615
Gm1078__chr7	0.102875	0.170739	1.65968	0.0977615
2310002L09Rik__chr4	0.102875	0.165291	1.60673	0.0977615
2310040G24Rik__chr6	0.102875	0.163714	1.5914	0.0977615
4930474G06Rik__chr18	0.102875	0.163714	1.5914	0.0977615
4930528A17Rik__chr4	0.102875	0.163714	1.5914	0.0977615
Cdcp1__chr9	0.102875	0.163714	1.5914	0.0977615
Pcp4__chr16	0.102875	0.163714	1.5914	0.0977615
Zan__chr5	0.102875	0.163714	1.5914	0.0977615
1700088E04Rik__chr15	0.102875	0.16023	1.55753	0.0977615
Asb12__chrX	0.102875	0.16023	1.55753	0.0977615
1700028P15Rik__chr2	0.102875	0.155783	1.5143	0.0977615
2310007L24Rik__chr11	0.102875	0.155783	1.5143	0.0977615
A530088E08Rik__chr17	0.102875	0.155783	1.5143	0.0977615
B230214G05Rik__chr15	0.102875	0.155783	1.5143	0.0977615
C730002L08Rik__chr19	0.102875	0.155783	1.5143	0.0977615
Lyg2__chr1	0.102875	0.155783	1.5143	0.0977615
Ptgdr__chr14	0.102875	0.155783	1.5143	0.0977615
Tmie__chr9	0.102875	0.155783	1.5143	0.0977615
Tnfrsf13c__chr15	0.102875	0.155783	1.5143	0.0977615
Trim36__chr18	0.102875	0.155783	1.5143	0.0977615
Adra2c__chr5	0.102875	0.151324	1.47095	0.0977615
AI182371__chr2	0.102875	0.151324	1.47095	0.0977615
Ces2b__chr8	0.102875	0.151324	1.47095	0.0977615
Muc13__chr16	0.102875	0.151324	1.47095	0.0977615
Plcxd1__chr5	0.102875	0.151324	1.47095	0.0977615
Samd11__chr4	0.102875	0.151324	1.47095	0.0977615
Scn11a__chr9	0.102875	0.151324	1.47095	0.0977615
Taf7l__chrX	0.102875	0.151324	1.47095	0.0977615
Gm7694__chr1	0.102875	0.149296	1.45124	0.0977615
Rassf10__chr7	0.102875	0.149296	1.45124	0.0977615
Fam159a__chr4	0.102875	0.147563	1.43439	0.0977615
Dlgap1__chr17	0.102875	0.146173	1.42088	0.0977615
Psd2__chr18	0.102875	0.135677	1.31886	0.0977615
Phkg1__chr5	0.102875	0.131448	1.27775	0.0977615
Zscan5b__chr7	0.102875	0.130608	1.26958	0.0977615
Plek2__chr12	0.102875	0.128424	1.24835	0.0977615
Ceacam20__chr7	0.102875	0.125219	1.2172	0.0977615
Chmp4c__chr3	0.102875	0.125219	1.2172	0.0977615
Kcnj4__chr15	0.102875	0.125219	1.2172	0.0977615
Lrrc36__chr8	0.102875	0.125219	1.2172	0.0977615
Chrm2__chr6	0.102875	0.123948	1.20485	0.0977615
A230001M10Rik__chr3	0.102875	0.122059	1.18648	0.0977615
1700016H13Rik__chr5	0.102875	0.121993	1.18584	0.0977615
1700071M16Rik__chr17	0.102875	0.121993	1.18584	0.0977615
4930579K19Rik__chr9	0.102875	0.121993	1.18584	0.0977615
Baiap3__chr17	0.102875	0.121993	1.18584	0.0977615
Bmp15__chrX	0.102875	0.121993	1.18584	0.0977615
Cyb5r2__chr7	0.102875	0.121993	1.18584	0.0977615
Gm5460__chr14	0.102875	0.121993	1.18584	0.0977615
Gria2__chr3	0.102875	0.121993	1.18584	0.0977615
Pgpep1l__chr7	0.102875	0.121993	1.18584	0.0977615
Rel__chr11	0.102875	0.121993	1.18584	0.0977615
Tmem132b__chr5	0.102875	0.121993	1.18584	0.0977615
1700001D01Rik__chr8	0.102875	0.120104	1.16747	0.0977615
Kcnv2__chr19	0.102875	0.120104	1.16747	0.0977615
A530016L24Rik__chr12	0.102875	0.116924	1.13657	0.0977615
Cdkl4__chr17	0.102875	0.115649	1.12418	0.0977615
Gm7457__chr6	0.102875	0.115649	1.12418	0.0977615
Lad1__chr1	0.102875	0.115649	1.12418	0.0977615
Pcdhb4__chr18	0.102875	0.115649	1.12418	0.0977615
Scarna2__chr3	0.102875	0.115649	1.12418	0.0977615
Sema3g__chr14	0.102875	0.115649	1.12418	0.0977615
Serpina3a__chr12	0.102875	0.115649	1.12418	0.0977615
Slc25a53__chrX	0.102875	0.115649	1.12418	0.0977615
Spink10__chr18	0.102875	0.115649	1.12418	0.0977615
D930020B18Rik__chr10	0.102875	0.115333	1.12111	0.0977615
Agtr1b__chr3	0.102875	0.111489	1.08374	0.0977615
D030018L15Rik__chr15	0.102875	0.111489	1.08374	0.0977615
Gm19277__chr15	0.102875	0.111489	1.08374	0.0977615
8430422H06Rik__chr18	0.102875	0.109899	1.06828	0.0977615
Ccser1__chr6	0.102875	0.109899	1.06828	0.0977615
Celsr1__chr15	0.102875	0.109899	1.06828	0.0977615
Cngb3__chr4	0.102875	0.109899	1.06828	0.0977615
Crip3__chr17	0.102875	0.109899	1.06828	0.0977615
Csn1s1__chr5	0.102875	0.109899	1.06828	0.0977615
E330021D16Rik__chr6	0.102875	0.109899	1.06828	0.0977615
Figla__chr6	0.102875	0.109899	1.06828	0.0977615
Foxred2__chr15	0.102875	0.109899	1.06828	0.0977615
Gabrb3__chr7	0.102875	0.109899	1.06828	0.0977615
Gja8__chr3	0.102875	0.109899	1.06828	0.0977615
Gm15328__chr18	0.102875	0.109899	1.06828	0.0977615
Kdm4d__chr9	0.102875	0.109899	1.06828	0.0977615
Nr3c2__chr8	0.102875	0.109899	1.06828	0.0977615
Ntsr2__chr12	0.102875	0.109899	1.06828	0.0977615
Oaz3__chr3	0.102875	0.109899	1.06828	0.0977615
Olfr907__chr9	0.102875	0.109899	1.06828	0.0977615
Oscar__chr7	0.102875	0.109899	1.06828	0.0977615
Rtp1__chr16	0.102875	0.109899	1.06828	0.0977615
Shisa6__chr11	0.102875	0.109899	1.06828	0.0977615
Slc17a7__chr7	0.102875	0.109899	1.06828	0.0977615
Spag6__chr16	0.102875	0.109899	1.06828	0.0977615
Thsd7b__chr1	0.102875	0.109899	1.06828	0.0977615
Vmn1r11__chr6	0.102875	0.109899	1.06828	0.0977615
Vmn2r15__chr5	0.102875	0.109899	1.06828	0.0977615
4921525B02Rik__chr14	0.102875	0.109679	1.06614	0.0977615
4931420L22Rik__chr16	0.102875	0.109679	1.06614	0.0977615
A530013C23Rik__chr2	0.102875	0.109679	1.06614	0.0977615
Flrt3__chr2	0.102875	0.109679	1.06614	0.0977615
Rab20__chr8	0.102875	0.109679	1.06614	0.0977615
Serpinc1__chr1	0.102875	0.109679	1.06614	0.0977615
Chat__chr14	0.102875	0.109104	1.06055	0.0977615
Gm597__chr1	0.102875	0.109104	1.06055	0.0977615
Scg2__chr1	0.102875	0.109104	1.06055	0.0977615
0610005C13Rik__chr7	0.102875	0.102875	1	0.0977615
0610012H03Rik__chr2	0.102875	0.102875	1	0.0977615
0610038B21Rik__chr8	0.102875	0.102875	1	0.0977615
0610040F04Rik__chr6	0.102875	0.102875	1	0.0977615
0610040J01Rik__chr5	0.102875	0.102875	1	0.0977615
1110002L01Rik__chr12	0.102875	0.102875	1	0.0977615
1110015O18Rik__chr3	0.102875	0.102875	1	0.0977615
1110028F11Rik__chr11	0.102875	0.102875	1	0.0977615
1110032F04Rik__chr3	0.102875	0.102875	1	0.0977615
1110035M17Rik__chr11	0.102875	0.102875	1	0.0977615
1190003J15Rik__chr7	0.102875	0.102875	1	0.0977615
1190003K10Rik__chr13	0.102875	0.102875	1	0.0977615
1190005I06Rik__chr8	0.102875	0.102875	1	0.0977615
1300015D01Rik__chr2	0.102875	0.102875	1	0.0977615
1300017J02Rik__chr9	0.102875	0.102875	1	0.0977615
1300018J18Rik__chr15	0.102875	0.102875	1	0.0977615
1500002O10Rik__chr2	0.102875	0.102875	1	0.0977615
1500009C09Rik__chr15	0.102875	0.102875	1	0.0977615
1500015L24Rik__chr19	0.102875	0.102875	1	0.0977615
1500016L03Rik__chr11	0.102875	0.102875	1	0.0977615
1500017E21Rik__chr19	0.102875	0.102875	1	0.0977615
1600002D24Rik__chr16	0.102875	0.102875	1	0.0977615
1600015I10Rik__chr6	0.102875	0.102875	1	0.0977615
1600016N20Rik__chr7	0.102875	0.102875	1	0.0977615
1600023N17Rik__chr5	0.102875	0.102875	1	0.0977615
1600029D21Rik__chr9	0.102875	0.102875	1	0.0977615
1700001C19Rik__chr17	0.102875	0.102875	1	0.0977615
1700001G11Rik__chr14	0.102875	0.102875	1	0.0977615
1700001G17Rik__chr1	0.102875	0.102875	1	0.0977615
1700001J03Rik__chr5	0.102875	0.102875	1	0.0977615
1700001J11Rik__chr9	0.102875	0.102875	1	0.0977615
1700001K23Rik__chr19	0.102875	0.102875	1	0.0977615
1700003C15Rik__chr5	0.102875	0.102875	1	0.0977615
1700003D09Rik__chr11	0.102875	0.102875	1	0.0977615
1700003F17Rik__chr11	0.102875	0.102875	1	0.0977615
1700003G18Rik__chr7	0.102875	0.102875	1	0.0977615
1700003H04Rik__chr3	0.102875	0.102875	1	0.0977615
1700003L19Rik__chr16	0.102875	0.102875	1	0.0977615
1700003M02Rik__chr4	0.102875	0.102875	1	0.0977615
1700003P14Rik__chr13	0.102875	0.102875	1	0.0977615
1700006A11Rik__chr3	0.102875	0.102875	1	0.0977615
1700006E09Rik__chr11	0.102875	0.102875	1	0.0977615
1700006F04Rik__chr14	0.102875	0.102875	1	0.0977615
1700007F19Rik__chr3	0.102875	0.102875	1	0.0977615
1700007G11Rik__chr5	0.102875	0.102875	1	0.0977615
1700008F21Rik__chr8	0.102875	0.102875	1	0.0977615
1700008O03Rik__chr7	0.102875	0.102875	1	0.0977615
1700009C05Rik__chr6	0.102875	0.102875	1	0.0977615
1700009N14Rik__chr4	0.102875	0.102875	1	0.0977615
1700009P17Rik__chr1	0.102875	0.102875	1	0.0977615
1700010B08Rik__chr2	0.102875	0.102875	1	0.0977615
1700010I14Rik__chr17	0.102875	0.102875	1	0.0977615
1700010J16Rik__chr10	0.102875	0.102875	1	0.0977615
1700011B04Rik__chr13	0.102875	0.102875	1	0.0977615
1700011E24Rik__chr17	0.102875	0.102875	1	0.0977615
1700011I03Rik__chr18	0.102875	0.102875	1	0.0977615
1700012B07Rik__chr11	0.102875	0.102875	1	0.0977615
1700012B09Rik__chr9	0.102875	0.102875	1	0.0977615
1700012D14Rik__chr7	0.102875	0.102875	1	0.0977615
1700012I11Rik__chr15	0.102875	0.102875	1	0.0977615
1700013G23Rik__chr11	0.102875	0.102875	1	0.0977615
1700013H16Rik__chrX	0.102875	0.102875	1	0.0977615
1700015E13Rik__chr1	0.102875	0.102875	1	0.0977615
1700015F17Rik__chr5	0.102875	0.102875	1	0.0977615
1700016C15Rik__chr1	0.102875	0.102875	1	0.0977615
1700016G22Rik__chr13	0.102875	0.102875	1	0.0977615
1700016K19Rik__chr11	0.102875	0.102875	1	0.0977615
1700016L04Rik__chr10	0.102875	0.102875	1	0.0977615
1700016L21Rik__chr1	0.102875	0.102875	1	0.0977615
1700017D01Rik__chr19	0.102875	0.102875	1	0.0977615
1700017G19Rik__chr3	0.102875	0.102875	1	0.0977615
1700017J07Rik__chr2	0.102875	0.102875	1	0.0977615
1700017N19Rik__chr10	0.102875	0.102875	1	0.0977615
1700018A04Rik__chr13	0.102875	0.102875	1	0.0977615
1700018B08Rik__chr8	0.102875	0.102875	1	0.0977615
1700018B24Rik__chr3	0.102875	0.102875	1	0.0977615
1700018C11Rik__chr4	0.102875	0.102875	1	0.0977615
1700019A02Rik__chr1	0.102875	0.102875	1	0.0977615
1700019B21Rik__chrX	0.102875	0.102875	1	0.0977615
1700019E08Rik__chr2	0.102875	0.102875	1	0.0977615
1700019G17Rik__chr6	0.102875	0.102875	1	0.0977615
1700019G24Rik__chr6	0.102875	0.102875	1	0.0977615
1700019L03Rik__chr2	0.102875	0.102875	1	0.0977615
1700019M22Rik__chr12	0.102875	0.102875	1	0.0977615
1700019N19Rik__chr19	0.102875	0.102875	1	0.0977615
1700020G17Rik__chr10	0.102875	0.102875	1	0.0977615
1700020L24Rik__chr11	0.102875	0.102875	1	0.0977615
1700020M21Rik__chr9	0.102875	0.102875	1	0.0977615
1700021F07Rik__chr2	0.102875	0.102875	1	0.0977615
1700021N21Rik__chr4	0.102875	0.102875	1	0.0977615
1700022A22Rik__chr15	0.102875	0.102875	1	0.0977615
1700022E09Rik__chr16	0.102875	0.102875	1	0.0977615
1700022I11Rik__chr4	0.102875	0.102875	1	0.0977615
1700023C21Rik__chr11	0.102875	0.102875	1	0.0977615
1700023E05Rik__chr5	0.102875	0.102875	1	0.0977615
1700023F02Rik__chr10	0.102875	0.102875	1	0.0977615
1700023F06Rik__chr11	0.102875	0.102875	1	0.0977615
1700024G13Rik__chr14	0.102875	0.102875	1	0.0977615
1700024P16Rik__chr4	0.102875	0.102875	1	0.0977615
1700025B11Rik__chr15	0.102875	0.102875	1	0.0977615
1700025F22Rik__chr19	0.102875	0.102875	1	0.0977615
1700025K24Rik__chr17	0.102875	0.102875	1	0.0977615
1700025M24Rik__chr5	0.102875	0.102875	1	0.0977615
1700026D08Rik__chr7	0.102875	0.102875	1	0.0977615
1700026L06Rik__chr2	0.102875	0.102875	1	0.0977615
1700027F09Rik__chr5	0.102875	0.102875	1	0.0977615
1700027I24Rik__chr9	0.102875	0.102875	1	0.0977615
1700028B04Rik__chr7	0.102875	0.102875	1	0.0977615
1700028D13Rik__chr5	0.102875	0.102875	1	0.0977615
1700028K03Rik__chr5	0.102875	0.102875	1	0.0977615
1700028M03Rik__chr3	0.102875	0.102875	1	0.0977615
1700028P14Rik__chr19	0.102875	0.102875	1	0.0977615
1700029B22Rik__chr7	0.102875	0.102875	1	0.0977615
1700029M20Rik__chr4	0.102875	0.102875	1	0.0977615
1700030F18Rik__chr15	0.102875	0.102875	1	0.0977615
1700030L20Rik__chr3	0.102875	0.102875	1	0.0977615
1700030M09Rik__chr8	0.102875	0.102875	1	0.0977615
1700030N03Rik__chr19	0.102875	0.102875	1	0.0977615
1700030O20Rik__chr10	0.102875	0.102875	1	0.0977615
1700031A10Rik__chr17	0.102875	0.102875	1	0.0977615
1700031F05Rik__chrX	0.102875	0.102875	1	0.0977615
1700031M16Rik__chr15	0.102875	0.102875	1	0.0977615
1700031P21Rik__chr12	0.102875	0.102875	1	0.0977615
1700034E13Rik__chr18	0.102875	0.102875	1	0.0977615
1700034F02Rik__chr11	0.102875	0.102875	1	0.0977615
1700034I23Rik__chr3	0.102875	0.102875	1	0.0977615
1700034J05Rik__chr6	0.102875	0.102875	1	0.0977615
1700034K08Rik__chr9	0.102875	0.102875	1	0.0977615
1700034P13Rik__chr1	0.102875	0.102875	1	0.0977615
1700036G14Rik__chr3	0.102875	0.102875	1	0.0977615
1700039E15Rik__chr7	0.102875	0.102875	1	0.0977615
1700039E22Rik__chr19	0.102875	0.102875	1	0.0977615
1700040L02Rik__chr10	0.102875	0.102875	1	0.0977615
1700041M19Rik__chr16	0.102875	0.102875	1	0.0977615
1700042B14Rik__chrX	0.102875	0.102875	1	0.0977615
1700042G15Rik__chr4	0.102875	0.102875	1	0.0977615
1700042O10Rik__chr11	0.102875	0.102875	1	0.0977615
1700044C05Rik__chr14	0.102875	0.102875	1	0.0977615
1700045H11Rik__chr4	0.102875	0.102875	1	0.0977615
1700045I19Rik__chrX	0.102875	0.102875	1	0.0977615
1700046C09Rik__chr11	0.102875	0.102875	1	0.0977615
1700047L14Rik__chr5	0.102875	0.102875	1	0.0977615
1700048M11Rik__chr16	0.102875	0.102875	1	0.0977615
1700052I22Rik__chr12	0.102875	0.102875	1	0.0977615
1700054A03Rik__chr19	0.102875	0.102875	1	0.0977615
1700054M17Rik__chr2	0.102875	0.102875	1	0.0977615
1700057H15Rik__chr4	0.102875	0.102875	1	0.0977615
1700060C16Rik__chr6	0.102875	0.102875	1	0.0977615
1700060C20Rik__chr2	0.102875	0.102875	1	0.0977615
1700061F12Rik__chr2	0.102875	0.102875	1	0.0977615
1700061I17Rik__chr3	0.102875	0.102875	1	0.0977615
1700063A18Rik__chr1	0.102875	0.102875	1	0.0977615
1700064J06Rik__chr10	0.102875	0.102875	1	0.0977615
1700065D16Rik__chr9	0.102875	0.102875	1	0.0977615
1700065I17Rik__chr18	0.102875	0.102875	1	0.0977615
1700065J11Rik__chr6	0.102875	0.102875	1	0.0977615
1700065O20Rik__chr18	0.102875	0.102875	1	0.0977615
1700066B17Rik__chr1	0.102875	0.102875	1	0.0977615
1700066N21Rik__chr5	0.102875	0.102875	1	0.0977615
1700067K01Rik__chr8	0.102875	0.102875	1	0.0977615
1700074H08Rik__chr13	0.102875	0.102875	1	0.0977615
1700074P13Rik__chr6	0.102875	0.102875	1	0.0977615
1700080E11Rik__chr9	0.102875	0.102875	1	0.0977615
1700080N15Rik__chr2	0.102875	0.102875	1	0.0977615
1700081H22Rik__chr7	0.102875	0.102875	1	0.0977615
1700084C01Rik__chr1	0.102875	0.102875	1	0.0977615
1700084F23Rik__chr13	0.102875	0.102875	1	0.0977615
1700085B03Rik__chr5	0.102875	0.102875	1	0.0977615
1700085C21Rik__chr12	0.102875	0.102875	1	0.0977615
1700092E19Rik__chr13	0.102875	0.102875	1	0.0977615
1700092K14Rik__chr11	0.102875	0.102875	1	0.0977615
1700092M07Rik__chr19	0.102875	0.102875	1	0.0977615
1700093K21Rik__chr11	0.102875	0.102875	1	0.0977615
1700094J05Rik__chr10	0.102875	0.102875	1	0.0977615
1700097N02Rik__chr17	0.102875	0.102875	1	0.0977615
1700101E01Rik__chr2	0.102875	0.102875	1	0.0977615
1700101I11Rik__chr6	0.102875	0.102875	1	0.0977615
1700104A03Rik__chr9	0.102875	0.102875	1	0.0977615
1700105P06Rik__chr19	0.102875	0.102875	1	0.0977615
1700108F19Rik__chr14	0.102875	0.102875	1	0.0977615
1700108J01Rik__chr14	0.102875	0.102875	1	0.0977615
1700109G14Rik__chr14	0.102875	0.102875	1	0.0977615
1700109G15Rik__chr11	0.102875	0.102875	1	0.0977615
1700109H08Rik__chr5	0.102875	0.102875	1	0.0977615
1700110C19Rik__chr17	0.102875	0.102875	1	0.0977615
1700110M21Rik__chr14	0.102875	0.102875	1	0.0977615
1700111N16Rik__chrX	0.102875	0.102875	1	0.0977615
1700112E06Rik__chr14	0.102875	0.102875	1	0.0977615
1700112H15Rik__chr1	0.102875	0.102875	1	0.0977615
1700112J05Rik__chr5	0.102875	0.102875	1	0.0977615
1700113H08Rik__chr10	0.102875	0.102875	1	0.0977615
1700119H24Rik__chr16	0.102875	0.102875	1	0.0977615
1700120E14Rik__chr18	0.102875	0.102875	1	0.0977615
1700120G07Rik__chr7	0.102875	0.102875	1	0.0977615
1700121N20Rik__chr12	0.102875	0.102875	1	0.0977615
1700122O11Rik__chr17	0.102875	0.102875	1	0.0977615
1700123K08Rik__chr5	0.102875	0.102875	1	0.0977615
1700123L14Rik__chr6	0.102875	0.102875	1	0.0977615
1700125G02Rik__chr4	0.102875	0.102875	1	0.0977615
1700125G22Rik__chr3	0.102875	0.102875	1	0.0977615
1700125H20Rik__chr11	0.102875	0.102875	1	0.0977615
1700128A07Rik__chr14	0.102875	0.102875	1	0.0977615
1700129C05Rik__chr14	0.102875	0.102875	1	0.0977615
1810007C17Rik__chr12	0.102875	0.102875	1	0.0977615
1810010D01Rik__chr7	0.102875	0.102875	1	0.0977615
1810012K16Rik__chr8	0.102875	0.102875	1	0.0977615
1810018F18Rik__chr19	0.102875	0.102875	1	0.0977615
1810019D21Rik__chr8	0.102875	0.102875	1	0.0977615
1810019J16Rik__chr4	0.102875	0.102875	1	0.0977615
1810020O05Rik__chr6	0.102875	0.102875	1	0.0977615
1810035I16Rik__chr4	0.102875	0.102875	1	0.0977615
1810046K07Rik__chr9	0.102875	0.102875	1	0.0977615
1810053B23Rik__chr16	0.102875	0.102875	1	0.0977615
1810062O18Rik__chr14	0.102875	0.102875	1	0.0977615
2010001E11Rik__chr10	0.102875	0.102875	1	0.0977615
2010003K11Rik__chr19	0.102875	0.102875	1	0.0977615
2010009K17Rik__chr2	0.102875	0.102875	1	0.0977615
2010010A06Rik__chr18	0.102875	0.102875	1	0.0977615
2010016I18Rik__chr3	0.102875	0.102875	1	0.0977615
2010106E10Rik__chrX	0.102875	0.102875	1	0.0977615
2010107G23Rik__chr10	0.102875	0.102875	1	0.0977615
2010300C02Rik__chr1	0.102875	0.102875	1	0.0977615
2010308F09Rik__chrX	0.102875	0.102875	1	0.0977615
2200002J24Rik__chr7	0.102875	0.102875	1	0.0977615
2210010C04Rik__chr6	0.102875	0.102875	1	0.0977615
2210404O07Rik__chr10	0.102875	0.102875	1	0.0977615
2210409E12Rik__chr11	0.102875	0.102875	1	0.0977615
2210414B05Rik__chr4	0.102875	0.102875	1	0.0977615
2210416O15Rik__chr11	0.102875	0.102875	1	0.0977615
2210420H20Rik__chr18	0.102875	0.102875	1	0.0977615
2300002M23Rik__chr17	0.102875	0.102875	1	0.0977615
2300003K06Rik__chr11	0.102875	0.102875	1	0.0977615
2300005B03Rik__chr15	0.102875	0.102875	1	0.0977615
2310001K24Rik__chr2	0.102875	0.102875	1	0.0977615
2310002D06Rik__chr12	0.102875	0.102875	1	0.0977615
2310005A03Rik__chr2	0.102875	0.102875	1	0.0977615
2310005E17Rik__chr13	0.102875	0.102875	1	0.0977615
2310015B20Rik__chr10	0.102875	0.102875	1	0.0977615
2310016D03Rik__chr12	0.102875	0.102875	1	0.0977615
2310020H05Rik__chr13	0.102875	0.102875	1	0.0977615
2310034C09Rik__chr16	0.102875	0.102875	1	0.0977615
2310042E22Rik__chr16	0.102875	0.102875	1	0.0977615
2310043O21Rik__chr15	0.102875	0.102875	1	0.0977615
2310050B05Rik__chr10	0.102875	0.102875	1	0.0977615
2310057J18Rik__chr10	0.102875	0.102875	1	0.0977615
2310061N02Rik__chr16	0.102875	0.102875	1	0.0977615
2310065F04Rik__chr11	0.102875	0.102875	1	0.0977615
2310069B03Rik__chr6	0.102875	0.102875	1	0.0977615
2310069G16Rik__chr15	0.102875	0.102875	1	0.0977615
2410017I17Rik__chr17	0.102875	0.102875	1	0.0977615
2410114N07Rik__chr4	0.102875	0.102875	1	0.0977615
2410133F24Rik__chr9	0.102875	0.102875	1	0.0977615
2410137F16Rik__chr5	0.102875	0.102875	1	0.0977615
2410137M14Rik__chr17	0.102875	0.102875	1	0.0977615
2410141K09Rik__chr13	0.102875	0.102875	1	0.0977615
2510003D18Rik__chr3	0.102875	0.102875	1	0.0977615
2610017I09Rik__chr1	0.102875	0.102875	1	0.0977615
2610027K06Rik__chr11	0.102875	0.102875	1	0.0977615
2610028E06Rik__chr4	0.102875	0.102875	1	0.0977615
2610028H24Rik__chr10	0.102875	0.102875	1	0.0977615
2610034M16Rik__chr17	0.102875	0.102875	1	0.0977615
2610035F20Rik__chr14	0.102875	0.102875	1	0.0977615
2610100L16Rik__chr3	0.102875	0.102875	1	0.0977615
2610203C22Rik__chr1	0.102875	0.102875	1	0.0977615
2610206C17Rik__chr7	0.102875	0.102875	1	0.0977615
2610316D01Rik__chr3	0.102875	0.102875	1	0.0977615
2610528A11Rik__chr14	0.102875	0.102875	1	0.0977615
2700046A07Rik__chr18	0.102875	0.102875	1	0.0977615
2700069I18Rik__chr3	0.102875	0.102875	1	0.0977615
2700081L22Rik__chr4	0.102875	0.102875	1	0.0977615
2700086A05Rik__chr6	0.102875	0.102875	1	0.0977615
2810007J24Rik__chr7	0.102875	0.102875	1	0.0977615
2810011L19Rik__chr12	0.102875	0.102875	1	0.0977615
2810032G03Rik__chr12	0.102875	0.102875	1	0.0977615
2810404M03Rik__chr8	0.102875	0.102875	1	0.0977615
2810405F15Rik__chr2	0.102875	0.102875	1	0.0977615
2810408A11Rik__chr11	0.102875	0.102875	1	0.0977615
2810410L24Rik__chr11	0.102875	0.102875	1	0.0977615
2810459M11Rik__chr1	0.102875	0.102875	1	0.0977615
2810471M01Rik__chr11	0.102875	0.102875	1	0.0977615
2900011O08Rik__chr16	0.102875	0.102875	1	0.0977615
2900052N01Rik__chr9	0.102875	0.102875	1	0.0977615
2900055J20Rik__chr18	0.102875	0.102875	1	0.0977615
2900079G21Rik__chr9	0.102875	0.102875	1	0.0977615
3010033K07Rik__chr8	0.102875	0.102875	1	0.0977615
3100003L05Rik__chr7	0.102875	0.102875	1	0.0977615
3110009F21Rik__chr12	0.102875	0.102875	1	0.0977615
3110015C05Rik__chr13	0.102875	0.102875	1	0.0977615
3110035E14Rik__chr1	0.102875	0.102875	1	0.0977615
3110039I08Rik__chr9	0.102875	0.102875	1	0.0977615
3110039M20Rik__chr12	0.102875	0.102875	1	0.0977615
3110045C21Rik__chr1	0.102875	0.102875	1	0.0977615
3110047P20Rik__chr5	0.102875	0.102875	1	0.0977615
3110082J24Rik__chr5	0.102875	0.102875	1	0.0977615
3110099E03Rik__chr2	0.102875	0.102875	1	0.0977615
3632454L22Rik__chrX	0.102875	0.102875	1	0.0977615
3830403N18Rik__chrX	0.102875	0.102875	1	0.0977615
3830417A13Rik__chrX	0.102875	0.102875	1	0.0977615
4632427E13Rik__chr7	0.102875	0.102875	1	0.0977615
4632428C04Rik__chr16	0.102875	0.102875	1	0.0977615
4732456N10Rik__chr15	0.102875	0.102875	1	0.0977615
4732490B19Rik__chr11	0.102875	0.102875	1	0.0977615
4833423E24Rik__chr2	0.102875	0.102875	1	0.0977615
4833424O15Rik__chr3	0.102875	0.102875	1	0.0977615
4833428L15Rik__chr9	0.102875	0.102875	1	0.0977615
4921501E09Rik__chr17	0.102875	0.102875	1	0.0977615
4921504E06Rik__chr2	0.102875	0.102875	1	0.0977615
4921506M07Rik__chr12	0.102875	0.102875	1	0.0977615
4921507L20Rik__chr2	0.102875	0.102875	1	0.0977615
4921507P07Rik__chr6	0.102875	0.102875	1	0.0977615
4921508D12Rik__chr2	0.102875	0.102875	1	0.0977615
4921509C19Rik__chr2	0.102875	0.102875	1	0.0977615
4921509O07Rik__chr13	0.102875	0.102875	1	0.0977615
4921511C10Rik__chr3	0.102875	0.102875	1	0.0977615
4921511C20Rik__chrX	0.102875	0.102875	1	0.0977615
4921511H03Rik__chr5	0.102875	0.102875	1	0.0977615
4921511I17Rik__chr12	0.102875	0.102875	1	0.0977615
4921517D22Rik__chr13	0.102875	0.102875	1	0.0977615
4921524L21Rik__chr18	0.102875	0.102875	1	0.0977615
4921525O09Rik__chr13	0.102875	0.102875	1	0.0977615
4921530L21Rik__chr14	0.102875	0.102875	1	0.0977615
4921533I20Rik__chr18	0.102875	0.102875	1	0.0977615
4921539E11Rik__chr4	0.102875	0.102875	1	0.0977615
4922501L14Rik__chr3	0.102875	0.102875	1	0.0977615
4922502D21Rik__chr6	0.102875	0.102875	1	0.0977615
4922502N22Rik__chr6	0.102875	0.102875	1	0.0977615
4922505E12Rik__chr1	0.102875	0.102875	1	0.0977615
4930401C15Rik__chr10	0.102875	0.102875	1	0.0977615
4930402F06Rik__chr2	0.102875	0.102875	1	0.0977615
4930402F11Rik__chr7	0.102875	0.102875	1	0.0977615
4930402K13Rik__chrX	0.102875	0.102875	1	0.0977615
4930404A05Rik__chr16	0.102875	0.102875	1	0.0977615
4930404A10Rik__chr11	0.102875	0.102875	1	0.0977615
4930404I05Rik__chr16	0.102875	0.102875	1	0.0977615
4930404N11Rik__chr10	0.102875	0.102875	1	0.0977615
4930405A10Rik__chr14	0.102875	0.102875	1	0.0977615
4930405A21Rik__chr2	0.102875	0.102875	1	0.0977615
4930405J17Rik__chr10	0.102875	0.102875	1	0.0977615
4930405P13Rik__chr11	0.102875	0.102875	1	0.0977615
4930406D18Rik__chr3	0.102875	0.102875	1	0.0977615
4930407I10Rik__chr15	0.102875	0.102875	1	0.0977615
4930408F14Rik__chrX	0.102875	0.102875	1	0.0977615
4930412B13Rik__chr2	0.102875	0.102875	1	0.0977615
4930412C18Rik__chr4	0.102875	0.102875	1	0.0977615
4930412O13Rik__chr2	0.102875	0.102875	1	0.0977615
4930413G21Rik__chr7	0.102875	0.102875	1	0.0977615
4930413M19Rik__chr14	0.102875	0.102875	1	0.0977615
4930414N06Rik__chr19	0.102875	0.102875	1	0.0977615
4930415F15Rik__chr11	0.102875	0.102875	1	0.0977615
4930417O13Rik__chr6	0.102875	0.102875	1	0.0977615
4930419G24Rik__chr3	0.102875	0.102875	1	0.0977615
4930423M02Rik__chr4	0.102875	0.102875	1	0.0977615
4930425K10Rik__chr5	0.102875	0.102875	1	0.0977615
4930425O10Rik__chr3	0.102875	0.102875	1	0.0977615
4930426D05Rik__chr18	0.102875	0.102875	1	0.0977615
4930428E07Rik__chr12	0.102875	0.102875	1	0.0977615
4930428O21Rik__chr5	0.102875	0.102875	1	0.0977615
4930429D17Rik__chr5	0.102875	0.102875	1	0.0977615
4930430A15Rik__chr2	0.102875	0.102875	1	0.0977615
4930430F21Rik__chr15	0.102875	0.102875	1	0.0977615
4930432K09Rik__chr5	0.102875	0.102875	1	0.0977615
4930433B08Rik__chr3	0.102875	0.102875	1	0.0977615
4930433I11Rik__chr7	0.102875	0.102875	1	0.0977615
4930434J06Rik__chr14	0.102875	0.102875	1	0.0977615
4930435E12Rik__chr16	0.102875	0.102875	1	0.0977615
4930438E09Rik__chr14	0.102875	0.102875	1	0.0977615
4930440C22Rik__chr1	0.102875	0.102875	1	0.0977615
4930441J16Rik__chr2	0.102875	0.102875	1	0.0977615
4930441O14Rik__chr13	0.102875	0.102875	1	0.0977615
4930442L01Rik__chr3	0.102875	0.102875	1	0.0977615
4930443O20Rik__chr2	0.102875	0.102875	1	0.0977615
4930444F02Rik__chr10	0.102875	0.102875	1	0.0977615
4930444G20Rik__chr10	0.102875	0.102875	1	0.0977615
4930444M15Rik__chr14	0.102875	0.102875	1	0.0977615
4930444P10Rik__chr1	0.102875	0.102875	1	0.0977615
4930447K03Rik__chr13	0.102875	0.102875	1	0.0977615
4930448F12Rik__chr13	0.102875	0.102875	1	0.0977615
4930448H16Rik__chr5	0.102875	0.102875	1	0.0977615
4930448I06Rik__chr1	0.102875	0.102875	1	0.0977615
4930448I18Rik__chr5	0.102875	0.102875	1	0.0977615
4930449E01Rik__chr14	0.102875	0.102875	1	0.0977615
4930449E18Rik__chr19	0.102875	0.102875	1	0.0977615
4930452B06Rik__chr14	0.102875	0.102875	1	0.0977615
4930452G13Rik__chr14	0.102875	0.102875	1	0.0977615
4930452N14Rik__chr1	0.102875	0.102875	1	0.0977615
4930453H23Rik__chrX	0.102875	0.102875	1	0.0977615
4930453L07Rik__chr8	0.102875	0.102875	1	0.0977615
4930455D15Rik__chr18	0.102875	0.102875	1	0.0977615
4930455J16Rik__chr13	0.102875	0.102875	1	0.0977615
4930456L15Rik__chr4	0.102875	0.102875	1	0.0977615
4930465A12Rik__chr4	0.102875	0.102875	1	0.0977615
4930465M20Rik__chr12	0.102875	0.102875	1	0.0977615
4930467D21Rik__chr5	0.102875	0.102875	1	0.0977615
4930467E23Rik__chr8	0.102875	0.102875	1	0.0977615
4930467K11Rik__chr10	0.102875	0.102875	1	0.0977615
4930469G21Rik__chr1	0.102875	0.102875	1	0.0977615
4930470P17Rik__chr2	0.102875	0.102875	1	0.0977615
4930471G03Rik__chr18	0.102875	0.102875	1	0.0977615
4930471I20Rik__chr2	0.102875	0.102875	1	0.0977615
4930473O22Rik__chr10	0.102875	0.102875	1	0.0977615
4930474H20Rik__chr14	0.102875	0.102875	1	0.0977615
4930474M22Rik__chr17	0.102875	0.102875	1	0.0977615
4930474N05Rik__chr14	0.102875	0.102875	1	0.0977615
4930474N09Rik__chr12	0.102875	0.102875	1	0.0977615
4930478P22Rik__chr5	0.102875	0.102875	1	0.0977615
4930479D17Rik__chr6	0.102875	0.102875	1	0.0977615
4930479M11Rik__chr7	0.102875	0.102875	1	0.0977615
4930480K15Rik__chr17	0.102875	0.102875	1	0.0977615
4930480M12Rik__chr12	0.102875	0.102875	1	0.0977615
4930486F22Rik__chr10	0.102875	0.102875	1	0.0977615
4930486I03Rik__chr1	0.102875	0.102875	1	0.0977615
4930487H11Rik__chr1	0.102875	0.102875	1	0.0977615
4930488L21Rik__chr8	0.102875	0.102875	1	0.0977615
4930500F04Rik__chr5	0.102875	0.102875	1	0.0977615
4930500L23Rik__chr5	0.102875	0.102875	1	0.0977615
4930502E09Rik__chr11	0.102875	0.102875	1	0.0977615
4930502E18Rik__chrX	0.102875	0.102875	1	0.0977615
4930503E14Rik__chr14	0.102875	0.102875	1	0.0977615
4930505G20Rik__chr14	0.102875	0.102875	1	0.0977615
4930507D05Rik__chr10	0.102875	0.102875	1	0.0977615
4930509E16Rik__chr9	0.102875	0.102875	1	0.0977615
4930509J09Rik__chr3	0.102875	0.102875	1	0.0977615
4930509K18Rik__chr4	0.102875	0.102875	1	0.0977615
4930511A02Rik__chr12	0.102875	0.102875	1	0.0977615
4930511E03Rik__chr6	0.102875	0.102875	1	0.0977615
4930513D17Rik__chr5	0.102875	0.102875	1	0.0977615
4930513N10Rik__chr8	0.102875	0.102875	1	0.0977615
4930515B02Rik__chr4	0.102875	0.102875	1	0.0977615
4930515L03Rik__chr2	0.102875	0.102875	1	0.0977615
4930515L19Rik__chrX	0.102875	0.102875	1	0.0977615
4930517E11Rik__chr2	0.102875	0.102875	1	0.0977615
4930518P08Rik__chr13	0.102875	0.102875	1	0.0977615
4930519D14Rik__chr13	0.102875	0.102875	1	0.0977615
4930519F16Rik__chrX	0.102875	0.102875	1	0.0977615
4930519F24Rik__chr9	0.102875	0.102875	1	0.0977615
4930519G04Rik__chr5	0.102875	0.102875	1	0.0977615
4930519H02Rik__chr5	0.102875	0.102875	1	0.0977615
4930520O04Rik__chr9	0.102875	0.102875	1	0.0977615
4930521E06Rik__chr1	0.102875	0.102875	1	0.0977615
4930522H14Rik__chr4	0.102875	0.102875	1	0.0977615
4930522O17Rik__chr4	0.102875	0.102875	1	0.0977615
4930523O13Rik__chr15	0.102875	0.102875	1	0.0977615
4930524C18Rik__chr14	0.102875	0.102875	1	0.0977615
4930524N10Rik__chrX	0.102875	0.102875	1	0.0977615
4930524O05Rik__chr19	0.102875	0.102875	1	0.0977615
4930524O08Rik__chr9	0.102875	0.102875	1	0.0977615
4930525D18Rik__chr9	0.102875	0.102875	1	0.0977615
4930525G20Rik__chr13	0.102875	0.102875	1	0.0977615
4930525M21Rik__chrX	0.102875	0.102875	1	0.0977615
4930526D03Rik__chr2	0.102875	0.102875	1	0.0977615
4930527F14Rik__chr14	0.102875	0.102875	1	0.0977615
4930527G23Rik__chr18	0.102875	0.102875	1	0.0977615
4930528P14Rik__chr2	0.102875	0.102875	1	0.0977615
4930529C04Rik__chr3	0.102875	0.102875	1	0.0977615
4930529K09Rik__chr14	0.102875	0.102875	1	0.0977615
4930529L06Rik__chr16	0.102875	0.102875	1	0.0977615
4930529M08Rik__chr2	0.102875	0.102875	1	0.0977615
4930539C22Rik__chr3	0.102875	0.102875	1	0.0977615
4930539J05Rik__chr3	0.102875	0.102875	1	0.0977615
4930539M17Rik__chr3	0.102875	0.102875	1	0.0977615
4930539N22Rik__chr3	0.102875	0.102875	1	0.0977615
4930540M03Rik__chr9	0.102875	0.102875	1	0.0977615
4930542C21Rik__chr16	0.102875	0.102875	1	0.0977615
4930542D17Rik__chr16	0.102875	0.102875	1	0.0977615
4930543E12Rik__chr7	0.102875	0.102875	1	0.0977615
4930544G11Rik__chr6	0.102875	0.102875	1	0.0977615
4930545E07Rik__chr18	0.102875	0.102875	1	0.0977615
4930545L23Rik__chr2	0.102875	0.102875	1	0.0977615
4930546C10Rik__chr18	0.102875	0.102875	1	0.0977615
4930546K05Rik__chr9	0.102875	0.102875	1	0.0977615
4930547C10Rik__chr4	0.102875	0.102875	1	0.0977615
4930547E08Rik__chr2	0.102875	0.102875	1	0.0977615
4930547E14Rik__chr16	0.102875	0.102875	1	0.0977615
4930548G14Rik__chr15	0.102875	0.102875	1	0.0977615
4930548J01Rik__chr17	0.102875	0.102875	1	0.0977615
4930548K13Rik__chr4	0.102875	0.102875	1	0.0977615
4930549C01Rik__chr4	0.102875	0.102875	1	0.0977615
4930549G23Rik__chr18	0.102875	0.102875	1	0.0977615
4930550C14Rik__chr9	0.102875	0.102875	1	0.0977615
4930550L24Rik__chrX	0.102875	0.102875	1	0.0977615
4930552N02Rik__chr4	0.102875	0.102875	1	0.0977615
4930552P12Rik__chr19	0.102875	0.102875	1	0.0977615
4930553E22Rik__chr16	0.102875	0.102875	1	0.0977615
4930554C24Rik__chr9	0.102875	0.102875	1	0.0977615
4930555B11Rik__chr2	0.102875	0.102875	1	0.0977615
4930555G01Rik__chr14	0.102875	0.102875	1	0.0977615
4930556C24Rik__chr16	0.102875	0.102875	1	0.0977615
4930556G01Rik__chr4	0.102875	0.102875	1	0.0977615
4930557J02Rik__chr5	0.102875	0.102875	1	0.0977615
4930558K02Rik__chr1	0.102875	0.102875	1	0.0977615
4930562C15Rik__chr16	0.102875	0.102875	1	0.0977615
4930563D23Rik__chr16	0.102875	0.102875	1	0.0977615
4930563E18Rik__chr18	0.102875	0.102875	1	0.0977615
4930563F08Rik__chr5	0.102875	0.102875	1	0.0977615
4930563M20Rik__chr8	0.102875	0.102875	1	0.0977615
4930564B18Rik__chr14	0.102875	0.102875	1	0.0977615
4930564C03Rik__chr17	0.102875	0.102875	1	0.0977615
4930564G21Rik__chr10	0.102875	0.102875	1	0.0977615
4930564K09Rik__chr3	0.102875	0.102875	1	0.0977615
4930565D16Rik__chr3	0.102875	0.102875	1	0.0977615
4930565N06Rik__chr16	0.102875	0.102875	1	0.0977615
4930567J20Rik__chr16	0.102875	0.102875	1	0.0977615
4930567K20Rik__chr10	0.102875	0.102875	1	0.0977615
4930568D16Rik__chr2	0.102875	0.102875	1	0.0977615
4930568G15Rik__chr1	0.102875	0.102875	1	0.0977615
4930568K20Rik__chr5	0.102875	0.102875	1	0.0977615
4930571K23Rik__chr7	0.102875	0.102875	1	0.0977615
4930573O16Rik__chr2	0.102875	0.102875	1	0.0977615
4930578N18Rik__chr16	0.102875	0.102875	1	0.0977615
4930579F01Rik__chr3	0.102875	0.102875	1	0.0977615
4930583K01Rik__chr7	0.102875	0.102875	1	0.0977615
4930584F24Rik__chr5	0.102875	0.102875	1	0.0977615
4930590J08Rik__chr6	0.102875	0.102875	1	0.0977615
4930590L20Rik__chr1	0.102875	0.102875	1	0.0977615
4930592A05Rik__chr15	0.102875	0.102875	1	0.0977615
4930592I03Rik__chr18	0.102875	0.102875	1	0.0977615
4930593A02Rik__chr3	0.102875	0.102875	1	0.0977615
4930595M18Rik__chrX	0.102875	0.102875	1	0.0977615
4930596M17Rik__chr9	0.102875	0.102875	1	0.0977615
4930597G03Rik__chr14	0.102875	0.102875	1	0.0977615
4930599N23Rik__chr6	0.102875	0.102875	1	0.0977615
4931403E22Rik__chr19	0.102875	0.102875	1	0.0977615
4931403G20Rik__chr12	0.102875	0.102875	1	0.0977615
4931408C20Rik__chr1	0.102875	0.102875	1	0.0977615
4931417E11Rik__chr6	0.102875	0.102875	1	0.0977615
4931429I11Rik__chr9	0.102875	0.102875	1	0.0977615
4931429P17Rik__chr13	0.102875	0.102875	1	0.0977615
4931431C16Rik__chr5	0.102875	0.102875	1	0.0977615
4931431F19Rik__chr7	0.102875	0.102875	1	0.0977615
4931440J10Rik__chr14	0.102875	0.102875	1	0.0977615
4931440L10Rik__chr1	0.102875	0.102875	1	0.0977615
4931440P22Rik__chr3	0.102875	0.102875	1	0.0977615
4932412D23Rik__chr16	0.102875	0.102875	1	0.0977615
4932413F04Rik__chr9	0.102875	0.102875	1	0.0977615
4932414J04Rik__chr11	0.102875	0.102875	1	0.0977615
4932415M13Rik__chr17	0.102875	0.102875	1	0.0977615
4932418E24Rik__chr2	0.102875	0.102875	1	0.0977615
4932429P05Rik__chrX	0.102875	0.102875	1	0.0977615
4932438H23Rik__chr16	0.102875	0.102875	1	0.0977615
4932443I19Rik__chr8	0.102875	0.102875	1	0.0977615
4932702P03Rik__chr13	0.102875	0.102875	1	0.0977615
4933400B14Rik__chr17	0.102875	0.102875	1	0.0977615
4933400C23Rik__chr9	0.102875	0.102875	1	0.0977615
4933400F21Rik__chr1	0.102875	0.102875	1	0.0977615
4933401B06Rik__chrX	0.102875	0.102875	1	0.0977615
4933401H06Rik__chr3	0.102875	0.102875	1	0.0977615
4933401P06Rik__chr5	0.102875	0.102875	1	0.0977615
4933402C06Rik__chr7	0.102875	0.102875	1	0.0977615
4933402J15Rik__chr14	0.102875	0.102875	1	0.0977615
4933402P03Rik__chr11	0.102875	0.102875	1	0.0977615
4933404G15Rik__chr16	0.102875	0.102875	1	0.0977615
4933406G16Rik__chr11	0.102875	0.102875	1	0.0977615
4933406I18Rik__chr7	0.102875	0.102875	1	0.0977615
4933406J08Rik__chr2	0.102875	0.102875	1	0.0977615
4933406J10Rik__chr7	0.102875	0.102875	1	0.0977615
4933406K04Rik__chr12	0.102875	0.102875	1	0.0977615
4933406M09Rik__chr1	0.102875	0.102875	1	0.0977615
4933407G14Rik__chr10	0.102875	0.102875	1	0.0977615
4933407I05Rik__chr9	0.102875	0.102875	1	0.0977615
4933407L21Rik__chr1	0.102875	0.102875	1	0.0977615
4933408J17Rik__chr10	0.102875	0.102875	1	0.0977615
4933408N05Rik__chr8	0.102875	0.102875	1	0.0977615
4933409G03Rik__chr2	0.102875	0.102875	1	0.0977615
4933411E08Rik__chr10	0.102875	0.102875	1	0.0977615
4933411K16Rik__chr19	0.102875	0.102875	1	0.0977615
4933412O06Rik__chr13	0.102875	0.102875	1	0.0977615
4933416C03Rik__chr10	0.102875	0.102875	1	0.0977615
4933416M06Rik__chr13	0.102875	0.102875	1	0.0977615
4933416M07Rik__chr8	0.102875	0.102875	1	0.0977615
4933417A18Rik__chr13	0.102875	0.102875	1	0.0977615
4933417E11Rik__chr1	0.102875	0.102875	1	0.0977615
4933422A05Rik__chr9	0.102875	0.102875	1	0.0977615
4933424G05Rik__chr18	0.102875	0.102875	1	0.0977615
4933424G06Rik__chr1	0.102875	0.102875	1	0.0977615
4933425B07Rik__chr14	0.102875	0.102875	1	0.0977615
4933425H06Rik__chr6	0.102875	0.102875	1	0.0977615
4933425L06Rik__chr13	0.102875	0.102875	1	0.0977615
4933427E13Rik__chr11	0.102875	0.102875	1	0.0977615
4933427G17Rik__chr7	0.102875	0.102875	1	0.0977615
4933427I22Rik__chr4	0.102875	0.102875	1	0.0977615
4933428C19Rik__chr4	0.102875	0.102875	1	0.0977615
4933429O19Rik__chr14	0.102875	0.102875	1	0.0977615
4933430M04Rik__chr11	0.102875	0.102875	1	0.0977615
4933430N04Rik__chr8	0.102875	0.102875	1	0.0977615
4933431G14Rik__chr6	0.102875	0.102875	1	0.0977615
4933432I03Rik__chr14	0.102875	0.102875	1	0.0977615
4933432I09Rik__chr16	0.102875	0.102875	1	0.0977615
4933433F19Rik__chr8	0.102875	0.102875	1	0.0977615
4933433G15Rik__chr9	0.102875	0.102875	1	0.0977615
4933433H22Rik__chr17	0.102875	0.102875	1	0.0977615
4933436I01Rik__chrX	0.102875	0.102875	1	0.0977615
4933438B17Rik__chr5	0.102875	0.102875	1	0.0977615
4933440J02Rik__chr10	0.102875	0.102875	1	0.0977615
4933440M02Rik__chr7	0.102875	0.102875	1	0.0977615
5031410I06Rik__chr5	0.102875	0.102875	1	0.0977615
5031414D18Rik__chr14	0.102875	0.102875	1	0.0977615
5031425F14Rik__chr2	0.102875	0.102875	1	0.0977615
5033403H07Rik__chr5	0.102875	0.102875	1	0.0977615
5033404E19Rik__chr1	0.102875	0.102875	1	0.0977615
5033411D12Rik__chr13	0.102875	0.102875	1	0.0977615
5330411J11Rik__chr2	0.102875	0.102875	1	0.0977615
5330417C22Rik__chr3	0.102875	0.102875	1	0.0977615
5330439B14Rik__chr6	0.102875	0.102875	1	0.0977615
5430402O13Rik__chr6	0.102875	0.102875	1	0.0977615
5430419D17Rik__chr7	0.102875	0.102875	1	0.0977615
5430421N21Rik__chr15	0.102875	0.102875	1	0.0977615
5430427M07Rik__chr12	0.102875	0.102875	1	0.0977615
5430428K19Rik__chrX	0.102875	0.102875	1	0.0977615
5730403I07Rik__chr9	0.102875	0.102875	1	0.0977615
5730405O15Rik__chrX	0.102875	0.102875	1	0.0977615
5730412P04Rik__chrX	0.102875	0.102875	1	0.0977615
5730416F02Rik__chrX	0.102875	0.102875	1	0.0977615
5730420D15Rik__chr10	0.102875	0.102875	1	0.0977615
5730457N03Rik__chr6	0.102875	0.102875	1	0.0977615
5730488B01Rik__chr4	0.102875	0.102875	1	0.0977615
5730522E02Rik__chr11	0.102875	0.102875	1	0.0977615
5830403M04Rik__chr5	0.102875	0.102875	1	0.0977615
5830416I19Rik__chr5	0.102875	0.102875	1	0.0977615
5830418P13Rik__chr9	0.102875	0.102875	1	0.0977615
5830473C10Rik__chr5	0.102875	0.102875	1	0.0977615
5930412G12Rik__chr5	0.102875	0.102875	1	0.0977615
5930438M14Rik__chr13	0.102875	0.102875	1	0.0977615
6030407O03Rik__chr1	0.102875	0.102875	1	0.0977615
6030466F02Rik__chr8	0.102875	0.102875	1	0.0977615
6030468B19Rik__chr11	0.102875	0.102875	1	0.0977615
6030498E09Rik__chrX	0.102875	0.102875	1	0.0977615
6330409D20Rik__chr2	0.102875	0.102875	1	0.0977615
6330415B21Rik__chr6	0.102875	0.102875	1	0.0977615
6330549D23Rik__chr3	0.102875	0.102875	1	0.0977615
6430531B16Rik__chr7	0.102875	0.102875	1	0.0977615
6430550D23Rik__chr2	0.102875	0.102875	1	0.0977615
6430571L13Rik__chr9	0.102875	0.102875	1	0.0977615
6430710C18Rik__chr2	0.102875	0.102875	1	0.0977615
6720483E21Rik__chr1	0.102875	0.102875	1	0.0977615
6820408C15Rik__chr2	0.102875	0.102875	1	0.0977615
7420426K07Rik__chr9	0.102875	0.102875	1	0.0977615
7420700N18Rik__chr8	0.102875	0.102875	1	0.0977615
7420701I03Rik__chr12	0.102875	0.102875	1	0.0977615
7530420F21Rik__chr1	0.102875	0.102875	1	0.0977615
7630403G23Rik__chr9	0.102875	0.102875	1	0.0977615
8030423J24Rik__chr13	0.102875	0.102875	1	0.0977615
8030442B05Rik__chr2	0.102875	0.102875	1	0.0977615
8430403D17Rik__chr11	0.102875	0.102875	1	0.0977615
8430426J06Rik__chr15	0.102875	0.102875	1	0.0977615
8430437L04Rik__chr2	0.102875	0.102875	1	0.0977615
9030204H09Rik__chr2	0.102875	0.102875	1	0.0977615
9130015A21Rik__chr12	0.102875	0.102875	1	0.0977615
9130019P16Rik__chr6	0.102875	0.102875	1	0.0977615
9130024F11Rik__chr1	0.102875	0.102875	1	0.0977615
9130209A04Rik__chr18	0.102875	0.102875	1	0.0977615
9130227L01Rik__chr1	0.102875	0.102875	1	0.0977615
9130230L23Rik__chr5	0.102875	0.102875	1	0.0977615
9230102K24Rik__chr10	0.102875	0.102875	1	0.0977615
9230110F15Rik__chr9	0.102875	0.102875	1	0.0977615
9230112J17Rik__chr9	0.102875	0.102875	1	0.0977615
9230115E21Rik__chr9	0.102875	0.102875	1	0.0977615
9230116N13Rik__chr1	0.102875	0.102875	1	0.0977615
9330111N05Rik__chr13	0.102875	0.102875	1	0.0977615
9330117O12Rik__chr18	0.102875	0.102875	1	0.0977615
9330162012Rik__chr13	0.102875	0.102875	1	0.0977615
9330162B11Rik__chr1	0.102875	0.102875	1	0.0977615
9330175E14Rik__chr8	0.102875	0.102875	1	0.0977615
9330175M20Rik__chr1	0.102875	0.102875	1	0.0977615
9330178D15Rik__chr3	0.102875	0.102875	1	0.0977615
9330179D12Rik__chr6	0.102875	0.102875	1	0.0977615
9330182L06Rik__chr5	0.102875	0.102875	1	0.0977615
9330182O14Rik__chr15	0.102875	0.102875	1	0.0977615
9430007A20Rik__chr4	0.102875	0.102875	1	0.0977615
9430014N10Rik__chr15	0.102875	0.102875	1	0.0977615
9430018G01Rik__chr6	0.102875	0.102875	1	0.0977615
9430019J16Rik__chr2	0.102875	0.102875	1	0.0977615
9430021M05Rik__chr2	0.102875	0.102875	1	0.0977615
9430069I07Rik__chr15	0.102875	0.102875	1	0.0977615
9430076G02Rik__chr18	0.102875	0.102875	1	0.0977615
9530002B09Rik__chr4	0.102875	0.102875	1	0.0977615
9530026F06Rik__chr1	0.102875	0.102875	1	0.0977615
9530026P05Rik__chr6	0.102875	0.102875	1	0.0977615
9530027J09Rik__chrX	0.102875	0.102875	1	0.0977615
9530036O11Rik__chr5	0.102875	0.102875	1	0.0977615
9530048J24Rik__chr11	0.102875	0.102875	1	0.0977615
9530051G07Rik__chrX	0.102875	0.102875	1	0.0977615
9530059O14Rik__chr9	0.102875	0.102875	1	0.0977615
9530080O11Rik__chr4	0.102875	0.102875	1	0.0977615
9630001P10Rik__chr5	0.102875	0.102875	1	0.0977615
9630013A20Rik__chr14	0.102875	0.102875	1	0.0977615
9830107B12Rik__chr17	0.102875	0.102875	1	0.0977615
9830166K06Rik__chr19	0.102875	0.102875	1	0.0977615
9930111J21Rik2__chr11	0.102875	0.102875	1	0.0977615
A1bg__chr15	0.102875	0.102875	1	0.0977615
A1cf__chr19	0.102875	0.102875	1	0.0977615
A230009B12Rik__chr17	0.102875	0.102875	1	0.0977615
A230057D06Rik__chr7	0.102875	0.102875	1	0.0977615
A230065H16Rik__chr12	0.102875	0.102875	1	0.0977615
A230070E04Rik__chr14	0.102875	0.102875	1	0.0977615
A230072E10Rik__chrX	0.102875	0.102875	1	0.0977615
A230108P19Rik__chr2	0.102875	0.102875	1	0.0977615
A2m__chr6	0.102875	0.102875	1	0.0977615
A330033J07Rik__chr13	0.102875	0.102875	1	0.0977615
A330035P11Rik__chr14	0.102875	0.102875	1	0.0977615
A330040F15Rik__chr19	0.102875	0.102875	1	0.0977615
A330041J22Rik__chr9	0.102875	0.102875	1	0.0977615
A330048O09Rik__chr13	0.102875	0.102875	1	0.0977615
A330070K13Rik__chr5	0.102875	0.102875	1	0.0977615
A330076C08Rik__chr13	0.102875	0.102875	1	0.0977615
A330093E20Rik__chr18	0.102875	0.102875	1	0.0977615
A330102I10Rik__chr13	0.102875	0.102875	1	0.0977615
A3galt2__chr4	0.102875	0.102875	1	0.0977615
A430071A18Rik__chr11	0.102875	0.102875	1	0.0977615
A430088P11Rik__chr15	0.102875	0.102875	1	0.0977615
A430090L17Rik__chr13	0.102875	0.102875	1	0.0977615
A430092G05Rik__chr2	0.102875	0.102875	1	0.0977615
A430093F15Rik__chr19	0.102875	0.102875	1	0.0977615
A530006G24Rik__chr2	0.102875	0.102875	1	0.0977615
A530032D15Rik__chr1	0.102875	0.102875	1	0.0977615
A530053G22Rik__chr6	0.102875	0.102875	1	0.0977615
A530058N18Rik__chr2	0.102875	0.102875	1	0.0977615
A530072M11Rik__chr4	0.102875	0.102875	1	0.0977615
A630010A05Rik__chr16	0.102875	0.102875	1	0.0977615
A630012P03Rik__chrX	0.102875	0.102875	1	0.0977615
A630019I02Rik__chr13	0.102875	0.102875	1	0.0977615
A630023P12Rik__chr5	0.102875	0.102875	1	0.0977615
A630076J17Rik__chr3	0.102875	0.102875	1	0.0977615
A630095E13Rik__chr9	0.102875	0.102875	1	0.0977615
A730018C14Rik__chr12	0.102875	0.102875	1	0.0977615
A730020M07Rik__chr3	0.102875	0.102875	1	0.0977615
A730085A09Rik__chr4	0.102875	0.102875	1	0.0977615
A730085K08Rik__chr9	0.102875	0.102875	1	0.0977615
A730090H04Rik__chr11	0.102875	0.102875	1	0.0977615
A830009L08Rik__chr13	0.102875	0.102875	1	0.0977615
A830019L24Rik__chr3	0.102875	0.102875	1	0.0977615
A830052D11Rik__chr18	0.102875	0.102875	1	0.0977615
A930001A20Rik__chr3	0.102875	0.102875	1	0.0977615
A930003A15Rik__chr16	0.102875	0.102875	1	0.0977615
A930003O13Rik__chr5	0.102875	0.102875	1	0.0977615
A930007I19Rik__chr19	0.102875	0.102875	1	0.0977615
A930009A15Rik__chr10	0.102875	0.102875	1	0.0977615
A930011G23Rik__chr5	0.102875	0.102875	1	0.0977615
A930011O12Rik__chr14	0.102875	0.102875	1	0.0977615
A930012L18Rik__chr18	0.102875	0.102875	1	0.0977615
A930017M01Rik__chr15	0.102875	0.102875	1	0.0977615
A930018P22Rik__chr2	0.102875	0.102875	1	0.0977615
AA387883__chr19	0.102875	0.102875	1	0.0977615
AA474331__chr10	0.102875	0.102875	1	0.0977615
AA536875__chr14	0.102875	0.102875	1	0.0977615
AA543401__chr9	0.102875	0.102875	1	0.0977615
AA619741__chr1	0.102875	0.102875	1	0.0977615
AA792892__chr5	0.102875	0.102875	1	0.0977615
Aadac__chr3	0.102875	0.102875	1	0.0977615
Aadacl2__chr3	0.102875	0.102875	1	0.0977615
Aadacl3__chr4	0.102875	0.102875	1	0.0977615
Aanat__chr11	0.102875	0.102875	1	0.0977615
Abca12__chr1	0.102875	0.102875	1	0.0977615
Abca13__chr11	0.102875	0.102875	1	0.0977615
Abca14__chr7	0.102875	0.102875	1	0.0977615
Abca15__chr7	0.102875	0.102875	1	0.0977615
Abca17__chr17	0.102875	0.102875	1	0.0977615
Abcb11__chr2	0.102875	0.102875	1	0.0977615
Abcc12__chr8	0.102875	0.102875	1	0.0977615
Abcc6__chr7	0.102875	0.102875	1	0.0977615
Abcg5__chr17	0.102875	0.102875	1	0.0977615
Abcg8__chr17	0.102875	0.102875	1	0.0977615
Abhd1__chr5	0.102875	0.102875	1	0.0977615
Abhd16b__chr2	0.102875	0.102875	1	0.0977615
Abo__chr2	0.102875	0.102875	1	0.0977615
Abp1__chr6	0.102875	0.102875	1	0.0977615
Acaa1b__chr9	0.102875	0.102875	1	0.0977615
Acat3__chr17	0.102875	0.102875	1	0.0977615
Acbd7__chr2	0.102875	0.102875	1	0.0977615
Accsl__chr2	0.102875	0.102875	1	0.0977615
Ace3__chr11	0.102875	0.102875	1	0.0977615
Acer1__chr17	0.102875	0.102875	1	0.0977615
Ache__chr5	0.102875	0.102875	1	0.0977615
Acnat2__chr4	0.102875	0.102875	1	0.0977615
Acot12__chr13	0.102875	0.102875	1	0.0977615
Acot3__chr12	0.102875	0.102875	1	0.0977615
Acot4__chr12	0.102875	0.102875	1	0.0977615
Acot6__chr12	0.102875	0.102875	1	0.0977615
Acox2__chr14	0.102875	0.102875	1	0.0977615
Acpp__chr9	0.102875	0.102875	1	0.0977615
Acpt__chr7	0.102875	0.102875	1	0.0977615
Acsbg2__chr17	0.102875	0.102875	1	0.0977615
Acsm1__chr7	0.102875	0.102875	1	0.0977615
Acsm3__chr7	0.102875	0.102875	1	0.0977615
Acsm4__chr7	0.102875	0.102875	1	0.0977615
Acsm5__chr7	0.102875	0.102875	1	0.0977615
Acss3__chr10	0.102875	0.102875	1	0.0977615
Actl6b__chr5	0.102875	0.102875	1	0.0977615
Actl7a__chr4	0.102875	0.102875	1	0.0977615
Actl7b__chr4	0.102875	0.102875	1	0.0977615
Actrt1__chrX	0.102875	0.102875	1	0.0977615
Adad1__chr3	0.102875	0.102875	1	0.0977615
Adam18__chr8	0.102875	0.102875	1	0.0977615
Adam1b__chr5	0.102875	0.102875	1	0.0977615
Adam2__chr14	0.102875	0.102875	1	0.0977615
Adam20__chr8	0.102875	0.102875	1	0.0977615
Adam21__chr12	0.102875	0.102875	1	0.0977615
Adam25__chr8	0.102875	0.102875	1	0.0977615
Adam26a__chr8	0.102875	0.102875	1	0.0977615
Adam29__chr8	0.102875	0.102875	1	0.0977615
Adam3__chr8	0.102875	0.102875	1	0.0977615
Adam30__chr3	0.102875	0.102875	1	0.0977615
Adam34__chr8	0.102875	0.102875	1	0.0977615
Adam39__chr8	0.102875	0.102875	1	0.0977615
Adam6a__chr12	0.102875	0.102875	1	0.0977615
Adam6b__chr12	0.102875	0.102875	1	0.0977615
Adam7__chr14	0.102875	0.102875	1	0.0977615
Adamdec1__chr14	0.102875	0.102875	1	0.0977615
Adamts17__chr7	0.102875	0.102875	1	0.0977615
Adamts18__chr8	0.102875	0.102875	1	0.0977615
Adarb2__chr13	0.102875	0.102875	1	0.0977615
Adcy1__chr11	0.102875	0.102875	1	0.0977615
Adcy10__chr1	0.102875	0.102875	1	0.0977615
Adcy3__chr12	0.102875	0.102875	1	0.0977615
Adcy8__chr15	0.102875	0.102875	1	0.0977615
Adcyap1__chr17	0.102875	0.102875	1	0.0977615
Adh6a__chr3	0.102875	0.102875	1	0.0977615
Adh7__chr3	0.102875	0.102875	1	0.0977615
Adig__chr2	0.102875	0.102875	1	0.0977615
Adipoq__chr16	0.102875	0.102875	1	0.0977615
Adm2__chr15	0.102875	0.102875	1	0.0977615
Adra1a__chr14	0.102875	0.102875	1	0.0977615
Adra2a__chr19	0.102875	0.102875	1	0.0977615
Adrb3__chr8	0.102875	0.102875	1	0.0977615
AF067061__chr13	0.102875	0.102875	1	0.0977615
AF357355__chr12	0.102875	0.102875	1	0.0977615
AF357399__chr7	0.102875	0.102875	1	0.0977615
AF529169__chr9	0.102875	0.102875	1	0.0977615
Afm__chr5	0.102875	0.102875	1	0.0977615
Afp__chr5	0.102875	0.102875	1	0.0977615
Agap2__chr10	0.102875	0.102875	1	0.0977615
Agbl1__chr7	0.102875	0.102875	1	0.0977615
Agbl4__chr4	0.102875	0.102875	1	0.0977615
Ager__chr17	0.102875	0.102875	1	0.0977615
Agmat__chr4	0.102875	0.102875	1	0.0977615
Agr3__chr12	0.102875	0.102875	1	0.0977615
Agxt2__chr15	0.102875	0.102875	1	0.0977615
Agxt2l1__chr3	0.102875	0.102875	1	0.0977615
Ahrr__chr13	0.102875	0.102875	1	0.0977615
AI115009__chr3	0.102875	0.102875	1	0.0977615
AI118078__chr9	0.102875	0.102875	1	0.0977615
AI197445__chr13	0.102875	0.102875	1	0.0977615
AI314831__chr2	0.102875	0.102875	1	0.0977615
AI317395__chr10	0.102875	0.102875	1	0.0977615
AI593442__chr9	0.102875	0.102875	1	0.0977615
AI606473__chr3	0.102875	0.102875	1	0.0977615
AI646519__chr2	0.102875	0.102875	1	0.0977615
AI747448__chr3	0.102875	0.102875	1	0.0977615
AI836003__chr15	0.102875	0.102875	1	0.0977615
AI854517__chr7	0.102875	0.102875	1	0.0977615
Aicda__chr6	0.102875	0.102875	1	0.0977615
Aifm3__chr16	0.102875	0.102875	1	0.0977615
Aim1l__chr4	0.102875	0.102875	1	0.0977615
Aipl1__chr11	0.102875	0.102875	1	0.0977615
Ak5__chr3	0.102875	0.102875	1	0.0977615
Ak7__chr12	0.102875	0.102875	1	0.0977615
Ak8__chr2	0.102875	0.102875	1	0.0977615
Akap14__chrX	0.102875	0.102875	1	0.0977615
Akap4__chrX	0.102875	0.102875	1	0.0977615
Aknad1__chr3	0.102875	0.102875	1	0.0977615
Akp3__chr1	0.102875	0.102875	1	0.0977615
Akr1b7__chr6	0.102875	0.102875	1	0.0977615
Akr1c12__chr13	0.102875	0.102875	1	0.0977615
Akr1c18__chr13	0.102875	0.102875	1	0.0977615
Akr1c6__chr13	0.102875	0.102875	1	0.0977615
Akr1cl__chr1	0.102875	0.102875	1	0.0977615
Akr1d1__chr6	0.102875	0.102875	1	0.0977615
Alb__chr5	0.102875	0.102875	1	0.0977615
Aldh1b1__chr4	0.102875	0.102875	1	0.0977615
Aldh3b2__chr19	0.102875	0.102875	1	0.0977615
Aldob__chr4	0.102875	0.102875	1	0.0977615
Aldoc__chr11	0.102875	0.102875	1	0.0977615
Alox12b__chr11	0.102875	0.102875	1	0.0977615
Als2cr11__chr1	0.102875	0.102875	1	0.0977615
Alx1__chr10	0.102875	0.102875	1	0.0977615
Alx3__chr3	0.102875	0.102875	1	0.0977615
Ambn__chr5	0.102875	0.102875	1	0.0977615
Ambp__chr4	0.102875	0.102875	1	0.0977615
Amelx__chrX	0.102875	0.102875	1	0.0977615
Amhr2__chr15	0.102875	0.102875	1	0.0977615
Amn__chr12	0.102875	0.102875	1	0.0977615
Ampd1__chr3	0.102875	0.102875	1	0.0977615
Amt__chr9	0.102875	0.102875	1	0.0977615
Amtn__chr5	0.102875	0.102875	1	0.0977615
Ang4__chr14	0.102875	0.102875	1	0.0977615
Ang6__chr14	0.102875	0.102875	1	0.0977615
Angptl3__chr4	0.102875	0.102875	1	0.0977615
Angptl6__chr9	0.102875	0.102875	1	0.0977615
Ankdd1b__chr13	0.102875	0.102875	1	0.0977615
Ankfn1__chr11	0.102875	0.102875	1	0.0977615
Ankk1__chr9	0.102875	0.102875	1	0.0977615
Ankmy1__chr1	0.102875	0.102875	1	0.0977615
Ankrd13d__chr19	0.102875	0.102875	1	0.0977615
Ankrd34c__chr9	0.102875	0.102875	1	0.0977615
Ankrd36__chr11	0.102875	0.102875	1	0.0977615
Ankrd45__chr1	0.102875	0.102875	1	0.0977615
Ankrd53__chr6	0.102875	0.102875	1	0.0977615
Ankrd63__chr2	0.102875	0.102875	1	0.0977615
Ano2__chr6	0.102875	0.102875	1	0.0977615
Ano7__chr1	0.102875	0.102875	1	0.0977615
Ano9__chr7	0.102875	0.102875	1	0.0977615
Antxrl__chr14	0.102875	0.102875	1	0.0977615
Anxa10__chr8	0.102875	0.102875	1	0.0977615
Anxa13__chr15	0.102875	0.102875	1	0.0977615
Aox3l1__chr1	0.102875	0.102875	1	0.0977615
Aox4__chr1	0.102875	0.102875	1	0.0977615
Ap1m2__chr9	0.102875	0.102875	1	0.0977615
Ap3b2__chr7	0.102875	0.102875	1	0.0977615
Apba2__chr7	0.102875	0.102875	1	0.0977615
Apcs__chr1	0.102875	0.102875	1	0.0977615
Apoa1__chr9	0.102875	0.102875	1	0.0977615
Apob__chr12	0.102875	0.102875	1	0.0977615
Apobec4__chr1	0.102875	0.102875	1	0.0977615
Apoc4__chr7	0.102875	0.102875	1	0.0977615
Apoh__chr11	0.102875	0.102875	1	0.0977615
Apol10a__chr15	0.102875	0.102875	1	0.0977615
Apol7c__chr15	0.102875	0.102875	1	0.0977615
Apol7d__chr1	0.102875	0.102875	1	0.0977615
Apol8__chr15	0.102875	0.102875	1	0.0977615
Apon__chr10	0.102875	0.102875	1	0.0977615
Aqp11__chr7	0.102875	0.102875	1	0.0977615
Aqp5__chr15	0.102875	0.102875	1	0.0977615
Aqp6__chr15	0.102875	0.102875	1	0.0977615
Aqp8__chr7	0.102875	0.102875	1	0.0977615
Areg__chr5	0.102875	0.102875	1	0.0977615
Arg2__chr12	0.102875	0.102875	1	0.0977615
Arhgap36__chrX	0.102875	0.102875	1	0.0977615
Arhgap40__chr2	0.102875	0.102875	1	0.0977615
Arhgef38__chr3	0.102875	0.102875	1	0.0977615
Arid3c__chr4	0.102875	0.102875	1	0.0977615
Arl13a__chrX	0.102875	0.102875	1	0.0977615
Arl14__chr3	0.102875	0.102875	1	0.0977615
Arl14epl__chr18	0.102875	0.102875	1	0.0977615
Armc12__chr17	0.102875	0.102875	1	0.0977615
Armc3__chr2	0.102875	0.102875	1	0.0977615
Armc4__chr18	0.102875	0.102875	1	0.0977615
Arpp21__chr9	0.102875	0.102875	1	0.0977615
Arrdc5__chr17	0.102875	0.102875	1	0.0977615
Arsg__chr11	0.102875	0.102875	1	0.0977615
Arsi__chr18	0.102875	0.102875	1	0.0977615
Art2a-ps__chr7	0.102875	0.102875	1	0.0977615
Arx__chrX	0.102875	0.102875	1	0.0977615
Asb15__chr6	0.102875	0.102875	1	0.0977615
Asb17__chr3	0.102875	0.102875	1	0.0977615
Asb18__chr1	0.102875	0.102875	1	0.0977615
Ascl1__chr10	0.102875	0.102875	1	0.0977615
Ascl3__chr7	0.102875	0.102875	1	0.0977615
Ascl4__chr10	0.102875	0.102875	1	0.0977615
Asgr1__chr11	0.102875	0.102875	1	0.0977615
Asgr2__chr11	0.102875	0.102875	1	0.0977615
Asic2__chr11	0.102875	0.102875	1	0.0977615
Asic3__chr5	0.102875	0.102875	1	0.0977615
Asic5__chr3	0.102875	0.102875	1	0.0977615
Aspdh__chr7	0.102875	0.102875	1	0.0977615
Astl__chr2	0.102875	0.102875	1	0.0977615
Astn1__chr1	0.102875	0.102875	1	0.0977615
Asz1__chr6	0.102875	0.102875	1	0.0977615
Atcay__chr10	0.102875	0.102875	1	0.0977615
Atf7ip2__chr16	0.102875	0.102875	1	0.0977615
Atoh1__chr6	0.102875	0.102875	1	0.0977615
Atp10b__chr11	0.102875	0.102875	1	0.0977615
Atp12a__chr14	0.102875	0.102875	1	0.0977615
Atp13a4__chr16	0.102875	0.102875	1	0.0977615
Atp13a5__chr16	0.102875	0.102875	1	0.0977615
Atp1a4__chr1	0.102875	0.102875	1	0.0977615
Atp1b4__chrX	0.102875	0.102875	1	0.0977615
Atp2a1__chr7	0.102875	0.102875	1	0.0977615
Atp2b2__chr6	0.102875	0.102875	1	0.0977615
Atp2b3__chrX	0.102875	0.102875	1	0.0977615
Atp2c2__chr8	0.102875	0.102875	1	0.0977615
Atp4a__chr7	0.102875	0.102875	1	0.0977615
Atp4b__chr8	0.102875	0.102875	1	0.0977615
Atp6ap1l__chr13	0.102875	0.102875	1	0.0977615
Atp6v1g3__chr1	0.102875	0.102875	1	0.0977615
Atp7b__chr8	0.102875	0.102875	1	0.0977615
Atp8b3__chr10	0.102875	0.102875	1	0.0977615
AU015228__chr2	0.102875	0.102875	1	0.0977615
AU015791__chr12	0.102875	0.102875	1	0.0977615
AU015836__chrX	0.102875	0.102875	1	0.0977615
AU016765__chr17	0.102875	0.102875	1	0.0977615
AU018091__chr7	0.102875	0.102875	1	0.0977615
AU022751__chrX	0.102875	0.102875	1	0.0977615
AU023762__chr9	0.102875	0.102875	1	0.0977615
AV039307__chr2	0.102875	0.102875	1	0.0977615
Avp__chr2	0.102875	0.102875	1	0.0977615
Avpr2__chrX	0.102875	0.102875	1	0.0977615
AW046200__chr8	0.102875	0.102875	1	0.0977615
AW495222__chr13	0.102875	0.102875	1	0.0977615
AY358078__chr14	0.102875	0.102875	1	0.0977615
AY512915__chr6	0.102875	0.102875	1	0.0977615
AY761184__chr8	0.102875	0.102875	1	0.0977615
Aym1__chr5	0.102875	0.102875	1	0.0977615
Azgp1__chr5	0.102875	0.102875	1	0.0977615
B020004J07Rik__chr4	0.102875	0.102875	1	0.0977615
B020014A21Rik__chr10	0.102875	0.102875	1	0.0977615
B020018J22Rik__chr12	0.102875	0.102875	1	0.0977615
B020031M17Rik__chr13	0.102875	0.102875	1	0.0977615
B130034C11Rik__chr16	0.102875	0.102875	1	0.0977615
B230119M05Rik__chrX	0.102875	0.102875	1	0.0977615
B230209E15Rik__chr7	0.102875	0.102875	1	0.0977615
B230312C02Rik__chr2	0.102875	0.102875	1	0.0977615
B230319C09Rik__chr6	0.102875	0.102875	1	0.0977615
B230323A14Rik__chr9	0.102875	0.102875	1	0.0977615
B230378P21Rik__chr6	0.102875	0.102875	1	0.0977615
B3galt2__chr1	0.102875	0.102875	1	0.0977615
B3galt5__chr16	0.102875	0.102875	1	0.0977615
B3gat1__chr9	0.102875	0.102875	1	0.0977615
B3gat2__chr1	0.102875	0.102875	1	0.0977615
B3gnt6__chr7	0.102875	0.102875	1	0.0977615
B3gnt7__chr1	0.102875	0.102875	1	0.0977615
B4galnt3__chr6	0.102875	0.102875	1	0.0977615
B4galt7__chr13	0.102875	0.102875	1	0.0977615
B930025P03Rik__chr8	0.102875	0.102875	1	0.0977615
B930092H01Rik__chr9	0.102875	0.102875	1	0.0977615
Bai1__chr15	0.102875	0.102875	1	0.0977615
Baiap2l2__chr15	0.102875	0.102875	1	0.0977615
Bank1__chr3	0.102875	0.102875	1	0.0977615
Barhl1__chr2	0.102875	0.102875	1	0.0977615
Barhl2__chr5	0.102875	0.102875	1	0.0977615
Barx2__chr9	0.102875	0.102875	1	0.0977615
Batf3__chr1	0.102875	0.102875	1	0.0977615
BB019430__chr10	0.102875	0.102875	1	0.0977615
BB031773__chr4	0.102875	0.102875	1	0.0977615
BB123696__chr13	0.102875	0.102875	1	0.0977615
BB557941__chr2	0.102875	0.102875	1	0.0977615
Bbox1__chr2	0.102875	0.102875	1	0.0977615
BC006965__chr11	0.102875	0.102875	1	0.0977615
BC016579__chr16	0.102875	0.102875	1	0.0977615
BC021767__chr3	0.102875	0.102875	1	0.0977615
BC021891__chr8	0.102875	0.102875	1	0.0977615
BC024582__chr4	0.102875	0.102875	1	0.0977615
BC030870__chr8	0.102875	0.102875	1	0.0977615
BC035044__chr6	0.102875	0.102875	1	0.0977615
BC037032__chr15	0.102875	0.102875	1	0.0977615
BC048502__chr15	0.102875	0.102875	1	0.0977615
BC048546__chr6	0.102875	0.102875	1	0.0977615
BC048609__chr19	0.102875	0.102875	1	0.0977615
BC048644__chr8	0.102875	0.102875	1	0.0977615
BC048679__chr7	0.102875	0.102875	1	0.0977615
BC048943__chr12	0.102875	0.102875	1	0.0977615
BC049635__chr4	0.102875	0.102875	1	0.0977615
BC049762__chr11	0.102875	0.102875	1	0.0977615
BC051019__chr7	0.102875	0.102875	1	0.0977615
BC051070__chr3	0.102875	0.102875	1	0.0977615
BC051628__chr2	0.102875	0.102875	1	0.0977615
BC055402__chr1	0.102875	0.102875	1	0.0977615
BC061237__chr14	0.102875	0.102875	1	0.0977615
BC089491__chr7	0.102875	0.102875	1	0.0977615
BC089597__chr10	0.102875	0.102875	1	0.0977615
BC094916__chr1	0.102875	0.102875	1	0.0977615
BC107364__chr3	0.102875	0.102875	1	0.0977615
BC117090__chr16	0.102875	0.102875	1	0.0977615
BC147527__chr13	0.102875	0.102875	1	0.0977615
Bcas1__chr2	0.102875	0.102875	1	0.0977615
Bcl2a1c__chr9	0.102875	0.102875	1	0.0977615
Bcl2l10__chr9	0.102875	0.102875	1	0.0977615
Bcl2l14__chr6	0.102875	0.102875	1	0.0977615
Bco2__chr9	0.102875	0.102875	1	0.0977615
Best2__chr8	0.102875	0.102875	1	0.0977615
Best3__chr10	0.102875	0.102875	1	0.0977615
Bet3l__chr10	0.102875	0.102875	1	0.0977615
Bex1__chrX	0.102875	0.102875	1	0.0977615
Bex6__chr16	0.102875	0.102875	1	0.0977615
Bfsp2__chr9	0.102875	0.102875	1	0.0977615
Bglap__chr3	0.102875	0.102875	1	0.0977615
Bhlha9__chr11	0.102875	0.102875	1	0.0977615
Bhlhe23__chr2	0.102875	0.102875	1	0.0977615
Bhmt__chr13	0.102875	0.102875	1	0.0977615
Blk__chr14	0.102875	0.102875	1	0.0977615
Bmp10__chr6	0.102875	0.102875	1	0.0977615
Bmp3__chr5	0.102875	0.102875	1	0.0977615
Bmp8b__chr4	0.102875	0.102875	1	0.0977615
Bnipl__chr3	0.102875	0.102875	1	0.0977615
Boll__chr1	0.102875	0.102875	1	0.0977615
Bpi__chr2	0.102875	0.102875	1	0.0977615
Bpifa1__chr2	0.102875	0.102875	1	0.0977615
Bpifa2__chr2	0.102875	0.102875	1	0.0977615
Bpifa3__chr2	0.102875	0.102875	1	0.0977615
Bpifa5__chr2	0.102875	0.102875	1	0.0977615
Bpifa6__chr2	0.102875	0.102875	1	0.0977615
Bpifb1__chr2	0.102875	0.102875	1	0.0977615
Bpifb4__chr2	0.102875	0.102875	1	0.0977615
Brs3__chrX	0.102875	0.102875	1	0.0977615
Bsn__chr9	0.102875	0.102875	1	0.0977615
Bsph1__chr7	0.102875	0.102875	1	0.0977615
Bsph2__chr7	0.102875	0.102875	1	0.0977615
Bspry__chr4	0.102875	0.102875	1	0.0977615
Btbd17__chr11	0.102875	0.102875	1	0.0977615
Btbd8__chr5	0.102875	0.102875	1	0.0977615
Btn1a1__chr13	0.102875	0.102875	1	0.0977615
Btn2a2__chr13	0.102875	0.102875	1	0.0977615
Btnl1__chr17	0.102875	0.102875	1	0.0977615
Btnl2__chr17	0.102875	0.102875	1	0.0977615
Btnl5__chr17	0.102875	0.102875	1	0.0977615
Btnl6__chr17	0.102875	0.102875	1	0.0977615
Bzrap1__chr11	0.102875	0.102875	1	0.0977615
C030013G03Rik__chr17	0.102875	0.102875	1	0.0977615
C030018K13Rik__chr5	0.102875	0.102875	1	0.0977615
C030023E24Rik__chrX	0.102875	0.102875	1	0.0977615
C030029H02Rik__chr7	0.102875	0.102875	1	0.0977615
C130021I20Rik__chr2	0.102875	0.102875	1	0.0977615
C130026I21Rik__chr1	0.102875	0.102875	1	0.0977615
C130060K24Rik__chr6	0.102875	0.102875	1	0.0977615
C130071C03Rik__chr13	0.102875	0.102875	1	0.0977615
C130079G13Rik__chr3	0.102875	0.102875	1	0.0977615
C1ql2__chr1	0.102875	0.102875	1	0.0977615
C1qtnf4__chr2	0.102875	0.102875	1	0.0977615
C1rb__chr6	0.102875	0.102875	1	0.0977615
C230079O03Rik__chr7	0.102875	0.102875	1	0.0977615
C2cd4b__chr9	0.102875	0.102875	1	0.0977615
C2cd4d__chr3	0.102875	0.102875	1	0.0977615
C330005M16Rik__chr7	0.102875	0.102875	1	0.0977615
C330008G21Rik__chr2	0.102875	0.102875	1	0.0977615
C330013F16Rik__chrX	0.102875	0.102875	1	0.0977615
C330021F23Rik__chr8	0.102875	0.102875	1	0.0977615
C330024C12Rik__chr17	0.102875	0.102875	1	0.0977615
C330046G13Rik__chr10	0.102875	0.102875	1	0.0977615
C4a__chr17	0.102875	0.102875	1	0.0977615
C4bp__chr1	0.102875	0.102875	1	0.0977615
C530005A16Rik__chr4	0.102875	0.102875	1	0.0977615
C530044C16Rik__chr6	0.102875	0.102875	1	0.0977615
C630020P19Rik__chr2	0.102875	0.102875	1	0.0977615
C630028M04Rik__chr4	0.102875	0.102875	1	0.0977615
C630031E19Rik__chr12	0.102875	0.102875	1	0.0977615
C730027H18Rik__chr10	0.102875	0.102875	1	0.0977615
C730036E19Rik__chr1	0.102875	0.102875	1	0.0977615
C86187__chr7	0.102875	0.102875	1	0.0977615
C87198__chr12	0.102875	0.102875	1	0.0977615
C8a__chr4	0.102875	0.102875	1	0.0977615
C8b__chr4	0.102875	0.102875	1	0.0977615
C8g__chr2	0.102875	0.102875	1	0.0977615
C9__chr15	0.102875	0.102875	1	0.0977615
Cabp4__chr19	0.102875	0.102875	1	0.0977615
Cabp5__chr7	0.102875	0.102875	1	0.0977615
Cabp7__chr11	0.102875	0.102875	1	0.0977615
Cabs1__chr5	0.102875	0.102875	1	0.0977615
Cabyr__chr18	0.102875	0.102875	1	0.0977615
Cacna1b__chr2	0.102875	0.102875	1	0.0977615
Cacna1i__chr15	0.102875	0.102875	1	0.0977615
Cacna1s__chr1	0.102875	0.102875	1	0.0977615
Cacna2d3__chr14	0.102875	0.102875	1	0.0977615
Cacna2d4__chr6	0.102875	0.102875	1	0.0977615
Cacng1__chr11	0.102875	0.102875	1	0.0977615
Cacng2__chr15	0.102875	0.102875	1	0.0977615
Cacng5__chr11	0.102875	0.102875	1	0.0977615
Cacng7__chr7	0.102875	0.102875	1	0.0977615
Cadps__chr14	0.102875	0.102875	1	0.0977615
Calb1__chr4	0.102875	0.102875	1	0.0977615
Calb2__chr8	0.102875	0.102875	1	0.0977615
Calca__chr7	0.102875	0.102875	1	0.0977615
Calcr__chr6	0.102875	0.102875	1	0.0977615
Calm5__chr13	0.102875	0.102875	1	0.0977615
Calml3__chr13	0.102875	0.102875	1	0.0977615
Caln1__chr5	0.102875	0.102875	1	0.0977615
Calr4__chr4	0.102875	0.102875	1	0.0977615
Camk1g__chr1	0.102875	0.102875	1	0.0977615
Camkv__chr9	0.102875	0.102875	1	0.0977615
Capn11__chr17	0.102875	0.102875	1	0.0977615
Capn12__chr7	0.102875	0.102875	1	0.0977615
Capn13__chr17	0.102875	0.102875	1	0.0977615
Capn3__chr2	0.102875	0.102875	1	0.0977615
Capn8__chr1	0.102875	0.102875	1	0.0977615
Capns2__chr8	0.102875	0.102875	1	0.0977615
Caps2__chr10	0.102875	0.102875	1	0.0977615
Capsl__chr15	0.102875	0.102875	1	0.0977615
Capza3__chr6	0.102875	0.102875	1	0.0977615
Car1__chr3	0.102875	0.102875	1	0.0977615
Car10__chr11	0.102875	0.102875	1	0.0977615
Card14__chr11	0.102875	0.102875	1	0.0977615
Card9__chr2	0.102875	0.102875	1	0.0977615
Carf__chr1	0.102875	0.102875	1	0.0977615
Cartpt__chr13	0.102875	0.102875	1	0.0977615
Caskin1__chr17	0.102875	0.102875	1	0.0977615
Casp14__chr10	0.102875	0.102875	1	0.0977615
Catsper1__chr19	0.102875	0.102875	1	0.0977615
Catsper3__chr13	0.102875	0.102875	1	0.0977615
Catsper4__chr4	0.102875	0.102875	1	0.0977615
Catsperd__chr17	0.102875	0.102875	1	0.0977615
Catsperg2__chr7	0.102875	0.102875	1	0.0977615
Cblc__chr7	0.102875	0.102875	1	0.0977615
Cbln1__chr8	0.102875	0.102875	1	0.0977615
Cbln2__chr18	0.102875	0.102875	1	0.0977615
Cbln4__chr2	0.102875	0.102875	1	0.0977615
Ccdc103__chr11	0.102875	0.102875	1	0.0977615
Ccdc105__chr10	0.102875	0.102875	1	0.0977615
Ccdc108__chr1	0.102875	0.102875	1	0.0977615
Ccdc11__chr18	0.102875	0.102875	1	0.0977615
Ccdc110__chr8	0.102875	0.102875	1	0.0977615
Ccdc113__chr8	0.102875	0.102875	1	0.0977615
Ccdc121__chr1	0.102875	0.102875	1	0.0977615
Ccdc129__chr6	0.102875	0.102875	1	0.0977615
Ccdc13__chr9	0.102875	0.102875	1	0.0977615
Ccdc135__chr8	0.102875	0.102875	1	0.0977615
Ccdc142__chr6	0.102875	0.102875	1	0.0977615
Ccdc144b__chr3	0.102875	0.102875	1	0.0977615
Ccdc146__chr5	0.102875	0.102875	1	0.0977615
Ccdc147__chr19	0.102875	0.102875	1	0.0977615
Ccdc150__chr1	0.102875	0.102875	1	0.0977615
Ccdc152__chr15	0.102875	0.102875	1	0.0977615
Ccdc155__chr7	0.102875	0.102875	1	0.0977615
Ccdc158__chr5	0.102875	0.102875	1	0.0977615
Ccdc159__chr9	0.102875	0.102875	1	0.0977615
Ccdc162__chr10	0.102875	0.102875	1	0.0977615
Ccdc169__chr3	0.102875	0.102875	1	0.0977615
Ccdc172__chr19	0.102875	0.102875	1	0.0977615
Ccdc175__chr12	0.102875	0.102875	1	0.0977615
Ccdc177__chr12	0.102875	0.102875	1	0.0977615
Ccdc178__chr18	0.102875	0.102875	1	0.0977615
Ccdc19__chr1	0.102875	0.102875	1	0.0977615
Ccdc27__chr4	0.102875	0.102875	1	0.0977615
Ccdc33__chr9	0.102875	0.102875	1	0.0977615
Ccdc37__chr6	0.102875	0.102875	1	0.0977615
Ccdc39__chr3	0.102875	0.102875	1	0.0977615
Ccdc40__chr11	0.102875	0.102875	1	0.0977615
Ccdc42__chr11	0.102875	0.102875	1	0.0977615
Ccdc42b__chr5	0.102875	0.102875	1	0.0977615
Ccdc54__chr16	0.102875	0.102875	1	0.0977615
Ccdc63__chr5	0.102875	0.102875	1	0.0977615
Ccdc64__chr5	0.102875	0.102875	1	0.0977615
Ccdc64b__chr17	0.102875	0.102875	1	0.0977615
Ccdc67__chr9	0.102875	0.102875	1	0.0977615
Ccdc7__chr8	0.102875	0.102875	1	0.0977615
Ccdc70__chr8	0.102875	0.102875	1	0.0977615
Ccdc73__chr2	0.102875	0.102875	1	0.0977615
Ccdc79__chr8	0.102875	0.102875	1	0.0977615
Ccdc8__chr7	0.102875	0.102875	1	0.0977615
Ccdc81__chr7	0.102875	0.102875	1	0.0977615
Ccdc85c__chr12	0.102875	0.102875	1	0.0977615
Ccdc87__chr19	0.102875	0.102875	1	0.0977615
Ccdc88c__chr12	0.102875	0.102875	1	0.0977615
Ccdc96__chr5	0.102875	0.102875	1	0.0977615
Cck__chr9	0.102875	0.102875	1	0.0977615
Cckbr__chr7	0.102875	0.102875	1	0.0977615
Ccl20__chr1	0.102875	0.102875	1	0.0977615
Ccl22__chr8	0.102875	0.102875	1	0.0977615
Ccna1__chr3	0.102875	0.102875	1	0.0977615
Ccnb3__chrX	0.102875	0.102875	1	0.0977615
Ccnjl__chr11	0.102875	0.102875	1	0.0977615
Ccr10__chr11	0.102875	0.102875	1	0.0977615
Ccr3__chr9	0.102875	0.102875	1	0.0977615
Ccr6__chr17	0.102875	0.102875	1	0.0977615
Ccr7__chr11	0.102875	0.102875	1	0.0977615
Ccr8__chr9	0.102875	0.102875	1	0.0977615
Cct8l1__chr5	0.102875	0.102875	1	0.0977615
Cd160__chr3	0.102875	0.102875	1	0.0977615
Cd180__chr13	0.102875	0.102875	1	0.0977615
Cd1d2__chr3	0.102875	0.102875	1	0.0977615
Cd2__chr3	0.102875	0.102875	1	0.0977615
Cd207__chr6	0.102875	0.102875	1	0.0977615
Cd209b__chr8	0.102875	0.102875	1	0.0977615
Cd209d__chr8	0.102875	0.102875	1	0.0977615
Cd209e__chr8	0.102875	0.102875	1	0.0977615
Cd209g__chr8	0.102875	0.102875	1	0.0977615
Cd244__chr1	0.102875	0.102875	1	0.0977615
Cd247__chr1	0.102875	0.102875	1	0.0977615
Cd27__chr6	0.102875	0.102875	1	0.0977615
Cd300c__chr11	0.102875	0.102875	1	0.0977615
Cd300e__chr11	0.102875	0.102875	1	0.0977615
Cd3e__chr9	0.102875	0.102875	1	0.0977615
Cd3g__chr9	0.102875	0.102875	1	0.0977615
Cd4__chr6	0.102875	0.102875	1	0.0977615
Cd40lg__chrX	0.102875	0.102875	1	0.0977615
Cd5__chr19	0.102875	0.102875	1	0.0977615
Cd59b__chr2	0.102875	0.102875	1	0.0977615
Cd6__chr19	0.102875	0.102875	1	0.0977615
Cd69__chr6	0.102875	0.102875	1	0.0977615
Cd79b__chr11	0.102875	0.102875	1	0.0977615
Cd8b1__chr6	0.102875	0.102875	1	0.0977615
Cd96__chr16	0.102875	0.102875	1	0.0977615
Cdh12__chr15	0.102875	0.102875	1	0.0977615
Cdh15__chr8	0.102875	0.102875	1	0.0977615
Cdh16__chr8	0.102875	0.102875	1	0.0977615
Cdh17__chr4	0.102875	0.102875	1	0.0977615
Cdh18__chr15	0.102875	0.102875	1	0.0977615
Cdh19__chr1	0.102875	0.102875	1	0.0977615
Cdh20__chr1	0.102875	0.102875	1	0.0977615
Cdh22__chr2	0.102875	0.102875	1	0.0977615
Cdh23__chr10	0.102875	0.102875	1	0.0977615
Cdh24__chr14	0.102875	0.102875	1	0.0977615
Cdh26__chr2	0.102875	0.102875	1	0.0977615
Cdh8__chr8	0.102875	0.102875	1	0.0977615
Cdhr2__chr13	0.102875	0.102875	1	0.0977615
Cdhr3__chr12	0.102875	0.102875	1	0.0977615
Cdk3-ps__chr11	0.102875	0.102875	1	0.0977615
Cdk5r2__chr1	0.102875	0.102875	1	0.0977615
Cdkl5__chrX	0.102875	0.102875	1	0.0977615
Cdsn__chr17	0.102875	0.102875	1	0.0977615
Cdx1__chr18	0.102875	0.102875	1	0.0977615
Cdx4__chrX	0.102875	0.102875	1	0.0977615
Ceacam14__chr7	0.102875	0.102875	1	0.0977615
Ceacam16__chr7	0.102875	0.102875	1	0.0977615
Ceacam18__chr7	0.102875	0.102875	1	0.0977615
Ceacam19__chr7	0.102875	0.102875	1	0.0977615
Ceacam2__chr7	0.102875	0.102875	1	0.0977615
Ceacam3__chr7	0.102875	0.102875	1	0.0977615
Ceacam5__chr7	0.102875	0.102875	1	0.0977615
Cebpe__chr14	0.102875	0.102875	1	0.0977615
Cecr6__chr6	0.102875	0.102875	1	0.0977615
Cel__chr2	0.102875	0.102875	1	0.0977615
Celf3__chr3	0.102875	0.102875	1	0.0977615
Cer1__chr4	0.102875	0.102875	1	0.0977615
Cers3__chr7	0.102875	0.102875	1	0.0977615
Ces1a__chr8	0.102875	0.102875	1	0.0977615
Ces1b__chr8	0.102875	0.102875	1	0.0977615
Ces1e__chr8	0.102875	0.102875	1	0.0977615
Ces1f__chr8	0.102875	0.102875	1	0.0977615
Ces1g__chr8	0.102875	0.102875	1	0.0977615
Ces2a__chr8	0.102875	0.102875	1	0.0977615
Ces2d-ps__chr8	0.102875	0.102875	1	0.0977615
Ces3b__chr8	0.102875	0.102875	1	0.0977615
Cfc1__chr1	0.102875	0.102875	1	0.0977615
Cfd__chr10	0.102875	0.102875	1	0.0977615
Cfhr2__chr1	0.102875	0.102875	1	0.0977615
Cga__chr4	0.102875	0.102875	1	0.0977615
Cgn__chr3	0.102875	0.102875	1	0.0977615
Chadl__chr15	0.102875	0.102875	1	0.0977615
Chdh__chr14	0.102875	0.102875	1	0.0977615
Chga__chr12	0.102875	0.102875	1	0.0977615
Chgb__chr2	0.102875	0.102875	1	0.0977615
Chi3l4__chr3	0.102875	0.102875	1	0.0977615
Chia__chr3	0.102875	0.102875	1	0.0977615
Chit1__chr1	0.102875	0.102875	1	0.0977615
Chrm5__chr2	0.102875	0.102875	1	0.0977615
Chrna10__chr7	0.102875	0.102875	1	0.0977615
Chrna2__chr14	0.102875	0.102875	1	0.0977615
Chrna3__chr9	0.102875	0.102875	1	0.0977615
Chrna5__chr9	0.102875	0.102875	1	0.0977615
Chrna7__chr7	0.102875	0.102875	1	0.0977615
Chrna9__chr5	0.102875	0.102875	1	0.0977615
Chrnb2__chr3	0.102875	0.102875	1	0.0977615
Chrnd__chr1	0.102875	0.102875	1	0.0977615
Chrne__chr11	0.102875	0.102875	1	0.0977615
Chst13__chr6	0.102875	0.102875	1	0.0977615
Chst4__chr8	0.102875	0.102875	1	0.0977615
Chst5__chr8	0.102875	0.102875	1	0.0977615
Cib4__chr5	0.102875	0.102875	1	0.0977615
Cideb__chr14	0.102875	0.102875	1	0.0977615
Cidec__chr6	0.102875	0.102875	1	0.0977615
CK137956__chr4	0.102875	0.102875	1	0.0977615
Clca3__chr3	0.102875	0.102875	1	0.0977615
Clca4__chr3	0.102875	0.102875	1	0.0977615
Clca6__chr3	0.102875	0.102875	1	0.0977615
Clcn1__chr6	0.102875	0.102875	1	0.0977615
Clcnka__chr4	0.102875	0.102875	1	0.0977615
Cldn16__chr16	0.102875	0.102875	1	0.0977615
Cldn18__chr9	0.102875	0.102875	1	0.0977615
Cldn19__chr4	0.102875	0.102875	1	0.0977615
Cldn22__chr8	0.102875	0.102875	1	0.0977615
Cldn23__chr8	0.102875	0.102875	1	0.0977615
Cldn4__chr5	0.102875	0.102875	1	0.0977615
Cldn6__chr17	0.102875	0.102875	1	0.0977615
Cldn7__chr11	0.102875	0.102875	1	0.0977615
Cldn9__chr17	0.102875	0.102875	1	0.0977615
Clec18a__chr8	0.102875	0.102875	1	0.0977615
Clec2f__chr6	0.102875	0.102875	1	0.0977615
Clec2i__chr6	0.102875	0.102875	1	0.0977615
Clec2l__chr6	0.102875	0.102875	1	0.0977615
Clec3a__chr8	0.102875	0.102875	1	0.0977615
Clec4a4__chr6	0.102875	0.102875	1	0.0977615
Clec4b1__chr6	0.102875	0.102875	1	0.0977615
Clec4f__chr6	0.102875	0.102875	1	0.0977615
Clec4g__chr8	0.102875	0.102875	1	0.0977615
Clec9a__chr6	0.102875	0.102875	1	0.0977615
Clgn__chr8	0.102875	0.102875	1	0.0977615
Clic3__chr2	0.102875	0.102875	1	0.0977615
Clic6__chr16	0.102875	0.102875	1	0.0977615
Clnk__chr5	0.102875	0.102875	1	0.0977615
Clrn2__chr5	0.102875	0.102875	1	0.0977615
Clrn3__chr7	0.102875	0.102875	1	0.0977615
Clstn3__chr6	0.102875	0.102875	1	0.0977615
Clvs1__chr4	0.102875	0.102875	1	0.0977615
Cma1__chr14	0.102875	0.102875	1	0.0977615
Cma2__chr14	0.102875	0.102875	1	0.0977615
Cml5__chr6	0.102875	0.102875	1	0.0977615
Cmtm2a__chr8	0.102875	0.102875	1	0.0977615
Cmtm2b__chr8	0.102875	0.102875	1	0.0977615
Cmtm5__chr14	0.102875	0.102875	1	0.0977615
Cndp1__chr18	0.102875	0.102875	1	0.0977615
Cnga1__chr5	0.102875	0.102875	1	0.0977615
Cnksr1__chr4	0.102875	0.102875	1	0.0977615
Cnn1__chr9	0.102875	0.102875	1	0.0977615
Cnpy1__chr5	0.102875	0.102875	1	0.0977615
Cnr1__chr4	0.102875	0.102875	1	0.0977615
Cntd1__chr11	0.102875	0.102875	1	0.0977615
Cntn3__chr6	0.102875	0.102875	1	0.0977615
Cntn5__chr9	0.102875	0.102875	1	0.0977615
Cntn6__chr6	0.102875	0.102875	1	0.0977615
Cntnap2__chr6	0.102875	0.102875	1	0.0977615
Cntnap3__chr13	0.102875	0.102875	1	0.0977615
Cntnap4__chr8	0.102875	0.102875	1	0.0977615
Cntnap5b__chr1	0.102875	0.102875	1	0.0977615
Cntnap5c__chr17	0.102875	0.102875	1	0.0977615
Coch__chr12	0.102875	0.102875	1	0.0977615
Col10a1__chr10	0.102875	0.102875	1	0.0977615
Col11a2__chr17	0.102875	0.102875	1	0.0977615
Col19a1__chr1	0.102875	0.102875	1	0.0977615
Col22a1__chr15	0.102875	0.102875	1	0.0977615
Col9a1__chr1	0.102875	0.102875	1	0.0977615
Coro6__chr11	0.102875	0.102875	1	0.0977615
Cort__chr4	0.102875	0.102875	1	0.0977615
Cox8c__chr12	0.102875	0.102875	1	0.0977615
Cpa2__chr6	0.102875	0.102875	1	0.0977615
Cpa3__chr3	0.102875	0.102875	1	0.0977615
Cpa4__chr6	0.102875	0.102875	1	0.0977615
Cpa5__chr6	0.102875	0.102875	1	0.0977615
Cpa6__chr1	0.102875	0.102875	1	0.0977615
Cpb1__chr3	0.102875	0.102875	1	0.0977615
Cpb2__chr14	0.102875	0.102875	1	0.0977615
Cplx1__chr5	0.102875	0.102875	1	0.0977615
Cplx3__chr9	0.102875	0.102875	1	0.0977615
Cplx4__chr18	0.102875	0.102875	1	0.0977615
Cpn1__chr19	0.102875	0.102875	1	0.0977615
Cpne4__chr9	0.102875	0.102875	1	0.0977615
Cpne6__chr14	0.102875	0.102875	1	0.0977615
Cps1__chr1	0.102875	0.102875	1	0.0977615
Cpsf4l__chr11	0.102875	0.102875	1	0.0977615
Cpt1b__chr15	0.102875	0.102875	1	0.0977615
Cpvl__chr6	0.102875	0.102875	1	0.0977615
Cpxcr1__chrX	0.102875	0.102875	1	0.0977615
Crb1__chr1	0.102875	0.102875	1	0.0977615
Crh__chr3	0.102875	0.102875	1	0.0977615
Crisp1__chr17	0.102875	0.102875	1	0.0977615
Crisp2__chr17	0.102875	0.102875	1	0.0977615
Crisp3__chr17	0.102875	0.102875	1	0.0977615
Crisp4__chr1	0.102875	0.102875	1	0.0977615
Crtam__chr9	0.102875	0.102875	1	0.0977615
Cryba1__chr11	0.102875	0.102875	1	0.0977615
Cryba2__chr1	0.102875	0.102875	1	0.0977615
Cryba4__chr5	0.102875	0.102875	1	0.0977615
Crybb1__chr5	0.102875	0.102875	1	0.0977615
Crygc__chr1	0.102875	0.102875	1	0.0977615
Crygd__chr1	0.102875	0.102875	1	0.0977615
Crygf__chr1	0.102875	0.102875	1	0.0977615
Crygn__chr5	0.102875	0.102875	1	0.0977615
Crygs__chr16	0.102875	0.102875	1	0.0977615
Csf3__chr11	0.102875	0.102875	1	0.0977615
Csl__chr10	0.102875	0.102875	1	0.0977615
Csn1s2a__chr5	0.102875	0.102875	1	0.0977615
Csn1s2b__chr5	0.102875	0.102875	1	0.0977615
Csn2__chr5	0.102875	0.102875	1	0.0977615
Csn3__chr5	0.102875	0.102875	1	0.0977615
Csnka2ip__chr16	0.102875	0.102875	1	0.0977615
Cspg5__chr9	0.102875	0.102875	1	0.0977615
Csrnp3__chr2	0.102875	0.102875	1	0.0977615
Cst11__chr2	0.102875	0.102875	1	0.0977615
Cst7__chr2	0.102875	0.102875	1	0.0977615
Cst8__chr2	0.102875	0.102875	1	0.0977615
Cst9__chr2	0.102875	0.102875	1	0.0977615
Csta__chr16	0.102875	0.102875	1	0.0977615
Ctcfl__chr2	0.102875	0.102875	1	0.0977615
Ctf2__chr7	0.102875	0.102875	1	0.0977615
Cth__chr3	0.102875	0.102875	1	0.0977615
Ctla4__chr1	0.102875	0.102875	1	0.0977615
Ctnnd2__chr15	0.102875	0.102875	1	0.0977615
Ctrl__chr8	0.102875	0.102875	1	0.0977615
Cts6__chr13	0.102875	0.102875	1	0.0977615
Cts8__chr13	0.102875	0.102875	1	0.0977615
Ctse__chr1	0.102875	0.102875	1	0.0977615
Ctsj__chr13	0.102875	0.102875	1	0.0977615
Ctsm__chr13	0.102875	0.102875	1	0.0977615
Ctsq__chr13	0.102875	0.102875	1	0.0977615
Ctxn2__chr2	0.102875	0.102875	1	0.0977615
Ctxn3__chr18	0.102875	0.102875	1	0.0977615
Cubn__chr2	0.102875	0.102875	1	0.0977615
Cuzd1__chr7	0.102875	0.102875	1	0.0977615
Cwh43__chr5	0.102875	0.102875	1	0.0977615
Cxcl13__chr5	0.102875	0.102875	1	0.0977615
Cxcl17__chr7	0.102875	0.102875	1	0.0977615
Cxcr1__chr1	0.102875	0.102875	1	0.0977615
Cxcr5__chr9	0.102875	0.102875	1	0.0977615
Cxcr6__chr9	0.102875	0.102875	1	0.0977615
Cyct__chr2	0.102875	0.102875	1	0.0977615
Cylc1__chrX	0.102875	0.102875	1	0.0977615
Cylc2__chr4	0.102875	0.102875	1	0.0977615
Cym__chr3	0.102875	0.102875	1	0.0977615
Cyp11a1__chr9	0.102875	0.102875	1	0.0977615
Cyp11b1__chr15	0.102875	0.102875	1	0.0977615
Cyp17a1__chr19	0.102875	0.102875	1	0.0977615
Cyp1a2__chr9	0.102875	0.102875	1	0.0977615
Cyp21a1__chr17	0.102875	0.102875	1	0.0977615
Cyp24a1__chr2	0.102875	0.102875	1	0.0977615
Cyp26c1__chr19	0.102875	0.102875	1	0.0977615
Cyp2a22__chr7	0.102875	0.102875	1	0.0977615
Cyp2a5__chr7	0.102875	0.102875	1	0.0977615
Cyp2b10__chr7	0.102875	0.102875	1	0.0977615
Cyp2b19__chr7	0.102875	0.102875	1	0.0977615
Cyp2b9__chr7	0.102875	0.102875	1	0.0977615
Cyp2c29__chr19	0.102875	0.102875	1	0.0977615
Cyp2c38__chr19	0.102875	0.102875	1	0.0977615
Cyp2c39__chr19	0.102875	0.102875	1	0.0977615
Cyp2c50__chr19	0.102875	0.102875	1	0.0977615
Cyp2c53-ps__chr19	0.102875	0.102875	1	0.0977615
Cyp2c55__chr19	0.102875	0.102875	1	0.0977615
Cyp2c66__chr19	0.102875	0.102875	1	0.0977615
Cyp2c70__chr19	0.102875	0.102875	1	0.0977615
Cyp2d11__chr15	0.102875	0.102875	1	0.0977615
Cyp2d12__chr15	0.102875	0.102875	1	0.0977615
Cyp2d13__chr15	0.102875	0.102875	1	0.0977615
Cyp2d34__chr15	0.102875	0.102875	1	0.0977615
Cyp2f2__chr7	0.102875	0.102875	1	0.0977615
Cyp2g1__chr7	0.102875	0.102875	1	0.0977615
Cyp2j11__chr4	0.102875	0.102875	1	0.0977615
Cyp2j12__chr4	0.102875	0.102875	1	0.0977615
Cyp2j8__chr4	0.102875	0.102875	1	0.0977615
Cyp2w1__chr5	0.102875	0.102875	1	0.0977615
Cyp3a11__chr5	0.102875	0.102875	1	0.0977615
Cyp3a16__chr5	0.102875	0.102875	1	0.0977615
Cyp3a25__chr5	0.102875	0.102875	1	0.0977615
Cyp3a44__chr5	0.102875	0.102875	1	0.0977615
Cyp3a57__chr5	0.102875	0.102875	1	0.0977615
Cyp4a12b__chr4	0.102875	0.102875	1	0.0977615
Cyp4a14__chr4	0.102875	0.102875	1	0.0977615
Cyp4a29-ps__chr4	0.102875	0.102875	1	0.0977615
Cyp4a30b-ps__chr4	0.102875	0.102875	1	0.0977615
Cyp4a31__chr4	0.102875	0.102875	1	0.0977615
Cyp4f15__chr17	0.102875	0.102875	1	0.0977615
Cyp4f17__chr17	0.102875	0.102875	1	0.0977615
Cyp4f39__chr17	0.102875	0.102875	1	0.0977615
Cyp4f40__chr17	0.102875	0.102875	1	0.0977615
Cyp4f41-ps__chr17	0.102875	0.102875	1	0.0977615
Cyp4x1__chr4	0.102875	0.102875	1	0.0977615
Cypt12__chr3	0.102875	0.102875	1	0.0977615
Cypt4__chr9	0.102875	0.102875	1	0.0977615
Cysltr2__chr14	0.102875	0.102875	1	0.0977615
D030025E07Rik__chr3	0.102875	0.102875	1	0.0977615
D030040B21Rik__chr1	0.102875	0.102875	1	0.0977615
D030045P18Rik__chr10	0.102875	0.102875	1	0.0977615
D030047H15Rik__chr7	0.102875	0.102875	1	0.0977615
D10Bwg1379e__chr10	0.102875	0.102875	1	0.0977615
D130009I18Rik__chr14	0.102875	0.102875	1	0.0977615
D130017N08Rik__chr5	0.102875	0.102875	1	0.0977615
D130043K22Rik__chr13	0.102875	0.102875	1	0.0977615
D130058E03__chr6	0.102875	0.102875	1	0.0977615
D16Ertd519e__chr16	0.102875	0.102875	1	0.0977615
D17Ertd648e__chr17	0.102875	0.102875	1	0.0977615
D1Pas1__chr1	0.102875	0.102875	1	0.0977615
D230030E09Rik__chr12	0.102875	0.102875	1	0.0977615
D330045A20Rik__chrX	0.102875	0.102875	1	0.0977615
D430019H16Rik__chr12	0.102875	0.102875	1	0.0977615
D430036J16Rik__chr9	0.102875	0.102875	1	0.0977615
D4Ertd617e__chr4	0.102875	0.102875	1	0.0977615
D5Ertd577e__chr5	0.102875	0.102875	1	0.0977615
D630023F18Rik__chr1	0.102875	0.102875	1	0.0977615
D630024D03Rik__chr11	0.102875	0.102875	1	0.0977615
D630029K05Rik__chr10	0.102875	0.102875	1	0.0977615
D630032N06Rik__chr11	0.102875	0.102875	1	0.0977615
D630039A03Rik__chr4	0.102875	0.102875	1	0.0977615
D730039F16Rik__chr2	0.102875	0.102875	1	0.0977615
D730048I06Rik__chr9	0.102875	0.102875	1	0.0977615
D7Ertd443e__chr7	0.102875	0.102875	1	0.0977615
D830013O20Rik__chr12	0.102875	0.102875	1	0.0977615
D830032E09Rik__chr1	0.102875	0.102875	1	0.0977615
D930007P13Rik__chr15	0.102875	0.102875	1	0.0977615
D930015M05Rik__chr2	0.102875	0.102875	1	0.0977615
D930028M14Rik__chr7	0.102875	0.102875	1	0.0977615
D930032P07Rik__chr19	0.102875	0.102875	1	0.0977615
Dab1__chr4	0.102875	0.102875	1	0.0977615
Dach2__chrX	0.102875	0.102875	1	0.0977615
Dao__chr5	0.102875	0.102875	1	0.0977615
Dapl1__chr2	0.102875	0.102875	1	0.0977615
Dazl__chr17	0.102875	0.102875	1	0.0977615
Dbc1__chr4	0.102875	0.102875	1	0.0977615
Dbh__chr2	0.102875	0.102875	1	0.0977615
Dbil5__chr11	0.102875	0.102875	1	0.0977615
Dbndd1__chr8	0.102875	0.102875	1	0.0977615
Dbpht2__chr12	0.102875	0.102875	1	0.0977615
Dbx2__chr15	0.102875	0.102875	1	0.0977615
Dcaf12l1__chrX	0.102875	0.102875	1	0.0977615
Dcdc2a__chr13	0.102875	0.102875	1	0.0977615
Dcdc2b__chr4	0.102875	0.102875	1	0.0977615
Dcpp3__chr17	0.102875	0.102875	1	0.0977615
Dcst1__chr3	0.102875	0.102875	1	0.0977615
Dcstamp__chr15	0.102875	0.102875	1	0.0977615
Dct__chr14	0.102875	0.102875	1	0.0977615
Dcx__chrX	0.102875	0.102875	1	0.0977615
Ddn__chr15	0.102875	0.102875	1	0.0977615
Ddx25__chr9	0.102875	0.102875	1	0.0977615
Ddx4__chr13	0.102875	0.102875	1	0.0977615
Ddx43__chr9	0.102875	0.102875	1	0.0977615
Dear1__chr3	0.102875	0.102875	1	0.0977615
Defa-ps12__chr8	0.102875	0.102875	1	0.0977615
Defa-ps13__chr8	0.102875	0.102875	1	0.0977615
Defa22__chr8	0.102875	0.102875	1	0.0977615
Defa24__chr8	0.102875	0.102875	1	0.0977615
Defa26__chr8	0.102875	0.102875	1	0.0977615
Defb18__chr1	0.102875	0.102875	1	0.0977615
Defb23__chr2	0.102875	0.102875	1	0.0977615
Defb30__chr14	0.102875	0.102875	1	0.0977615
Defb35__chr8	0.102875	0.102875	1	0.0977615
Defb38__chr8	0.102875	0.102875	1	0.0977615
Defb4__chr8	0.102875	0.102875	1	0.0977615
Defb41__chr1	0.102875	0.102875	1	0.0977615
Defb42__chr14	0.102875	0.102875	1	0.0977615
Defb43__chr14	0.102875	0.102875	1	0.0977615
Defb47__chr14	0.102875	0.102875	1	0.0977615
Defb48__chr14	0.102875	0.102875	1	0.0977615
Defb6__chr8	0.102875	0.102875	1	0.0977615
Dennd2d__chr3	0.102875	0.102875	1	0.0977615
Dfnb59__chr2	0.102875	0.102875	1	0.0977615
Dgat2l6__chrX	0.102875	0.102875	1	0.0977615
Dgki__chr6	0.102875	0.102875	1	0.0977615
Dhrs2__chr14	0.102875	0.102875	1	0.0977615
Dhrs9__chr2	0.102875	0.102875	1	0.0977615
Dio1__chr4	0.102875	0.102875	1	0.0977615
Dio3os__chr12	0.102875	0.102875	1	0.0977615
Diras1__chr10	0.102875	0.102875	1	0.0977615
Disc1__chr8	0.102875	0.102875	1	0.0977615
Dkk4__chr8	0.102875	0.102875	1	0.0977615
Dlec1__chr9	0.102875	0.102875	1	0.0977615
Dleu7__chr14	0.102875	0.102875	1	0.0977615
Dlgap2__chr8	0.102875	0.102875	1	0.0977615
Dlk1__chr12	0.102875	0.102875	1	0.0977615
Dlk2__chr17	0.102875	0.102875	1	0.0977615
Dll3__chr7	0.102875	0.102875	1	0.0977615
Dlx1__chr2	0.102875	0.102875	1	0.0977615
Dlx1as__chr2	0.102875	0.102875	1	0.0977615
Dlx5__chr6	0.102875	0.102875	1	0.0977615
Dlx6__chr6	0.102875	0.102875	1	0.0977615
Dlx6as2__chr6	0.102875	0.102875	1	0.0977615
Dmbt1__chr7	0.102875	0.102875	1	0.0977615
Dmbx1__chr4	0.102875	0.102875	1	0.0977615
Dmgdh__chr13	0.102875	0.102875	1	0.0977615
Dmp1__chr5	0.102875	0.102875	1	0.0977615
Dmrt1__chr19	0.102875	0.102875	1	0.0977615
Dmrt2__chr19	0.102875	0.102875	1	0.0977615
Dmrta1__chr4	0.102875	0.102875	1	0.0977615
Dmrtb1__chr4	0.102875	0.102875	1	0.0977615
Dmrtc1a__chrX	0.102875	0.102875	1	0.0977615
Dmrtc1b__chrX	0.102875	0.102875	1	0.0977615
Dmrtc2__chr7	0.102875	0.102875	1	0.0977615
Dnahc1__chr14	0.102875	0.102875	1	0.0977615
Dnahc10__chr5	0.102875	0.102875	1	0.0977615
Dnahc11__chr12	0.102875	0.102875	1	0.0977615
Dnahc17__chr11	0.102875	0.102875	1	0.0977615
Dnahc2__chr11	0.102875	0.102875	1	0.0977615
Dnahc5__chr15	0.102875	0.102875	1	0.0977615
Dnahc7a__chr1	0.102875	0.102875	1	0.0977615
Dnahc8__chr17	0.102875	0.102875	1	0.0977615
Dnahc9__chr11	0.102875	0.102875	1	0.0977615
Dnaic2__chr11	0.102875	0.102875	1	0.0977615
Dnajb13__chr7	0.102875	0.102875	1	0.0977615
Dnajb7__chr15	0.102875	0.102875	1	0.0977615
Dnajc22__chr15	0.102875	0.102875	1	0.0977615
Dnajc5b__chr3	0.102875	0.102875	1	0.0977615
Dnajc5g__chr5	0.102875	0.102875	1	0.0977615
Dnase1l3__chr14	0.102875	0.102875	1	0.0977615
Dnase2b__chr3	0.102875	0.102875	1	0.0977615
Dntt__chr19	0.102875	0.102875	1	0.0977615
Doc2a__chr7	0.102875	0.102875	1	0.0977615
Dok6__chr18	0.102875	0.102875	1	0.0977615
Dok7__chr5	0.102875	0.102875	1	0.0977615
Doxl2__chr6	0.102875	0.102875	1	0.0977615
Dpcr1__chr17	0.102875	0.102875	1	0.0977615
Dpep3__chr8	0.102875	0.102875	1	0.0977615
Dph1__chr11	0.102875	0.102875	1	0.0977615
Dpp10__chr1	0.102875	0.102875	1	0.0977615
Dpp6__chr5	0.102875	0.102875	1	0.0977615
Dppa1__chr11	0.102875	0.102875	1	0.0977615
Dppa3__chr6	0.102875	0.102875	1	0.0977615
Dppa4__chr16	0.102875	0.102875	1	0.0977615
Dpys__chr15	0.102875	0.102875	1	0.0977615
DQ267102__chr12	0.102875	0.102875	1	0.0977615
Draxin__chr4	0.102875	0.102875	1	0.0977615
Drc1__chr5	0.102875	0.102875	1	0.0977615
Drd2__chr9	0.102875	0.102875	1	0.0977615
Drd4__chr7	0.102875	0.102875	1	0.0977615
Dsc3__chr18	0.102875	0.102875	1	0.0977615
Dscam__chr16	0.102875	0.102875	1	0.0977615
Dscaml1__chr9	0.102875	0.102875	1	0.0977615
Dsg1a__chr18	0.102875	0.102875	1	0.0977615
Dsg1c__chr18	0.102875	0.102875	1	0.0977615
Dsg3__chr18	0.102875	0.102875	1	0.0977615
Dsg4__chr18	0.102875	0.102875	1	0.0977615
Dspp__chr5	0.102875	0.102875	1	0.0977615
Dtx1__chr5	0.102875	0.102875	1	0.0977615
Duox2__chr2	0.102875	0.102875	1	0.0977615
Duoxa2__chr2	0.102875	0.102875	1	0.0977615
Dusp15__chr2	0.102875	0.102875	1	0.0977615
Dusp21__chrX	0.102875	0.102875	1	0.0977615
Dux__chr10	0.102875	0.102875	1	0.0977615
Duxbl1__chr14	0.102875	0.102875	1	0.0977615
Dydc1__chr14	0.102875	0.102875	1	0.0977615
Dynap__chr18	0.102875	0.102875	1	0.0977615
Dyrk4__chr6	0.102875	0.102875	1	0.0977615
Dytn__chr1	0.102875	0.102875	1	0.0977615
E030002O03Rik__chr7	0.102875	0.102875	1	0.0977615
E030013I19Rik__chr2	0.102875	0.102875	1	0.0977615
E030018B13Rik__chr7	0.102875	0.102875	1	0.0977615
E030019B13Rik__chr12	0.102875	0.102875	1	0.0977615
E030025P04Rik__chr11	0.102875	0.102875	1	0.0977615
E030044B06Rik__chr19	0.102875	0.102875	1	0.0977615
E130003G02Rik__chr2	0.102875	0.102875	1	0.0977615
E130215H24Rik__chr2	0.102875	0.102875	1	0.0977615
E130218I03Rik__chr4	0.102875	0.102875	1	0.0977615
E130309D14Rik__chr11	0.102875	0.102875	1	0.0977615
E130309F12Rik__chr4	0.102875	0.102875	1	0.0977615
E130310I04Rik__chr16	0.102875	0.102875	1	0.0977615
E230019M04Rik__chrX	0.102875	0.102875	1	0.0977615
E230025N22Rik__chr18	0.102875	0.102875	1	0.0977615
E230029C05Rik__chr7	0.102875	0.102875	1	0.0977615
E330009J07Rik__chr6	0.102875	0.102875	1	0.0977615
E330014E10Rik__chr5	0.102875	0.102875	1	0.0977615
E330017A01Rik__chr16	0.102875	0.102875	1	0.0977615
E330017L17Rik__chr4	0.102875	0.102875	1	0.0977615
E330034G19Rik__chr14	0.102875	0.102875	1	0.0977615
E430018J23Rik__chr7	0.102875	0.102875	1	0.0977615
Ear11__chr14	0.102875	0.102875	1	0.0977615
Ear2__chr14	0.102875	0.102875	1	0.0977615
Ear5__chr14	0.102875	0.102875	1	0.0977615
Ear6__chr14	0.102875	0.102875	1	0.0977615
Ecel1__chr1	0.102875	0.102875	1	0.0977615
Echdc1__chr10	0.102875	0.102875	1	0.0977615
Ect2l__chr10	0.102875	0.102875	1	0.0977615
Edar__chr10	0.102875	0.102875	1	0.0977615
Eddm3b__chr14	0.102875	0.102875	1	0.0977615
Edn3__chr2	0.102875	0.102875	1	0.0977615
Efcab1__chr16	0.102875	0.102875	1	0.0977615
Efcab10__chr12	0.102875	0.102875	1	0.0977615
Efcab11__chr12	0.102875	0.102875	1	0.0977615
Efcab3__chr11	0.102875	0.102875	1	0.0977615
Efcab4b__chr6	0.102875	0.102875	1	0.0977615
Efcab6__chr15	0.102875	0.102875	1	0.0977615
Efcab8__chr2	0.102875	0.102875	1	0.0977615
Efcab9__chr11	0.102875	0.102875	1	0.0977615
Egfem1__chr3	0.102875	0.102875	1	0.0977615
Egfl8__chr17	0.102875	0.102875	1	0.0977615
eGFP	0.102875	0.102875	1	0.0977615
Egr4__chr6	0.102875	0.102875	1	0.0977615
Ehf__chr2	0.102875	0.102875	1	0.0977615
Eif4e1b__chr13	0.102875	0.102875	1	0.0977615
Elf3__chr1	0.102875	0.102875	1	0.0977615
Elf5__chr2	0.102875	0.102875	1	0.0977615
Elfn2__chr15	0.102875	0.102875	1	0.0977615
Ell3__chr2	0.102875	0.102875	1	0.0977615
Elovl2__chr13	0.102875	0.102875	1	0.0977615
Elovl3__chr19	0.102875	0.102875	1	0.0977615
Emr4__chr17	0.102875	0.102875	1	0.0977615
Emx1__chr6	0.102875	0.102875	1	0.0977615
Emx2__chr19	0.102875	0.102875	1	0.0977615
En2__chr5	0.102875	0.102875	1	0.0977615
Enam__chr5	0.102875	0.102875	1	0.0977615
Eno4__chr19	0.102875	0.102875	1	0.0977615
Eomes__chr9	0.102875	0.102875	1	0.0977615
Epb4.2__chr2	0.102875	0.102875	1	0.0977615
Epgn__chr5	0.102875	0.102875	1	0.0977615
Epha10__chr4	0.102875	0.102875	1	0.0977615
Epha5__chr5	0.102875	0.102875	1	0.0977615
Epha8__chr4	0.102875	0.102875	1	0.0977615
Ephx4__chr5	0.102875	0.102875	1	0.0977615
Epm2a__chr10	0.102875	0.102875	1	0.0977615
Epo__chr5	0.102875	0.102875	1	0.0977615
Epor__chr9	0.102875	0.102875	1	0.0977615
Eppin__chr2	0.102875	0.102875	1	0.0977615
Eps8l3__chr3	0.102875	0.102875	1	0.0977615
Epsti1__chr14	0.102875	0.102875	1	0.0977615
Epx__chr11	0.102875	0.102875	1	0.0977615
Erbb3__chr10	0.102875	0.102875	1	0.0977615
Erbb4__chr1	0.102875	0.102875	1	0.0977615
Erich2__chr2	0.102875	0.102875	1	0.0977615
Ermn__chr2	0.102875	0.102875	1	0.0977615
Ern2__chr7	0.102875	0.102875	1	0.0977615
Espnl__chr1	0.102875	0.102875	1	0.0977615
Esr2__chr12	0.102875	0.102875	1	0.0977615
Esrp1__chr4	0.102875	0.102875	1	0.0977615
Esrp2__chr8	0.102875	0.102875	1	0.0977615
Esrrg__chr1	0.102875	0.102875	1	0.0977615
Esx1__chrX	0.102875	0.102875	1	0.0977615
Etd__chrX	0.102875	0.102875	1	0.0977615
Etv2__chr7	0.102875	0.102875	1	0.0977615
EU599041__chr7	0.102875	0.102875	1	0.0977615
Evx1__chr6	0.102875	0.102875	1	0.0977615
Exd1__chr2	0.102875	0.102875	1	0.0977615
Eya1__chr1	0.102875	0.102875	1	0.0977615
Eya4__chr10	0.102875	0.102875	1	0.0977615
F12__chr13	0.102875	0.102875	1	0.0977615
F13b__chr1	0.102875	0.102875	1	0.0977615
F2__chr2	0.102875	0.102875	1	0.0977615
F2rl3__chr8	0.102875	0.102875	1	0.0977615
F730035M05Rik__chr12	0.102875	0.102875	1	0.0977615
F730043M19Rik__chr12	0.102875	0.102875	1	0.0977615
F830002L21Rik__chr10	0.102875	0.102875	1	0.0977615
F9__chrX	0.102875	0.102875	1	0.0977615
Fa2h__chr8	0.102875	0.102875	1	0.0977615
Fabp1__chr6	0.102875	0.102875	1	0.0977615
Fabp7__chr10	0.102875	0.102875	1	0.0977615
Fabp9__chr3	0.102875	0.102875	1	0.0977615
Fads6__chr11	0.102875	0.102875	1	0.0977615
Fam101a__chr5	0.102875	0.102875	1	0.0977615
Fam115e__chr6	0.102875	0.102875	1	0.0977615
Fam131c__chr4	0.102875	0.102875	1	0.0977615
Fam132b__chr1	0.102875	0.102875	1	0.0977615
Fam135b__chr15	0.102875	0.102875	1	0.0977615
Fam150a__chr1	0.102875	0.102875	1	0.0977615
Fam154a__chr4	0.102875	0.102875	1	0.0977615
Fam154b__chr7	0.102875	0.102875	1	0.0977615
Fam159b__chr13	0.102875	0.102875	1	0.0977615
Fam162b__chr10	0.102875	0.102875	1	0.0977615
Fam163a__chr1	0.102875	0.102875	1	0.0977615
Fam163b__chr2	0.102875	0.102875	1	0.0977615
Fam166b__chr4	0.102875	0.102875	1	0.0977615
Fam169a__chr13	0.102875	0.102875	1	0.0977615
Fam170b__chr14	0.102875	0.102875	1	0.0977615
Fam179a__chr17	0.102875	0.102875	1	0.0977615
Fam187a__chr11	0.102875	0.102875	1	0.0977615
Fam187b__chr7	0.102875	0.102875	1	0.0977615
Fam189a1__chr7	0.102875	0.102875	1	0.0977615
Fam196b__chr11	0.102875	0.102875	1	0.0977615
Fam19a1__chr6	0.102875	0.102875	1	0.0977615
Fam19a3__chr3	0.102875	0.102875	1	0.0977615
Fam19a4__chr6	0.102875	0.102875	1	0.0977615
Fam209__chr2	0.102875	0.102875	1	0.0977615
Fam216b__chr14	0.102875	0.102875	1	0.0977615
Fam221b__chr4	0.102875	0.102875	1	0.0977615
Fam227b__chr2	0.102875	0.102875	1	0.0977615
Fam228b__chr12	0.102875	0.102875	1	0.0977615
Fam229a__chr4	0.102875	0.102875	1	0.0977615
Fam26d__chr10	0.102875	0.102875	1	0.0977615
Fam3b__chr16	0.102875	0.102875	1	0.0977615
Fam43b__chr4	0.102875	0.102875	1	0.0977615
Fam46d__chrX	0.102875	0.102875	1	0.0977615
Fam47c__chrX	0.102875	0.102875	1	0.0977615
Fam47e__chr5	0.102875	0.102875	1	0.0977615
Fam5c__chr1	0.102875	0.102875	1	0.0977615
Fam69c__chr18	0.102875	0.102875	1	0.0977615
Fam71b__chr11	0.102875	0.102875	1	0.0977615
Fam71d__chr12	0.102875	0.102875	1	0.0977615
Fam71f1__chr6	0.102875	0.102875	1	0.0977615
Fam71f2__chr6	0.102875	0.102875	1	0.0977615
Fam83b__chr9	0.102875	0.102875	1	0.0977615
Fam83c__chr2	0.102875	0.102875	1	0.0977615
Fam92b__chr8	0.102875	0.102875	1	0.0977615
Fank1__chr7	0.102875	0.102875	1	0.0977615
Fasl__chr1	0.102875	0.102875	1	0.0977615
Fat2__chr11	0.102875	0.102875	1	0.0977615
Fat3__chr9	0.102875	0.102875	1	0.0977615
Fate1__chrX	0.102875	0.102875	1	0.0977615
Fbll1__chr11	0.102875	0.102875	1	0.0977615
Fbp1__chr13	0.102875	0.102875	1	0.0977615
Fbxl21__chr13	0.102875	0.102875	1	0.0977615
Fbxo15__chr18	0.102875	0.102875	1	0.0977615
Fbxo16__chr14	0.102875	0.102875	1	0.0977615
Fbxo2__chr4	0.102875	0.102875	1	0.0977615
Fbxo39__chr11	0.102875	0.102875	1	0.0977615
Fbxo40__chr16	0.102875	0.102875	1	0.0977615
Fbxo41__chr6	0.102875	0.102875	1	0.0977615
Fbxo47__chr11	0.102875	0.102875	1	0.0977615
Fbxo48__chr11	0.102875	0.102875	1	0.0977615
Fbxw13__chr9	0.102875	0.102875	1	0.0977615
Fbxw15__chr9	0.102875	0.102875	1	0.0977615
Fbxw16__chr9	0.102875	0.102875	1	0.0977615
Fbxw19__chr9	0.102875	0.102875	1	0.0977615
Fbxw20__chr9	0.102875	0.102875	1	0.0977615
Fbxw21__chr9	0.102875	0.102875	1	0.0977615
Fbxw22__chr9	0.102875	0.102875	1	0.0977615
Fbxw24__chr9	0.102875	0.102875	1	0.0977615
Fbxw26__chr9	0.102875	0.102875	1	0.0977615
Fbxw28__chr9	0.102875	0.102875	1	0.0977615
Fcamr__chr1	0.102875	0.102875	1	0.0977615
Fcgbp__chr7	0.102875	0.102875	1	0.0977615
Fcnb__chr2	0.102875	0.102875	1	0.0977615
Fcrl1__chr3	0.102875	0.102875	1	0.0977615
Fcrl6__chr1	0.102875	0.102875	1	0.0977615
Fcrla__chr1	0.102875	0.102875	1	0.0977615
Fcrlb__chr1	0.102875	0.102875	1	0.0977615
[truncated: 18,146 more rows]

## Sheet: Cluster 3
CLUSTER 3
GENEID	mean non cluster	mean cluster	fold change	pvalue
Col1a2__chr6	4.82134	36.0298	7.47299	0
Col3a1__chr1	6.44111	42.617	6.6164	0
Col1a1__chr11	2.98609	25.6683	8.59595	2.22045e-16
Sparc__chr11	5.97639	26.5757	4.44678	2.5682e-10
Fn1__chr1	0.710791	6.00562	8.4492	9.74882e-06
Postn__chr3	1.16244	7.95079	6.83976	2.94614e-05
Gsn__chr2	18.2273	4.15186	0.227783	6.84729e-05
Wdr92__chr11	19.112	5.79678	0.303306	0.000137508
Sfrp2__chr3	0.255982	3.52922	13.787	0.000145676
Fstl1__chr16	4.0004	11.0253	2.75605	0.000908492
Cthrc1__chr15	0.15269	1.35721	8.88868	0.0105324
Mt2__chr8	4.49305	0.339106	0.0754734	0.0111597
Serpinh1__chr7	1.97088	5.23877	2.65809	0.0155045
Bgn__chrX	4.0583	8.81027	2.17093	0.0230765
Col6a2__chr10	1.66743	4.49767	2.69737	0.0275528
Mt1__chr8	3.53815	0.495848	0.140144	0.0290252
Col14a1__chr15	0.281194	1.00457	3.57251	0.0328409
Atp2a2__chr5	1.19111	3.40249	2.85659	0.0329726
Mir5109__chr5	4.75425	1.80273	0.379183	0.0494878
Fbn1__chr2	1.36701	3.3068	2.41901	0.0500346
Col8a1__chr16	0.834543	2.26275	2.71136	0.0524907
Actc1__chr2	0.867057	2.10019	2.4222	0.0575145
Col5a1__chr2	0.875929	2.89853	3.30909	0.0589235
Col5a2__chr1	0.884235	2.95182	3.33828	0.0602571
Ogn__chr13	0.88847	2.11673	2.38244	0.0609426
Mfap4__chr11	0.420081	1.43492	3.41581	0.0670003
Meg3__chr12	0.439341	1.10801	2.52197	0.0723846
Sfrp1__chr8	0.468099	1.07486	2.29622	0.0806714
Cilp__chr9	0.485321	1.05172	2.16705	0.0857675
Aspn__chr13	0.498574	1.79014	3.59052	0.0897534
Rcn3__chr7	0.506472	1.26629	2.50021	0.0921542
Dcn__chr10	16.6829	11.1313	0.667227	0.0961284
Rhox8__chrX	2.32353	0.138934	0.0597943	0.0978703
Malat1__chr19	13.0029	8.0968	0.622693	0.0992693
Lum__chr10	1.13327	2.15972	1.90574	0.106334
Fos__chr12	2.16549	0.916304	0.423139	0.114637
Tnnt2__chr1	1.17324	2.21512	1.88803	0.114721
Fgfr2__chr7	0.125589	0.225664	1.79685	0.118018
Chad__chr11	0.125589	0.213848	1.70276	0.118018
Kcnj12__chr11	0.125589	0.171554	1.366	0.118018
Slc38a3__chr9	0.125589	0.1684	1.34089	0.118018
Cldn11__chr3	0.125589	0.166818	1.32829	0.118018
Matn4__chr2	0.125589	0.1667	1.32734	0.118018
Slc46a1__chr11	0.125589	0.166281	1.32401	0.118018
Frmd5__chr2	0.125589	0.16308	1.29852	0.118018
Cyp26a1__chr19	0.125589	0.158775	1.26424	0.118018
Depdc1a__chr3	0.125589	0.156671	1.24749	0.118018
Mybpc2__chr7	0.125589	0.152157	1.21155	0.118018
Btla__chr16	0.125589	0.151779	1.20854	0.118018
Ifi202b__chr1	0.125589	0.151431	1.20577	0.118018
Krt20__chr11	0.125589	0.150298	1.19675	0.118018
Kcne1l__chrX	0.125589	0.149465	1.19011	0.118018
Troap__chr15	0.125589	0.149272	1.18858	0.118018
Ush1c__chr7	0.125589	0.147999	1.17844	0.118018
AA415398__chr4	0.125589	0.147834	1.17713	0.118018
Adamts16__chr13	0.125589	0.147689	1.17597	0.118018
Lrrc15__chr16	0.125589	0.145702	1.16015	0.118018
Sapcd2__chr2	0.125589	0.144021	1.14677	0.118018
Itgb6__chr2	0.125589	0.143723	1.14439	0.118018
Bai2__chr4	0.125589	0.143563	1.14312	0.118018
Car9__chr4	0.125589	0.142558	1.13512	0.118018
Hap1__chr11	0.125589	0.142558	1.13512	0.118018
Mlana__chr19	0.125589	0.142558	1.13512	0.118018
Mmp27__chr9	0.125589	0.142558	1.13512	0.118018
Neurl1a__chr19	0.125589	0.142406	1.13391	0.118018
Osbpl10__chr9	0.125589	0.14228	1.1329	0.118018
Itgb7__chr15	0.125589	0.14221	1.13235	0.118018
Trim52__chr14	0.125589	0.141998	1.13066	0.118018
Paqr6__chr3	0.125589	0.141994	1.13063	0.118018
Lgi3__chr14	0.125589	0.141707	1.12834	0.118018
Cep55__chr19	0.125589	0.14127	1.12487	0.118018
Fam13a__chr6	0.125589	0.141042	1.12304	0.118018
4921536K21Rik__chr11	0.125589	0.140992	1.12264	0.118018
Ano8__chr8	0.125589	0.140992	1.12264	0.118018
Htr2b__chr1	0.125589	0.140992	1.12264	0.118018
Arhgef39__chr4	0.125589	0.140775	1.12092	0.118018
Irx4__chr13	0.125589	0.140685	1.1202	0.118018
Slc9b2__chr3	0.125589	0.140599	1.11951	0.118018
Defb25__chr2	0.125589	0.140477	1.11855	0.118018
Dkk1__chr19	0.125589	0.140477	1.11855	0.118018
Spesp1__chr9	0.125589	0.140163	1.11605	0.118018
Aqp4__chr18	0.125589	0.139867	1.11369	0.118018
C330011F03Rik__chr17	0.125589	0.139861	1.11364	0.118018
Ifi27l2b__chr12	0.125589	0.139861	1.11364	0.118018
Saa4__chr7	0.125589	0.139861	1.11364	0.118018
Pdzk1__chr3	0.125589	0.13887	1.10575	0.118018
Gm20594__chr6	0.125589	0.138801	1.1052	0.118018
Gm5547__chr3	0.125589	0.138791	1.10512	0.118018
Ceacam12__chr7	0.125589	0.138684	1.10427	0.118018
Efhc2__chrX	0.125589	0.138684	1.10427	0.118018
Otx1__chr11	0.125589	0.138546	1.10317	0.118018
1700123M08Rik__chr4	0.125589	0.137728	1.09665	0.118018
9130017N09Rik__chr10	0.125589	0.137728	1.09665	0.118018
Dpf3__chr12	0.125589	0.137728	1.09665	0.118018
Ypel1__chr16	0.125589	0.137728	1.09665	0.118018
Kcnj5__chr9	0.125589	0.137721	1.0966	0.118018
Clcnkb__chr4	0.125589	0.137646	1.096	0.118018
Serinc2__chr4	0.125589	0.137285	1.09313	0.118018
Mcpt9__chr14	0.125589	0.137122	1.09183	0.118018
Phkg2__chr7	0.125589	0.137122	1.09183	0.118018
Syt4__chr18	0.125589	0.137122	1.09183	0.118018
Calr3__chr8	0.125589	0.136946	1.09043	0.118018
Mfsd9__chr1	0.125589	0.136946	1.09043	0.118018
Nipal3__chr4	0.125589	0.136946	1.09043	0.118018
Slc37a1__chr17	0.125589	0.136946	1.09043	0.118018
Trim23__chr13	0.125589	0.136419	1.08624	0.118018
Asxl3__chr18	0.125589	0.136348	1.08567	0.118018
Ascl2__chr7	0.125589	0.13622	1.08465	0.118018
Matk__chr10	0.125589	0.13622	1.08465	0.118018
E330013P04Rik__chr19	0.125589	0.135645	1.08007	0.118018
Gm5475__chr15	0.125589	0.135645	1.08007	0.118018
Ankrd61__chr5	0.125589	0.135486	1.07881	0.118018
Abcc3__chr11	0.125589	0.135338	1.07763	0.118018
Slc22a12__chr19	0.125589	0.135338	1.07763	0.118018
Cdc25c__chr18	0.125589	0.13516	1.07621	0.118018
Clec10a__chr11	0.125589	0.134891	1.07407	0.118018
Col24a1__chr3	0.125589	0.134792	1.07328	0.118018
Zfp108__chr7	0.125589	0.134744	1.0729	0.118018
Creb3l3__chr10	0.125589	0.134514	1.07107	0.118018
Ska3__chr14	0.125589	0.13449	1.07087	0.118018
Ryr3__chr2	0.125589	0.13429	1.06928	0.118018
Tmem26__chr10	0.125589	0.134239	1.06888	0.118018
Bhlha15__chr5	0.125589	0.134193	1.06851	0.118018
Usp44__chr10	0.125589	0.134193	1.06851	0.118018
Cldn2__chrX	0.125589	0.133921	1.06634	0.118018
Gm4872__chr6	0.125589	0.133921	1.06634	0.118018
Colq__chr14	0.125589	0.133778	1.06521	0.118018
Faim2__chr15	0.125589	0.133658	1.06425	0.118018
A930001C03Rik__chr19	0.125589	0.133523	1.06317	0.118018
Akr1c21__chr13	0.125589	0.133523	1.06317	0.118018
Aox3__chr1	0.125589	0.133523	1.06317	0.118018
E330011O21Rik__chr16	0.125589	0.133523	1.06317	0.118018
Fam194a__chr3	0.125589	0.133523	1.06317	0.118018
Uts2r__chr11	0.125589	0.133415	1.06232	0.118018
Srpk3__chrX	0.125589	0.13335	1.06179	0.118018
Hist1h2ag__chr13	0.125589	0.133172	1.06038	0.118018
Rhd__chr4	0.125589	0.133053	1.05943	0.118018
Lsmem1__chr12	0.125589	0.132964	1.05873	0.118018
Pak6__chr2	0.125589	0.132964	1.05873	0.118018
Sptb__chr12	0.125589	0.132933	1.05848	0.118018
Epyc__chr10	0.125589	0.132838	1.05772	0.118018
BC030307__chr10	0.125589	0.132773	1.0572	0.118018
Lama1__chr17	0.125589	0.132748	1.05701	0.118018
Mpo__chr11	0.125589	0.132506	1.05508	0.118018
Srrm4__chr5	0.125589	0.132506	1.05508	0.118018
Lgi1__chr19	0.125589	0.132446	1.0546	0.118018
Myh13__chr11	0.125589	0.132446	1.0546	0.118018
Slc5a11__chr7	0.125589	0.132446	1.0546	0.118018
Acan__chr7	0.125589	0.13226	1.05312	0.118018
Megf6__chr4	0.125589	0.132227	1.05286	0.118018
4930556N09Rik__chr10	0.125589	0.13219	1.05256	0.118018
Hook1__chr4	0.125589	0.13219	1.05256	0.118018
Gen1__chr12	0.125589	0.131949	1.05064	0.118018
Rgs7__chr1	0.125589	0.131801	1.04946	0.118018
Cyp19a1__chr9	0.125589	0.131718	1.0488	0.118018
Syt8__chr7	0.125589	0.131717	1.0488	0.118018
Eme1__chr11	0.125589	0.131646	1.04823	0.118018
Cd300lb__chr11	0.125589	0.1316	1.04787	0.118018
Gm12530__chr4	0.125589	0.1316	1.04787	0.118018
Siglecg__chr7	0.125589	0.1316	1.04787	0.118018
Tlr7__chrX	0.125589	0.1316	1.04787	0.118018
Arxes1__chrX	0.125589	0.131547	1.04745	0.118018
Cd209f__chr8	0.125589	0.131547	1.04745	0.118018
Cdkn2a__chr4	0.125589	0.131547	1.04745	0.118018
Gm7173__chrX	0.125589	0.131547	1.04745	0.118018
Mgst2__chr3	0.125589	0.131547	1.04745	0.118018
Ndp__chrX	0.125589	0.131547	1.04745	0.118018
Sema4g__chr19	0.125589	0.131547	1.04745	0.118018
Zfp879__chr11	0.125589	0.131547	1.04745	0.118018
Gkn1__chr6	0.125589	0.131384	1.04615	0.118018
Sox11__chr12	0.125589	0.131384	1.04615	0.118018
Apol7a__chr15	0.125589	0.131257	1.04513	0.118018
Chrna4__chr2	0.125589	0.131257	1.04513	0.118018
Gm5535__chr2	0.125589	0.131257	1.04513	0.118018
Siglech__chr7	0.125589	0.131257	1.04513	0.118018
Hyls1__chr9	0.125589	0.131147	1.04426	0.118018
Gm13749__chr1	0.125589	0.131035	1.04337	0.118018
9830132P13Rik__chr3	0.125589	0.130968	1.04284	0.118018
Ky__chr9	0.125589	0.130968	1.04284	0.118018
Car12__chr9	0.125589	0.1307	1.0407	0.118018
B3gnt4__chr5	0.125589	0.130592	1.03984	0.118018
Ropn1l__chr15	0.125589	0.130592	1.03984	0.118018
Rapgefl1__chr11	0.125589	0.130501	1.03911	0.118018
Krt26__chr11	0.125589	0.130461	1.03879	0.118018
Pif1__chr9	0.125589	0.130243	1.03706	0.118018
Sct__chr7	0.125589	0.129888	1.03424	0.118018
A230028O05Rik__chr16	0.125589	0.129804	1.03356	0.118018
Adra2b__chr2	0.125589	0.129804	1.03356	0.118018
Gipr__chr7	0.125589	0.129804	1.03356	0.118018
Kcnh8__chr17	0.125589	0.129804	1.03356	0.118018
Olfr295__chr7	0.125589	0.129804	1.03356	0.118018
Tdrd6__chr17	0.125589	0.129804	1.03356	0.118018
Adam32__chr8	0.125589	0.12973	1.03298	0.118018
Bcl11a__chr11	0.125589	0.12973	1.03298	0.118018
Crct1__chr3	0.125589	0.12973	1.03298	0.118018
Rorc__chr3	0.125589	0.12973	1.03298	0.118018
Pbp2__chr6	0.125589	0.129717	1.03287	0.118018
Podnl1__chr8	0.125589	0.12962	1.0321	0.118018
Ceacam-ps1__chr7	0.125589	0.129559	1.03161	0.118018
Pla2g4c__chr7	0.125589	0.129559	1.03161	0.118018
Ppp1r36__chr12	0.125589	0.129559	1.03161	0.118018
A630020A06__chr15	0.125589	0.129502	1.03116	0.118018
Gm20125__chr10	0.125589	0.129502	1.03116	0.118018
Gm9268__chr7	0.125589	0.129502	1.03116	0.118018
Hormad1__chr3	0.125589	0.129502	1.03116	0.118018
Kcna2__chr3	0.125589	0.129502	1.03116	0.118018
M1ap__chr6	0.125589	0.129502	1.03116	0.118018
Plekhd1__chr12	0.125589	0.129502	1.03116	0.118018
Upk1a__chr7	0.125589	0.129502	1.03116	0.118018
D630041G03Rik__chr7	0.125589	0.129501	1.03115	0.118018
Mybl1__chr1	0.125589	0.129428	1.03057	0.118018
2700054A10Rik__chr17	0.125589	0.129397	1.03032	0.118018
Gap43__chr16	0.125589	0.129374	1.03014	0.118018
AY074887__chr9	0.125589	0.129327	1.02977	0.118018
2810049E08Rik__chr13	0.125589	0.129324	1.02974	0.118018
C77370__chrX	0.125589	0.129273	1.02933	0.118018
1810011H11Rik__chr14	0.125589	0.129246	1.02912	0.118018
Gm5086__chr13	0.125589	0.129246	1.02912	0.118018
Slc2a12__chr10	0.125589	0.129246	1.02912	0.118018
Tnn__chr1	0.125589	0.1292	1.02876	0.118018
Vax2__chr6	0.125589	0.129099	1.02795	0.118018
Wnk3__chrX	0.125589	0.129053	1.02759	0.118018
Kifc5b__chr17	0.125589	0.129019	1.02731	0.118018
4930500J02Rik__chr2	0.125589	0.128925	1.02656	0.118018
Gm996__chr2	0.125589	0.128925	1.02656	0.118018
1700020D05Rik__chr19	0.125589	0.128918	1.02651	0.118018
Krtap3-2__chr11	0.125589	0.128845	1.02593	0.118018
Col9a3__chr2	0.125589	0.128765	1.02529	0.118018
Kcnab3__chr11	0.125589	0.128696	1.02474	0.118018
Aplnr__chr2	0.125589	0.128686	1.02466	0.118018
1110028F18Rik__chr8	0.125589	0.128653	1.0244	0.118018
1700008I05Rik__chrX	0.125589	0.128653	1.0244	0.118018
1700010D01Rik__chrX	0.125589	0.128653	1.0244	0.118018
1700056E22Rik__chr1	0.125589	0.128653	1.0244	0.118018
4930581F22Rik__chr9	0.125589	0.128653	1.0244	0.118018
Arhgef33__chr17	0.125589	0.128653	1.0244	0.118018
Ctsw__chr19	0.125589	0.128653	1.0244	0.118018
D730045A05Rik__chr18	0.125589	0.128653	1.0244	0.118018
Defb28__chr2	0.125589	0.128653	1.0244	0.118018
Epcam__chr17	0.125589	0.128653	1.0244	0.118018
Epha6__chr16	0.125589	0.128653	1.0244	0.118018
Gm4961__chr5	0.125589	0.128653	1.0244	0.118018
Gprin3__chr6	0.125589	0.128653	1.0244	0.118018
Hsf2bp__chr17	0.125589	0.128653	1.0244	0.118018
Luzp2__chr7	0.125589	0.128653	1.0244	0.118018
Mcpt1__chr14	0.125589	0.128653	1.0244	0.118018
Mgat4c__chr10	0.125589	0.128653	1.0244	0.118018
Mslnl__chr17	0.125589	0.128653	1.0244	0.118018
Nkx2-9__chr12	0.125589	0.128653	1.0244	0.118018
Otog__chr7	0.125589	0.128653	1.0244	0.118018
Pde6g__chr11	0.125589	0.128653	1.0244	0.118018
Sh2d2a__chr3	0.125589	0.128653	1.0244	0.118018
Sox8__chr17	0.125589	0.128653	1.0244	0.118018
Svop__chr5	0.125589	0.128653	1.0244	0.118018
Tecta__chr9	0.125589	0.128653	1.0244	0.118018
Tmem221__chr8	0.125589	0.128653	1.0244	0.118018
Trpm8__chr1	0.125589	0.128653	1.0244	0.118018
Catsper2__chr2	0.125589	0.128434	1.02265	0.118018
Vwa7__chr17	0.125589	0.128434	1.02265	0.118018
Tmem198__chr1	0.125589	0.128401	1.02239	0.118018
Snap91__chr9	0.125589	0.128372	1.02216	0.118018
Ddc__chr11	0.125589	0.128363	1.02209	0.118018
2610204G22Rik__chr4	0.125589	0.128312	1.02168	0.118018
Folr4__chr9	0.125589	0.128312	1.02168	0.118018
Tmem179__chr12	0.125589	0.128312	1.02168	0.118018
Acoxl__chr2	0.125589	0.128279	1.02142	0.118018
Galnt13__chr2	0.125589	0.128279	1.02142	0.118018
Gm19395__chr10	0.125589	0.128279	1.02142	0.118018
Klk5__chr7	0.125589	0.128279	1.02142	0.118018
Opn1sw__chr6	0.125589	0.128279	1.02142	0.118018
Pgr__chr9	0.125589	0.128279	1.02142	0.118018
Rxfp3__chr15	0.125589	0.128279	1.02142	0.118018
Ankrd42__chr7	0.125589	0.12823	1.02103	0.118018
4933426D04Rik__chr5	0.125589	0.128178	1.02062	0.118018
Gng4__chr13	0.125589	0.128178	1.02062	0.118018
Obox6__chr7	0.125589	0.128178	1.02062	0.118018
Slc25a47__chr12	0.125589	0.128178	1.02062	0.118018
Styxl1__chr5	0.125589	0.128178	1.02062	0.118018
Depdc1b__chr13	0.125589	0.128147	1.02037	0.118018
Zswim3__chr2	0.125589	0.128147	1.02037	0.118018
Csf2__chr11	0.125589	0.128059	1.01967	0.118018
Rbm46__chr3	0.125589	0.128059	1.01967	0.118018
Mir680-3__chr10	0.125589	0.127959	1.01888	0.118018
Necab3__chr2	0.125589	0.127959	1.01888	0.118018
Slc18a2__chr19	0.125589	0.127959	1.01888	0.118018
BC026585__chr1	0.125589	0.127826	1.01781	0.118018
Kiss1r__chr10	0.125589	0.127826	1.01781	0.118018
Xk__chrX	0.125589	0.127794	1.01756	0.118018
Kif18b__chr11	0.125589	0.127784	1.01748	0.118018
4933407E24Rik__chr4	0.125589	0.127659	1.01649	0.118018
4933436E23Rik__chr1	0.125589	0.127659	1.01649	0.118018
Apol6__chr15	0.125589	0.127659	1.01649	0.118018
Arntl2__chr6	0.125589	0.127659	1.01649	0.118018
Asb14__chr14	0.125589	0.127659	1.01649	0.118018
C130026L21Rik__chr5	0.125589	0.127659	1.01649	0.118018
Ccl5__chr11	0.125589	0.127659	1.01649	0.118018
Cd72__chr4	0.125589	0.127659	1.01649	0.118018
Hist1h1t__chr13	0.125589	0.127659	1.01649	0.118018
Mag__chr7	0.125589	0.127659	1.01649	0.118018
Mak__chr13	0.125589	0.127659	1.01649	0.118018
Neb__chr2	0.125589	0.127659	1.01649	0.118018
Pisd-ps2__chr17	0.125589	0.127659	1.01649	0.118018
Smim5__chr11	0.125589	0.127659	1.01649	0.118018
St14__chr9	0.125589	0.127659	1.01649	0.118018
Tmem144__chr3	0.125589	0.127659	1.01649	0.118018
Tpd52l1__chr10	0.125589	0.127659	1.01649	0.118018
Zfp536__chr7	0.125589	0.127659	1.01649	0.118018
Prph__chr15	0.125589	0.127536	1.0155	0.118018
Slc25a31__chr3	0.125589	0.12753	1.01545	0.118018
Gabrp__chr11	0.125589	0.127431	1.01467	0.118018
Gm10474__chrX	0.125589	0.127431	1.01467	0.118018
Gm12250__chr11	0.125589	0.127431	1.01467	0.118018
Hist1h2bg__chr13	0.125589	0.127431	1.01467	0.118018
Mab21l3__chr3	0.125589	0.127431	1.01467	0.118018
Paqr3__chr5	0.125589	0.127431	1.01467	0.118018
Peli3__chr19	0.125589	0.127431	1.01467	0.118018
Mapk13__chr17	0.125589	0.127396	1.01439	0.118018
Tns4__chr11	0.125589	0.127369	1.01418	0.118018
2310015D24Rik__chr16	0.125589	0.127257	1.01328	0.118018
4931423N10Rik__chr2	0.125589	0.127257	1.01328	0.118018
4933406F09Rik__chr14	0.125589	0.127257	1.01328	0.118018
Arhgef26__chr3	0.125589	0.127257	1.01328	0.118018
AU040972__chr11	0.125589	0.127257	1.01328	0.118018
Cage1__chr13	0.125589	0.127257	1.01328	0.118018
Calcoco2__chr11	0.125589	0.127257	1.01328	0.118018
Epha3__chr16	0.125589	0.127257	1.01328	0.118018
Fam81a__chr9	0.125589	0.127257	1.01328	0.118018
Gm15348__chr8	0.125589	0.127257	1.01328	0.118018
Krt222__chr11	0.125589	0.127257	1.01328	0.118018
Nr0b2__chr4	0.125589	0.127257	1.01328	0.118018
Nrg3__chr14	0.125589	0.127257	1.01328	0.118018
Olfr1392__chr11	0.125589	0.127257	1.01328	0.118018
Olfr1393__chr11	0.125589	0.127257	1.01328	0.118018
Olfr1426__chr19	0.125589	0.127257	1.01328	0.118018
Pla2g10__chr16	0.125589	0.127257	1.01328	0.118018
Rnf43__chr11	0.125589	0.127257	1.01328	0.118018
Snord38a__chr4	0.125589	0.127257	1.01328	0.118018
Styk1__chr6	0.125589	0.127257	1.01328	0.118018
Tnk1__chr11	0.125589	0.127257	1.01328	0.118018
A630023A22Rik__chr14	0.125589	0.127253	1.01325	0.118018
Ccdc69__chr11	0.125589	0.127253	1.01325	0.118018
Clec12a__chr6	0.125589	0.127253	1.01325	0.118018
Fancd2os__chr6	0.125589	0.127253	1.01325	0.118018
Gdf5__chr2	0.125589	0.127253	1.01325	0.118018
Gucy1b2__chr14	0.125589	0.127253	1.01325	0.118018
Hydin__chr8	0.125589	0.127253	1.01325	0.118018
Prss30__chr17	0.125589	0.127253	1.01325	0.118018
Rtn4r__chr16	0.125589	0.127253	1.01325	0.118018
Tmem44__chr16	0.125589	0.127253	1.01325	0.118018
Vmn1r45__chr6	0.125589	0.127253	1.01325	0.118018
Zfp114__chr7	0.125589	0.127253	1.01325	0.118018
1700007K13Rik__chr2	0.125589	0.127177	1.01265	0.118018
Agbl2__chr2	0.125589	0.127177	1.01265	0.118018
Cnksr2__chrX	0.125589	0.127177	1.01265	0.118018
Csmd1__chr8	0.125589	0.127177	1.01265	0.118018
Dhtkd1__chr2	0.125589	0.127177	1.01265	0.118018
F630206G17Rik__chr11	0.125589	0.127177	1.01265	0.118018
Fkbp1b__chr12	0.125589	0.127177	1.01265	0.118018
Gm10415__chr6	0.125589	0.127177	1.01265	0.118018
Ido1__chr8	0.125589	0.127177	1.01265	0.118018
L1td1__chr4	0.125589	0.127177	1.01265	0.118018
Prr15__chr6	0.125589	0.127177	1.01265	0.118018
Xkr5__chr8	0.125589	0.127177	1.01265	0.118018
Akap5__chr12	0.125589	0.127137	1.01233	0.118018
Cxcl11__chr5	0.125589	0.127137	1.01233	0.118018
Pou4f1__chr14	0.125589	0.127137	1.01233	0.118018
Tmem171__chr13	0.125589	0.127112	1.01213	0.118018
Gm4890__chr8	0.125589	0.127011	1.01133	0.118018
Stag3__chr5	0.125589	0.126994	1.01119	0.118018
Wnt10b__chr15	0.125589	0.126994	1.01119	0.118018
Slc1a2__chr2	0.125589	0.126935	1.01072	0.118018
Abra__chr15	0.125589	0.126928	1.01066	0.118018
3010001F23Rik__chrX	0.125589	0.126824	1.00984	0.118018
A930015D03Rik__chr17	0.125589	0.126824	1.00984	0.118018
Apoc1__chr7	0.125589	0.126824	1.00984	0.118018
BC021614__chr19	0.125589	0.126824	1.00984	0.118018
Card11__chr5	0.125589	0.126824	1.00984	0.118018
Dpysl4__chr7	0.125589	0.126824	1.00984	0.118018
Eci3__chr13	0.125589	0.126824	1.00984	0.118018
F8__chrX	0.125589	0.126824	1.00984	0.118018
Fam184b__chr5	0.125589	0.126824	1.00984	0.118018
Gm2115__chr7	0.125589	0.126824	1.00984	0.118018
Gm5150__chr3	0.125589	0.126824	1.00984	0.118018
Gm6634__chr3	0.125589	0.126824	1.00984	0.118018
Kbtbd12__chr6	0.125589	0.126824	1.00984	0.118018
Mug2__chr6	0.125589	0.126824	1.00984	0.118018
Nlrp5-ps__chr7	0.125589	0.126824	1.00984	0.118018
Zfp296__chr7	0.125589	0.126824	1.00984	0.118018
1700001L19Rik__chr13	0.125589	0.126807	1.0097	0.118018
Dynlt1f__chr17	0.125589	0.126807	1.0097	0.118018
Gm15760__chr16	0.125589	0.126807	1.0097	0.118018
Il13ra2__chrX	0.125589	0.126807	1.0097	0.118018
Npy__chr6	0.125589	0.126807	1.0097	0.118018
Nrn1l__chr8	0.125589	0.126807	1.0097	0.118018
Nupr1l__chr5	0.125589	0.126807	1.0097	0.118018
Zpbp2__chr11	0.125589	0.126807	1.0097	0.118018
Arnt2__chr7	0.125589	0.126733	1.00911	0.118018
Epha1__chr6	0.125589	0.126733	1.00911	0.118018
Fabp2__chr3	0.125589	0.126733	1.00911	0.118018
Gna14__chr19	0.125589	0.126733	1.00911	0.118018
D5Ertd605e__chr5	0.125589	0.126726	1.00905	0.118018
4931428F04Rik__chr8	0.125589	0.126718	1.00899	0.118018
Lrriq3__chr3	0.125589	0.126718	1.00899	0.118018
Stpg1__chr4	0.125589	0.126718	1.00899	0.118018
2210417K05Rik__chr10	0.125589	0.126708	1.00891	0.118018
Cdh9__chr15	0.125589	0.126708	1.00891	0.118018
Gm6225__chr18	0.125589	0.126708	1.00891	0.118018
Gpr98__chr13	0.125589	0.126708	1.00891	0.118018
Mapk4__chr18	0.125589	0.126708	1.00891	0.118018
Nxph4__chr10	0.125589	0.126708	1.00891	0.118018
Pcdh20__chr14	0.125589	0.126708	1.00891	0.118018
Snora17__chr2	0.125589	0.126708	1.00891	0.118018
Zscan10__chr17	0.125589	0.126708	1.00891	0.118018
Zfp454__chr11	0.125589	0.126667	1.00858	0.118018
Polr3c__chr3	0.125589	0.126595	1.00801	0.118018
2610318N02Rik__chr16	0.125589	0.126562	1.00775	0.118018
Aard__chr15	0.125589	0.126562	1.00775	0.118018
C030016D13Rik__chr19	0.125589	0.126562	1.00775	0.118018
Mir3091__chr2	0.125589	0.126562	1.00775	0.118018
Nap1l2__chrX	0.125589	0.126562	1.00775	0.118018
Plekhg4__chr8	0.125589	0.126562	1.00775	0.118018
Plekhh1__chr12	0.125589	0.126562	1.00775	0.118018
Rtkn2__chr10	0.125589	0.126562	1.00775	0.118018
Stk36__chr1	0.125589	0.126562	1.00775	0.118018
Tmprss11g__chr5	0.125589	0.126562	1.00775	0.118018
Tulp1__chr17	0.125589	0.126562	1.00775	0.118018
1300002K09Rik__chr4	0.125589	0.126559	1.00773	0.118018
Ap5b1__chr19	0.125589	0.126559	1.00773	0.118018
Fsd1__chr17	0.125589	0.126559	1.00773	0.118018
Gm13446__chr2	0.125589	0.126559	1.00773	0.118018
Gm16675__chr8	0.125589	0.126559	1.00773	0.118018
Gm6086__chr1	0.125589	0.126559	1.00773	0.118018
Igsf9__chr1	0.125589	0.126559	1.00773	0.118018
Rhpn1__chr15	0.125589	0.126559	1.00773	0.118018
Slitrk3__chr3	0.125589	0.126559	1.00773	0.118018
Snord96a__chr11	0.125589	0.126559	1.00773	0.118018
Tmem59l__chr8	0.125589	0.126559	1.00773	0.118018
Tnni2__chr7	0.125589	0.126559	1.00773	0.118018
Trim6__chr7	0.125589	0.126559	1.00773	0.118018
Vmn1r19__chr6	0.125589	0.126559	1.00773	0.118018
Vmn1r21__chr6	0.125589	0.126559	1.00773	0.118018
Zbtb12__chr17	0.125589	0.126559	1.00773	0.118018
4732491K20Rik__chr17	0.125589	0.126547	1.00763	0.118018
4833427F10Rik__chr17	0.125589	0.126547	1.00763	0.118018
BC064078__chr6	0.125589	0.126547	1.00763	0.118018
Ephb1__chr9	0.125589	0.126547	1.00763	0.118018
Gm10658__chr9	0.125589	0.126547	1.00763	0.118018
Gm15455__chr1	0.125589	0.126547	1.00763	0.118018
Slc36a4__chr9	0.125589	0.126547	1.00763	0.118018
Spns3__chr11	0.125589	0.126547	1.00763	0.118018
1700001P01Rik__chr11	0.125589	0.126363	1.00617	0.118018
2900057B20Rik__chr18	0.125589	0.126363	1.00617	0.118018
4930506C21Rik__chr17	0.125589	0.126363	1.00617	0.118018
4931406H21Rik__chr14	0.125589	0.126363	1.00617	0.118018
4931409K22Rik__chr5	0.125589	0.126363	1.00617	0.118018
9530052E02Rik__chr8	0.125589	0.126363	1.00617	0.118018
Ankar__chr1	0.125589	0.126363	1.00617	0.118018
Bbs10__chr10	0.125589	0.126363	1.00617	0.118018
BC018473__chr11	0.125589	0.126363	1.00617	0.118018
Chrnb3__chr8	0.125589	0.126363	1.00617	0.118018
Clstn2__chr9	0.125589	0.126363	1.00617	0.118018
D030024E09Rik__chr15	0.125589	0.126363	1.00617	0.118018
D6Ertd527e__chr6	0.125589	0.126363	1.00617	0.118018
Eml6__chr11	0.125589	0.126363	1.00617	0.118018
Glrp1__chr1	0.125589	0.126363	1.00617	0.118018
Gm20757__chr10	0.125589	0.126363	1.00617	0.118018
Gm2176__chr18	0.125589	0.126363	1.00617	0.118018
Gpr141__chr13	0.125589	0.126363	1.00617	0.118018
Iqcg__chr16	0.125589	0.126363	1.00617	0.118018
Lce1l__chr3	0.125589	0.126363	1.00617	0.118018
Lrrc46__chr11	0.125589	0.126363	1.00617	0.118018
Mark4__chr7	0.125589	0.126363	1.00617	0.118018
Mroh2a__chr1	0.125589	0.126363	1.00617	0.118018
Myh2__chr11	0.125589	0.126363	1.00617	0.118018
Nyx__chrX	0.125589	0.126363	1.00617	0.118018
Olfr1239__chr2	0.125589	0.126363	1.00617	0.118018
Rab3b__chr4	0.125589	0.126363	1.00617	0.118018
Slc4a1__chr11	0.125589	0.126363	1.00617	0.118018
Sv2a__chr3	0.125589	0.126363	1.00617	0.118018
Tagln3__chr16	0.125589	0.126363	1.00617	0.118018
Tekt1__chr11	0.125589	0.126363	1.00617	0.118018
Tmem130__chr5	0.125589	0.126363	1.00617	0.118018
Trim43a__chr9	0.125589	0.126363	1.00617	0.118018
Trim7__chr11	0.125589	0.126363	1.00617	0.118018
Ucp1__chr8	0.125589	0.126363	1.00617	0.118018
Vmn1r13__chr6	0.125589	0.126363	1.00617	0.118018
Vmn1r15__chr6	0.125589	0.126363	1.00617	0.118018
1500004A13Rik__chr3	0.125589	0.126291	1.0056	0.118018
1700003F12Rik__chr2	0.125589	0.126291	1.0056	0.118018
9230009I02Rik__chr11	0.125589	0.126291	1.0056	0.118018
Aoah__chr13	0.125589	0.126291	1.0056	0.118018
C6__chr15	0.125589	0.126291	1.0056	0.118018
Calml4__chr9	0.125589	0.126291	1.0056	0.118018
Ccdc78__chr17	0.125589	0.126291	1.0056	0.118018
Ccdc85a__chr11	0.125589	0.126291	1.0056	0.118018
Ddb2__chr2	0.125589	0.126291	1.0056	0.118018
Ddo__chr10	0.125589	0.126291	1.0056	0.118018
Dlx3__chr11	0.125589	0.126291	1.0056	0.118018
Dmc1__chr15	0.125589	0.126291	1.0056	0.118018
Doc2b__chr11	0.125589	0.126291	1.0056	0.118018
Elavl2__chr4	0.125589	0.126291	1.0056	0.118018
Fam83f__chr15	0.125589	0.126291	1.0056	0.118018
Far2__chr6	0.125589	0.126291	1.0056	0.118018
Gm17751__chr1	0.125589	0.126291	1.0056	0.118018
Gm2381__chr7	0.125589	0.126291	1.0056	0.118018
Gpr173__chrX	0.125589	0.126291	1.0056	0.118018
Has3__chr8	0.125589	0.126291	1.0056	0.118018
Hecw1__chr13	0.125589	0.126291	1.0056	0.118018
Marveld2__chr13	0.125589	0.126291	1.0056	0.118018
Mettl7a2__chr15	0.125589	0.126291	1.0056	0.118018
Miat__chr5	0.125589	0.126291	1.0056	0.118018
Pik3ap1__chr19	0.125589	0.126291	1.0056	0.118018
Ranbp17__chr11	0.125589	0.126291	1.0056	0.118018
Sema3e__chr5	0.125589	0.126291	1.0056	0.118018
Serpinb9b__chr13	0.125589	0.126291	1.0056	0.118018
Uprt__chrX	0.125589	0.126291	1.0056	0.118018
Hist1h3c__chr13	0.125589	0.126196	1.00483	0.118018
1700028E10Rik__chr5	0.125589	0.126161	1.00456	0.118018
4930483O08Rik__chr7	0.125589	0.126161	1.00456	0.118018
Capn9__chr8	0.125589	0.126161	1.00456	0.118018
Cited4__chr4	0.125589	0.126161	1.00456	0.118018
Drp2__chrX	0.125589	0.126161	1.00456	0.118018
Dync1i1__chr6	0.125589	0.126161	1.00456	0.118018
Egr3__chr14	0.125589	0.126161	1.00456	0.118018
Gm15133__chr7	0.125589	0.126161	1.00456	0.118018
Gm9897__chr5	0.125589	0.126161	1.00456	0.118018
Hhla1__chr15	0.125589	0.126161	1.00456	0.118018
Kcns1__chr2	0.125589	0.126161	1.00456	0.118018
Mir1951__chr2	0.125589	0.126161	1.00456	0.118018
Mir337__chr12	0.125589	0.126161	1.00456	0.118018
Npm2__chr14	0.125589	0.126161	1.00456	0.118018
Olfr332__chr11	0.125589	0.126161	1.00456	0.118018
Pdia2__chr17	0.125589	0.126161	1.00456	0.118018
Sned1__chr1	0.125589	0.126161	1.00456	0.118018
Tmem240__chr4	0.125589	0.126161	1.00456	0.118018
Unc79__chr12	0.125589	0.126161	1.00456	0.118018
Adrb1__chr19	0.125589	0.126154	1.0045	0.118018
Ap4m1__chr5	0.125589	0.126154	1.0045	0.118018
Cdkl1__chr12	0.125589	0.126154	1.0045	0.118018
Folr1__chr7	0.125589	0.126154	1.0045	0.118018
Gm11549__chr3	0.125589	0.126154	1.0045	0.118018
Gm21057__chr7	0.125589	0.126154	1.0045	0.118018
Gm8773__chr5	0.125589	0.126154	1.0045	0.118018
LOC100503496__chr11	0.125589	0.126154	1.0045	0.118018
Megf11__chr9	0.125589	0.126154	1.0045	0.118018
Pck1__chr2	0.125589	0.126154	1.0045	0.118018
Rltpr__chr8	0.125589	0.126154	1.0045	0.118018
Tdrd1__chr19	0.125589	0.126154	1.0045	0.118018
Tram2__chr1	0.125589	0.126154	1.0045	0.118018
4930488B22Rik__chr1	0.125589	0.125892	1.00242	0.118018
Actn3__chr19	0.125589	0.125892	1.00242	0.118018
Ccdc153__chr9	0.125589	0.125892	1.00242	0.118018
Frmd3__chr4	0.125589	0.125892	1.00242	0.118018
Gm11110__chr17	0.125589	0.125892	1.00242	0.118018
Gpr18__chr14	0.125589	0.125892	1.00242	0.118018
H2-Q7__chr17	0.125589	0.125892	1.00242	0.118018
Hist1h2ao__chr13	0.125589	0.125892	1.00242	0.118018
Hist1h3i__chr13	0.125589	0.125892	1.00242	0.118018
Hist2h2ac__chr3	0.125589	0.125892	1.00242	0.118018
Kcna7__chr7	0.125589	0.125892	1.00242	0.118018
Pdzd7__chr19	0.125589	0.125892	1.00242	0.118018
Rnls__chr19	0.125589	0.125892	1.00242	0.118018
Zfp663__chr2	0.125589	0.125892	1.00242	0.118018
0610005C13Rik__chr7	0.125589	0.125589	1	0.118018
0610012H03Rik__chr2	0.125589	0.125589	1	0.118018
0610038B21Rik__chr8	0.125589	0.125589	1	0.118018
0610040F04Rik__chr6	0.125589	0.125589	1	0.118018
0610040J01Rik__chr5	0.125589	0.125589	1	0.118018
1110002L01Rik__chr12	0.125589	0.125589	1	0.118018
1110015O18Rik__chr3	0.125589	0.125589	1	0.118018
1110028F11Rik__chr11	0.125589	0.125589	1	0.118018
1110032F04Rik__chr3	0.125589	0.125589	1	0.118018
1110035M17Rik__chr11	0.125589	0.125589	1	0.118018
1190003J15Rik__chr7	0.125589	0.125589	1	0.118018
1190003K10Rik__chr13	0.125589	0.125589	1	0.118018
1190005I06Rik__chr8	0.125589	0.125589	1	0.118018
1300015D01Rik__chr2	0.125589	0.125589	1	0.118018
1300017J02Rik__chr9	0.125589	0.125589	1	0.118018
1300018J18Rik__chr15	0.125589	0.125589	1	0.118018
1500002O10Rik__chr2	0.125589	0.125589	1	0.118018
1500009C09Rik__chr15	0.125589	0.125589	1	0.118018
1500015L24Rik__chr19	0.125589	0.125589	1	0.118018
1500016L03Rik__chr11	0.125589	0.125589	1	0.118018
1500017E21Rik__chr19	0.125589	0.125589	1	0.118018
1600002D24Rik__chr16	0.125589	0.125589	1	0.118018
1600015I10Rik__chr6	0.125589	0.125589	1	0.118018
1600016N20Rik__chr7	0.125589	0.125589	1	0.118018
1600023N17Rik__chr5	0.125589	0.125589	1	0.118018
1600029D21Rik__chr9	0.125589	0.125589	1	0.118018
1700001C19Rik__chr17	0.125589	0.125589	1	0.118018
1700001G11Rik__chr14	0.125589	0.125589	1	0.118018
1700001G17Rik__chr1	0.125589	0.125589	1	0.118018
1700001J03Rik__chr5	0.125589	0.125589	1	0.118018
1700001J11Rik__chr9	0.125589	0.125589	1	0.118018
1700001K23Rik__chr19	0.125589	0.125589	1	0.118018
1700003C15Rik__chr5	0.125589	0.125589	1	0.118018
1700003D09Rik__chr11	0.125589	0.125589	1	0.118018
1700003F17Rik__chr11	0.125589	0.125589	1	0.118018
1700003G18Rik__chr7	0.125589	0.125589	1	0.118018
1700003H04Rik__chr3	0.125589	0.125589	1	0.118018
1700003L19Rik__chr16	0.125589	0.125589	1	0.118018
1700003M02Rik__chr4	0.125589	0.125589	1	0.118018
1700003P14Rik__chr13	0.125589	0.125589	1	0.118018
1700006A11Rik__chr3	0.125589	0.125589	1	0.118018
1700006E09Rik__chr11	0.125589	0.125589	1	0.118018
1700006F04Rik__chr14	0.125589	0.125589	1	0.118018
1700007F19Rik__chr3	0.125589	0.125589	1	0.118018
1700007G11Rik__chr5	0.125589	0.125589	1	0.118018
1700008F21Rik__chr8	0.125589	0.125589	1	0.118018
1700008O03Rik__chr7	0.125589	0.125589	1	0.118018
1700009C05Rik__chr6	0.125589	0.125589	1	0.118018
1700009N14Rik__chr4	0.125589	0.125589	1	0.118018
1700009P17Rik__chr1	0.125589	0.125589	1	0.118018
1700010B08Rik__chr2	0.125589	0.125589	1	0.118018
1700010I14Rik__chr17	0.125589	0.125589	1	0.118018
1700010J16Rik__chr10	0.125589	0.125589	1	0.118018
1700011B04Rik__chr13	0.125589	0.125589	1	0.118018
1700011E24Rik__chr17	0.125589	0.125589	1	0.118018
1700011I03Rik__chr18	0.125589	0.125589	1	0.118018
1700012B07Rik__chr11	0.125589	0.125589	1	0.118018
1700012B09Rik__chr9	0.125589	0.125589	1	0.118018
1700012D14Rik__chr7	0.125589	0.125589	1	0.118018
1700012I11Rik__chr15	0.125589	0.125589	1	0.118018
1700013G23Rik__chr11	0.125589	0.125589	1	0.118018
1700013H16Rik__chrX	0.125589	0.125589	1	0.118018
1700015E13Rik__chr1	0.125589	0.125589	1	0.118018
1700015F17Rik__chr5	0.125589	0.125589	1	0.118018
1700016C15Rik__chr1	0.125589	0.125589	1	0.118018
1700016G22Rik__chr13	0.125589	0.125589	1	0.118018
1700016K19Rik__chr11	0.125589	0.125589	1	0.118018
1700016L04Rik__chr10	0.125589	0.125589	1	0.118018
1700016L21Rik__chr1	0.125589	0.125589	1	0.118018
1700017D01Rik__chr19	0.125589	0.125589	1	0.118018
1700017G19Rik__chr3	0.125589	0.125589	1	0.118018
1700017J07Rik__chr2	0.125589	0.125589	1	0.118018
1700017N19Rik__chr10	0.125589	0.125589	1	0.118018
1700018A04Rik__chr13	0.125589	0.125589	1	0.118018
1700018B08Rik__chr8	0.125589	0.125589	1	0.118018
1700018B24Rik__chr3	0.125589	0.125589	1	0.118018
1700018C11Rik__chr4	0.125589	0.125589	1	0.118018
1700019A02Rik__chr1	0.125589	0.125589	1	0.118018
1700019B21Rik__chrX	0.125589	0.125589	1	0.118018
1700019E08Rik__chr2	0.125589	0.125589	1	0.118018
1700019G17Rik__chr6	0.125589	0.125589	1	0.118018
1700019G24Rik__chr6	0.125589	0.125589	1	0.118018
1700019L03Rik__chr2	0.125589	0.125589	1	0.118018
1700019M22Rik__chr12	0.125589	0.125589	1	0.118018
1700019N19Rik__chr19	0.125589	0.125589	1	0.118018
1700020G17Rik__chr10	0.125589	0.125589	1	0.118018
1700020L24Rik__chr11	0.125589	0.125589	1	0.118018
1700020M21Rik__chr9	0.125589	0.125589	1	0.118018
1700021F07Rik__chr2	0.125589	0.125589	1	0.118018
1700021N21Rik__chr4	0.125589	0.125589	1	0.118018
1700022A22Rik__chr15	0.125589	0.125589	1	0.118018
1700022E09Rik__chr16	0.125589	0.125589	1	0.118018
1700022I11Rik__chr4	0.125589	0.125589	1	0.118018
1700023C21Rik__chr11	0.125589	0.125589	1	0.118018
1700023E05Rik__chr5	0.125589	0.125589	1	0.118018
1700023F02Rik__chr10	0.125589	0.125589	1	0.118018
1700023F06Rik__chr11	0.125589	0.125589	1	0.118018
1700024G13Rik__chr14	0.125589	0.125589	1	0.118018
1700024P16Rik__chr4	0.125589	0.125589	1	0.118018
1700025B11Rik__chr15	0.125589	0.125589	1	0.118018
1700025F22Rik__chr19	0.125589	0.125589	1	0.118018
1700025K24Rik__chr17	0.125589	0.125589	1	0.118018
1700025M24Rik__chr5	0.125589	0.125589	1	0.118018
1700026D08Rik__chr7	0.125589	0.125589	1	0.118018
1700026L06Rik__chr2	0.125589	0.125589	1	0.118018
1700027F09Rik__chr5	0.125589	0.125589	1	0.118018
1700027I24Rik__chr9	0.125589	0.125589	1	0.118018
1700028B04Rik__chr7	0.125589	0.125589	1	0.118018
1700028D13Rik__chr5	0.125589	0.125589	1	0.118018
1700028K03Rik__chr5	0.125589	0.125589	1	0.118018
1700028M03Rik__chr3	0.125589	0.125589	1	0.118018
1700028P14Rik__chr19	0.125589	0.125589	1	0.118018
1700029B22Rik__chr7	0.125589	0.125589	1	0.118018
1700029M20Rik__chr4	0.125589	0.125589	1	0.118018
1700030F18Rik__chr15	0.125589	0.125589	1	0.118018
1700030L20Rik__chr3	0.125589	0.125589	1	0.118018
1700030M09Rik__chr8	0.125589	0.125589	1	0.118018
1700030N03Rik__chr19	0.125589	0.125589	1	0.118018
1700030O20Rik__chr10	0.125589	0.125589	1	0.118018
1700031A10Rik__chr17	0.125589	0.125589	1	0.118018
1700031F05Rik__chrX	0.125589	0.125589	1	0.118018
1700031M16Rik__chr15	0.125589	0.125589	1	0.118018
1700031P21Rik__chr12	0.125589	0.125589	1	0.118018
1700034E13Rik__chr18	0.125589	0.125589	1	0.118018
1700034F02Rik__chr11	0.125589	0.125589	1	0.118018
1700034I23Rik__chr3	0.125589	0.125589	1	0.118018
1700034J05Rik__chr6	0.125589	0.125589	1	0.118018
1700034K08Rik__chr9	0.125589	0.125589	1	0.118018
1700034P13Rik__chr1	0.125589	0.125589	1	0.118018
1700036G14Rik__chr3	0.125589	0.125589	1	0.118018
1700039E15Rik__chr7	0.125589	0.125589	1	0.118018
1700039E22Rik__chr19	0.125589	0.125589	1	0.118018
1700040L02Rik__chr10	0.125589	0.125589	1	0.118018
1700041M19Rik__chr16	0.125589	0.125589	1	0.118018
1700042B14Rik__chrX	0.125589	0.125589	1	0.118018
1700042G15Rik__chr4	0.125589	0.125589	1	0.118018
1700042O10Rik__chr11	0.125589	0.125589	1	0.118018
1700044C05Rik__chr14	0.125589	0.125589	1	0.118018
1700045H11Rik__chr4	0.125589	0.125589	1	0.118018
1700045I19Rik__chrX	0.125589	0.125589	1	0.118018
1700046C09Rik__chr11	0.125589	0.125589	1	0.118018
1700047L14Rik__chr5	0.125589	0.125589	1	0.118018
1700048M11Rik__chr16	0.125589	0.125589	1	0.118018
1700052I22Rik__chr12	0.125589	0.125589	1	0.118018
1700054A03Rik__chr19	0.125589	0.125589	1	0.118018
1700054M17Rik__chr2	0.125589	0.125589	1	0.118018
1700057H15Rik__chr4	0.125589	0.125589	1	0.118018
1700060C16Rik__chr6	0.125589	0.125589	1	0.118018
1700060C20Rik__chr2	0.125589	0.125589	1	0.118018
1700061F12Rik__chr2	0.125589	0.125589	1	0.118018
1700061I17Rik__chr3	0.125589	0.125589	1	0.118018
1700063A18Rik__chr1	0.125589	0.125589	1	0.118018
1700064J06Rik__chr10	0.125589	0.125589	1	0.118018
1700065D16Rik__chr9	0.125589	0.125589	1	0.118018
1700065I17Rik__chr18	0.125589	0.125589	1	0.118018
1700065J11Rik__chr6	0.125589	0.125589	1	0.118018
1700065O20Rik__chr18	0.125589	0.125589	1	0.118018
1700066B17Rik__chr1	0.125589	0.125589	1	0.118018
1700066N21Rik__chr5	0.125589	0.125589	1	0.118018
1700067K01Rik__chr8	0.125589	0.125589	1	0.118018
1700074H08Rik__chr13	0.125589	0.125589	1	0.118018
1700074P13Rik__chr6	0.125589	0.125589	1	0.118018
1700080E11Rik__chr9	0.125589	0.125589	1	0.118018
1700080N15Rik__chr2	0.125589	0.125589	1	0.118018
1700081H22Rik__chr7	0.125589	0.125589	1	0.118018
1700084C01Rik__chr1	0.125589	0.125589	1	0.118018
1700084F23Rik__chr13	0.125589	0.125589	1	0.118018
1700085B03Rik__chr5	0.125589	0.125589	1	0.118018
1700085C21Rik__chr12	0.125589	0.125589	1	0.118018
1700092E19Rik__chr13	0.125589	0.125589	1	0.118018
1700092K14Rik__chr11	0.125589	0.125589	1	0.118018
1700092M07Rik__chr19	0.125589	0.125589	1	0.118018
1700093K21Rik__chr11	0.125589	0.125589	1	0.118018
1700094J05Rik__chr10	0.125589	0.125589	1	0.118018
1700097N02Rik__chr17	0.125589	0.125589	1	0.118018
1700101E01Rik__chr2	0.125589	0.125589	1	0.118018
1700101I11Rik__chr6	0.125589	0.125589	1	0.118018
1700104A03Rik__chr9	0.125589	0.125589	1	0.118018
1700105P06Rik__chr19	0.125589	0.125589	1	0.118018
1700108F19Rik__chr14	0.125589	0.125589	1	0.118018
1700108J01Rik__chr14	0.125589	0.125589	1	0.118018
1700109G14Rik__chr14	0.125589	0.125589	1	0.118018
1700109G15Rik__chr11	0.125589	0.125589	1	0.118018
1700109H08Rik__chr5	0.125589	0.125589	1	0.118018
1700110C19Rik__chr17	0.125589	0.125589	1	0.118018
1700110M21Rik__chr14	0.125589	0.125589	1	0.118018
1700111N16Rik__chrX	0.125589	0.125589	1	0.118018
1700112E06Rik__chr14	0.125589	0.125589	1	0.118018
1700112H15Rik__chr1	0.125589	0.125589	1	0.118018
1700112J05Rik__chr5	0.125589	0.125589	1	0.118018
1700113H08Rik__chr10	0.125589	0.125589	1	0.118018
1700119H24Rik__chr16	0.125589	0.125589	1	0.118018
1700120E14Rik__chr18	0.125589	0.125589	1	0.118018
1700120G07Rik__chr7	0.125589	0.125589	1	0.118018
1700121N20Rik__chr12	0.125589	0.125589	1	0.118018
1700122O11Rik__chr17	0.125589	0.125589	1	0.118018
1700123K08Rik__chr5	0.125589	0.125589	1	0.118018
1700123L14Rik__chr6	0.125589	0.125589	1	0.118018
1700125G02Rik__chr4	0.125589	0.125589	1	0.118018
1700125G22Rik__chr3	0.125589	0.125589	1	0.118018
1700125H20Rik__chr11	0.125589	0.125589	1	0.118018
1700128A07Rik__chr14	0.125589	0.125589	1	0.118018
1700129C05Rik__chr14	0.125589	0.125589	1	0.118018
1810007C17Rik__chr12	0.125589	0.125589	1	0.118018
1810010D01Rik__chr7	0.125589	0.125589	1	0.118018
1810012K16Rik__chr8	0.125589	0.125589	1	0.118018
1810018F18Rik__chr19	0.125589	0.125589	1	0.118018
1810019D21Rik__chr8	0.125589	0.125589	1	0.118018
1810019J16Rik__chr4	0.125589	0.125589	1	0.118018
1810020O05Rik__chr6	0.125589	0.125589	1	0.118018
1810035I16Rik__chr4	0.125589	0.125589	1	0.118018
1810046K07Rik__chr9	0.125589	0.125589	1	0.118018
1810053B23Rik__chr16	0.125589	0.125589	1	0.118018
1810062O18Rik__chr14	0.125589	0.125589	1	0.118018
2010001E11Rik__chr10	0.125589	0.125589	1	0.118018
2010003K11Rik__chr19	0.125589	0.125589	1	0.118018
2010009K17Rik__chr2	0.125589	0.125589	1	0.118018
2010010A06Rik__chr18	0.125589	0.125589	1	0.118018
2010016I18Rik__chr3	0.125589	0.125589	1	0.118018
2010106E10Rik__chrX	0.125589	0.125589	1	0.118018
2010107G23Rik__chr10	0.125589	0.125589	1	0.118018
2010300C02Rik__chr1	0.125589	0.125589	1	0.118018
2010308F09Rik__chrX	0.125589	0.125589	1	0.118018
2200002J24Rik__chr7	0.125589	0.125589	1	0.118018
2210010C04Rik__chr6	0.125589	0.125589	1	0.118018
2210404O07Rik__chr10	0.125589	0.125589	1	0.118018
2210409E12Rik__chr11	0.125589	0.125589	1	0.118018
2210414B05Rik__chr4	0.125589	0.125589	1	0.118018
2210416O15Rik__chr11	0.125589	0.125589	1	0.118018
2210420H20Rik__chr18	0.125589	0.125589	1	0.118018
2300002M23Rik__chr17	0.125589	0.125589	1	0.118018
2300003K06Rik__chr11	0.125589	0.125589	1	0.118018
2300005B03Rik__chr15	0.125589	0.125589	1	0.118018
2310001K24Rik__chr2	0.125589	0.125589	1	0.118018
2310002D06Rik__chr12	0.125589	0.125589	1	0.118018
2310005A03Rik__chr2	0.125589	0.125589	1	0.118018
2310005E17Rik__chr13	0.125589	0.125589	1	0.118018
2310015B20Rik__chr10	0.125589	0.125589	1	0.118018
2310016D03Rik__chr12	0.125589	0.125589	1	0.118018
2310020H05Rik__chr13	0.125589	0.125589	1	0.118018
2310034C09Rik__chr16	0.125589	0.125589	1	0.118018
2310042E22Rik__chr16	0.125589	0.125589	1	0.118018
2310043O21Rik__chr15	0.125589	0.125589	1	0.118018
2310050B05Rik__chr10	0.125589	0.125589	1	0.118018
2310057J18Rik__chr10	0.125589	0.125589	1	0.118018
2310061N02Rik__chr16	0.125589	0.125589	1	0.118018
2310065F04Rik__chr11	0.125589	0.125589	1	0.118018
2310069B03Rik__chr6	0.125589	0.125589	1	0.118018
2310069G16Rik__chr15	0.125589	0.125589	1	0.118018
2410017I17Rik__chr17	0.125589	0.125589	1	0.118018
2410114N07Rik__chr4	0.125589	0.125589	1	0.118018
2410133F24Rik__chr9	0.125589	0.125589	1	0.118018
2410137F16Rik__chr5	0.125589	0.125589	1	0.118018
2410137M14Rik__chr17	0.125589	0.125589	1	0.118018
2410141K09Rik__chr13	0.125589	0.125589	1	0.118018
2510003D18Rik__chr3	0.125589	0.125589	1	0.118018
2610017I09Rik__chr1	0.125589	0.125589	1	0.118018
2610027K06Rik__chr11	0.125589	0.125589	1	0.118018
2610028E06Rik__chr4	0.125589	0.125589	1	0.118018
2610028H24Rik__chr10	0.125589	0.125589	1	0.118018
2610034M16Rik__chr17	0.125589	0.125589	1	0.118018
2610035F20Rik__chr14	0.125589	0.125589	1	0.118018
2610100L16Rik__chr3	0.125589	0.125589	1	0.118018
2610203C22Rik__chr1	0.125589	0.125589	1	0.118018
2610206C17Rik__chr7	0.125589	0.125589	1	0.118018
2610316D01Rik__chr3	0.125589	0.125589	1	0.118018
2610528A11Rik__chr14	0.125589	0.125589	1	0.118018
2700046A07Rik__chr18	0.125589	0.125589	1	0.118018
2700069I18Rik__chr3	0.125589	0.125589	1	0.118018
2700081L22Rik__chr4	0.125589	0.125589	1	0.118018
2700086A05Rik__chr6	0.125589	0.125589	1	0.118018
2810007J24Rik__chr7	0.125589	0.125589	1	0.118018
2810011L19Rik__chr12	0.125589	0.125589	1	0.118018
2810032G03Rik__chr12	0.125589	0.125589	1	0.118018
2810404M03Rik__chr8	0.125589	0.125589	1	0.118018
2810405F15Rik__chr2	0.125589	0.125589	1	0.118018
2810408A11Rik__chr11	0.125589	0.125589	1	0.118018
2810410L24Rik__chr11	0.125589	0.125589	1	0.118018
2810459M11Rik__chr1	0.125589	0.125589	1	0.118018
2810471M01Rik__chr11	0.125589	0.125589	1	0.118018
2900011O08Rik__chr16	0.125589	0.125589	1	0.118018
2900052N01Rik__chr9	0.125589	0.125589	1	0.118018
2900055J20Rik__chr18	0.125589	0.125589	1	0.118018
2900079G21Rik__chr9	0.125589	0.125589	1	0.118018
3010033K07Rik__chr8	0.125589	0.125589	1	0.118018
3100003L05Rik__chr7	0.125589	0.125589	1	0.118018
3110009F21Rik__chr12	0.125589	0.125589	1	0.118018
3110015C05Rik__chr13	0.125589	0.125589	1	0.118018
3110035E14Rik__chr1	0.125589	0.125589	1	0.118018
3110039I08Rik__chr9	0.125589	0.125589	1	0.118018
3110039M20Rik__chr12	0.125589	0.125589	1	0.118018
3110045C21Rik__chr1	0.125589	0.125589	1	0.118018
3110047P20Rik__chr5	0.125589	0.125589	1	0.118018
3110082J24Rik__chr5	0.125589	0.125589	1	0.118018
3110099E03Rik__chr2	0.125589	0.125589	1	0.118018
3632454L22Rik__chrX	0.125589	0.125589	1	0.118018
3830403N18Rik__chrX	0.125589	0.125589	1	0.118018
3830417A13Rik__chrX	0.125589	0.125589	1	0.118018
4632427E13Rik__chr7	0.125589	0.125589	1	0.118018
4632428C04Rik__chr16	0.125589	0.125589	1	0.118018
4732456N10Rik__chr15	0.125589	0.125589	1	0.118018
4732490B19Rik__chr11	0.125589	0.125589	1	0.118018
4833423E24Rik__chr2	0.125589	0.125589	1	0.118018
4833424O15Rik__chr3	0.125589	0.125589	1	0.118018
4833428L15Rik__chr9	0.125589	0.125589	1	0.118018
4921501E09Rik__chr17	0.125589	0.125589	1	0.118018
4921504E06Rik__chr2	0.125589	0.125589	1	0.118018
4921506M07Rik__chr12	0.125589	0.125589	1	0.118018
4921507L20Rik__chr2	0.125589	0.125589	1	0.118018
4921507P07Rik__chr6	0.125589	0.125589	1	0.118018
4921508D12Rik__chr2	0.125589	0.125589	1	0.118018
4921509C19Rik__chr2	0.125589	0.125589	1	0.118018
4921509O07Rik__chr13	0.125589	0.125589	1	0.118018
4921511C10Rik__chr3	0.125589	0.125589	1	0.118018
4921511C20Rik__chrX	0.125589	0.125589	1	0.118018
4921511H03Rik__chr5	0.125589	0.125589	1	0.118018
4921511I17Rik__chr12	0.125589	0.125589	1	0.118018
4921517D22Rik__chr13	0.125589	0.125589	1	0.118018
4921524L21Rik__chr18	0.125589	0.125589	1	0.118018
4921525O09Rik__chr13	0.125589	0.125589	1	0.118018
4921530L21Rik__chr14	0.125589	0.125589	1	0.118018
4921533I20Rik__chr18	0.125589	0.125589	1	0.118018
4921539E11Rik__chr4	0.125589	0.125589	1	0.118018
4922501L14Rik__chr3	0.125589	0.125589	1	0.118018
4922502D21Rik__chr6	0.125589	0.125589	1	0.118018
4922502N22Rik__chr6	0.125589	0.125589	1	0.118018
4922505E12Rik__chr1	0.125589	0.125589	1	0.118018
4930401C15Rik__chr10	0.125589	0.125589	1	0.118018
4930402F06Rik__chr2	0.125589	0.125589	1	0.118018
4930402F11Rik__chr7	0.125589	0.125589	1	0.118018
4930402K13Rik__chrX	0.125589	0.125589	1	0.118018
4930404A05Rik__chr16	0.125589	0.125589	1	0.118018
4930404A10Rik__chr11	0.125589	0.125589	1	0.118018
4930404I05Rik__chr16	0.125589	0.125589	1	0.118018
4930404N11Rik__chr10	0.125589	0.125589	1	0.118018
4930405A10Rik__chr14	0.125589	0.125589	1	0.118018
4930405A21Rik__chr2	0.125589	0.125589	1	0.118018
4930405J17Rik__chr10	0.125589	0.125589	1	0.118018
4930405P13Rik__chr11	0.125589	0.125589	1	0.118018
4930406D18Rik__chr3	0.125589	0.125589	1	0.118018
4930407I10Rik__chr15	0.125589	0.125589	1	0.118018
4930408F14Rik__chrX	0.125589	0.125589	1	0.118018
4930412B13Rik__chr2	0.125589	0.125589	1	0.118018
4930412C18Rik__chr4	0.125589	0.125589	1	0.118018
4930412O13Rik__chr2	0.125589	0.125589	1	0.118018
4930413G21Rik__chr7	0.125589	0.125589	1	0.118018
4930413M19Rik__chr14	0.125589	0.125589	1	0.118018
4930414N06Rik__chr19	0.125589	0.125589	1	0.118018
4930415F15Rik__chr11	0.125589	0.125589	1	0.118018
4930417O13Rik__chr6	0.125589	0.125589	1	0.118018
4930419G24Rik__chr3	0.125589	0.125589	1	0.118018
4930423M02Rik__chr4	0.125589	0.125589	1	0.118018
4930425K10Rik__chr5	0.125589	0.125589	1	0.118018
4930425O10Rik__chr3	0.125589	0.125589	1	0.118018
4930426D05Rik__chr18	0.125589	0.125589	1	0.118018
4930428E07Rik__chr12	0.125589	0.125589	1	0.118018
4930428O21Rik__chr5	0.125589	0.125589	1	0.118018
4930429D17Rik__chr5	0.125589	0.125589	1	0.118018
4930430A15Rik__chr2	0.125589	0.125589	1	0.118018
4930430F21Rik__chr15	0.125589	0.125589	1	0.118018
4930432K09Rik__chr5	0.125589	0.125589	1	0.118018
4930433B08Rik__chr3	0.125589	0.125589	1	0.118018
4930433I11Rik__chr7	0.125589	0.125589	1	0.118018
4930434J06Rik__chr14	0.125589	0.125589	1	0.118018
4930435E12Rik__chr16	0.125589	0.125589	1	0.118018
4930438E09Rik__chr14	0.125589	0.125589	1	0.118018
4930440C22Rik__chr1	0.125589	0.125589	1	0.118018
4930441J16Rik__chr2	0.125589	0.125589	1	0.118018
4930441O14Rik__chr13	0.125589	0.125589	1	0.118018
4930442L01Rik__chr3	0.125589	0.125589	1	0.118018
4930443O20Rik__chr2	0.125589	0.125589	1	0.118018
4930444F02Rik__chr10	0.125589	0.125589	1	0.118018
4930444G20Rik__chr10	0.125589	0.125589	1	0.118018
4930444M15Rik__chr14	0.125589	0.125589	1	0.118018
4930444P10Rik__chr1	0.125589	0.125589	1	0.118018
4930447K03Rik__chr13	0.125589	0.125589	1	0.118018
4930448F12Rik__chr13	0.125589	0.125589	1	0.118018
4930448H16Rik__chr5	0.125589	0.125589	1	0.118018
4930448I06Rik__chr1	0.125589	0.125589	1	0.118018
4930448I18Rik__chr5	0.125589	0.125589	1	0.118018
4930449E01Rik__chr14	0.125589	0.125589	1	0.118018
4930449E18Rik__chr19	0.125589	0.125589	1	0.118018
4930452B06Rik__chr14	0.125589	0.125589	1	0.118018
4930452G13Rik__chr14	0.125589	0.125589	1	0.118018
4930452N14Rik__chr1	0.125589	0.125589	1	0.118018
4930453H23Rik__chrX	0.125589	0.125589	1	0.118018
4930453L07Rik__chr8	0.125589	0.125589	1	0.118018
4930455D15Rik__chr18	0.125589	0.125589	1	0.118018
4930455J16Rik__chr13	0.125589	0.125589	1	0.118018
4930456L15Rik__chr4	0.125589	0.125589	1	0.118018
4930465A12Rik__chr4	0.125589	0.125589	1	0.118018
4930465M20Rik__chr12	0.125589	0.125589	1	0.118018
4930467D21Rik__chr5	0.125589	0.125589	1	0.118018
4930467E23Rik__chr8	0.125589	0.125589	1	0.118018
4930467K11Rik__chr10	0.125589	0.125589	1	0.118018
4930469G21Rik__chr1	0.125589	0.125589	1	0.118018
4930470P17Rik__chr2	0.125589	0.125589	1	0.118018
4930471G03Rik__chr18	0.125589	0.125589	1	0.118018
4930471I20Rik__chr2	0.125589	0.125589	1	0.118018
4930473O22Rik__chr10	0.125589	0.125589	1	0.118018
4930474H20Rik__chr14	0.125589	0.125589	1	0.118018
4930474M22Rik__chr17	0.125589	0.125589	1	0.118018
4930474N05Rik__chr14	0.125589	0.125589	1	0.118018
4930474N09Rik__chr12	0.125589	0.125589	1	0.118018
4930478P22Rik__chr5	0.125589	0.125589	1	0.118018
4930479D17Rik__chr6	0.125589	0.125589	1	0.118018
4930479M11Rik__chr7	0.125589	0.125589	1	0.118018
4930480K15Rik__chr17	0.125589	0.125589	1	0.118018
4930480M12Rik__chr12	0.125589	0.125589	1	0.118018
4930486F22Rik__chr10	0.125589	0.125589	1	0.118018
4930486I03Rik__chr1	0.125589	0.125589	1	0.118018
4930487H11Rik__chr1	0.125589	0.125589	1	0.118018
4930488L21Rik__chr8	0.125589	0.125589	1	0.118018
4930500F04Rik__chr5	0.125589	0.125589	1	0.118018
4930500L23Rik__chr5	0.125589	0.125589	1	0.118018
4930502E09Rik__chr11	0.125589	0.125589	1	0.118018
4930502E18Rik__chrX	0.125589	0.125589	1	0.118018
4930503E14Rik__chr14	0.125589	0.125589	1	0.118018
4930505G20Rik__chr14	0.125589	0.125589	1	0.118018
4930507D05Rik__chr10	0.125589	0.125589	1	0.118018
4930509E16Rik__chr9	0.125589	0.125589	1	0.118018
4930509J09Rik__chr3	0.125589	0.125589	1	0.118018
4930509K18Rik__chr4	0.125589	0.125589	1	0.118018
4930511A02Rik__chr12	0.125589	0.125589	1	0.118018
4930511E03Rik__chr6	0.125589	0.125589	1	0.118018
4930513D17Rik__chr5	0.125589	0.125589	1	0.118018
4930513N10Rik__chr8	0.125589	0.125589	1	0.118018
4930515B02Rik__chr4	0.125589	0.125589	1	0.118018
4930515L03Rik__chr2	0.125589	0.125589	1	0.118018
4930515L19Rik__chrX	0.125589	0.125589	1	0.118018
4930517E11Rik__chr2	0.125589	0.125589	1	0.118018
4930518P08Rik__chr13	0.125589	0.125589	1	0.118018
4930519D14Rik__chr13	0.125589	0.125589	1	0.118018
4930519F16Rik__chrX	0.125589	0.125589	1	0.118018
4930519F24Rik__chr9	0.125589	0.125589	1	0.118018
4930519G04Rik__chr5	0.125589	0.125589	1	0.118018
4930519H02Rik__chr5	0.125589	0.125589	1	0.118018
4930520O04Rik__chr9	0.125589	0.125589	1	0.118018
4930521E06Rik__chr1	0.125589	0.125589	1	0.118018
4930522H14Rik__chr4	0.125589	0.125589	1	0.118018
4930522O17Rik__chr4	0.125589	0.125589	1	0.118018
4930523O13Rik__chr15	0.125589	0.125589	1	0.118018
4930524C18Rik__chr14	0.125589	0.125589	1	0.118018
4930524N10Rik__chrX	0.125589	0.125589	1	0.118018
4930524O05Rik__chr19	0.125589	0.125589	1	0.118018
4930524O08Rik__chr9	0.125589	0.125589	1	0.118018
4930525D18Rik__chr9	0.125589	0.125589	1	0.118018
4930525G20Rik__chr13	0.125589	0.125589	1	0.118018
4930525M21Rik__chrX	0.125589	0.125589	1	0.118018
4930526D03Rik__chr2	0.125589	0.125589	1	0.118018
4930527F14Rik__chr14	0.125589	0.125589	1	0.118018
4930527G23Rik__chr18	0.125589	0.125589	1	0.118018
4930528P14Rik__chr2	0.125589	0.125589	1	0.118018
4930529C04Rik__chr3	0.125589	0.125589	1	0.118018
4930529K09Rik__chr14	0.125589	0.125589	1	0.118018
4930529L06Rik__chr16	0.125589	0.125589	1	0.118018
4930529M08Rik__chr2	0.125589	0.125589	1	0.118018
4930539C22Rik__chr3	0.125589	0.125589	1	0.118018
4930539J05Rik__chr3	0.125589	0.125589	1	0.118018
4930539M17Rik__chr3	0.125589	0.125589	1	0.118018
4930539N22Rik__chr3	0.125589	0.125589	1	0.118018
4930540M03Rik__chr9	0.125589	0.125589	1	0.118018
4930542C21Rik__chr16	0.125589	0.125589	1	0.118018
4930542D17Rik__chr16	0.125589	0.125589	1	0.118018
4930543E12Rik__chr7	0.125589	0.125589	1	0.118018
4930544G11Rik__chr6	0.125589	0.125589	1	0.118018
4930545E07Rik__chr18	0.125589	0.125589	1	0.118018
4930545L23Rik__chr2	0.125589	0.125589	1	0.118018
4930546C10Rik__chr18	0.125589	0.125589	1	0.118018
4930546K05Rik__chr9	0.125589	0.125589	1	0.118018
4930547C10Rik__chr4	0.125589	0.125589	1	0.118018
4930547E08Rik__chr2	0.125589	0.125589	1	0.118018
4930547E14Rik__chr16	0.125589	0.125589	1	0.118018
4930548G14Rik__chr15	0.125589	0.125589	1	0.118018
4930548J01Rik__chr17	0.125589	0.125589	1	0.118018
4930548K13Rik__chr4	0.125589	0.125589	1	0.118018
4930549C01Rik__chr4	0.125589	0.125589	1	0.118018
4930549G23Rik__chr18	0.125589	0.125589	1	0.118018
4930550C14Rik__chr9	0.125589	0.125589	1	0.118018
4930550L24Rik__chrX	0.125589	0.125589	1	0.118018
4930552N02Rik__chr4	0.125589	0.125589	1	0.118018
4930552P12Rik__chr19	0.125589	0.125589	1	0.118018
4930553E22Rik__chr16	0.125589	0.125589	1	0.118018
4930554C24Rik__chr9	0.125589	0.125589	1	0.118018
4930555B11Rik__chr2	0.125589	0.125589	1	0.118018
4930555G01Rik__chr14	0.125589	0.125589	1	0.118018
4930556C24Rik__chr16	0.125589	0.125589	1	0.118018
4930556G01Rik__chr4	0.125589	0.125589	1	0.118018
4930557J02Rik__chr5	0.125589	0.125589	1	0.118018
4930558K02Rik__chr1	0.125589	0.125589	1	0.118018
4930562C15Rik__chr16	0.125589	0.125589	1	0.118018
4930563D23Rik__chr16	0.125589	0.125589	1	0.118018
4930563E18Rik__chr18	0.125589	0.125589	1	0.118018
4930563F08Rik__chr5	0.125589	0.125589	1	0.118018
4930563M20Rik__chr8	0.125589	0.125589	1	0.118018
4930564B18Rik__chr14	0.125589	0.125589	1	0.118018
4930564C03Rik__chr17	0.125589	0.125589	1	0.118018
4930564G21Rik__chr10	0.125589	0.125589	1	0.118018
4930564K09Rik__chr3	0.125589	0.125589	1	0.118018
4930565D16Rik__chr3	0.125589	0.125589	1	0.118018
4930565N06Rik__chr16	0.125589	0.125589	1	0.118018
4930567J20Rik__chr16	0.125589	0.125589	1	0.118018
4930567K20Rik__chr10	0.125589	0.125589	1	0.118018
4930568D16Rik__chr2	0.125589	0.125589	1	0.118018
4930568G15Rik__chr1	0.125589	0.125589	1	0.118018
4930568K20Rik__chr5	0.125589	0.125589	1	0.118018
4930571K23Rik__chr7	0.125589	0.125589	1	0.118018
4930573O16Rik__chr2	0.125589	0.125589	1	0.118018
4930578N18Rik__chr16	0.125589	0.125589	1	0.118018
4930579F01Rik__chr3	0.125589	0.125589	1	0.118018
4930583K01Rik__chr7	0.125589	0.125589	1	0.118018
4930584F24Rik__chr5	0.125589	0.125589	1	0.118018
4930590J08Rik__chr6	0.125589	0.125589	1	0.118018
4930590L20Rik__chr1	0.125589	0.125589	1	0.118018
4930592A05Rik__chr15	0.125589	0.125589	1	0.118018
4930592I03Rik__chr18	0.125589	0.125589	1	0.118018
4930593A02Rik__chr3	0.125589	0.125589	1	0.118018
4930595M18Rik__chrX	0.125589	0.125589	1	0.118018
4930596M17Rik__chr9	0.125589	0.125589	1	0.118018
4930597G03Rik__chr14	0.125589	0.125589	1	0.118018
4930599N23Rik__chr6	0.125589	0.125589	1	0.118018
4931403E22Rik__chr19	0.125589	0.125589	1	0.118018
4931403G20Rik__chr12	0.125589	0.125589	1	0.118018
4931408C20Rik__chr1	0.125589	0.125589	1	0.118018
4931417E11Rik__chr6	0.125589	0.125589	1	0.118018
4931429I11Rik__chr9	0.125589	0.125589	1	0.118018
4931429P17Rik__chr13	0.125589	0.125589	1	0.118018
4931431C16Rik__chr5	0.125589	0.125589	1	0.118018
4931431F19Rik__chr7	0.125589	0.125589	1	0.118018
4931440J10Rik__chr14	0.125589	0.125589	1	0.118018
4931440L10Rik__chr1	0.125589	0.125589	1	0.118018
4931440P22Rik__chr3	0.125589	0.125589	1	0.118018
4932412D23Rik__chr16	0.125589	0.125589	1	0.118018
4932413F04Rik__chr9	0.125589	0.125589	1	0.118018
4932414J04Rik__chr11	0.125589	0.125589	1	0.118018
4932415M13Rik__chr17	0.125589	0.125589	1	0.118018
4932418E24Rik__chr2	0.125589	0.125589	1	0.118018
4932429P05Rik__chrX	0.125589	0.125589	1	0.118018
4932438H23Rik__chr16	0.125589	0.125589	1	0.118018
4932443I19Rik__chr8	0.125589	0.125589	1	0.118018
4932702P03Rik__chr13	0.125589	0.125589	1	0.118018
4933400B14Rik__chr17	0.125589	0.125589	1	0.118018
4933400C23Rik__chr9	0.125589	0.125589	1	0.118018
4933400F21Rik__chr1	0.125589	0.125589	1	0.118018
4933401B06Rik__chrX	0.125589	0.125589	1	0.118018
4933401H06Rik__chr3	0.125589	0.125589	1	0.118018
4933401P06Rik__chr5	0.125589	0.125589	1	0.118018
4933402C06Rik__chr7	0.125589	0.125589	1	0.118018
4933402J15Rik__chr14	0.125589	0.125589	1	0.118018
4933402P03Rik__chr11	0.125589	0.125589	1	0.118018
4933404G15Rik__chr16	0.125589	0.125589	1	0.118018
4933406G16Rik__chr11	0.125589	0.125589	1	0.118018
4933406I18Rik__chr7	0.125589	0.125589	1	0.118018
4933406J08Rik__chr2	0.125589	0.125589	1	0.118018
4933406J10Rik__chr7	0.125589	0.125589	1	0.118018
4933406K04Rik__chr12	0.125589	0.125589	1	0.118018
4933406M09Rik__chr1	0.125589	0.125589	1	0.118018
4933407G14Rik__chr10	0.125589	0.125589	1	0.118018
4933407I05Rik__chr9	0.125589	0.125589	1	0.118018
4933407L21Rik__chr1	0.125589	0.125589	1	0.118018
4933408J17Rik__chr10	0.125589	0.125589	1	0.118018
4933408N05Rik__chr8	0.125589	0.125589	1	0.118018
4933409G03Rik__chr2	0.125589	0.125589	1	0.118018
4933411E08Rik__chr10	0.125589	0.125589	1	0.118018
4933411K16Rik__chr19	0.125589	0.125589	1	0.118018
4933412O06Rik__chr13	0.125589	0.125589	1	0.118018
4933416C03Rik__chr10	0.125589	0.125589	1	0.118018
4933416M06Rik__chr13	0.125589	0.125589	1	0.118018
4933416M07Rik__chr8	0.125589	0.125589	1	0.118018
4933417A18Rik__chr13	0.125589	0.125589	1	0.118018
4933417E11Rik__chr1	0.125589	0.125589	1	0.118018
4933422A05Rik__chr9	0.125589	0.125589	1	0.118018
4933424G05Rik__chr18	0.125589	0.125589	1	0.118018
4933424G06Rik__chr1	0.125589	0.125589	1	0.118018
4933425B07Rik__chr14	0.125589	0.125589	1	0.118018
4933425H06Rik__chr6	0.125589	0.125589	1	0.118018
4933425L06Rik__chr13	0.125589	0.125589	1	0.118018
4933427E13Rik__chr11	0.125589	0.125589	1	0.118018
4933427G17Rik__chr7	0.125589	0.125589	1	0.118018
4933427I22Rik__chr4	0.125589	0.125589	1	0.118018
4933428C19Rik__chr4	0.125589	0.125589	1	0.118018
4933429O19Rik__chr14	0.125589	0.125589	1	0.118018
4933430M04Rik__chr11	0.125589	0.125589	1	0.118018
4933430N04Rik__chr8	0.125589	0.125589	1	0.118018
4933431G14Rik__chr6	0.125589	0.125589	1	0.118018
4933432I03Rik__chr14	0.125589	0.125589	1	0.118018
4933432I09Rik__chr16	0.125589	0.125589	1	0.118018
4933433F19Rik__chr8	0.125589	0.125589	1	0.118018
4933433G15Rik__chr9	0.125589	0.125589	1	0.118018
4933433H22Rik__chr17	0.125589	0.125589	1	0.118018
4933436I01Rik__chrX	0.125589	0.125589	1	0.118018
4933438B17Rik__chr5	0.125589	0.125589	1	0.118018
4933440J02Rik__chr10	0.125589	0.125589	1	0.118018
4933440M02Rik__chr7	0.125589	0.125589	1	0.118018
5031410I06Rik__chr5	0.125589	0.125589	1	0.118018
5031414D18Rik__chr14	0.125589	0.125589	1	0.118018
5031425F14Rik__chr2	0.125589	0.125589	1	0.118018
5033403H07Rik__chr5	0.125589	0.125589	1	0.118018
5033404E19Rik__chr1	0.125589	0.125589	1	0.118018
5033411D12Rik__chr13	0.125589	0.125589	1	0.118018
5330411J11Rik__chr2	0.125589	0.125589	1	0.118018
5330417C22Rik__chr3	0.125589	0.125589	1	0.118018
5330439B14Rik__chr6	0.125589	0.125589	1	0.118018
5430402O13Rik__chr6	0.125589	0.125589	1	0.118018
5430419D17Rik__chr7	0.125589	0.125589	1	0.118018
5430421N21Rik__chr15	0.125589	0.125589	1	0.118018
5430427M07Rik__chr12	0.125589	0.125589	1	0.118018
5430428K19Rik__chrX	0.125589	0.125589	1	0.118018
5730403I07Rik__chr9	0.125589	0.125589	1	0.118018
5730405O15Rik__chrX	0.125589	0.125589	1	0.118018
5730412P04Rik__chrX	0.125589	0.125589	1	0.118018
5730416F02Rik__chrX	0.125589	0.125589	1	0.118018
5730420D15Rik__chr10	0.125589	0.125589	1	0.118018
5730457N03Rik__chr6	0.125589	0.125589	1	0.118018
5730488B01Rik__chr4	0.125589	0.125589	1	0.118018
5730522E02Rik__chr11	0.125589	0.125589	1	0.118018
5830403M04Rik__chr5	0.125589	0.125589	1	0.118018
5830416I19Rik__chr5	0.125589	0.125589	1	0.118018
5830418P13Rik__chr9	0.125589	0.125589	1	0.118018
5830473C10Rik__chr5	0.125589	0.125589	1	0.118018
5930412G12Rik__chr5	0.125589	0.125589	1	0.118018
5930438M14Rik__chr13	0.125589	0.125589	1	0.118018
6030407O03Rik__chr1	0.125589	0.125589	1	0.118018
6030466F02Rik__chr8	0.125589	0.125589	1	0.118018
6030468B19Rik__chr11	0.125589	0.125589	1	0.118018
6030498E09Rik__chrX	0.125589	0.125589	1	0.118018
6330409D20Rik__chr2	0.125589	0.125589	1	0.118018
6330415B21Rik__chr6	0.125589	0.125589	1	0.118018
6330549D23Rik__chr3	0.125589	0.125589	1	0.118018
6430531B16Rik__chr7	0.125589	0.125589	1	0.118018
6430550D23Rik__chr2	0.125589	0.125589	1	0.118018
6430571L13Rik__chr9	0.125589	0.125589	1	0.118018
6430710C18Rik__chr2	0.125589	0.125589	1	0.118018
6720483E21Rik__chr1	0.125589	0.125589	1	0.118018
6820408C15Rik__chr2	0.125589	0.125589	1	0.118018
7420426K07Rik__chr9	0.125589	0.125589	1	0.118018
7420700N18Rik__chr8	0.125589	0.125589	1	0.118018
7420701I03Rik__chr12	0.125589	0.125589	1	0.118018
7530420F21Rik__chr1	0.125589	0.125589	1	0.118018
7630403G23Rik__chr9	0.125589	0.125589	1	0.118018
8030423J24Rik__chr13	0.125589	0.125589	1	0.118018
8030442B05Rik__chr2	0.125589	0.125589	1	0.118018
8430403D17Rik__chr11	0.125589	0.125589	1	0.118018
8430426J06Rik__chr15	0.125589	0.125589	1	0.118018
8430437L04Rik__chr2	0.125589	0.125589	1	0.118018
9030204H09Rik__chr2	0.125589	0.125589	1	0.118018
9130015A21Rik__chr12	0.125589	0.125589	1	0.118018
9130019P16Rik__chr6	0.125589	0.125589	1	0.118018
9130024F11Rik__chr1	0.125589	0.125589	1	0.118018
9130209A04Rik__chr18	0.125589	0.125589	1	0.118018
9130227L01Rik__chr1	0.125589	0.125589	1	0.118018
9130230L23Rik__chr5	0.125589	0.125589	1	0.118018
9230102K24Rik__chr10	0.125589	0.125589	1	0.118018
9230110F15Rik__chr9	0.125589	0.125589	1	0.118018
9230112J17Rik__chr9	0.125589	0.125589	1	0.118018
9230115E21Rik__chr9	0.125589	0.125589	1	0.118018
9230116N13Rik__chr1	0.125589	0.125589	1	0.118018
9330111N05Rik__chr13	0.125589	0.125589	1	0.118018
9330117O12Rik__chr18	0.125589	0.125589	1	0.118018
9330162012Rik__chr13	0.125589	0.125589	1	0.118018
9330162B11Rik__chr1	0.125589	0.125589	1	0.118018
9330175E14Rik__chr8	0.125589	0.125589	1	0.118018
9330175M20Rik__chr1	0.125589	0.125589	1	0.118018
9330178D15Rik__chr3	0.125589	0.125589	1	0.118018
9330179D12Rik__chr6	0.125589	0.125589	1	0.118018
9330182L06Rik__chr5	0.125589	0.125589	1	0.118018
9330182O14Rik__chr15	0.125589	0.125589	1	0.118018
9430007A20Rik__chr4	0.125589	0.125589	1	0.118018
9430014N10Rik__chr15	0.125589	0.125589	1	0.118018
9430018G01Rik__chr6	0.125589	0.125589	1	0.118018
9430019J16Rik__chr2	0.125589	0.125589	1	0.118018
9430021M05Rik__chr2	0.125589	0.125589	1	0.118018
9430069I07Rik__chr15	0.125589	0.125589	1	0.118018
9430076G02Rik__chr18	0.125589	0.125589	1	0.118018
9530002B09Rik__chr4	0.125589	0.125589	1	0.118018
9530026F06Rik__chr1	0.125589	0.125589	1	0.118018
9530026P05Rik__chr6	0.125589	0.125589	1	0.118018
9530027J09Rik__chrX	0.125589	0.125589	1	0.118018
9530036O11Rik__chr5	0.125589	0.125589	1	0.118018
9530048J24Rik__chr11	0.125589	0.125589	1	0.118018
9530051G07Rik__chrX	0.125589	0.125589	1	0.118018
9530059O14Rik__chr9	0.125589	0.125589	1	0.118018
9530080O11Rik__chr4	0.125589	0.125589	1	0.118018
9630001P10Rik__chr5	0.125589	0.125589	1	0.118018
9630013A20Rik__chr14	0.125589	0.125589	1	0.118018
9830107B12Rik__chr17	0.125589	0.125589	1	0.118018
9830166K06Rik__chr19	0.125589	0.125589	1	0.118018
9930111J21Rik2__chr11	0.125589	0.125589	1	0.118018
A1bg__chr15	0.125589	0.125589	1	0.118018
A1cf__chr19	0.125589	0.125589	1	0.118018
A230009B12Rik__chr17	0.125589	0.125589	1	0.118018
A230057D06Rik__chr7	0.125589	0.125589	1	0.118018
A230065H16Rik__chr12	0.125589	0.125589	1	0.118018
A230070E04Rik__chr14	0.125589	0.125589	1	0.118018
A230072E10Rik__chrX	0.125589	0.125589	1	0.118018
A230108P19Rik__chr2	0.125589	0.125589	1	0.118018
A2m__chr6	0.125589	0.125589	1	0.118018
A330033J07Rik__chr13	0.125589	0.125589	1	0.118018
A330035P11Rik__chr14	0.125589	0.125589	1	0.118018
A330040F15Rik__chr19	0.125589	0.125589	1	0.118018
A330041J22Rik__chr9	0.125589	0.125589	1	0.118018
A330048O09Rik__chr13	0.125589	0.125589	1	0.118018
A330070K13Rik__chr5	0.125589	0.125589	1	0.118018
A330076C08Rik__chr13	0.125589	0.125589	1	0.118018
A330093E20Rik__chr18	0.125589	0.125589	1	0.118018
A330102I10Rik__chr13	0.125589	0.125589	1	0.118018
A3galt2__chr4	0.125589	0.125589	1	0.118018
A430071A18Rik__chr11	0.125589	0.125589	1	0.118018
A430088P11Rik__chr15	0.125589	0.125589	1	0.118018
A430090L17Rik__chr13	0.125589	0.125589	1	0.118018
A430092G05Rik__chr2	0.125589	0.125589	1	0.118018
A430093F15Rik__chr19	0.125589	0.125589	1	0.118018
A530006G24Rik__chr2	0.125589	0.125589	1	0.118018
A530032D15Rik__chr1	0.125589	0.125589	1	0.118018
A530053G22Rik__chr6	0.125589	0.125589	1	0.118018
A530058N18Rik__chr2	0.125589	0.125589	1	0.118018
A530072M11Rik__chr4	0.125589	0.125589	1	0.118018
A630010A05Rik__chr16	0.125589	0.125589	1	0.118018
A630012P03Rik__chrX	0.125589	0.125589	1	0.118018
A630019I02Rik__chr13	0.125589	0.125589	1	0.118018
A630023P12Rik__chr5	0.125589	0.125589	1	0.118018
A630076J17Rik__chr3	0.125589	0.125589	1	0.118018
A630095E13Rik__chr9	0.125589	0.125589	1	0.118018
A730018C14Rik__chr12	0.125589	0.125589	1	0.118018
A730020M07Rik__chr3	0.125589	0.125589	1	0.118018
A730085A09Rik__chr4	0.125589	0.125589	1	0.118018
A730085K08Rik__chr9	0.125589	0.125589	1	0.118018
A730090H04Rik__chr11	0.125589	0.125589	1	0.118018
A830009L08Rik__chr13	0.125589	0.125589	1	0.118018
A830019L24Rik__chr3	0.125589	0.125589	1	0.118018
A830052D11Rik__chr18	0.125589	0.125589	1	0.118018
A930001A20Rik__chr3	0.125589	0.125589	1	0.118018
A930003A15Rik__chr16	0.125589	0.125589	1	0.118018
A930003O13Rik__chr5	0.125589	0.125589	1	0.118018
A930007I19Rik__chr19	0.125589	0.125589	1	0.118018
A930009A15Rik__chr10	0.125589	0.125589	1	0.118018
A930011G23Rik__chr5	0.125589	0.125589	1	0.118018
A930011O12Rik__chr14	0.125589	0.125589	1	0.118018
A930012L18Rik__chr18	0.125589	0.125589	1	0.118018
A930017M01Rik__chr15	0.125589	0.125589	1	0.118018
A930018P22Rik__chr2	0.125589	0.125589	1	0.118018
AA387883__chr19	0.125589	0.125589	1	0.118018
AA474331__chr10	0.125589	0.125589	1	0.118018
AA536875__chr14	0.125589	0.125589	1	0.118018
AA543401__chr9	0.125589	0.125589	1	0.118018
AA619741__chr1	0.125589	0.125589	1	0.118018
AA792892__chr5	0.125589	0.125589	1	0.118018
Aadac__chr3	0.125589	0.125589	1	0.118018
Aadacl2__chr3	0.125589	0.125589	1	0.118018
Aadacl3__chr4	0.125589	0.125589	1	0.118018
Aanat__chr11	0.125589	0.125589	1	0.118018
Abca12__chr1	0.125589	0.125589	1	0.118018
Abca13__chr11	0.125589	0.125589	1	0.118018
Abca14__chr7	0.125589	0.125589	1	0.118018
Abca15__chr7	0.125589	0.125589	1	0.118018
Abca17__chr17	0.125589	0.125589	1	0.118018
Abcb11__chr2	0.125589	0.125589	1	0.118018
Abcc12__chr8	0.125589	0.125589	1	0.118018
Abcc6__chr7	0.125589	0.125589	1	0.118018
Abcg5__chr17	0.125589	0.125589	1	0.118018
Abcg8__chr17	0.125589	0.125589	1	0.118018
Abhd1__chr5	0.125589	0.125589	1	0.118018
Abhd16b__chr2	0.125589	0.125589	1	0.118018
Abo__chr2	0.125589	0.125589	1	0.118018
Abp1__chr6	0.125589	0.125589	1	0.118018
Acaa1b__chr9	0.125589	0.125589	1	0.118018
Acat3__chr17	0.125589	0.125589	1	0.118018
Acbd7__chr2	0.125589	0.125589	1	0.118018
Accsl__chr2	0.125589	0.125589	1	0.118018
Ace3__chr11	0.125589	0.125589	1	0.118018
Acer1__chr17	0.125589	0.125589	1	0.118018
Ache__chr5	0.125589	0.125589	1	0.118018
Acnat2__chr4	0.125589	0.125589	1	0.118018
Acot12__chr13	0.125589	0.125589	1	0.118018
Acot3__chr12	0.125589	0.125589	1	0.118018
Acot4__chr12	0.125589	0.125589	1	0.118018
Acot6__chr12	0.125589	0.125589	1	0.118018
Acox2__chr14	0.125589	0.125589	1	0.118018
Acpp__chr9	0.125589	0.125589	1	0.118018
Acpt__chr7	0.125589	0.125589	1	0.118018
Acsbg2__chr17	0.125589	0.125589	1	0.118018
Acsm1__chr7	0.125589	0.125589	1	0.118018
Acsm3__chr7	0.125589	0.125589	1	0.118018
Acsm4__chr7	0.125589	0.125589	1	0.118018
Acsm5__chr7	0.125589	0.125589	1	0.118018
Acss3__chr10	0.125589	0.125589	1	0.118018
Actl6b__chr5	0.125589	0.125589	1	0.118018
Actl7a__chr4	0.125589	0.125589	1	0.118018
Actl7b__chr4	0.125589	0.125589	1	0.118018
Actrt1__chrX	0.125589	0.125589	1	0.118018
Adad1__chr3	0.125589	0.125589	1	0.118018
Adam18__chr8	0.125589	0.125589	1	0.118018
Adam1b__chr5	0.125589	0.125589	1	0.118018
Adam2__chr14	0.125589	0.125589	1	0.118018
Adam20__chr8	0.125589	0.125589	1	0.118018
Adam21__chr12	0.125589	0.125589	1	0.118018
Adam25__chr8	0.125589	0.125589	1	0.118018
Adam26a__chr8	0.125589	0.125589	1	0.118018
Adam29__chr8	0.125589	0.125589	1	0.118018
Adam3__chr8	0.125589	0.125589	1	0.118018
Adam30__chr3	0.125589	0.125589	1	0.118018
Adam34__chr8	0.125589	0.125589	1	0.118018
Adam39__chr8	0.125589	0.125589	1	0.118018
Adam6a__chr12	0.125589	0.125589	1	0.118018
Adam6b__chr12	0.125589	0.125589	1	0.118018
Adam7__chr14	0.125589	0.125589	1	0.118018
Adamdec1__chr14	0.125589	0.125589	1	0.118018
Adamts17__chr7	0.125589	0.125589	1	0.118018
Adamts18__chr8	0.125589	0.125589	1	0.118018
Adarb2__chr13	0.125589	0.125589	1	0.118018
Adcy1__chr11	0.125589	0.125589	1	0.118018
Adcy10__chr1	0.125589	0.125589	1	0.118018
Adcy3__chr12	0.125589	0.125589	1	0.118018
Adcy8__chr15	0.125589	0.125589	1	0.118018
Adcyap1__chr17	0.125589	0.125589	1	0.118018
Adh6a__chr3	0.125589	0.125589	1	0.118018
Adh7__chr3	0.125589	0.125589	1	0.118018
Adig__chr2	0.125589	0.125589	1	0.118018
Adipoq__chr16	0.125589	0.125589	1	0.118018
Adm2__chr15	0.125589	0.125589	1	0.118018
Adra1a__chr14	0.125589	0.125589	1	0.118018
Adra2a__chr19	0.125589	0.125589	1	0.118018
Adrb3__chr8	0.125589	0.125589	1	0.118018
AF067061__chr13	0.125589	0.125589	1	0.118018
AF357355__chr12	0.125589	0.125589	1	0.118018
AF357399__chr7	0.125589	0.125589	1	0.118018
AF529169__chr9	0.125589	0.125589	1	0.118018
Afm__chr5	0.125589	0.125589	1	0.118018
Afp__chr5	0.125589	0.125589	1	0.118018
Agap2__chr10	0.125589	0.125589	1	0.118018
Agbl1__chr7	0.125589	0.125589	1	0.118018
Agbl4__chr4	0.125589	0.125589	1	0.118018
Ager__chr17	0.125589	0.125589	1	0.118018
Agmat__chr4	0.125589	0.125589	1	0.118018
Agr3__chr12	0.125589	0.125589	1	0.118018
Agxt2__chr15	0.125589	0.125589	1	0.118018
Agxt2l1__chr3	0.125589	0.125589	1	0.118018
Ahrr__chr13	0.125589	0.125589	1	0.118018
AI115009__chr3	0.125589	0.125589	1	0.118018
AI118078__chr9	0.125589	0.125589	1	0.118018
AI197445__chr13	0.125589	0.125589	1	0.118018
AI314831__chr2	0.125589	0.125589	1	0.118018
AI317395__chr10	0.125589	0.125589	1	0.118018
AI593442__chr9	0.125589	0.125589	1	0.118018
AI606473__chr3	0.125589	0.125589	1	0.118018
AI646519__chr2	0.125589	0.125589	1	0.118018
AI747448__chr3	0.125589	0.125589	1	0.118018
AI836003__chr15	0.125589	0.125589	1	0.118018
AI854517__chr7	0.125589	0.125589	1	0.118018
Aicda__chr6	0.125589	0.125589	1	0.118018
Aifm3__chr16	0.125589	0.125589	1	0.118018
Aim1l__chr4	0.125589	0.125589	1	0.118018
Aipl1__chr11	0.125589	0.125589	1	0.118018
Ak5__chr3	0.125589	0.125589	1	0.118018
Ak7__chr12	0.125589	0.125589	1	0.118018
Ak8__chr2	0.125589	0.125589	1	0.118018
Akap14__chrX	0.125589	0.125589	1	0.118018
Akap4__chrX	0.125589	0.125589	1	0.118018
Aknad1__chr3	0.125589	0.125589	1	0.118018
Akp3__chr1	0.125589	0.125589	1	0.118018
Akr1b7__chr6	0.125589	0.125589	1	0.118018
Akr1c12__chr13	0.125589	0.125589	1	0.118018
Akr1c18__chr13	0.125589	0.125589	1	0.118018
Akr1c6__chr13	0.125589	0.125589	1	0.118018
Akr1cl__chr1	0.125589	0.125589	1	0.118018
Akr1d1__chr6	0.125589	0.125589	1	0.118018
Alb__chr5	0.125589	0.125589	1	0.118018
Aldh1b1__chr4	0.125589	0.125589	1	0.118018
Aldh3b2__chr19	0.125589	0.125589	1	0.118018
Aldob__chr4	0.125589	0.125589	1	0.118018
Aldoc__chr11	0.125589	0.125589	1	0.118018
Alox12b__chr11	0.125589	0.125589	1	0.118018
Als2cr11__chr1	0.125589	0.125589	1	0.118018
Alx1__chr10	0.125589	0.125589	1	0.118018
Alx3__chr3	0.125589	0.125589	1	0.118018
Ambn__chr5	0.125589	0.125589	1	0.118018
Ambp__chr4	0.125589	0.125589	1	0.118018
Amelx__chrX	0.125589	0.125589	1	0.118018
Amhr2__chr15	0.125589	0.125589	1	0.118018
Amn__chr12	0.125589	0.125589	1	0.118018
Ampd1__chr3	0.125589	0.125589	1	0.118018
Amt__chr9	0.125589	0.125589	1	0.118018
Amtn__chr5	0.125589	0.125589	1	0.118018
Ang4__chr14	0.125589	0.125589	1	0.118018
Ang6__chr14	0.125589	0.125589	1	0.118018
Angptl3__chr4	0.125589	0.125589	1	0.118018
Angptl6__chr9	0.125589	0.125589	1	0.118018
Ankdd1b__chr13	0.125589	0.125589	1	0.118018
Ankfn1__chr11	0.125589	0.125589	1	0.118018
Ankk1__chr9	0.125589	0.125589	1	0.118018
Ankmy1__chr1	0.125589	0.125589	1	0.118018
Ankrd13d__chr19	0.125589	0.125589	1	0.118018
Ankrd34c__chr9	0.125589	0.125589	1	0.118018
Ankrd36__chr11	0.125589	0.125589	1	0.118018
Ankrd45__chr1	0.125589	0.125589	1	0.118018
Ankrd53__chr6	0.125589	0.125589	1	0.118018
Ankrd63__chr2	0.125589	0.125589	1	0.118018
Ano2__chr6	0.125589	0.125589	1	0.118018
Ano7__chr1	0.125589	0.125589	1	0.118018
Ano9__chr7	0.125589	0.125589	1	0.118018
Antxrl__chr14	0.125589	0.125589	1	0.118018
Anxa10__chr8	0.125589	0.125589	1	0.118018
Anxa13__chr15	0.125589	0.125589	1	0.118018
Aox3l1__chr1	0.125589	0.125589	1	0.118018
Aox4__chr1	0.125589	0.125589	1	0.118018
Ap1m2__chr9	0.125589	0.125589	1	0.118018
Ap3b2__chr7	0.125589	0.125589	1	0.118018
Apba2__chr7	0.125589	0.125589	1	0.118018
Apcs__chr1	0.125589	0.125589	1	0.118018
Apoa1__chr9	0.125589	0.125589	1	0.118018
Apob__chr12	0.125589	0.125589	1	0.118018
Apobec4__chr1	0.125589	0.125589	1	0.118018
Apoc4__chr7	0.125589	0.125589	1	0.118018
Apoh__chr11	0.125589	0.125589	1	0.118018
Apol10a__chr15	0.125589	0.125589	1	0.118018
Apol7c__chr15	0.125589	0.125589	1	0.118018
Apol7d__chr1	0.125589	0.125589	1	0.118018
Apol8__chr15	0.125589	0.125589	1	0.118018
Apon__chr10	0.125589	0.125589	1	0.118018
Aqp11__chr7	0.125589	0.125589	1	0.118018
Aqp5__chr15	0.125589	0.125589	1	0.118018
Aqp6__chr15	0.125589	0.125589	1	0.118018
Aqp8__chr7	0.125589	0.125589	1	0.118018
Areg__chr5	0.125589	0.125589	1	0.118018
Arg2__chr12	0.125589	0.125589	1	0.118018
Arhgap36__chrX	0.125589	0.125589	1	0.118018
Arhgap40__chr2	0.125589	0.125589	1	0.118018
Arhgef38__chr3	0.125589	0.125589	1	0.118018
Arid3c__chr4	0.125589	0.125589	1	0.118018
Arl13a__chrX	0.125589	0.125589	1	0.118018
Arl14__chr3	0.125589	0.125589	1	0.118018
Arl14epl__chr18	0.125589	0.125589	1	0.118018
Armc12__chr17	0.125589	0.125589	1	0.118018
Armc3__chr2	0.125589	0.125589	1	0.118018
Armc4__chr18	0.125589	0.125589	1	0.118018
Arpp21__chr9	0.125589	0.125589	1	0.118018
Arrdc5__chr17	0.125589	0.125589	1	0.118018
Arsg__chr11	0.125589	0.125589	1	0.118018
Arsi__chr18	0.125589	0.125589	1	0.118018
Art2a-ps__chr7	0.125589	0.125589	1	0.118018
Arx__chrX	0.125589	0.125589	1	0.118018
Asb15__chr6	0.125589	0.125589	1	0.118018
Asb17__chr3	0.125589	0.125589	1	0.118018
Asb18__chr1	0.125589	0.125589	1	0.118018
Ascl1__chr10	0.125589	0.125589	1	0.118018
Ascl3__chr7	0.125589	0.125589	1	0.118018
Ascl4__chr10	0.125589	0.125589	1	0.118018
Asgr1__chr11	0.125589	0.125589	1	0.118018
Asgr2__chr11	0.125589	0.125589	1	0.118018
Asic2__chr11	0.125589	0.125589	1	0.118018
Asic3__chr5	0.125589	0.125589	1	0.118018
Asic5__chr3	0.125589	0.125589	1	0.118018
Aspdh__chr7	0.125589	0.125589	1	0.118018
Astl__chr2	0.125589	0.125589	1	0.118018
Astn1__chr1	0.125589	0.125589	1	0.118018
Asz1__chr6	0.125589	0.125589	1	0.118018
Atcay__chr10	0.125589	0.125589	1	0.118018
Atf7ip2__chr16	0.125589	0.125589	1	0.118018
Atoh1__chr6	0.125589	0.125589	1	0.118018
Atp10b__chr11	0.125589	0.125589	1	0.118018
Atp12a__chr14	0.125589	0.125589	1	0.118018
Atp13a4__chr16	0.125589	0.125589	1	0.118018
Atp13a5__chr16	0.125589	0.125589	1	0.118018
Atp1a4__chr1	0.125589	0.125589	1	0.118018
Atp1b4__chrX	0.125589	0.125589	1	0.118018
Atp2a1__chr7	0.125589	0.125589	1	0.118018
Atp2b2__chr6	0.125589	0.125589	1	0.118018
Atp2b3__chrX	0.125589	0.125589	1	0.118018
Atp2c2__chr8	0.125589	0.125589	1	0.118018
Atp4a__chr7	0.125589	0.125589	1	0.118018
Atp4b__chr8	0.125589	0.125589	1	0.118018
Atp6ap1l__chr13	0.125589	0.125589	1	0.118018
Atp6v1g3__chr1	0.125589	0.125589	1	0.118018
Atp7b__chr8	0.125589	0.125589	1	0.118018
Atp8b3__chr10	0.125589	0.125589	1	0.118018
AU015228__chr2	0.125589	0.125589	1	0.118018
AU015791__chr12	0.125589	0.125589	1	0.118018
AU015836__chrX	0.125589	0.125589	1	0.118018
AU016765__chr17	0.125589	0.125589	1	0.118018
AU018091__chr7	0.125589	0.125589	1	0.118018
AU022751__chrX	0.125589	0.125589	1	0.118018
AU023762__chr9	0.125589	0.125589	1	0.118018
AV039307__chr2	0.125589	0.125589	1	0.118018
Avp__chr2	0.125589	0.125589	1	0.118018
Avpr2__chrX	0.125589	0.125589	1	0.118018
AW046200__chr8	0.125589	0.125589	1	0.118018
AW495222__chr13	0.125589	0.125589	1	0.118018
AY358078__chr14	0.125589	0.125589	1	0.118018
AY512915__chr6	0.125589	0.125589	1	0.118018
AY761184__chr8	0.125589	0.125589	1	0.118018
Aym1__chr5	0.125589	0.125589	1	0.118018
Azgp1__chr5	0.125589	0.125589	1	0.118018
B020004J07Rik__chr4	0.125589	0.125589	1	0.118018
B020014A21Rik__chr10	0.125589	0.125589	1	0.118018
B020018J22Rik__chr12	0.125589	0.125589	1	0.118018
B020031M17Rik__chr13	0.125589	0.125589	1	0.118018
B130034C11Rik__chr16	0.125589	0.125589	1	0.118018
B230119M05Rik__chrX	0.125589	0.125589	1	0.118018
B230209E15Rik__chr7	0.125589	0.125589	1	0.118018
B230312C02Rik__chr2	0.125589	0.125589	1	0.118018
B230319C09Rik__chr6	0.125589	0.125589	1	0.118018
B230323A14Rik__chr9	0.125589	0.125589	1	0.118018
B230378P21Rik__chr6	0.125589	0.125589	1	0.118018
B3galt2__chr1	0.125589	0.125589	1	0.118018
B3galt5__chr16	0.125589	0.125589	1	0.118018
B3gat1__chr9	0.125589	0.125589	1	0.118018
B3gat2__chr1	0.125589	0.125589	1	0.118018
B3gnt6__chr7	0.125589	0.125589	1	0.118018
B3gnt7__chr1	0.125589	0.125589	1	0.118018
B4galnt3__chr6	0.125589	0.125589	1	0.118018
B4galt7__chr13	0.125589	0.125589	1	0.118018
B930025P03Rik__chr8	0.125589	0.125589	1	0.118018
B930092H01Rik__chr9	0.125589	0.125589	1	0.118018
Bai1__chr15	0.125589	0.125589	1	0.118018
Baiap2l2__chr15	0.125589	0.125589	1	0.118018
Bank1__chr3	0.125589	0.125589	1	0.118018
Barhl1__chr2	0.125589	0.125589	1	0.118018
Barhl2__chr5	0.125589	0.125589	1	0.118018
Barx2__chr9	0.125589	0.125589	1	0.118018
Batf3__chr1	0.125589	0.125589	1	0.118018
BB019430__chr10	0.125589	0.125589	1	0.118018
BB031773__chr4	0.125589	0.125589	1	0.118018
BB123696__chr13	0.125589	0.125589	1	0.118018
BB557941__chr2	0.125589	0.125589	1	0.118018
Bbox1__chr2	0.125589	0.125589	1	0.118018
BC006965__chr11	0.125589	0.125589	1	0.118018
BC016579__chr16	0.125589	0.125589	1	0.118018
BC021767__chr3	0.125589	0.125589	1	0.118018
BC021891__chr8	0.125589	0.125589	1	0.118018
BC024582__chr4	0.125589	0.125589	1	0.118018
BC030870__chr8	0.125589	0.125589	1	0.118018
BC035044__chr6	0.125589	0.125589	1	0.118018
BC037032__chr15	0.125589	0.125589	1	0.118018
BC048502__chr15	0.125589	0.125589	1	0.118018
BC048546__chr6	0.125589	0.125589	1	0.118018
BC048609__chr19	0.125589	0.125589	1	0.118018
BC048644__chr8	0.125589	0.125589	1	0.118018
BC048679__chr7	0.125589	0.125589	1	0.118018
BC048943__chr12	0.125589	0.125589	1	0.118018
BC049635__chr4	0.125589	0.125589	1	0.118018
BC049762__chr11	0.125589	0.125589	1	0.118018
BC051019__chr7	0.125589	0.125589	1	0.118018
BC051070__chr3	0.125589	0.125589	1	0.118018
BC051628__chr2	0.125589	0.125589	1	0.118018
BC055402__chr1	0.125589	0.125589	1	0.118018
BC061237__chr14	0.125589	0.125589	1	0.118018
BC089491__chr7	0.125589	0.125589	1	0.118018
BC089597__chr10	0.125589	0.125589	1	0.118018
BC094916__chr1	0.125589	0.125589	1	0.118018
BC107364__chr3	0.125589	0.125589	1	0.118018
BC117090__chr16	0.125589	0.125589	1	0.118018
BC147527__chr13	0.125589	0.125589	1	0.118018
Bcas1__chr2	0.125589	0.125589	1	0.118018
Bcl2a1c__chr9	0.125589	0.125589	1	0.118018
Bcl2l10__chr9	0.125589	0.125589	1	0.118018
Bcl2l14__chr6	0.125589	0.125589	1	0.118018
Bco2__chr9	0.125589	0.125589	1	0.118018
Best2__chr8	0.125589	0.125589	1	0.118018
Best3__chr10	0.125589	0.125589	1	0.118018
Bet3l__chr10	0.125589	0.125589	1	0.118018
Bex1__chrX	0.125589	0.125589	1	0.118018
Bex6__chr16	0.125589	0.125589	1	0.118018
Bfsp2__chr9	0.125589	0.125589	1	0.118018
Bglap__chr3	0.125589	0.125589	1	0.118018
Bhlha9__chr11	0.125589	0.125589	1	0.118018
Bhlhe23__chr2	0.125589	0.125589	1	0.118018
Bhmt__chr13	0.125589	0.125589	1	0.118018
Blk__chr14	0.125589	0.125589	1	0.118018
Bmp10__chr6	0.125589	0.125589	1	0.118018
Bmp3__chr5	0.125589	0.125589	1	0.118018
Bmp8b__chr4	0.125589	0.125589	1	0.118018
Bnipl__chr3	0.125589	0.125589	1	0.118018
Boll__chr1	0.125589	0.125589	1	0.118018
Bpi__chr2	0.125589	0.125589	1	0.118018
Bpifa1__chr2	0.125589	0.125589	1	0.118018
Bpifa2__chr2	0.125589	0.125589	1	0.118018
Bpifa3__chr2	0.125589	0.125589	1	0.118018
Bpifa5__chr2	0.125589	0.125589	1	0.118018
Bpifa6__chr2	0.125589	0.125589	1	0.118018
Bpifb1__chr2	0.125589	0.125589	1	0.118018
Bpifb4__chr2	0.125589	0.125589	1	0.118018
Brs3__chrX	0.125589	0.125589	1	0.118018
Bsn__chr9	0.125589	0.125589	1	0.118018
Bsph1__chr7	0.125589	0.125589	1	0.118018
Bsph2__chr7	0.125589	0.125589	1	0.118018
Bspry__chr4	0.125589	0.125589	1	0.118018
Btbd17__chr11	0.125589	0.125589	1	0.118018
Btbd8__chr5	0.125589	0.125589	1	0.118018
Btn1a1__chr13	0.125589	0.125589	1	0.118018
Btn2a2__chr13	0.125589	0.125589	1	0.118018
Btnl1__chr17	0.125589	0.125589	1	0.118018
Btnl2__chr17	0.125589	0.125589	1	0.118018
Btnl5__chr17	0.125589	0.125589	1	0.118018
Btnl6__chr17	0.125589	0.125589	1	0.118018
Bzrap1__chr11	0.125589	0.125589	1	0.118018
C030013G03Rik__chr17	0.125589	0.125589	1	0.118018
C030018K13Rik__chr5	0.125589	0.125589	1	0.118018
C030023E24Rik__chrX	0.125589	0.125589	1	0.118018
C030029H02Rik__chr7	0.125589	0.125589	1	0.118018
C130021I20Rik__chr2	0.125589	0.125589	1	0.118018
C130026I21Rik__chr1	0.125589	0.125589	1	0.118018
C130060K24Rik__chr6	0.125589	0.125589	1	0.118018
C130071C03Rik__chr13	0.125589	0.125589	1	0.118018
C130079G13Rik__chr3	0.125589	0.125589	1	0.118018
C1ql2__chr1	0.125589	0.125589	1	0.118018
C1qtnf4__chr2	0.125589	0.125589	1	0.118018
C1rb__chr6	0.125589	0.125589	1	0.118018
C230079O03Rik__chr7	0.125589	0.125589	1	0.118018
C2cd4b__chr9	0.125589	0.125589	1	0.118018
C2cd4d__chr3	0.125589	0.125589	1	0.118018
C330005M16Rik__chr7	0.125589	0.125589	1	0.118018
C330008G21Rik__chr2	0.125589	0.125589	1	0.118018
C330013F16Rik__chrX	0.125589	0.125589	1	0.118018
C330021F23Rik__chr8	0.125589	0.125589	1	0.118018
C330024C12Rik__chr17	0.125589	0.125589	1	0.118018
C330046G13Rik__chr10	0.125589	0.125589	1	0.118018
C4a__chr17	0.125589	0.125589	1	0.118018
C4bp__chr1	0.125589	0.125589	1	0.118018
C530005A16Rik__chr4	0.125589	0.125589	1	0.118018
C530044C16Rik__chr6	0.125589	0.125589	1	0.118018
C630020P19Rik__chr2	0.125589	0.125589	1	0.118018
C630028M04Rik__chr4	0.125589	0.125589	1	0.118018
C630031E19Rik__chr12	0.125589	0.125589	1	0.118018
C730027H18Rik__chr10	0.125589	0.125589	1	0.118018
C730036E19Rik__chr1	0.125589	0.125589	1	0.118018
C86187__chr7	0.125589	0.125589	1	0.118018
C87198__chr12	0.125589	0.125589	1	0.118018
C8a__chr4	0.125589	0.125589	1	0.118018
C8b__chr4	0.125589	0.125589	1	0.118018
C8g__chr2	0.125589	0.125589	1	0.118018
C9__chr15	0.125589	0.125589	1	0.118018
Cabp4__chr19	0.125589	0.125589	1	0.118018
Cabp5__chr7	0.125589	0.125589	1	0.118018
Cabp7__chr11	0.125589	0.125589	1	0.118018
Cabs1__chr5	0.125589	0.125589	1	0.118018
Cabyr__chr18	0.125589	0.125589	1	0.118018
Cacna1b__chr2	0.125589	0.125589	1	0.118018
Cacna1i__chr15	0.125589	0.125589	1	0.118018
Cacna1s__chr1	0.125589	0.125589	1	0.118018
Cacna2d3__chr14	0.125589	0.125589	1	0.118018
Cacna2d4__chr6	0.125589	0.125589	1	0.118018
Cacng1__chr11	0.125589	0.125589	1	0.118018
Cacng2__chr15	0.125589	0.125589	1	0.118018
Cacng5__chr11	0.125589	0.125589	1	0.118018
Cacng7__chr7	0.125589	0.125589	1	0.118018
Cadps__chr14	0.125589	0.125589	1	0.118018
Calb1__chr4	0.125589	0.125589	1	0.118018
Calb2__chr8	0.125589	0.125589	1	0.118018
Calca__chr7	0.125589	0.125589	1	0.118018
Calcr__chr6	0.125589	0.125589	1	0.118018
Calm5__chr13	0.125589	0.125589	1	0.118018
Calml3__chr13	0.125589	0.125589	1	0.118018
Caln1__chr5	0.125589	0.125589	1	0.118018
Calr4__chr4	0.125589	0.125589	1	0.118018
Camk1g__chr1	0.125589	0.125589	1	0.118018
Camkv__chr9	0.125589	0.125589	1	0.118018
Capn11__chr17	0.125589	0.125589	1	0.118018
Capn12__chr7	0.125589	0.125589	1	0.118018
Capn13__chr17	0.125589	0.125589	1	0.118018
Capn3__chr2	0.125589	0.125589	1	0.118018
Capn8__chr1	0.125589	0.125589	1	0.118018
Capns2__chr8	0.125589	0.125589	1	0.118018
Caps2__chr10	0.125589	0.125589	1	0.118018
Capsl__chr15	0.125589	0.125589	1	0.118018
Capza3__chr6	0.125589	0.125589	1	0.118018
Car1__chr3	0.125589	0.125589	1	0.118018
Car10__chr11	0.125589	0.125589	1	0.118018
Card14__chr11	0.125589	0.125589	1	0.118018
Card9__chr2	0.125589	0.125589	1	0.118018
Carf__chr1	0.125589	0.125589	1	0.118018
Cartpt__chr13	0.125589	0.125589	1	0.118018
Caskin1__chr17	0.125589	0.125589	1	0.118018
Casp14__chr10	0.125589	0.125589	1	0.118018
Catsper1__chr19	0.125589	0.125589	1	0.118018
Catsper3__chr13	0.125589	0.125589	1	0.118018
Catsper4__chr4	0.125589	0.125589	1	0.118018
Catsperd__chr17	0.125589	0.125589	1	0.118018
Catsperg2__chr7	0.125589	0.125589	1	0.118018
Cblc__chr7	0.125589	0.125589	1	0.118018
Cbln1__chr8	0.125589	0.125589	1	0.118018
Cbln2__chr18	0.125589	0.125589	1	0.118018
Cbln4__chr2	0.125589	0.125589	1	0.118018
Ccdc103__chr11	0.125589	0.125589	1	0.118018
Ccdc105__chr10	0.125589	0.125589	1	0.118018
Ccdc108__chr1	0.125589	0.125589	1	0.118018
Ccdc11__chr18	0.125589	0.125589	1	0.118018
Ccdc110__chr8	0.125589	0.125589	1	0.118018
Ccdc113__chr8	0.125589	0.125589	1	0.118018
Ccdc121__chr1	0.125589	0.125589	1	0.118018
Ccdc129__chr6	0.125589	0.125589	1	0.118018
Ccdc13__chr9	0.125589	0.125589	1	0.118018
Ccdc135__chr8	0.125589	0.125589	1	0.118018
Ccdc142__chr6	0.125589	0.125589	1	0.118018
Ccdc144b__chr3	0.125589	0.125589	1	0.118018
Ccdc146__chr5	0.125589	0.125589	1	0.118018
Ccdc147__chr19	0.125589	0.125589	1	0.118018
Ccdc150__chr1	0.125589	0.125589	1	0.118018
Ccdc152__chr15	0.125589	0.125589	1	0.118018
Ccdc155__chr7	0.125589	0.125589	1	0.118018
Ccdc158__chr5	0.125589	0.125589	1	0.118018
Ccdc159__chr9	0.125589	0.125589	1	0.118018
Ccdc162__chr10	0.125589	0.125589	1	0.118018
Ccdc169__chr3	0.125589	0.125589	1	0.118018
Ccdc172__chr19	0.125589	0.125589	1	0.118018
Ccdc175__chr12	0.125589	0.125589	1	0.118018
Ccdc177__chr12	0.125589	0.125589	1	0.118018
Ccdc178__chr18	0.125589	0.125589	1	0.118018
Ccdc19__chr1	0.125589	0.125589	1	0.118018
Ccdc27__chr4	0.125589	0.125589	1	0.118018
Ccdc33__chr9	0.125589	0.125589	1	0.118018
Ccdc37__chr6	0.125589	0.125589	1	0.118018
Ccdc39__chr3	0.125589	0.125589	1	0.118018
Ccdc40__chr11	0.125589	0.125589	1	0.118018
Ccdc42__chr11	0.125589	0.125589	1	0.118018
Ccdc42b__chr5	0.125589	0.125589	1	0.118018
Ccdc54__chr16	0.125589	0.125589	1	0.118018
Ccdc63__chr5	0.125589	0.125589	1	0.118018
Ccdc64__chr5	0.125589	0.125589	1	0.118018
Ccdc64b__chr17	0.125589	0.125589	1	0.118018
Ccdc67__chr9	0.125589	0.125589	1	0.118018
Ccdc7__chr8	0.125589	0.125589	1	0.118018
Ccdc70__chr8	0.125589	0.125589	1	0.118018
Ccdc73__chr2	0.125589	0.125589	1	0.118018
Ccdc79__chr8	0.125589	0.125589	1	0.118018
Ccdc8__chr7	0.125589	0.125589	1	0.118018
Ccdc81__chr7	0.125589	0.125589	1	0.118018
Ccdc85c__chr12	0.125589	0.125589	1	0.118018
Ccdc87__chr19	0.125589	0.125589	1	0.118018
Ccdc88c__chr12	0.125589	0.125589	1	0.118018
Ccdc96__chr5	0.125589	0.125589	1	0.118018
Cck__chr9	0.125589	0.125589	1	0.118018
Cckbr__chr7	0.125589	0.125589	1	0.118018
Ccl20__chr1	0.125589	0.125589	1	0.118018
Ccl22__chr8	0.125589	0.125589	1	0.118018
Ccna1__chr3	0.125589	0.125589	1	0.118018
Ccnb3__chrX	0.125589	0.125589	1	0.118018
Ccnjl__chr11	0.125589	0.125589	1	0.118018
Ccr10__chr11	0.125589	0.125589	1	0.118018
Ccr3__chr9	0.125589	0.125589	1	0.118018
Ccr6__chr17	0.125589	0.125589	1	0.118018
Ccr7__chr11	0.125589	0.125589	1	0.118018
Ccr8__chr9	0.125589	0.125589	1	0.118018
Cct8l1__chr5	0.125589	0.125589	1	0.118018
Cd160__chr3	0.125589	0.125589	1	0.118018
Cd180__chr13	0.125589	0.125589	1	0.118018
Cd1d2__chr3	0.125589	0.125589	1	0.118018
Cd2__chr3	0.125589	0.125589	1	0.118018
Cd207__chr6	0.125589	0.125589	1	0.118018
Cd209b__chr8	0.125589	0.125589	1	0.118018
Cd209d__chr8	0.125589	0.125589	1	0.118018
Cd209e__chr8	0.125589	0.125589	1	0.118018
Cd209g__chr8	0.125589	0.125589	1	0.118018
Cd244__chr1	0.125589	0.125589	1	0.118018
Cd247__chr1	0.125589	0.125589	1	0.118018
Cd27__chr6	0.125589	0.125589	1	0.118018
Cd300c__chr11	0.125589	0.125589	1	0.118018
Cd300e__chr11	0.125589	0.125589	1	0.118018
Cd3e__chr9	0.125589	0.125589	1	0.118018
Cd3g__chr9	0.125589	0.125589	1	0.118018
Cd4__chr6	0.125589	0.125589	1	0.118018
Cd40lg__chrX	0.125589	0.125589	1	0.118018
Cd5__chr19	0.125589	0.125589	1	0.118018
Cd59b__chr2	0.125589	0.125589	1	0.118018
Cd6__chr19	0.125589	0.125589	1	0.118018
Cd69__chr6	0.125589	0.125589	1	0.118018
Cd79b__chr11	0.125589	0.125589	1	0.118018
Cd8b1__chr6	0.125589	0.125589	1	0.118018
Cd96__chr16	0.125589	0.125589	1	0.118018
Cdh12__chr15	0.125589	0.125589	1	0.118018
Cdh15__chr8	0.125589	0.125589	1	0.118018
Cdh16__chr8	0.125589	0.125589	1	0.118018
Cdh17__chr4	0.125589	0.125589	1	0.118018
Cdh18__chr15	0.125589	0.125589	1	0.118018
Cdh19__chr1	0.125589	0.125589	1	0.118018
Cdh20__chr1	0.125589	0.125589	1	0.118018
Cdh22__chr2	0.125589	0.125589	1	0.118018
Cdh23__chr10	0.125589	0.125589	1	0.118018
Cdh24__chr14	0.125589	0.125589	1	0.118018
Cdh26__chr2	0.125589	0.125589	1	0.118018
Cdh8__chr8	0.125589	0.125589	1	0.118018
Cdhr2__chr13	0.125589	0.125589	1	0.118018
Cdhr3__chr12	0.125589	0.125589	1	0.118018
Cdk3-ps__chr11	0.125589	0.125589	1	0.118018
Cdk5r2__chr1	0.125589	0.125589	1	0.118018
Cdkl5__chrX	0.125589	0.125589	1	0.118018
Cdsn__chr17	0.125589	0.125589	1	0.118018
Cdx1__chr18	0.125589	0.125589	1	0.118018
Cdx4__chrX	0.125589	0.125589	1	0.118018
Ceacam14__chr7	0.125589	0.125589	1	0.118018
Ceacam16__chr7	0.125589	0.125589	1	0.118018
Ceacam18__chr7	0.125589	0.125589	1	0.118018
Ceacam19__chr7	0.125589	0.125589	1	0.118018
Ceacam2__chr7	0.125589	0.125589	1	0.118018
Ceacam3__chr7	0.125589	0.125589	1	0.118018
Ceacam5__chr7	0.125589	0.125589	1	0.118018
Cebpe__chr14	0.125589	0.125589	1	0.118018
Cecr6__chr6	0.125589	0.125589	1	0.118018
Cel__chr2	0.125589	0.125589	1	0.118018
Celf3__chr3	0.125589	0.125589	1	0.118018
Cer1__chr4	0.125589	0.125589	1	0.118018
Cers3__chr7	0.125589	0.125589	1	0.118018
Ces1a__chr8	0.125589	0.125589	1	0.118018
Ces1b__chr8	0.125589	0.125589	1	0.118018
Ces1e__chr8	0.125589	0.125589	1	0.118018
Ces1f__chr8	0.125589	0.125589	1	0.118018
Ces1g__chr8	0.125589	0.125589	1	0.118018
Ces2a__chr8	0.125589	0.125589	1	0.118018
Ces2d-ps__chr8	0.125589	0.125589	1	0.118018
Ces3b__chr8	0.125589	0.125589	1	0.118018
Cfc1__chr1	0.125589	0.125589	1	0.118018
Cfd__chr10	0.125589	0.125589	1	0.118018
Cfhr2__chr1	0.125589	0.125589	1	0.118018
Cga__chr4	0.125589	0.125589	1	0.118018
Cgn__chr3	0.125589	0.125589	1	0.118018
Chadl__chr15	0.125589	0.125589	1	0.118018
Chdh__chr14	0.125589	0.125589	1	0.118018
Chga__chr12	0.125589	0.125589	1	0.118018
Chgb__chr2	0.125589	0.125589	1	0.118018
Chi3l4__chr3	0.125589	0.125589	1	0.118018
Chia__chr3	0.125589	0.125589	1	0.118018
Chit1__chr1	0.125589	0.125589	1	0.118018
Chrm5__chr2	0.125589	0.125589	1	0.118018
Chrna10__chr7	0.125589	0.125589	1	0.118018
Chrna2__chr14	0.125589	0.125589	1	0.118018
Chrna3__chr9	0.125589	0.125589	1	0.118018
Chrna5__chr9	0.125589	0.125589	1	0.118018
Chrna7__chr7	0.125589	0.125589	1	0.118018
Chrna9__chr5	0.125589	0.125589	1	0.118018
Chrnb2__chr3	0.125589	0.125589	1	0.118018
Chrnd__chr1	0.125589	0.125589	1	0.118018
Chrne__chr11	0.125589	0.125589	1	0.118018
Chst13__chr6	0.125589	0.125589	1	0.118018
Chst4__chr8	0.125589	0.125589	1	0.118018
Chst5__chr8	0.125589	0.125589	1	0.118018
Cib4__chr5	0.125589	0.125589	1	0.118018
Cideb__chr14	0.125589	0.125589	1	0.118018
Cidec__chr6	0.125589	0.125589	1	0.118018
CK137956__chr4	0.125589	0.125589	1	0.118018
Clca3__chr3	0.125589	0.125589	1	0.118018
Clca4__chr3	0.125589	0.125589	1	0.118018
Clca6__chr3	0.125589	0.125589	1	0.118018
Clcn1__chr6	0.125589	0.125589	1	0.118018
Clcnka__chr4	0.125589	0.125589	1	0.118018
Cldn16__chr16	0.125589	0.125589	1	0.118018
Cldn18__chr9	0.125589	0.125589	1	0.118018
Cldn19__chr4	0.125589	0.125589	1	0.118018
Cldn22__chr8	0.125589	0.125589	1	0.118018
Cldn23__chr8	0.125589	0.125589	1	0.118018
Cldn4__chr5	0.125589	0.125589	1	0.118018
Cldn6__chr17	0.125589	0.125589	1	0.118018
Cldn7__chr11	0.125589	0.125589	1	0.118018
Cldn9__chr17	0.125589	0.125589	1	0.118018
Clec18a__chr8	0.125589	0.125589	1	0.118018
Clec2f__chr6	0.125589	0.125589	1	0.118018
Clec2i__chr6	0.125589	0.125589	1	0.118018
Clec2l__chr6	0.125589	0.125589	1	0.118018
Clec3a__chr8	0.125589	0.125589	1	0.118018
Clec4a4__chr6	0.125589	0.125589	1	0.118018
Clec4b1__chr6	0.125589	0.125589	1	0.118018
Clec4f__chr6	0.125589	0.125589	1	0.118018
Clec4g__chr8	0.125589	0.125589	1	0.118018
Clec9a__chr6	0.125589	0.125589	1	0.118018
Clgn__chr8	0.125589	0.125589	1	0.118018
Clic3__chr2	0.125589	0.125589	1	0.118018
Clic6__chr16	0.125589	0.125589	1	0.118018
Clnk__chr5	0.125589	0.125589	1	0.118018
Clrn2__chr5	0.125589	0.125589	1	0.118018
Clrn3__chr7	0.125589	0.125589	1	0.118018
Clstn3__chr6	0.125589	0.125589	1	0.118018
Clvs1__chr4	0.125589	0.125589	1	0.118018
Cma1__chr14	0.125589	0.125589	1	0.118018
Cma2__chr14	0.125589	0.125589	1	0.118018
Cml5__chr6	0.125589	0.125589	1	0.118018
Cmtm2a__chr8	0.125589	0.125589	1	0.118018
Cmtm2b__chr8	0.125589	0.125589	1	0.118018
Cmtm5__chr14	0.125589	0.125589	1	0.118018
Cndp1__chr18	0.125589	0.125589	1	0.118018
Cnga1__chr5	0.125589	0.125589	1	0.118018
Cnksr1__chr4	0.125589	0.125589	1	0.118018
Cnn1__chr9	0.125589	0.125589	1	0.118018
Cnpy1__chr5	0.125589	0.125589	1	0.118018
Cnr1__chr4	0.125589	0.125589	1	0.118018
Cntd1__chr11	0.125589	0.125589	1	0.118018
Cntn3__chr6	0.125589	0.125589	1	0.118018
Cntn5__chr9	0.125589	0.125589	1	0.118018
Cntn6__chr6	0.125589	0.125589	1	0.118018
Cntnap2__chr6	0.125589	0.125589	1	0.118018
Cntnap3__chr13	0.125589	0.125589	1	0.118018
Cntnap4__chr8	0.125589	0.125589	1	0.118018
Cntnap5b__chr1	0.125589	0.125589	1	0.118018
Cntnap5c__chr17	0.125589	0.125589	1	0.118018
Coch__chr12	0.125589	0.125589	1	0.118018
Col10a1__chr10	0.125589	0.125589	1	0.118018
Col11a2__chr17	0.125589	0.125589	1	0.118018
Col19a1__chr1	0.125589	0.125589	1	0.118018
Col22a1__chr15	0.125589	0.125589	1	0.118018
Col9a1__chr1	0.125589	0.125589	1	0.118018
Coro6__chr11	0.125589	0.125589	1	0.118018
Cort__chr4	0.125589	0.125589	1	0.118018
Cox8c__chr12	0.125589	0.125589	1	0.118018
Cpa2__chr6	0.125589	0.125589	1	0.118018
Cpa3__chr3	0.125589	0.125589	1	0.118018
Cpa4__chr6	0.125589	0.125589	1	0.118018
Cpa5__chr6	0.125589	0.125589	1	0.118018
Cpa6__chr1	0.125589	0.125589	1	0.118018
Cpb1__chr3	0.125589	0.125589	1	0.118018
Cpb2__chr14	0.125589	0.125589	1	0.118018
Cplx1__chr5	0.125589	0.125589	1	0.118018
Cplx3__chr9	0.125589	0.125589	1	0.118018
Cplx4__chr18	0.125589	0.125589	1	0.118018
Cpn1__chr19	0.125589	0.125589	1	0.118018
Cpne4__chr9	0.125589	0.125589	1	0.118018
Cpne6__chr14	0.125589	0.125589	1	0.118018
Cps1__chr1	0.125589	0.125589	1	0.118018
Cpsf4l__chr11	0.125589	0.125589	1	0.118018
Cpt1b__chr15	0.125589	0.125589	1	0.118018
Cpvl__chr6	0.125589	0.125589	1	0.118018
Cpxcr1__chrX	0.125589	0.125589	1	0.118018
Crb1__chr1	0.125589	0.125589	1	0.118018
Crh__chr3	0.125589	0.125589	1	0.118018
Crisp1__chr17	0.125589	0.125589	1	0.118018
Crisp2__chr17	0.125589	0.125589	1	0.118018
Crisp3__chr17	0.125589	0.125589	1	0.118018
Crisp4__chr1	0.125589	0.125589	1	0.118018
Crtam__chr9	0.125589	0.125589	1	0.118018
Cryba1__chr11	0.125589	0.125589	1	0.118018
Cryba2__chr1	0.125589	0.125589	1	0.118018
Cryba4__chr5	0.125589	0.125589	1	0.118018
Crybb1__chr5	0.125589	0.125589	1	0.118018
Crygc__chr1	0.125589	0.125589	1	0.118018
Crygd__chr1	0.125589	0.125589	1	0.118018
Crygf__chr1	0.125589	0.125589	1	0.118018
Crygn__chr5	0.125589	0.125589	1	0.118018
Crygs__chr16	0.125589	0.125589	1	0.118018
Csf3__chr11	0.125589	0.125589	1	0.118018
[truncated: 18,146 more rows]

## Sheet: Cluster 4
CLUSTER 4
GENEID	mean non cluster	mean cluster	fold change	pvalue
Mt2__chr8	1.76044	22.0716	12.5375	0
Wdr92__chr11	16.3862	84.258	5.14199	0
Rhox8__chrX	0.348788	12.6081	36.1484	1.11022e-16
Gsn__chr2	46.7723	5.78382	0.123659	9.22183e-15
Col1a2__chr6	47.8059	6.46111	0.135153	2.97551e-14
Col3a1__chr1	56.3934	12.1422	0.215313	7.90879e-13
Mt1__chr8	2.09062	16.3336	7.8128	1.08173e-10
Dcn__chr10	47.9435	11.5919	0.241782	1.39004e-10
Col1a1__chr11	32.8476	4.84646	0.147544	2.8522e-10
Serpine1__chr5	1.55535	12.2017	7.84502	1.18018e-08
Sparc__chr11	38.6133	10.7119	0.277416	4.40562e-08
Malat1__chr19	35.5443	11.7782	0.331368	1.44545e-06
5430440P10Rik__chr14	0.312182	4.78374	15.3235	1.90511e-05
Prg4__chr1	3.7042	13.6017	3.67196	3.39502e-05
Beta-s__chr7	0.446928	4.9374	11.0474	0.000102513
Fstl1__chr16	19.4136	5.23706	0.269763	0.000111075
Mgp__chr6	17.1168	4.03934	0.235987	0.000167003
Eif5a__chr11	2.81327	10.4005	3.69696	0.000169889
Postn__chr3	10.5766	1.91757	0.181303	0.000293794
Timp1__chrX	3.62554	11.5468	3.18486	0.000392621
Igfbp7__chr5	15.8461	4.39306	0.277232	0.000447056
Bgn__chrX	16.8802	5.90489	0.349812	0.000730012
Ccl2__chr11	1.07372	5.97074	5.5608	0.000854939
Htra3__chr5	6.58862	0.803029	0.121881	0.00137267
Cxcl5__chr5	0.826565	4.90181	5.93034	0.00162496
Mif__chr10	0.893876	4.21271	4.71285	0.00227525
Actb__chr5	9.16374	18.5139	2.02035	0.00292621
Fn1__chr1	7.50381	1.61708	0.215502	0.00467438
Pkm__chr9	2.02719	6.20953	3.06312	0.00486469
Ttn__chr2	5.32302	0.963828	0.181068	0.00487039
Dpt__chr1	5.32025	0.804073	0.151134	0.00488388
Ldha__chr7	1.59411	5.4998	3.45009	0.00593217
Cst3__chr2	7.20691	1.99189	0.276386	0.00607186
Srgn__chr10	0.729194	3.27738	4.49452	0.00661998
Rpl41__chr10	3.90104	9.20559	2.35978	0.00688974
Pabpc1__chr15	2.82114	7.31446	2.59273	0.00847022
Lum__chr10	4.70418	0.931555	0.198027	0.00904626
Pfn1__chr11	1.29559	4.28678	3.30876	0.0105149
Mmp2__chr8	6.5303	1.20548	0.184598	0.0109645
Prelp__chr1	4.44318	0.898875	0.202304	0.0117456
Igfbp3__chr11	0.464638	2.15079	4.62895	0.0118459
Eln__chr5	4.3761	0.737559	0.168543	0.0125609
Rpl18__chr7	2.46034	6.00545	2.44091	0.013102
Npm1__chr11	1.9144	5.70704	2.98111	0.0136594
Sfrp2__chr3	4.26769	0.365517	0.0856476	0.0139999
Serping1__chr2	7.96324	2.10854	0.264784	0.0141252
Kcnq1ot1__chr7	15.3634	7.36499	0.479386	0.014519
Col15a1__chr4	6.18153	1.46851	0.237563	0.0148234
Ogn__chr13	4.17786	0.652497	0.15618	0.0153164
Col6a2__chr10	7.77847	2.65862	0.341792	0.016309
Sparcl1__chr5	4.11243	0.933686	0.22704	0.0163525
Gpx3__chr11	6.04093	1.70622	0.282444	0.0167285
Itm2b__chr14	5.97786	1.94185	0.324841	0.0176587
Cfh__chr1	7.66871	2.05196	0.267576	0.0177557
Pi16__chr17	4.02745	0.404423	0.100417	0.0178037
Rps2__chr17	3.89057	8.09849	2.08157	0.0182589
Ccdc80__chr16	5.9098	1.57137	0.265892	0.0187187
Myh6__chr14	3.97052	0.707247	0.178125	0.018847
Ran__chr5	0.998156	3.1129	3.11865	0.0188694
Cfl1__chr19	3.96145	8.75181	2.20924	0.0202144
C3__chr17	5.76829	1.86693	0.323653	0.0211241
Atp2a2__chr5	5.75347	1.91529	0.332894	0.0213928
Cygb__chr11	3.82994	0.687722	0.179565	0.0216932
Nid1__chr13	5.70374	1.90938	0.33476	0.0223185
Slc25a5__chrX	1.06754	3.17241	2.97169	0.0234052
Igfbp4__chr11	5.59288	1.76287	0.315199	0.024524
Rpl38__chr11	2.19736	5.37733	2.44718	0.0247697
Gapdh__chr6	1.09609	3.29311	3.0044	0.0254468
Hsp90ab1__chr17	4.15365	8.136	1.95876	0.0262697
Rbm3__chrX	1.12329	3.39063	3.01849	0.0274882
Eif4a1__chr11	1.12499	3.09209	2.74855	0.0276193
Thbs1__chr2	1.13318	3.33303	2.94131	0.0282542
Set__chr2	1.14045	3.12851	2.74324	0.0288251
Pcsk6__chr7	3.52727	0.623373	0.17673	0.0293645
Rps13__chr7	2.91831	6.21993	2.13134	0.0295364
Cd34__chr1	3.4953	0.930185	0.266124	0.0303187
Ier3__chr17	1.16127	3.02343	2.60355	0.0304985
Rpl6__chr5	3.62523	7.37319	2.03385	0.0318469
Rpl11__chr4	2.34862	5.13957	2.18834	0.0326477
Rps18__chr17	2.35218	5.77179	2.4538	0.0328507
Rpl35__chr2	2.3758	5.18149	2.18094	0.0342168
Rpl15__chr14	3.03849	6.94972	2.28722	0.0354628
Rpl8__chr15	2.41561	5.09578	2.10952	0.0366011
Adamts5__chr16	3.26674	0.794039	0.243067	0.0381074
Rps6__chr4	4.45779	8.87585	1.99109	0.0382977
Pigr__chr1	0.308918	1.43645	4.64994	0.0389369
Neat1__chr19	3.24275	0.926881	0.285832	0.0390331
Lpl__chr8	5.03725	1.32473	0.262987	0.0391542
2200002D01Rik__chr7	0.310627	1.06312	3.42249	0.0393253
Gcm1__chr9	0.310713	1.0615	3.41635	0.0393448
Cxcl3__chr5	0.313505	1.43239	4.56896	0.0399825
Nhlh2__chr3	0.316401	1.57506	4.97804	0.0406482
Ncl__chr1	1.27992	3.78674	2.95858	0.0411075
Gab3__chrX	0.31996	1.88282	5.88456	0.041472
Pgam1__chr19	1.28523	3.13519	2.4394	0.0416256
Cplx2__chr13	0.323789	1.3287	4.10359	0.0423653
Timp2__chr11	4.93335	1.02179	0.207119	0.0426954
S100a8__chr3	0.328084	1.187	3.61796	0.0433757
Adh6-ps1__chr3	0.332032	1.61334	4.85899	0.0443124
Fth1__chr19	6.04649	10.2923	1.7022	0.0445189
Rplp1__chr9	6.80226	11.4531	1.68372	0.0448573
Tnc__chr4	1.32047	3.8408	2.90866	0.0451546
Srm__chr4	0.78927	2.12172	2.68821	0.045886
Ptx3__chr3	0.3441	1.00123	2.90969	0.0472219
Hspd1__chr1	0.801149	2.05896	2.57001	0.0475817
Ch25h__chr19	0.347504	1.22397	3.52218	0.0480547
U2af2__chr7	0.811065	2.20277	2.7159	0.0490204
Col6a1__chr10	4.71714	1.3529	0.286805	0.0510739
Aspn__chr13	2.95091	0.461515	0.156398	0.0522664
Rplp0__chr5	4.75895	8.23054	1.72949	0.0534445
Tnnt2__chr1	4.6538	1.40772	0.302488	0.053812
Amer1__chrX	0.375359	1.49145	3.9734	0.0550675
Rps8__chr4	4.09393	7.39547	1.80645	0.0568864
Eef1g__chr19	2.04652	4.29033	2.0964	0.0569297
Eif2s2__chr2	0.863694	2.21147	2.56048	0.0570058
Gsr__chr8	0.385472	1.55364	4.03048	0.0576973
Msn__chrX	0.870552	2.52382	2.8991	0.058089
Cxcl2__chr5	0.38781	1.13779	2.93389	0.0583112
Serpinf1__chr11	2.81822	0.880869	0.312562	0.0596852
Islr__chr9	2.81582	0.421585	0.14972	0.0598284
Fkbp1a__chr2	2.08628	4.31498	2.06827	0.060754
Rpl13__chr8	4.88573	8.04415	1.64646	0.0608428
Ccl6__chr11	0.404059	1.0339	2.5588	0.0626412
Hspe1__chr1	0.899246	2.23784	2.48857	0.0627255
Smoc2__chr17	2.76793	0.935912	0.338128	0.0627648
Rps16__chr7	3.47466	6.84355	1.96956	0.0633193
Rps3__chr7	2.11905	4.10342	1.93644	0.0640132
Rps27a__chr11	3.48466	6.33612	1.81829	0.0640786
Ltbp4__chr7	4.42832	1.71211	0.386627	0.0647392
Gsto1__chr19	0.412843	1.01892	2.46806	0.0650258
Col5a1__chr2	4.40492	1.98604	0.450868	0.0659872
Fbn1__chr2	5.89181	2.35268	0.399313	0.0669124
Gm17821__chr12	7.29577	3.81678	0.523149	0.0675148
Fam124a__chr14	0.423073	1.87922	4.44184	0.0678407
Rps11__chr7	2.83398	5.09799	1.79888	0.0680869
Larp1__chr11	0.932336	2.11397	2.26739	0.0682781
Rsl1d1__chr16	0.429326	1.00672	2.34489	0.0695811
Pdpn__chr4	0.940149	2.72556	2.89908	0.0696207
Rps28__chr17	2.8583	5.11968	1.79116	0.070284
Uba52__chr8	2.1817	4.52902	2.07591	0.0705115
Hspa8__chr9	3.57695	6.96103	1.94608	0.0713491
Tubb5__chr17	1.55269	3.45849	2.22742	0.0724145
Actg1__chr11	8.97533	13.0515	1.45415	0.0725228
Inhba__chr13	0.441707	1.3078	2.96077	0.0730693
Rpl7a__chr2	1.56121	3.85837	2.4714	0.0735439
Lrp1__chr10	4.26549	1.58062	0.370559	0.0739065
Fbl__chr7	0.445087	1.08978	2.44846	0.0740311
Gnb2l1__chr11	2.89934	5.3713	1.85259	0.0740841
Hmox1__chr8	0.448597	1.30351	2.90575	0.0750345
Ccl7__chr11	0.97373	2.43699	2.50274	0.0755254
Nop58__chr1	0.451531	1.36821	3.03015	0.0758762
Rpl32__chr6	1.58073	3.29717	2.08586	0.0761653
Rpl14__chr9	1.58839	3.02043	1.90157	0.0772071
Rpl18a__chr8	5.15363	8.45335	1.64027	0.0785334
Rps12__chr10	5.16573	8.82119	1.70763	0.0793993
Rps25__chr9	2.26366	4.40155	1.94444	0.0795384
Tnfrsf12a__chr17	0.466863	1.2119	2.59583	0.0803242
Rps26__chr10	1.61547	3.57135	2.21072	0.0809451
Lcn2__chr2	0.469959	1.53908	3.27492	0.081232
Aprt__chr8	0.470889	1.18115	2.50835	0.0815054
Pf4__chr5	0.471867	1.10664	2.34524	0.0817931
Rpl12__chr2	3.7019	6.06855	1.6393	0.0819399
Rpl24__chr16	2.28729	4.49332	1.96448	0.0822497
Nhp2__chr11	0.473869	1.15776	2.4432	0.0823831
Rps10__chr17	2.30353	4.72095	2.04945	0.0841416
Naca__chr10	1.02163	2.13052	2.0854	0.084315
Rbm8a__chr3	0.484472	1.01359	2.09216	0.0855295
Tpm4__chr8	1.65047	3.72144	2.25478	0.0859071
Ucp2__chr7	0.487499	1.16665	2.39313	0.0864341
Hsp90aa1__chr12	2.32512	4.00033	1.72048	0.0866921
Sf3b4__chr3	0.490425	1.12197	2.28775	0.0873117
Ranbp1__chr16	0.490564	1.06007	2.16092	0.0873533
Mfap4__chr11	2.43613	0.323069	0.132616	0.0874689
Pgk1__chrX	1.03949	2.44004	2.34735	0.0876979
Errfi1__chr4	0.492514	1.14401	2.32279	0.0879397
Vmp1__chr11	1.04177	2.02098	1.93996	0.0881336
Sdc1__chr12	0.494967	1.07811	2.17815	0.088679
Lamc1__chr1	4.03853	1.50025	0.371484	0.0887462
Mxra8__chr4	2.42056	0.638331	0.263712	0.0888422
C1qbp__chr11	0.500375	1.16075	2.31976	0.090315
Fabp4__chr3	0.502144	1.25633	2.50194	0.0908522
Cacybp__chr1	0.507813	1.1353	2.23567	0.09258
Rpl36__chr17	1.70174	3.19016	1.87465	0.0934346
Txnrd1__chr10	0.51286	1.02162	1.992	0.0941262
Crispld2__chr8	3.95774	1.78838	0.451868	0.0946733
Usp34__chr11	0.514823	1.32268	2.56919	0.0947294
Mybbp1a__chr11	0.518356	1.18191	2.28012	0.0958184
Eif3g__chr9	0.520038	1.12689	2.16693	0.096338
Vasp__chr7	0.521878	1.13256	2.17017	0.0969073
Rpl13a__chr7	3.86363	6.25441	1.61879	0.0969154
Pmp22__chr11	2.32724	0.590371	0.253679	0.0975346
Nav1__chr1	2.32374	0.95177	0.409585	0.0978761
Aldh1a2__chr9	1.09291	2.50937	2.29605	0.0981509
Elavl1__chr8	0.528098	1.06925	2.02473	0.0988388
Cct5__chr15	0.533392	1.18348	2.21878	0.100491
Tuba1b__chr15	2.43761	4.03154	1.65389	0.10062
Cxcl1__chr5	1.75359	3.67419	2.09524	0.101353
Ctgf__chr10	3.16503	5.32793	1.68337	0.101431
Eif4ebp1__chr8	0.538087	1.04171	1.93595	0.101964
Angptl4__chr17	0.539778	1.66757	3.08937	0.102495
Sod2__chr17	0.543232	1.10728	2.03832	0.103584
Spred1__chr2	0.54328	1.04728	1.9277	0.103599
Snrpf__chr10	0.543903	1.20142	2.20889	0.103795
Dpep1__chr8	2.26395	0.651317	0.287691	0.103909
Myl2__chr5	2.25361	0.982596	0.436009	0.104988
Ptma__chr1	3.2034	5.7915	1.80792	0.105765
Rpl27__chr11	1.78486	3.83303	2.14752	0.106273
Col8a1__chr16	3.80372	1.56365	0.411086	0.107013
Olfml3__chr3	2.2332	0.894002	0.400324	0.107154
Tuba1c__chr15	0.556204	1.63279	2.93559	0.107699
Rpl36a__chrX	1.14064	2.42232	2.12366	0.107892
Efhd2__chr4	0.557519	1.21824	2.18511	0.108119
Aldoa__chr7	1.79843	3.28439	1.82625	0.108441
Ppia__chr11	1.1434	2.75159	2.4065	0.108468
Rcn3__chr7	2.20985	0.91121	0.41234	0.109686
Rpl10a__chr17	2.50761	4.75502	1.89624	0.109817
Pcna__chr2	0.564594	1.14689	2.03135	0.110384
Sptbn1__chr11	3.7625	1.83759	0.488397	0.110561
Rps7__chr12	3.24748	5.1762	1.59391	0.11086
Ptgfrn__chr3	1.15691	2.25523	1.94935	0.111297
Psmb3__chr11	0.567665	1.14321	2.01388	0.11137
Sgk1__chr10	0.569831	1.56748	2.75078	0.112068
Lama2__chr10	2.18433	0.486663	0.222797	0.112522
Cilp__chr9	2.18362	0.324464	0.14859	0.112602
Actc1__chr2	3.73859	1.49546	0.400007	0.112668
Rps14__chr18	2.53314	4.57909	1.80767	0.11327
Srsf2__chr11	1.16817	2.19161	1.8761	0.113677
Slc39a14__chr14	0.575903	1.08916	1.89122	0.11403
Cox7a2__chr9	0.576832	1.06316	1.84311	0.114331
Ppa1__chr10	0.577994	1.2349	2.13654	0.114707
Gm20362__chr6	1.83729	3.58601	1.95179	0.114758
Timm23__chr14	0.581517	1.06501	1.83143	0.115851
Eif6__chr2	0.586756	1.0208	1.73974	0.117557
Cav1__chr6	0.5876	1.2053	2.05123	0.117833
Tagln2__chr1	1.85807	3.42355	1.84253	0.118201
Ddx21__chr10	0.592954	1.56693	2.64258	0.119584
Pam__chr1	2.12275	0.693648	0.326768	0.11967
Csf1__chr3	1.19704	2.47951	2.07136	0.119864
Emp1__chr6	3.65708	1.3068	0.357335	0.120137
Sepp1__chr15	2.1188	0.60274	0.284473	0.120145
Tns3__chr11	0.595185	1.23978	2.08302	0.120316
Sfrp1__chr8	2.11731	0.436126	0.205981	0.120324
Hspa4__chr11	0.5979	1.09618	1.83338	0.121208
Timp3__chr10	3.64303	1.65336	0.453842	0.12147
Btf3__chr13	1.20666	2.13197	1.76684	0.121951
Ctsb__chr14	3.63717	1.98992	0.547105	0.122029
Lrrc59__chr11	0.601222	1.17287	1.95081	0.122301
Ccnd1__chr7	0.601453	1.25595	2.08819	0.122378
Rpl31__chr1	0.601765	1.1664	1.93829	0.122481
Icam1__chr9	0.60181	1.12817	1.87463	0.122495
Rps23__chr13	2.60253	4.72799	1.81669	0.12291
Mrpl52__chr14	0.604543	1.15503	1.91058	0.123397
Nhp2l1__chr15	0.605516	1.39321	2.30087	0.123719
Txn2__chr15	0.606778	1.17315	1.93341	0.124136
Shmt2__chr10	0.607282	1.17782	1.9395	0.124303
Cenpb__chr2	0.612976	1.12799	1.84018	0.12619
Eef1a1__chr9	8.19249	11.6663	1.42402	0.126229
Sf3b3__chr8	0.613685	1.03066	1.67947	0.126426
Slc3a2__chr19	0.614052	1.18925	1.93673	0.126548
Rpl27a__chr7	3.38781	5.93649	1.75231	0.12789
Dab2__chr15	0.618755	1.05979	1.71277	0.128113
Slc43a3__chr2	2.04979	0.870923	0.424885	0.128731
Nme2__chr11	2.64936	4.52218	1.70689	0.129625
Sdc2__chr15	2.04137	0.798512	0.391164	0.129819
Erdr1__chrY	1.24471	2.17958	1.75107	0.130342
Sdc4__chr2	0.626403	1.84283	2.94193	0.130667
Rad23b__chr4	0.62774	1.01684	1.61984	0.131115
Eif3i__chr4	0.628156	1.00218	1.59544	0.131255
Cycs__chr6	1.24904	2.11559	1.69377	0.13131
Cd44__chr2	0.628836	1.84789	2.93858	0.131483
Naa50__chr16	0.63054	1.01566	1.61078	0.132055
Rps5__chr7	3.42333	5.96456	1.74233	0.132389
Gnas__chr2	7.4843	4.18229	0.558809	0.133103
Nomo1__chr7	0.633875	1.11041	1.75178	0.133175
Psmd2__chr16	0.634306	1.21543	1.91616	0.13332
Fkbp4__chr6	0.63531	1.14096	1.79591	0.133658
Lgals1__chr15	3.43329	5.7657	1.67935	0.133664
Rpl7__chr1	3.43846	5.34176	1.55353	0.134329
Rps15__chr10	2.68181	4.7348	1.76552	0.134374
Etf1__chr18	0.639915	1.08256	1.69172	0.13521
Dnaja2__chr8	0.640629	1.02488	1.59981	0.135451
Rps9__chr7	4.23621	6.58142	1.55361	0.136666
Srp9__chr1	0.644362	1.02383	1.58891	0.136712
Fau__chr19	1.96613	3.58907	1.82545	0.136802
Rpl9__chr5	2.70546	4.63658	1.71379	0.137881
Prdx1__chr4	1.27935	2.42466	1.89522	0.138151
Actn1__chr12	1.28173	2.40977	1.8801	0.138692
Rps29__chr12	2.71481	4.26041	1.56932	0.13928
Lama4__chr10	1.97047	0.90499	0.459277	0.13936
Lhfp__chr3	1.97047	0.961532	0.487972	0.13936
Abca8a__chr11	3.45094	1.06195	0.307727	0.141112
Ube2m__chr7	0.659873	1.13857	1.72543	0.141982
Esd__chr14	0.663902	1.47139	2.21628	0.143357
Cdv3__chr9	0.664879	1.15014	1.72985	0.143691
Igfbp5__chr1	0.665978	1.64657	2.47241	0.144067
Rnps1__chr17	0.666393	1.00629	1.51006	0.144209
Eif2s1__chr12	0.666953	1.27275	1.9083	0.144401
Meg3__chr12	1.93416	0.774603	0.400486	0.144515
Erh__chr12	0.66808	1.29797	1.94283	0.144787
St3gal1__chr15	0.668955	1.17813	1.76115	0.145087
Rpl3__chr15	2.75524	4.80146	1.74266	0.145397
Axl__chr7	4.76482	2.8643	0.601135	0.145836
Csnk2a1__chr2	0.671402	1.16848	1.74036	0.145926
Hspa9__chr18	0.67385	1.18533	1.75904	0.146766
Serbp1__chr6	1.31694	2.79759	2.12431	0.146798
Vapa__chr17	0.675324	1.15187	1.70566	0.147273
Fam129b__chr2	0.676007	1.69263	2.50387	0.147507
Cct3__chr3	0.677486	1.34151	1.98013	0.148016
Pa2g4__chr10	0.677625	1.29647	1.91326	0.148064
Nop56__chr2	0.678482	1.39699	2.05899	0.148359
Arpc2__chr1	2.03147	3.04947	1.50112	0.148584
Rps3a1__chr3	4.33754	6.98386	1.6101	0.148674
Litaf__chr16	0.679886	1.00634	1.48016	0.148843
Tomm20__chr8	0.681704	1.36729	2.00569	0.149469
Tubb6__chr18	0.682525	1.25008	1.83156	0.149752
Psmb5__chr14	0.683884	1.09777	1.6052	0.150221
Gas6__chr8	1.89507	0.491823	0.259528	0.150277
Ube2v1__chr2	0.68533	1.01774	1.48504	0.15072
Ndufb6__chr4	0.686546	1.09134	1.5896	0.15114
Impdh2__chr9	0.687707	1.07555	1.56397	0.151542
Sulf2__chr2	1.88372	0.722085	0.38333	0.151992
Polr1d__chr5	0.689849	1.20287	1.74368	0.152283
Rpl39__chrX	2.8011	4.14765	1.48072	0.152471
Wdr1__chr5	0.692515	1.00774	1.45519	0.153206
H6pd__chr4	0.701382	1.0414	1.48478	0.156284
Ptbp1__chr10	0.703786	1.24845	1.7739	0.157121
Rpl23a__chr11	2.83135	4.93144	1.74173	0.157215
Map2k2__chr10	0.706021	1.08954	1.54321	0.157899
Nme1__chr11	0.707843	1.67532	2.36679	0.158534
Rpl28__chr7	2.84017	4.5909	1.61642	0.158609
Cd81__chr7	3.2976	1.46966	0.445677	0.158837
Rpl35a__chr16	2.84177	4.38334	1.54247	0.158864
Rpl19__chr11	3.62513	5.58733	1.54128	0.159326
Trim28__chr7	0.710828	1.33251	1.87459	0.159576
Ppp1r14b__chr19	0.711812	1.40694	1.97656	0.15992
Itpripl2__chr7	0.712125	1.05012	1.47463	0.160029
Rps19__chr7	2.10562	3.73214	1.77246	0.162406
Psmb7__chr2	0.720989	1.02837	1.42633	0.163132
Fbln2__chr6	7.10892	4.77333	0.671457	0.163177
Cd248__chr19	1.81104	0.508809	0.280948	0.163452
Rps27l__chr9	0.724598	1.63531	2.25685	0.164398
Thrap3__chr4	0.727442	1.03757	1.42632	0.165397
Pcbp1__chr6	1.39698	2.91993	2.09017	0.165766
Vkorc1__chr7	1.79585	0.861655	0.479804	0.165955
Tomm6__chr17	0.732127	1.26148	1.72303	0.167045
Anxa1__chr19	1.78857	0.957381	0.535276	0.167167
Cct8__chr16	0.734912	1.30398	1.77434	0.168026
Cdk4__chr10	0.735369	1.23113	1.67417	0.168187
Tgm2__chr2	0.737889	1.44961	1.96454	0.169076
Itgav__chr2	0.738065	1.09777	1.48736	0.169138
Ppp2r1a__chr17	0.73996	1.02136	1.3803	0.169807
Eif3c__chr7	0.743091	1.0584	1.42432	0.170913
Tuba1a__chr15	3.19837	1.46665	0.458561	0.171361
Cebpb__chr2	0.746527	1.47416	1.97468	0.172128
Kpnb1__chr11	0.746567	1.5164	2.03116	0.172142
Rnase4__chr14	3.19063	1.18073	0.370064	0.172375
Prdx6__chr1	0.747272	1.00397	1.34351	0.172391
G3bp1__chr11	0.748496	1.38767	1.85395	0.172825
Col6a3__chr1	3.18449	1.28961	0.404966	0.173183
Arpc4__chr6	0.751107	1.19907	1.59641	0.17375
Actr2__chr11	0.751704	1.01949	1.35623	0.173961
Nrp1__chr8	1.74769	0.970763	0.555454	0.174144
Rpl21__chr5	4.54856	6.11633	1.34467	0.175181
Sec61b__chr4	0.755748	1.11843	1.4799	0.175396
2010107E04Rik__chr12	0.756697	1.05377	1.3926	0.175733
Fam120a__chr13	0.756754	1.00927	1.33368	0.175753
Gng5__chr3	0.760467	1.23925	1.62959	0.177072
Cald1__chr6	1.44437	2.39149	1.65573	0.177317
Prdx5__chr19	0.761568	1.37845	1.81002	0.177464
Fscn1__chr5	0.762442	1.22451	1.60604	0.177775
Tfg__chr16	0.762471	1.09188	1.43203	0.177785
Ddx39b__chr17	0.762547	1.26707	1.66163	0.177812
Psma3__chr12	0.763439	1.5202	1.99125	0.178129
Vmn2r55__chr7	3.14662	1.31914	0.419222	0.17824
B2m__chr2	4.45722	2.65736	0.596192	0.178374
Odc1__chr12	0.764364	1.67872	2.19623	0.178459
Eif3b__chr5	0.764935	1.29625	1.69459	0.178662
Rpl37a__chr1	2.19164	3.80058	1.73413	0.178991
Txn1__chr4	1.45213	2.48705	1.71269	0.179229
Rpl10__chrX	5.40855	7.68678	1.42123	0.179319
Mmp3__chr9	0.767373	1.81194	2.36122	0.17953
Ybx1__chr4	2.19659	3.47824	1.58348	0.179962
Phlda1__chr10	0.768754	1.06458	1.38482	0.180022
Map2k3__chr11	0.771107	1.1966	1.55179	0.180861
Lasp1__chr11	0.774202	1.01528	1.31139	0.181965
Rhog__chr7	0.776042	1.00825	1.29923	0.182622
Hnrnpf__chr6	0.776874	1.77995	2.29117	0.182919
Gars__chr6	0.777322	1.11939	1.44005	0.18308
Cd47__chr16	1.69626	0.858301	0.505995	0.183336
Mtdh__chr15	0.778105	1.05756	1.35914	0.183359
Dynll1__chr5	1.47114	2.45848	1.67114	0.183937
Socs3__chr11	0.780215	1.24343	1.5937	0.184114
Rnasek__chr11	0.782907	1.15948	1.481	0.185076
Mir5109__chr5	10.4106	7.36854	0.707794	0.18533
Rpl29__chr9	1.47798	2.5151	1.70172	0.185639
S100a11__chr3	3.0057	4.59019	1.52716	0.185674
Gpx1__chr9	1.47913	2.24183	1.51564	0.185927
Hspg2__chr4	1.67877	0.922563	0.549549	0.186573
Nfix__chr8	1.67241	0.818417	0.489363	0.187762
A630089N07Rik__chr16	5.61741	3.11913	0.555261	0.188656
Nars__chr18	0.79375	1.04626	1.31813	0.188962
Cct2__chr10	0.793759	1.5997	2.01535	0.188966
Col5a2__chr1	4.36336	2.25881	0.517678	0.189469
Rpl5__chr5	4.66406	6.78225	1.45415	0.190486
Rps20__chr4	3.84212	5.79657	1.50869	0.190677
Pcolce__chr5	3.0556	1.24618	0.407836	0.190944
Serpinh1__chr7	7.99716	5.68777	0.711224	0.191372
Rpl23__chr11	4.67313	6.38038	1.36533	0.191711
Tmem167__chr13	0.801646	1.01705	1.2687	0.191799
Cox6b1__chr7	0.80199	1.10732	1.38072	0.191923
Lamb2__chr9	1.64614	0.72158	0.438346	0.192761
Gspt1__chr16	0.804396	1.434	1.78271	0.192789
Cthrc1__chr15	1.64151	0.444856	0.271004	0.193656
Igf1__chr10	1.63908	0.695935	0.42459	0.194128
Fbln1__chr15	1.6384	0.427123	0.260696	0.19426
Calm1__chr12	2.27014	3.74848	1.65121	0.194598
Psma7__chr2	0.809976	1.37512	1.69773	0.194798
Srsf1__chr11	0.810113	1.19559	1.47583	0.194847
Banf1__chr19	0.810934	1.90374	2.34759	0.195143
Tbrg1__chr9	0.811336	1.0842	1.33631	0.195288
Fermt2__chr14	0.814676	1.08415	1.33078	0.196493
Rpl22__chr4	1.52416	2.8076	1.84206	0.197235
Ywhag__chr5	0.818164	1.17013	1.4302	0.197751
Hnrnpk__chr13	0.81817	1.20927	1.47802	0.197753
Serpina3n__chr12	3.00691	1.7537	0.583222	0.198066
Spcs2__chr7	0.819466	1.13536	1.38548	0.198222
Ywhaz__chr15	1.52837	2.54665	1.66625	0.198302
Cct4__chr11	0.821528	1.44251	1.75588	0.198966
Col14a1__chr15	1.61352	0.363907	0.225536	0.199155
Hint1__chr11	0.822102	1.62991	1.98262	0.199174
Map4k4__chr1	0.823185	1.0985	1.33445	0.199565
Rbp1__chr9	1.61077	0.478728	0.297204	0.199702
Cstb__chr10	0.824038	1.03278	1.25332	0.199873
Dst__chr1	1.60969	0.826131	0.513222	0.199918
Ctsd__chr7	1.60688	0.848702	0.528169	0.200482
Thbs2__chr17	1.60642	0.501534	0.312207	0.200575
Mb__chr15	2.9896	1.16457	0.389539	0.200654
Atp5k__chr5	0.827055	1.05366	1.27399	0.200965
Ndufa12__chr10	0.827366	1.57419	1.90265	0.201077
Hnrnpa0__chr13	0.828646	1.34915	1.62814	0.20154
Eef1d__chr15	0.828865	1.09982	1.3269	0.201619
Gstm1__chr3	2.98195	1.02718	0.344465	0.201809
Tceb2__chr17	0.829851	1.16819	1.40772	0.201976
Cct6a__chr5	0.830499	1.99205	2.39862	0.202211
Srsf6__chr2	0.830513	1.03736	1.24906	0.202216
Vegfa__chr17	0.831617	1.56299	1.87946	0.202615
Sec61g__chr11	0.832257	1.33832	1.60806	0.202847
Nfia__chr4	1.59459	0.769072	0.482302	0.202962
Ly6a__chr15	4.25177	2.27077	0.534076	0.203413
Hnrnpab__chr11	1.55122	2.86532	1.84715	0.204109
Map7d1__chr4	0.836643	1.06338	1.27101	0.204436
Syncrip__chr9	0.838178	1.03223	1.23151	0.204992
Mfap5__chr6	5.46977	3.3448	0.611508	0.20506
Tma7__chr9	0.838939	1.04353	1.24386	0.205268
6820431F20Rik__chr8	1.5563	2.01951	1.29764	0.205406
Cdc42__chr4	2.32623	3.11774	1.34026	0.205994
Matr3__chr18	0.841616	1.04738	1.24449	0.206239
Cct7__chr6	0.844073	1.83105	2.16931	0.207131
Tpm3__chr3	1.56372	2.21263	1.41498	0.207305
Eif3a__chr19	0.84479	1.41455	1.67444	0.207391
Grn__chr11	1.57298	0.602998	0.383347	0.207395
Myh9__chr15	0.846483	1.60285	1.89354	0.208005
Nfkbia__chr12	0.847858	1.51371	1.78533	0.208505
Laptm4a__chr12	2.93664	1.70058	0.579088	0.208762
Hnrnpm__chr17	0.849104	1.40856	1.65888	0.208957
Uqcrc1__chr9	0.849399	1.00716	1.18574	0.209065
Zfp36l2__chr17	0.8511	1.04656	1.22966	0.209682
Akap12__chr10	0.853424	1.23369	1.44557	0.210527
Entpd2__chr2	1.55249	0.464617	0.299272	0.21169
Anp32b__chr4	0.858207	1.47456	1.71819	0.212267
Akt1__chr12	0.862362	1.42272	1.64979	0.213779
Ece1__chr4	0.862506	1.26664	1.46855	0.213831
Caprin1__chr2	0.864248	1.6033	1.85514	0.214466
Adamts2__chr11	2.89863	1.06867	0.368681	0.214758
Igfbp6__chr15	1.53676	0.568101	0.369674	0.215047
Ddb1__chr19	0.868368	1.04417	1.20245	0.215967
Cxcl14__chr13	1.53183	0.826207	0.539358	0.216109
Sumo2__chr11	0.869677	1.3962	1.60543	0.216444
Eif1__chr11	4.01413	5.08773	1.26745	0.217055
Eef1b2__chr1	3.18902	4.29284	1.34613	0.217416
Cnn2__chr10	0.872775	1.23736	1.41773	0.217573
Capn2__chr1	0.872874	1.00812	1.15494	0.217609
Fkbp9__chr6	1.52298	0.734409	0.482218	0.21803
Mdh2__chr5	0.876531	1.35134	1.54169	0.218943
Fxyd1__chr7	1.51713	0.665903	0.438922	0.21931
Tm4sf1__chr3	1.61383	2.31797	1.43631	0.220217
Ankrd1__chr19	0.881186	1.16075	1.31725	0.220642
Arhgdia__chr11	1.61683	2.24583	1.38903	0.220996
Actr3__chr1	0.882743	1.32181	1.49739	0.221211
Ybx3__chr6	1.62055	2.69888	1.66541	0.221961
Sod3__chr5	4.10906	2.84379	0.692078	0.222485
Rab10__chr12	0.887291	1.0665	1.20198	0.222872
Mmp14__chr14	1.49748	0.931887	0.622303	0.223663
Rpl4__chr9	5.76193	7.74045	1.34338	0.223901
Akap2__chr4	0.891963	1.61299	1.80836	0.224579
Eif4g2__chr7	2.4196	3.30509	1.36597	0.225373
Cnih__chr14	0.89732	1.05247	1.1729	0.226538
Picalm__chr7	0.898158	1.02133	1.13713	0.226845
Ppic__chr18	1.48219	0.971385	0.655372	0.22711
Rpl36al__chr12	0.902678	1.39165	1.54169	0.228499
Eif5__chr12	0.902945	1.27442	1.41141	0.228597
Chd4__chr6	0.90321	1.22024	1.351	0.228694
Ccni__chr5	1.47275	0.773315	0.525084	0.229265
Paics__chr5	0.905086	1.2964	1.43235	0.229381
Ptges3__chr10	0.906155	1.83253	2.02231	0.229772
Itgb5__chr16	1.47037	0.465729	0.316742	0.22981
Spcs1__chr14	0.906371	1.04331	1.15109	0.229851
Psmd1__chr1	0.907985	1.55793	1.71581	0.230442
Cox5a__chr9	0.90876	1.23245	1.35619	0.230726
F2r__chr13	1.46519	0.848257	0.578939	0.231004
Nedd4__chr9	4.04754	2.91047	0.719071	0.231151
Gas1__chr13	2.79502	1.21164	0.433498	0.231877
Ctsz__chr2	0.912075	1.01377	1.11149	0.231941
Rhoc__chr3	0.913207	1.07346	1.17548	0.232355
Mtch1__chr17	1.45887	0.593545	0.406853	0.23247
Hmgn2__chr4	0.91616	1.07872	1.17744	0.233438
Ssr4__chrX	0.917248	1.19629	1.30421	0.233836
Dbn1__chr13	0.918421	1.05398	1.1476	0.234266
Rab6a__chr7	0.918509	1.38327	1.50599	0.234299
Ube2i__chr17	0.919156	1.45795	1.58618	0.234536
Ssr3__chr3	0.919295	1.38401	1.50551	0.234587
Comp__chr8	1.44679	0.308918	0.21352	0.235296
Fxyd5__chr7	0.921605	1.12919	1.22525	0.235434
Hnrnpa2b1__chr6	1.67232	2.37953	1.42289	0.235486
Atp5o__chr16	0.922399	1.03011	1.11678	0.235725
Mprip__chr11	0.923186	1.01111	1.09524	0.236014
H2afz__chr3	0.925704	1.41985	1.53381	0.236937
Eif4b__chr15	0.928121	1.23846	1.33437	0.237824
Qk__chr17	0.928341	1.25944	1.35666	0.237905
Lamp2__chrX	1.43541	0.987924	0.688254	0.237989
Ugdh__chr5	0.932706	1.33987	1.43654	0.239506
Hdgf__chr3	0.932723	1.55909	1.67155	0.239513
Plp2__chrX	0.932948	1.00023	1.07212	0.239595
Mcfd2__chr17	0.935131	1.14923	1.22895	0.240397
Acta2__chr19	1.69104	2.89948	1.71461	0.240411
Atp5g1__chr11	0.935335	1.52368	1.62902	0.240471
Sec61a1__chr6	0.935799	1.04762	1.11949	0.240642
Vcp__chr4	1.6921	2.24654	1.32767	0.240689
Itm2c__chr1	1.41948	0.927454	0.653375	0.24181
Nucks1__chr1	0.939578	1.05779	1.12582	0.242029
Rab14__chr2	0.941916	1.24715	1.32406	0.242888
Mtpn__chr6	0.942656	1.24959	1.3256	0.24316
Tnxb__chr17	1.41339	0.623618	0.441221	0.243287
Gpm6b__chrX	1.41315	0.948706	0.671341	0.243346
Ndufc2__chr7	0.943779	1.04569	1.10799	0.243572
Copg1__chr6	0.944555	1.13821	1.20502	0.243857
Eif4h__chr5	0.945073	1.26564	1.3392	0.244047
Scn7a__chr2	1.40399	0.37303	0.265694	0.245587
Chpf__chr1	1.4018	0.672835	0.47998	0.246125
Gpi1__chr7	0.952325	1.73767	1.82466	0.246712
Dynlrb1__chr2	0.95237	1.09184	1.14644	0.246728
Aldh2__chr5	1.39703	0.942954	0.674971	0.247302
Klf4__chr4	2.70601	1.58638	0.586243	0.247523
Fbln5__chr12	1.39308	0.411228	0.295193	0.24828
Psmb1__chr17	0.957841	1.28356	1.34005	0.248739
Fus__chr7	0.957987	1.24135	1.29578	0.248793
Ppp1cc__chr5	0.960302	1.15021	1.19776	0.249643
Mfge8__chr7	1.38745	0.654766	0.47192	0.249682
Mlec__chr5	0.960771	1.05316	1.09616	0.249816
Fndc3b__chr3	1.38457	0.764651	0.552264	0.250401
Tmed3__chr9	1.3842	0.961414	0.694562	0.250495
Eef2__chr10	5.08632	6.14881	1.20889	0.250515
Ier3ip1__chr18	0.962777	1.01679	1.0561	0.250554
Hnrpdl__chr5	0.963098	1.39506	1.44851	0.250672
Reep5__chr18	1.38283	0.845771	0.611623	0.250838
Cdk2ap1__chr5	0.963713	1.33283	1.38302	0.250898
Ace__chr11	1.38167	0.472433	0.341929	0.25113
Tns1__chr1	1.37703	0.70492	0.511913	0.252298
Psma4__chr9	0.96847	1.1221	1.15864	0.252647
H2-D1__chr17	2.66833	1.8616	0.697664	0.254415
Ctdsp2__chr10	1.36751	0.941038	0.68814	0.254712
Drap1__chr19	0.979161	1.02641	1.04825	0.256579
Tnni3__chr7	1.35987	0.552731	0.40646	0.256666
Sfr1__chr19	0.979662	1.00797	1.0289	0.256763
Ogdh__chr11	1.3562	0.950307	0.700711	0.257608
Glud1__chr14	0.982755	1.01048	1.02821	0.257901
Ubxn4__chr1	0.983839	1.12643	1.14493	0.258299
Lsp1__chr7	1.35317	0.966671	0.714376	0.258392
Cd151__chr7	0.984508	1.26413	1.28403	0.258545
Snrpb__chr2	0.984575	1.1263	1.14395	0.25857
Apoe__chr7	2.64566	1.52993	0.578278	0.258643
Atp5d__chr10	0.985768	1.31883	1.33787	0.259009
Fibin__chr2	1.35054	0.462202	0.342234	0.25907
Nap1l1__chr10	0.986591	1.69763	1.7207	0.259312
Lgals3bp__chr11	1.34815	0.919968	0.682391	0.259691
Rps21__chr2	2.58445	3.95833	1.5316	0.260612
Ddost__chr4	0.990224	1.1715	1.18306	0.260648
Sf1__chr19	0.990893	1.38225	1.39496	0.260894
Ppp2ca__chr11	0.99157	1.18216	1.19222	0.261143
Klf9__chr19	1.3389	0.845582	0.631552	0.262106
Eif4g1__chr16	0.99501	1.34908	1.35584	0.262409
Rap1b__chr10	0.995097	1.20943	1.21539	0.262441
Oaf__chr9	1.33722	0.823283	0.615669	0.262547
Atp5g2__chr15	0.9954	1.51161	1.5186	0.262552
Fhl1__chrX	1.33666	0.730196	0.546285	0.262694
S100a16__chr3	0.996384	1.17498	1.17924	0.262914
Gphb5__chr12	0.308918	0.998222	3.23135	0.265765
Il1b__chr2	0.308918	0.937154	3.03366	0.265765
Serpinb2__chr1	0.308918	0.863097	2.79393	0.265765
Ttbk1__chr17	0.308918	0.779199	2.52235	0.265765
Aldh8a1__chr10	0.308918	0.667734	2.16152	0.265765
Chi3l3__chr3	0.308918	0.663463	2.1477	0.265765
Msln__chr17	0.308918	0.585762	1.89617	0.265765
Gm20753__chr1	0.308918	0.576454	1.86604	0.265765
Hist2h4__chr3	0.308918	0.557137	1.80351	0.265765
A530099J19Rik__chr13	0.308918	0.556017	1.79989	0.265765
Tmem151a__chr19	0.308918	0.550458	1.78189	0.265765
Cxadr__chr16	0.308918	0.543195	1.75838	0.265765
Upk1b__chr16	0.308918	0.537719	1.74065	0.265765
Dnaic1__chr4	0.308918	0.495922	1.60535	0.265765
Dcc__chr18	0.308918	0.489824	1.58561	0.265765
Upk3b__chr5	0.308918	0.48946	1.58443	0.265765
Acer2__chr4	0.308918	0.48144	1.55847	0.265765
Amigo2__chr15	0.308918	0.478712	1.54964	0.265765
Scimp__chr11	0.308918	0.465933	1.50827	0.265765
Sh2d5__chr4	0.308918	0.463369	1.49997	0.265765
Krt19__chr11	0.308918	0.451749	1.46236	0.265765
Ccl4__chr11	0.308918	0.445815	1.44315	0.265765
Stc1__chr14	0.308918	0.43729	1.41555	0.265765
Slpi__chr2	0.308918	0.435995	1.41136	0.265765
Cxcr4__chr1	0.308918	0.422449	1.36751	0.265765
Cyp2s1__chr7	0.308918	0.417834	1.35257	0.265765
Rab3c__chr13	0.308918	0.417133	1.3503	0.265765
Ccr4__chr9	0.308918	0.415133	1.34383	0.265765
Cd101__chr3	0.308918	0.413763	1.33939	0.265765
Rbm47__chr5	0.308918	0.411863	1.33324	0.265765
Apoc2__chr7	0.308918	0.40896	1.32385	0.265765
Gm216__chr1	0.308918	0.403426	1.30593	0.265765
Krt8__chr15	0.308918	0.399676	1.29379	0.265765
Krt14__chr11	0.308918	0.397447	1.28658	0.265765
Amer2__chr14	0.308918	0.388885	1.25886	0.265765
Nfe2l3__chr6	0.308918	0.38728	1.25366	0.265765
Csf3r__chr4	0.308918	0.386392	1.25079	0.265765
Klk14__chr7	0.308918	0.385965	1.24941	0.265765
Olfr914__chr9	0.308918	0.370123	1.19813	0.265765
Cited1__chrX	0.308918	0.36592	1.18452	0.265765
Fyb__chr15	0.308918	0.365818	1.18419	0.265765
Gm13498__chr2	0.308918	0.365711	1.18384	0.265765
Bcl11b__chr12	0.308918	0.365511	1.1832	0.265765
Fam217a__chr13	0.308918	0.363768	1.17755	0.265765
Cdh1__chr8	0.308918	0.363534	1.1768	0.265765
Kcna5__chr6	0.308918	0.36308	1.17533	0.265765
A730046J19Rik__chrX	0.308918	0.362106	1.17217	0.265765
S1pr5__chr9	0.308918	0.361452	1.17006	0.265765
Cyp4f18__chr8	0.308918	0.361198	1.16924	0.265765
Fndc7__chr3	0.308918	0.360945	1.16842	0.265765
4932416K20Rik__chr8	0.308918	0.360283	1.16627	0.265765
B430306N03Rik__chr17	0.308918	0.36003	1.16545	0.265765
Rab44__chr17	0.308918	0.359403	1.16343	0.265765
Faim3__chr1	0.308918	0.359149	1.1626	0.265765
Gm5127__chrX	0.308918	0.359149	1.1626	0.265765
Olfr220__chr1	0.308918	0.359149	1.1626	0.265765
Ptger2__chr14	0.308918	0.359149	1.1626	0.265765
Ptprcap__chr19	0.308918	0.359149	1.1626	0.265765
Tex26__chr5	0.308918	0.35914	1.16257	0.265765
I830077J02Rik__chr3	0.308918	0.358855	1.16165	0.265765
Fstl4__chr11	0.308918	0.358562	1.1607	0.265765
Hoxb1__chr11	0.308918	0.358562	1.1607	0.265765
Pou4f2__chr8	0.308918	0.358562	1.1607	0.265765
Esm1__chr13	0.308918	0.357095	1.15595	0.265765
Grrp1__chr4	0.308918	0.35346	1.14419	0.265765
Lrp2__chr2	0.308918	0.353218	1.1434	0.265765
Slfn4__chr11	0.308918	0.352967	1.14259	0.265765
Fpr1__chr17	0.308918	0.352375	1.14067	0.265765
Neto2__chr8	0.308918	0.351598	1.13816	0.265765
Krt7__chr15	0.308918	0.351459	1.13771	0.265765
Rarres1__chr3	0.308918	0.350754	1.13543	0.265765
Clca1__chr3	0.308918	0.349638	1.13181	0.265765
Ccl24__chr5	0.308918	0.348259	1.12735	0.265765
Ptpn20__chr14	0.308918	0.348259	1.12735	0.265765
Stap2__chr17	0.308918	0.347984	1.12646	0.265765
Crb2__chr2	0.308918	0.346559	1.12185	0.265765
Ccdc92__chr5	0.308918	0.345025	1.11688	0.265765
Tec__chr5	0.308918	0.344812	1.11619	0.265765
Ccl12__chr11	0.308918	0.344788	1.11612	0.265765
Fgf23__chr6	0.308918	0.344745	1.11597	0.265765
Cntn1__chr15	0.308918	0.344634	1.11562	0.265765
Dusp9__chrX	0.308918	0.344196	1.1142	0.265765
Cd209a__chr8	0.308918	0.344085	1.11384	0.265765
Fam160a1__chr3	0.308918	0.344085	1.11384	0.265765
Igsf23__chr7	0.308918	0.344085	1.11384	0.265765
Tmem40__chr6	0.308918	0.344085	1.11384	0.265765
G630071F17Rik__chr18	0.308918	0.343667	1.11249	0.265765
Snora21__chr11	0.308918	0.343624	1.11235	0.265765
Gm16938__chr7	0.308918	0.343085	1.1106	0.265765
Myo3b__chr2	0.308918	0.342455	1.10856	0.265765
Ephx3__chr17	0.308918	0.342356	1.10824	0.265765
Cyp27b1__chr10	0.308918	0.342337	1.10818	0.265765
En1__chr1	0.308918	0.34148	1.10541	0.265765
3000002C10Rik__chr9	0.308918	0.341279	1.10476	0.265765
Nefm__chr14	0.308918	0.340956	1.10371	0.265765
Scml2__chrX	0.308918	0.340879	1.10346	0.265765
Klrg2__chr6	0.308918	0.340041	1.10075	0.265765
Nr1h5__chr3	0.308918	0.339521	1.09906	0.265765
Grik3__chr4	0.308918	0.338842	1.09687	0.265765
Napsa__chr7	0.308918	0.338654	1.09626	0.265765
Slc22a20__chr19	0.308918	0.338654	1.09626	0.265765
Il7__chr3	0.308918	0.338491	1.09573	0.265765
1700029P11Rik__chr15	0.308918	0.338295	1.0951	0.265765
Aqp3__chr4	0.308918	0.338295	1.0951	0.265765
Dpf1__chr7	0.308918	0.338295	1.0951	0.265765
Tll1__chr8	0.308918	0.338135	1.09458	0.265765
Rassf9__chr10	0.308918	0.336902	1.09059	0.265765
Jmjd7__chr2	0.308918	0.336585	1.08956	0.265765
Chrdl2__chr7	0.308918	0.336502	1.08929	0.265765
Cacna1e__chr1	0.308918	0.336343	1.08878	0.265765
Nkx2-1__chr12	0.308918	0.336343	1.08878	0.265765
Fam57b__chr7	0.308918	0.335917	1.0874	0.265765
Dmrta2__chr4	0.308918	0.335875	1.08726	0.265765
Prss12__chr3	0.308918	0.335689	1.08666	0.265765
Ifitm7__chr16	0.308918	0.335651	1.08654	0.265765
Xrcc3__chr12	0.308918	0.335563	1.08625	0.265765
Adam33__chr2	0.308918	0.335512	1.08609	0.265765
Aldh1a7__chr19	0.308918	0.335512	1.08609	0.265765
Cobl__chr11	0.308918	0.335512	1.08609	0.265765
Fam46c__chr3	0.308918	0.335512	1.08609	0.265765
Pde7b__chr10	0.308918	0.335512	1.08609	0.265765
Tmem117__chr15	0.308918	0.335512	1.08609	0.265765
Hhex__chr19	0.308918	0.335369	1.08563	0.265765
Eppk1__chr15	0.308918	0.335011	1.08447	0.265765
Slc44a3__chr3	0.308918	0.334605	1.08315	0.265765
2900092D14Rik__chr1	0.308918	0.334601	1.08314	0.265765
4930429F24Rik__chr9	0.308918	0.334601	1.08314	0.265765
Cacna1f__chrX	0.308918	0.334601	1.08314	0.265765
Chd5__chr4	0.308918	0.334601	1.08314	0.265765
Gm20554__chr13	0.308918	0.334601	1.08314	0.265765
Mro__chr18	0.308918	0.334601	1.08314	0.265765
Myt1__chr2	0.308918	0.334601	1.08314	0.265765
Shroom4__chrX	0.308918	0.334601	1.08314	0.265765
Tspan32__chr7	0.308918	0.334601	1.08314	0.265765
Cela1__chr15	0.308918	0.333771	1.08045	0.265765
Nme5__chr18	0.308918	0.33371	1.08025	0.265765
Gm15421__chr5	0.308918	0.333374	1.07917	0.265765
4930594C11Rik__chr1	0.308918	0.333341	1.07906	0.265765
A930006K02Rik__chr16	0.308918	0.333048	1.07811	0.265765
Cyp2c44__chr19	0.308918	0.333048	1.07811	0.265765
Lmo3__chr6	0.308918	0.333048	1.07811	0.265765
Sall1__chr8	0.308918	0.332696	1.07697	0.265765
Bmpr1b__chr3	0.308918	0.332689	1.07695	0.265765
A530050N04Rik__chr18	0.308918	0.332503	1.07635	0.265765
Klhl15__chrX	0.308918	0.332427	1.0761	0.265765
Rpl30__chr15	0.308918	0.332394	1.07599	0.265765
Jph4__chr14	0.308918	0.332101	1.07504	0.265765
Ears2__chr7	0.308918	0.331697	1.07374	0.265765
Cd200r3__chr16	0.308918	0.331681	1.07368	0.265765
1700007L15Rik__chr16	0.308918	0.330131	1.06867	0.265765
Tfb1m__chr17	0.308918	0.32994	1.06805	0.265765
Slc16a6__chr11	0.308918	0.329747	1.06743	0.265765
Zglp1__chr9	0.308918	0.329725	1.06735	0.265765
Drd1a__chr13	0.308918	0.329718	1.06733	0.265765
Osm__chr11	0.308918	0.329602	1.06696	0.265765
D730005E14Rik__chr15	0.308918	0.329425	1.06638	0.265765
Hey2__chr10	0.308918	0.32926	1.06585	0.265765
Tnfsf18__chr1	0.308918	0.329259	1.06584	0.265765
Pion__chr5	0.308918	0.329162	1.06553	0.265765
2310034O05Rik__chr5	0.308918	0.329131	1.06543	0.265765
Snord87__chr1	0.308918	0.329131	1.06543	0.265765
Pik3cb__chr9	0.308918	0.32913	1.06543	0.265765
1810021B22Rik__chr15	0.308918	0.328772	1.06427	0.265765
4833412C05Rik__chr7	0.308918	0.32877	1.06426	0.265765
Rasd1__chr11	0.308918	0.328495	1.06337	0.265765
Lypd4__chr7	0.308918	0.328326	1.06282	0.265765
Treml1__chr17	0.308918	0.328326	1.06282	0.265765
Fez1__chr9	0.308918	0.327935	1.06156	0.265765
A530046M15Rik__chr13	0.308918	0.327925	1.06153	0.265765
B930003M22Rik__chr17	0.308918	0.327819	1.06119	0.265765
Apol11b__chr15	0.308918	0.327738	1.06092	0.265765
BC051142__chr17	0.308918	0.327738	1.06092	0.265765
Il18r1__chr1	0.308918	0.327738	1.06092	0.265765
Ptger3__chr3	0.308918	0.327738	1.06092	0.265765
Scrg1__chr8	0.308918	0.327738	1.06092	0.265765
Slc16a4__chr3	0.308918	0.327738	1.06092	0.265765
9230110C19Rik__chr9	0.308918	0.327571	1.06038	0.265765
Gm2109__chr9	0.308918	0.327287	1.05946	0.265765
Gm11127__chr17	0.308918	0.326917	1.05827	0.265765
Lgals7__chr7	0.308918	0.326917	1.05827	0.265765
Piwil2__chr14	0.308918	0.326917	1.05827	0.265765
Prr15l__chr11	0.308918	0.326917	1.05827	0.265765
Prss16__chr13	0.308918	0.326917	1.05827	0.265765
Tgfa__chr6	0.308918	0.326742	1.0577	0.265765
4931440F15Rik__chr11	0.308918	0.326624	1.05732	0.265765
6720468P15Rik__chr19	0.308918	0.326624	1.05732	0.265765
9230105E05Rik__chr10	0.308918	0.326624	1.05732	0.265765
9530053A07Rik__chr7	0.308918	0.326624	1.05732	0.265765
Alox15__chr11	0.308918	0.326624	1.05732	0.265765
Dnajc6__chr4	0.308918	0.326624	1.05732	0.265765
Edn2__chr4	0.308918	0.326624	1.05732	0.265765
Evpl__chr11	0.308918	0.326624	1.05732	0.265765
Fam84a__chr12	0.308918	0.326624	1.05732	0.265765
Gm16897__chr1	0.308918	0.326624	1.05732	0.265765
Olr1__chr6	0.308918	0.326624	1.05732	0.265765
Pnlip__chr19	0.308918	0.326624	1.05732	0.265765
Serpinb5__chr1	0.308918	0.326624	1.05732	0.265765
Tex101__chr7	0.308918	0.326624	1.05732	0.265765
Tspan8__chr10	0.308918	0.326624	1.05732	0.265765
Wnt7b__chr15	0.308918	0.326624	1.05732	0.265765
Thnsl1__chr2	0.308918	0.326359	1.05646	0.265765
Usp43__chr11	0.308918	0.326225	1.05602	0.265765
Tbx3__chr5	0.308918	0.326206	1.05596	0.265765
H2-DMb1__chr17	0.308918	0.326171	1.05585	0.265765
Mc3r__chr2	0.308918	0.32615	1.05578	0.265765
Zic4__chr9	0.308918	0.32615	1.05578	0.265765
Slc17a3__chr13	0.308918	0.325877	1.0549	0.265765
Snord34__chr7	0.308918	0.325845	1.0548	0.265765
Arid3b__chr9	0.308918	0.325827	1.05474	0.265765
Tnfrsf18__chr4	0.308918	0.325287	1.05299	0.265765
Gm12505__chr4	0.308918	0.325205	1.05272	0.265765
C030037D09Rik__chr11	0.308918	0.324684	1.05104	0.265765
Utp14b__chr1	0.308918	0.324637	1.05089	0.265765
Rspo3__chr10	0.308918	0.324523	1.05051	0.265765
Gm5415__chr1	0.308918	0.324452	1.05029	0.265765
Scn3a__chr2	0.308918	0.323881	1.04844	0.265765
Zfhx2__chr14	0.308918	0.323819	1.04824	0.265765
Cd177__chr7	0.308918	0.323778	1.0481	0.265765
1700037C18Rik__chr16	0.308918	0.323733	1.04796	0.265765
Nmnat1__chr4	0.308918	0.323382	1.04682	0.265765
Mir682__chr13	0.308918	0.323186	1.04619	0.265765
4930447C04Rik__chr12	0.308918	0.322676	1.04454	0.265765
Lman1l__chr9	0.308918	0.32253	1.04406	0.265765
Nova2__chr7	0.308918	0.322526	1.04405	0.265765
Thap6__chr5	0.308918	0.322056	1.04253	0.265765
Hpdl__chr4	0.308918	0.321596	1.04104	0.265765
Tex11__chrX	0.308918	0.321537	1.04085	0.265765
Phf19__chr2	0.308918	0.321523	1.0408	0.265765
Dcdc2c__chr12	0.308918	0.321457	1.04059	0.265765
Trmt44__chr5	0.308918	0.321182	1.0397	0.265765
Psg22__chr7	0.308918	0.321133	1.03954	0.265765
Gm8709__chr10	0.308918	0.320943	1.03893	0.265765
Gm5820__chr18	0.308918	0.320916	1.03884	0.265765
Vmn2r77__chr7	0.308918	0.320916	1.03884	0.265765
Sh3tc1__chr5	0.308918	0.320866	1.03868	0.265765
Dgkb__chr12	0.308918	0.320648	1.03797	0.265765
Lilra6__chr7	0.308918	0.320471	1.0374	0.265765
Il34__chr8	0.308918	0.320263	1.03672	0.265765
Depdc7__chr2	0.308918	0.320153	1.03637	0.265765
Gm9958__chr5	0.308918	0.319888	1.03551	0.265765
Nipal1__chr5	0.308918	0.319835	1.03534	0.265765
3200001D21Rik__chr12	0.308918	0.319731	1.035	0.265765
4930515G01Rik__chr5	0.308918	0.319706	1.03492	0.265765
Gm4827__chr16	0.308918	0.319706	1.03492	0.265765
Idi2__chr13	0.308918	0.319706	1.03492	0.265765
Mir692-1__chr17	0.308918	0.319706	1.03492	0.265765
Slc9a4__chr1	0.308918	0.319706	1.03492	0.265765
Syp__chrX	0.308918	0.319673	1.03481	0.265765
Sec14l3__chr11	0.308918	0.319667	1.0348	0.265765
A130049A11Rik__chr3	0.308918	0.319566	1.03447	0.265765
Gcsam__chr16	0.308918	0.319548	1.03441	0.265765
Gm16287__chr4	0.308918	0.319545	1.0344	0.265765
Glis3__chr19	0.308918	0.319322	1.03368	0.265765
Pram1__chr17	0.308918	0.319255	1.03346	0.265765
Uchl4__chr9	0.308918	0.319249	1.03344	0.265765
Kcnc3__chr7	0.308918	0.319183	1.03323	0.265765
Ddx11__chr17	0.308918	0.319147	1.03311	0.265765
Eid3__chr10	0.308918	0.319109	1.03299	0.265765
Palb2__chr7	0.308918	0.318908	1.03234	0.265765
Eva1a__chr6	0.308918	0.318747	1.03182	0.265765
Fam107a__chr14	0.308918	0.318693	1.03164	0.265765
Slc25a43__chrX	0.308918	0.318596	1.03133	0.265765
Slfn3__chr11	0.308918	0.318596	1.03133	0.265765
Vmn1r53__chr6	0.308918	0.318596	1.03133	0.265765
4930503E24Rik__chr10	0.308918	0.318557	1.0312	0.265765
Gm5088__chr14	0.308918	0.318539	1.03114	0.265765
Eqtn__chr4	0.308918	0.31851	1.03105	0.265765
Ppp1r16b__chr2	0.308918	0.318486	1.03097	0.265765
9930014A18Rik__chr15	0.308918	0.318449	1.03085	0.265765
Btk__chrX	0.308918	0.318432	1.0308	0.265765
Fam217b__chr2	0.308918	0.318361	1.03057	0.265765
Ttll4__chr1	0.308918	0.318333	1.03048	0.265765
Gm5483__chr16	0.308918	0.318289	1.03034	0.265765
BC051226__chr17	0.308918	0.318136	1.02984	0.265765
Ntrk2__chr13	0.308918	0.317864	1.02896	0.265765
A030009H04Rik__chr11	0.308918	0.317774	1.02867	0.265765
Spata31__chr13	0.308918	0.317631	1.0282	0.265765
Acsl6__chr11	0.308918	0.317558	1.02797	0.265765
Ankrd7__chr6	0.308918	0.317558	1.02797	0.265765
D330050I16Rik__chr19	0.308918	0.317558	1.02797	0.265765
Gm9833__chr3	0.308918	0.317558	1.02797	0.265765
Snord43__chr15	0.308918	0.317558	1.02797	0.265765
Zmynd12__chr4	0.308918	0.317558	1.02797	0.265765
A430035B10Rik__chr6	0.308918	0.317481	1.02772	0.265765
Atp8b5__chr4	0.308918	0.317481	1.02772	0.265765
Elfn1__chr5	0.308918	0.317481	1.02772	0.265765
Wdr63__chr3	0.308918	0.317481	1.02772	0.265765
Apol9b__chr15	0.308918	0.317393	1.02743	0.265765
Gm10696__chr3	0.308918	0.317382	1.0274	0.265765
Ly6g5b__chr17	0.308918	0.317382	1.0274	0.265765
Scin__chr12	0.308918	0.317382	1.0274	0.265765
Snord33__chr7	0.308918	0.317382	1.0274	0.265765
Rapgef5__chr12	0.308918	0.317277	1.02706	0.265765
Nlrp1a__chr11	0.308918	0.317218	1.02687	0.265765
Hnrnpa1__chr15	0.308918	0.317193	1.02679	0.265765
1700113A16Rik__chr3	0.308918	0.317115	1.02653	0.265765
BC029722__chr2	0.308918	0.317002	1.02617	0.265765
Slc7a3__chrX	0.308918	0.316868	1.02574	0.265765
Aldoart1__chr4	0.308918	0.316829	1.02561	0.265765
Gm10389__chr15	0.308918	0.316772	1.02542	0.265765
LOC100504703__chr10	0.308918	0.316772	1.02542	0.265765
Ltb4r2__chr14	0.308918	0.316772	1.02542	0.265765
C630043F03Rik__chr4	0.308918	0.316689	1.02516	0.265765
Ramp3__chr11	0.308918	0.316678	1.02512	0.265765
Zfp97__chr17	0.308918	0.316657	1.02505	0.265765
9130019O22Rik__chr7	0.308918	0.316559	1.02474	0.265765
A630075F10Rik__chr2	0.308918	0.316399	1.02422	0.265765
1700027A15Rik__chr1	0.308918	0.316396	1.02421	0.265765
Col13a1__chr10	0.308918	0.316396	1.02421	0.265765
Gm16853__chr9	0.308918	0.316396	1.02421	0.265765
Gm8994__chr6	0.308918	0.316396	1.02421	0.265765
Olfr1372-ps1__chr11	0.308918	0.316396	1.02421	0.265765
Pou3f1__chr4	0.308918	0.316396	1.02421	0.265765
Slc17a1__chr13	0.308918	0.316396	1.02421	0.265765
Vsnl1__chr12	0.308918	0.316396	1.02421	0.265765
Wnk4__chr11	0.308918	0.316396	1.02421	0.265765
Acsbg1__chr9	0.308918	0.316348	1.02405	0.265765
1810033B17Rik__chr8	0.308918	0.316225	1.02365	0.265765
Fam222a__chr5	0.308918	0.31616	1.02344	0.265765
Pabpc1l__chr2	0.308918	0.31616	1.02344	0.265765
Sacs__chr14	0.308918	0.31616	1.02344	0.265765
Cadps2__chr6	0.308918	0.316048	1.02308	0.265765
Fam71a__chr1	0.308918	0.316048	1.02308	0.265765
Ncf4__chr15	0.308918	0.315898	1.02259	0.265765
Kri1__chr9	0.308918	0.315796	1.02226	0.265765
Rgl3__chr9	0.308918	0.315707	1.02198	0.265765
2810454H06Rik__chr6	0.308918	0.315674	1.02187	0.265765
Dner__chr1	0.308918	0.315649	1.02179	0.265765
Lypd1__chr1	0.308918	0.315649	1.02179	0.265765
BC051537__chr17	0.308918	0.315402	1.02099	0.265765
Hoxb3__chr11	0.308918	0.315402	1.02099	0.265765
Grem2__chr1	0.308918	0.315339	1.02078	0.265765
BB283400__chr6	0.308918	0.315211	1.02037	0.265765
Bcl2l15__chr3	0.308918	0.315211	1.02037	0.265765
Gjb4__chr4	0.308918	0.315186	1.02029	0.265765
Gm15441__chr3	0.308918	0.315181	1.02027	0.265765
Rassf6__chr5	0.308918	0.315175	1.02025	0.265765
Pemt__chr11	0.308918	0.315005	1.0197	0.265765
Lhx6__chr2	0.308918	0.314962	1.01956	0.265765
Aspg__chr12	0.308918	0.314917	1.01942	0.265765
Pcdhgb8__chr18	0.308918	0.314917	1.01942	0.265765
Ace2__chrX	0.308918	0.31489	1.01933	0.265765
Arl9__chr5	0.308918	0.314889	1.01933	0.265765
Henmt1__chr3	0.308918	0.314889	1.01933	0.265765
Xlr3b__chrX	0.308918	0.314889	1.01933	0.265765
Ttll11__chr2	0.308918	0.314881	1.0193	0.265765
Snord99__chr4	0.308918	0.314879	1.0193	0.265765
Batf__chr12	0.308918	0.314855	1.01922	0.265765
BC002163__chr16	0.308918	0.314837	1.01916	0.265765
Arhgef4__chr1	0.308918	0.314793	1.01902	0.265765
Hist1h3f__chr13	0.308918	0.314783	1.01898	0.265765
Igsf6__chr7	0.308918	0.314755	1.01889	0.265765
Chrna1__chr2	0.308918	0.3145	1.01807	0.265765
Foxb1__chr9	0.308918	0.3145	1.01807	0.265765
Gm20187__chr12	0.308918	0.3145	1.01807	0.265765
Lrrd1__chr5	0.308918	0.3145	1.01807	0.265765
Pcdhga10__chr18	0.308918	0.3145	1.01807	0.265765
Tnfrsf19__chr14	0.308918	0.314463	1.01795	0.265765
C130050O18Rik__chr5	0.308918	0.31436	1.01761	0.265765
AU022754__chr15	0.308918	0.314297	1.01741	0.265765
Ttc29__chr8	0.308918	0.314281	1.01736	0.265765
Pmaip1__chr18	0.308918	0.314226	1.01718	0.265765
2010005H15Rik__chr16	0.308918	0.314214	1.01714	0.265765
Cdk5r1__chr11	0.308918	0.314146	1.01692	0.265765
Itgax__chr7	0.308918	0.314036	1.01657	0.265765
Spag4__chr2	0.308918	0.314035	1.01656	0.265765
Zfp646__chr7	0.308918	0.314035	1.01656	0.265765
Slc4a9__chr18	0.308918	0.314003	1.01646	0.265765
Tmem88b__chr4	0.308918	0.313949	1.01628	0.265765
Slc35d3__chr10	0.308918	0.313927	1.01621	0.265765
Nckap5__chr1	0.308918	0.313906	1.01615	0.265765
Pet117__chr2	0.308918	0.313746	1.01563	0.265765
Gm1821__chr14	0.308918	0.313722	1.01555	0.265765
4930520P13Rik__chr13	0.308918	0.31371	1.01551	0.265765
Cds1__chr5	0.308918	0.31371	1.01551	0.265765
Elmod1__chr9	0.308918	0.31371	1.01551	0.265765
Gm17769__chr10	0.308918	0.31371	1.01551	0.265765
Gm7904__chr9	0.308918	0.31371	1.01551	0.265765
Pigh__chr12	0.308918	0.31371	1.01551	0.265765
Proser2__chr2	0.308918	0.31371	1.01551	0.265765
Scube1__chr15	0.308918	0.31371	1.01551	0.265765
Ugt2b35__chr5	0.308918	0.31371	1.01551	0.265765
Als2cr12__chr1	0.308918	0.313634	1.01527	0.265765
H2-Q5__chr17	0.308918	0.313504	1.01485	0.265765
Entpd3__chr9	0.308918	0.313479	1.01476	0.265765
Casp3__chr8	0.308918	0.313405	1.01452	0.265765
AI414108__chr9	0.308918	0.313343	1.01432	0.265765
1810044D09Rik__chr6	0.308918	0.313241	1.01399	0.265765
Maats1__chr16	0.308918	0.313241	1.01399	0.265765
Tbc1d10c__chr19	0.308918	0.313212	1.0139	0.265765
AU023871__chr17	0.308918	0.313185	1.01381	0.265765
Ebi3__chr17	0.308918	0.313185	1.01381	0.265765
Khdc3__chr9	0.308918	0.313185	1.01381	0.265765
Tm6sf1__chr7	0.308918	0.313185	1.01381	0.265765
Fam181b__chr7	0.308918	0.313126	1.01362	0.265765
Mir1949__chr18	0.308918	0.313122	1.01361	0.265765
Cnr2__chr4	0.308918	0.313067	1.01343	0.265765
Prx__chr7	0.308918	0.312982	1.01316	0.265765
Ulk4__chr9	0.308918	0.312938	1.01301	0.265765
Cyp46a1__chr12	0.308918	0.312919	1.01295	0.265765
Slamf7__chr1	0.308918	0.312919	1.01295	0.265765
1700058G18Rik__chr10	0.308918	0.312892	1.01286	0.265765
4930465K10Rik__chr18	0.308918	0.312892	1.01286	0.265765
Abcb5__chr12	0.308918	0.312892	1.01286	0.265765
Arhgef16__chr4	0.308918	0.312892	1.01286	0.265765
Ifnlr1__chr4	0.308918	0.312892	1.01286	0.265765
Nlrp12__chr7	0.308918	0.312892	1.01286	0.265765
Pcdhga12__chr18	0.308918	0.312892	1.01286	0.265765
Psd4__chr2	0.308918	0.312892	1.01286	0.265765
Ranbp3l__chr15	0.308918	0.312892	1.01286	0.265765
Sv2c__chr13	0.308918	0.312892	1.01286	0.265765
Gnmt__chr17	0.308918	0.312832	1.01267	0.265765
Bcl2a1a__chr9	0.308918	0.312777	1.01249	0.265765
Elovl7__chr13	0.308918	0.312777	1.01249	0.265765
P2rx1__chr11	0.308918	0.312777	1.01249	0.265765
Rsph9__chr17	0.308918	0.312777	1.01249	0.265765
Trim67__chr8	0.308918	0.312746	1.01239	0.265765
Ms4a8a__chr19	0.308918	0.31274	1.01237	0.265765
Slc5a8__chr10	0.308918	0.312678	1.01217	0.265765
Gm16062__chr11	0.308918	0.312606	1.01194	0.265765
Zfp369__chr13	0.308918	0.312606	1.01194	0.265765
Fxyd2__chr9	0.308918	0.312565	1.0118	0.265765
3930402G23Rik__chr8	0.308918	0.312539	1.01172	0.265765
Bmp5__chr9	0.308918	0.312539	1.01172	0.265765
Dusp5__chr19	0.308918	0.312539	1.01172	0.265765
Gm8909__chr17	0.308918	0.312539	1.01172	0.265765
Mdga2__chr12	0.308918	0.312539	1.01172	0.265765
Ppil6__chr10	0.308918	0.312539	1.01172	0.265765
Slc4a11__chr2	0.308918	0.312539	1.01172	0.265765
Snord49a__chr11	0.308918	0.312539	1.01172	0.265765
1700071K01Rik__chr11	0.308918	0.31252	1.01166	0.265765
0610040B10Rik__chr5	0.308918	0.312483	1.01154	0.265765
1700084E18Rik__chr2	0.308918	0.312483	1.01154	0.265765
4933408B17Rik__chr18	0.308918	0.312483	1.01154	0.265765
9430091E24Rik__chr8	0.308918	0.312483	1.01154	0.265765
D430041D05Rik__chr2	0.308918	0.312483	1.01154	0.265765
Dnase1l2__chr17	0.308918	0.312483	1.01154	0.265765
E130114P18Rik__chr4	0.308918	0.312483	1.01154	0.265765
Gm3230__chr2	0.308918	0.312483	1.01154	0.265765
Gsdma__chr11	0.308918	0.312483	1.01154	0.265765
Icam4__chr9	0.308918	0.312483	1.01154	0.265765
Lat2__chr5	0.308918	0.312483	1.01154	0.265765
Mmel1__chr4	0.308918	0.312483	1.01154	0.265765
Smim6__chr11	0.308918	0.312483	1.01154	0.265765
Tdo2__chr3	0.308918	0.312483	1.01154	0.265765
Unc13d__chr11	0.308918	0.312483	1.01154	0.265765
4732415M23Rik__chr8	0.308918	0.312476	1.01152	0.265765
2610306M01Rik__chr6	0.308918	0.31239	1.01124	0.265765
Zfyve9__chr4	0.308918	0.31239	1.01124	0.265765
Lat__chr7	0.308918	0.312373	1.01118	0.265765
Rgs22__chr15	0.308918	0.312373	1.01118	0.265765
Tg__chr15	0.308918	0.312373	1.01118	0.265765
Gm11978__chr11	0.308918	0.312366	1.01116	0.265765
Aldoart2__chr12	0.308918	0.312323	1.01102	0.265765
Gm14827__chrX	0.308918	0.312313	1.01099	0.265765
Klhl35__chr7	0.308918	0.312313	1.01099	0.265765
Nog__chr11	0.308918	0.312313	1.01099	0.265765
Zfp647__chr15	0.308918	0.312313	1.01099	0.265765
Zfp658__chr7	0.308918	0.312313	1.01099	0.265765
4930548H24Rik__chr5	0.308918	0.312284	1.01089	0.265765
Gm5124__chrX	0.308918	0.312284	1.01089	0.265765
Gpr137c__chr14	0.308918	0.312284	1.01089	0.265765
Tgm4__chr9	0.308918	0.312284	1.01089	0.265765
C130030K03Rik__chr10	0.308918	0.312271	1.01085	0.265765
Cd22__chr7	0.308918	0.312271	1.01085	0.265765
Colec10__chr15	0.308918	0.312271	1.01085	0.265765
Onecut3__chr10	0.308918	0.312271	1.01085	0.265765
Slc24a5__chr2	0.308918	0.312271	1.01085	0.265765
Map6d1__chr16	0.308918	0.312257	1.01081	0.265765
Gm5141__chr13	0.308918	0.312236	1.01074	0.265765
Tmem252__chr19	0.308918	0.31215	1.01046	0.265765
4930578M01Rik__chr15	0.308918	0.312096	1.01029	0.265765
Fhad1__chr4	0.308918	0.312063	1.01018	0.265765
9330102E08Rik__chr6	0.308918	0.312058	1.01016	0.265765
Gltscr1__chr7	0.308918	0.312058	1.01016	0.265765
Hal__chr10	0.308918	0.311835	1.00944	0.265765
Ikzf1__chr11	0.308918	0.311835	1.00944	0.265765
Gfra4__chr2	0.308918	0.311828	1.00942	0.265765
Raet1e__chr10	0.308918	0.311828	1.00942	0.265765
Cldn1__chr16	0.308918	0.311787	1.00929	0.265765
A230056P14Rik__chr7	0.308918	0.311706	1.00902	0.265765
Gm7538__chr5	0.308918	0.311706	1.00902	0.265765
Pygo1__chr9	0.308918	0.311701	1.00901	0.265765
Olfr287__chr15	0.308918	0.311667	1.0089	0.265765
Traf1__chr2	0.308918	0.311667	1.0089	0.265765
D330050G23Rik__chr2	0.308918	0.31166	1.00887	0.265765
Cdca7l__chr12	0.308918	0.311616	1.00873	0.265765
Pnldc1__chr17	0.308918	0.311591	1.00865	0.265765
Gimap5__chr6	0.308918	0.311563	1.00856	0.265765
Tnfrsf9__chr4	0.308918	0.311563	1.00856	0.265765
Ltb__chr17	0.308918	0.311541	1.00849	0.265765
Ptchd1__chrX	0.308918	0.311534	1.00847	0.265765
Cyp2j13__chr4	0.308918	0.311458	1.00822	0.265765
F630042J09Rik__chr13	0.308918	0.311416	1.00809	0.265765
4933400A11Rik__chrX	0.308918	0.311412	1.00807	0.265765
Fam83h__chr15	0.308918	0.311412	1.00807	0.265765
Gabrb2__chr11	0.308918	0.311412	1.00807	0.265765
Grhl1__chr12	0.308918	0.311412	1.00807	0.265765
Lmtk3__chr7	0.308918	0.311412	1.00807	0.265765
Msh5__chr17	0.308918	0.311412	1.00807	0.265765
Rab9b__chrX	0.308918	0.311412	1.00807	0.265765
Rprml__chr11	0.308918	0.311412	1.00807	0.265765
Tmem180__chr19	0.308918	0.311412	1.00807	0.265765
Znf41-ps__chr4	0.308918	0.311389	1.008	0.265765
Gm2027__chr12	0.308918	0.311373	1.00795	0.265765
Egflam__chr15	0.308918	0.31127	1.00761	0.265765
Klk8__chr7	0.308918	0.31127	1.00761	0.265765
A530064D06Rik__chr17	0.308918	0.311248	1.00754	0.265765
Cass4__chr2	0.308918	0.311248	1.00754	0.265765
Gad1__chr2	0.308918	0.311248	1.00754	0.265765
Stfa2l1__chr16	0.308918	0.311248	1.00754	0.265765
Hist2h3c1__chr3	0.308918	0.311241	1.00752	0.265765
Pcdhgb5__chr18	0.308918	0.311233	1.00749	0.265765
Neil2__chr14	0.308918	0.311199	1.00738	0.265765
Irx3__chr8	0.308918	0.311175	1.0073	0.265765
4932414N04Rik__chr2	0.308918	0.311122	1.00713	0.265765
Gm11548__chr3	0.308918	0.311122	1.00713	0.265765
Hist1h3a__chr13	0.308918	0.311122	1.00713	0.265765
4933417D19Rik__chr8	0.308918	0.311079	1.007	0.265765
Adat1__chr8	0.308918	0.311079	1.007	0.265765
Gpr161__chr1	0.308918	0.311079	1.007	0.265765
Mina__chr16	0.308918	0.311079	1.007	0.265765
Olfr784__chr10	0.308918	0.311079	1.007	0.265765
Rdh16__chr10	0.308918	0.311079	1.007	0.265765
4930505A04Rik__chr11	0.308918	0.311004	1.00675	0.265765
4930568E12Rik__chr9	0.308918	0.311004	1.00675	0.265765
Csmd3__chr15	0.308918	0.311004	1.00675	0.265765
Fam83e__chr7	0.308918	0.311004	1.00675	0.265765
Ppp1r17__chr6	0.308918	0.311004	1.00675	0.265765
Tbx10__chr19	0.308918	0.311004	1.00675	0.265765
6430562O15Rik__chr13	0.308918	0.310976	1.00666	0.265765
Itgal__chr7	0.308918	0.310976	1.00666	0.265765
Tnfaip8l1__chr17	0.308918	0.310964	1.00662	0.265765
4930578C19Rik__chrX	0.308918	0.310954	1.00659	0.265765
Il22ra1__chr4	0.308918	0.310954	1.00659	0.265765
Lrrc25__chr8	0.308918	0.310954	1.00659	0.265765
2310068J16Rik__chr15	0.308918	0.31095	1.00658	0.265765
4933430I17Rik__chr4	0.308918	0.31095	1.00658	0.265765
A730090N16Rik__chr3	0.308918	0.31095	1.00658	0.265765
Foxl1__chr8	0.308918	0.31095	1.00658	0.265765
Gdf9__chr11	0.308918	0.31095	1.00658	0.265765
Gm13083__chr4	0.308918	0.31095	1.00658	0.265765
Mroh2b__chr15	0.308918	0.31095	1.00658	0.265765
1700069L16Rik__chr5	0.308918	0.310918	1.00648	0.265765
4921530D09Rik__chr2	0.308918	0.310918	1.00648	0.265765
Ankrd2__chr19	0.308918	0.310918	1.00648	0.265765
BC048602__chr15	0.308918	0.310918	1.00648	0.265765
Cdh7__chr1	0.308918	0.310918	1.00648	0.265765
Cftr__chr6	0.308918	0.310918	1.00648	0.265765
Ciita__chr16	0.308918	0.310918	1.00648	0.265765
Gm4975__chr8	0.308918	0.310918	1.00648	0.265765
Gm960__chr19	0.308918	0.310918	1.00648	0.265765
Gnb3__chr6	0.308918	0.310918	1.00648	0.265765
Iqcd__chr5	0.308918	0.310918	1.00648	0.265765
Lrriq1__chr10	0.308918	0.310918	1.00648	0.265765
Neto1__chr18	0.308918	0.310918	1.00648	0.265765
Olfr424__chr1	0.308918	0.310918	1.00648	0.265765
Olfr61__chr7	0.308918	0.310918	1.00648	0.265765
Tdrkh__chr3	0.308918	0.310918	1.00648	0.265765
4921530L18Rik__chr2	0.308918	0.310906	1.00643	0.265765
Car6__chr4	0.308918	0.310906	1.00643	0.265765
Dgkk__chrX	0.308918	0.310906	1.00643	0.265765
Gnpda1__chr18	0.308918	0.310906	1.00643	0.265765
Otud7a__chr7	0.308918	0.310906	1.00643	0.265765
Snord82__chr1	0.308918	0.310906	1.00643	0.265765
Tdgf1__chr9	0.308918	0.310906	1.00643	0.265765
1810014B01Rik__chr10	0.308918	0.310881	1.00635	0.265765
Celsr3__chr9	0.308918	0.310881	1.00635	0.265765
4930426L09Rik__chr2	0.308918	0.310858	1.00628	0.265765
AA465934__chr11	0.308918	0.310858	1.00628	0.265765
Gm16325__chr3	0.308918	0.310858	1.00628	0.265765
Gm6484__chr9	0.308918	0.310858	1.00628	0.265765
Unc5d__chr8	0.308918	0.310782	1.00603	0.265765
4930448K20Rik__chr4	0.308918	0.31076	1.00596	0.265765
Car2__chr3	0.308918	0.31068	1.0057	0.265765
Slc28a2__chr2	0.308918	0.31068	1.0057	0.265765
Trpc6__chr9	0.308918	0.31068	1.0057	0.265765
Agt__chr8	0.308918	0.310661	1.00564	0.265765
Ankrd34b__chr13	0.308918	0.310661	1.00564	0.265765
Chrm3__chr13	0.308918	0.310661	1.00564	0.265765
Crp__chr1	0.308918	0.310661	1.00564	0.265765
Cxcr3__chrX	0.308918	0.310661	1.00564	0.265765
Dcaf12l2__chrX	0.308918	0.310661	1.00564	0.265765
Esrrb__chr12	0.308918	0.310661	1.00564	0.265765
Fam110c__chr12	0.308918	0.310661	1.00564	0.265765
Fam155a__chr8	0.308918	0.310661	1.00564	0.265765
Ffar2__chr7	0.308918	0.310661	1.00564	0.265765
Foxa3__chr7	0.308918	0.310661	1.00564	0.265765
Glipr1l2__chr10	0.308918	0.310661	1.00564	0.265765
Gm5934__chrX	0.308918	0.310661	1.00564	0.265765
Hbb-bh1__chr7	0.308918	0.310661	1.00564	0.265765
Lct__chr1	0.308918	0.310661	1.00564	0.265765
Lin28a__chr4	0.308918	0.310661	1.00564	0.265765
Lmln__chr16	0.308918	0.310661	1.00564	0.265765
Map3k19__chr1	0.308918	0.310661	1.00564	0.265765
Mtmr7__chr8	0.308918	0.310661	1.00564	0.265765
Ngp__chr9	0.308918	0.310661	1.00564	0.265765
Pacrg__chr17	0.308918	0.310661	1.00564	0.265765
Sall3__chr18	0.308918	0.310661	1.00564	0.265765
Slc10a5__chr3	0.308918	0.310661	1.00564	0.265765
Spaca1__chr4	0.308918	0.310661	1.00564	0.265765
Sstr3__chr15	0.308918	0.310661	1.00564	0.265765
St6galnac3__chr3	0.308918	0.310661	1.00564	0.265765
Tctex1d4__chr4	0.308918	0.310661	1.00564	0.265765
Tex15__chr8	0.308918	0.310661	1.00564	0.265765
Tmem52b__chr6	0.308918	0.310661	1.00564	0.265765
Tnip3__chr6	0.308918	0.310661	1.00564	0.265765
Trem3__chr17	0.308918	0.310661	1.00564	0.265765
Ulbp1__chr10	0.308918	0.310661	1.00564	0.265765
Unc13a__chr8	0.308918	0.310661	1.00564	0.265765
Gpat2__chr2	0.308918	0.310654	1.00562	0.265765
2900002K06Rik__chrX	0.308918	0.310646	1.00559	0.265765
4930483J18Rik__chr15	0.308918	0.310646	1.00559	0.265765
AI506816__chr5	0.308918	0.310646	1.00559	0.265765
Gml__chr15	0.308918	0.310646	1.00559	0.265765
Mcm9__chr10	0.308918	0.310646	1.00559	0.265765
Nptx1__chr11	0.308918	0.310646	1.00559	0.265765
Scarna17__chr18	0.308918	0.310646	1.00559	0.265765
Serhl__chr15	0.308918	0.310646	1.00559	0.265765
Snord42b__chr11	0.308918	0.310646	1.00559	0.265765
Tmtc2__chr10	0.308918	0.3106	1.00545	0.265765
1700095B22Rik__chr3	0.308918	0.310588	1.0054	0.265765
5830432E09Rik__chr7	0.308918	0.310588	1.0054	0.265765
Artn__chr4	0.308918	0.310588	1.0054	0.265765
Cadm2__chr16	0.308918	0.310588	1.0054	0.265765
Fam19a2__chr10	0.308918	0.310588	1.0054	0.265765
Ppp1r3e__chr14	0.308918	0.310588	1.0054	0.265765
Tcte3__chr17	0.308918	0.310588	1.0054	0.265765
1700061G19Rik__chr17	0.308918	0.310521	1.00519	0.265765
Hoxc9__chr15	0.308918	0.310521	1.00519	0.265765
Olfr283__chr15	0.308918	0.310521	1.00519	0.265765
1700030J22Rik__chr8	0.308918	0.310488	1.00508	0.265765
2410076I21Rik__chr9	0.308918	0.310488	1.00508	0.265765
Ccdc60__chr5	0.308918	0.310488	1.00508	0.265765
Cyb5rl__chr4	0.308918	0.310488	1.00508	0.265765
Efcab2__chr1	0.308918	0.310488	1.00508	0.265765
Gm1082__chr7	0.308918	0.310488	1.00508	0.265765
Nrxn1__chr17	0.308918	0.310488	1.00508	0.265765
Tmem236__chr2	0.308918	0.310488	1.00508	0.265765
Zfp558__chr9	0.308918	0.310488	1.00508	0.265765
Gm5409__chr6	0.308918	0.310475	1.00504	0.265765
Tlr6__chr5	0.308918	0.310475	1.00504	0.265765
4930486L24Rik__chr13	0.308918	0.310386	1.00475	0.265765
Arhgap30__chr1	0.308918	0.310386	1.00475	0.265765
Btnl9__chr11	0.308918	0.310386	1.00475	0.265765
Cd86__chr16	0.308918	0.310386	1.00475	0.265765
Ces5a__chr8	0.308918	0.310386	1.00475	0.265765
Erg__chr16	0.308918	0.310386	1.00475	0.265765
Il1a__chr2	0.308918	0.310386	1.00475	0.265765
Mospd2__chrX	0.308918	0.310377	1.00472	0.265765
Tmc7__chr7	0.308918	0.310307	1.0045	0.265765
Ubxn11__chr4	0.308918	0.310307	1.0045	0.265765
2310034G01Rik__chr19	0.308918	0.310182	1.00409	0.265765
Casc1__chr6	0.308918	0.310182	1.00409	0.265765
Hist1h4d__chr13	0.308918	0.310182	1.00409	0.265765
Sufu__chr19	0.308918	0.310182	1.00409	0.265765
2610019F03Rik__chr8	0.308918	0.310092	1.0038	0.265765
Ceacam10__chr7	0.308918	0.310092	1.0038	0.265765
D930048N14Rik__chr11	0.308918	0.310092	1.0038	0.265765
Nrip2__chr6	0.308918	0.310092	1.0038	0.265765
Nrk__chrX	0.308918	0.310092	1.0038	0.265765
Pip5k1b__chr19	0.308918	0.310092	1.0038	0.265765
Rgs18__chr1	0.308918	0.310092	1.0038	0.265765
Ccdc148__chr2	0.308918	0.310084	1.00377	0.265765
G630093K05Rik__chr13	0.308918	0.310084	1.00377	0.265765
Adam4__chr12	0.308918	0.310075	1.00375	0.265765
Ehhadh__chr16	0.308918	0.310075	1.00375	0.265765
Oas1c__chr5	0.308918	0.310075	1.00375	0.265765
Slc39a2__chr14	0.308918	0.310075	1.00375	0.265765
1700057G04Rik__chr9	0.308918	0.309888	1.00314	0.265765
2810442N19Rik__chr1	0.308918	0.309888	1.00314	0.265765
7530416G11Rik__chr15	0.308918	0.309888	1.00314	0.265765
Actrt3__chr3	0.308918	0.309888	1.00314	0.265765
Alk__chr17	0.308918	0.309888	1.00314	0.265765
BC033916__chr17	0.308918	0.309888	1.00314	0.265765
Cyp2c65__chr19	0.308918	0.309888	1.00314	0.265765
Fv1__chr4	0.308918	0.309888	1.00314	0.265765
Gm13710__chr2	0.308918	0.309888	1.00314	0.265765
Gm6307__chr2	0.308918	0.309888	1.00314	0.265765
Gm6623__chr17	0.308918	0.309888	1.00314	0.265765
Gm9731__chr8	0.308918	0.309888	1.00314	0.265765
Itpka__chr2	0.308918	0.309888	1.00314	0.265765
Klf5__chr14	0.308918	0.309888	1.00314	0.265765
Lrr1__chr12	0.308918	0.309888	1.00314	0.265765
Olfr1443__chr19	0.308918	0.309888	1.00314	0.265765
Pcdhb3__chr18	0.308918	0.309888	1.00314	0.265765
Slc16a14__chr1	0.308918	0.309888	1.00314	0.265765
Snora69__chrX	0.308918	0.309888	1.00314	0.265765
Snord42a__chr11	0.308918	0.309888	1.00314	0.265765
Ube2d2b__chr5	0.308918	0.309888	1.00314	0.265765
2310002F09Rik__chr7	0.308918	0.309799	1.00285	0.265765
5930403L14Rik__chr4	0.308918	0.309799	1.00285	0.265765
Amph__chr13	0.308918	0.309799	1.00285	0.265765
Chst8__chr7	0.308918	0.309799	1.00285	0.265765
D830026I12Rik__chr6	0.308918	0.309799	1.00285	0.265765
Dlgap3__chr4	0.308918	0.309799	1.00285	0.265765
Gp9__chr6	0.308918	0.309799	1.00285	0.265765
Gpr84__chr15	0.308918	0.309799	1.00285	0.265765
Hcst__chr7	0.308918	0.309799	1.00285	0.265765
Hsd17b14__chr7	0.308918	0.309799	1.00285	0.265765
Lama3__chr18	0.308918	0.309799	1.00285	0.265765
Niacr1__chr5	0.308918	0.309799	1.00285	0.265765
Nup210l__chr3	0.308918	0.309799	1.00285	0.265765
Slc8a2__chr7	0.308918	0.309799	1.00285	0.265765
Vsig2__chr9	0.308918	0.309799	1.00285	0.265765
Acot10__chr15	0.308918	0.30979	1.00282	0.265765
C920021L13Rik__chr3	0.308918	0.30979	1.00282	0.265765
Eif3j2__chr2	0.308918	0.30979	1.00282	0.265765
Gm19510__chr15	0.308918	0.30979	1.00282	0.265765
Gpr162__chr6	0.308918	0.30979	1.00282	0.265765
AI463170__chr12	0.308918	0.30972	1.00259	0.265765
B230216G23Rik__chr6	0.308918	0.30972	1.00259	0.265765
Gm6578__chr6	0.308918	0.30972	1.00259	0.265765
Noxred1__chr12	0.308918	0.30972	1.00259	0.265765
Olfr212__chr6	0.308918	0.30972	1.00259	0.265765
Slc19a3__chr1	0.308918	0.30972	1.00259	0.265765
Syn3__chr10	0.308918	0.30972	1.00259	0.265765
Tagap1__chr17	0.308918	0.30972	1.00259	0.265765
1700066J24Rik__chr4	0.308918	0.309505	1.0019	0.265765
1700091H14Rik__chr14	0.308918	0.309505	1.0019	0.265765
1810006J02Rik__chr1	0.308918	0.309505	1.0019	0.265765
4930533P14Rik__chr1	0.308918	0.309505	1.0019	0.265765
Abca4__chr3	0.308918	0.309505	1.0019	0.265765
Akr1c14__chr13	0.308918	0.309505	1.0019	0.265765
B230217O12Rik__chr19	0.308918	0.309505	1.0019	0.265765
BC031361__chr16	0.308918	0.309505	1.0019	0.265765
BC037704__chr19	0.308918	0.309505	1.0019	0.265765
Bend5__chr4	0.308918	0.309505	1.0019	0.265765
Bik__chr15	0.308918	0.309505	1.0019	0.265765
Cbln3__chr14	0.308918	0.309505	1.0019	0.265765
Cd7__chr11	0.308918	0.309505	1.0019	0.265765
Chodl__chr16	0.308918	0.309505	1.0019	0.265765
Clec1b__chr6	0.308918	0.309505	1.0019	0.265765
E230008N13Rik__chr4	0.308918	0.309505	1.0019	0.265765
Endou__chr15	0.308918	0.309505	1.0019	0.265765
Fabp12__chr3	0.308918	0.309505	1.0019	0.265765
Fam71e1__chr7	0.308918	0.309505	1.0019	0.265765
Gabra4__chr5	0.308918	0.309505	1.0019	0.265765
Gm1968__chr16	0.308918	0.309505	1.0019	0.265765
Gm20736__chrY	0.308918	0.309505	1.0019	0.265765
Gm5878__chr6	0.308918	0.309505	1.0019	0.265765
Gnat2__chr3	0.308918	0.309505	1.0019	0.265765
Gp5__chr16	0.308918	0.309505	1.0019	0.265765
Hba-a1__chr11	0.308918	0.309505	1.0019	0.265765
Hoxa1__chr6	0.308918	0.309505	1.0019	0.265765
Hoxa3__chr6	0.308918	0.309505	1.0019	0.265765
Ica1__chr6	0.308918	0.309505	1.0019	0.265765
Krtcap3__chr5	0.308918	0.309505	1.0019	0.265765
Lalba__chr15	0.308918	0.309505	1.0019	0.265765
Ldhd__chr8	0.308918	0.309505	1.0019	0.265765
Lhx4__chr1	0.308918	0.309505	1.0019	0.265765
Lrrn3__chr12	0.308918	0.309505	1.0019	0.265765
Map3k7cl__chr16	0.308918	0.309505	1.0019	0.265765
Map4k2__chr19	0.308918	0.309505	1.0019	0.265765
Nfe2__chr15	0.308918	0.309505	1.0019	0.265765
Nol4__chr18	0.308918	0.309505	1.0019	0.265765
Nxnl2__chr13	0.308918	0.309505	1.0019	0.265765
Pax7__chr4	0.308918	0.309505	1.0019	0.265765
Pex11a__chr7	0.308918	0.309505	1.0019	0.265765
Pglyrp1__chr7	0.308918	0.309505	1.0019	0.265765
Pitpnm3__chr11	0.308918	0.309505	1.0019	0.265765
Ppara__chr15	0.308918	0.309505	1.0019	0.265765
Ppp1r1a__chr15	0.308918	0.309505	1.0019	0.265765
Prkar1b__chr5	0.308918	0.309505	1.0019	0.265765
Ptprr__chr10	0.308918	0.309505	1.0019	0.265765
Rps6kl1__chr12	0.308918	0.309505	1.0019	0.265765
Sema5b__chr16	0.308918	0.309505	1.0019	0.265765
Smpd5__chr15	0.308918	0.309505	1.0019	0.265765
Snord92__chr17	0.308918	0.309505	1.0019	0.265765
Sp6__chr11	0.308918	0.309505	1.0019	0.265765
Speer7-ps1__chr5	0.308918	0.309505	1.0019	0.265765
Sybu__chr15	0.308918	0.309505	1.0019	0.265765
Syt12__chr19	0.308918	0.309505	1.0019	0.265765
Tarm1__chr7	0.308918	0.309505	1.0019	0.265765
Tnfrsf13b__chr11	0.308918	0.309505	1.0019	0.265765
Tox3__chr8	0.308918	0.309505	1.0019	0.265765
Vmn2r120__chr17	0.308918	0.309505	1.0019	0.265765
Zfp286__chr11	0.308918	0.309505	1.0019	0.265765
1810008I18Rik__chr7	0.308918	0.309497	1.00187	0.265765
1810065E05Rik__chr11	0.308918	0.309497	1.00187	0.265765
2210417A02Rik__chr5	0.308918	0.309497	1.00187	0.265765
4930413F20Rik__chr15	0.308918	0.309497	1.00187	0.265765
Ccl27a__chr4	0.308918	0.309497	1.00187	0.265765
Ccno__chr13	0.308918	0.309497	1.00187	0.265765
D330041H03Rik__chr17	0.308918	0.309497	1.00187	0.265765
Endog__chr2	0.308918	0.309497	1.00187	0.265765
Fam228a__chr12	0.308918	0.309497	1.00187	0.265765
Gabra2__chr5	0.308918	0.309497	1.00187	0.265765
Gm10549__chr18	0.308918	0.309497	1.00187	0.265765
Gm6116__chr5	0.308918	0.309497	1.00187	0.265765
Ksr2__chr5	0.308918	0.309497	1.00187	0.265765
Mir1931__chr10	0.308918	0.309497	1.00187	0.265765
Mppe1__chr18	0.308918	0.309497	1.00187	0.265765
Ncrna00086__chrX	0.308918	0.309497	1.00187	0.265765
Paqr5__chr9	0.308918	0.309497	1.00187	0.265765
Taf1c__chr8	0.308918	0.309497	1.00187	0.265765
Timd2__chr11	0.308918	0.309497	1.00187	0.265765
Zcwpw1__chr5	0.308918	0.309497	1.00187	0.265765
1110036E04Rik__chr9	0.308918	0.309212	1.00095	0.265765
1700007B14Rik__chr8	0.308918	0.309212	1.00095	0.265765
1700010I02Rik__chr3	0.308918	0.309212	1.00095	0.265765
1700020N01Rik__chr10	0.308918	0.309212	1.00095	0.265765
1700024F13Rik__chr13	0.308918	0.309212	1.00095	0.265765
1700040N02Rik__chr2	0.308918	0.309212	1.00095	0.265765
1700109F18Rik__chr2	0.308918	0.309212	1.00095	0.265765
2810429I04Rik__chr13	0.308918	0.309212	1.00095	0.265765
3110021A11Rik__chr6	0.308918	0.309212	1.00095	0.265765
4930417O22Rik__chr11	0.308918	0.309212	1.00095	0.265765
4930433N12Rik__chr9	0.308918	0.309212	1.00095	0.265765
4930442J19Rik__chr2	0.308918	0.309212	1.00095	0.265765
4930455H04Rik__chr3	0.308918	0.309212	1.00095	0.265765
4930545H06Rik__chr10	0.308918	0.309212	1.00095	0.265765
4932411E22Rik__chr11	0.308918	0.309212	1.00095	0.265765
4933402J10Rik__chr5	0.308918	0.309212	1.00095	0.265765
4933413J09Rik__chr14	0.308918	0.309212	1.00095	0.265765
4933427D06Rik__chr6	0.308918	0.309212	1.00095	0.265765
5430401F13Rik__chr6	0.308918	0.309212	1.00095	0.265765
5830428M24Rik__chr12	0.308918	0.309212	1.00095	0.265765
5830454E08Rik__chr9	0.308918	0.309212	1.00095	0.265765
6230400D17Rik__chr14	0.308918	0.309212	1.00095	0.265765
6330403A02Rik__chr1	0.308918	0.309212	1.00095	0.265765
9030619P08Rik__chr15	0.308918	0.309212	1.00095	0.265765
9430041J12Rik__chr7	0.308918	0.309212	1.00095	0.265765
A230020J21Rik__chr1	0.308918	0.309212	1.00095	0.265765
A4gnt__chr9	0.308918	0.309212	1.00095	0.265765
A530065N20Rik__chr13	0.308918	0.309212	1.00095	0.265765
A630077J23Rik__chr4	0.308918	0.309212	1.00095	0.265765
A730036I17Rik__chr2	0.308918	0.309212	1.00095	0.265765
A730043L09Rik__chr9	0.308918	0.309212	1.00095	0.265765
Abca16__chr7	0.308918	0.309212	1.00095	0.265765
Abcb4__chr5	0.308918	0.309212	1.00095	0.265765
Accs__chr2	0.308918	0.309212	1.00095	0.265765
Adap1__chr5	0.308918	0.309212	1.00095	0.265765
Adra1d__chr2	0.308918	0.309212	1.00095	0.265765
AI504432__chr3	0.308918	0.309212	1.00095	0.265765
Ankrd22__chr19	0.308918	0.309212	1.00095	0.265765
Aqp9__chr9	0.308918	0.309212	1.00095	0.265765
Arhgef37__chr18	0.308918	0.309212	1.00095	0.265765
Asprv1__chr6	0.308918	0.309212	1.00095	0.265765
Astn2__chr4	0.308918	0.309212	1.00095	0.265765
Avpr1b__chr1	0.308918	0.309212	1.00095	0.265765
AW549542__chr5	0.308918	0.309212	1.00095	0.265765
Batf2__chr19	0.308918	0.309212	1.00095	0.265765
BC049715__chr6	0.308918	0.309212	1.00095	0.265765
Bc1__chr10	0.308918	0.309212	1.00095	0.265765
Bcl2a1b__chr9	0.308918	0.309212	1.00095	0.265765
Bhlhe22__chr3	0.308918	0.309212	1.00095	0.265765
Bhmt2__chr13	0.308918	0.309212	1.00095	0.265765
C530008M17Rik__chr5	0.308918	0.309212	1.00095	0.265765
Cacnb4__chr2	0.308918	0.309212	1.00095	0.265765
Car3__chr3	0.308918	0.309212	1.00095	0.265765
Catsperg1__chr7	0.308918	0.309212	1.00095	0.265765
Cd164l2__chr4	0.308918	0.309212	1.00095	0.265765
Cd226__chr18	0.308918	0.309212	1.00095	0.265765
Cd46__chr1	0.308918	0.309212	1.00095	0.265765
Chp2__chr7	0.308918	0.309212	1.00095	0.265765
Clec12b__chr6	0.308918	0.309212	1.00095	0.265765
Cntn4__chr6	0.308918	0.309212	1.00095	0.265765
Col28a1__chr6	0.308918	0.309212	1.00095	0.265765
Crhr2__chr6	0.308918	0.309212	1.00095	0.265765
Ctnna3__chr10	0.308918	0.309212	1.00095	0.265765
Ctsr__chr13	0.308918	0.309212	1.00095	0.265765
Cyb5d1__chr11	0.308918	0.309212	1.00095	0.265765
D730001G18Rik__chr15	0.308918	0.309212	1.00095	0.265765
D830046C22Rik__chr5	0.308918	0.309212	1.00095	0.265765
Ddi2__chr4	0.308918	0.309212	1.00095	0.265765
Dock3__chr9	0.308918	0.309212	1.00095	0.265765
Dusp26__chr8	0.308918	0.309212	1.00095	0.265765
Erp27__chr6	0.308918	0.309212	1.00095	0.265765
Etohd2__chr13	0.308918	0.309212	1.00095	0.265765
Exph5__chr9	0.308918	0.309212	1.00095	0.265765
F2rl2__chr13	0.308918	0.309212	1.00095	0.265765
Fam129c__chr8	0.308918	0.309212	1.00095	0.265765
Fam169b__chr7	0.308918	0.309212	1.00095	0.265765
Fcho1__chr8	0.308918	0.309212	1.00095	0.265765
Fsip1__chr2	0.308918	0.309212	1.00095	0.265765
Gbp9__chr5	0.308918	0.309212	1.00095	0.265765
Gfra3__chr18	0.308918	0.309212	1.00095	0.265765
Gm10536__chr18	0.308918	0.309212	1.00095	0.265765
Gm1123__chr9	0.308918	0.309212	1.00095	0.265765
Gm1141__chrX	0.308918	0.309212	1.00095	0.265765
Gm12992__chr4	0.308918	0.309212	1.00095	0.265765
Gm14548__chr7	0.308918	0.309212	1.00095	0.265765
Gm14634__chrX	0.308918	0.309212	1.00095	0.265765
Gm1564__chr11	0.308918	0.309212	1.00095	0.265765
Gm15787__chr5	0.308918	0.309212	1.00095	0.265765
Gm16907__chr13	0.308918	0.309212	1.00095	0.265765
Gm17745__chr10	0.308918	0.309212	1.00095	0.265765
Gm19897__chr7	0.308918	0.309212	1.00095	0.265765
Gm4922__chr10	0.308918	0.309212	1.00095	0.265765
Gm9871__chr6	0.308918	0.309212	1.00095	0.265765
Gna15__chr10	0.308918	0.309212	1.00095	0.265765
Gpbar1__chr1	0.308918	0.309212	1.00095	0.265765
Gpr150__chr13	0.308918	0.309212	1.00095	0.265765
Gpr156__chr16	0.308918	0.309212	1.00095	0.265765
Gsta2__chr9	0.308918	0.309212	1.00095	0.265765
H2-M10.6__chr17	0.308918	0.309212	1.00095	0.265765
Hapln3__chr7	0.308918	0.309212	1.00095	0.265765
Havcr2__chr11	0.308918	0.309212	1.00095	0.265765
Hsbp1l1__chr18	0.308918	0.309212	1.00095	0.265765
Hspa1l__chr17	0.308918	0.309212	1.00095	0.265765
Icos__chr1	0.308918	0.309212	1.00095	0.265765
Il3__chr11	0.308918	0.309212	1.00095	0.265765
Il7r__chr15	0.308918	0.309212	1.00095	0.265765
Iqsec3__chr6	0.308918	0.309212	1.00095	0.265765
Kbtbd8__chr6	0.308918	0.309212	1.00095	0.265765
Kcnj6__chr16	0.308918	0.309212	1.00095	0.265765
Kcnv1__chr15	0.308918	0.309212	1.00095	0.265765
Klf8__chrX	0.308918	0.309212	1.00095	0.265765
Klhdc1__chr12	0.308918	0.309212	1.00095	0.265765
Lamp3__chr16	0.308918	0.309212	1.00095	0.265765
Lancl3__chrX	0.308918	0.309212	1.00095	0.265765
Lao1__chr4	0.308918	0.309212	1.00095	0.265765
Lect2__chr13	0.308918	0.309212	1.00095	0.265765
LOC171588__chr2	0.308918	0.309212	1.00095	0.265765
Lpar2__chr8	0.308918	0.309212	1.00095	0.265765
Lrriq4__chr3	0.308918	0.309212	1.00095	0.265765
Ltf__chr9	0.308918	0.309212	1.00095	0.265765
Macc1__chr12	0.308918	0.309212	1.00095	0.265765
Magix__chrX	0.308918	0.309212	1.00095	0.265765
Map3k9__chr12	0.308918	0.309212	1.00095	0.265765
Mapk15__chr15	0.308918	0.309212	1.00095	0.265765
Mchr1__chr15	0.308918	0.309212	1.00095	0.265765
Mefv__chr16	0.308918	0.309212	1.00095	0.265765
Mfsd6l__chr11	0.308918	0.309212	1.00095	0.265765
Mir142__chr11	0.308918	0.309212	1.00095	0.265765
Mmp7__chr9	0.308918	0.309212	1.00095	0.265765
Mreg__chr1	0.308918	0.309212	1.00095	0.265765
Ms4a2__chr19	0.308918	0.309212	1.00095	0.265765
Mthfs__chr9	0.308918	0.309212	1.00095	0.265765
Muc2__chr7	0.308918	0.309212	1.00095	0.265765
Ncam2__chr16	0.308918	0.309212	1.00095	0.265765
Nepn__chr10	0.308918	0.309212	1.00095	0.265765
Nhlh1__chr1	0.308918	0.309212	1.00095	0.265765
Nlrc4__chr17	0.308918	0.309212	1.00095	0.265765
Nlrc5__chr8	0.308918	0.309212	1.00095	0.265765
Nps__chr7	0.308918	0.309212	1.00095	0.265765
Nr0b1__chrX	0.308918	0.309212	1.00095	0.265765
Ntm__chr9	0.308918	0.309212	1.00095	0.265765
Nts__chr10	0.308918	0.309212	1.00095	0.265765
Nyap1__chr5	0.308918	0.309212	1.00095	0.265765
Olfr726__chr14	0.308918	0.309212	1.00095	0.265765
Oprd1__chr4	0.308918	0.309212	1.00095	0.265765
Oxgr1__chr14	0.308918	0.309212	1.00095	0.265765
Oxtr__chr6	0.308918	0.309212	1.00095	0.265765
P2ry14__chr3	0.308918	0.309212	1.00095	0.265765
P2ry6__chr7	0.308918	0.309212	1.00095	0.265765
Pax2__chr19	0.308918	0.309212	1.00095	0.265765
Pcdh12__chr18	0.308918	0.309212	1.00095	0.265765
Pcsk1__chr13	0.308918	0.309212	1.00095	0.265765
Pde6a__chr18	0.308918	0.309212	1.00095	0.265765
Pik3c2g__chr6	0.308918	0.309212	1.00095	0.265765
Plcg1__chr2	0.308918	0.309212	1.00095	0.265765
Pllp__chr8	0.308918	0.309212	1.00095	0.265765
Ppm1e__chr11	0.308918	0.309212	1.00095	0.265765
Ppm1n__chr7	0.308918	0.309212	1.00095	0.265765
Prf1__chr10	0.308918	0.309212	1.00095	0.265765
Prl__chr13	0.308918	0.309212	1.00095	0.265765
Prob1__chr18	0.308918	0.309212	1.00095	0.265765
Prtn3__chr10	0.308918	0.309212	1.00095	0.265765
Rad51ap2__chr12	0.308918	0.309212	1.00095	0.265765
Rd3__chr1	0.308918	0.309212	1.00095	0.265765
Reg3b__chr6	0.308918	0.309212	1.00095	0.265765
Rgsl1__chr1	0.308918	0.309212	1.00095	0.265765
Rhoh__chr5	0.308918	0.309212	1.00095	0.265765
Rims2__chr15	0.308918	0.309212	1.00095	0.265765
Rs1__chrX	0.308918	0.309212	1.00095	0.265765
Rundc3a__chr11	0.308918	0.309212	1.00095	0.265765
Scgb2b23-ps__chr7	0.308918	0.309212	1.00095	0.265765
Shc3__chr13	0.308918	0.309212	1.00095	0.265765
Skint7__chr4	0.308918	0.309212	1.00095	0.265765
Slc15a1__chr14	0.308918	0.309212	1.00095	0.265765
Slc38a11__chr2	0.308918	0.309212	1.00095	0.265765
Slc3a1__chr17	0.308918	0.309212	1.00095	0.265765
Slc6a4__chr11	0.308918	0.309212	1.00095	0.265765
Sp7__chr15	0.308918	0.309212	1.00095	0.265765
Spag17__chr3	0.308918	0.309212	1.00095	0.265765
Spib__chr7	0.308918	0.309212	1.00095	0.265765
Srcrb4d__chr5	0.308918	0.309212	1.00095	0.265765
Ssu2__chr6	0.308918	0.309212	1.00095	0.265765
Stfa1__chr16	0.308918	0.309212	1.00095	0.265765
Stmn3__chr2	0.308918	0.309212	1.00095	0.265765
Sult1d1__chr5	0.308918	0.309212	1.00095	0.265765
Susd5__chr9	0.308918	0.309212	1.00095	0.265765
Sycp2__chr2	0.308918	0.309212	1.00095	0.265765
Taar2__chr10	0.308918	0.309212	1.00095	0.265765
Tas2r139__chr6	0.308918	0.309212	1.00095	0.265765
Tbc1d30__chr10	0.308918	0.309212	1.00095	0.265765
Tcp11l1__chr2	0.308918	0.309212	1.00095	0.265765
Tfap2e__chr4	0.308918	0.309212	1.00095	0.265765
Tgm1__chr14	0.308918	0.309212	1.00095	0.265765
Tmem150c__chr5	0.308918	0.309212	1.00095	0.265765
Tmem35__chrX	0.308918	0.309212	1.00095	0.265765
Tmem72__chr6	0.308918	0.309212	1.00095	0.265765
Trpc2__chr7	0.308918	0.309212	1.00095	0.265765
Ttc16__chr2	0.308918	0.309212	1.00095	0.265765
Tyrp1__chr4	0.308918	0.309212	1.00095	0.265765
Unc93a__chr17	0.308918	0.309212	1.00095	0.265765
Usp17le__chr7	0.308918	0.309212	1.00095	0.265765
Vmn1r148__chr7	0.308918	0.309212	1.00095	0.265765
0610005C13Rik__chr7	0.308918	0.308918	1	0.265765
0610012H03Rik__chr2	0.308918	0.308918	1	0.265765
0610038B21Rik__chr8	0.308918	0.308918	1	0.265765
0610040F04Rik__chr6	0.308918	0.308918	1	0.265765
0610040J01Rik__chr5	0.308918	0.308918	1	0.265765
1110002L01Rik__chr12	0.308918	0.308918	1	0.265765
1110015O18Rik__chr3	0.308918	0.308918	1	0.265765
1110028F11Rik__chr11	0.308918	0.308918	1	0.265765
1110032F04Rik__chr3	0.308918	0.308918	1	0.265765
1110035M17Rik__chr11	0.308918	0.308918	1	0.265765
1190003J15Rik__chr7	0.308918	0.308918	1	0.265765
1190003K10Rik__chr13	0.308918	0.308918	1	0.265765
1190005I06Rik__chr8	0.308918	0.308918	1	0.265765
1300015D01Rik__chr2	0.308918	0.308918	1	0.265765
1300017J02Rik__chr9	0.308918	0.308918	1	0.265765
1300018J18Rik__chr15	0.308918	0.308918	1	0.265765
1500002O10Rik__chr2	0.308918	0.308918	1	0.265765
1500009C09Rik__chr15	0.308918	0.308918	1	0.265765
1500015L24Rik__chr19	0.308918	0.308918	1	0.265765
1500016L03Rik__chr11	0.308918	0.308918	1	0.265765
1500017E21Rik__chr19	0.308918	0.308918	1	0.265765
1600002D24Rik__chr16	0.308918	0.308918	1	0.265765
1600015I10Rik__chr6	0.308918	0.308918	1	0.265765
1600016N20Rik__chr7	0.308918	0.308918	1	0.265765
1600023N17Rik__chr5	0.308918	0.308918	1	0.265765
1600029D21Rik__chr9	0.308918	0.308918	1	0.265765
1700001C19Rik__chr17	0.308918	0.308918	1	0.265765
1700001G11Rik__chr14	0.308918	0.308918	1	0.265765
1700001G17Rik__chr1	0.308918	0.308918	1	0.265765
1700001J03Rik__chr5	0.308918	0.308918	1	0.265765
1700001J11Rik__chr9	0.308918	0.308918	1	0.265765
1700001K23Rik__chr19	0.308918	0.308918	1	0.265765
1700003C15Rik__chr5	0.308918	0.308918	1	0.265765
1700003D09Rik__chr11	0.308918	0.308918	1	0.265765
1700003F17Rik__chr11	0.308918	0.308918	1	0.265765
1700003G18Rik__chr7	0.308918	0.308918	1	0.265765
1700003H04Rik__chr3	0.308918	0.308918	1	0.265765
1700003L19Rik__chr16	0.308918	0.308918	1	0.265765
1700003M02Rik__chr4	0.308918	0.308918	1	0.265765
1700003P14Rik__chr13	0.308918	0.308918	1	0.265765
1700006A11Rik__chr3	0.308918	0.308918	1	0.265765
1700006E09Rik__chr11	0.308918	0.308918	1	0.265765
1700006F04Rik__chr14	0.308918	0.308918	1	0.265765
1700007F19Rik__chr3	0.308918	0.308918	1	0.265765
1700007G11Rik__chr5	0.308918	0.308918	1	0.265765
1700008F21Rik__chr8	0.308918	0.308918	1	0.265765
1700008O03Rik__chr7	0.308918	0.308918	1	0.265765
1700009C05Rik__chr6	0.308918	0.308918	1	0.265765
1700009N14Rik__chr4	0.308918	0.308918	1	0.265765
1700009P17Rik__chr1	0.308918	0.308918	1	0.265765
1700010B08Rik__chr2	0.308918	0.308918	1	0.265765
1700010I14Rik__chr17	0.308918	0.308918	1	0.265765
1700010J16Rik__chr10	0.308918	0.308918	1	0.265765
1700011B04Rik__chr13	0.308918	0.308918	1	0.265765
1700011E24Rik__chr17	0.308918	0.308918	1	0.265765
1700011I03Rik__chr18	0.308918	0.308918	1	0.265765
1700012B07Rik__chr11	0.308918	0.308918	1	0.265765
1700012B09Rik__chr9	0.308918	0.308918	1	0.265765
1700012D14Rik__chr7	0.308918	0.308918	1	0.265765
1700012I11Rik__chr15	0.308918	0.308918	1	0.265765
1700013G23Rik__chr11	0.308918	0.308918	1	0.265765
1700013H16Rik__chrX	0.308918	0.308918	1	0.265765
1700015E13Rik__chr1	0.308918	0.308918	1	0.265765
1700015F17Rik__chr5	0.308918	0.308918	1	0.265765
1700016C15Rik__chr1	0.308918	0.308918	1	0.265765
1700016G22Rik__chr13	0.308918	0.308918	1	0.265765
1700016K19Rik__chr11	0.308918	0.308918	1	0.265765
1700016L04Rik__chr10	0.308918	0.308918	1	0.265765
1700016L21Rik__chr1	0.308918	0.308918	1	0.265765
1700017D01Rik__chr19	0.308918	0.308918	1	0.265765
1700017G19Rik__chr3	0.308918	0.308918	1	0.265765
1700017J07Rik__chr2	0.308918	0.308918	1	0.265765
1700017N19Rik__chr10	0.308918	0.308918	1	0.265765
1700018A04Rik__chr13	0.308918	0.308918	1	0.265765
1700018B08Rik__chr8	0.308918	0.308918	1	0.265765
1700018B24Rik__chr3	0.308918	0.308918	1	0.265765
1700018C11Rik__chr4	0.308918	0.308918	1	0.265765
1700019A02Rik__chr1	0.308918	0.308918	1	0.265765
1700019B21Rik__chrX	0.308918	0.308918	1	0.265765
1700019E08Rik__chr2	0.308918	0.308918	1	0.265765
1700019G17Rik__chr6	0.308918	0.308918	1	0.265765
1700019G24Rik__chr6	0.308918	0.308918	1	0.265765
1700019L03Rik__chr2	0.308918	0.308918	1	0.265765
1700019M22Rik__chr12	0.308918	0.308918	1	0.265765
1700019N19Rik__chr19	0.308918	0.308918	1	0.265765
1700020G17Rik__chr10	0.308918	0.308918	1	0.265765
1700020L24Rik__chr11	0.308918	0.308918	1	0.265765
1700020M21Rik__chr9	0.308918	0.308918	1	0.265765
1700021F07Rik__chr2	0.308918	0.308918	1	0.265765
1700021N21Rik__chr4	0.308918	0.308918	1	0.265765
1700022A22Rik__chr15	0.308918	0.308918	1	0.265765
1700022E09Rik__chr16	0.308918	0.308918	1	0.265765
1700022I11Rik__chr4	0.308918	0.308918	1	0.265765
1700023C21Rik__chr11	0.308918	0.308918	1	0.265765
1700023E05Rik__chr5	0.308918	0.308918	1	0.265765
1700023F02Rik__chr10	0.308918	0.308918	1	0.265765
1700023F06Rik__chr11	0.308918	0.308918	1	0.265765
1700024G13Rik__chr14	0.308918	0.308918	1	0.265765
1700024P16Rik__chr4	0.308918	0.308918	1	0.265765
1700025B11Rik__chr15	0.308918	0.308918	1	0.265765
1700025F22Rik__chr19	0.308918	0.308918	1	0.265765
1700025K24Rik__chr17	0.308918	0.308918	1	0.265765
1700025M24Rik__chr5	0.308918	0.308918	1	0.265765
1700026D08Rik__chr7	0.308918	0.308918	1	0.265765
1700026L06Rik__chr2	0.308918	0.308918	1	0.265765
1700027F09Rik__chr5	0.308918	0.308918	1	0.265765
1700027I24Rik__chr9	0.308918	0.308918	1	0.265765
1700028B04Rik__chr7	0.308918	0.308918	1	0.265765
1700028D13Rik__chr5	0.308918	0.308918	1	0.265765
1700028K03Rik__chr5	0.308918	0.308918	1	0.265765
1700028M03Rik__chr3	0.308918	0.308918	1	0.265765
1700028P14Rik__chr19	0.308918	0.308918	1	0.265765
1700029B22Rik__chr7	0.308918	0.308918	1	0.265765
1700029M20Rik__chr4	0.308918	0.308918	1	0.265765
1700030F18Rik__chr15	0.308918	0.308918	1	0.265765
1700030L20Rik__chr3	0.308918	0.308918	1	0.265765
1700030M09Rik__chr8	0.308918	0.308918	1	0.265765
1700030N03Rik__chr19	0.308918	0.308918	1	0.265765
1700030O20Rik__chr10	0.308918	0.308918	1	0.265765
1700031A10Rik__chr17	0.308918	0.308918	1	0.265765
1700031F05Rik__chrX	0.308918	0.308918	1	0.265765
1700031M16Rik__chr15	0.308918	0.308918	1	0.265765
1700031P21Rik__chr12	0.308918	0.308918	1	0.265765
1700034E13Rik__chr18	0.308918	0.308918	1	0.265765
1700034F02Rik__chr11	0.308918	0.308918	1	0.265765
1700034I23Rik__chr3	0.308918	0.308918	1	0.265765
1700034J05Rik__chr6	0.308918	0.308918	1	0.265765
1700034K08Rik__chr9	0.308918	0.308918	1	0.265765
1700034P13Rik__chr1	0.308918	0.308918	1	0.265765
1700036G14Rik__chr3	0.308918	0.308918	1	0.265765
1700039E15Rik__chr7	0.308918	0.308918	1	0.265765
1700039E22Rik__chr19	0.308918	0.308918	1	0.265765
1700040L02Rik__chr10	0.308918	0.308918	1	0.265765
1700041M19Rik__chr16	0.308918	0.308918	1	0.265765
1700042B14Rik__chrX	0.308918	0.308918	1	0.265765
1700042G15Rik__chr4	0.308918	0.308918	1	0.265765
1700042O10Rik__chr11	0.308918	0.308918	1	0.265765
1700044C05Rik__chr14	0.308918	0.308918	1	0.265765
1700045H11Rik__chr4	0.308918	0.308918	1	0.265765
1700045I19Rik__chrX	0.308918	0.308918	1	0.265765
1700046C09Rik__chr11	0.308918	0.308918	1	0.265765
1700047L14Rik__chr5	0.308918	0.308918	1	0.265765
1700048M11Rik__chr16	0.308918	0.308918	1	0.265765
1700052I22Rik__chr12	0.308918	0.308918	1	0.265765
1700054A03Rik__chr19	0.308918	0.308918	1	0.265765
1700054M17Rik__chr2	0.308918	0.308918	1	0.265765
1700057H15Rik__chr4	0.308918	0.308918	1	0.265765
1700060C16Rik__chr6	0.308918	0.308918	1	0.265765
1700060C20Rik__chr2	0.308918	0.308918	1	0.265765
1700061F12Rik__chr2	0.308918	0.308918	1	0.265765
1700061I17Rik__chr3	0.308918	0.308918	1	0.265765
1700063A18Rik__chr1	0.308918	0.308918	1	0.265765
1700064J06Rik__chr10	0.308918	0.308918	1	0.265765
1700065D16Rik__chr9	0.308918	0.308918	1	0.265765
1700065I17Rik__chr18	0.308918	0.308918	1	0.265765
1700065J11Rik__chr6	0.308918	0.308918	1	0.265765
1700065O20Rik__chr18	0.308918	0.308918	1	0.265765
1700066B17Rik__chr1	0.308918	0.308918	1	0.265765
1700066N21Rik__chr5	0.308918	0.308918	1	0.265765
1700067K01Rik__chr8	0.308918	0.308918	1	0.265765
1700074H08Rik__chr13	0.308918	0.308918	1	0.265765
1700074P13Rik__chr6	0.308918	0.308918	1	0.265765
1700080E11Rik__chr9	0.308918	0.308918	1	0.265765
1700080N15Rik__chr2	0.308918	0.308918	1	0.265765
1700081H22Rik__chr7	0.308918	0.308918	1	0.265765
1700084C01Rik__chr1	0.308918	0.308918	1	0.265765
1700084F23Rik__chr13	0.308918	0.308918	1	0.265765
1700085B03Rik__chr5	0.308918	0.308918	1	0.265765
1700085C21Rik__chr12	0.308918	0.308918	1	0.265765
1700092E19Rik__chr13	0.308918	0.308918	1	0.265765
1700092K14Rik__chr11	0.308918	0.308918	1	0.265765
1700092M07Rik__chr19	0.308918	0.308918	1	0.265765
1700093K21Rik__chr11	0.308918	0.308918	1	0.265765
1700094J05Rik__chr10	0.308918	0.308918	1	0.265765
1700097N02Rik__chr17	0.308918	0.308918	1	0.265765
1700101E01Rik__chr2	0.308918	0.308918	1	0.265765
1700101I11Rik__chr6	0.308918	0.308918	1	0.265765
1700104A03Rik__chr9	0.308918	0.308918	1	0.265765
1700105P06Rik__chr19	0.308918	0.308918	1	0.265765
1700108F19Rik__chr14	0.308918	0.308918	1	0.265765
1700108J01Rik__chr14	0.308918	0.308918	1	0.265765
1700109G14Rik__chr14	0.308918	0.308918	1	0.265765
1700109G15Rik__chr11	0.308918	0.308918	1	0.265765
1700109H08Rik__chr5	0.308918	0.308918	1	0.265765
1700110C19Rik__chr17	0.308918	0.308918	1	0.265765
1700110M21Rik__chr14	0.308918	0.308918	1	0.265765
1700111N16Rik__chrX	0.308918	0.308918	1	0.265765
1700112E06Rik__chr14	0.308918	0.308918	1	0.265765
1700112H15Rik__chr1	0.308918	0.308918	1	0.265765
1700112J05Rik__chr5	0.308918	0.308918	1	0.265765
1700113H08Rik__chr10	0.308918	0.308918	1	0.265765
1700119H24Rik__chr16	0.308918	0.308918	1	0.265765
1700120E14Rik__chr18	0.308918	0.308918	1	0.265765
1700120G07Rik__chr7	0.308918	0.308918	1	0.265765
1700121N20Rik__chr12	0.308918	0.308918	1	0.265765
1700122O11Rik__chr17	0.308918	0.308918	1	0.265765
1700123K08Rik__chr5	0.308918	0.308918	1	0.265765
1700123L14Rik__chr6	0.308918	0.308918	1	0.265765
1700125G02Rik__chr4	0.308918	0.308918	1	0.265765
1700125G22Rik__chr3	0.308918	0.308918	1	0.265765
1700125H20Rik__chr11	0.308918	0.308918	1	0.265765
1700128A07Rik__chr14	0.308918	0.308918	1	0.265765
1700129C05Rik__chr14	0.308918	0.308918	1	0.265765
1810007C17Rik__chr12	0.308918	0.308918	1	0.265765
1810010D01Rik__chr7	0.308918	0.308918	1	0.265765
1810012K16Rik__chr8	0.308918	0.308918	1	0.265765
1810018F18Rik__chr19	0.308918	0.308918	1	0.265765
1810019D21Rik__chr8	0.308918	0.308918	1	0.265765
1810019J16Rik__chr4	0.308918	0.308918	1	0.265765
1810020O05Rik__chr6	0.308918	0.308918	1	0.265765
1810035I16Rik__chr4	0.308918	0.308918	1	0.265765
1810046K07Rik__chr9	0.308918	0.308918	1	0.265765
1810053B23Rik__chr16	0.308918	0.308918	1	0.265765
1810062O18Rik__chr14	0.308918	0.308918	1	0.265765
2010001E11Rik__chr10	0.308918	0.308918	1	0.265765
2010003K11Rik__chr19	0.308918	0.308918	1	0.265765
2010009K17Rik__chr2	0.308918	0.308918	1	0.265765
2010010A06Rik__chr18	0.308918	0.308918	1	0.265765
2010016I18Rik__chr3	0.308918	0.308918	1	0.265765
2010106E10Rik__chrX	0.308918	0.308918	1	0.265765
2010107G23Rik__chr10	0.308918	0.308918	1	0.265765
2010300C02Rik__chr1	0.308918	0.308918	1	0.265765
2010308F09Rik__chrX	0.308918	0.308918	1	0.265765
2200002J24Rik__chr7	0.308918	0.308918	1	0.265765
2210010C04Rik__chr6	0.308918	0.308918	1	0.265765
2210404O07Rik__chr10	0.308918	0.308918	1	0.265765
2210409E12Rik__chr11	0.308918	0.308918	1	0.265765
2210414B05Rik__chr4	0.308918	0.308918	1	0.265765
2210416O15Rik__chr11	0.308918	0.308918	1	0.265765
2210420H20Rik__chr18	0.308918	0.308918	1	0.265765
2300002M23Rik__chr17	0.308918	0.308918	1	0.265765
2300003K06Rik__chr11	0.308918	0.308918	1	0.265765
2300005B03Rik__chr15	0.308918	0.308918	1	0.265765
2310001K24Rik__chr2	0.308918	0.308918	1	0.265765
2310002D06Rik__chr12	0.308918	0.308918	1	0.265765
2310005A03Rik__chr2	0.308918	0.308918	1	0.265765
2310005E17Rik__chr13	0.308918	0.308918	1	0.265765
2310015B20Rik__chr10	0.308918	0.308918	1	0.265765
2310016D03Rik__chr12	0.308918	0.308918	1	0.265765
2310020H05Rik__chr13	0.308918	0.308918	1	0.265765
2310034C09Rik__chr16	0.308918	0.308918	1	0.265765
2310042E22Rik__chr16	0.308918	0.308918	1	0.265765
2310043O21Rik__chr15	0.308918	0.308918	1	0.265765
2310050B05Rik__chr10	0.308918	0.308918	1	0.265765
2310057J18Rik__chr10	0.308918	0.308918	1	0.265765
2310061N02Rik__chr16	0.308918	0.308918	1	0.265765
2310065F04Rik__chr11	0.308918	0.308918	1	0.265765
2310069B03Rik__chr6	0.308918	0.308918	1	0.265765
2310069G16Rik__chr15	0.308918	0.308918	1	0.265765
2410017I17Rik__chr17	0.308918	0.308918	1	0.265765
2410114N07Rik__chr4	0.308918	0.308918	1	0.265765
2410133F24Rik__chr9	0.308918	0.308918	1	0.265765
2410137F16Rik__chr5	0.308918	0.308918	1	0.265765
2410137M14Rik__chr17	0.308918	0.308918	1	0.265765
2410141K09Rik__chr13	0.308918	0.308918	1	0.265765
2510003D18Rik__chr3	0.308918	0.308918	1	0.265765
2610017I09Rik__chr1	0.308918	0.308918	1	0.265765
2610027K06Rik__chr11	0.308918	0.308918	1	0.265765
2610028E06Rik__chr4	0.308918	0.308918	1	0.265765
2610028H24Rik__chr10	0.308918	0.308918	1	0.265765
2610034M16Rik__chr17	0.308918	0.308918	1	0.265765
2610035F20Rik__chr14	0.308918	0.308918	1	0.265765
2610100L16Rik__chr3	0.308918	0.308918	1	0.265765
2610203C22Rik__chr1	0.308918	0.308918	1	0.265765
2610206C17Rik__chr7	0.308918	0.308918	1	0.265765
2610316D01Rik__chr3	0.308918	0.308918	1	0.265765
2610528A11Rik__chr14	0.308918	0.308918	1	0.265765
2700046A07Rik__chr18	0.308918	0.308918	1	0.265765
2700069I18Rik__chr3	0.308918	0.308918	1	0.265765
2700081L22Rik__chr4	0.308918	0.308918	1	0.265765
2700086A05Rik__chr6	0.308918	0.308918	1	0.265765
2810007J24Rik__chr7	0.308918	0.308918	1	0.265765
2810011L19Rik__chr12	0.308918	0.308918	1	0.265765
2810032G03Rik__chr12	0.308918	0.308918	1	0.265765
2810404M03Rik__chr8	0.308918	0.308918	1	0.265765
2810405F15Rik__chr2	0.308918	0.308918	1	0.265765
2810408A11Rik__chr11	0.308918	0.308918	1	0.265765
2810410L24Rik__chr11	0.308918	0.308918	1	0.265765
2810459M11Rik__chr1	0.308918	0.308918	1	0.265765
2810471M01Rik__chr11	0.308918	0.308918	1	0.265765
2900011O08Rik__chr16	0.308918	0.308918	1	0.265765
2900052N01Rik__chr9	0.308918	0.308918	1	0.265765
2900055J20Rik__chr18	0.308918	0.308918	1	0.265765
2900079G21Rik__chr9	0.308918	0.308918	1	0.265765
3010033K07Rik__chr8	0.308918	0.308918	1	0.265765
3100003L05Rik__chr7	0.308918	0.308918	1	0.265765
3110009F21Rik__chr12	0.308918	0.308918	1	0.265765
3110015C05Rik__chr13	0.308918	0.308918	1	0.265765
3110035E14Rik__chr1	0.308918	0.308918	1	0.265765
3110039I08Rik__chr9	0.308918	0.308918	1	0.265765
3110039M20Rik__chr12	0.308918	0.308918	1	0.265765
3110045C21Rik__chr1	0.308918	0.308918	1	0.265765
3110047P20Rik__chr5	0.308918	0.308918	1	0.265765
3110082J24Rik__chr5	0.308918	0.308918	1	0.265765
3110099E03Rik__chr2	0.308918	0.308918	1	0.265765
3632454L22Rik__chrX	0.308918	0.308918	1	0.265765
3830403N18Rik__chrX	0.308918	0.308918	1	0.265765
3830417A13Rik__chrX	0.308918	0.308918	1	0.265765
4632427E13Rik__chr7	0.308918	0.308918	1	0.265765
4632428C04Rik__chr16	0.308918	0.308918	1	0.265765
4732456N10Rik__chr15	0.308918	0.308918	1	0.265765
4732490B19Rik__chr11	0.308918	0.308918	1	0.265765
4833423E24Rik__chr2	0.308918	0.308918	1	0.265765
4833424O15Rik__chr3	0.308918	0.308918	1	0.265765
4833428L15Rik__chr9	0.308918	0.308918	1	0.265765
4921501E09Rik__chr17	0.308918	0.308918	1	0.265765
4921504E06Rik__chr2	0.308918	0.308918	1	0.265765
4921506M07Rik__chr12	0.308918	0.308918	1	0.265765
4921507L20Rik__chr2	0.308918	0.308918	1	0.265765
4921507P07Rik__chr6	0.308918	0.308918	1	0.265765
4921508D12Rik__chr2	0.308918	0.308918	1	0.265765
4921509C19Rik__chr2	0.308918	0.308918	1	0.265765
4921509O07Rik__chr13	0.308918	0.308918	1	0.265765
4921511C10Rik__chr3	0.308918	0.308918	1	0.265765
4921511C20Rik__chrX	0.308918	0.308918	1	0.265765
4921511H03Rik__chr5	0.308918	0.308918	1	0.265765
4921511I17Rik__chr12	0.308918	0.308918	1	0.265765
4921517D22Rik__chr13	0.308918	0.308918	1	0.265765
4921524L21Rik__chr18	0.308918	0.308918	1	0.265765
4921525O09Rik__chr13	0.308918	0.308918	1	0.265765
4921530L21Rik__chr14	0.308918	0.308918	1	0.265765
4921533I20Rik__chr18	0.308918	0.308918	1	0.265765
4921539E11Rik__chr4	0.308918	0.308918	1	0.265765
4922501L14Rik__chr3	0.308918	0.308918	1	0.265765
4922502D21Rik__chr6	0.308918	0.308918	1	0.265765
4922502N22Rik__chr6	0.308918	0.308918	1	0.265765
4922505E12Rik__chr1	0.308918	0.308918	1	0.265765
4930401C15Rik__chr10	0.308918	0.308918	1	0.265765
4930402F06Rik__chr2	0.308918	0.308918	1	0.265765
4930402F11Rik__chr7	0.308918	0.308918	1	0.265765
4930402K13Rik__chrX	0.308918	0.308918	1	0.265765
4930404A05Rik__chr16	0.308918	0.308918	1	0.265765
4930404A10Rik__chr11	0.308918	0.308918	1	0.265765
4930404I05Rik__chr16	0.308918	0.308918	1	0.265765
4930404N11Rik__chr10	0.308918	0.308918	1	0.265765
4930405A10Rik__chr14	0.308918	0.308918	1	0.265765
4930405A21Rik__chr2	0.308918	0.308918	1	0.265765
4930405J17Rik__chr10	0.308918	0.308918	1	0.265765
4930405P13Rik__chr11	0.308918	0.308918	1	0.265765
4930406D18Rik__chr3	0.308918	0.308918	1	0.265765
4930407I10Rik__chr15	0.308918	0.308918	1	0.265765
4930408F14Rik__chrX	0.308918	0.308918	1	0.265765
4930412B13Rik__chr2	0.308918	0.308918	1	0.265765
4930412C18Rik__chr4	0.308918	0.308918	1	0.265765
4930412O13Rik__chr2	0.308918	0.308918	1	0.265765
4930413G21Rik__chr7	0.308918	0.308918	1	0.265765
4930413M19Rik__chr14	0.308918	0.308918	1	0.265765
4930414N06Rik__chr19	0.308918	0.308918	1	0.265765
4930415F15Rik__chr11	0.308918	0.308918	1	0.265765
4930417O13Rik__chr6	0.308918	0.308918	1	0.265765
4930419G24Rik__chr3	0.308918	0.308918	1	0.265765
4930423M02Rik__chr4	0.308918	0.308918	1	0.265765
4930425K10Rik__chr5	0.308918	0.308918	1	0.265765
4930425O10Rik__chr3	0.308918	0.308918	1	0.265765
4930426D05Rik__chr18	0.308918	0.308918	1	0.265765
4930428E07Rik__chr12	0.308918	0.308918	1	0.265765
4930428O21Rik__chr5	0.308918	0.308918	1	0.265765
4930429D17Rik__chr5	0.308918	0.308918	1	0.265765
4930430A15Rik__chr2	0.308918	0.308918	1	0.265765
4930430F21Rik__chr15	0.308918	0.308918	1	0.265765
4930432K09Rik__chr5	0.308918	0.308918	1	0.265765
4930433B08Rik__chr3	0.308918	0.308918	1	0.265765
4930433I11Rik__chr7	0.308918	0.308918	1	0.265765
4930434J06Rik__chr14	0.308918	0.308918	1	0.265765
4930435E12Rik__chr16	0.308918	0.308918	1	0.265765
4930438E09Rik__chr14	0.308918	0.308918	1	0.265765
4930440C22Rik__chr1	0.308918	0.308918	1	0.265765
4930441J16Rik__chr2	0.308918	0.308918	1	0.265765
4930441O14Rik__chr13	0.308918	0.308918	1	0.265765
4930442L01Rik__chr3	0.308918	0.308918	1	0.265765
4930443O20Rik__chr2	0.308918	0.308918	1	0.265765
4930444F02Rik__chr10	0.308918	0.308918	1	0.265765
4930444G20Rik__chr10	0.308918	0.308918	1	0.265765
4930444M15Rik__chr14	0.308918	0.308918	1	0.265765
4930444P10Rik__chr1	0.308918	0.308918	1	0.265765
4930447K03Rik__chr13	0.308918	0.308918	1	0.265765
4930448F12Rik__chr13	0.308918	0.308918	1	0.265765
4930448H16Rik__chr5	0.308918	0.308918	1	0.265765
4930448I06Rik__chr1	0.308918	0.308918	1	0.265765
4930448I18Rik__chr5	0.308918	0.308918	1	0.265765
4930449E01Rik__chr14	0.308918	0.308918	1	0.265765
4930449E18Rik__chr19	0.308918	0.308918	1	0.265765
4930452B06Rik__chr14	0.308918	0.308918	1	0.265765
4930452G13Rik__chr14	0.308918	0.308918	1	0.265765
4930452N14Rik__chr1	0.308918	0.308918	1	0.265765
4930453H23Rik__chrX	0.308918	0.308918	1	0.265765
4930453L07Rik__chr8	0.308918	0.308918	1	0.265765
4930455D15Rik__chr18	0.308918	0.308918	1	0.265765
4930455J16Rik__chr13	0.308918	0.308918	1	0.265765
4930456L15Rik__chr4	0.308918	0.308918	1	0.265765
4930465A12Rik__chr4	0.308918	0.308918	1	0.265765
4930465M20Rik__chr12	0.308918	0.308918	1	0.265765
4930467D21Rik__chr5	0.308918	0.308918	1	0.265765
4930467E23Rik__chr8	0.308918	0.308918	1	0.265765
4930467K11Rik__chr10	0.308918	0.308918	1	0.265765
4930469G21Rik__chr1	0.308918	0.308918	1	0.265765
4930470P17Rik__chr2	0.308918	0.308918	1	0.265765
4930471G03Rik__chr18	0.308918	0.308918	1	0.265765
4930471I20Rik__chr2	0.308918	0.308918	1	0.265765
4930473O22Rik__chr10	0.308918	0.308918	1	0.265765
4930474H20Rik__chr14	0.308918	0.308918	1	0.265765
4930474M22Rik__chr17	0.308918	0.308918	1	0.265765
[truncated: 18,146 more rows]

## Sheet: Cluster 8
CLUSTER 8
GENEID	mean.ncl	mean.cl	fc	pv
D830015G02Rik__chr14	0.956629	16.0656	16.7939	5.55112e-16
Neat1__chr19	1.25896	20.2263	16.0659	0
Malat1__chr19	12.6313	159.355	12.6159	0
Myh7b__chr2	0.448575	3.41753	7.61863	0.00118094
Smtn__chr11	0.725707	4.81742	6.63824	0.000920401
Lgals4__chr7	0.413562	2.65064	6.4093	0.00867095
Vegfa__chr17	1.16866	5.92306	5.06827	0.00131251
Rnf207__chr4	0.426754	2.16217	5.06655	0.00943573
D4Wsu53e__chr4	0.91678	4.44536	4.84889	0.0025341
Dmd__chrX	0.789133	3.40317	4.31254	0.00866535
Zfp811__chr17	0.449489	1.90355	4.23492	0.0752862
Ppip5k2__chr1	0.562085	2.34111	4.16504	0.0195306
Srrm2__chr17	1.0874	4.30617	3.96005	0.00517999
Luc7l2__chr6	0.756023	2.93206	3.87827	0.0413009
Sfrs18__chr4	0.704884	2.72457	3.86527	0.0347307
Son__chr16	1.54553	5.89482	3.81411	0.00512883
Speg__chr1	1.20675	4.58962	3.8033	0.00791744
Tmem69__chr4	0.589751	2.23727	3.79358	0.0221095
Prune2__chr19	0.753541	2.8295	3.75494	0.0409685
Dmpk__chr7	2.0497	7.4649	3.64194	0.00127625
Ggnbp1__chr17	0.410056	1.48377	3.61846	0.0642626
Pabpn1__chr14	0.746453	2.69518	3.61065	0.040027
Luc7l3__chr11	0.69447	2.32644	3.34995	0.0334648
Myh11__chr16	0.524506	1.6801	3.20319	0.0977172
Snrnp70__chr7	0.551586	1.76166	3.19381	0.106223
Ybx2__chr11	0.395485	1.25261	3.16729	0.0603399
Erdr1__chrY	0.774972	2.42267	3.12614	0.0438826
Xpo6__chr7	0.39314	1.21571	3.09231	0.0597166
Lrrfip1__chr1	0.638099	1.96805	3.08424	0.134591
Acta2__chr19	0.852831	2.52917	2.96562	0.0553059
Atxn2l__chr7	0.56626	1.65326	2.91962	0.110913
Ddx5__chr11	1.55136	4.51782	2.91217	0.0210859
Pcdh7__chr5	0.980094	2.81491	2.87208	0.0766634
Mlxipl__chr5	0.414523	1.18799	2.86591	0.0654819
Lrrfip2__chr9	0.635921	1.8118	2.84909	0.133857
Rbm25__chr12	0.96975	2.75109	2.83691	0.0748092
Rbm20__chr19	0.643388	1.81179	2.81601	0.136376
Srrm1__chr4	0.681264	1.90434	2.7953	0.14931
Srsf11__chr3	0.608454	1.69402	2.78413	0.124685
Zcchc7__chr4	0.421454	1.1687	2.77301	0.0673892
Mat2a__chr6	0.940104	2.55103	2.71356	0.0696081
Usp2__chr9	0.922523	2.43917	2.64402	0.0666041
Rbm5__chr9	0.573692	1.51191	2.6354	0.113309
Appl2__chr10	0.478628	1.25257	2.61701	0.0837865
Ppargc1b__chr18	0.611213	1.59369	2.60742	0.125599
Echdc2__chr4	0.402666	1.04304	2.59033	0.0622625
Akap8l__chr17	0.434078	1.12334	2.58788	0.0709096
Fam214a__chr9	0.407946	1.05233	2.57958	0.0636893
Gm15446__chr5	0.379692	0.977348	2.57406	0.315927
Lmo7__chr14	1.29852	3.34117	2.57306	0.0429333
Zkscan3__chr13	0.420536	1.07808	2.56358	0.0671356
Srek1__chr13	0.461975	1.18033	2.55496	0.0788935
Fubp1__chr3	0.518081	1.32028	2.54841	0.0957286
Ccnl2__chr4	0.572188	1.44743	2.52963	0.112823
Arhgap29__chr3	0.549047	1.38878	2.52944	0.105418
Clk1__chr1	0.522148	1.31512	2.51867	0.096986
Ubn2__chr6	0.629779	1.57302	2.49774	0.131793
Pfkfb2__chr1	0.673063	1.67226	2.48456	0.146489
Carns1__chr19	0.463032	1.14427	2.47126	0.0792013
Luc7l__chr17	0.466056	1.14899	2.46535	0.0800841
Ddx17__chr15	0.711672	1.74797	2.45614	0.159863
Slk__chr19	0.823579	2.00852	2.43878	0.0508624
Fam133b__chr5	0.491637	1.19841	2.43758	0.0876715
Mylk__chr16	0.525411	1.27732	2.43109	0.0979983
Trip10__chr17	0.591747	1.43516	2.42529	0.119183
Pirt__chr11	0.434254	1.04927	2.41625	0.0709589
Mapk1ip1__chr7	0.404425	0.972597	2.40489	0.332639
Tpm2__chr4	0.391165	0.931474	2.38128	0.323731
5031426D15Rik__chr2	0.479651	1.13805	2.37266	0.0840902
Rbm24__chr13	0.830162	1.96237	2.36383	0.20208
Dido1__chr2	0.435329	1.02852	2.36262	0.0712616
Zfc3h1__chr10	0.429456	1.00942	2.35046	0.0696139
Tnrc6a__chr7	0.741452	1.73875	2.34506	0.170326
Mast2__chr4	0.553108	1.29024	2.33271	0.106708
Dgkz__chr2	0.486241	1.12871	2.32129	0.0860536
Fblim1__chr4	0.999555	2.30874	2.30976	0.0802061
Cdyl__chr13	0.401972	0.922586	2.29515	0.331
Filip1l__chr16	0.529891	1.21342	2.28993	0.0993927
Sf1__chr19	0.702492	1.60827	2.28938	0.156663
Tnnt2__chr1	37.4254	85.3809	2.28137	6.94367e-12
Agrn__chr4	0.46655	1.06011	2.27222	0.0802285
Mll1__chr9	0.692236	1.57057	2.26883	0.153102
Usp40__chr1	0.475416	1.07585	2.26297	0.0828357
Lama5__chr2	0.775827	1.7547	2.26172	0.182537
Clip1__chr5	0.833711	1.87769	2.25221	0.203364
Ccdc141__chr2	0.523343	1.16438	2.22488	0.0973565
Chd6__chr2	0.509453	1.13033	2.21871	0.0930768
Srsf5__chr12	0.686488	1.52242	2.21769	0.151113
Ankrd10__chr8	0.470122	1.03975	2.21165	0.0812759
Zfp445__chr9	0.497139	1.09731	2.20724	0.0893305
Adamts1__chr16	0.447714	0.98518	2.20047	0.360913
Tacc2__chr7	1.09939	2.41819	2.19958	0.0994448
D7Ertd715e__chr7	0.378496	0.830809	2.19503	0.315109
Macf1__chr4	1.50274	3.28721	2.18748	0.0659677
Slc4a4__chr5	0.472294	1.03069	2.18232	0.0819145
4930402H24Rik__chr2	0.57263	1.2477	2.1789	0.112966
Dhrs11__chr11	0.488213	1.06304	2.17741	0.0866437
Mbtd1__chr11	0.449065	0.973127	2.16701	0.361776
Tmem150a__chr6	0.493631	1.0639	2.15524	0.0882716
Leng8__chr7	0.449664	0.966371	2.1491	0.362158
1700021K19Rik__chr16	0.433362	0.930969	2.14825	0.351675
Abcc5__chr16	0.467653	0.997773	2.13358	0.37353
Gpcpd1__chr2	0.753323	1.60501	2.13057	0.174527
2810403A07Rik__chr3	0.413496	0.879299	2.1265	0.338666
Dot1l__chr10	0.39437	0.836042	2.11994	0.325896
Aasdh__chr5	0.387183	0.820024	2.11792	0.321033
Grip2__chr6	0.382273	0.809436	2.11743	0.317691
Metap1d__chr2	0.394243	0.832712	2.11218	0.32581
Myl9__chr2	0.453586	0.95762	2.11122	0.364655
Csad__chr15	0.419543	0.885231	2.10999	0.342653
Sltm__chr9	0.657621	1.38323	2.10339	0.141207
Pnn__chr12	0.546991	1.14322	2.09001	0.104767
Mir22hg__chr11	0.396136	0.827573	2.08911	0.327085
Ank3__chr10	0.636816	1.32843	2.08605	0.134158
Prpf4b__chr13	0.440458	0.916126	2.07994	0.356259
Tagln__chr9	0.487649	1.01165	2.07454	0.0864747
Plin4__chr17	0.50445	1.03889	2.05946	0.0915492
Trip11__chr12	0.491437	1.01157	2.05839	0.0876114
Kcnip2__chr19	0.82293	1.69309	2.05739	0.199464
Clcn3__chr8	0.614441	1.25535	2.04308	0.126671
Cers4__chr8	0.70699	1.44419	2.04274	0.15823
Mark2__chr19	0.53007	1.07827	2.03419	0.0994488
Phyhd1__chr2	0.554173	1.12437	2.02892	0.107046
9530091C08Rik__chr9	0.434191	0.880876	2.02878	0.352212
Fbrsl1__chr5	0.425942	0.863935	2.02829	0.346846
Ivns1abp__chr1	2.44789	4.95985	2.02617	0.101937
Trpm7__chr2	0.498037	1.00766	2.02326	0.0896021
Whamm__chr7	0.378028	0.762391	2.01676	0.314788
Zcchc11__chr4	0.435316	0.877919	2.01674	0.352941
Phldb1__chr9	0.635059	1.28036	2.01613	0.133567
Klc1__chr12	0.700434	1.40783	2.00994	0.155947
Srsf6__chr2	0.633809	1.27356	2.00938	0.133146
Myo5c__chr9	0.385318	0.773863	2.00838	0.319765
Aldh9a1__chr1	0.477599	0.958576	2.00707	0.37973
Dnmt3a__chr12	0.640467	1.28164	2.0011	0.135389
Chd7__chr4	0.632605	1.26474	1.99925	0.132742
Chd9__chr8	0.446091	0.890934	1.9972	0.359875
Syt7__chr19	0.682236	1.36035	1.99397	0.149645
Rbm39__chr2	0.794024	1.57315	1.98124	0.189052
Gm13889__chr2	0.37216	0.737261	1.98103	0.310756
Plekhm2__chr4	0.676171	1.33468	1.97388	0.147557
Ppp1r12a__chr10	0.65216	1.28525	1.97076	0.139349
Plekha6__chr1	0.605044	1.19111	1.96863	0.123557
Ppargc1a__chr5	0.758268	1.48973	1.96465	0.176282
Slc4a3__chr1	1.49883	2.92666	1.95263	0.190842
Tnrc6c__chr11	0.543992	1.05848	1.94577	0.103818
Slc38a3__chr9	0.736007	1.4314	1.94482	0.168404
Pcyt2__chr11	0.487979	0.947069	1.9408	0.386136
Gja1__chr10	2.07454	4.01819	1.93691	0.059604
Stx4a__chr7	0.477983	0.922482	1.92995	0.379969
Agap1__chr1	0.508172	0.979137	1.92678	0.398408
Secisbp2__chr13	0.364434	0.701461	1.9248	0.30541
Asb14__chr14	0.477331	0.91644	1.91992	0.379564
Socs2__chr10	0.628032	1.20425	1.91749	0.131207
Arhgap26__chr18	0.426225	0.81699	1.9168	0.347031
U2surp__chr9	0.551022	1.05485	1.91435	0.106044
Srsf1__chr11	0.613557	1.17354	1.91269	0.126377
Pde4dip__chr3	3.63107	6.92983	1.90848	0.075822
Cpeb3__chr19	0.661749	1.26279	1.90826	0.142615
E330033B04Rik__chr15	0.412866	0.787116	1.90647	0.338249
Ppp1r9a__chr6	0.456746	0.870478	1.90583	0.36666
Thoc2__chrX	0.613462	1.16909	1.90572	0.126345
Ppp1r15a__chr7	0.490111	0.933182	1.90402	0.387443
Paxbp1__chr16	0.473898	0.898318	1.8956	0.37743
Cluh__chr11	1.02711	1.94625	1.89488	0.274206
Brd9__chr13	0.46445	0.877591	1.88953	0.371521
Mylk4__chr13	0.626941	1.17959	1.8815	0.130841
Ppfia1__chr7	0.502012	0.944379	1.88119	0.39469
Ehbp1__chr11	0.540409	1.01409	1.87651	0.102689
Brwd1__chr16	0.613895	1.15152	1.87576	0.126489
Diap2__chrX	0.515475	0.966179	1.87435	0.402785
Per3__chr4	0.377791	0.706704	1.87062	0.314626
Chd2__chr7	0.568308	1.06301	1.87048	0.111572
Fastk__chr5	0.660481	1.23276	1.86645	0.142182
Gm5595__chr7	2.41535	4.50744	1.86616	0.0977717
Rbmx__chrX	0.425868	0.793708	1.86374	0.346798
Tbc1d4__chr14	0.543913	1.0133	1.86298	0.103793
Gck__chr11	0.37814	0.704414	1.86284	0.314865
Corin__chr5	0.989146	1.84212	1.86233	0.26024
Gucy1b3__chr3	0.375833	0.699276	1.8606	0.313283
Kcnh2__chr5	0.548847	1.02106	1.86038	0.105354
Rif1__chr2	0.528141	0.979658	1.85492	0.410302
BC005561__chr5	0.462052	0.856904	1.85456	0.370012
Zmynd8__chr2	0.517416	0.957397	1.85034	0.403943
Ldhd__chr8	0.456628	0.842909	1.84594	0.366585
Mtl5__chr19	0.356208	0.656599	1.8433	0.299673
6720401G13Rik__chrX	0.466155	0.858794	1.84229	0.372591
Mpp5__chr12	0.472612	0.869626	1.84004	0.376629
Chkb__chr15	0.403762	0.742779	1.83965	0.332197
Ogt__chrX	0.583843	1.07161	1.83545	0.116602
Palm2__chr4	0.409795	0.752113	1.83534	0.336214
Slc25a42__chr8	0.499998	0.917315	1.83464	0.39347
Mybpc3__chr2	9.34384	17.1109	1.83125	0.00760587
Atp5sl__chr7	0.460181	0.842368	1.83052	0.368831
Naa20__chr2	0.527708	0.96557	1.82974	0.410047
Slc25a19__chr11	0.410063	0.749049	1.82667	0.336391
Ndufaf4__chr4	0.543406	0.989868	1.8216	0.419236
2310050B05Rik__chr10	0.439177	0.799746	1.82101	0.355434
Ctage5__chr12	0.616897	1.12165	1.81821	0.127488
Sbk1__chr7	0.63376	1.15179	1.81739	0.13313
Sgca__chr11	1.50395	2.7234	1.81083	0.192127
Hccs__chrX	0.46629	0.842577	1.80698	0.372676
Naca__chr10	1.30925	2.3657	1.80691	0.145006
Uba5__chr9	0.450907	0.814623	1.80663	0.362951
Ralgapa1__chr12	0.619486	1.11891	1.8062	0.12835
Zfp160__chr17	0.364397	0.657672	1.80482	0.305384
Ubp1__chr9	0.485196	0.873921	1.80117	0.384425
Baz1b__chr5	0.70988	1.27362	1.79414	0.159238
2210018M11Rik__chr7	0.426231	0.764226	1.79299	0.347035
Epb4.1__chr4	0.570646	1.02261	1.79203	0.112325
Dpf2__chr19	0.453327	0.81098	1.78895	0.36449
Prickle3__chrX	0.409438	0.732073	1.788	0.335977
Sorbs1__chr19	3.13194	5.59288	1.78575	0.0977595
Hnrnpm__chr17	0.717965	1.27835	1.78052	0.162064
Pvr__chr7	0.561255	0.998031	1.77821	0.42951
Hnrnph1__chr11	0.782511	1.38874	1.77472	0.184926
Ankrd16__chr2	0.407174	0.722471	1.77435	0.334472
Gpatch8__chr11	0.484426	0.859275	1.7738	0.38395
Itga7__chr10	1.22398	2.16996	1.77287	0.125738
Srpk3__chrX	0.464367	0.823093	1.77251	0.371468
Ttc14__chr3	0.529619	0.935538	1.76643	0.411173
Cc2d1b__chr4	0.410809	0.724988	1.76478	0.336887
Plxnb1__chr9	0.470464	0.830242	1.76473	0.375289
Slc9a8__chr2	0.433858	0.764674	1.7625	0.351996
Mir143hg__chr18	0.363393	0.639796	1.76062	0.304686
Rnpc3__chr3	0.396355	0.69548	1.75469	0.327232
Hmcn1__chr1	0.433649	0.760478	1.75367	0.351861
Gtf3c2__chr5	0.478569	0.838817	1.75276	0.380332
BC018507__chr13	0.459582	0.805226	1.75208	0.368454
Lamb2__chr9	2.35037	4.11727	1.75176	0.0897169
Krba1__chr6	0.386558	0.67521	1.74672	0.320609
Slc38a2__chr15	1.17846	2.05808	1.74642	0.115859
D2hgdh__chr1	0.412953	0.7208	1.74548	0.338307
Chd8__chr14	0.482836	0.84248	1.74486	0.38297
Fam109a__chr5	0.400775	0.698712	1.7434	0.330199
Cep85__chr4	0.426567	0.742488	1.74061	0.347254
N4bp2l2__chr5	0.47138	0.819815	1.73918	0.375861
Eif2s3y__chrY	0.490987	0.853886	1.73912	0.38798
Rapgef4__chr2	0.455941	0.790799	1.73443	0.366149
Clk4__chr11	0.455747	0.79022	1.7339	0.366027
Ggnbp2__chr11	0.651562	1.12865	1.73222	0.139146
Sdf2__chr11	0.592203	1.02492	1.73069	0.119332
Setx__chr2	0.497829	0.858262	1.72401	0.392153
Ncln__chr10	0.57201	0.98597	1.72369	0.435613
Nktr__chr9	0.605242	1.04312	1.72348	0.123622
Nfat5__chr8	0.473242	0.815615	1.72346	0.377022
Ist1__chr8	0.474817	0.818159	1.72311	0.378002
Sorbs2__chr8	1.24141	2.13707	1.72149	0.129597
Arhgap21__chr2	0.477148	0.819938	1.71842	0.37945
Ces1d__chr8	0.931735	1.59969	1.7169	0.23914
Srsf2__chr11	0.767053	1.31626	1.71599	0.179408
Ppcdc__chr9	0.365141	0.62609	1.71465	0.305901
Pde5a__chr3	0.433979	0.742944	1.71194	0.352075
Pde7a__chr3	0.42575	0.728482	1.71106	0.346721
Mlxip__chr5	0.448502	0.767361	1.71094	0.361417
Ash1l__chr3	0.856657	1.46324	1.70808	0.211693
Tia1__chr6	0.447728	0.763978	1.70634	0.360922
Slc25a22__chr7	0.448387	0.764664	1.70536	0.361343
Celf2__chr2	0.977147	1.66344	1.70234	0.255827
Ndrg4__chr8	1.33515	2.2723	1.70191	0.15104
Acacb__chr5	0.791839	1.34662	1.70063	0.188268
Tef__chr15	0.600864	1.02068	1.69868	0.122177
Rapgef6__chr11	0.452637	0.767299	1.69518	0.364052
Strbp__chr2	0.461942	0.78273	1.69443	0.369942
Pard3__chr8	0.530642	0.898814	1.69382	0.411775
Pacsin3__chr2	0.812804	1.37643	1.69343	0.195809
Qk__chr17	1.99744	3.38163	1.69298	0.142389
Zfp329__chr7	0.430359	0.728507	1.69279	0.349725
Ewsr1__chr11	0.613223	1.03767	1.69215	0.126266
Smg6__chr11	0.406867	0.688294	1.69169	0.334268
Slc12a7__chr13	1.04084	1.76028	1.69121	0.279254
Golgb1__chr16	0.73081	1.23483	1.68967	0.166573
Nptn__chr9	0.763029	1.28816	1.68822	0.177975
Fam195a__chr17	0.592692	1.00011	1.6874	0.119493
Gpr22__chr12	0.432131	0.72912	1.68727	0.350876
Sugp2__chr8	0.422851	0.713163	1.68656	0.344824
Plcd1__chr9	0.394247	0.664749	1.68612	0.325812
2810008D09Rik__chr11	0.392485	0.661678	1.68587	0.324623
Rrnad1__chr3	0.381486	0.642717	1.68477	0.317154
A430105I19Rik__chr2	0.412267	0.692824	1.68052	0.337852
Smim8__chr4	0.49019	0.823691	1.68035	0.387491
Otud4__chr8	0.574842	0.964881	1.67851	0.437209
E030030I06Rik__chr10	0.44818	0.751048	1.67577	0.361211
P2rx6__chr16	0.377879	0.632393	1.67353	0.314687
Adcy6__chr15	0.847588	1.41773	1.67266	0.208397
Usp34__chr11	0.718682	1.202	1.6725	0.162315
Il11__chr7	0.420923	0.703588	1.67154	0.34356
Mll3__chr5	0.59491	0.994135	1.67107	0.448391
Nr1d2__chr14	0.604106	1.00944	1.67097	0.123247
Kif1b__chr4	1.09818	1.83453	1.67052	0.300297
Plgrkt__chr19	0.421894	0.704414	1.66965	0.344197
Ccar1__chr10	0.600088	1.00181	1.66944	0.121922
Zscan26__chr13	0.437341	0.729497	1.66803	0.354249
Rrad__chr8	0.805335	1.34279	1.66737	0.193118
Tango2__chr16	0.762588	1.27082	1.66646	0.177818
Olfr558__chr7	0.367508	0.611576	1.66412	0.307542
Pik3r1__chr13	0.60155	1.00083	1.66375	0.122404
Ank2__chr3	0.58086	0.965047	1.66141	0.440586
Zfp292__chr4	0.504162	0.836896	1.65997	0.39599
Map7__chr10	0.398192	0.660669	1.65917	0.328467
Rbm28__chr6	0.493668	0.818397	1.65779	0.389618
Rasl11a__chr5	0.369287	0.611576	1.6561	0.308773
Mll2__chr15	0.525943	0.869332	1.6529	0.409005
Khdrbs3__chr15	0.44632	0.737096	1.6515	0.360021
Atad3a__chr4	0.436056	0.720065	1.65132	0.353419
Kat6b__chr14	0.428316	0.707228	1.65118	0.348395
Rbbp6__chr7	0.672418	1.1096	1.65017	0.146267
Myo18a__chr11	1.18541	1.95488	1.64911	0.332089
Akap8__chr17	0.490855	0.808944	1.64803	0.387899
Psmd3__chr11	0.670938	1.10565	1.64791	0.14576
Mafg__chr11	0.514377	0.847587	1.64779	0.402129
Dennd6b__chr15	0.423792	0.698121	1.64732	0.34544
Fsd1l__chr4	0.536077	0.882911	1.64699	0.414963
Keap1__chr9	0.53664	0.883794	1.6469	0.415292
Smg1__chr7	0.625017	1.02886	1.64613	0.130197
Fam189a2__chr19	0.633605	1.04143	1.64367	0.133078
Kdm2a__chr19	0.588256	0.966825	1.64355	0.444708
Nbeal1__chr1	0.566706	0.931327	1.6434	0.432611
Smg9__chr7	0.367322	0.603506	1.64299	0.307413
Unc45b__chr11	1.01439	1.66236	1.63878	0.269528
Akap9__chr5	0.751872	1.23154	1.63796	0.174013
Tardbp__chr4	0.724565	1.18561	1.63631	0.164379
P2rx5__chr11	0.403477	0.660075	1.63597	0.332007
Usp19__chr9	0.611611	1.00037	1.63563	0.125731
Ubr5__chr15	0.922751	1.50899	1.63532	0.235844
Tmcc1__chr6	0.425968	0.696446	1.63497	0.346863
Clasrp__chr7	0.428888	0.700465	1.63321	0.348768
Snhg7__chr2	0.383474	0.625794	1.63191	0.31851
Mroh1__chr15	0.413112	0.674101	1.63177	0.338412
Obscn__chr11	3.83124	6.25052	1.63146	0.0937924
Taf1d__chr9	0.399547	0.651066	1.62951	0.329376
Ppp1r12b__chr1	0.54863	0.893906	1.62934	0.422262
Rasa2__chr9	0.41521	0.676426	1.62912	0.339798
Fnbp4__chr2	0.438493	0.71416	1.62867	0.354993
Irf3__chr7	0.456747	0.743754	1.62837	0.36666
Slc47a1__chr11	0.577488	0.939397	1.62669	0.438697
Zmym3__chrX	0.420603	0.683272	1.6245	0.34335
Prpf40b__chr15	0.39955	0.648344	1.62268	0.329379
Sdsl__chr5	0.374651	0.607914	1.62261	0.31247
Tcf7l2__chr19	0.474019	0.767919	1.62002	0.377506
Ankhd1__chr18	0.575424	0.931486	1.61878	0.437537
Scd4__chr19	0.387795	0.62751	1.61815	0.321448
Rev3l__chr10	0.406589	0.657673	1.61754	0.334082
Sh3glb2__chr2	0.4904	0.792888	1.61682	0.38762
Zfp395__chr14	0.388932	0.628578	1.61616	0.322219
Sfxn2__chr19	0.362422	0.58439	1.61245	0.304011
Med13l__chr5	0.499183	0.803882	1.6104	0.392975
Zfhx3__chr8	0.639234	1.02908	1.60987	0.134973
Slc4a2__chr5	0.426573	0.68664	1.60966	0.347258
Nxf1__chr19	0.477059	0.767239	1.60827	0.379395
Hic2__chr16	0.357051	0.574133	1.60798	0.300263
Hnrnpu__chr1	0.956314	1.53755	1.60779	0.248167
Abhd14b__chr9	0.393787	0.632122	1.60524	0.325502
Dusp11__chr6	0.492988	0.79	1.60247	0.389203
Heatr6__chr11	0.416584	0.666394	1.59966	0.340705
1700120C14Rik__chr15	0.405176	0.647522	1.59812	0.333141
Mycbp2__chr14	0.882797	1.40993	1.59712	0.221221
Braf__chr6	0.447035	0.712696	1.59427	0.360479
Prrc2c__chr1	0.777148	1.2386	1.59377	0.183009
Rtn3__chr19	0.922335	1.46871	1.59238	0.235691
Strip2__chr6	0.581775	0.926227	1.59207	0.441098
Gm14420__chr2	0.746974	1.1888	1.59148	0.172278
Ptplad1__chr9	0.471476	0.749884	1.5905	0.375921
Evi5__chr5	0.470608	0.747858	1.58913	0.375378
Fhl2__chr1	3.46788	5.51034	1.58896	0.138125
Cpsf7__chr19	0.476629	0.757273	1.58881	0.379128
Gak__chr5	0.425953	0.676723	1.58873	0.346853
Zfp397__chr18	0.379704	0.602975	1.58801	0.315936
Huwe1__chrX	0.859431	1.36453	1.58772	0.212702
Ddx3y__chrY	0.766292	1.2159	1.58673	0.179136
Acin1__chr14	0.620135	0.983985	1.58673	0.462132
Itga3__chr11	0.408555	0.647951	1.58596	0.33539
Gja3__chr14	0.454327	0.720189	1.58518	0.365126
Arid5b__chr10	0.406924	0.644913	1.58485	0.334305
Tnrc6b__chr15	0.850506	1.34774	1.58463	0.209457
Sesn1__chr10	0.623741	0.988019	1.58402	0.464068
Mcm3ap__chr10	0.40962	0.648755	1.5838	0.336098
Cdk10__chr8	0.392569	0.620497	1.58061	0.32468
Rpl3l__chr17	1.09179	1.72388	1.57894	0.297957
Inha__chr1	0.361976	0.571144	1.57785	0.303701
Hnrpdl__chr5	0.639981	1.00972	1.57773	0.135225
Mical2__chr7	0.563897	0.889269	1.57701	0.431015
Doc2g__chr19	1.08851	1.71442	1.57502	0.296753
Nsmaf__chr4	0.466603	0.734682	1.57453	0.372872
Mrm1__chr11	0.394169	0.620447	1.57406	0.32576
Ehbp1l1__chr19	1.37316	2.16002	1.57303	0.160035
Meis2__chr2	0.433478	0.681488	1.57214	0.35175
Usp33__chr3	0.46554	0.731737	1.5718	0.372205
Pomt1__chr2	0.409338	0.64268	1.57005	0.335911
Fnbp1__chr2	0.516107	0.810178	1.56979	0.403163
Slc8a1__chr17	1.84857	2.90183	1.56977	0.282404
Zbtb20__chr16	1.04649	1.64131	1.56839	0.28133
Wbp7__chr7	0.399592	0.62632	1.5674	0.329407
Cdk16__chrX	0.704502	1.10403	1.56711	0.157362
Rilp__chr11	0.470722	0.737629	1.56702	0.37545
A330023F24Rik__chr1	0.361156	0.565837	1.56674	0.303129
Polrmt__chr10	0.446427	0.699265	1.56636	0.36009
2610005L07Rik__chr8	0.480646	0.752527	1.56566	0.381618
Iqgap1__chr7	0.644603	1.00892	1.56518	0.136787
Camk2a__chr18	0.472521	0.738801	1.56353	0.376572
Plekha5__chr6	0.389785	0.609079	1.5626	0.322797
Pxn__chr5	0.493938	0.771055	1.56104	0.389783
Reep1__chr6	0.393618	0.614265	1.56056	0.325388
Ip6k1__chr9	0.511107	0.797264	1.55988	0.400171
4932438A13Rik__chr3	0.572286	0.892404	1.55937	0.435769
Nisch__chr14	0.853467	1.32869	1.55682	0.210533
Hhatl__chr9	1.40916	2.1933	1.55646	0.168702
Entpd6__chr2	0.451664	0.702782	1.55598	0.363433
Trmu__chr15	0.380045	0.590763	1.55446	0.316169
Snhg8__chr3	0.408793	0.635416	1.55437	0.335548
Gigyf1__chr5	0.547615	0.850345	1.55281	0.421675
Gm10336__chr13	0.638562	0.990593	1.55129	0.471953
Cpeb2__chr5	0.424106	0.65767	1.55072	0.345646
Pik3ip1__chr11	0.622348	0.964386	1.54959	0.463321
Mdn1__chr4	0.437475	0.677259	1.54811	0.354336
Ubiad1__chr4	0.409816	0.634031	1.54711	0.336228
Brd8__chr18	0.433043	0.669933	1.54704	0.351468
Amy1__chr3	0.389582	0.602571	1.54671	0.32266
Phc3__chr3	0.521452	0.806209	1.54608	0.406344
Rbm38__chr2	0.576083	0.890604	1.54597	0.437907
Tcf25__chr8	0.88308	1.36479	1.54549	0.221324
Cald1__chr6	0.690207	1.06582	1.5442	0.152399
Cdk8__chr5	0.419004	0.646707	1.54344	0.342299
Ssh2__chr11	0.935974	1.44288	1.54158	0.240695
Srrm4__chr5	0.382427	0.589154	1.54057	0.317796
Slc2a4__chr11	2.2973	3.53908	1.54054	0.200077
[truncated: 16,527 more rows]
