# Supplementary material for: Single-cell transcriptomics following ischemic injury identifies a role for B2M in cardiac repair
Source: Commun Biol. 2021 Jan 29;4:146. doi: 10.1038/s42003-020-01636-3 (PMC7846780; doi:10.1038/s42003-020-01636-3)
Supplement: Supplementary file 8 — Supplementary Data 5 [file 42003_2020_1636_MOESM8_ESM.xlsx]

## Sheet: Cluster information
Cluster	Number of cells	Designated cell type	Cluster Robustness (Jaccard's similarity index)
1	33	Neutrophils	0.623102
2	96	?	0.923256
3	31	Macrophages	0.619567
4	90	Macrophages	0.691411
5	40	Cardiomyocytes	0.796888
6	25	Fibroblasts	0.418493
7	33	Endothelial cells	0.795523
8	46	Fibroblasts	0.745408
9	16	Cardiomyocytes	0.778469
10	40	Neutrophils	0.809475
11	7	Erythrocytes	0.953039

## Sheet: Cluster 1
CLUSTER 1
GENEID	mean non cluster	mean cluster	fold change	pvalue
Cxcl2	1.09149	10.7454	9.84473	2.36425e-08
Wdr92	5.02239	20.411	4.06401	8.1582e-08
Il1b	1.30145	8.37647	6.43627	9.08853e-06
Beta-s	9.17058	0.605466	0.0660227	0.000101585
Nfkbia	0.510581	4.09868	8.02748	0.000188683
Mir5109	8.43782	0.944687	0.111959	0.00021215
Ccl3	0.221331	2.19178	9.9027	0.00153028
Irg1	0.093081	1.01462	10.9004	0.00407095
Marcksl1	0.326362	2.28107	6.9894	0.00454002
Srgn	2.36869	6.93148	2.9263	0.0108069
Il1r2	0.449557	2.06914	4.60262	0.0108404
Kcnq1ot1	18.096	9.88884	0.546466	0.0142307
Hdc	0.18689	1.26426	6.76473	0.0154288
Ier3	0.942045	3.61014	3.83224	0.0156131
Chi3l3	0.581716	2.80744	4.82614	0.02133
Cdk2ap2	0.224457	1.09548	4.8806	0.0217144
Junb	1.06662	3.54679	3.32526	0.0233134
Mxd1	0.237262	1.12533	4.74298	0.0240607
Dusp1	0.613407	2.60894	4.2532	0.0244409
Ccl4	0.247116	1.68434	6.81601	0.0259334
Trem1	0.262576	1.16549	4.43869	0.0289863
Csf2rb	0.273549	1.08714	3.97421	0.0312356
Tnfaip2	0.273599	1.59317	5.82303	0.0312461
Egr1	0.683319	2.03395	2.97657	0.0321201
Btg2	0.70088	2.35005	3.353	0.0342242
Clec4n	0.30166	1.0713	3.55136	0.0372978
Zfp36	0.732781	2.40649	3.28405	0.0382244
Il1rn	0.318472	1.93647	6.08051	0.0411202
Nfkbid	0.320182	1.32711	4.14487	0.0415168
Cd300lf	0.326357	1.86085	5.70188	0.0429616
Mcl1	0.785928	2.29285	2.91738	0.0453914
Cd14	0.793571	2.4056	3.03136	0.0464731
Grina	0.347095	1.33703	3.85207	0.0479473
S100a8	2.6544	5.98062	2.2531	0.0530198
Lars2	2.92301	0.215583	0.0737537	0.0536332
Mmp9	0.371979	1.50163	4.03688	0.0541908
Fth1	4.07574	7.09744	1.74139	0.0555824
Cebpb	0.860863	2.70076	3.13727	0.0565354
Lilrb4	0.382911	1.19815	3.12904	0.0570197
Gm20362	0.391936	1.93398	4.93444	0.0593928
Csf3r	0.397217	1.76124	4.43395	0.0607972
Basp1	0.404249	1.86643	4.61702	0.0626847
Gsr	0.405536	1.11075	2.73896	0.0630323
Il12a	0.0651693	0.0888808	1.36384	0.0630967
Taar5	0.0651693	0.0888808	1.36384	0.0630967
D630032N06Rik	0.0651693	0.0847816	1.30094	0.0630967
1700019A02Rik	0.0651693	0.0847228	1.30004	0.0630967
1810010D01Rik	0.0651693	0.0835848	1.28258	0.0630967
Chrdl1	0.0651693	0.0835848	1.28258	0.0630967
Pglyrp4	0.0651693	0.0824561	1.26526	0.0630967
2310034C09Rik	0.0651693	0.0820967	1.25975	0.0630967
Mptx2	0.0651693	0.0820967	1.25975	0.0630967
Gm21057	0.0651693	0.0812799	1.24721	0.0630967
Gm4794	0.0651693	0.0779105	1.19551	0.0630967
Tubal3	0.0651693	0.0771058	1.18316	0.0630967
Lpar3	0.0651693	0.077025	1.18192	0.0630967
Olfr1179	0.0651693	0.077025	1.18192	0.0630967
Rxfp2	0.0651693	0.077025	1.18192	0.0630967
Zp3r	0.0651693	0.0768283	1.1789	0.0630967
Capns2	0.0651693	0.0762774	1.17045	0.0630967
Gm15386	0.0651693	0.0758481	1.16386	0.0630967
2210420H20Rik	0.0651693	0.0757104	1.16175	0.0630967
Vmn1r5	0.0651693	0.0757104	1.16175	0.0630967
Slc22a6	0.0651693	0.0750067	1.15095	0.0630967
Lipm	0.0651693	0.0749754	1.15047	0.0630967
Clca4	0.0651693	0.0738127	1.13263	0.0630967
Evpl	0.0651693	0.0738127	1.13263	0.0630967
Frmpd4	0.0651693	0.0738127	1.13263	0.0630967
Olfr1312	0.0651693	0.0738127	1.13263	0.0630967
Fam209	0.0651693	0.0730407	1.12078	0.0630967
Lurap1	0.0651693	0.0730407	1.12078	0.0630967
Stk36	0.0651693	0.0730407	1.12078	0.0630967
Nlrp4a	0.0651693	0.0720437	1.10549	0.0630967
Cryba1	0.0651693	0.0715399	1.09775	0.0630967
Gpr123	0.0651693	0.0715399	1.09775	0.0630967
Olfr299	0.0651693	0.0715399	1.09775	0.0630967
Pdxk-ps	0.0651693	0.0715399	1.09775	0.0630967
Scarna9	0.0651693	0.0713597	1.09499	0.0630967
Gm2115	0.0651693	0.0709988	1.08945	0.0630967
Sirpb1b	0.0651693	0.0709988	1.08945	0.0630967
Vmn2r67	0.0651693	0.0709988	1.08945	0.0630967
Aadacl2	0.0651693	0.0697277	1.06995	0.0630967
Vwde	0.0651693	0.0697277	1.06995	0.0630967
3110039M20Rik	0.0651693	0.0685519	1.0519	0.0630967
4930415L06Rik	0.0651693	0.0685519	1.0519	0.0630967
Amhr2	0.0651693	0.0685519	1.0519	0.0630967
Cnih2	0.0651693	0.0685519	1.0519	0.0630967
Cpxcr1	0.0651693	0.0685519	1.0519	0.0630967
Ascl2	0.0651693	0.0671306	1.0301	0.0630967
Evx1	0.0651693	0.0671306	1.0301	0.0630967
Gm15471	0.0651693	0.0671306	1.0301	0.0630967
Gm4792	0.0651693	0.0671306	1.0301	0.0630967
Gm7714	0.0651693	0.0671306	1.0301	0.0630967
0610005C13Rik	0.0651693	0.0651693	1	0.0630967
1300018J18Rik	0.0651693	0.0651693	1	0.0630967
1500015L24Rik	0.0651693	0.0651693	1	0.0630967
1700008F21Rik	0.0651693	0.0651693	1	0.0630967
1700008I05Rik	0.0651693	0.0651693	1	0.0630967
1700018A04Rik	0.0651693	0.0651693	1	0.0630967
1700019L03Rik	0.0651693	0.0651693	1	0.0630967
1700023C21Rik	0.0651693	0.0651693	1	0.0630967
1700025B11Rik	0.0651693	0.0651693	1	0.0630967
1700029M20Rik	0.0651693	0.0651693	1	0.0630967
1700030F18Rik	0.0651693	0.0651693	1	0.0630967
1700030L20Rik	0.0651693	0.0651693	1	0.0630967
1700030N03Rik	0.0651693	0.0651693	1	0.0630967
1700042G15Rik	0.0651693	0.0651693	1	0.0630967
1700085C21Rik	0.0651693	0.0651693	1	0.0630967
1700128A07Rik	0.0651693	0.0651693	1	0.0630967
1810019D21Rik	0.0651693	0.0651693	1	0.0630967
2010300C02Rik	0.0651693	0.0651693	1	0.0630967
2210416O15Rik	0.0651693	0.0651693	1	0.0630967
2300005B03Rik	0.0651693	0.0651693	1	0.0630967
2310005A03Rik	0.0651693	0.0651693	1	0.0630967
2310020H05Rik	0.0651693	0.0651693	1	0.0630967
2310043O21Rik	0.0651693	0.0651693	1	0.0630967
2310057J18Rik	0.0651693	0.0651693	1	0.0630967
2410066E13Rik	0.0651693	0.0651693	1	0.0630967
2410141K09Rik	0.0651693	0.0651693	1	0.0630967
2610100L16Rik	0.0651693	0.0651693	1	0.0630967
2610206C17Rik	0.0651693	0.0651693	1	0.0630967
2810007J24Rik	0.0651693	0.0651693	1	0.0630967
2810011L19Rik	0.0651693	0.0651693	1	0.0630967
2810047C21Rik1	0.0651693	0.0651693	1	0.0630967
3110045C21Rik	0.0651693	0.0651693	1	0.0630967
4921533I20Rik	0.0651693	0.0651693	1	0.0630967
4930401C15Rik	0.0651693	0.0651693	1	0.0630967
4930407I10Rik	0.0651693	0.0651693	1	0.0630967
4930428O21Rik	0.0651693	0.0651693	1	0.0630967
4930432K21Rik	0.0651693	0.0651693	1	0.0630967
4930433B08Rik	0.0651693	0.0651693	1	0.0630967
4930448F12Rik	0.0651693	0.0651693	1	0.0630967
4930449E18Rik	0.0651693	0.0651693	1	0.0630967
4930452N14Rik	0.0651693	0.0651693	1	0.0630967
4930465A12Rik	0.0651693	0.0651693	1	0.0630967
4930469G21Rik	0.0651693	0.0651693	1	0.0630967
4930479D17Rik	0.0651693	0.0651693	1	0.0630967
4930480K15Rik	0.0651693	0.0651693	1	0.0630967
4930500F04Rik	0.0651693	0.0651693	1	0.0630967
4930506C21Rik	0.0651693	0.0651693	1	0.0630967
4930515B02Rik	0.0651693	0.0651693	1	0.0630967
4930519G04Rik	0.0651693	0.0651693	1	0.0630967
4930522O17Rik	0.0651693	0.0651693	1	0.0630967
4930529C04Rik	0.0651693	0.0651693	1	0.0630967
4930529L06Rik	0.0651693	0.0651693	1	0.0630967
4930553E22Rik	0.0651693	0.0651693	1	0.0630967
4930558K02Rik	0.0651693	0.0651693	1	0.0630967
4930565N06Rik	0.0651693	0.0651693	1	0.0630967
4930567J20Rik	0.0651693	0.0651693	1	0.0630967
4930592I03Rik	0.0651693	0.0651693	1	0.0630967
4931408C20Rik	0.0651693	0.0651693	1	0.0630967
4933409G03Rik	0.0651693	0.0651693	1	0.0630967
4933427I22Rik	0.0651693	0.0651693	1	0.0630967
4933428C19Rik	0.0651693	0.0651693	1	0.0630967
4933440M02Rik	0.0651693	0.0651693	1	0.0630967
5730522E02Rik	0.0651693	0.0651693	1	0.0630967
7420426K07Rik	0.0651693	0.0651693	1	0.0630967
8030423J24Rik	0.0651693	0.0651693	1	0.0630967
8030442B05Rik	0.0651693	0.0651693	1	0.0630967
9430007A20Rik	0.0651693	0.0651693	1	0.0630967
9430021M05Rik	0.0651693	0.0651693	1	0.0630967
9430076G02Rik	0.0651693	0.0651693	1	0.0630967
9530053A07Rik	0.0651693	0.0651693	1	0.0630967
A1cf	0.0651693	0.0651693	1	0.0630967
A230001M10Rik	0.0651693	0.0651693	1	0.0630967
A230009B12Rik	0.0651693	0.0651693	1	0.0630967
A330050F15Rik	0.0651693	0.0651693	1	0.0630967
A630023A22Rik	0.0651693	0.0651693	1	0.0630967
A930001A20Rik	0.0651693	0.0651693	1	0.0630967
A930011O12Rik	0.0651693	0.0651693	1	0.0630967
Abhd16b	0.0651693	0.0651693	1	0.0630967
Acox2	0.0651693	0.0651693	1	0.0630967
Acsm5	0.0651693	0.0651693	1	0.0630967
Adam29	0.0651693	0.0651693	1	0.0630967
Adam30	0.0651693	0.0651693	1	0.0630967
Adam39	0.0651693	0.0651693	1	0.0630967
Adamts19	0.0651693	0.0651693	1	0.0630967
Adcy8	0.0651693	0.0651693	1	0.0630967
Adig	0.0651693	0.0651693	1	0.0630967
AF529169	0.0651693	0.0651693	1	0.0630967
Agr2	0.0651693	0.0651693	1	0.0630967
AI646519	0.0651693	0.0651693	1	0.0630967
Aicda	0.0651693	0.0651693	1	0.0630967
Aifm3	0.0651693	0.0651693	1	0.0630967
Akr1b7	0.0651693	0.0651693	1	0.0630967
Akr1c6	0.0651693	0.0651693	1	0.0630967
Alx1	0.0651693	0.0651693	1	0.0630967
Amn	0.0651693	0.0651693	1	0.0630967
Amtn	0.0651693	0.0651693	1	0.0630967
Ano2	0.0651693	0.0651693	1	0.0630967
Apobec4	0.0651693	0.0651693	1	0.0630967
Apoc4	0.0651693	0.0651693	1	0.0630967
Apol8	0.0651693	0.0651693	1	0.0630967
Aqp6	0.0651693	0.0651693	1	0.0630967
Asb18	0.0651693	0.0651693	1	0.0630967
Atoh1	0.0651693	0.0651693	1	0.0630967
Avp	0.0651693	0.0651693	1	0.0630967
B230312C02Rik	0.0651693	0.0651693	1	0.0630967
Barhl2	0.0651693	0.0651693	1	0.0630967
BC061237	0.0651693	0.0651693	1	0.0630967
Bhlha9	0.0651693	0.0651693	1	0.0630967
Bmp10	0.0651693	0.0651693	1	0.0630967
Boll	0.0651693	0.0651693	1	0.0630967
Brsk2	0.0651693	0.0651693	1	0.0630967
C130021I20Rik	0.0651693	0.0651693	1	0.0630967
C130060K24Rik	0.0651693	0.0651693	1	0.0630967
C130071C03Rik	0.0651693	0.0651693	1	0.0630967
C1qtnf4	0.0651693	0.0651693	1	0.0630967
C1rb	0.0651693	0.0651693	1	0.0630967
C330021F23Rik	0.0651693	0.0651693	1	0.0630967
Cacna2d3	0.0651693	0.0651693	1	0.0630967
Calr4	0.0651693	0.0651693	1	0.0630967
Capn3	0.0651693	0.0651693	1	0.0630967
Car10	0.0651693	0.0651693	1	0.0630967
Caskin1	0.0651693	0.0651693	1	0.0630967
Cbln2	0.0651693	0.0651693	1	0.0630967
Ccdc11	0.0651693	0.0651693	1	0.0630967
Ccdc121	0.0651693	0.0651693	1	0.0630967
Ccdc13	0.0651693	0.0651693	1	0.0630967
Ccdc135	0.0651693	0.0651693	1	0.0630967
Ccdc142	0.0651693	0.0651693	1	0.0630967
Ccdc146	0.0651693	0.0651693	1	0.0630967
Ccdc150	0.0651693	0.0651693	1	0.0630967
Ccdc155	0.0651693	0.0651693	1	0.0630967
Ccdc37	0.0651693	0.0651693	1	0.0630967
Ccdc42b	0.0651693	0.0651693	1	0.0630967
Ccdc8	0.0651693	0.0651693	1	0.0630967
Ccdc96	0.0651693	0.0651693	1	0.0630967
Cd300e	0.0651693	0.0651693	1	0.0630967
Cd5l	0.0651693	0.0651693	1	0.0630967
Cdh26	0.0651693	0.0651693	1	0.0630967
Cdkl1	0.0651693	0.0651693	1	0.0630967
Cdsn	0.0651693	0.0651693	1	0.0630967
Chrna10	0.0651693	0.0651693	1	0.0630967
Chrnb2	0.0651693	0.0651693	1	0.0630967
Chrnb3	0.0651693	0.0651693	1	0.0630967
Chst4	0.0651693	0.0651693	1	0.0630967
Cldn10	0.0651693	0.0651693	1	0.0630967
Clnk	0.0651693	0.0651693	1	0.0630967
Clstn3	0.0651693	0.0651693	1	0.0630967
Cml2	0.0651693	0.0651693	1	0.0630967
Cnn1	0.0651693	0.0651693	1	0.0630967
Col10a1	0.0651693	0.0651693	1	0.0630967
Comp	0.0651693	0.0651693	1	0.0630967
Cplx4	0.0651693	0.0651693	1	0.0630967
Crisp1	0.0651693	0.0651693	1	0.0630967
Crisp2	0.0651693	0.0651693	1	0.0630967
Csn2	0.0651693	0.0651693	1	0.0630967
Cyp19a1	0.0651693	0.0651693	1	0.0630967
Cyp21a1	0.0651693	0.0651693	1	0.0630967
D130058E03	0.0651693	0.0651693	1	0.0630967
D17Ertd648e	0.0651693	0.0651693	1	0.0630967
D630039A03Rik	0.0651693	0.0651693	1	0.0630967
Dbh	0.0651693	0.0651693	1	0.0630967
Defa26	0.0651693	0.0651693	1	0.0630967
Defb42	0.0651693	0.0651693	1	0.0630967
Dkk4	0.0651693	0.0651693	1	0.0630967
Dnajc6	0.0651693	0.0651693	1	0.0630967
Dnase1l3	0.0651693	0.0651693	1	0.0630967
Dpcr1	0.0651693	0.0651693	1	0.0630967
Dpp4	0.0651693	0.0651693	1	0.0630967
Drc1	0.0651693	0.0651693	1	0.0630967
Drp2	0.0651693	0.0651693	1	0.0630967
Duox2	0.0651693	0.0651693	1	0.0630967
Duoxa2	0.0651693	0.0651693	1	0.0630967
Dusp15	0.0651693	0.0651693	1	0.0630967
Dyrk4	0.0651693	0.0651693	1	0.0630967
E030013I19Rik	0.0651693	0.0651693	1	0.0630967
E230025N22Rik	0.0651693	0.0651693	1	0.0630967
Echdc3	0.0651693	0.0651693	1	0.0630967
Eddm3b	0.0651693	0.0651693	1	0.0630967
Efcab6	0.0651693	0.0651693	1	0.0630967
Efcab8	0.0651693	0.0651693	1	0.0630967
Epha10	0.0651693	0.0651693	1	0.0630967
Etv2	0.0651693	0.0651693	1	0.0630967
Eya4	0.0651693	0.0651693	1	0.0630967
F2	0.0651693	0.0651693	1	0.0630967
F830002L21Rik	0.0651693	0.0651693	1	0.0630967
Fa2h	0.0651693	0.0651693	1	0.0630967
Fam131c	0.0651693	0.0651693	1	0.0630967
Fam46d	0.0651693	0.0651693	1	0.0630967
Fam47e	0.0651693	0.0651693	1	0.0630967
Fam71f1	0.0651693	0.0651693	1	0.0630967
Fam83b	0.0651693	0.0651693	1	0.0630967
Fam83c	0.0651693	0.0651693	1	0.0630967
Fbll1	0.0651693	0.0651693	1	0.0630967
Fbxo16	0.0651693	0.0651693	1	0.0630967
Fbxo48	0.0651693	0.0651693	1	0.0630967
Fev	0.0651693	0.0651693	1	0.0630967
Fga	0.0651693	0.0651693	1	0.0630967
Fgf21	0.0651693	0.0651693	1	0.0630967
Fgl1	0.0651693	0.0651693	1	0.0630967
Folh1	0.0651693	0.0651693	1	0.0630967
Folr1	0.0651693	0.0651693	1	0.0630967
Frem1	0.0651693	0.0651693	1	0.0630967
Fut2	0.0651693	0.0651693	1	0.0630967
Gabra1	0.0651693	0.0651693	1	0.0630967
Gabrg1	0.0651693	0.0651693	1	0.0630967
Galnt13	0.0651693	0.0651693	1	0.0630967
Galp	0.0651693	0.0651693	1	0.0630967
Galr1	0.0651693	0.0651693	1	0.0630967
Gbp1	0.0651693	0.0651693	1	0.0630967
Gck	0.0651693	0.0651693	1	0.0630967
Gfap	0.0651693	0.0651693	1	0.0630967
Gfral	0.0651693	0.0651693	1	0.0630967
Gm10406	0.0651693	0.0651693	1	0.0630967
Gm10494	0.0651693	0.0651693	1	0.0630967
Gm10767	0.0651693	0.0651693	1	0.0630967
Gm10818	0.0651693	0.0651693	1	0.0630967
Gm11351	0.0651693	0.0651693	1	0.0630967
Gm12522	0.0651693	0.0651693	1	0.0630967
Gm12633	0.0651693	0.0651693	1	0.0630967
Gm12789	0.0651693	0.0651693	1	0.0630967
Gm13084	0.0651693	0.0651693	1	0.0630967
Gm13177	0.0651693	0.0651693	1	0.0630967
Gm13399	0.0651693	0.0651693	1	0.0630967
Gm136	0.0651693	0.0651693	1	0.0630967
Gm14492	0.0651693	0.0651693	1	0.0630967
Gm14496	0.0651693	0.0651693	1	0.0630967
Gm15133	0.0651693	0.0651693	1	0.0630967
Gm15179	0.0651693	0.0651693	1	0.0630967
Gm15612	0.0651693	0.0651693	1	0.0630967
Gm16065	0.0651693	0.0651693	1	0.0630967
Gm16336	0.0651693	0.0651693	1	0.0630967
Gm16551	0.0651693	0.0651693	1	0.0630967
Gm16596	0.0651693	0.0651693	1	0.0630967
Gm17359	0.0651693	0.0651693	1	0.0630967
Gm19277	0.0651693	0.0651693	1	0.0630967
Gm19583	0.0651693	0.0651693	1	0.0630967
Gm20516	0.0651693	0.0651693	1	0.0630967
Gm20579	0.0651693	0.0651693	1	0.0630967
Gm20743	0.0651693	0.0651693	1	0.0630967
Gm21221	0.0651693	0.0651693	1	0.0630967
Gm4345	0.0651693	0.0651693	1	0.0630967
Gm4719	0.0651693	0.0651693	1	0.0630967
Gm4981	0.0651693	0.0651693	1	0.0630967
Gm5082	0.0651693	0.0651693	1	0.0630967
Gm5086	0.0651693	0.0651693	1	0.0630967
Gm5535	0.0651693	0.0651693	1	0.0630967
Gm5538	0.0651693	0.0651693	1	0.0630967
Gm5635	0.0651693	0.0651693	1	0.0630967
Gm5938	0.0651693	0.0651693	1	0.0630967
Gm595	0.0651693	0.0651693	1	0.0630967
Gm6994	0.0651693	0.0651693	1	0.0630967
Gm7168	0.0651693	0.0651693	1	0.0630967
Gm7257	0.0651693	0.0651693	1	0.0630967
Gm765	0.0651693	0.0651693	1	0.0630967
Gm826	0.0651693	0.0651693	1	0.0630967
Gm8300	0.0651693	0.0651693	1	0.0630967
Gm8765	0.0651693	0.0651693	1	0.0630967
Gm8787	0.0651693	0.0651693	1	0.0630967
Gm9054	0.0651693	0.0651693	1	0.0630967
Gngt1	0.0651693	0.0651693	1	0.0630967
Gp1ba	0.0651693	0.0651693	1	0.0630967
Gpr12	0.0651693	0.0651693	1	0.0630967
Gpr21	0.0651693	0.0651693	1	0.0630967
Gria1	0.0651693	0.0651693	1	0.0630967
Grin3a	0.0651693	0.0651693	1	0.0630967
Gucy2g	0.0651693	0.0651693	1	0.0630967
Gys2	0.0651693	0.0651693	1	0.0630967
H2-M10.1	0.0651693	0.0651693	1	0.0630967
Hcrtr1	0.0651693	0.0651693	1	0.0630967
Hes2	0.0651693	0.0651693	1	0.0630967
Hist1h2bg	0.0651693	0.0651693	1	0.0630967
Hoxa7	0.0651693	0.0651693	1	0.0630967
Hoxd13	0.0651693	0.0651693	1	0.0630967
Hsd17b6	0.0651693	0.0651693	1	0.0630967
Igfals	0.0651693	0.0651693	1	0.0630967
Igsf1	0.0651693	0.0651693	1	0.0630967
Il22	0.0651693	0.0651693	1	0.0630967
Inca1	0.0651693	0.0651693	1	0.0630967
Itgad	0.0651693	0.0651693	1	0.0630967
Itgb2l	0.0651693	0.0651693	1	0.0630967
Kcng3	0.0651693	0.0651693	1	0.0630967
Kcnj1	0.0651693	0.0651693	1	0.0630967
Kcnj12	0.0651693	0.0651693	1	0.0630967
Kcnj13	0.0651693	0.0651693	1	0.0630967
Kcnj4	0.0651693	0.0651693	1	0.0630967
Kcnj9	0.0651693	0.0651693	1	0.0630967
Kcnk18	0.0651693	0.0651693	1	0.0630967
Kcnmb2	0.0651693	0.0651693	1	0.0630967
Kcnv2	0.0651693	0.0651693	1	0.0630967
Kif6	0.0651693	0.0651693	1	0.0630967
Klhl14	0.0651693	0.0651693	1	0.0630967
Klhl38	0.0651693	0.0651693	1	0.0630967
Krt23	0.0651693	0.0651693	1	0.0630967
Krt5	0.0651693	0.0651693	1	0.0630967
Krt72	0.0651693	0.0651693	1	0.0630967
Krt73	0.0651693	0.0651693	1	0.0630967
Krtap3-2	0.0651693	0.0651693	1	0.0630967
Lelp1	0.0651693	0.0651693	1	0.0630967
Lhx8	0.0651693	0.0651693	1	0.0630967
Lingo3	0.0651693	0.0651693	1	0.0630967
LOC100504608	0.0651693	0.0651693	1	0.0630967
Lpo	0.0651693	0.0651693	1	0.0630967
Lrrc52	0.0651693	0.0651693	1	0.0630967
Lrrc66	0.0651693	0.0651693	1	0.0630967
Lrrc7	0.0651693	0.0651693	1	0.0630967
Lrriq3	0.0651693	0.0651693	1	0.0630967
Lrrtm4	0.0651693	0.0651693	1	0.0630967
Ltk	0.0651693	0.0651693	1	0.0630967
Ly6g6e	0.0651693	0.0651693	1	0.0630967
Lyzl4	0.0651693	0.0651693	1	0.0630967
M1ap	0.0651693	0.0651693	1	0.0630967
Madcam1	0.0651693	0.0651693	1	0.0630967
Marveld3	0.0651693	0.0651693	1	0.0630967
Masp1	0.0651693	0.0651693	1	0.0630967
Matn3	0.0651693	0.0651693	1	0.0630967
Mc5r	0.0651693	0.0651693	1	0.0630967
Mesp1	0.0651693	0.0651693	1	0.0630967
Mfsd7c	0.0651693	0.0651693	1	0.0630967
Mia2	0.0651693	0.0651693	1	0.0630967
Miat	0.0651693	0.0651693	1	0.0630967
Mir1894	0.0651693	0.0651693	1	0.0630967
Mir1945	0.0651693	0.0651693	1	0.0630967
Mir760	0.0651693	0.0651693	1	0.0630967
Mogat2	0.0651693	0.0651693	1	0.0630967
Mrgpra3	0.0651693	0.0651693	1	0.0630967
Ms4a15	0.0651693	0.0651693	1	0.0630967
Ms4a5	0.0651693	0.0651693	1	0.0630967
Msi1	0.0651693	0.0651693	1	0.0630967
Muc5ac	0.0651693	0.0651693	1	0.0630967
Mucl1	0.0651693	0.0651693	1	0.0630967
Mup4	0.0651693	0.0651693	1	0.0630967
Mup9	0.0651693	0.0651693	1	0.0630967
Mybpc2	0.0651693	0.0651693	1	0.0630967
Mycbpap	0.0651693	0.0651693	1	0.0630967
Naip7	0.0651693	0.0651693	1	0.0630967
Nek11	0.0651693	0.0651693	1	0.0630967
Nkx2-9	0.0651693	0.0651693	1	0.0630967
Nlgn1	0.0651693	0.0651693	1	0.0630967
Nlgn3	0.0651693	0.0651693	1	0.0630967
Nlrp14	0.0651693	0.0651693	1	0.0630967
Nme8	0.0651693	0.0651693	1	0.0630967
Nmu	0.0651693	0.0651693	1	0.0630967
Nmur1	0.0651693	0.0651693	1	0.0630967
Npb	0.0651693	0.0651693	1	0.0630967
Ocln	0.0651693	0.0651693	1	0.0630967
Olfm2	0.0651693	0.0651693	1	0.0630967
Olfr1008	0.0651693	0.0651693	1	0.0630967
Olfr1010	0.0651693	0.0651693	1	0.0630967
Olfr1065	0.0651693	0.0651693	1	0.0630967
Olfr1066	0.0651693	0.0651693	1	0.0630967
Olfr114	0.0651693	0.0651693	1	0.0630967
Olfr1188	0.0651693	0.0651693	1	0.0630967
Olfr1193	0.0651693	0.0651693	1	0.0630967
Olfr1223	0.0651693	0.0651693	1	0.0630967
Olfr1255	0.0651693	0.0651693	1	0.0630967
Olfr1320	0.0651693	0.0651693	1	0.0630967
Olfr1361	0.0651693	0.0651693	1	0.0630967
Olfr1406	0.0651693	0.0651693	1	0.0630967
Olfr1442	0.0651693	0.0651693	1	0.0630967
Olfr1446	0.0651693	0.0651693	1	0.0630967
Olfr1489	0.0651693	0.0651693	1	0.0630967
Olfr1496	0.0651693	0.0651693	1	0.0630967
Olfr154	0.0651693	0.0651693	1	0.0630967
Olfr173	0.0651693	0.0651693	1	0.0630967
Olfr304	0.0651693	0.0651693	1	0.0630967
Olfr319	0.0651693	0.0651693	1	0.0630967
Olfr328	0.0651693	0.0651693	1	0.0630967
Olfr360	0.0651693	0.0651693	1	0.0630967
Olfr39	0.0651693	0.0651693	1	0.0630967
Olfr453	0.0651693	0.0651693	1	0.0630967
Olfr488	0.0651693	0.0651693	1	0.0630967
Olfr510	0.0651693	0.0651693	1	0.0630967
Olfr543	0.0651693	0.0651693	1	0.0630967
Olfr552	0.0651693	0.0651693	1	0.0630967
Olfr57	0.0651693	0.0651693	1	0.0630967
Olfr624	0.0651693	0.0651693	1	0.0630967
Olfr652	0.0651693	0.0651693	1	0.0630967
Olfr656	0.0651693	0.0651693	1	0.0630967
Olfr676	0.0651693	0.0651693	1	0.0630967
Olfr695	0.0651693	0.0651693	1	0.0630967
Olfr702	0.0651693	0.0651693	1	0.0630967
Olfr706	0.0651693	0.0651693	1	0.0630967
Olfr741	0.0651693	0.0651693	1	0.0630967
Olfr782	0.0651693	0.0651693	1	0.0630967
Olfr799	0.0651693	0.0651693	1	0.0630967
Olfr803	0.0651693	0.0651693	1	0.0630967
Olfr836	0.0651693	0.0651693	1	0.0630967
Olfr860	0.0651693	0.0651693	1	0.0630967
Olfr888	0.0651693	0.0651693	1	0.0630967
Olfr889	0.0651693	0.0651693	1	0.0630967
Osbp2	0.0651693	0.0651693	1	0.0630967
Otoa	0.0651693	0.0651693	1	0.0630967
Otof	0.0651693	0.0651693	1	0.0630967
Otog	0.0651693	0.0651693	1	0.0630967
Otop1	0.0651693	0.0651693	1	0.0630967
Otx1	0.0651693	0.0651693	1	0.0630967
Otx2os1	0.0651693	0.0651693	1	0.0630967
Pate4	0.0651693	0.0651693	1	0.0630967
Pde6g	0.0651693	0.0651693	1	0.0630967
Pfn3	0.0651693	0.0651693	1	0.0630967
Pgr	0.0651693	0.0651693	1	0.0630967
Pgr15l	0.0651693	0.0651693	1	0.0630967
Pifo	0.0651693	0.0651693	1	0.0630967
Piwil4	0.0651693	0.0651693	1	0.0630967
Pla2g4d	0.0651693	0.0651693	1	0.0630967
Pld6	0.0651693	0.0651693	1	0.0630967
Plekhb1	0.0651693	0.0651693	1	0.0630967
Pnma1	0.0651693	0.0651693	1	0.0630967
Pou3f3	0.0651693	0.0651693	1	0.0630967
Ppef1	0.0651693	0.0651693	1	0.0630967
Ppp1r42	0.0651693	0.0651693	1	0.0630967
Prdm14	0.0651693	0.0651693	1	0.0630967
Prdm8	0.0651693	0.0651693	1	0.0630967
Prss37	0.0651693	0.0651693	1	0.0630967
Prss44	0.0651693	0.0651693	1	0.0630967
Ptpn5	0.0651693	0.0651693	1	0.0630967
Ptx4	0.0651693	0.0651693	1	0.0630967
Rab26	0.0651693	0.0651693	1	0.0630967
Rassf10	0.0651693	0.0651693	1	0.0630967
Reg4	0.0651693	0.0651693	1	0.0630967
Rergl	0.0651693	0.0651693	1	0.0630967
Rfpl4	0.0651693	0.0651693	1	0.0630967
Rims1	0.0651693	0.0651693	1	0.0630967
Rnf180	0.0651693	0.0651693	1	0.0630967
Rp1l1	0.0651693	0.0651693	1	0.0630967
Rpl39l	0.0651693	0.0651693	1	0.0630967
Rspo2	0.0651693	0.0651693	1	0.0630967
Sapcd2	0.0651693	0.0651693	1	0.0630967
Sbspon	0.0651693	0.0651693	1	0.0630967
Scgb1b24	0.0651693	0.0651693	1	0.0630967
Scn10a	0.0651693	0.0651693	1	0.0630967
Scrt1	0.0651693	0.0651693	1	0.0630967
Sct	0.0651693	0.0651693	1	0.0630967
Sctr	0.0651693	0.0651693	1	0.0630967
2019-09-14	0.0651693	0.0651693	1	0.0630967
Serpina12	0.0651693	0.0651693	1	0.0630967
Serpina3b	0.0651693	0.0651693	1	0.0630967
Serpinb1b	0.0651693	0.0651693	1	0.0630967
Sgk2	0.0651693	0.0651693	1	0.0630967
Shbg	0.0651693	0.0651693	1	0.0630967
Slamf1	0.0651693	0.0651693	1	0.0630967
Slc14a2	0.0651693	0.0651693	1	0.0630967
Slc17a2	0.0651693	0.0651693	1	0.0630967
Slc22a26	0.0651693	0.0651693	1	0.0630967
Slc22a3	0.0651693	0.0651693	1	0.0630967
Slc30a10	0.0651693	0.0651693	1	0.0630967
Slc36a2	0.0651693	0.0651693	1	0.0630967
Slc39a12	0.0651693	0.0651693	1	0.0630967
Slc4a10	0.0651693	0.0651693	1	0.0630967
Slc6a19	0.0651693	0.0651693	1	0.0630967
Slc6a5	0.0651693	0.0651693	1	0.0630967
Slc9b2	0.0651693	0.0651693	1	0.0630967
Slitrk5	0.0651693	0.0651693	1	0.0630967
Snord16a	0.0651693	0.0651693	1	0.0630967
Sost	0.0651693	0.0651693	1	0.0630967
Sowahb	0.0651693	0.0651693	1	0.0630967
Sox21	0.0651693	0.0651693	1	0.0630967
Sp9	0.0651693	0.0651693	1	0.0630967
Spaca4	0.0651693	0.0651693	1	0.0630967
Spag6	0.0651693	0.0651693	1	0.0630967
Spdya	0.0651693	0.0651693	1	0.0630967
Spic	0.0651693	0.0651693	1	0.0630967
Spink5	0.0651693	0.0651693	1	0.0630967
Spint5	0.0651693	0.0651693	1	0.0630967
Spock1	0.0651693	0.0651693	1	0.0630967
Sprr2g	0.0651693	0.0651693	1	0.0630967
Sst	0.0651693	0.0651693	1	0.0630967
Stk31	0.0651693	0.0651693	1	0.0630967
Stpg2	0.0651693	0.0651693	1	0.0630967
Stra6	0.0651693	0.0651693	1	0.0630967
Syndig1	0.0651693	0.0651693	1	0.0630967
Syndig1l	0.0651693	0.0651693	1	0.0630967
T2	0.0651693	0.0651693	1	0.0630967
Tacr1	0.0651693	0.0651693	1	0.0630967
Tagln3	0.0651693	0.0651693	1	0.0630967
Tbpl2	0.0651693	0.0651693	1	0.0630967
Tbx15	0.0651693	0.0651693	1	0.0630967
Tceal7	0.0651693	0.0651693	1	0.0630967
Tcl1b4	0.0651693	0.0651693	1	0.0630967
Tekt1	0.0651693	0.0651693	1	0.0630967
Tescl	0.0651693	0.0651693	1	0.0630967
Tgm6	0.0651693	0.0651693	1	0.0630967
Them5	0.0651693	0.0651693	1	0.0630967
Tlr12	0.0651693	0.0651693	1	0.0630967
Tmem117	0.0651693	0.0651693	1	0.0630967
Tmem132d	0.0651693	0.0651693	1	0.0630967
Tmem163	0.0651693	0.0651693	1	0.0630967
Tmem182	0.0651693	0.0651693	1	0.0630967
Tmem235	0.0651693	0.0651693	1	0.0630967
Tmem239	0.0651693	0.0651693	1	0.0630967
Tmprss11e	0.0651693	0.0651693	1	0.0630967
Tmprss15	0.0651693	0.0651693	1	0.0630967
Tnfrsf17	0.0651693	0.0651693	1	0.0630967
Tnfsf11	0.0651693	0.0651693	1	0.0630967
Tnfsf8	0.0651693	0.0651693	1	0.0630967
Topaz1	0.0651693	0.0651693	1	0.0630967
Tpo	0.0651693	0.0651693	1	0.0630967
Traf5	0.0651693	0.0651693	1	0.0630967
Treh	0.0651693	0.0651693	1	0.0630967
Trim55	0.0651693	0.0651693	1	0.0630967
Triml2	0.0651693	0.0651693	1	0.0630967
Trp53tg5	0.0651693	0.0651693	1	0.0630967
Trpc7	0.0651693	0.0651693	1	0.0630967
Tspo2	0.0651693	0.0651693	1	0.0630967
Ttc24	0.0651693	0.0651693	1	0.0630967
Ucn3	0.0651693	0.0651693	1	0.0630967
Ugt8a	0.0651693	0.0651693	1	0.0630967
Unc79	0.0651693	0.0651693	1	0.0630967
Upk3b	0.0651693	0.0651693	1	0.0630967
Uroc1	0.0651693	0.0651693	1	0.0630967
Usp26	0.0651693	0.0651693	1	0.0630967
Usp50	0.0651693	0.0651693	1	0.0630967
Usp51	0.0651693	0.0651693	1	0.0630967
Vgll2	0.0651693	0.0651693	1	0.0630967
Vmn1r28	0.0651693	0.0651693	1	0.0630967
Vmn1r31	0.0651693	0.0651693	1	0.0630967
Vmn1r6	0.0651693	0.0651693	1	0.0630967
Vmn2r-ps11	0.0651693	0.0651693	1	0.0630967
Vmn2r105	0.0651693	0.0651693	1	0.0630967
Vmn2r117	0.0651693	0.0651693	1	0.0630967
Vmn2r15	0.0651693	0.0651693	1	0.0630967
Vmn2r2	0.0651693	0.0651693	1	0.0630967
Vmn2r23	0.0651693	0.0651693	1	0.0630967
Vmn2r33	0.0651693	0.0651693	1	0.0630967
Vmn2r72	0.0651693	0.0651693	1	0.0630967
Vmn2r93	0.0651693	0.0651693	1	0.0630967
Vmn2r94	0.0651693	0.0651693	1	0.0630967
Vwc2	0.0651693	0.0651693	1	0.0630967
Wdr16	0.0651693	0.0651693	1	0.0630967
Wfdc10	0.0651693	0.0651693	1	0.0630967
Xpnpep2	0.0651693	0.0651693	1	0.0630967
Zar1l	0.0651693	0.0651693	1	0.0630967
Zdhhc11	0.0651693	0.0651693	1	0.0630967
Zfp786	0.0651693	0.0651693	1	0.0630967
Zfp879	0.0651693	0.0651693	1	0.0630967
Zic2	0.0651693	0.0651693	1	0.0630967
Zic3	0.0651693	0.0651693	1	0.0630967
Zp3	0.0651693	0.0651693	1	0.0630967
1110036E04Rik	0.0651775	0.0651693	0.999875	0.0631043
1700007B14Rik	0.0651775	0.0651693	0.999875	0.0631043
1700024F13Rik	0.0651775	0.0651693	0.999875	0.0631043
3110021A11Rik	0.0651775	0.0651693	0.999875	0.0631043
4930417O22Rik	0.0651775	0.0651693	0.999875	0.0631043
4930442J19Rik	0.0651775	0.0651693	0.999875	0.0631043
4933402J10Rik	0.0651775	0.0651693	0.999875	0.0631043
5830454E08Rik	0.0651775	0.0651693	0.999875	0.0631043
6230400D17Rik	0.0651775	0.0651693	0.999875	0.0631043
6330403A02Rik	0.0651775	0.0651693	0.999875	0.0631043
A230020J21Rik	0.0651775	0.0651693	0.999875	0.0631043
A630077J23Rik	0.0651775	0.0651693	0.999875	0.0631043
Adra1d	0.0651775	0.0651693	0.999875	0.0631043
Ajap1	0.0651775	0.0651693	0.999875	0.0631043
Arhgef37	0.0651775	0.0651693	0.999875	0.0631043
Arl10	0.0651775	0.0651693	0.999875	0.0631043
BC049715	0.0651775	0.0651693	0.999875	0.0631043
Bc1	0.0651775	0.0651693	0.999875	0.0631043
Bhmt2	0.0651775	0.0651693	0.999875	0.0631043
Cd164l2	0.0651775	0.0651693	0.999875	0.0631043
Col7a1	0.0651775	0.0651693	0.999875	0.0631043
Crhr2	0.0651775	0.0651693	0.999875	0.0631043
Ctnna2	0.0651775	0.0651693	0.999875	0.0631043
D730001G18Rik	0.0651775	0.0651693	0.999875	0.0631043
Dock3	0.0651775	0.0651693	0.999875	0.0631043
Fam5b	0.0651775	0.0651693	0.999875	0.0631043
Fsip1	0.0651775	0.0651693	0.999875	0.0631043
Gfra3	0.0651775	0.0651693	0.999875	0.0631043
Gm1123	0.0651775	0.0651693	0.999875	0.0631043
Gm11747	0.0651775	0.0651693	0.999875	0.0631043
Gm9871	0.0651775	0.0651693	0.999875	0.0631043
Gpbar1	0.0651775	0.0651693	0.999875	0.0631043
Gpr150	0.0651775	0.0651693	0.999875	0.0631043
Gsta2	0.0651775	0.0651693	0.999875	0.0631043
H2-M10.6	0.0651775	0.0651693	0.999875	0.0631043
Hapln3	0.0651775	0.0651693	0.999875	0.0631043
Ksr1	0.0651775	0.0651693	0.999875	0.0631043
Lect2	0.0651775	0.0651693	0.999875	0.0631043
Lgals7	0.0651775	0.0651693	0.999875	0.0631043
LOC171588	0.0651775	0.0651693	0.999875	0.0631043
Lrriq4	0.0651775	0.0651693	0.999875	0.0631043
Macc1	0.0651775	0.0651693	0.999875	0.0631043
Mchr1	0.0651775	0.0651693	0.999875	0.0631043
Mmp7	0.0651775	0.0651693	0.999875	0.0631043
Nebl	0.0651775	0.0651693	0.999875	0.0631043
Nps	0.0651775	0.0651693	0.999875	0.0631043
Olfr726	0.0651775	0.0651693	0.999875	0.0631043
Oxtr	0.0651775	0.0651693	0.999875	0.0631043
Prr15l	0.0651775	0.0651693	0.999875	0.0631043
Rgsl1	0.0651775	0.0651693	0.999875	0.0631043
Rundc3a	0.0651775	0.0651693	0.999875	0.0631043
Slc3a1	0.0651775	0.0651693	0.999875	0.0631043
Stmn3	0.0651775	0.0651693	0.999875	0.0631043
Sult1d1	0.0651775	0.0651693	0.999875	0.0631043
Susd5	0.0651775	0.0651693	0.999875	0.0631043
Taar2	0.0651775	0.0651693	0.999875	0.0631043
Tmem255a	0.0651775	0.0651693	0.999875	0.0631043
Trpc2	0.0651775	0.0651693	0.999875	0.0631043
Ttc16	0.0651775	0.0651693	0.999875	0.0631043
Ttll9	0.0651775	0.0651693	0.999875	0.0631043
Usp17le	0.0651775	0.0651693	0.999875	0.0631043
Vmn1r148	0.0651775	0.0651693	0.999875	0.0631043
Wnt5b	0.0651775	0.0651693	0.999875	0.0631043
4933432I03Rik	0.0651807	0.0781792	1.19942	0.0631073
4921509O07Rik	0.0651807	0.0762774	1.17025	0.0631073
Mospd4	0.0651807	0.0758299	1.16338	0.0631073
Dsc1	0.0651807	0.0715399	1.09756	0.0631073
Lipk	0.0651807	0.0697277	1.06976	0.0631073
1190003K10Rik	0.0651807	0.0651693	0.999825	0.0631073
1700009N14Rik	0.0651807	0.0651693	0.999825	0.0631073
1700016C15Rik	0.0651807	0.0651693	0.999825	0.0631073
1700016L04Rik	0.0651807	0.0651693	0.999825	0.0631073
1700017G19Rik	0.0651807	0.0651693	0.999825	0.0631073
1700063A18Rik	0.0651807	0.0651693	0.999825	0.0631073
1700074P13Rik	0.0651807	0.0651693	0.999825	0.0631073
1700110M21Rik	0.0651807	0.0651693	0.999825	0.0631073
1700125G22Rik	0.0651807	0.0651693	0.999825	0.0631073
4833423E24Rik	0.0651807	0.0651693	0.999825	0.0631073
4921507P07Rik	0.0651807	0.0651693	0.999825	0.0631073
4922505E12Rik	0.0651807	0.0651693	0.999825	0.0631073
4930471I20Rik	0.0651807	0.0651693	0.999825	0.0631073
4930500L23Rik	0.0651807	0.0651693	0.999825	0.0631073
4930548K13Rik	0.0651807	0.0651693	0.999825	0.0631073
4930564B18Rik	0.0651807	0.0651693	0.999825	0.0631073
4933408J17Rik	0.0651807	0.0651693	0.999825	0.0631073
Abcc2	0.0651807	0.0651693	0.999825	0.0631073
Ahrr	0.0651807	0.0651693	0.999825	0.0631073
AU015836	0.0651807	0.0651693	0.999825	0.0631073
AU040972	0.0651807	0.0651693	0.999825	0.0631073
BC089491	0.0651807	0.0651693	0.999825	0.0631073
Ccdc105	0.0651807	0.0651693	0.999825	0.0631073
Ces1a	0.0651807	0.0651693	0.999825	0.0631073
Cntnap3	0.0651807	0.0651693	0.999825	0.0631073
Cpne4	0.0651807	0.0651693	0.999825	0.0631073
Cts6	0.0651807	0.0651693	0.999825	0.0631073
Cyp11a1	0.0651807	0.0651693	0.999825	0.0631073
Cyp3a57	0.0651807	0.0651693	0.999825	0.0631073
D830032E09Rik	0.0651807	0.0651693	0.999825	0.0631073
Dapl1	0.0651807	0.0651693	0.999825	0.0631073
Dbpht2	0.0651807	0.0651693	0.999825	0.0631073
Dmc1	0.0651807	0.0651693	0.999825	0.0631073
Dux	0.0651807	0.0651693	0.999825	0.0631073
Epgn	0.0651807	0.0651693	0.999825	0.0631073
Epha6	0.0651807	0.0651693	0.999825	0.0631073
Fbxo41	0.0651807	0.0651693	0.999825	0.0631073
Fbxw22	0.0651807	0.0651693	0.999825	0.0631073
Fmo9	0.0651807	0.0651693	0.999825	0.0631073
Fxyd4	0.0651807	0.0651693	0.999825	0.0631073
Gje1	0.0651807	0.0651693	0.999825	0.0631073
Gm10512	0.0651807	0.0651693	0.999825	0.0631073
Gm13119	0.0651807	0.0651693	0.999825	0.0631073
Gm1995	0.0651807	0.0651693	0.999825	0.0631073
Gm21949	0.0651807	0.0651693	0.999825	0.0631073
Gm2762	0.0651807	0.0651693	0.999825	0.0631073
Gm4961	0.0651807	0.0651693	0.999825	0.0631073
Gm6760	0.0651807	0.0651693	0.999825	0.0631073
Gm6936	0.0651807	0.0651693	0.999825	0.0631073
Gnat3	0.0651807	0.0651693	0.999825	0.0631073
Gpr3	0.0651807	0.0651693	0.999825	0.0631073
H2-M10.4	0.0651807	0.0651693	0.999825	0.0631073
Hipk4	0.0651807	0.0651693	0.999825	0.0631073
Hoxc4	0.0651807	0.0651693	0.999825	0.0631073
Hpse2	0.0651807	0.0651693	0.999825	0.0631073
Hsd11b2	0.0651807	0.0651693	0.999825	0.0631073
Htr6	0.0651807	0.0651693	0.999825	0.0631073
Igfbp1	0.0651807	0.0651693	0.999825	0.0631073
Kcns1	0.0651807	0.0651693	0.999825	0.0631073
Keg1	0.0651807	0.0651693	0.999825	0.0631073
Klb	0.0651807	0.0651693	0.999825	0.0631073
Klf14	0.0651807	0.0651693	0.999825	0.0631073
Klra9	0.0651807	0.0651693	0.999825	0.0631073
Krt28	0.0651807	0.0651693	0.999825	0.0631073
Lce3e	0.0651807	0.0651693	0.999825	0.0631073
Lpcat2b	0.0651807	0.0651693	0.999825	0.0631073
Mab21l3	0.0651807	0.0651693	0.999825	0.0631073
Mael	0.0651807	0.0651693	0.999825	0.0631073
Mir1186	0.0651807	0.0651693	0.999825	0.0631073
Mir592	0.0651807	0.0651693	0.999825	0.0631073
Mirlet7b	0.0651807	0.0651693	0.999825	0.0631073
Obox5	0.0651807	0.0651693	0.999825	0.0631073
Oc90	0.0651807	0.0651693	0.999825	0.0631073
Olfr1039	0.0651807	0.0651693	0.999825	0.0631073
Olfr1112	0.0651807	0.0651693	0.999825	0.0631073
Olfr1157	0.0651807	0.0651693	0.999825	0.0631073
Olfr1211	0.0651807	0.0651693	0.999825	0.0631073
Olfr1241	0.0651807	0.0651693	0.999825	0.0631073
Olfr134	0.0651807	0.0651693	0.999825	0.0631073
Olfr161	0.0651807	0.0651693	0.999825	0.0631073
Olfr54	0.0651807	0.0651693	0.999825	0.0631073
Olfr592	0.0651807	0.0651693	0.999825	0.0631073
Olfr64	0.0651807	0.0651693	0.999825	0.0631073
Olfr796	0.0651807	0.0651693	0.999825	0.0631073
Opn4	0.0651807	0.0651693	0.999825	0.0631073
Pbsn	0.0651807	0.0651693	0.999825	0.0631073
Pcdh11x	0.0651807	0.0651693	0.999825	0.0631073
Pglyrp3	0.0651807	0.0651693	0.999825	0.0631073
Phox2a	0.0651807	0.0651693	0.999825	0.0631073
Phyhipl	0.0651807	0.0651693	0.999825	0.0631073
Pkp1	0.0651807	0.0651693	0.999825	0.0631073
Prr23a	0.0651807	0.0651693	0.999825	0.0631073
Psors1c2	0.0651807	0.0651693	0.999825	0.0631073
Rad21l	0.0651807	0.0651693	0.999825	0.0631073
Rbm44	0.0651807	0.0651693	0.999825	0.0631073
Rgag1	0.0651807	0.0651693	0.999825	0.0631073
Rgr	0.0651807	0.0651693	0.999825	0.0631073
Rgs9	0.0651807	0.0651693	0.999825	0.0631073
Rmst	0.0651807	0.0651693	0.999825	0.0631073
Rps6ka6	0.0651807	0.0651693	0.999825	0.0631073
Sftpd	0.0651807	0.0651693	0.999825	0.0631073
Sidt1	0.0651807	0.0651693	0.999825	0.0631073
Sim1	0.0651807	0.0651693	0.999825	0.0631073
Skint2	0.0651807	0.0651693	0.999825	0.0631073
Slc22a8	0.0651807	0.0651693	0.999825	0.0631073
Slc27a6	0.0651807	0.0651693	0.999825	0.0631073
Slc44a5	0.0651807	0.0651693	0.999825	0.0631073
Smok2a	0.0651807	0.0651693	0.999825	0.0631073
Sox2	0.0651807	0.0651693	0.999825	0.0631073
Spef2	0.0651807	0.0651693	0.999825	0.0631073
Stmnd1	0.0651807	0.0651693	0.999825	0.0631073
Tas2r119	0.0651807	0.0651693	0.999825	0.0631073
Tas2r124	0.0651807	0.0651693	0.999825	0.0631073
Tex37	0.0651807	0.0651693	0.999825	0.0631073
Tmco5b	0.0651807	0.0651693	0.999825	0.0631073
Tmem220	0.0651807	0.0651693	0.999825	0.0631073
Tmem27	0.0651807	0.0651693	0.999825	0.0631073
Tmem63c	0.0651807	0.0651693	0.999825	0.0631073
Tmprss11d	0.0651807	0.0651693	0.999825	0.0631073
Tspan33	0.0651807	0.0651693	0.999825	0.0631073
Vmn2r10	0.0651807	0.0651693	0.999825	0.0631073
Vmn2r11	0.0651807	0.0651693	0.999825	0.0631073
Vmn2r27	0.0651807	0.0651693	0.999825	0.0631073
Vmn2r89	0.0651807	0.0651693	0.999825	0.0631073
Vstm2a	0.0651807	0.0651693	0.999825	0.0631073
Wee2	0.0651807	0.0651693	0.999825	0.0631073
Zfp184	0.0651807	0.0651693	0.999825	0.0631073
2210417A02Rik	0.0651854	0.0651693	0.999753	0.0631118
Fam228a	0.0651854	0.0651693	0.999753	0.0631118
Fbxl13	0.0651854	0.0651693	0.999753	0.0631118
Gabra2	0.0651854	0.0651693	0.999753	0.0631118
Mppe1	0.0651854	0.0651693	0.999753	0.0631118
Prr22	0.0651854	0.0651693	0.999753	0.0631118
Trim71	0.0651854	0.0651693	0.999753	0.0631118
Zcwpw1	0.0651854	0.0651693	0.999753	0.0631118
1700066J24Rik	0.0651856	0.0651693	0.999749	0.063112
4930533P14Rik	0.0651856	0.0651693	0.999749	0.063112
Eno1	0.0651856	0.0651693	0.999749	0.063112
Gabra4	0.0651856	0.0651693	0.999749	0.063112
Gp5	0.0651856	0.0651693	0.999749	0.063112
Hoxa3	0.0651856	0.0651693	0.999749	0.063112
Lalba	0.0651856	0.0651693	0.999749	0.063112
Lypd4	0.0651856	0.0651693	0.999749	0.063112
Nxnl2	0.0651856	0.0651693	0.999749	0.063112
Pax7	0.0651856	0.0651693	0.999749	0.063112
Plcd4	0.0651856	0.0651693	0.999749	0.063112
Ppp1r1a	0.0651856	0.0651693	0.999749	0.063112
Sp6	0.0651856	0.0651693	0.999749	0.063112
Zfp286	0.0651856	0.0651693	0.999749	0.063112
Hspa1l	0.0651889	0.0720437	1.10515	0.063115
Stox1	0.0651889	0.0720437	1.10515	0.063115
Abca16	0.0651889	0.0651693	0.9997	0.063115
H2-Q7	0.0651901	0.0651693	0.999681	0.0631161
Hist1h2ag	0.0651901	0.0651693	0.999681	0.0631161
Hist1h2ao	0.0651901	0.0651693	0.999681	0.0631161
Hist1h3i	0.0651901	0.0651693	0.999681	0.0631161
Sytl2	0.0651901	0.0651693	0.999681	0.0631161
Zfp454	0.0651901	0.0651693	0.999681	0.0631161
AI463170	0.0651916	0.0651693	0.999657	0.0631176
Wfdc8	0.0651921	0.0697277	1.06957	0.063118
4931409K22Rik	0.0651921	0.0651693	0.99965	0.063118
Arhgef39	0.0651921	0.0651693	0.99965	0.063118
Atp1b4	0.0651921	0.0651693	0.99965	0.063118
C4bp	0.0651921	0.0651693	0.99965	0.063118
C630031E19Rik	0.0651921	0.0651693	0.99965	0.063118
Celf3	0.0651921	0.0651693	0.99965	0.063118
Csn3	0.0651921	0.0651693	0.99965	0.063118
Defa22	0.0651921	0.0651693	0.99965	0.063118
Gm3646	0.0651921	0.0651693	0.99965	0.063118
Mia	0.0651921	0.0651693	0.99965	0.063118
Olfr622	0.0651921	0.0651693	0.99965	0.063118
Pappa2	0.0651921	0.0651693	0.99965	0.063118
Slitrk1	0.0651921	0.0651693	0.99965	0.063118
Stk32a	0.0651921	0.0651693	0.99965	0.063118
Eif3j2	0.0651936	0.0651693	0.999627	0.0631194
Amph	0.0651938	0.0651693	0.999624	0.0631196
Chst8	0.0651938	0.0651693	0.999624	0.0631196
Dlgap3	0.0651938	0.0651693	0.999624	0.0631196
Mamdc4	0.0651938	0.0651693	0.999624	0.0631196
Nphp4	0.0651938	0.0651693	0.999624	0.0631196
Samd12	0.0651938	0.0651693	0.999624	0.0631196
Vsig8	0.0651938	0.0651693	0.999624	0.0631196
Ccdc74a	0.0651963	0.0651693	0.999586	0.063122
Cyp2c65	0.0651963	0.0651693	0.999586	0.063122
Esr1	0.0651963	0.0651693	0.999586	0.063122
Lrr1	0.0651963	0.0651693	0.999586	0.063122
Pcdhb3	0.0651963	0.0651693	0.999586	0.063122
Snora69	0.0651963	0.0651693	0.999586	0.063122
Snord42a	0.0651963	0.0651693	0.999586	0.063122
B230217O12Rik	0.065197	0.0651693	0.999574	0.0631227
Nol4	0.065197	0.0651693	0.999574	0.0631227
Ntn4	0.065197	0.0651693	0.999574	0.0631227
1110020A21Rik	0.0651983	0.0651693	0.999556	0.0631238
4930515L19Rik	0.0652001	0.0651693	0.999527	0.0631255
Gm13704	0.0652001	0.0651693	0.999527	0.0631255
Gm20098	0.0652001	0.0651693	0.999527	0.0631255
Gm8579	0.0652001	0.0651693	0.999527	0.0631255
Mab21l2	0.0652001	0.0651693	0.999527	0.0631255
Myo1a	0.0652001	0.0651693	0.999527	0.0631255
Npw	0.0652001	0.0651693	0.999527	0.0631255
Ofcc1	0.0652001	0.0651693	0.999527	0.0631255
Olfr1284	0.0652001	0.0651693	0.999527	0.0631255
Olfr1352	0.0652001	0.0651693	0.999527	0.0631255
Prol1	0.0652001	0.0651693	0.999527	0.0631255
Scg3	0.0652001	0.0651693	0.999527	0.0631255
Serpine3	0.0652001	0.0651693	0.999527	0.0631255
Slc27a2	0.0652001	0.0651693	0.999527	0.0631255
Snord17	0.0652001	0.0651693	0.999527	0.0631255
Lancl3	0.0652003	0.0651693	0.999525	0.0631257
Zfp583	0.0652003	0.0651693	0.999525	0.0631257
Zswim5	0.0652003	0.0651693	0.999525	0.0631257
Adam4	0.0652015	0.0651693	0.999506	0.0631269
Gm14378	0.0652015	0.0651693	0.999506	0.0631269
Nptx2	0.0652015	0.0651693	0.999506	0.0631269
Hdac11	0.065202	0.0651693	0.999498	0.0631273
Nrip2	0.065202	0.0651693	0.999498	0.0631273
Spata18	0.065202	0.0651693	0.999498	0.0631273
Accsl	0.0652035	0.0651693	0.999476	0.0631287
Ppp1r1c	0.0652035	0.0651693	0.999476	0.0631287
Tsga13	0.0652035	0.0651693	0.999476	0.0631287
Slc8a2	0.0652052	0.0713597	1.09439	0.0631303
1700057G04Rik	0.0652077	0.0651693	0.999411	0.0631326
Tmc7	0.065208	0.0651693	0.999407	0.0631329
Gm16907	0.0652083	0.0651693	0.999402	0.0631332
Ppfia3	0.0652083	0.0651693	0.999402	0.0631332
Kif18b	0.0652109	0.0651693	0.999362	0.0631356
Gm1082	0.065213	0.0651693	0.999329	0.0631376
Hoxc9	0.0652139	0.0651693	0.999315	0.0631385
Olfr283	0.0652139	0.0651693	0.999315	0.0631385
1700095B22Rik	0.0652158	0.0651693	0.999287	0.0631402
Artn	0.0652158	0.0651693	0.999287	0.0631402
Tcte3	0.0652158	0.0651693	0.999287	0.0631402
Hist1h1b	0.0652171	0.0651693	0.999267	0.0631415
Nek2	0.0652171	0.0651693	0.999267	0.0631415
Ppp1r3f	0.0652171	0.0651693	0.999267	0.0631415
2900002K06Rik	0.0652174	0.0651693	0.999262	0.0631417
Mt4	0.0652174	0.0651693	0.999262	0.0631417
Nptx1	0.0652174	0.0651693	0.999262	0.0631417
Snord42b	0.0652174	0.0651693	0.999262	0.0631417
Syt3	0.0652176	0.0844265	1.29453	0.063142
Gpat2	0.0652176	0.0651693	0.999259	0.063142
Tctex1d4	0.0652178	0.0835848	1.28163	0.0631421
Cxcr3	0.0652178	0.0651693	0.999256	0.0631421
Foxa3	0.0652178	0.0651693	0.999256	0.0631421
Lct	0.0652178	0.0651693	0.999256	0.0631421
Map3k19	0.0652178	0.0651693	0.999256	0.0631421
Spaca1	0.0652178	0.0651693	0.999256	0.0631421
Sstr3	0.0652178	0.0651693	0.999256	0.0631421
Tmem198b	0.0652178	0.0651693	0.999256	0.0631421
Map3k7cl	0.0652198	0.0651693	0.999225	0.063144
Gm16325	0.0652233	0.0651693	0.999172	0.0631473
Gm6484	0.0652233	0.0651693	0.999172	0.0631473
Tmem79	0.065224	0.0651693	0.999162	0.0631479
Moxd1	0.0652247	0.0651693	0.999151	0.0631485
Otud7a	0.0652247	0.0651693	0.999151	0.0631485
Snord82	0.0652247	0.0651693	0.999151	0.0631485
4921530D09Rik	0.065225	0.0651693	0.999146	0.0631489
Cftr	0.065225	0.0651693	0.999146	0.0631489
Iqcd	0.065225	0.0651693	0.999146	0.0631489
Olfr424	0.065225	0.0651693	0.999146	0.0631489
Olfr61	0.065225	0.0651693	0.999146	0.0631489
Zkscan4	0.065225	0.0651693	0.999146	0.0631489
A730090N16Rik	0.0652259	0.0651693	0.999132	0.0631497
Fibcd1	0.0652259	0.0651693	0.999132	0.0631497
Gdf9	0.0652259	0.0651693	0.999132	0.0631497
Prss46	0.0652259	0.0651693	0.999132	0.0631497
Zfp133-ps	0.0652259	0.0651693	0.999132	0.0631497
1700067K01Rik	0.0652269	0.0651693	0.999117	0.0631506
4930404I05Rik	0.0652269	0.0651693	0.999117	0.0631506
4933406I18Rik	0.0652269	0.0651693	0.999117	0.0631506
4930505A04Rik	0.0652274	0.0651693	0.999109	0.0631511
Pnck	0.0652274	0.0651693	0.999109	0.0631511
Ppp1r17	0.0652274	0.0651693	0.999109	0.0631511
Tbx10	0.0652274	0.0651693	0.999109	0.0631511
C1ql3	0.0652278	0.0651693	0.999103	0.0631515
Gm14305	0.0652278	0.0651693	0.999103	0.0631515
Schip1	0.0652278	0.0651693	0.999103	0.0631515
Scn4a	0.0652278	0.0651693	0.999103	0.0631515
Tdrd6	0.0652278	0.0651693	0.999103	0.0631515
Olfr78	0.065228	0.0651693	0.9991	0.0631517
Map3k13	0.0652289	0.0685519	1.05094	0.0631525
1700031F05Rik	0.0652289	0.0651693	0.999087	0.0631525
1700113H08Rik	0.0652289	0.0651693	0.999087	0.0631525
2610316D01Rik	0.0652289	0.0651693	0.999087	0.0631525
4930419G24Rik	0.0652289	0.0651693	0.999087	0.0631525
4930474N09Rik	0.0652289	0.0651693	0.999087	0.0631525
4930488L21Rik	0.0652289	0.0651693	0.999087	0.0631525
4933406K04Rik	0.0652289	0.0651693	0.999087	0.0631525
4933429O19Rik	0.0652289	0.0651693	0.999087	0.0631525
A930003O13Rik	0.0652289	0.0651693	0.999087	0.0631525
Ccser1	0.0652289	0.0651693	0.999087	0.0631525
Chi3l4	0.0652289	0.0651693	0.999087	0.0631525
Clcnkb	0.0652289	0.0651693	0.999087	0.0631525
Cth	0.0652289	0.0651693	0.999087	0.0631525
Ctsj	0.0652289	0.0651693	0.999087	0.0631525
Cyp2w1	0.0652289	0.0651693	0.999087	0.0631525
D1Pas1	0.0652289	0.0651693	0.999087	0.0631525
Dppa4	0.0652289	0.0651693	0.999087	0.0631525
Esrp1	0.0652289	0.0651693	0.999087	0.0631525
Fam101a	0.0652289	0.0651693	0.999087	0.0631525
Fcrl6	0.0652289	0.0651693	0.999087	0.0631525
Gja6	0.0652289	0.0651693	0.999087	0.0631525
Gm15070	0.0652289	0.0651693	0.999087	0.0631525
Gm156	0.0652289	0.0651693	0.999087	0.0631525
Gm16432	0.0652289	0.0651693	0.999087	0.0631525
Gm4251	0.0652289	0.0651693	0.999087	0.0631525
Gm5166	0.0652289	0.0651693	0.999087	0.0631525
Gm8363	0.0652289	0.0651693	0.999087	0.0631525
Got1l1	0.0652289	0.0651693	0.999087	0.0631525
Habp2	0.0652289	0.0651693	0.999087	0.0631525
Hoxa9	0.0652289	0.0651693	0.999087	0.0631525
Htr4	0.0652289	0.0651693	0.999087	0.0631525
Il23r	0.0652289	0.0651693	0.999087	0.0631525
Il8	0.0652289	0.0651693	0.999087	0.0631525
Klhl32	0.0652289	0.0651693	0.999087	0.0631525
Klk4	0.0652289	0.0651693	0.999087	0.0631525
Krtap1-3	0.0652289	0.0651693	0.999087	0.0631525
Krtap5-3	0.0652289	0.0651693	0.999087	0.0631525
Lrrc23	0.0652289	0.0651693	0.999087	0.0631525
Lrrc36	0.0652289	0.0651693	0.999087	0.0631525
Mroh9	0.0652289	0.0651693	0.999087	0.0631525
Mup20	0.0652289	0.0651693	0.999087	0.0631525
Mup21	0.0652289	0.0651693	0.999087	0.0631525
Ndst4	0.0652289	0.0651693	0.999087	0.0631525
Neurog2	0.0652289	0.0651693	0.999087	0.0631525
Nipal2	0.0652289	0.0651693	0.999087	0.0631525
Nyap2	0.0652289	0.0651693	0.999087	0.0631525
Olfr1086	0.0652289	0.0651693	0.999087	0.0631525
Olfr1281	0.0652289	0.0651693	0.999087	0.0631525
Olfr1324	0.0652289	0.0651693	0.999087	0.0631525
Olfr181	0.0652289	0.0651693	0.999087	0.0631525
Olfr298	0.0652289	0.0651693	0.999087	0.0631525
Olfr401	0.0652289	0.0651693	0.999087	0.0631525
Olfr661	0.0652289	0.0651693	0.999087	0.0631525
Olfr663	0.0652289	0.0651693	0.999087	0.0631525
Olfr874	0.0652289	0.0651693	0.999087	0.0631525
Olfr969	0.0652289	0.0651693	0.999087	0.0631525
Oog3	0.0652289	0.0651693	0.999087	0.0631525
Pm20d1	0.0652289	0.0651693	0.999087	0.0631525
Pou2f3	0.0652289	0.0651693	0.999087	0.0631525
Ppp2r2b	0.0652289	0.0651693	0.999087	0.0631525
Prl3a1	0.0652289	0.0651693	0.999087	0.0631525
Rims3	0.0652289	0.0651693	0.999087	0.0631525
Sall4	0.0652289	0.0651693	0.999087	0.0631525
Sh2d1b2	0.0652289	0.0651693	0.999087	0.0631525
Skor2	0.0652289	0.0651693	0.999087	0.0631525
Slc16a11	0.0652289	0.0651693	0.999087	0.0631525
Slc26a3	0.0652289	0.0651693	0.999087	0.0631525
Slc30a8	0.0652289	0.0651693	0.999087	0.0631525
Slc5a9	0.0652289	0.0651693	0.999087	0.0631525
Slc6a7	0.0652289	0.0651693	0.999087	0.0631525
Smcp	0.0652289	0.0651693	0.999087	0.0631525
Spata31d1a	0.0652289	0.0651693	0.999087	0.0631525
Tas2r122	0.0652289	0.0651693	0.999087	0.0631525
Tcp10c	0.0652289	0.0651693	0.999087	0.0631525
Tmprss6	0.0652289	0.0651693	0.999087	0.0631525
Tsnaxip1	0.0652289	0.0651693	0.999087	0.0631525
Tuba3b	0.0652289	0.0651693	0.999087	0.0631525
Ugt2b34	0.0652289	0.0651693	0.999087	0.0631525
Vmn1r23	0.0652289	0.0651693	0.999087	0.0631525
Vmn1r40	0.0652289	0.0651693	0.999087	0.0631525
Vmn2r90	0.0652289	0.0651693	0.999087	0.0631525
Zpbp2	0.0652289	0.0651693	0.999087	0.0631525
4933417D19Rik	0.0652295	0.0651693	0.999077	0.0631531
Olfr784	0.0652295	0.0651693	0.999077	0.0631531
Sepsecs	0.0652295	0.0651693	0.999077	0.0631531
E130215H24Rik	0.0652305	0.0651693	0.999062	0.063154
Epb4.1l4b	0.0652307	0.0651693	0.999059	0.0631542
Gbx2	0.0652307	0.0651693	0.999059	0.0631542
Hist1h3a	0.0652307	0.0651693	0.999059	0.0631542
D130017N08Rik	0.0652314	0.0651693	0.999048	0.0631549
Dcst1	0.0652314	0.0651693	0.999048	0.0631549
Gm5643	0.0652314	0.0651693	0.999048	0.0631549
Spata5l1	0.0652314	0.0651693	0.999048	0.0631549
Mrgprx2	0.0652316	0.0651693	0.999045	0.063155
Olfr1058	0.0652316	0.0651693	0.999045	0.063155
Sel1l3	0.0652316	0.0651693	0.999045	0.063155
Slc18a2	0.0652316	0.0651693	0.999045	0.063155
Sult1e1	0.0652316	0.0651693	0.999045	0.063155
Tmem26	0.0652317	0.0730407	1.11971	0.0631551
Cep55	0.0652317	0.0651693	0.999043	0.0631551
Neil2	0.0652328	0.0651693	0.999026	0.0631562
Gm2381	0.0652331	0.0671306	1.02909	0.0631564
1700025F22Rik	0.0652331	0.0651693	0.999022	0.0631564
AF067061	0.0652331	0.0651693	0.999022	0.0631564
Atp6v1g3	0.0652331	0.0651693	0.999022	0.0631564
Ccdc110	0.0652331	0.0651693	0.999022	0.0631564
Dab1	0.0652331	0.0651693	0.999022	0.0631564
Efcab11	0.0652331	0.0651693	0.999022	0.0631564
Gdpd4	0.0652331	0.0651693	0.999022	0.0631564
Sirpb1a	0.0652331	0.0651693	0.999022	0.0631564
Pcdhgb5	0.0652338	0.0651693	0.999012	0.0631571
Dnajb13	0.0652349	0.0651693	0.998995	0.0631581
Peli3	0.0652349	0.0651693	0.998995	0.0631581
Qprt	0.0652349	0.0651693	0.998995	0.0631581
5031434O11Rik	0.065235	0.0651693	0.998993	0.0631582
Krt26	0.065235	0.0651693	0.998993	0.0631582
Klri1	0.0652351	0.0651693	0.998992	0.0631583
Gdf10	0.0652356	0.0651693	0.998984	0.0631588
Grap2	0.0652356	0.0730407	1.11964	0.0631588
1810062O18Rik	0.0652356	0.0651693	0.998983	0.0631588
Xlr4b	0.0652356	0.0651693	0.998983	0.0631588
Fam83g	0.0652358	0.0651693	0.99898	0.063159
Gm960	0.0652364	0.0651693	0.998971	0.0631595
Pik3c2g	0.065237	0.0651693	0.998961	0.0631601
Afp	0.0652378	0.0651693	0.99895	0.0631608
Gm10509	0.0652378	0.0651693	0.99895	0.0631608
Olfr1143	0.0652378	0.0651693	0.99895	0.0631608
Zkscan7	0.0652378	0.0651693	0.99895	0.0631608
Ccdc120	0.065238	0.0651693	0.998947	0.063161
4933400A11Rik	0.0652388	0.0651693	0.998935	0.0631618
Aqp2	0.0652388	0.0651693	0.998935	0.0631618
Rab9b	0.0652388	0.0651693	0.998935	0.0631618
Rprml	0.0652388	0.0651693	0.998935	0.0631618
Echdc1	0.0652391	0.0651693	0.99893	0.0631621
Hist1h4b	0.0652391	0.0651693	0.99893	0.0631621
Pspn	0.0652391	0.0651693	0.99893	0.0631621
L3mbtl1	0.0652392	0.0651693	0.998928	0.0631622
Adam18	0.0652403	0.0651693	0.998912	0.0631632
Carf	0.0652403	0.0651693	0.998912	0.0631632
Gm10440	0.0652403	0.0651693	0.998912	0.0631632
Il12b	0.0652403	0.0651693	0.998912	0.0631632
Msx2	0.0652403	0.0651693	0.998912	0.0631632
Nacad	0.065241	0.0651693	0.998901	0.0631639
Rtn4rl2	0.0652428	0.0651693	0.998873	0.0631655
Grik2	0.065243	0.0651693	0.99887	0.0631657
Nhs	0.065243	0.0651693	0.99887	0.0631658
Pnldc1	0.0652437	0.0651693	0.998859	0.0631664
Cenpp	0.0652441	0.0651693	0.998853	0.0631668
Fancd2	0.0652441	0.0651693	0.998853	0.0631668
Hist1h2ak	0.0652441	0.0651693	0.998853	0.0631668
1700024P16Rik	0.0652447	0.0651693	0.998844	0.0631673
4932415G12Rik	0.0652447	0.0651693	0.998844	0.0631673
4933401P06Rik	0.0652447	0.0651693	0.998844	0.0631673
A330093E20Rik	0.0652447	0.0651693	0.998844	0.0631673
A530053G22Rik	0.0652447	0.0651693	0.998844	0.0631673
Abcc6	0.0652447	0.0651693	0.998844	0.0631673
Acss3	0.0652447	0.0651693	0.998844	0.0631673
Calcr	0.0652447	0.0651693	0.998844	0.0631673
Clca5	0.0652447	0.0651693	0.998844	0.0631673
Cpne6	0.0652447	0.0651693	0.998844	0.0631673
Crybb1	0.0652447	0.0651693	0.998844	0.0631673
Crygf	0.0652447	0.0651693	0.998844	0.0631673
Dntt	0.0652447	0.0651693	0.998844	0.0631673
Gm10248	0.0652447	0.0651693	0.998844	0.0631673
Gm19424	0.0652447	0.0651693	0.998844	0.0631673
Guca2b	0.0652447	0.0651693	0.998844	0.0631673
Il20ra	0.0652447	0.0651693	0.998844	0.0631673
Lingo4	0.0652447	0.0651693	0.998844	0.0631673
N28178	0.0652447	0.0651693	0.998844	0.0631673
Nek10	0.0652447	0.0651693	0.998844	0.0631673
Olfr175-ps1	0.0652447	0.0651693	0.998844	0.0631673
Ptch1	0.0652447	0.0651693	0.998844	0.0631673
Rnase1	0.0652447	0.0651693	0.998844	0.0631673
Sdr9c7	0.0652447	0.0651693	0.998844	0.0631673
Spata31d1b	0.0652447	0.0651693	0.998844	0.0631673
Speer3	0.0652447	0.0651693	0.998844	0.0631673
Thg1l	0.0652447	0.0651693	0.998844	0.0631673
Tldc2	0.0652447	0.0651693	0.998844	0.0631673
Tmem178	0.0652447	0.0651693	0.998844	0.0631673
Tmem30c	0.0652447	0.0651693	0.998844	0.0631673
Trim10	0.0652447	0.0651693	0.998844	0.0631673
Vsx2	0.0652447	0.0651693	0.998844	0.0631673
Ccdc159	0.0652456	0.0651693	0.998831	0.0631681
Syce1	0.0652456	0.0651693	0.998831	0.0631681
Xkr5	0.0652456	0.0651693	0.998831	0.0631681
Mapk4	0.065246	0.0651693	0.998825	0.0631685
Nxph4	0.065246	0.0651693	0.998825	0.0631685
Papln	0.065246	0.0651693	0.998825	0.0631685
Tmem74b	0.065246	0.0651693	0.998825	0.0631685
A230056P14Rik	0.0652469	0.0651693	0.99881	0.0631694
Mgat3	0.0652469	0.0651693	0.99881	0.0631694
Pcdhga4	0.0652469	0.0651693	0.99881	0.0631694
Gml	0.0652482	0.0651693	0.99879	0.0631706
Dscam	0.0652485	0.0832394	1.27573	0.0631709
4933424G05Rik	0.0652485	0.0713597	1.09366	0.0631709
4921530L21Rik	0.0652485	0.0651693	0.998786	0.0631709
4930404A10Rik	0.0652485	0.0651693	0.998786	0.0631709
5730420D15Rik	0.0652485	0.0651693	0.998786	0.0631709
Brs3	0.0652485	0.0651693	0.998786	0.0631709
Ccdc64b	0.0652485	0.0651693	0.998786	0.0631709
Cnksr2	0.0652485	0.0651693	0.998786	0.0631709
Dsc3	0.0652485	0.0651693	0.998786	0.0631709
Frmpd3	0.0652485	0.0651693	0.998786	0.0631709
Gm5105	0.0652485	0.0651693	0.998786	0.0631709
Gm9767	0.0652485	0.0651693	0.998786	0.0631709
Golt1a	0.0652485	0.0651693	0.998786	0.0631709
Hoxa10	0.0652485	0.0651693	0.998786	0.0631709
Il2	0.0652485	0.0651693	0.998786	0.0631709
Mep1b	0.0652485	0.0651693	0.998786	0.0631709
Olfr56	0.0652485	0.0651693	0.998786	0.0631709
Olfr701	0.0652485	0.0651693	0.998786	0.0631709
Olfr983	0.0652485	0.0651693	0.998786	0.0631709
Pax9	0.0652485	0.0651693	0.998786	0.0631709
Rbpjl	0.0652485	0.0651693	0.998786	0.0631709
Rit2	0.0652485	0.0651693	0.998786	0.0631709
Rnf208	0.0652485	0.0651693	0.998786	0.0631709
Shisa9	0.0652485	0.0651693	0.998786	0.0631709
Snord88c	0.0652485	0.0651693	0.998786	0.0631709
Thpo	0.0652485	0.0651693	0.998786	0.0631709
Tnp2	0.0652485	0.0651693	0.998786	0.0631709
Wdr72	0.0652485	0.0651693	0.998786	0.0631709
Zkscan2	0.0652485	0.0651693	0.998786	0.0631709
Skida1	0.0652491	0.0651693	0.998777	0.0631714
Snord92	0.0652494	0.0651693	0.998772	0.0631717
Ddc	0.0652497	0.0651693	0.998768	0.063172
Asic3	0.0652504	0.0651693	0.998757	0.0631727
Faah	0.0652504	0.0651693	0.998757	0.0631727
Gm1821	0.0652504	0.0651693	0.998757	0.0631727
Pnmt	0.0652504	0.0651693	0.998757	0.0631727
Rslcan18	0.0652504	0.0651693	0.998757	0.0631727
Slc22a1	0.0652504	0.0651693	0.998757	0.0631727
Slc25a31	0.0652504	0.0651693	0.998757	0.0631727
BC026585	0.0652505	0.0651693	0.998755	0.0631728
Snora19	0.0652508	0.0651693	0.998752	0.063173
Gen1	0.0652513	0.0651693	0.998743	0.0631735
Add2	0.0652517	0.0651693	0.998738	0.0631738
Ins1	0.0652517	0.0651693	0.998738	0.0631738
Hist2h2ac	0.0652522	0.0651693	0.998729	0.0631744
Gm1141	0.0652529	0.0651693	0.998718	0.063175
Sap25	0.0652536	0.0651693	0.998709	0.0631756
Yipf2	0.0652537	0.0651693	0.998706	0.0631758
Gm9731	0.0652559	0.0651693	0.998673	0.0631778
4932414J04Rik	0.0652561	0.0651693	0.998669	0.063178
Gm13483	0.0652561	0.0651693	0.998669	0.063178
Slc6a4	0.0652567	0.0651693	0.998661	0.0631785
9330102E08Rik	0.0652568	0.0651693	0.99866	0.0631786
Cdh9	0.0652574	0.0651693	0.99865	0.0631792
Pcdh20	0.0652574	0.0651693	0.99865	0.0631792
Cbs	0.0652578	0.0651693	0.998644	0.0631796
1700020L24Rik	0.0652583	0.0651693	0.998637	0.06318
6720468P15Rik	0.0652583	0.0651693	0.998637	0.06318
Gm21945	0.0652583	0.0651693	0.998637	0.06318
2019-03-11	0.0652583	0.0651693	0.998637	0.06318
1700094J05Rik	0.0652585	0.0651693	0.998633	0.0631802
2410133F24Rik	0.0652585	0.0651693	0.998633	0.0631802
Hoxa4	0.0652585	0.0651693	0.998633	0.0631802
Gpam	0.0652593	0.0651693	0.998621	0.063181
Gabra6	0.0652599	0.0651693	0.998611	0.0631816
Gpr161	0.0652603	0.0651693	0.998605	0.0631819
Tram1l1	0.0652608	0.0651693	0.998597	0.0631824
Ces1f	0.0652622	0.0651693	0.998576	0.0631837
Eme1	0.0652622	0.0651693	0.998576	0.0631837
Ninj2	0.0652622	0.0651693	0.998576	0.0631837
Nudt11	0.0652623	0.0651693	0.998575	0.0631838
Parpbp	0.0652627	0.0671306	1.02862	0.0631842
Gli1	0.0652627	0.0651693	0.998569	0.0631842
1700003E16Rik	0.065263	0.0651693	0.998564	0.0631845
Gdf11	0.065263	0.0651693	0.998564	0.0631845
Zfr2	0.065263	0.0651693	0.998564	0.0631845
Dnaaf3	0.0652632	0.0651693	0.998561	0.0631846
Snord1b	0.0652632	0.0651693	0.998561	0.0631846
E530011L22Rik	0.0652638	0.0651693	0.998551	0.0631853
Nog	0.0652638	0.0651693	0.998551	0.0631853
Enox1	0.0652652	0.0651693	0.99853	0.0631865
4931430N09Rik	0.0652655	0.0651693	0.998525	0.0631868
Pdzd7	0.0652658	0.0651693	0.998522	0.0631871
1700020N01Rik	0.0652666	0.0651693	0.998508	0.0631879
Smarca1	0.0652673	0.0651693	0.998499	0.0631885
0610040B10Rik	0.0652686	0.0651693	0.998479	0.0631897
E130114P18Rik	0.0652686	0.0651693	0.998479	0.0631897
Kif26b	0.0652686	0.0651693	0.998479	0.0631897
Mmel1	0.0652686	0.0651693	0.998479	0.0631897
Pcdhga7	0.0652686	0.0651693	0.998479	0.0631897
Smim6	0.0652686	0.0651693	0.998479	0.0631897
Tdo2	0.0652686	0.0651693	0.998479	0.0631897
Ubxn11	0.0652692	0.0651693	0.99847	0.0631902
Acr	0.0652698	0.0651693	0.998461	0.0631908
Olfr1186	0.0652699	0.0651693	0.998459	0.0631909
Ppp1r2-ps3	0.0652699	0.0651693	0.998459	0.0631909
Crym	0.0652701	0.0651693	0.998455	0.0631912
Gm8909	0.0652701	0.0651693	0.998455	0.0631912
Snord49a	0.0652701	0.0651693	0.998455	0.0631912
1700019G17Rik	0.0652729	0.0651693	0.998413	0.0631937
Mir5129	0.0652729	0.0651693	0.998413	0.0631937
Oosp1	0.0652729	0.0651693	0.998413	0.0631937
Alox15	0.0652731	0.0651693	0.998409	0.063194
D630023F18Rik	0.0652731	0.0651693	0.998409	0.063194
Gip	0.0652731	0.0651693	0.998409	0.063194
Gm1527	0.0652731	0.0651693	0.998409	0.063194
Gm6878	0.0652731	0.0651693	0.998409	0.063194
Ttc21a	0.0652731	0.0651693	0.998409	0.063194
Apex1	0.0652732	0.0671306	1.02846	0.063194
Gm715	0.0652741	0.0651693	0.998395	0.0631948
Pou5f1	0.0652755	0.0651693	0.998372	0.0631962
Plekhg4	0.0652756	0.0651693	0.998371	0.0631963
Jsrp1	0.0652757	0.0651693	0.998369	0.0631964
Ska1	0.0652767	0.0651693	0.998355	0.0631973
1700026L06Rik	0.0652772	0.0651693	0.998346	0.0631978
Fdx1l	0.0652772	0.0651693	0.998346	0.0631978
Tmem150b	0.0652772	0.0651693	0.998346	0.0631978
6430531B16Rik	0.0652775	0.0651693	0.998342	0.063198
Acsm1	0.0652775	0.0651693	0.998342	0.063198
Gm7244	0.0652775	0.0651693	0.998342	0.063198
Lrrc29	0.0652775	0.0651693	0.998342	0.063198
Nanos1	0.0652776	0.0651693	0.998341	0.0631981
Gm5622	0.0652778	0.0697277	1.06817	0.0631983
1810019J16Rik	0.0652778	0.0651693	0.998338	0.0631983
4833424O15Rik	0.0652778	0.0651693	0.998338	0.0631983
4930434J06Rik	0.0652778	0.0651693	0.998338	0.0631983
4930444G20Rik	0.0652778	0.0651693	0.998338	0.0631983
4930452G13Rik	0.0652778	0.0651693	0.998338	0.0631983
4930590J08Rik	0.0652778	0.0651693	0.998338	0.0631983
4933401H06Rik	0.0652778	0.0651693	0.998338	0.0631983
4933407L21Rik	0.0652778	0.0651693	0.998338	0.0631983
9330162B11Rik	0.0652778	0.0651693	0.998338	0.0631983
A330048O09Rik	0.0652778	0.0651693	0.998338	0.0631983
Agtr1b	0.0652778	0.0651693	0.998338	0.0631983
Aldh3a1	0.0652778	0.0651693	0.998338	0.0631983
Atp13a5	0.0652778	0.0651693	0.998338	0.0631983
B230119M05Rik	0.0652778	0.0651693	0.998338	0.0631983
Defb35	0.0652778	0.0651693	0.998338	0.0631983
Defb48	0.0652778	0.0651693	0.998338	0.0631983
Dynap	0.0652778	0.0651693	0.998338	0.0631983
Efcab10	0.0652778	0.0651693	0.998338	0.0631983
Erich2	0.0652778	0.0651693	0.998338	0.0631983
Fam132b	0.0652778	0.0651693	0.998338	0.0631983
Fshb	0.0652778	0.0651693	0.998338	0.0631983
Gabrd	0.0652778	0.0651693	0.998338	0.0631983
Gm1661	0.0652778	0.0651693	0.998338	0.0631983
Gm17019	0.0652778	0.0651693	0.998338	0.0631983
Gm5941	0.0652778	0.0651693	0.998338	0.0631983
Grm2	0.0652778	0.0651693	0.998338	0.0631983
Grm7	0.0652778	0.0651693	0.998338	0.0631983
Hoxd11	0.0652778	0.0651693	0.998338	0.0631983
Igdcc3	0.0652778	0.0651693	0.998338	0.0631983
Iqub	0.0652778	0.0651693	0.998338	0.0631983
Krtap4-2	0.0652778	0.0651693	0.998338	0.0631983
Nsg2	0.0652778	0.0651693	0.998338	0.0631983
Olfr1135	0.0652778	0.0651693	0.998338	0.0631983
Olfr1209	0.0652778	0.0651693	0.998338	0.0631983
Olfr1495	0.0652778	0.0651693	0.998338	0.0631983
Olfr394	0.0652778	0.0651693	0.998338	0.0631983
Olfr419	0.0652778	0.0651693	0.998338	0.0631983
Olfr902	0.0652778	0.0651693	0.998338	0.0631983
Slc25a21	0.0652778	0.0651693	0.998338	0.0631983
Slc7a12	0.0652778	0.0651693	0.998338	0.0631983
Spink7	0.0652778	0.0651693	0.998338	0.0631983
Svs4	0.0652778	0.0651693	0.998338	0.0631983
Tdrd12	0.0652778	0.0651693	0.998338	0.0631983
Tox	0.0652778	0.0651693	0.998338	0.0631983
Trim60	0.0652778	0.0651693	0.998338	0.0631983
Txndc2	0.0652778	0.0651693	0.998338	0.0631983
Ugt2b1	0.0652778	0.0651693	0.998338	0.0631983
Vmn1r52	0.0652778	0.0651693	0.998338	0.0631983
Zfp750	0.0652778	0.0651693	0.998338	0.0631983
4933430N04Rik	0.0652795	0.0651693	0.998311	0.0631999
Catsper4	0.0652795	0.0651693	0.998311	0.0631999
Inha	0.0652795	0.0651693	0.998311	0.0631999
Kcnh7	0.0652795	0.0651693	0.998311	0.0631999
Lrp2bp	0.0652795	0.0651693	0.998311	0.0631999
Serinc2	0.0652795	0.0651693	0.998311	0.0631999
1700058G18Rik	0.06528	0.0651693	0.998304	0.0632004
4933406C10Rik	0.06528	0.0651693	0.998304	0.0632004
Adam1a	0.06528	0.0651693	0.998304	0.0632004
Pcdhga12	0.06528	0.0651693	0.998304	0.0632004
Gli2	0.0652812	0.0651693	0.998286	0.0632015
Sufu	0.0652817	0.0651693	0.998279	0.063202
Ppp1r3e	0.0652821	0.0651693	0.998272	0.0632024
Casc1	0.0652837	0.0651693	0.998247	0.0632039
Gm5531	0.0652838	0.0651693	0.998245	0.063204
Mir186	0.0652838	0.0651693	0.998245	0.063204
Rfpl3s	0.0652838	0.0651693	0.998245	0.063204
Snord38a	0.0652838	0.0651693	0.998245	0.063204
Tdgf1	0.0652842	0.0651693	0.998239	0.0632044
Crhbp	0.0652845	0.0651693	0.998236	0.0632046
1700102H20Rik	0.0652846	0.0651693	0.998233	0.0632047
Chp2	0.065286	0.0651693	0.998213	0.063206
Dusp26	0.065286	0.0651693	0.998213	0.063206
Mtl5	0.065286	0.0651693	0.998213	0.063206
Pllp	0.065286	0.0651693	0.998213	0.063206
Sprtn	0.0652863	0.0651693	0.998207	0.0632063
Snord15b	0.0652871	0.0762774	1.16834	0.063207
Poln	0.0652871	0.0651693	0.998196	0.063207
Lypd5	0.0652885	0.0651693	0.998175	0.0632083
Pdx1	0.0652885	0.0651693	0.998175	0.0632083
Spata17	0.0652885	0.0651693	0.998175	0.0632083
Gm5148	0.0652889	0.0651693	0.998168	0.0632087
Olfr631	0.065289	0.0651693	0.998166	0.0632088
Cdh20	0.0652892	0.0651693	0.998164	0.063209
Prl2a1	0.0652892	0.0651693	0.998164	0.063209
Trpc3	0.0652892	0.0651693	0.998164	0.063209
Maats1	0.0652897	0.0651693	0.998156	0.0632095
Igf2as	0.0652917	0.0651693	0.998125	0.0632113
F9	0.0652926	0.0651693	0.998111	0.0632122
Slc24a5	0.0652935	0.0651693	0.998098	0.063213
Gstm6	0.0652935	0.0651693	0.998097	0.0632131
Rmnd1	0.0652936	0.0651693	0.998097	0.0632131
4930404N11Rik	0.0652943	0.0651693	0.998086	0.0632137
Snora74a	0.0652945	0.0651693	0.998083	0.0632139
Gm5878	0.0652959	0.0651693	0.998061	0.0632153
Gna12	0.0652959	0.0651693	0.998061	0.0632153
2700099C18Rik	0.0652972	0.0651693	0.998041	0.0632165
Tssk6	0.0652977	0.0651693	0.998034	0.0632169
2310069B03Rik	0.0652986	0.0651693	0.998019	0.0632178
Ceacam5	0.0652986	0.0651693	0.998019	0.0632178
Gm4971	0.0652986	0.0651693	0.998019	0.0632178
Neurod6	0.0652986	0.0651693	0.998019	0.0632178
Prss27	0.0652986	0.0651693	0.998019	0.0632178
Tmod4	0.0652986	0.0651693	0.998019	0.0632178
Ap3b2	0.0653	0.0651693	0.997998	0.0632192
Stk30	0.0653	0.0651693	0.997998	0.0632192
Vmn2r65	0.0653	0.0651693	0.997998	0.0632192
2810408A11Rik	0.0653004	0.0651693	0.997991	0.0632195
Pira6	0.0653004	0.0651693	0.997991	0.0632195
Adamts16	0.0653007	0.0651693	0.997988	0.0632197
Mzf1	0.0653007	0.0651693	0.997988	0.0632197
Cfhr1	0.0653007	0.0651693	0.997987	0.0632198
Hist1h4a	0.0653007	0.0651693	0.997987	0.0632198
Rnaset2b	0.0653007	0.0651693	0.997987	0.0632198
Snx29	0.0653007	0.0651693	0.997987	0.0632198
A530032D15Rik	0.0653009	0.0651693	0.997985	0.0632199
Pbx4	0.0653009	0.0651693	0.997985	0.0632199
4930519F24Rik	0.0653022	0.0651693	0.997965	0.0632212
Ankrd35	0.0653022	0.0651693	0.997965	0.0632212
Cckbr	0.0653022	0.0651693	0.997965	0.0632212
Odf3l2	0.0653022	0.0651693	0.997965	0.0632212
Olfr1270	0.0653022	0.0651693	0.997965	0.0632212
Serpina5	0.0653022	0.0651693	0.997965	0.0632212
Hoxd12	0.0653022	0.0651693	0.997964	0.0632212
Lmx1a	0.0653025	0.0730407	1.1185	0.0632214
4933401B06Rik	0.0653025	0.0651693	0.99796	0.0632215
Fcnb	0.0653025	0.0651693	0.99796	0.0632215
Lce1g	0.0653025	0.0651693	0.99796	0.0632215
Omp	0.0653025	0.0651693	0.99796	0.0632215
Ppp1r14d	0.0653025	0.0651693	0.99796	0.0632215
Gm7904	0.0653028	0.0651693	0.997956	0.0632217
Zfp534	0.0653032	0.0651693	0.997949	0.0632221
Gng8	0.0653046	0.0651693	0.997928	0.0632234
Gm6623	0.0653048	0.0651693	0.997925	0.0632236
Gm10471	0.0653049	0.0651693	0.997923	0.0632238
Grhl1	0.0653051	0.0651693	0.997921	0.0632239
Cyp2ab1	0.0653056	0.0719344	1.1015	0.0632244
A730046J19Rik	0.0653056	0.0651693	0.997913	0.0632244
BB557941	0.0653056	0.0651693	0.997913	0.0632244
Dpysl5	0.0653056	0.0651693	0.997913	0.0632244
Hgd	0.0653056	0.0651693	0.997913	0.0632244
Mir5106	0.0653056	0.0651693	0.997913	0.0632244
Rab19	0.0653056	0.0651693	0.997913	0.0632244
Hspb3	0.0653063	0.0651693	0.997903	0.063225
Recql4	0.0653071	0.0651693	0.997889	0.0632258
Gal3st4	0.0653076	0.0651693	0.997882	0.0632263
Olig2	0.0653076	0.0651693	0.997882	0.0632263
Sh2d1b1	0.0653076	0.0651693	0.997882	0.0632263
Mettl7a2	0.0653079	0.0651693	0.997878	0.0632265
Mnd1	0.0653081	0.0849176	1.30026	0.0632267
Vnn1	0.0653081	0.0651693	0.997875	0.0632267
Atp4b	0.0653084	0.0651693	0.99787	0.063227
Slco6d1	0.0653084	0.0651693	0.99787	0.063227
4930404H11Rik	0.0653086	0.0651693	0.997867	0.0632272
Ddx43	0.0653087	0.0651693	0.997866	0.0632273
Slc35d3	0.0653088	0.0651693	0.997864	0.0632274
Tmem132e	0.0653089	0.0651693	0.997863	0.0632274
Mrgbp	0.0653095	0.0651693	0.997853	0.063228
Slc22a13b-ps	0.06531	0.0651693	0.997846	0.0632285
Npas3	0.0653105	0.0651693	0.997838	0.063229
Guca1b	0.0653108	0.0651693	0.997834	0.0632292
Lrp2	0.0653114	0.0651693	0.997824	0.0632298
Spag4	0.0653118	0.0651693	0.997818	0.0632302
Omg	0.065312	0.0685519	1.04961	0.0632303
Pira2	0.065312	0.0651693	0.997816	0.0632303
Zscan2	0.0653121	0.0651693	0.997814	0.0632304
C1ql1	0.0653122	0.0651693	0.997812	0.0632305
Rab39	0.0653129	0.0651693	0.997802	0.0632312
2900093L17Rik	0.0653131	0.0651693	0.997798	0.0632314
Fanca	0.0653131	0.0651693	0.997797	0.0632314
Zfand4	0.0653137	0.0651693	0.997789	0.063232
Car12	0.0653142	0.0651693	0.997781	0.0632324
Igj	0.0653157	0.0651693	0.997758	0.0632338
Gm6116	0.0653167	0.0651693	0.997743	0.0632348
Slc6a17	0.0653168	0.0651693	0.997742	0.0632349
Gm4907	0.0653171	0.0651693	0.997737	0.0632351
AU023762	0.0653183	0.0651693	0.997718	0.0632363
Gm9897	0.0653192	0.0651693	0.997704	0.0632372
Apoc1	0.0653198	0.0651693	0.997696	0.0632377
4933430I17Rik	0.0653198	0.0651693	0.997696	0.0632377
Kcnq3	0.0653202	0.0651693	0.99769	0.063238
Pitx1	0.0653202	0.0651693	0.99769	0.063238
Rnase9	0.0653202	0.0651693	0.99769	0.063238
Cers3	0.0653213	0.0651693	0.997673	0.0632391
Stk32c	0.0653213	0.0651693	0.997673	0.0632391
Npas2	0.0653217	0.0651693	0.997666	0.0632395
Serpina3c	0.0653217	0.0651693	0.997666	0.0632395
BC033916	0.0653218	0.0651693	0.997666	0.0632395
Fam161a	0.0653218	0.0651693	0.997665	0.0632396
Wdr54	0.0653239	0.0651693	0.997634	0.0632415
Rnls	0.065324	0.0651693	0.997631	0.0632416
Fam131b	0.0653243	0.0651693	0.997627	0.0632419
Rprm	0.0653248	0.0651693	0.99762	0.0632423
Rgs22	0.0653251	0.0651693	0.997615	0.0632427
Btn1a1	0.0653261	0.0651693	0.9976	0.0632436
Serpinb12	0.0653261	0.0651693	0.997599	0.0632436
Alb	0.0653265	0.0651693	0.997594	0.0632439
Cntnap2	0.0653265	0.0651693	0.997594	0.0632439
Fam179a	0.0653265	0.0651693	0.997594	0.0632439
Morn4	0.0653265	0.0651693	0.997594	0.0632439
Myom3	0.0653265	0.0651693	0.997594	0.0632439
Tpd52l1	0.0653265	0.0651693	0.997594	0.0632439
Col4a6	0.0653277	0.0651693	0.997576	0.063245
Lrrtm1	0.0653277	0.0651693	0.997575	0.0632451
Vmn1r202	0.0653277	0.0651693	0.997575	0.0632451
Cdh10	0.0653279	0.0651693	0.997571	0.0632453
2810029C07Rik	0.0653287	0.0651693	0.99756	0.063246
2810442N19Rik	0.065329	0.0651693	0.997556	0.0632463
Xkrx	0.06533	0.0651693	0.99754	0.0632473
Slc7a15	0.0653316	0.0651693	0.997516	0.0632487
Spin2	0.0653327	0.0651693	0.9975	0.0632497
Ttc39a	0.0653327	0.0651693	0.9975	0.0632497
1810006J02Rik	0.0653327	0.0651693	0.997499	0.0632497
Nalcn	0.0653327	0.0651693	0.997499	0.0632498
Prkcq	0.0653327	0.0651693	0.997499	0.0632498
BC002163	0.0653342	0.0651693	0.997476	0.0632511
Gm15787	0.0653343	0.0651693	0.997475	0.0632512
Lrdd	0.0653343	0.0651693	0.997474	0.0632513
Bcl2l14	0.0653343	0.0651693	0.997474	0.0632513
Foxj1	0.0653343	0.0651693	0.997474	0.0632513
Hist1h1a	0.0653343	0.0651693	0.997474	0.0632513
Slc39a4	0.0653348	0.0877038	1.34237	0.0632517
Arl9	0.0653356	0.0651693	0.997454	0.0632525
Henmt1	0.0653356	0.0651693	0.997454	0.0632525
Nme5	0.0653356	0.0651693	0.997454	0.0632525
Xlr3b	0.0653356	0.0651693	0.997454	0.0632525
Gm4432	0.0653359	0.0651693	0.99745	0.0632528
Serp2	0.0653359	0.0651693	0.99745	0.0632528
Aspg	0.0653364	0.0651693	0.997442	0.0632532
Gm12830	0.0653374	0.0651693	0.997427	0.0632541
Slc5a1	0.0653374	0.0651693	0.997427	0.0632541
Sult3a1	0.0653374	0.0651693	0.997427	0.0632541
Trpa1	0.0653374	0.0651693	0.997427	0.0632541
Zfp612	0.0653374	0.0651693	0.997427	0.0632541
5730416F02Rik	0.0653377	0.0651693	0.997422	0.0632545
Gm11944	0.0653377	0.0651693	0.997422	0.0632545
St14	0.0653377	0.0651693	0.997422	0.0632545
Ccdc103	0.0653377	0.0651693	0.997422	0.0632545
Muc2	0.0653382	0.0651693	0.997415	0.0632549
Hexim2	0.0653398	0.0651693	0.99739	0.0632564
Fank1	0.0653401	0.0651693	0.997386	0.0632567
Grem1	0.0653402	0.0651693	0.997385	0.0632568
Mir15a	0.0653402	0.0651693	0.997385	0.0632568
Stfa2	0.0653406	0.0697277	1.06714	0.0632571
Hist2h2bb	0.0653406	0.0651693	0.997379	0.0632571
Hoxb5	0.0653406	0.0651693	0.997379	0.0632571
Gchfr	0.0653414	0.0651693	0.997366	0.0632579
Oprd1	0.0653423	0.0651693	0.997352	0.0632588
2900057B20Rik	0.0653424	0.0651693	0.99735	0.0632589
Olfr170	0.0653424	0.0651693	0.99735	0.0632589
Spink2	0.0653424	0.0651693	0.99735	0.0632589
Gpr135	0.0653425	0.0651693	0.997349	0.063259
9230116N13Rik	0.0653427	0.0651693	0.997346	0.0632591
Lyplal1	0.0653427	0.0651693	0.997346	0.0632591
Ces2e	0.065343	0.0651693	0.997341	0.0632594
Rassf6	0.0653436	0.0651693	0.997333	0.0632599
Ccne2	0.0653438	0.0651693	0.997329	0.0632602
Gjb4	0.0653439	0.0651693	0.997328	0.0632602
Gm2848	0.0653442	0.098727	1.51088	0.0632605
1700065D16Rik	0.0653442	0.0651693	0.997323	0.0632605
4933438B17Rik	0.0653442	0.0651693	0.997323	0.0632605
Apob	0.0653442	0.0651693	0.997323	0.0632605
Bex6	0.0653442	0.0651693	0.997323	0.0632605
Cdx1	0.0653442	0.0651693	0.997323	0.0632605
Ctrl	0.0653442	0.0651693	0.997323	0.0632605
D16Ertd519e	0.0653442	0.0651693	0.997323	0.0632605
Dnahc10	0.0653442	0.0651693	0.997323	0.0632605
Fbxw20	0.0653442	0.0651693	0.997323	0.0632605
Galnt5	0.0653442	0.0651693	0.997323	0.0632605
Gm13939	0.0653442	0.0651693	0.997323	0.0632605
Gm5441	0.0653442	0.0651693	0.997323	0.0632605
Gm9705	0.0653442	0.0651693	0.997323	0.0632605
Grid2	0.0653442	0.0651693	0.997323	0.0632605
Hrnr	0.0653442	0.0651693	0.997323	0.0632605
Itih3	0.0653442	0.0651693	0.997323	0.0632605
Mill1	0.0653442	0.0651693	0.997323	0.0632605
Myh8	0.0653442	0.0651693	0.997323	0.0632605
Neurod1	0.0653442	0.0651693	0.997323	0.0632605
Nupr1l	0.0653442	0.0651693	0.997323	0.0632605
Pcdhb11	0.0653442	0.0651693	0.997323	0.0632605
Rhcg	0.0653442	0.0651693	0.997323	0.0632605
Scn9a	0.0653442	0.0651693	0.997323	0.0632605
Slitrk6	0.0653442	0.0651693	0.997323	0.0632605
Sult1b1	0.0653442	0.0651693	0.997323	0.0632605
Tcerg1l	0.0653442	0.0651693	0.997323	0.0632605
Tenm1	0.0653442	0.0651693	0.997323	0.0632605
Zmynd10	0.0653442	0.0651693	0.997323	0.0632605
Oacyl	0.0653446	0.0651693	0.997318	0.0632609
Mir3064	0.0653461	0.0651693	0.997295	0.0632623
Ocm	0.0653461	0.0651693	0.997295	0.0632623
Snord19	0.0653461	0.0651693	0.997295	0.0632623
Ccdc60	0.0653463	0.0768688	1.17633	0.0632625
Rad9b	0.0653476	0.0651693	0.997271	0.0632638
Darc	0.0653478	0.0651693	0.997269	0.0632639
Muc15	0.065348	0.0651693	0.997265	0.0632641
Grem2	0.0653481	0.0651693	0.997263	0.0632642
Stfa1	0.0653487	0.0739255	1.13125	0.0632648
3930402G23Rik	0.0653494	0.0651693	0.997244	0.0632654
6430573F11Rik	0.0653496	0.0651693	0.997241	0.0632656
BC051537	0.0653499	0.0651693	0.997236	0.0632659
Ano8	0.0653504	0.0651693	0.997229	0.0632663
Arnt2	0.0653504	0.0651693	0.997229	0.0632663
Stmn4	0.0653504	0.0651693	0.997229	0.0632663
Tecta	0.0653504	0.0651693	0.997229	0.0632663
Egfl8	0.0653511	0.0651693	0.997218	0.063267
Wasf1	0.0653519	0.0651693	0.997206	0.0632677
Slc17a7	0.065352	0.0697277	1.06696	0.0632679
1190005I06Rik	0.065352	0.0651693	0.997204	0.0632679
Col20a1	0.065352	0.0651693	0.997204	0.0632679
Fbxo40	0.065352	0.0651693	0.997204	0.0632679
1700040N02Rik	0.0653524	0.0651693	0.997199	0.0632682
Fpr-rs6	0.0653526	0.0651693	0.997196	0.0632684
Pdzk1	0.0653526	0.0651693	0.997196	0.0632684
Prl5a1	0.0653526	0.0651693	0.997196	0.0632684
3830403N18Rik	0.0653529	0.0651693	0.997191	0.0632687
LOC100503280	0.0653532	0.0651693	0.997185	0.063269
Nkiras2	0.0653538	0.0651693	0.997176	0.0632696
Itih2	0.0653548	0.0651693	0.997162	0.0632704
Snx22	0.0653548	0.0651693	0.997162	0.0632704
Hist1h4d	0.0653554	0.0651693	0.997153	0.063271
Lgals2	0.0653556	0.0651693	0.997149	0.0632712
AA465934	0.0653562	0.0651693	0.99714	0.0632718
Doc2a	0.0653562	0.0651693	0.99714	0.0632718
Coch	0.0653564	0.0651693	0.997137	0.063272
Gm17801	0.0653564	0.0651693	0.997137	0.063272
Mark4	0.0653564	0.0651693	0.997137	0.063272
Mogat1	0.0653564	0.0651693	0.997137	0.063272
Naif1	0.0653564	0.0651693	0.997137	0.063272
Wasf3	0.0653564	0.0651693	0.997137	0.063272
Lypd1	0.0653568	0.0651693	0.997131	0.0632723
Nkx6-1	0.065357	0.0651693	0.997128	0.0632725
Snora2b	0.0653585	0.0651693	0.997104	0.063274
Taf1c	0.0653585	0.0651693	0.997104	0.063274
Naip1	0.065359	0.0651693	0.997097	0.0632744
Zfp661	0.0653592	0.0651693	0.997094	0.0632746
Plcg1	0.0653592	0.0651693	0.997094	0.0632746
Kcnk4	0.0653594	0.0651693	0.997091	0.0632748
Mroh7	0.06536	0.0651693	0.997083	0.0632753
Ampd1	0.0653608	0.0715399	1.09454	0.0632761
2310034G01Rik	0.0653617	0.0651693	0.997057	0.0632769
Asb14	0.0653617	0.0651693	0.997056	0.063277
Cuzd1	0.0653617	0.0651693	0.997056	0.063277
1700003L19Rik	0.0653619	0.0651693	0.997053	0.0632771
1700027F09Rik	0.0653619	0.0651693	0.997053	0.0632771
1700031M16Rik	0.0653619	0.0651693	0.997053	0.0632771
2410137F16Rik	0.0653619	0.0651693	0.997053	0.0632771
4930547E14Rik	0.0653619	0.0651693	0.997053	0.0632771
4932412D23Rik	0.0653619	0.0651693	0.997053	0.0632771
8430422H06Rik	0.0653619	0.0651693	0.997053	0.0632771
Akr1c18	0.0653619	0.0651693	0.997053	0.0632771
Aldh1a7	0.0653619	0.0651693	0.997053	0.0632771
Ankrd45	0.0653619	0.0651693	0.997053	0.0632771
Atp12a	0.0653619	0.0651693	0.997053	0.0632771
B3galt5	0.0653619	0.0651693	0.997053	0.0632771
C130079G13Rik	0.0653619	0.0651693	0.997053	0.0632771
Cndp1	0.0653619	0.0651693	0.997053	0.0632771
Cpa4	0.0653619	0.0651693	0.997053	0.0632771
Dll3	0.0653619	0.0651693	0.997053	0.0632771
Dmrt2	0.0653619	0.0651693	0.997053	0.0632771
Gm12360	0.0653619	0.0651693	0.997053	0.0632771
Gm7104	0.0653619	0.0651693	0.997053	0.0632771
Hoxd1	0.0653619	0.0651693	0.997053	0.0632771
Hpx	0.0653619	0.0651693	0.997053	0.0632771
Kcns2	0.0653619	0.0651693	0.997053	0.0632771
Krt14	0.0653619	0.0651693	0.997053	0.0632771
Olfr1225	0.0653619	0.0651693	0.997053	0.0632771
Olfr1278	0.0653619	0.0651693	0.997053	0.0632771
Olfr794	0.0653619	0.0651693	0.997053	0.0632771
Olfr868	0.0653619	0.0651693	0.997053	0.0632771
Pah	0.0653619	0.0651693	0.997053	0.0632771
Pcsk9	0.0653619	0.0651693	0.997053	0.0632771
Poteg	0.0653619	0.0651693	0.997053	0.0632771
Prox1	0.0653619	0.0651693	0.997053	0.0632771
Rag1	0.0653619	0.0651693	0.997053	0.0632771
Ribc1	0.0653619	0.0651693	0.997053	0.0632771
Rimbp2	0.0653619	0.0651693	0.997053	0.0632771
Shh	0.0653619	0.0651693	0.997053	0.0632771
Slc22a13	0.0653619	0.0651693	0.997053	0.0632771
Syt10	0.0653619	0.0651693	0.997053	0.0632771
Vmn1r56	0.0653619	0.0651693	0.997053	0.0632771
Wdr52	0.0653619	0.0651693	0.997053	0.0632771
Zfp960	0.0653619	0.0651693	0.997053	0.0632771
Dpyd	0.0653624	0.0739255	1.13101	0.0632776
Srsf4	0.0653627	0.0651693	0.997041	0.0632779
4933417E11Rik	0.0653636	0.0651693	0.997028	0.0632787
Ptchd2	0.0653636	0.0651693	0.997028	0.0632787
Apon	0.0653637	0.0651693	0.997025	0.0632788
Bmp6	0.0653638	0.0651693	0.997024	0.0632789
A430093F15Rik	0.0653638	0.0651693	0.997024	0.0632789
Triqk	0.0653642	0.0651693	0.997018	0.0632793
2019-09-05	0.0653659	0.0651693	0.996992	0.0632809
B630019K06Rik	0.0653661	0.0849176	1.29911	0.063281
Capn11	0.0653661	0.0651693	0.996989	0.0632811
Polq	0.0653662	0.0651693	0.996988	0.0632811
Trnp1	0.0653667	0.0651693	0.99698	0.0632816
Disp2	0.0653679	0.0651693	0.996962	0.0632827
Zbtb3	0.0653681	0.0651693	0.996959	0.0632829
Cngb3	0.0653684	0.077025	1.17832	0.0632832
Gm8267	0.0653684	0.0697277	1.06669	0.0632832
1700019N19Rik	0.0653684	0.0651693	0.996954	0.0632832
1700046C09Rik	0.0653684	0.0651693	0.996954	0.0632832
4930455J16Rik	0.0653684	0.0651693	0.996954	0.0632832
4930556C24Rik	0.0653684	0.0651693	0.996954	0.0632832
4931431F19Rik	0.0653684	0.0651693	0.996954	0.0632832
6030468B19Rik	0.0653684	0.0651693	0.996954	0.0632832
Adam2	0.0653684	0.0651693	0.996954	0.0632832
Apol10a	0.0653684	0.0651693	0.996954	0.0632832
Arx	0.0653684	0.0651693	0.996954	0.0632832
C530005A16Rik	0.0653684	0.0651693	0.996954	0.0632832
Ceacam2	0.0653684	0.0651693	0.996954	0.0632832
Clgn	0.0653684	0.0651693	0.996954	0.0632832
Eppin	0.0653684	0.0651693	0.996954	0.0632832
Epyc	0.0653684	0.0651693	0.996954	0.0632832
Fam196b	0.0653684	0.0651693	0.996954	0.0632832
Fhl4	0.0653684	0.0651693	0.996954	0.0632832
Gm10677	0.0653684	0.0651693	0.996954	0.0632832
Gm15850	0.0653684	0.0651693	0.996954	0.0632832
Gm19689	0.0653684	0.0651693	0.996954	0.0632832
Gm3086	0.0653684	0.0651693	0.996954	0.0632832
Gm732	0.0653684	0.0651693	0.996954	0.0632832
Gucy2c	0.0653684	0.0651693	0.996954	0.0632832
Hnf1a	0.0653684	0.0651693	0.996954	0.0632832
Lhfpl3	0.0653684	0.0651693	0.996954	0.0632832
Lrrc46	0.0653684	0.0651693	0.996954	0.0632832
Magee2	0.0653684	0.0651693	0.996954	0.0632832
Myrfl	0.0653684	0.0651693	0.996954	0.0632832
Nanos2	0.0653684	0.0651693	0.996954	0.0632832
Olfr1425	0.0653684	0.0651693	0.996954	0.0632832
Olfr691	0.0653684	0.0651693	0.996954	0.0632832
Pdzrn4	0.0653684	0.0651693	0.996954	0.0632832
Ptprn2	0.0653684	0.0651693	0.996954	0.0632832
Rtp1	0.0653684	0.0651693	0.996954	0.0632832
Tnfsf4	0.0653684	0.0651693	0.996954	0.0632832
Ugt1a1	0.0653684	0.0651693	0.996954	0.0632832
Vil1	0.0653684	0.0651693	0.996954	0.0632832
Wbscr25	0.0653684	0.0651693	0.996954	0.0632832
Zcchc18	0.0653684	0.0651693	0.996954	0.0632832
Zfp957	0.0653684	0.0651693	0.996954	0.0632832
Gm597	0.0653684	0.0651693	0.996953	0.0632832
Scg2	0.0653684	0.0651693	0.996953	0.0632832
Gm1653	0.065369	0.0651693	0.996945	0.0632838
Snora65	0.0653697	0.0651693	0.996934	0.0632844
Ms4a2	0.0653701	0.0651693	0.996929	0.0632848
Sypl2	0.0653703	0.0651693	0.996925	0.063285
Wfikkn1	0.0653703	0.0651693	0.996925	0.063285
Ntf3	0.0653705	0.0651693	0.996922	0.0632852
Sacs	0.065371	0.0651693	0.996914	0.0632856
1700007G11Rik	0.0653712	0.0651693	0.996911	0.0632859
1700047L14Rik	0.0653712	0.0651693	0.996911	0.0632859
4921511C20Rik	0.0653712	0.0651693	0.996911	0.0632859
4930430F21Rik	0.0653712	0.0651693	0.996911	0.0632859
4930444M15Rik	0.0653712	0.0651693	0.996911	0.0632859
Cck	0.0653712	0.0651693	0.996911	0.0632859
Cyp2c38	0.0653712	0.0651693	0.996911	0.0632859
D430019H16Rik	0.0653712	0.0651693	0.996911	0.0632859
Fam189a1	0.0653712	0.0651693	0.996911	0.0632859
Foxr2	0.0653712	0.0651693	0.996911	0.0632859
Gm12	0.0653712	0.0651693	0.996911	0.0632859
Gm1587	0.0653712	0.0651693	0.996911	0.0632859
Gm1965	0.0653712	0.0651693	0.996911	0.0632859
Katnal2	0.0653712	0.0651693	0.996911	0.0632859
Krt2	0.0653712	0.0651693	0.996911	0.0632859
Mageb3	0.0653712	0.0651693	0.996911	0.0632859
Olfr1424	0.0653712	0.0651693	0.996911	0.0632859
Olfr16	0.0653712	0.0651693	0.996911	0.0632859
Rfx8	0.0653712	0.0651693	0.996911	0.0632859
Sectm1a	0.0653712	0.0651693	0.996911	0.0632859
Snord89	0.0653712	0.0651693	0.996911	0.0632859
Tnn	0.0653712	0.0651693	0.996911	0.0632859
Txndc8	0.0653712	0.0651693	0.996911	0.0632859
Hes7	0.065372	0.0651693	0.9969	0.0632865
Kl	0.0653728	0.0651693	0.996887	0.0632873
Crtac1	0.0653733	0.0651693	0.996879	0.0632878
Gm10556	0.0653733	0.0651693	0.996879	0.0632878
Pfpl	0.0653733	0.0651693	0.996879	0.0632878
Svopl	0.0653733	0.0651693	0.996879	0.0632878
Sycp1-ps1	0.0653733	0.0651693	0.996879	0.0632878
4921536K21Rik	0.0653747	0.0651693	0.996858	0.0632891
4930568K20Rik	0.0653747	0.0651693	0.996858	0.0632891
Cyp3a44	0.0653747	0.0651693	0.996858	0.0632891
Gcnt7	0.0653747	0.0651693	0.996858	0.0632891
Gm10510	0.0653747	0.0651693	0.996858	0.0632891
Mapk8ip2	0.0653747	0.0651693	0.996858	0.0632891
Olfr1301	0.0653747	0.0651693	0.996858	0.0632891
Olfr411	0.0653747	0.0651693	0.996858	0.0632891
Olfr845	0.0653747	0.0651693	0.996858	0.0632891
Pcdhga11	0.0653747	0.0651693	0.996858	0.0632891
Prss53	0.0653747	0.0651693	0.996858	0.0632891
Sp8	0.0653747	0.0651693	0.996858	0.0632891
Melk	0.0653751	0.0651693	0.996851	0.0632895
Clhc1	0.0653753	0.0651693	0.996849	0.0632896
Gm4847	0.0653753	0.0651693	0.996849	0.0632897
Pcdhb12	0.0653759	0.0651693	0.99684	0.0632902
Tyrp1	0.0653766	0.0651693	0.996829	0.0632909
Bcl2a1c	0.0653772	0.0651693	0.99682	0.0632915
Gm13845	0.0653772	0.0651693	0.99682	0.0632915
Serinc4	0.0653772	0.0651693	0.99682	0.0632915
Snora44	0.0653772	0.0651693	0.99682	0.0632915
1700027A15Rik	0.0653776	0.0651693	0.996814	0.0632918
Gm16853	0.0653776	0.0651693	0.996814	0.0632918
Vsnl1	0.0653776	0.0651693	0.996814	0.0632918
Tmc5	0.0653776	0.0651693	0.996814	0.0632918
Gap43	0.0653778	0.0651693	0.99681	0.063292
Mir1931	0.0653779	0.0651693	0.996809	0.0632921
Zcchc12	0.065378	0.0651693	0.996808	0.0632922
Slc39a2	0.0653783	0.0651693	0.996803	0.0632925
Mdga2	0.0653786	0.0651693	0.996798	0.0632928
Pcdhgb4	0.0653788	0.0651693	0.996795	0.063293
Kifc1	0.0653792	0.0651693	0.996789	0.0632933
Unc93a	0.0653794	0.073321	1.12147	0.0632935
Kcnj6	0.0653794	0.0651693	0.996786	0.0632935
Otogl	0.0653795	0.0768688	1.17573	0.0632936
1700027I24Rik	0.0653795	0.0651693	0.996785	0.0632936
2310065F04Rik	0.0653795	0.0651693	0.996785	0.0632936
4930417O13Rik	0.0653795	0.0651693	0.996785	0.0632936
4930563E18Rik	0.0653795	0.0651693	0.996785	0.0632936
5430428K19Rik	0.0653795	0.0651693	0.996785	0.0632936
9330179D12Rik	0.0653795	0.0651693	0.996785	0.0632936
Abcg5	0.0653795	0.0651693	0.996785	0.0632936
Adad1	0.0653795	0.0651693	0.996785	0.0632936
Akap4	0.0653795	0.0651693	0.996785	0.0632936
Ang4	0.0653795	0.0651693	0.996785	0.0632936
Cdhr3	0.0653795	0.0651693	0.996785	0.0632936
Cwh43	0.0653795	0.0651693	0.996785	0.0632936
Fam115e	0.0653795	0.0651693	0.996785	0.0632936
Glra2	0.0653795	0.0651693	0.996785	0.0632936
Gm17384	0.0653795	0.0651693	0.996785	0.0632936
Gm6213	0.0653795	0.0651693	0.996785	0.0632936
Il17a	0.0653795	0.0651693	0.996785	0.0632936
Lrrc18	0.0653795	0.0651693	0.996785	0.0632936
Mc2r	0.0653795	0.0651693	0.996785	0.0632936
Myt1l	0.0653795	0.0651693	0.996785	0.0632936
Olfr1029	0.0653795	0.0651693	0.996785	0.0632936
Prl7a1	0.0653795	0.0651693	0.996785	0.0632936
Rab36	0.0653795	0.0651693	0.996785	0.0632936
Skint8	0.0653795	0.0651693	0.996785	0.0632936
Slc6a15	0.0653795	0.0651693	0.996785	0.0632936
Slco1a5	0.0653795	0.0651693	0.996785	0.0632936
Snora43	0.0653795	0.0651693	0.996785	0.0632936
Tcstv3	0.0653795	0.0651693	0.996785	0.0632936
Vmn1r227	0.0653795	0.0651693	0.996785	0.0632936
Vmn2r35	0.0653795	0.0651693	0.996785	0.0632936
Gm13051	0.0653798	0.0651693	0.99678	0.0632939
Prok2	0.0653798	0.0651693	0.99678	0.0632939
Vsx1	0.0653798	0.0651693	0.99678	0.0632939
AF357425	0.0653813	0.0651693	0.996757	0.0632953
Serpinc1	0.0653813	0.0651693	0.996757	0.0632953
2310030G06Rik	0.0653822	0.0651693	0.996744	0.0632961
D630010B17Rik	0.0653824	0.0651693	0.99674	0.0632964
Klrg1	0.0653826	0.0651693	0.996737	0.0632965
Tctex1d1	0.0653826	0.0651693	0.996737	0.0632965
Ccdc89	0.0653827	0.0651693	0.996736	0.0632966
Ccdc7	0.0653827	0.0651693	0.996735	0.0632966
D930028M14Rik	0.0653827	0.0651693	0.996735	0.0632966
Foxd3	0.0653827	0.0651693	0.996735	0.0632966
Il1f6	0.0653827	0.0651693	0.996735	0.0632966
Lrfn2	0.0653827	0.0651693	0.996735	0.0632966
Olfr1026	0.0653827	0.0651693	0.996735	0.0632966
Pls1	0.0653827	0.0651693	0.996735	0.0632966
Trpc5	0.0653827	0.0651693	0.996735	0.0632966
Irs3	0.0653844	0.0651693	0.99671	0.0632982
Olfr521	0.0653854	0.0651693	0.996695	0.0632991
Ptprv	0.0653854	0.0651693	0.996695	0.0632991
1700028D13Rik	0.0653861	0.0651693	0.996685	0.0632998
2010106E10Rik	0.0653861	0.0651693	0.996685	0.0632998
Espn	0.0653862	0.0651693	0.996682	0.0632999
Zscan4a	0.0653863	0.0651693	0.996681	0.0633
Meiob	0.065387	0.0651693	0.996671	0.0633006
Avpr1b	0.0653877	0.0651693	0.99666	0.0633013
Nhlh1	0.0653877	0.0651693	0.99666	0.0633013
Far2	0.065388	0.0651693	0.996655	0.0633016
Rnf223	0.0653885	0.0651693	0.996647	0.0633021
Slmo1	0.0653886	0.0651693	0.996645	0.0633022
Gjc2	0.0653888	0.0651693	0.996643	0.0633023
Gm10664	0.0653892	0.0651693	0.996638	0.0633027
Htr5a	0.0653892	0.0651693	0.996638	0.0633027
Mrgpra2b	0.0653892	0.0651693	0.996638	0.0633027
Slc17a4	0.0653892	0.0651693	0.996638	0.0633027
Snora20	0.0653892	0.0651693	0.996638	0.0633027
Zfp36l3	0.0653892	0.0651693	0.996638	0.0633027
Slc4a9	0.0653907	0.0651693	0.996613	0.0633041
Myl6b	0.0653908	0.0651693	0.996613	0.0633042
Gif	0.0653909	0.0651693	0.996611	0.0633043
Nespas	0.0653909	0.0651693	0.996611	0.0633043
Olfr770	0.0653909	0.0651693	0.996611	0.0633043
Ltf	0.0653909	0.0685519	1.04834	0.0633043
A230108P19Rik	0.0653912	0.0651693	0.996607	0.0633046
Gnrh1	0.0653918	0.0651693	0.996597	0.0633051
Iqck	0.0653923	0.0651693	0.99659	0.0633056
5730460C07Rik	0.0653926	0.0651693	0.996585	0.0633059
9330175M20Rik	0.0653927	0.0651693	0.996583	0.063306
Tnfrsf4	0.0653929	0.0651693	0.99658	0.0633062
Fam71f2	0.0653931	0.0651693	0.996578	0.0633063
Trank1	0.0653938	0.0651693	0.996566	0.063307
Gm20581	0.0653939	0.0651693	0.996566	0.0633071
Plekha7	0.0653939	0.0651693	0.996566	0.0633071
E430018J23Rik	0.0653939	0.0651693	0.996565	0.0633071
Gm17296	0.0653946	0.0651693	0.996555	0.0633077
Wnt6	0.0653951	0.0651693	0.996547	0.0633082
Gm15413	0.0653954	0.0651693	0.996542	0.0633085
Lamc3	0.0653957	0.0651693	0.996538	0.0633088
Ttc29	0.0653979	0.0651693	0.996504	0.0633108
Lix1	0.0653982	0.0762774	1.16635	0.0633111
Vash2	0.0653982	0.0651693	0.996499	0.0633112
Spem1	0.0653982	0.0651693	0.996499	0.0633112
4933425B07Rik	0.0653989	0.0771058	1.17901	0.0633118
1700024B18Rik	0.0653989	0.0651693	0.996489	0.0633118
A930009A15Rik	0.0653989	0.0651693	0.996489	0.0633118
Daf2	0.0653989	0.0651693	0.996489	0.0633118
Mlph	0.0653989	0.0651693	0.996489	0.0633118
Pldi	0.0653989	0.0651693	0.996489	0.0633118
Cdkl2	0.0654009	0.0651693	0.996458	0.0633137
1700001P01Rik	0.0654015	0.0651693	0.996449	0.0633142
Pcdhgb8	0.065402	0.0651693	0.996442	0.0633147
Pcdhb9	0.0654021	0.0651693	0.996441	0.0633147
Gm10584	0.0654023	0.0651693	0.996438	0.0633149
Fbxo36	0.0654034	0.0651693	0.99642	0.063316
Zfp600	0.0654036	0.0651693	0.996417	0.0633162
Gm1110	0.0654038	0.0651693	0.996415	0.0633164
Kcnc2	0.065404	0.0651693	0.996411	0.0633166
1700084E18Rik	0.0654046	0.0651693	0.996402	0.0633171
Ly6g5b	0.065405	0.0651693	0.996396	0.0633175
Snord33	0.065405	0.0651693	0.996396	0.0633175
Cyb5d1	0.0654055	0.0651693	0.996389	0.0633179
Rhbdl3	0.0654055	0.0651693	0.996389	0.0633179
Maneal	0.0654071	0.0651693	0.996364	0.0633195
Fam83h	0.0654072	0.0651693	0.996363	0.0633195
Ambp	0.0654079	0.0651693	0.996352	0.0633202
Sh3gl3	0.0654088	0.0873855	1.33599	0.0633211
1300002K09Rik	0.0654088	0.0651693	0.996338	0.0633211
1700092E19Rik	0.0654088	0.0651693	0.996338	0.0633211
2810471M01Rik	0.0654088	0.0651693	0.996338	0.0633211
3010001F23Rik	0.0654088	0.0651693	0.996338	0.0633211
4930511E03Rik	0.0654088	0.0651693	0.996338	0.0633211
4930546K05Rik	0.0654088	0.0651693	0.996338	0.0633211
4930568D16Rik	0.0654088	0.0651693	0.996338	0.0633211
4933402C06Rik	0.0654088	0.0651693	0.996338	0.0633211
5430419D17Rik	0.0654088	0.0651693	0.996338	0.0633211
AU015791	0.0654088	0.0651693	0.996338	0.0633211
B930025P03Rik	0.0654088	0.0651693	0.996338	0.0633211
Bnc1	0.0654088	0.0651693	0.996338	0.0633211
Ces2a	0.0654088	0.0651693	0.996338	0.0633211
Cib4	0.0654088	0.0651693	0.996338	0.0633211
Col2a1	0.0654088	0.0651693	0.996338	0.0633211
Cyp24a1	0.0654088	0.0651693	0.996338	0.0633211
D430036J16Rik	0.0654088	0.0651693	0.996338	0.0633211
D630024D03Rik	0.0654088	0.0651693	0.996338	0.0633211
D6Ertd527e	0.0654088	0.0651693	0.996338	0.0633211
Dear1	0.0654088	0.0651693	0.996338	0.0633211
Etd	0.0654088	0.0651693	0.996338	0.0633211
Fam47c	0.0654088	0.0651693	0.996338	0.0633211
Fbxo47	0.0654088	0.0651693	0.996338	0.0633211
Gabrr2	0.0654088	0.0651693	0.996338	0.0633211
Gm11426	0.0654088	0.0651693	0.996338	0.0633211
Gm14318	0.0654088	0.0651693	0.996338	0.0633211
Gm17830	0.0654088	0.0651693	0.996338	0.0633211
Gm9920	0.0654088	0.0651693	0.996338	0.0633211
Grid2ip	0.0654088	0.0651693	0.996338	0.0633211
Gzmf	0.0654088	0.0651693	0.996338	0.0633211
Krtap1-4	0.0654088	0.0651693	0.996338	0.0633211
Krtap20-2	0.0654088	0.0651693	0.996338	0.0633211
2019-03-01	0.0654088	0.0651693	0.996338	0.0633211
Mir713	0.0654088	0.0651693	0.996338	0.0633211
Nfe2l3	0.0654088	0.0651693	0.996338	0.0633211
Nxph1	0.0654088	0.0651693	0.996338	0.0633211
Olfm3	0.0654088	0.0651693	0.996338	0.0633211
Olfr373	0.0654088	0.0651693	0.996338	0.0633211
Olfr519	0.0654088	0.0651693	0.996338	0.0633211
Olfr643	0.0654088	0.0651693	0.996338	0.0633211
Pcdha10	0.0654088	0.0651693	0.996338	0.0633211
Pipox	0.0654088	0.0651693	0.996338	0.0633211
Rsph1	0.0654088	0.0651693	0.996338	0.0633211
Rtbdn	0.0654088	0.0651693	0.996338	0.0633211
Scn1a	0.0654088	0.0651693	0.996338	0.0633211
Slc10a2	0.0654088	0.0651693	0.996338	0.0633211
Taar6	0.0654088	0.0651693	0.996338	0.0633211
Usp17lb	0.0654088	0.0651693	0.996338	0.0633211
Vmn2r98	0.0654088	0.0651693	0.996338	0.0633211
9330151L19Rik	0.065409	0.0651693	0.996335	0.0633213
Tex14	0.0654092	0.0651693	0.996332	0.0633214
Catsperg1	0.0654099	0.0690918	1.05629	0.0633221
Ankrd7	0.0654099	0.0651693	0.996321	0.0633221
Snord43	0.0654099	0.0651693	0.996321	0.0633221
Zmynd12	0.0654099	0.0651693	0.996321	0.0633221
Tmem221	0.0654101	0.0651693	0.996318	0.0633223
Zswim3	0.0654104	0.0651693	0.996314	0.0633225
Gdpd2	0.0654109	0.0651693	0.996307	0.063323
Rsg1	0.0654109	0.0651693	0.996307	0.063323
Snora28	0.0654109	0.0651693	0.996307	0.063323
Rad54b	0.0654113	0.0651693	0.9963	0.0633234
1700001C19Rik	0.0654116	0.0651693	0.996296	0.0633237
Dmrta1	0.0654116	0.0651693	0.996296	0.0633237
Ear6	0.0654116	0.0651693	0.996296	0.0633237
Padi3	0.0654116	0.0651693	0.996296	0.0633237
1700092M07Rik	0.0654121	0.0651693	0.996288	0.0633242
4933400C23Rik	0.0654121	0.0651693	0.996288	0.0633242
Gfi1	0.0654137	0.0651693	0.996264	0.0633256
Kcnip4	0.0654141	0.0651693	0.996257	0.063326
Klhdc1	0.0654158	0.0651693	0.996232	0.0633276
Mterf	0.0654162	0.0651693	0.996226	0.063328
Vmn1r213	0.0654166	0.0758481	1.15946	0.0633284
Pdpr	0.0654173	0.0651693	0.996209	0.063329
Phkg1	0.0654174	0.0651693	0.996208	0.0633291
[truncated: 15,545 more rows]

## Sheet: Cluster 2
CLUSTER 2
GENEID	mean non cluster	mean cluster	fold change	pvalue
Kcnq1ot1	5.17938	81.8955	15.8118	0
Gm17821	2.88852	44.9407	15.5583	0
A630089N07Rik	1.89444	28.2669	14.921	0
Vmn2r55	1.07749	15.4656	14.3533	5.4734e-14
Grk4	0.981102	14.0451	14.3156	2.20268e-13
Beta-s	12.973	0.746301	0.0575272	2.23229e-06
A130077B15Rik	0.387134	5.19603	13.4218	3.34066e-06
Zfp71-rs1	0.296569	3.25537	10.9768	0.000254033
Gm10785	0.319956	3.79282	11.8542	0.000337849
Gm10845	0.683554	4.08304	5.97325	0.000704825
F830016B08Rik	0.192361	2.05607	10.6886	0.00102667
Synj2bp	0.290061	2.13648	7.36564	0.00327458
Mir5109	11.1666	3.74371	0.33526	0.00426404
Pot1b	0.157159	1.08382	6.89632	0.0111263
Slfn9	0.157289	1.26793	8.06111	0.0111439
Gm7609	0.182487	1.07003	5.86358	0.0147542
Cmah	0.207927	1.03775	4.99092	0.018838
Ftl1	5.30754	1.80205	0.339526	0.0311005
Fth1	5.93392	2.55473	0.43053	0.0647138
Cxcr2	0.43786	1.47241	3.36273	0.0719756
Gzma	0.0792859	0.150381	1.89669	0.0762312
Hoxc8	0.0792859	0.108085	1.36323	0.0762312
Tas2r130	0.0792859	0.107803	1.35968	0.0762312
Gja8	0.0792859	0.107095	1.35075	0.0762312
Gabrg2	0.0792859	0.106636	1.34496	0.0762312
1700034K08Rik	0.0792859	0.106148	1.3388	0.0762312
Cyp7a1	0.0792859	0.106002	1.33695	0.0762312
9630001P10Rik	0.0792859	0.105989	1.33679	0.0762312
C030034L19Rik	0.0792859	0.105935	1.33612	0.0762312
Klrb1c	0.0792859	0.103618	1.30689	0.0762312
Zpld1	0.0792859	0.101265	1.27722	0.0762312
Six3	0.0792859	0.10064	1.26933	0.0762312
9530036O11Rik	0.0792859	0.100239	1.26427	0.0762312
Gm14169	0.0792859	0.100097	1.26248	0.0762312
Fn3krp	0.0792859	0.0998186	1.25897	0.0762312
Bves	0.0792859	0.0997027	1.25751	0.0762312
Zfp804a	0.0792859	0.0991754	1.25086	0.0762312
Flrt1	0.0792859	0.0984389	1.24157	0.0762312
Tspan8	0.0792859	0.0984204	1.24134	0.0762312
Nkg7	0.0792859	0.0975097	1.22985	0.0762312
A230073K19Rik	0.0792859	0.0971969	1.2259	0.0762312
Ptprq	0.0792859	0.0971618	1.22546	0.0762312
Spats1	0.0792859	0.0967993	1.22089	0.0762312
Nkx3-1	0.0792859	0.0963344	1.21503	0.0762312
Cpn2	0.0792859	0.0963342	1.21502	0.0762312
Rbm11	0.0792859	0.0962161	1.21353	0.0762312
Slco1a1	0.0792859	0.0957491	1.20764	0.0762312
Gm10415	0.0792859	0.095696	1.20697	0.0762312
Grik4	0.0792859	0.095601	1.20578	0.0762312
Mroh8	0.0792859	0.0954362	1.2037	0.0762312
Lck	0.0792859	0.0954275	1.20359	0.0762312
Dlgap1	0.0792859	0.0952915	1.20187	0.0762312
1700020M21Rik	0.0792859	0.0951882	1.20057	0.0762312
4930431P03Rik	0.0792859	0.0947339	1.19484	0.0762312
Gm11413	0.0792859	0.0946741	1.19409	0.0762312
Pacsin1	0.0792859	0.0945902	1.19303	0.0762312
Vwce	0.0792859	0.0943239	1.18967	0.0762312
BC089597	0.0792859	0.0942793	1.18911	0.0762312
4930479M11Rik	0.0792859	0.0940038	1.18563	0.0762312
Gpr37	0.0792859	0.0938922	1.18422	0.0762312
Ccdc162	0.0792859	0.0938323	1.18347	0.0762312
Ascl1	0.0792859	0.093616	1.18074	0.0762312
Klre1	0.0792859	0.0934644	1.17883	0.0762312
Slc38a8	0.0792859	0.0934227	1.1783	0.0762312
Tmeff2	0.0792859	0.0933384	1.17724	0.0762312
4922502D21Rik	0.0792859	0.0931867	1.17533	0.0762312
Hnf4a	0.0792859	0.0931595	1.17498	0.0762312
Gm10731	0.0792859	0.0931197	1.17448	0.0762312
Prl7c1	0.0792859	0.0930816	1.174	0.0762312
Tssk5	0.0792859	0.0930789	1.17397	0.0762312
Fgf12	0.0792859	0.0930561	1.17368	0.0762312
Bex4	0.0792859	0.0930192	1.17321	0.0762312
Olfr1260	0.0792859	0.0929528	1.17238	0.0762312
Nsun7	0.0792859	0.0928465	1.17104	0.0762312
Gm11981	0.0792859	0.0927945	1.17038	0.0762312
Rfx6	0.0792859	0.0927494	1.16981	0.0762312
Olfr59	0.0792859	0.0926657	1.16875	0.0762312
Gm5833	0.0792859	0.0925409	1.16718	0.0762312
Mettl7b	0.0792859	0.0925409	1.16718	0.0762312
Olfr1124	0.0792859	0.0923951	1.16534	0.0762312
Gm3336	0.0792859	0.092281	1.1639	0.0762312
BC051142	0.0792859	0.0921586	1.16236	0.0762312
Hormad1	0.0792859	0.0919123	1.15925	0.0762312
Clstn2	0.0792859	0.0919053	1.15916	0.0762312
Olfr1457	0.0792859	0.0919018	1.15912	0.0762312
2019-03-04	0.0792859	0.0917461	1.15716	0.0762312
Acsbg2	0.0792859	0.0916603	1.15607	0.0762312
Prl8a2	0.0792859	0.0915282	1.15441	0.0762312
Pex5l	0.0792859	0.0915054	1.15412	0.0762312
Aqp4	0.0792859	0.0915037	1.1541	0.0762312
Tenm2	0.0792859	0.0914836	1.15384	0.0762312
S100a14	0.0792859	0.0914393	1.15329	0.0762312
Il2rb	0.0792859	0.0914216	1.15306	0.0762312
Slc35f3	0.0792859	0.091351	1.15217	0.0762312
Piwil1	0.0792859	0.0911676	1.14986	0.0762312
Kcnj16	0.0792859	0.0910871	1.14884	0.0762312
B4galnt3	0.0792859	0.091013	1.14791	0.0762312
Cdh17	0.0792859	0.0909942	1.14767	0.0762312
Slco1c1	0.0792859	0.0909942	1.14767	0.0762312
Cubn	0.0792859	0.0908771	1.14619	0.0762312
4930511A02Rik	0.0792859	0.0908153	1.14542	0.0762312
Mug-ps1	0.0792859	0.0905812	1.14246	0.0762312
Nanog	0.0792859	0.0904733	1.1411	0.0762312
2310042E22Rik	0.0792859	0.0904436	1.14073	0.0762312
Kiss1r	0.0792859	0.0904393	1.14067	0.0762312
4930429D17Rik	0.0792859	0.0904383	1.14066	0.0762312
Gm4710	0.0792859	0.0904194	1.14042	0.0762312
AI593442	0.0792859	0.09039	1.14005	0.0762312
1700031A10Rik	0.0792859	0.090359	1.13966	0.0762312
Gm13497	0.0792859	0.090257	1.13837	0.0762312
Elavl3	0.0792859	0.0902188	1.13789	0.0762312
Il21	0.0792859	0.0900687	1.136	0.0762312
Mageb18	0.0792859	0.0900604	1.1359	0.0762312
4930513N10Rik	0.0792859	0.0900537	1.13581	0.0762312
9530059O14Rik	0.0792859	0.0900133	1.1353	0.0762312
9630013A20Rik	0.0792859	0.0899947	1.13507	0.0762312
Glp2r	0.0792859	0.0899945	1.13506	0.0762312
Fmn2	0.0792859	0.0899595	1.13462	0.0762312
4930555B11Rik	0.0792859	0.0899307	1.13426	0.0762312
A830052D11Rik	0.0792859	0.0899257	1.1342	0.0762312
Hydin	0.0792859	0.0898816	1.13364	0.0762312
Ppfia2	0.0792859	0.089826	1.13294	0.0762312
4930555G01Rik	0.0792859	0.0898148	1.1328	0.0762312
Stab2	0.0792859	0.0896849	1.13116	0.0762312
Asic5	0.0792859	0.0896826	1.13113	0.0762312
Grpr	0.0792859	0.0896744	1.13103	0.0762312
Zscan4c	0.0792859	0.0896717	1.13099	0.0762312
Kctd8	0.0792859	0.089588	1.12994	0.0762312
Jakmip2	0.0792859	0.0894235	1.12786	0.0762312
Pabpc5	0.0792859	0.0893805	1.12732	0.0762312
Gm17495	0.0792859	0.0893597	1.12706	0.0762312
Gm6329	0.0792859	0.0892742	1.12598	0.0762312
9530051G07Rik	0.0792859	0.0892443	1.1256	0.0762312
Kpna7	0.0792859	0.0892336	1.12547	0.0762312
2310015D24Rik	0.0792859	0.0892301	1.12542	0.0762312
Wdr64	0.0792859	0.0892265	1.12538	0.0762312
1700022I11Rik	0.0792859	0.0892221	1.12532	0.0762312
Olfr710	0.0792859	0.0891785	1.12477	0.0762312
Tph1	0.0792859	0.0891561	1.12449	0.0762312
Astn1	0.0792859	0.0890787	1.12351	0.0762312
Cylc2	0.0792859	0.0890359	1.12297	0.0762312
Neurog3	0.0792859	0.0890293	1.12289	0.0762312
4932443I19Rik	0.0792859	0.089007	1.12261	0.0762312
Dync1i1	0.0792859	0.0889763	1.12222	0.0762312
Pou4f1	0.0792859	0.0889152	1.12145	0.0762312
Abca13	0.0792859	0.0889135	1.12143	0.0762312
Mepe	0.0792859	0.0888916	1.12115	0.0762312
Vmn1r32	0.0792859	0.0888742	1.12093	0.0762312
Wnt8a	0.0792859	0.0888726	1.12091	0.0762312
Klra7	0.0792859	0.088856	1.1207	0.0762312
1700066O22Rik	0.0792859	0.0888522	1.12066	0.0762312
Skap1	0.0792859	0.0888522	1.12066	0.0762312
Adam34	0.0792859	0.0888481	1.1206	0.0762312
Gria4	0.0792859	0.0888242	1.1203	0.0762312
D730045A05Rik	0.0792859	0.0887611	1.11951	0.0762312
Gm9199	0.0792859	0.0886826	1.11852	0.0762312
Sis	0.0792859	0.0886789	1.11847	0.0762312
Asic2	0.0792859	0.0886378	1.11795	0.0762312
Msx3	0.0792859	0.0886181	1.1177	0.0762312
Tktl2	0.0792859	0.0885885	1.11733	0.0762312
Zfp114	0.0792859	0.0885225	1.1165	0.0762312
Stx19	0.0792859	0.0885134	1.11638	0.0762312
Dfnb59	0.0792859	0.088493	1.11613	0.0762312
Gm8179	0.0792859	0.0884193	1.1152	0.0762312
Gm6588	0.0792859	0.0883796	1.1147	0.0762312
Klf17	0.0792859	0.0883648	1.11451	0.0762312
AI747448	0.0792859	0.0883509	1.11433	0.0762312
Smad9	0.0792859	0.0883384	1.11418	0.0762312
Gucy2f	0.0792859	0.0883124	1.11385	0.0762312
Lhx1	0.0792859	0.0882756	1.11338	0.0762312
B130034C11Rik	0.0792859	0.0882353	1.11288	0.0762312
Olfr730	0.0792859	0.0882302	1.11281	0.0762312
Slc16a5	0.0792859	0.0882302	1.11281	0.0762312
Vmn1r45	0.0792859	0.0882263	1.11276	0.0762312
Cdh19	0.0792859	0.0882089	1.11254	0.0762312
Gm6531	0.0792859	0.0882026	1.11246	0.0762312
Sema3e	0.0792859	0.0881778	1.11215	0.0762312
9330182L06Rik	0.0792859	0.088167	1.11201	0.0762312
Nrsn1	0.0792859	0.0880839	1.11097	0.0762312
Xkr7	0.0792859	0.0879888	1.10977	0.0762312
Gm19345	0.0792859	0.0879861	1.10973	0.0762312
Gpr81	0.0792859	0.0879857	1.10973	0.0762312
Grm3	0.0792859	0.0879775	1.10962	0.0762312
Mup7	0.0792859	0.0879504	1.10928	0.0762312
Glipr1l1	0.0792859	0.0879414	1.10917	0.0762312
Wnk3	0.0792859	0.0879374	1.10912	0.0762312
Plag1	0.0792859	0.0879322	1.10905	0.0762312
4932438H23Rik	0.0792859	0.0879276	1.10899	0.0762312
Cyp2c53-ps	0.0792859	0.0878678	1.10824	0.0762312
Pla2g4c	0.0792859	0.0878414	1.10791	0.0762312
Defa24	0.0792859	0.0878101	1.10751	0.0762312
Blk	0.0792859	0.0876163	1.10507	0.0762312
Elavl2	0.0792859	0.0876162	1.10507	0.0762312
Slc8a3	0.0792859	0.0876085	1.10497	0.0762312
Efcab9	0.0792859	0.0875847	1.10467	0.0762312
Edil3	0.0792859	0.0875702	1.10449	0.0762312
Gm5797	0.0792859	0.0875534	1.10428	0.0762312
Wfdc11	0.0792859	0.0875534	1.10428	0.0762312
Klhdc7a	0.0792859	0.087502	1.10363	0.0762312
2410114N07Rik	0.0792859	0.08749	1.10348	0.0762312
Gm11648	0.0792859	0.0874376	1.10281	0.0762312
1700023E05Rik	0.0792859	0.0874119	1.10249	0.0762312
4930412B13Rik	0.0792859	0.0873945	1.10227	0.0762312
Abp1	0.0792859	0.0873945	1.10227	0.0762312
Olfr944	0.0792859	0.0873945	1.10227	0.0762312
Cdc25c	0.0792859	0.0873931	1.10225	0.0762312
3110015C05Rik	0.0792859	0.0873507	1.10172	0.0762312
4930521E06Rik	0.0792859	0.0873507	1.10172	0.0762312
4931403G20Rik	0.0792859	0.0873507	1.10172	0.0762312
Cnr1	0.0792859	0.0873507	1.10172	0.0762312
Gm14393	0.0792859	0.0873507	1.10172	0.0762312
Insl5	0.0792859	0.0873507	1.10172	0.0762312
Olfr156	0.0792859	0.0873507	1.10172	0.0762312
Olfr943	0.0792859	0.0873507	1.10172	0.0762312
Rbbp8nl	0.0792859	0.0873507	1.10172	0.0762312
Slitrk3	0.0792859	0.0873507	1.10172	0.0762312
Vmn1r232	0.0792859	0.0873507	1.10172	0.0762312
Gm4763	0.0792859	0.0873447	1.10164	0.0762312
Wnt8b	0.0792859	0.0872801	1.10083	0.0762312
Edar	0.0792859	0.0872523	1.10048	0.0762312
Ern2	0.0792859	0.0872523	1.10048	0.0762312
1300017J02Rik	0.0792859	0.0872271	1.10016	0.0762312
Krt75	0.0792859	0.0872271	1.10016	0.0762312
Olfr19	0.0792859	0.0872271	1.10016	0.0762312
Plscr5	0.0792859	0.0872271	1.10016	0.0762312
Tmem151b	0.0792859	0.0872271	1.10016	0.0762312
Tmem130	0.0792859	0.087211	1.09996	0.0762312
Pax6	0.0792859	0.0871925	1.09972	0.0762312
Nlrp4e	0.0792859	0.0871841	1.09962	0.0762312
AY761184	0.0792859	0.0871786	1.09955	0.0762312
Rpgrip1	0.0792859	0.0870944	1.09849	0.0762312
Dsg3	0.0792859	0.0870514	1.09794	0.0762312
Foxf2	0.0792859	0.0870187	1.09753	0.0762312
Dcx	0.0792859	0.086881	1.09579	0.0762312
Satl1	0.0792859	0.0868723	1.09568	0.0762312
2900079G21Rik	0.0792859	0.0868587	1.09551	0.0762312
Ppp2r2c	0.0792859	0.0868523	1.09543	0.0762312
Vmn2r81	0.0792859	0.0868502	1.09541	0.0762312
Atf7ip2	0.0792859	0.0868206	1.09503	0.0762312
Olfr677	0.0792859	0.0867944	1.0947	0.0762312
Lrrc63	0.0792859	0.0867921	1.09467	0.0762312
Slc24a1	0.0792859	0.0867289	1.09388	0.0762312
Slc5a7	0.0792859	0.0867114	1.09366	0.0762312
Vmn2r107	0.0792859	0.0867114	1.09366	0.0762312
Obox2	0.0792859	0.0866941	1.09344	0.0762312
Ush2a	0.0792859	0.0866931	1.09342	0.0762312
Atcay	0.0792859	0.0866861	1.09334	0.0762312
4921509C19Rik	0.0792859	0.086672	1.09316	0.0762312
LOC100861615	0.0792859	0.086672	1.09316	0.0762312
Rxfp1	0.0792859	0.086672	1.09316	0.0762312
Cd8b1	0.0792859	0.0866598	1.093	0.0762312
4930425O10Rik	0.0792859	0.0866448	1.09282	0.0762312
Ckmt1	0.0792859	0.0866448	1.09282	0.0762312
Col24a1	0.0792859	0.0866448	1.09282	0.0762312
Fam166b	0.0792859	0.0866448	1.09282	0.0762312
Fgf20	0.0792859	0.0866448	1.09282	0.0762312
Gm10538	0.0792859	0.0866448	1.09282	0.0762312
Gm5136	0.0792859	0.0866448	1.09282	0.0762312
Nrg3	0.0792859	0.0866448	1.09282	0.0762312
Olfr140	0.0792859	0.0866448	1.09282	0.0762312
Slc26a5	0.0792859	0.0866448	1.09282	0.0762312
Olfr572	0.0792859	0.0865998	1.09225	0.0762312
Ankdd1b	0.0792859	0.0865927	1.09216	0.0762312
Nlrp5	0.0792859	0.086589	1.09211	0.0762312
Zbbx	0.0792859	0.086589	1.09211	0.0762312
Greb1	0.0792859	0.0865804	1.092	0.0762312
4930448H16Rik	0.0792859	0.0865521	1.09165	0.0762312
Capn13	0.0792859	0.0865521	1.09165	0.0762312
Gm17660	0.0792859	0.0865521	1.09165	0.0762312
Morn3	0.0792859	0.0865521	1.09165	0.0762312
Olfr1299	0.0792859	0.0865521	1.09165	0.0762312
1500017E21Rik	0.0792859	0.0865386	1.09148	0.0762312
D630003M21Rik	0.0792859	0.0865386	1.09148	0.0762312
Fam5c	0.0792859	0.0865386	1.09148	0.0762312
Gm14391	0.0792859	0.0865386	1.09148	0.0762312
Gm9696	0.0792859	0.0865386	1.09148	0.0762312
Gprc6a	0.0792859	0.0865386	1.09148	0.0762312
Hoxb9	0.0792859	0.0865386	1.09148	0.0762312
Krtap9-5	0.0792859	0.0865386	1.09148	0.0762312
Olfr569	0.0792859	0.0865386	1.09148	0.0762312
Prl2b1	0.0792859	0.0865386	1.09148	0.0762312
Iqcg	0.0792859	0.0865078	1.09109	0.0762312
F630206G17Rik	0.0792859	0.086497	1.09095	0.0762312
4930425K10Rik	0.0792859	0.0864964	1.09094	0.0762312
Nos1	0.0792859	0.0864964	1.09094	0.0762312
Slc9c1	0.0792859	0.0864964	1.09094	0.0762312
Gm16863	0.0792859	0.0864749	1.09067	0.0762312
Cypt12	0.0792859	0.0864507	1.09037	0.0762312
A530058N18Rik	0.0792859	0.086446	1.09031	0.0762312
Gm10474	0.0792859	0.0864446	1.09029	0.0762312
Pzp	0.0792859	0.0864436	1.09028	0.0762312
Dpp6	0.0792859	0.0864261	1.09006	0.0762312
Sox8	0.0792859	0.0864226	1.09001	0.0762312
Cort	0.0792859	0.0864152	1.08992	0.0762312
Fbxw15	0.0792859	0.0864152	1.08992	0.0762312
Hist1h4c	0.0792859	0.0864152	1.08992	0.0762312
Mir1963	0.0792859	0.0864152	1.08992	0.0762312
Speer4e	0.0792859	0.0864152	1.08992	0.0762312
E330021D16Rik	0.0792859	0.0863789	1.08946	0.0762312
Gm14718	0.0792859	0.0863188	1.0887	0.0762312
Ccdc169	0.0792859	0.0863091	1.08858	0.0762312
Kng1	0.0792859	0.0862532	1.08788	0.0762312
1110015O18Rik	0.0792859	0.0862452	1.08777	0.0762312
Atp2b3	0.0792859	0.0862452	1.08777	0.0762312
Fgfr2	0.0792859	0.0862347	1.08764	0.0762312
9530052E02Rik	0.0792859	0.0862099	1.08733	0.0762312
Gm8221	0.0792859	0.0861857	1.08703	0.0762312
1700001K23Rik	0.0792859	0.0861824	1.08698	0.0762312
Kirrel3	0.0792859	0.0861824	1.08698	0.0762312
Nlrp9a	0.0792859	0.0861542	1.08663	0.0762312
Gm16880	0.0792859	0.086147	1.08654	0.0762312
Olfr1353	0.0792859	0.0861459	1.08652	0.0762312
Spink12	0.0792859	0.0861459	1.08652	0.0762312
Olfr629	0.0792859	0.0861286	1.08631	0.0762312
Sptlc3	0.0792859	0.0861286	1.08631	0.0762312
Gpx5	0.0792859	0.0861026	1.08598	0.0762312
Stxbp3b	0.0792859	0.0860982	1.08592	0.0762312
1700120E14Rik	0.0792859	0.0860969	1.0859	0.0762312
1700006A11Rik	0.0792859	0.086089	1.0858	0.0762312
BC055402	0.0792859	0.0860737	1.08561	0.0762312
Fam216b	0.0792859	0.0860201	1.08494	0.0762312
Caln1	0.0792859	0.0859752	1.08437	0.0762312
Tcte2	0.0792859	0.0859684	1.08428	0.0762312
9130017N09Rik	0.0792859	0.0859501	1.08405	0.0762312
1500009C09Rik	0.0792859	0.0859345	1.08386	0.0762312
4933422A05Rik	0.0792859	0.0859134	1.08359	0.0762312
A230065H16Rik	0.0792859	0.0859134	1.08359	0.0762312
Cyp2b9	0.0792859	0.0859134	1.08359	0.0762312
E130310I04Rik	0.0792859	0.0859134	1.08359	0.0762312
Gm4894	0.0792859	0.0859134	1.08359	0.0762312
Lhfpl1	0.0792859	0.0859134	1.08359	0.0762312
Myo7b	0.0792859	0.0859134	1.08359	0.0762312
Nms	0.0792859	0.0859134	1.08359	0.0762312
Ntf5	0.0792859	0.0859134	1.08359	0.0762312
Olfr332	0.0792859	0.0859134	1.08359	0.0762312
Pin1-ps1	0.0792859	0.0859134	1.08359	0.0762312
Sox1	0.0792859	0.0859134	1.08359	0.0762312
Trat1	0.0792859	0.0859134	1.08359	0.0762312
A330040F15Rik	0.0792859	0.0859073	1.08351	0.0762312
Gc	0.0792859	0.0859034	1.08346	0.0762312
1810018F18Rik	0.0792859	0.0859033	1.08346	0.0762312
Nlrp5-ps	0.0792859	0.0858934	1.08334	0.0762312
Ros1	0.0792859	0.0858877	1.08327	0.0762312
Dnahc1	0.0792859	0.0858814	1.08319	0.0762312
Gm8096	0.0792859	0.0858515	1.08281	0.0762312
1700125H20Rik	0.0792859	0.0858472	1.08276	0.0762312
Cyp4f39	0.0792859	0.0858472	1.08276	0.0762312
Aym1	0.0792859	0.0858405	1.08267	0.0762312
Lrit1	0.0792859	0.0858405	1.08267	0.0762312
Kcnq5	0.0792859	0.0858336	1.08258	0.0762312
6030498E09Rik	0.0792859	0.0858089	1.08227	0.0762312
1700003D09Rik	0.0792859	0.0857824	1.08194	0.0762312
Cd300c	0.0792859	0.0857824	1.08194	0.0762312
Dlx1as	0.0792859	0.0857824	1.08194	0.0762312
Gm4861	0.0792859	0.0857824	1.08194	0.0762312
Hoxa6	0.0792859	0.0857824	1.08194	0.0762312
Ildr1	0.0792859	0.0857824	1.08194	0.0762312
Insrr	0.0792859	0.0857824	1.08194	0.0762312
Nrl	0.0792859	0.0857824	1.08194	0.0762312
Olfr1378	0.0792859	0.0857824	1.08194	0.0762312
Plg	0.0792859	0.0857824	1.08194	0.0762312
Ascl3	0.0792859	0.0857231	1.08119	0.0762312
Olfr901	0.0792859	0.0857222	1.08118	0.0762312
Tfap2d	0.0792859	0.0857222	1.08118	0.0762312
Mc4r	0.0792859	0.0856917	1.08079	0.0762312
Zfp616	0.0792859	0.0856917	1.08079	0.0762312
Tex24	0.0792859	0.085685	1.08071	0.0762312
Spock3	0.0792859	0.0856775	1.08061	0.0762312
U90926	0.0792859	0.0856775	1.08061	0.0762312
Rimkla	0.0792859	0.08566	1.08039	0.0762312
Sec31b	0.0792859	0.0856474	1.08024	0.0762312
F13b	0.0792859	0.0856162	1.07984	0.0762312
Tnfrsf8	0.0792859	0.0856162	1.07984	0.0762312
Sspo	0.0792859	0.0855976	1.07961	0.0762312
Mir1946a	0.0792859	0.0855938	1.07956	0.0762312
Zfp493	0.0792859	0.0855921	1.07954	0.0762312
Ucn2	0.0792859	0.0855872	1.07948	0.0762312
E030018B13Rik	0.0792859	0.0855736	1.0793	0.0762312
Npy6r	0.0792859	0.0855639	1.07918	0.0762312
Gm19710	0.0792859	0.0855303	1.07876	0.0762312
Hapln2	0.0792859	0.0854967	1.07833	0.0762312
Lrguk	0.0792859	0.0854967	1.07833	0.0762312
Sec14l4	0.0792859	0.085496	1.07833	0.0762312
Ankar	0.0792859	0.0854792	1.07811	0.0762312
Olfr18	0.0792859	0.0854663	1.07795	0.0762312
Spesp1	0.0792859	0.0854663	1.07795	0.0762312
Vstm2b	0.0792859	0.0854663	1.07795	0.0762312
Pld5	0.0792859	0.0853941	1.07704	0.0762312
Syt4	0.0792859	0.085381	1.07688	0.0762312
4930453H23Rik	0.0792859	0.0853626	1.07664	0.0762312
1700084F23Rik	0.0792859	0.0853565	1.07657	0.0762312
Klrb1a	0.0792859	0.0853537	1.07653	0.0762312
AW495222	0.0792859	0.0853469	1.07645	0.0762312
Cd3e	0.0792859	0.0852828	1.07564	0.0762312
4930505G20Rik	0.0792859	0.0852134	1.07476	0.0762312
Tacr3	0.0792859	0.0852108	1.07473	0.0762312
Vmn1r14	0.0792859	0.0851809	1.07435	0.0762312
Gm14635	0.0792859	0.0851709	1.07423	0.0762312
Gm364	0.0792859	0.0851635	1.07413	0.0762312
Patl2	0.0792859	0.0851635	1.07413	0.0762312
Arpp21	0.0792859	0.0851586	1.07407	0.0762312
Muc19	0.0792859	0.0851498	1.07396	0.0762312
Moxd2	0.0792859	0.0851496	1.07396	0.0762312
Olfr1419	0.0792859	0.0851496	1.07396	0.0762312
Otol1	0.0792859	0.0851496	1.07396	0.0762312
Spaca7	0.0792859	0.0851496	1.07396	0.0762312
Vmn1r171	0.0792859	0.0851496	1.07396	0.0762312
2610027K06Rik	0.0792859	0.08514	1.07384	0.0762312
2810459M11Rik	0.0792859	0.08514	1.07384	0.0762312
9330182O14Rik	0.0792859	0.08514	1.07384	0.0762312
BC049762	0.0792859	0.08514	1.07384	0.0762312
Gm16998	0.0792859	0.08514	1.07384	0.0762312
Krt85	0.0792859	0.08514	1.07384	0.0762312
Mmrn1	0.0792859	0.08514	1.07384	0.0762312
Sema4f	0.0792859	0.08514	1.07384	0.0762312
Vmn1r234	0.0792859	0.08514	1.07384	0.0762312
4921524L21Rik	0.0792859	0.0851242	1.07364	0.0762312
4933406M09Rik	0.0792859	0.0851153	1.07352	0.0762312
Gm12709	0.0792859	0.0851153	1.07352	0.0762312
Vmn1r67	0.0792859	0.0851153	1.07352	0.0762312
Gm14436	0.0792859	0.0850959	1.07328	0.0762312
Pcdh10	0.0792859	0.085072	1.07298	0.0762312
Gm16833	0.0792859	0.085029	1.07244	0.0762312
Ccdc65	0.0792859	0.0850159	1.07227	0.0762312
Cntnap5b	0.0792859	0.0850041	1.07212	0.0762312
Onecut1	0.0792859	0.0849561	1.07152	0.0762312
Sox14	0.0792859	0.0849281	1.07116	0.0762312
Sprr3	0.0792859	0.0848965	1.07076	0.0762312
Pp2d1	0.0792859	0.0848938	1.07073	0.0762312
Tomm20l	0.0792859	0.0848938	1.07073	0.0762312
Adam5	0.0792859	0.084882	1.07058	0.0762312
Gpr45	0.0792859	0.084882	1.07058	0.0762312
Kirrel2	0.0792859	0.084882	1.07058	0.0762312
Snord110	0.0792859	0.084882	1.07058	0.0762312
Kcnh4	0.0792859	0.0848659	1.07038	0.0762312
Gm20758	0.0792859	0.0848354	1.06999	0.0762312
Prl8a6	0.0792859	0.0848351	1.06999	0.0762312
3632454L22Rik	0.0792859	0.084828	1.0699	0.0762312
B020018J22Rik	0.0792859	0.0848175	1.06977	0.0762312
Slc1a2	0.0792859	0.0848143	1.06973	0.0762312
Fer1l5	0.0792859	0.0847661	1.06912	0.0762312
Cd27	0.0792859	0.0847382	1.06877	0.0762312
4933404G15Rik	0.0792859	0.0847362	1.06874	0.0762312
Shisa7	0.0792859	0.0847347	1.06872	0.0762312
Ccdc67	0.0792859	0.084725	1.0686	0.0762312
Tdh	0.0792859	0.084725	1.0686	0.0762312
Olfr729	0.0792859	0.0846883	1.06814	0.0762312
Lypd6	0.0792859	0.0846766	1.06799	0.0762312
Trp63	0.0792859	0.0846766	1.06799	0.0762312
Xkr4	0.0792859	0.0846417	1.06755	0.0762312
Adcy3	0.0792859	0.0846103	1.06716	0.0762312
Gm13078	0.0792859	0.0845643	1.06657	0.0762312
Pramel5	0.0792859	0.0845643	1.06657	0.0762312
Zim1	0.0792859	0.0845643	1.06657	0.0762312
4930547C10Rik	0.0792859	0.0845465	1.06635	0.0762312
A3galt2	0.0792859	0.0844862	1.06559	0.0762312
4933412O06Rik	0.0792859	0.0844788	1.0655	0.0762312
Neu4	0.0792859	0.0844788	1.0655	0.0762312
Sytl3	0.0792859	0.0844788	1.0655	0.0762312
Vmn2r52	0.0792859	0.0844788	1.0655	0.0762312
Cacna2d4	0.0792859	0.0844479	1.06511	0.0762312
Tmprss7	0.0792859	0.0844459	1.06508	0.0762312
Vmn1r68	0.0792859	0.0844459	1.06508	0.0762312
Plch1	0.0792859	0.0843292	1.06361	0.0762312
Arl14epl	0.0792859	0.0843214	1.06351	0.0762312
Fam228b	0.0792859	0.0843214	1.06351	0.0762312
Zfp345	0.0792859	0.0842577	1.06271	0.0762312
Gm20754	0.0792859	0.0842537	1.06266	0.0762312
Thsd7b	0.0792859	0.0842452	1.06255	0.0762312
Cabp4	0.0792859	0.0842344	1.06241	0.0762312
AU016765	0.0792859	0.0842168	1.06219	0.0762312
Tdrd5	0.0792859	0.0842066	1.06206	0.0762312
BC048644	0.0792859	0.0841983	1.06196	0.0762312
Gp6	0.0792859	0.0841983	1.06196	0.0762312
Fermt1	0.0792859	0.0841343	1.06115	0.0762312
St6galnac1	0.0792859	0.0841328	1.06113	0.0762312
Smr2	0.0792859	0.0841316	1.06112	0.0762312
Gm16197	0.0792859	0.0841303	1.0611	0.0762312
Prl4a1	0.0792859	0.0841142	1.0609	0.0762312
Gulo	0.0792859	0.0841127	1.06088	0.0762312
Agr3	0.0792859	0.0840939	1.06064	0.0762312
Agxt2	0.0792859	0.0840939	1.06064	0.0762312
C030023E24Rik	0.0792859	0.0840939	1.06064	0.0762312
Dscaml1	0.0792859	0.0840939	1.06064	0.0762312
Gm14872	0.0792859	0.0840939	1.06064	0.0762312
Gm19276	0.0792859	0.0840939	1.06064	0.0762312
Icam5	0.0792859	0.0840939	1.06064	0.0762312
Il1rapl1	0.0792859	0.0840939	1.06064	0.0762312
Jph3	0.0792859	0.0840939	1.06064	0.0762312
Orm2	0.0792859	0.0840939	1.06064	0.0762312
Spag11a	0.0792859	0.0840939	1.06064	0.0762312
Trpm1	0.0792859	0.0840939	1.06064	0.0762312
Wnt3	0.0792859	0.0840939	1.06064	0.0762312
Gm5114	0.0792859	0.0840902	1.06059	0.0762312
1700109G14Rik	0.0792859	0.0840887	1.06058	0.0762312
Gm10516	0.0792859	0.0840887	1.06058	0.0762312
Krt33a	0.0792859	0.0840887	1.06058	0.0762312
Olfr908	0.0792859	0.0840887	1.06058	0.0762312
Tmem232	0.0792859	0.0840887	1.06058	0.0762312
Vmn1r26	0.0792859	0.0840765	1.06042	0.0762312
Gm4776	0.0792859	0.0840698	1.06034	0.0762312
Psd2	0.0792859	0.0840692	1.06033	0.0762312
Trim42	0.0792859	0.0840692	1.06033	0.0762312
Doc2b	0.0792859	0.0840669	1.0603	0.0762312
Krt222	0.0792859	0.0840654	1.06028	0.0762312
Olfr420	0.0792859	0.0840654	1.06028	0.0762312
4930474H20Rik	0.0792859	0.0840307	1.05985	0.0762312
Gm11202	0.0792859	0.0840307	1.05985	0.0762312
Vmn2r121	0.0792859	0.0839421	1.05873	0.0762312
Kcnh1	0.0792859	0.0839136	1.05837	0.0762312
Fgf6	0.0792859	0.0839134	1.05837	0.0762312
4930471G03Rik	0.0792859	0.0838892	1.05806	0.0762312
Ubtfl1	0.0792859	0.0838883	1.05805	0.0762312
1700019M22Rik	0.0792859	0.0838714	1.05784	0.0762312
D130043K22Rik	0.0792859	0.0838259	1.05726	0.0762312
Gsto2	0.0792859	0.0838259	1.05726	0.0762312
Neurod4	0.0792859	0.0838259	1.05726	0.0762312
Olfr1272	0.0792859	0.0838259	1.05726	0.0762312
Ugt2a3	0.0792859	0.0837497	1.0563	0.0762312
Abca15	0.0792859	0.0837278	1.05602	0.0762312
Gm4224	0.0792859	0.0837278	1.05602	0.0762312
Gm19466	0.0792859	0.083725	1.05599	0.0762312
Klkb1	0.0792859	0.0837044	1.05573	0.0762312
Wnt7b	0.0792859	0.0837004	1.05568	0.0762312
Rpe65	0.0792859	0.0836952	1.05561	0.0762312
Six4	0.0792859	0.0836705	1.0553	0.0762312
2810404M03Rik	0.0792859	0.0836679	1.05527	0.0762312
Gm11544	0.0792859	0.0836666	1.05525	0.0762312
Gm3139	0.0792859	0.0836483	1.05502	0.0762312
1700016K19Rik	0.0792859	0.0836067	1.0545	0.0762312
4931429I11Rik	0.0792859	0.0836067	1.0545	0.0762312
6430571L13Rik	0.0792859	0.0836067	1.0545	0.0762312
Ccdc113	0.0792859	0.0836067	1.0545	0.0762312
Cd40lg	0.0792859	0.0836067	1.0545	0.0762312
Gm1322	0.0792859	0.0836067	1.0545	0.0762312
Kcnu1	0.0792859	0.0836067	1.0545	0.0762312
Mbl2	0.0792859	0.0836067	1.0545	0.0762312
Mir300	0.0792859	0.0836067	1.0545	0.0762312
Mup6	0.0792859	0.0836067	1.0545	0.0762312
Myo16	0.0792859	0.0836067	1.0545	0.0762312
Ocstamp	0.0792859	0.0836067	1.0545	0.0762312
Olfr1099	0.0792859	0.0836067	1.0545	0.0762312
Olfr1427	0.0792859	0.0836067	1.0545	0.0762312
Olfr633	0.0792859	0.0836067	1.0545	0.0762312
Phox2b	0.0792859	0.0836067	1.0545	0.0762312
Pla2g10	0.0792859	0.0836067	1.0545	0.0762312
Ptprt	0.0792859	0.0836067	1.0545	0.0762312
Rubie	0.0792859	0.0836067	1.0545	0.0762312
Scgb1b27	0.0792859	0.0836067	1.0545	0.0762312
Tmem56	0.0792859	0.0836067	1.0545	0.0762312
Tmem202	0.0792859	0.0836023	1.05444	0.0762312
Skint5	0.0792859	0.0835999	1.05441	0.0762312
Pcdh15	0.0792859	0.0835967	1.05437	0.0762312
Snap25	0.0792859	0.0835763	1.05411	0.0762312
4933416C03Rik	0.0792859	0.0835486	1.05376	0.0762312
Gm609	0.0792859	0.0835486	1.05376	0.0762312
Map3k15	0.0792859	0.0835486	1.05376	0.0762312
Nefl	0.0792859	0.0835486	1.05376	0.0762312
4932415M13Rik	0.0792859	0.083548	1.05376	0.0762312
Ccdc175	0.0792859	0.083548	1.05376	0.0762312
Gm16404	0.0792859	0.083548	1.05376	0.0762312
Olfr228	0.0792859	0.083548	1.05376	0.0762312
Ovch2	0.0792859	0.083548	1.05376	0.0762312
Vmn2r97	0.0792859	0.083548	1.05376	0.0762312
Zfp389	0.0792859	0.083548	1.05376	0.0762312
Gm21269	0.0792859	0.0834931	1.05306	0.0762312
Kcnj3	0.0792859	0.08349	1.05303	0.0762312
Olfr1385	0.0792859	0.08349	1.05303	0.0762312
Gm101	0.0792859	0.083443	1.05243	0.0762312
2410137M14Rik	0.0792859	0.0834321	1.05229	0.0762312
Abcg8	0.0792859	0.0834321	1.05229	0.0762312
4930402F11Rik	0.0792859	0.0834286	1.05225	0.0762312
Cplx3	0.0792859	0.0834144	1.05207	0.0762312
Tpte	0.0792859	0.083411	1.05203	0.0762312
Ncan	0.0792859	0.0833999	1.05189	0.0762312
Cysltr2	0.0792859	0.0833923	1.05179	0.0762312
Glra3	0.0792859	0.0833831	1.05168	0.0762312
Gm13582	0.0792859	0.0833818	1.05166	0.0762312
4930557J02Rik	0.0792859	0.0833783	1.05162	0.0762312
Nap1l5	0.0792859	0.0833783	1.05162	0.0762312
Catsperg2	0.0792859	0.0833725	1.05154	0.0762312
Olfr872	0.0792859	0.0833725	1.05154	0.0762312
Tex16	0.0792859	0.0833725	1.05154	0.0762312
Olfr1477	0.0792859	0.0833485	1.05124	0.0762312
Prl3c1	0.0792859	0.0833439	1.05118	0.0762312
Mir16-2	0.0792859	0.0833285	1.05099	0.0762312
Vmn2r79	0.0792859	0.0833285	1.05099	0.0762312
Chrna2	0.0792859	0.0833207	1.05089	0.0762312
1700011I03Rik	0.0792859	0.0832946	1.05056	0.0762312
Abca17	0.0792859	0.0832946	1.05056	0.0762312
Cmtm5	0.0792859	0.0832946	1.05056	0.0762312
Cnga1	0.0792859	0.0832838	1.05042	0.0762312
4921517D22Rik	0.0792859	0.0832593	1.05012	0.0762312
4930523O13Rik	0.0792859	0.0832593	1.05012	0.0762312
Adrb3	0.0792859	0.0832593	1.05012	0.0762312
Cyp2b19	0.0792859	0.0832593	1.05012	0.0762312
Grhl3	0.0792859	0.0832593	1.05012	0.0762312
Mos	0.0792859	0.0832593	1.05012	0.0762312
Paqr3	0.0792859	0.0832593	1.05012	0.0762312
Scnn1b	0.0792859	0.0832593	1.05012	0.0762312
Stk33	0.0792859	0.0832593	1.05012	0.0762312
Zfp936	0.0792859	0.0832593	1.05012	0.0762312
4930590L20Rik	0.0792859	0.0832344	1.0498	0.0762312
Pramel1	0.0792859	0.0832131	1.04953	0.0762312
Slc24a2	0.0792859	0.083185	1.04918	0.0762312
4930507D05Rik	0.0792859	0.0831611	1.04888	0.0762312
Inhbe	0.0792859	0.0831489	1.04872	0.0762312
Ina	0.0792859	0.0831473	1.0487	0.0762312
Olfr1006	0.0792859	0.0831473	1.0487	0.0762312
4930402F06Rik	0.0792859	0.083147	1.0487	0.0762312
Zswim2	0.0792859	0.083147	1.0487	0.0762312
Olfr77	0.0792859	0.0831326	1.04852	0.0762312
Gucy1b2	0.0792859	0.0831279	1.04846	0.0762312
Cnnm1	0.0792859	0.083123	1.0484	0.0762312
Hyal6	0.0792859	0.083123	1.0484	0.0762312
Slc25a54	0.0792859	0.083123	1.0484	0.0762312
Muc4	0.0792859	0.0831037	1.04815	0.0762312
Prtg	0.0792859	0.0830955	1.04805	0.0762312
Trhr	0.0792859	0.0830955	1.04805	0.0762312
Slc12a1	0.0792859	0.0830922	1.04801	0.0762312
1700028P14Rik	0.0792859	0.0830857	1.04793	0.0762312
4930549C01Rik	0.0792859	0.0830857	1.04793	0.0762312
Klk6	0.0792859	0.0830857	1.04793	0.0762312
Lrrc72	0.0792859	0.0830857	1.04793	0.0762312
Rasgrf1	0.0792859	0.0830857	1.04793	0.0762312
Ttc18	0.0792859	0.0830857	1.04793	0.0762312
Chia	0.0792859	0.083063	1.04764	0.0762312
Olfr44	0.0792859	0.083063	1.04764	0.0762312
Olfr520	0.0792859	0.083063	1.04764	0.0762312
4933433F19Rik	0.0792859	0.0830343	1.04728	0.0762312
Abca12	0.0792859	0.0830343	1.04728	0.0762312
E330017A01Rik	0.0792859	0.0830343	1.04728	0.0762312
Efcab12	0.0792859	0.0830343	1.04728	0.0762312
Gm10280	0.0792859	0.0830343	1.04728	0.0762312
Hdgfl1	0.0792859	0.0830343	1.04728	0.0762312
Hemgn	0.0792859	0.0830343	1.04728	0.0762312
Hmx2	0.0792859	0.0830343	1.04728	0.0762312
Mir215	0.0792859	0.0830343	1.04728	0.0762312
Npas1	0.0792859	0.0830343	1.04728	0.0762312
Olfr60	0.0792859	0.0830343	1.04728	0.0762312
Oprl1	0.0792859	0.0830343	1.04728	0.0762312
Skor1	0.0792859	0.0830343	1.04728	0.0762312
Vmn1r195	0.0792859	0.0830343	1.04728	0.0762312
Pcnxl2	0.0792859	0.0830193	1.04709	0.0762312
Slc35g3	0.0792859	0.0830193	1.04709	0.0762312
Tmprss11f	0.0792859	0.0829625	1.04637	0.0762312
Gm19461	0.0792859	0.0829591	1.04633	0.0762312
Trim66	0.0792859	0.0829502	1.04622	0.0762312
BC037032	0.0792859	0.0829358	1.04603	0.0762312
Olfr513	0.0792859	0.08293	1.04596	0.0762312
Klra1	0.0792859	0.0829008	1.04559	0.0762312
Serpinb9c	0.0792859	0.0829008	1.04559	0.0762312
Grin2a	0.0792859	0.0828405	1.04483	0.0762312
Dlk1	0.0792859	0.0828267	1.04466	0.0762312
Cyp2j12	0.0792859	0.0827725	1.04398	0.0762312
2300003K06Rik	0.0792859	0.0827655	1.04389	0.0762312
Agbl5	0.0792859	0.0827655	1.04389	0.0762312
Ano7	0.0792859	0.0827655	1.04389	0.0762312
AU022751	0.0792859	0.0827655	1.04389	0.0762312
Plb1	0.0792859	0.0827655	1.04389	0.0762312
Fgf8	0.0792859	0.082728	1.04341	0.0762312
Dpp10	0.0792859	0.0827159	1.04326	0.0762312
Slc36a3	0.0792859	0.0827159	1.04326	0.0762312
5033404E19Rik	0.0792859	0.0827046	1.04312	0.0762312
Gm5347	0.0792859	0.0827046	1.04312	0.0762312
Myh3	0.0792859	0.0827046	1.04312	0.0762312
Olfr518	0.0792859	0.0827046	1.04312	0.0762312
2410017I17Rik	0.0792859	0.0826996	1.04306	0.0762312
Il17re	0.0792859	0.0826996	1.04306	0.0762312
Zfp872	0.0792859	0.0826828	1.04284	0.0762312
Cabp5	0.0792859	0.0826798	1.04281	0.0762312
Mfi2	0.0792859	0.0826798	1.04281	0.0762312
2010001E11Rik	0.0792859	0.0826744	1.04274	0.0762312
Hhip	0.0792859	0.08267	1.04268	0.0762312
Gm5134	0.0792859	0.0826301	1.04218	0.0762312
Pcdhgb6	0.0792859	0.0826191	1.04204	0.0762312
4930579F01Rik	0.0792859	0.082618	1.04203	0.0762312
Nutm1	0.0792859	0.0826112	1.04194	0.0762312
Nxf3	0.0792859	0.082589	1.04166	0.0762312
Serpina1f	0.0792859	0.0825553	1.04124	0.0762312
Nppc	0.0792859	0.0825449	1.0411	0.0762312
Gm53	0.0792859	0.0825375	1.04101	0.0762312
AA543401	0.0792859	0.0825203	1.04079	0.0762312
Gm15328	0.0792859	0.0825107	1.04067	0.0762312
Gm4787	0.0792859	0.0825056	1.04061	0.0762312
1700061I17Rik	0.0792859	0.0824888	1.0404	0.0762312
4930487H11Rik	0.0792859	0.0824888	1.0404	0.0762312
Bpifa3	0.0792859	0.0824888	1.0404	0.0762312
Kcna10	0.0792859	0.0824888	1.0404	0.0762312
Trpv6	0.0792859	0.0824888	1.0404	0.0762312
Vmn1r89	0.0792859	0.0824888	1.0404	0.0762312
Gabbr2	0.0792859	0.0824693	1.04015	0.0762312
Sostdc1	0.0792859	0.0824606	1.04004	0.0762312
Cyp11b1	0.0792859	0.0824527	1.03994	0.0762312
2019-09-12	0.0792859	0.0824489	1.03989	0.0762312
Agbl4	0.0792859	0.0824264	1.03961	0.0762312
Mug2	0.0792859	0.0824264	1.03961	0.0762312
Sarm1	0.0792859	0.0824084	1.03938	0.0762312
1700028M03Rik	0.0792859	0.0824081	1.03938	0.0762312
4930455D15Rik	0.0792859	0.0824081	1.03938	0.0762312
5033411D12Rik	0.0792859	0.0824081	1.03938	0.0762312
Chrna9	0.0792859	0.0824081	1.03938	0.0762312
Cldn19	0.0792859	0.0824081	1.03938	0.0762312
Enam	0.0792859	0.0824081	1.03938	0.0762312
Gm4926	0.0792859	0.0824081	1.03938	0.0762312
Gmnc	0.0792859	0.0824081	1.03938	0.0762312
Grhl2	0.0792859	0.0824081	1.03938	0.0762312
Gzmb	0.0792859	0.0824081	1.03938	0.0762312
Npy2r	0.0792859	0.0824081	1.03938	0.0762312
Ntsr1	0.0792859	0.0824081	1.03938	0.0762312
Obp1a	0.0792859	0.0824081	1.03938	0.0762312
Pglyrp2	0.0792859	0.0824081	1.03938	0.0762312
Rab38	0.0792859	0.0824081	1.03938	0.0762312
Slc2a7	0.0792859	0.0824081	1.03938	0.0762312
Tac4	0.0792859	0.0824081	1.03938	0.0762312
Tekt5	0.0792859	0.0824081	1.03938	0.0762312
Tmem92	0.0792859	0.0824081	1.03938	0.0762312
Trim38	0.0792859	0.0824081	1.03938	0.0762312
2210409E12Rik	0.0792859	0.0824058	1.03935	0.0762312
Catsper1	0.0792859	0.0824058	1.03935	0.0762312
Cdh3	0.0792859	0.0824058	1.03935	0.0762312
Elfn2	0.0792859	0.0824058	1.03935	0.0762312
Gm6524	0.0792859	0.0824058	1.03935	0.0762312
Klhl1	0.0792859	0.0824058	1.03935	0.0762312
Serpini2	0.0792859	0.0824058	1.03935	0.0762312
Spata22	0.0792859	0.0824058	1.03935	0.0762312
Egfem1	0.0792859	0.0823999	1.03928	0.0762312
5430427M07Rik	0.0792859	0.0823848	1.03909	0.0762312
Slco6b1	0.0792859	0.0823848	1.03909	0.0762312
1700029B22Rik	0.0792859	0.0823794	1.03902	0.0762312
1700065O20Rik	0.0792859	0.0823794	1.03902	0.0762312
3830417A13Rik	0.0792859	0.0823794	1.03902	0.0762312
4933427E13Rik	0.0792859	0.0823794	1.03902	0.0762312
Cps1	0.0792859	0.0823794	1.03902	0.0762312
Cyp4a29-ps	0.0792859	0.0823794	1.03902	0.0762312
Gm5615	0.0792859	0.0823794	1.03902	0.0762312
Gm5627	0.0792859	0.0823794	1.03902	0.0762312
Gm853	0.0792859	0.0823794	1.03902	0.0762312
Oca2	0.0792859	0.0823794	1.03902	0.0762312
Olfr1300-ps1	0.0792859	0.0823794	1.03902	0.0762312
Sez6	0.0792859	0.0823794	1.03902	0.0762312
Zfp551	0.0792859	0.0823794	1.03902	0.0762312
4930408F14Rik	0.0792859	0.0823761	1.03898	0.0762312
4930524C18Rik	0.0792859	0.0823761	1.03898	0.0762312
4931423N10Rik	0.0792859	0.0823761	1.03898	0.0762312
Cdh24	0.0792859	0.0823761	1.03898	0.0762312
Cox8c	0.0792859	0.0823761	1.03898	0.0762312
Ghrl	0.0792859	0.0823761	1.03898	0.0762312
Mylpf	0.0792859	0.0823761	1.03898	0.0762312
Nrsn2	0.0792859	0.0823761	1.03898	0.0762312
Pcdha8	0.0792859	0.0823761	1.03898	0.0762312
Trcg1	0.0792859	0.0823761	1.03898	0.0762312
Zfp418	0.0792859	0.0823761	1.03898	0.0762312
Fbxw21	0.0792859	0.0823538	1.03869	0.0762312
H2afy3	0.0792859	0.0823538	1.03869	0.0762312
Vmn2r18	0.0792859	0.0823538	1.03869	0.0762312
Olfr131	0.0792859	0.082352	1.03867	0.0762312
0610043K17Rik	0.0792859	0.0823471	1.03861	0.0762312
4930546C10Rik	0.0792859	0.0823304	1.0384	0.0762312
Kcns3	0.0792859	0.0823212	1.03828	0.0762312
Sned1	0.0792859	0.0823212	1.03828	0.0762312
Trpc4	0.0792859	0.0823212	1.03828	0.0762312
1700093K21Rik	0.0792859	0.0823155	1.03821	0.0762312
Aass	0.0792859	0.0823091	1.03813	0.0762312
G6pc	0.0792859	0.0822859	1.03784	0.0762312
Cnih3	0.0792859	0.0822559	1.03746	0.0762312
1700061F12Rik	0.0792859	0.0822453	1.03733	0.0762312
Ccdc33	0.0792859	0.0822453	1.03733	0.0762312
D030024E09Rik	0.0792859	0.0822453	1.03733	0.0762312
Fezf2	0.0792859	0.0822453	1.03733	0.0762312
4933406G16Rik	0.0792859	0.0822414	1.03728	0.0762312
4930509E16Rik	0.0792859	0.0822247	1.03707	0.0762312
4930583K01Rik	0.0792859	0.0822247	1.03707	0.0762312
A930019D19Rik	0.0792859	0.0822247	1.03707	0.0762312
Atp1a4	0.0792859	0.0822247	1.03707	0.0762312
B020004J07Rik	0.0792859	0.0822247	1.03707	0.0762312
BC107364	0.0792859	0.0822247	1.03707	0.0762312
Cdk15	0.0792859	0.0822247	1.03707	0.0762312
Fam184a	0.0792859	0.0822247	1.03707	0.0762312
Gm11240	0.0792859	0.0822247	1.03707	0.0762312
Gm13124	0.0792859	0.0822247	1.03707	0.0762312
Gm19784	0.0792859	0.0822247	1.03707	0.0762312
Gm438	0.0792859	0.0822247	1.03707	0.0762312
Klhl10	0.0792859	0.0822247	1.03707	0.0762312
Olfr214	0.0792859	0.0822247	1.03707	0.0762312
Olfr987	0.0792859	0.0822247	1.03707	0.0762312
Olfr988	0.0792859	0.0822247	1.03707	0.0762312
Oscar	0.0792859	0.0822247	1.03707	0.0762312
Slc22a19	0.0792859	0.0822247	1.03707	0.0762312
Spata4	0.0792859	0.0822247	1.03707	0.0762312
Prss22	0.0792859	0.0822159	1.03696	0.0762312
4930509K18Rik	0.0792859	0.0821861	1.03658	0.0762312
Wdr27	0.0792859	0.0821861	1.03658	0.0762312
Ccdc152	0.0792859	0.082182	1.03653	0.0762312
Gm16294	0.0792859	0.0821803	1.03651	0.0762312
A730018C14Rik	0.0792859	0.082145	1.03606	0.0762312
BC117090	0.0792859	0.082145	1.03606	0.0762312
Chgb	0.0792859	0.082145	1.03606	0.0762312
Ddn	0.0792859	0.082145	1.03606	0.0762312
Galntl5	0.0792859	0.082145	1.03606	0.0762312
Isl1	0.0792859	0.082145	1.03606	0.0762312
Olfr456	0.0792859	0.082145	1.03606	0.0762312
Sycp1	0.0792859	0.082145	1.03606	0.0762312
Trap1a	0.0792859	0.082145	1.03606	0.0762312
Vmn1r51	0.0792859	0.082145	1.03606	0.0762312
Aox3l1	0.0792859	0.0821257	1.03582	0.0762312
Gm4846	0.0792859	0.082107	1.03558	0.0762312
Lyg1	0.0792859	0.082107	1.03558	0.0762312
2410012M07Rik	0.0792859	0.0820912	1.03538	0.0762312
4930562C15Rik	0.0792859	0.0820912	1.03538	0.0762312
9430019J16Rik	0.0792859	0.0820912	1.03538	0.0762312
Adra2a	0.0792859	0.0820912	1.03538	0.0762312
Cyp4f41-ps	0.0792859	0.0820912	1.03538	0.0762312
Dct	0.0792859	0.0820912	1.03538	0.0762312
Dnahc9	0.0792859	0.0820912	1.03538	0.0762312
Gm813	0.0792859	0.0820912	1.03538	0.0762312
Gm884	0.0792859	0.0820912	1.03538	0.0762312
Pof1b	0.0792859	0.0820912	1.03538	0.0762312
Rapgefl1	0.0792859	0.0820912	1.03538	0.0762312
Rbm46	0.0792859	0.0820912	1.03538	0.0762312
Spn-ps	0.0792859	0.0820912	1.03538	0.0762312
Vmn2r113	0.0792859	0.0820912	1.03538	0.0762312
Vmn2r8	0.0792859	0.0820912	1.03538	0.0762312
Fancd2os	0.0792859	0.0820684	1.0351	0.0762312
5730405O15Rik	0.0792859	0.0820627	1.03502	0.0762312
Cacna1i	0.0792859	0.0820627	1.03502	0.0762312
Klra3	0.0792859	0.0820627	1.03502	0.0762312
Syt15	0.0792859	0.0820527	1.0349	0.0762312
Chadl	0.0792859	0.0820361	1.03469	0.0762312
Olfr262	0.0792859	0.0820361	1.03469	0.0762312
Olfr487	0.0792859	0.0820361	1.03469	0.0762312
Zfp934	0.0792859	0.0820361	1.03469	0.0762312
A730085A09Rik	0.0792859	0.0820227	1.03452	0.0762312
4930522H14Rik	0.0792859	0.0820103	1.03436	0.0762312
BC021891	0.0792859	0.0820103	1.03436	0.0762312
Smok3a	0.0792859	0.0820087	1.03434	0.0762312
4930539C22Rik	0.0792859	0.0819826	1.03401	0.0762312
Il1rapl2	0.0792859	0.0819509	1.03361	0.0762312
Dcaf12l1	0.0792859	0.0819271	1.03331	0.0762312
St8sia3	0.0792859	0.0819252	1.03329	0.0762312
Dlx3	0.0792859	0.0819049	1.03303	0.0762312
Pebp4	0.0792859	0.0819049	1.03303	0.0762312
4930564K09Rik	0.0792859	0.0818979	1.03294	0.0762312
Grik1	0.0792859	0.0818979	1.03294	0.0762312
Slc22a22	0.0792859	0.0818951	1.03291	0.0762312
Mybl1	0.0792859	0.081886	1.03279	0.0762312
Sel1l2	0.0792859	0.081886	1.03279	0.0762312
Bai3	0.0792859	0.0818679	1.03257	0.0762312
Cd3g	0.0792859	0.0818679	1.03257	0.0762312
4930550C14Rik	0.0792859	0.0818659	1.03254	0.0762312
Acsm3	0.0792859	0.0818659	1.03254	0.0762312
Aox4	0.0792859	0.0818659	1.03254	0.0762312
B930092H01Rik	0.0792859	0.0818659	1.03254	0.0762312
Capn8	0.0792859	0.0818659	1.03254	0.0762312
Clec4f	0.0792859	0.0818659	1.03254	0.0762312
Fam178b	0.0792859	0.0818659	1.03254	0.0762312
Gm17252	0.0792859	0.0818659	1.03254	0.0762312
Gm514	0.0792859	0.0818659	1.03254	0.0762312
Gm7271	0.0792859	0.0818659	1.03254	0.0762312
Gstt4	0.0792859	0.0818659	1.03254	0.0762312
Hpcal4	0.0792859	0.0818659	1.03254	0.0762312
Olfr1126	0.0792859	0.0818659	1.03254	0.0762312
Olfr678	0.0792859	0.0818659	1.03254	0.0762312
Palm3	0.0792859	0.0818659	1.03254	0.0762312
Rfx4	0.0792859	0.0818659	1.03254	0.0762312
Emx1	0.0792859	0.0818601	1.03247	0.0762312
Marveld2	0.0792859	0.0818601	1.03247	0.0762312
Olfr1243	0.0792859	0.0818601	1.03247	0.0762312
Taar1	0.0792859	0.0818601	1.03247	0.0762312
Htr1f	0.0792859	0.0818548	1.0324	0.0762312
Cylc1	0.0792859	0.0818506	1.03235	0.0762312
Olfr329-ps	0.0792859	0.0818506	1.03235	0.0762312
Loxhd1	0.0792859	0.0818354	1.03216	0.0762312
Smok2b	0.0792859	0.0818354	1.03216	0.0762312
4930563M20Rik	0.0792859	0.0818055	1.03178	0.0762312
Ucp1	0.0792859	0.0817761	1.03141	0.0762312
Vmn2r37	0.0792859	0.081769	1.03132	0.0762312
A430090L17Rik	0.0792859	0.0817597	1.0312	0.0762312
Tectb	0.0792859	0.0817597	1.0312	0.0762312
Olfr313	0.0792859	0.0817538	1.03113	0.0762312
Kcnk10	0.0792859	0.0817391	1.03094	0.0762312
Ly75	0.0792859	0.0817139	1.03062	0.0762312
Fmo3	0.0792859	0.0816993	1.03044	0.0762312
Gm10865	0.0792859	0.0816993	1.03044	0.0762312
BC030870	0.0792859	0.0816963	1.0304	0.0762312
Gm20756	0.0792859	0.0816963	1.0304	0.0762312
Pkhd1	0.0792859	0.081635	1.02963	0.0762312
Tgm5	0.0792859	0.081635	1.02963	0.0762312
3100003L05Rik	0.0792859	0.0816079	1.02929	0.0762312
BC051019	0.0792859	0.0816079	1.02929	0.0762312
Gabrb3	0.0792859	0.0816079	1.02929	0.0762312
Skint6	0.0792859	0.0816079	1.02929	0.0762312
Zfp57	0.0792859	0.0816078	1.02929	0.0762312
Vmn2r39	0.0792859	0.081605	1.02925	0.0762312
4930426D05Rik	0.0792859	0.0815971	1.02915	0.0762312
Fbxw13	0.0792859	0.0815971	1.02915	0.0762312
Ston1	0.0792859	0.0815879	1.02903	0.0762312
Pabpc2	0.0792859	0.0815465	1.02851	0.0762312
7630403G23Rik	0.0792859	0.0815449	1.02849	0.0762312
Helt	0.0792859	0.0815449	1.02849	0.0762312
Olfr348	0.0792859	0.0815449	1.02849	0.0762312
1700026D08Rik	0.0792859	0.0814854	1.02774	0.0762312
4930405A21Rik	0.0792859	0.0814854	1.02774	0.0762312
7530420F21Rik	0.0792859	0.0814854	1.02774	0.0762312
A930024E05Rik	0.0792859	0.0814854	1.02774	0.0762312
Ankrd36	0.0792859	0.0814854	1.02774	0.0762312
Ccdc144b	0.0792859	0.0814854	1.02774	0.0762312
Chrna7	0.0792859	0.0814854	1.02774	0.0762312
Gm10857	0.0792859	0.0814854	1.02774	0.0762312
H2-Ea-ps	0.0792859	0.0814854	1.02774	0.0762312
Kcnrg	0.0792859	0.0814854	1.02774	0.0762312
Olfr362	0.0792859	0.0814854	1.02774	0.0762312
Olfr947-ps1	0.0792859	0.0814854	1.02774	0.0762312
Prima1	0.0792859	0.0814854	1.02774	0.0762312
Zp4-ps	0.0792859	0.0814854	1.02774	0.0762312
1700018C11Rik	0.0792859	0.081456	1.02737	0.0762312
C330011F03Rik	0.0792859	0.081456	1.02737	0.0762312
Cdh6	0.0792859	0.081456	1.02737	0.0762312
Foxa2	0.0792859	0.081456	1.02737	0.0762312
Ibsp	0.0792859	0.081456	1.02737	0.0762312
Olfr921	0.0792859	0.081456	1.02737	0.0762312
Spata16	0.0792859	0.0814503	1.0273	0.0762312
Tnr	0.0792859	0.0814408	1.02718	0.0762312
Ypel1	0.0792859	0.0814309	1.02705	0.0762312
Olfr772	0.0792859	0.0814256	1.02699	0.0762312
Pnoc	0.0792859	0.0814256	1.02699	0.0762312
Slc5a4a	0.0792859	0.0814256	1.02699	0.0762312
Nek5	0.0792859	0.0813907	1.02655	0.0762312
Npbwr1	0.0792859	0.0813761	1.02636	0.0762312
Rnase10	0.0792859	0.0813761	1.02636	0.0762312
Smco1	0.0792859	0.0813761	1.02636	0.0762312
Ikzf3	0.0792859	0.0813697	1.02628	0.0762312
Ccdc54	0.0792859	0.0813557	1.02611	0.0762312
Spo11	0.0792859	0.0813557	1.02611	0.0762312
4930539N22Rik	0.0792859	0.0813486	1.02602	0.0762312
Calb1	0.0792859	0.0813486	1.02602	0.0762312
1700066N21Rik	0.0792859	0.0813149	1.02559	0.0762312
4931429P17Rik	0.0792859	0.0813149	1.02559	0.0762312
A330070K13Rik	0.0792859	0.0813149	1.02559	0.0762312
Aox3	0.0792859	0.0813149	1.02559	0.0762312
Cdh8	0.0792859	0.0813149	1.02559	0.0762312
Dpysl4	0.0792859	0.0813149	1.02559	0.0762312
Fam19a1	0.0792859	0.0813149	1.02559	0.0762312
Gm10125	0.0792859	0.0813149	1.02559	0.0762312
Mir412	0.0792859	0.0813149	1.02559	0.0762312
Ripply1	0.0792859	0.0813149	1.02559	0.0762312
Rlbp1	0.0792859	0.0813149	1.02559	0.0762312
Sntn	0.0792859	0.0813149	1.02559	0.0762312
Tmem217	0.0792859	0.0813149	1.02559	0.0762312
Tmprss9	0.0792859	0.0813149	1.02559	0.0762312
Ttc23l	0.0792859	0.0813149	1.02559	0.0762312
Slc30a2	0.0792859	0.0813108	1.02554	0.0762312
Tchhl1	0.0792859	0.0813108	1.02554	0.0762312
Fasl	0.0792859	0.0813085	1.02551	0.0762312
Gm10804	0.0792859	0.0813085	1.02551	0.0762312
Gm8979	0.0792859	0.0813085	1.02551	0.0762312
Igsf5	0.0792859	0.0813085	1.02551	0.0762312
Klra18	0.0792859	0.0813085	1.02551	0.0762312
Samd3	0.0792859	0.0813085	1.02551	0.0762312
Scg5	0.0792859	0.0813085	1.02551	0.0762312
Slco1a6	0.0792859	0.0813085	1.02551	0.0762312
Bex1	0.0792859	0.0812956	1.02535	0.0762312
Megf11	0.0792859	0.0812956	1.02535	0.0762312
Gm10466	0.0792859	0.0812884	1.02526	0.0762312
2010009K17Rik	0.0792859	0.0812848	1.02521	0.0762312
Esx1	0.0792859	0.0812848	1.02521	0.0762312
Frmpd1	0.0792859	0.0812848	1.02521	0.0762312
Gm14085	0.0792859	0.0812848	1.02521	0.0762312
Gm16861	0.0792859	0.0812848	1.02521	0.0762312
Gm4884	0.0792859	0.0812848	1.02521	0.0762312
Itk	0.0792859	0.0812848	1.02521	0.0762312
Kcnc1	0.0792859	0.0812848	1.02521	0.0762312
Themis	0.0792859	0.0812848	1.02521	0.0762312
Ccdc68	0.0792859	0.0811921	1.02404	0.0762312
1700048M11Rik	0.0792859	0.081186	1.02397	0.0762312
Krt19	0.0792859	0.081186	1.02397	0.0762312
Myh4	0.0792859	0.081186	1.02397	0.0762312
Tex40	0.0792859	0.081186	1.02397	0.0762312
Tmem145	0.0792859	0.081186	1.02397	0.0762312
4931440J10Rik	0.0792859	0.0811656	1.02371	0.0762312
Rab25	0.0792859	0.0811656	1.02371	0.0762312
Gm4858	0.0792859	0.081156	1.02359	0.0762312
Gm10649	0.0792859	0.0811526	1.02354	0.0762312
2019-03-10	0.0792859	0.0811526	1.02354	0.0762312
Tgtp2	0.0792859	0.0811526	1.02354	0.0762312
Vmn1r19	0.0792859	0.0811526	1.02354	0.0762312
St18	0.0792859	0.0811469	1.02347	0.0762312
Grm8	0.0792859	0.08114	1.02339	0.0762312
Olfr358	0.0792859	0.08114	1.02339	0.0762312
Ip6k3	0.0792859	0.0811308	1.02327	0.0762312
Best3	0.0792859	0.0810696	1.0225	0.0762312
Catsperd	0.0792859	0.0810696	1.0225	0.0762312
Gcnt3	0.0792859	0.0810696	1.0225	0.0762312
Masp2	0.0792859	0.0810696	1.0225	0.0762312
Svs2	0.0792859	0.0810696	1.0225	0.0762312
Tsix	0.0792859	0.0810696	1.0225	0.0762312
Proz	0.0792859	0.0810533	1.02229	0.0762312
Wisp3	0.0792859	0.0809784	1.02135	0.0762312
Gm11549	0.0792859	0.0809725	1.02127	0.0762312
Rbp3	0.0792859	0.0809682	1.02122	0.0762312
Pnliprp1	0.0792859	0.080954	1.02104	0.0762312
Cntn3	0.0792859	0.0809388	1.02085	0.0762312
Lrrc19	0.0792859	0.0809388	1.02085	0.0762312
Triml1	0.0792859	0.0809388	1.02085	0.0762312
BC048609	0.0792859	0.0809256	1.02068	0.0762312
Mir466i	0.0792859	0.0809256	1.02068	0.0762312
Abcb11	0.0792859	0.0809038	1.02041	0.0762312
4930513D17Rik	0.0792859	0.0808932	1.02027	0.0762312
Apoh	0.0792859	0.0808932	1.02027	0.0762312
Pet2	0.0792859	0.0808932	1.02027	0.0762312
Col6a6	0.0792859	0.080888	1.02021	0.0762312
Sh2d2a	0.0792859	0.080888	1.02021	0.0762312
Tac2	0.0792859	0.080882	1.02013	0.0762312
Crygc	0.0792859	0.0808268	1.01943	0.0762312
Gm6772	0.0792859	0.0808208	1.01936	0.0762312
1700028K03Rik	0.0792859	0.0808198	1.01935	0.0762312
Cbln4	0.0792859	0.0808198	1.01935	0.0762312
Crisp4	0.0792859	0.0808198	1.01935	0.0762312
Gm10319	0.0792859	0.0808198	1.01935	0.0762312
Gm5122	0.0792859	0.0808198	1.01935	0.0762312
Gm7173	0.0792859	0.0808198	1.01935	0.0762312
Kcnh2	0.0792859	0.0808198	1.01935	0.0762312
Mei1	0.0792859	0.0808198	1.01935	0.0762312
Mmp20	0.0792859	0.0808198	1.01935	0.0762312
Olfr1384	0.0792859	0.0808198	1.01935	0.0762312
Vmn1r184	0.0792859	0.0808198	1.01935	0.0762312
Vmn2r43	0.0792859	0.0808198	1.01935	0.0762312
Gm16119	0.0792859	0.0808087	1.01921	0.0762312
Gm10640	0.0792859	0.0807968	1.01906	0.0762312
0610039K10Rik	0.0792859	0.0807656	1.01866	0.0762312
1700010B08Rik	0.0792859	0.0807656	1.01866	0.0762312
1700034I23Rik	0.0792859	0.0807656	1.01866	0.0762312
2510003D18Rik	0.0792859	0.0807656	1.01866	0.0762312
2900041M22Rik	0.0792859	0.0807656	1.01866	0.0762312
4930456L15Rik	0.0792859	0.0807656	1.01866	0.0762312
4930474M22Rik	0.0792859	0.0807656	1.01866	0.0762312
4930524L23Rik	0.0792859	0.0807656	1.01866	0.0762312
4930556N09Rik	0.0792859	0.0807656	1.01866	0.0762312
4930563D23Rik	0.0792859	0.0807656	1.01866	0.0762312
4933430M04Rik	0.0792859	0.0807656	1.01866	0.0762312
4933436I01Rik	0.0792859	0.0807656	1.01866	0.0762312
Alx3	0.0792859	0.0807656	1.01866	0.0762312
Calcoco2	0.0792859	0.0807656	1.01866	0.0762312
Cntnap5c	0.0792859	0.0807656	1.01866	0.0762312
Disc1	0.0792859	0.0807656	1.01866	0.0762312
Dmrtc1a	0.0792859	0.0807656	1.01866	0.0762312
Fbxw16	0.0792859	0.0807656	1.01866	0.0762312
Gcg	0.0792859	0.0807656	1.01866	0.0762312
Gm16063	0.0792859	0.0807656	1.01866	0.0762312
Gm20063	0.0792859	0.0807656	1.01866	0.0762312
Gm5065	0.0792859	0.0807656	1.01866	0.0762312
H2bfm	0.0792859	0.0807656	1.01866	0.0762312
Hapln1	0.0792859	0.0807656	1.01866	0.0762312
Hotair	0.0792859	0.0807656	1.01866	0.0762312
Kcnj14	0.0792859	0.0807656	1.01866	0.0762312
Lrfn5	0.0792859	0.0807656	1.01866	0.0762312
Mobp	0.0792859	0.0807656	1.01866	0.0762312
Nfasc	0.0792859	0.0807656	1.01866	0.0762312
Ngfr	0.0792859	0.0807656	1.01866	0.0762312
Npffr1	0.0792859	0.0807656	1.01866	0.0762312
Olfr1393	0.0792859	0.0807656	1.01866	0.0762312
Olfr816	0.0792859	0.0807656	1.01866	0.0762312
Pth2r	0.0792859	0.0807656	1.01866	0.0762312
Pvalb	0.0792859	0.0807656	1.01866	0.0762312
Rspo4	0.0792859	0.0807656	1.01866	0.0762312
Slc47a2	0.0792859	0.0807656	1.01866	0.0762312
Slc6a14	0.0792859	0.0807656	1.01866	0.0762312
Trpc1	0.0792859	0.0807656	1.01866	0.0762312
Vmn2r95	0.0792859	0.0807656	1.01866	0.0762312
Zc2hc1c	0.0792859	0.0807656	1.01866	0.0762312
Dach2	0.0792859	0.0807611	1.01861	0.0762312
Pigz	0.0792859	0.0807509	1.01848	0.0762312
Morc2b	0.0792859	0.0807355	1.01828	0.0762312
Sntg1	0.0792859	0.0807355	1.01828	0.0762312
Myh1	0.0792859	0.0807097	1.01796	0.0762312
4921501E09Rik	0.0792859	0.0806911	1.01772	0.0762312
4930524O05Rik	0.0792859	0.0806911	1.01772	0.0762312
Pnmal1	0.0792859	0.0806759	1.01753	0.0762312
1700054M17Rik	0.0792859	0.0806481	1.01718	0.0762312
Aadacl3	0.0792859	0.0806481	1.01718	0.0762312
Adarb2	0.0792859	0.0806481	1.01718	0.0762312
Ccdc147	0.0792859	0.0806481	1.01718	0.0762312
Dsg4	0.0792859	0.0806481	1.01718	0.0762312
1700111N16Rik	0.0792859	0.080641	1.01709	0.0762312
Gm13034	0.0792859	0.080641	1.01709	0.0762312
Ky	0.0792859	0.080641	1.01709	0.0762312
Ctxn2	0.0792859	0.0806342	1.01701	0.0762312
F11	0.0792859	0.0806342	1.01701	0.0762312
Kcnip4	0.0792859	0.0806014	1.01659	0.0762312
1300002K09Rik	0.0792859	0.080573	1.01623	0.0762312
1700092E19Rik	0.0792859	0.080573	1.01623	0.0762312
2810471M01Rik	0.0792859	0.080573	1.01623	0.0762312
3010001F23Rik	0.0792859	0.080573	1.01623	0.0762312
4930511E03Rik	0.0792859	0.080573	1.01623	0.0762312
4930546K05Rik	0.0792859	0.080573	1.01623	0.0762312
4930568D16Rik	0.0792859	0.080573	1.01623	0.0762312
4933402C06Rik	0.0792859	0.080573	1.01623	0.0762312
5430419D17Rik	0.0792859	0.080573	1.01623	0.0762312
AU015791	0.0792859	0.080573	1.01623	0.0762312
B930025P03Rik	0.0792859	0.080573	1.01623	0.0762312
Bnc1	0.0792859	0.080573	1.01623	0.0762312
Ces2a	0.0792859	0.080573	1.01623	0.0762312
Cib4	0.0792859	0.080573	1.01623	0.0762312
Col2a1	0.0792859	0.080573	1.01623	0.0762312
Cyp24a1	0.0792859	0.080573	1.01623	0.0762312
D430036J16Rik	0.0792859	0.080573	1.01623	0.0762312
D630024D03Rik	0.0792859	0.080573	1.01623	0.0762312
D6Ertd527e	0.0792859	0.080573	1.01623	0.0762312
Dear1	0.0792859	0.080573	1.01623	0.0762312
Etd	0.0792859	0.080573	1.01623	0.0762312
Fam47c	0.0792859	0.080573	1.01623	0.0762312
Fbxo47	0.0792859	0.080573	1.01623	0.0762312
Gabrr2	0.0792859	0.080573	1.01623	0.0762312
Gm11426	0.0792859	0.080573	1.01623	0.0762312
Gm14318	0.0792859	0.080573	1.01623	0.0762312
Gm17830	0.0792859	0.080573	1.01623	0.0762312
Gm9920	0.0792859	0.080573	1.01623	0.0762312
Grid2ip	0.0792859	0.080573	1.01623	0.0762312
Gzmf	0.0792859	0.080573	1.01623	0.0762312
Krtap1-4	0.0792859	0.080573	1.01623	0.0762312
Krtap20-2	0.0792859	0.080573	1.01623	0.0762312
2019-03-01	0.0792859	0.080573	1.01623	0.0762312
Mir713	0.0792859	0.080573	1.01623	0.0762312
Nfe2l3	0.0792859	0.080573	1.01623	0.0762312
Nxph1	0.0792859	0.080573	1.01623	0.0762312
Olfm3	0.0792859	0.080573	1.01623	0.0762312
Olfr373	0.0792859	0.080573	1.01623	0.0762312
Olfr519	0.0792859	0.080573	1.01623	0.0762312
Olfr643	0.0792859	0.080573	1.01623	0.0762312
Pcdha10	0.0792859	0.080573	1.01623	0.0762312
Pipox	0.0792859	0.080573	1.01623	0.0762312
Rsph1	0.0792859	0.080573	1.01623	0.0762312
Rtbdn	0.0792859	0.080573	1.01623	0.0762312
Scn1a	0.0792859	0.080573	1.01623	0.0762312
Slc10a2	0.0792859	0.080573	1.01623	0.0762312
Taar6	0.0792859	0.080573	1.01623	0.0762312
Usp17lb	0.0792859	0.080573	1.01623	0.0762312
Vmn2r98	0.0792859	0.080573	1.01623	0.0762312
Gm1110	0.0792859	0.0805459	1.01589	0.0762312
Gm10584	0.0792859	0.0805378	1.01579	0.0762312
1700024B18Rik	0.0792859	0.0805198	1.01556	0.0762312
A930009A15Rik	0.0792859	0.0805198	1.01556	0.0762312
Daf2	0.0792859	0.0805198	1.01556	0.0762312
Mlph	0.0792859	0.0805198	1.01556	0.0762312
Pldi	0.0792859	0.0805198	1.01556	0.0762312
A230108P19Rik	0.0792859	0.0804782	1.01504	0.0762312
Gif	0.0792859	0.0804766	1.01502	0.0762312
Nespas	0.0792859	0.0804766	1.01502	0.0762312
Olfr770	0.0792859	0.0804766	1.01502	0.0762312
Zscan4a	0.0792859	0.0804519	1.01471	0.0762312
1700028D13Rik	0.0792859	0.0804507	1.01469	0.0762312
2010106E10Rik	0.0792859	0.0804507	1.01469	0.0762312
Klrg1	0.0792859	0.0804321	1.01446	0.0762312
Tctex1d1	0.0792859	0.0804321	1.01446	0.0762312
Gm13051	0.0792859	0.080417	1.01427	0.0762312
Prok2	0.0792859	0.080417	1.01427	0.0762312
Vsx1	0.0792859	0.080417	1.01427	0.0762312
1700027I24Rik	0.0792859	0.0804154	1.01425	0.0762312
2310065F04Rik	0.0792859	0.0804154	1.01425	0.0762312
4930417O13Rik	0.0792859	0.0804154	1.01425	0.0762312
4930563E18Rik	0.0792859	0.0804154	1.01425	0.0762312
5430428K19Rik	0.0792859	0.0804154	1.01425	0.0762312
9330179D12Rik	0.0792859	0.0804154	1.01425	0.0762312
Abcg5	0.0792859	0.0804154	1.01425	0.0762312
Adad1	0.0792859	0.0804154	1.01425	0.0762312
Akap4	0.0792859	0.0804154	1.01425	0.0762312
Ang4	0.0792859	0.0804154	1.01425	0.0762312
Cdhr3	0.0792859	0.0804154	1.01425	0.0762312
Cwh43	0.0792859	0.0804154	1.01425	0.0762312
Fam115e	0.0792859	0.0804154	1.01425	0.0762312
Glra2	0.0792859	0.0804154	1.01425	0.0762312
Gm17384	0.0792859	0.0804154	1.01425	0.0762312
Gm6213	0.0792859	0.0804154	1.01425	0.0762312
Il17a	0.0792859	0.0804154	1.01425	0.0762312
Lrrc18	0.0792859	0.0804154	1.01425	0.0762312
Mc2r	0.0792859	0.0804154	1.01425	0.0762312
Myt1l	0.0792859	0.0804154	1.01425	0.0762312
Olfr1029	0.0792859	0.0804154	1.01425	0.0762312
Prl7a1	0.0792859	0.0804154	1.01425	0.0762312
Rab36	0.0792859	0.0804154	1.01425	0.0762312
Skint8	0.0792859	0.0804154	1.01425	0.0762312
Slc6a15	0.0792859	0.0804154	1.01425	0.0762312
Slco1a5	0.0792859	0.0804154	1.01425	0.0762312
Snora43	0.0792859	0.0804154	1.01425	0.0762312
Tcstv3	0.0792859	0.0804154	1.01425	0.0762312
Vmn1r227	0.0792859	0.0804154	1.01425	0.0762312
Vmn2r35	0.0792859	0.0804154	1.01425	0.0762312
4921536K21Rik	0.0792859	0.0803895	1.01392	0.0762312
4930568K20Rik	0.0792859	0.0803895	1.01392	0.0762312
Cyp3a44	0.0792859	0.0803895	1.01392	0.0762312
Gcnt7	0.0792859	0.0803895	1.01392	0.0762312
Gm10510	0.0792859	0.0803895	1.01392	0.0762312
Mapk8ip2	0.0792859	0.0803895	1.01392	0.0762312
Olfr1301	0.0792859	0.0803895	1.01392	0.0762312
Olfr411	0.0792859	0.0803895	1.01392	0.0762312
Olfr845	0.0792859	0.0803895	1.01392	0.0762312
Pcdhga11	0.0792859	0.0803895	1.01392	0.0762312
Prss53	0.0792859	0.0803895	1.01392	0.0762312
Sp8	0.0792859	0.0803895	1.01392	0.0762312
Crtac1	0.0792859	0.080382	1.01383	0.0762312
Gm10556	0.0792859	0.080382	1.01383	0.0762312
Pfpl	0.0792859	0.080382	1.01383	0.0762312
Svopl	0.0792859	0.080382	1.01383	0.0762312
Sycp1-ps1	0.0792859	0.080382	1.01383	0.0762312
1700007G11Rik	0.0792859	0.0803709	1.01369	0.0762312
1700047L14Rik	0.0792859	0.0803709	1.01369	0.0762312
4921511C20Rik	0.0792859	0.0803709	1.01369	0.0762312
4930430F21Rik	0.0792859	0.0803709	1.01369	0.0762312
4930444M15Rik	0.0792859	0.0803709	1.01369	0.0762312
Cck	0.0792859	0.0803709	1.01369	0.0762312
Cyp2c38	0.0792859	0.0803709	1.01369	0.0762312
D430019H16Rik	0.0792859	0.0803709	1.01369	0.0762312
Fam189a1	0.0792859	0.0803709	1.01369	0.0762312
Foxr2	0.0792859	0.0803709	1.01369	0.0762312
Gm12	0.0792859	0.0803709	1.01369	0.0762312
Gm1587	0.0792859	0.0803709	1.01369	0.0762312
Gm1965	0.0792859	0.0803709	1.01369	0.0762312
Katnal2	0.0792859	0.0803709	1.01369	0.0762312
Krt2	0.0792859	0.0803709	1.01369	0.0762312
Mageb3	0.0792859	0.0803709	1.01369	0.0762312
Olfr1424	0.0792859	0.0803709	1.01369	0.0762312
Olfr16	0.0792859	0.0803709	1.01369	0.0762312
Rfx8	0.0792859	0.0803709	1.01369	0.0762312
Sectm1a	0.0792859	0.0803709	1.01369	0.0762312
Snord89	0.0792859	0.0803709	1.01369	0.0762312
Tnn	0.0792859	0.0803709	1.01369	0.0762312
Txndc8	0.0792859	0.0803709	1.01369	0.0762312
1700019N19Rik	0.0792859	0.0803557	1.01349	0.0762312
1700046C09Rik	0.0792859	0.0803557	1.01349	0.0762312
4930455J16Rik	0.0792859	0.0803557	1.01349	0.0762312
4930556C24Rik	0.0792859	0.0803557	1.01349	0.0762312
4931431F19Rik	0.0792859	0.0803557	1.01349	0.0762312
6030468B19Rik	0.0792859	0.0803557	1.01349	0.0762312
Adam2	0.0792859	0.0803557	1.01349	0.0762312
Apol10a	0.0792859	0.0803557	1.01349	0.0762312
Arx	0.0792859	0.0803557	1.01349	0.0762312
C530005A16Rik	0.0792859	0.0803557	1.01349	0.0762312
Ceacam2	0.0792859	0.0803557	1.01349	0.0762312
Clgn	0.0792859	0.0803557	1.01349	0.0762312
Eppin	0.0792859	0.0803557	1.01349	0.0762312
Epyc	0.0792859	0.0803557	1.01349	0.0762312
Fam196b	0.0792859	0.0803557	1.01349	0.0762312
Fhl4	0.0792859	0.0803557	1.01349	0.0762312
Gm10677	0.0792859	0.0803557	1.01349	0.0762312
Gm15850	0.0792859	0.0803557	1.01349	0.0762312
Gm19689	0.0792859	0.0803557	1.01349	0.0762312
Gm3086	0.0792859	0.0803557	1.01349	0.0762312
Gm732	0.0792859	0.0803557	1.01349	0.0762312
Gucy2c	0.0792859	0.0803557	1.01349	0.0762312
Hnf1a	0.0792859	0.0803557	1.01349	0.0762312
Lhfpl3	0.0792859	0.0803557	1.01349	0.0762312
Lrrc46	0.0792859	0.0803557	1.01349	0.0762312
Magee2	0.0792859	0.0803557	1.01349	0.0762312
Myrfl	0.0792859	0.0803557	1.01349	0.0762312
Nanos2	0.0792859	0.0803557	1.01349	0.0762312
Olfr1425	0.0792859	0.0803557	1.01349	0.0762312
Olfr691	0.0792859	0.0803557	1.01349	0.0762312
Pdzrn4	0.0792859	0.0803557	1.01349	0.0762312
Ptprn2	0.0792859	0.0803557	1.01349	0.0762312
Rtp1	0.0792859	0.0803557	1.01349	0.0762312
Tnfsf4	0.0792859	0.0803557	1.01349	0.0762312
Ugt1a1	0.0792859	0.0803557	1.01349	0.0762312
Vil1	0.0792859	0.0803557	1.01349	0.0762312
Wbscr25	0.0792859	0.0803557	1.01349	0.0762312
Zcchc18	0.0792859	0.0803557	1.01349	0.0762312
Zfp957	0.0792859	0.0803557	1.01349	0.0762312
1700003L19Rik	0.0792859	0.0803208	1.01305	0.0762312
1700027F09Rik	0.0792859	0.0803208	1.01305	0.0762312
1700031M16Rik	0.0792859	0.0803208	1.01305	0.0762312
2410137F16Rik	0.0792859	0.0803208	1.01305	0.0762312
4930547E14Rik	0.0792859	0.0803208	1.01305	0.0762312
4932412D23Rik	0.0792859	0.0803208	1.01305	0.0762312
8430422H06Rik	0.0792859	0.0803208	1.01305	0.0762312
Akr1c18	0.0792859	0.0803208	1.01305	0.0762312
Aldh1a7	0.0792859	0.0803208	1.01305	0.0762312
Ankrd45	0.0792859	0.0803208	1.01305	0.0762312
Atp12a	0.0792859	0.0803208	1.01305	0.0762312
B3galt5	0.0792859	0.0803208	1.01305	0.0762312
C130079G13Rik	0.0792859	0.0803208	1.01305	0.0762312
Cndp1	0.0792859	0.0803208	1.01305	0.0762312
Cpa4	0.0792859	0.0803208	1.01305	0.0762312
Dll3	0.0792859	0.0803208	1.01305	0.0762312
Dmrt2	0.0792859	0.0803208	1.01305	0.0762312
Gm12360	0.0792859	0.0803208	1.01305	0.0762312
Gm7104	0.0792859	0.0803208	1.01305	0.0762312
Hoxd1	0.0792859	0.0803208	1.01305	0.0762312
Hpx	0.0792859	0.0803208	1.01305	0.0762312
Kcns2	0.0792859	0.0803208	1.01305	0.0762312
Krt14	0.0792859	0.0803208	1.01305	0.0762312
Olfr1225	0.0792859	0.0803208	1.01305	0.0762312
Olfr1278	0.0792859	0.0803208	1.01305	0.0762312
Olfr794	0.0792859	0.0803208	1.01305	0.0762312
Olfr868	0.0792859	0.0803208	1.01305	0.0762312
Pah	0.0792859	0.0803208	1.01305	0.0762312
Pcsk9	0.0792859	0.0803208	1.01305	0.0762312
Poteg	0.0792859	0.0803208	1.01305	0.0762312
Prox1	0.0792859	0.0803208	1.01305	0.0762312
Rag1	0.0792859	0.0803208	1.01305	0.0762312
Ribc1	0.0792859	0.0803208	1.01305	0.0762312
Rimbp2	0.0792859	0.0803208	1.01305	0.0762312
Shh	0.0792859	0.0803208	1.01305	0.0762312
Slc22a13	0.0792859	0.0803208	1.01305	0.0762312
Syt10	0.0792859	0.0803208	1.01305	0.0762312
Vmn1r56	0.0792859	0.0803208	1.01305	0.0762312
Wdr52	0.0792859	0.0803208	1.01305	0.0762312
Zfp960	0.0792859	0.0803208	1.01305	0.0762312
Kcnk4	0.0792859	0.0803076	1.01289	0.0762312
Lgals2	0.0792859	0.0802869	1.01263	0.0762312
LOC100503280	0.0792859	0.0802743	1.01247	0.0762312
Muc15	0.0792859	0.0802463	1.01211	0.0762312
1700065D16Rik	0.0792859	0.0802257	1.01185	0.0762312
4933438B17Rik	0.0792859	0.0802257	1.01185	0.0762312
Apob	0.0792859	0.0802257	1.01185	0.0762312
Bex6	0.0792859	0.0802257	1.01185	0.0762312
Cdx1	0.0792859	0.0802257	1.01185	0.0762312
Ctrl	0.0792859	0.0802257	1.01185	0.0762312
D16Ertd519e	0.0792859	0.0802257	1.01185	0.0762312
Dnahc10	0.0792859	0.0802257	1.01185	0.0762312
Fbxw20	0.0792859	0.0802257	1.01185	0.0762312
Galnt5	0.0792859	0.0802257	1.01185	0.0762312
Gm13939	0.0792859	0.0802257	1.01185	0.0762312
Gm5441	0.0792859	0.0802257	1.01185	0.0762312
Gm9705	0.0792859	0.0802257	1.01185	0.0762312
Grid2	0.0792859	0.0802257	1.01185	0.0762312
Hrnr	0.0792859	0.0802257	1.01185	0.0762312
Itih3	0.0792859	0.0802257	1.01185	0.0762312
Mill1	0.0792859	0.0802257	1.01185	0.0762312
Myh8	0.0792859	0.0802257	1.01185	0.0762312
Neurod1	0.0792859	0.0802257	1.01185	0.0762312
Nupr1l	0.0792859	0.0802257	1.01185	0.0762312
Pcdhb11	0.0792859	0.0802257	1.01185	0.0762312
Rhcg	0.0792859	0.0802257	1.01185	0.0762312
Scn9a	0.0792859	0.0802257	1.01185	0.0762312
Slitrk6	0.0792859	0.0802257	1.01185	0.0762312
Sult1b1	0.0792859	0.0802257	1.01185	0.0762312
Tcerg1l	0.0792859	0.0802257	1.01185	0.0762312
Tenm1	0.0792859	0.0802257	1.01185	0.0762312
Zmynd10	0.0792859	0.0802257	1.01185	0.0762312
Gm12830	0.0792859	0.0801891	1.01139	0.0762312
Slc5a1	0.0792859	0.0801891	1.01139	0.0762312
Sult3a1	0.0792859	0.0801891	1.01139	0.0762312
Trpa1	0.0792859	0.0801891	1.01139	0.0762312
Zfp612	0.0792859	0.0801891	1.01139	0.0762312
Slc7a15	0.0792859	0.0801579	1.011	0.0762312
Kcnq3	0.0792859	0.0800967	1.01023	0.0762312
Pitx1	0.0792859	0.0800967	1.01023	0.0762312
Rnase9	0.0792859	0.0800967	1.01023	0.0762312
Igj	0.0792859	0.0800726	1.00992	0.0762312
A730046J19Rik	0.0792859	0.0800184	1.00924	0.0762312
BB557941	0.0792859	0.0800184	1.00924	0.0762312
Dpysl5	0.0792859	0.0800184	1.00924	0.0762312
Hgd	0.0792859	0.0800184	1.00924	0.0762312
Mir5106	0.0792859	0.0800184	1.00924	0.0762312
Rab19	0.0792859	0.0800184	1.00924	0.0762312
Cdh20	0.0792859	0.0799301	1.00813	0.0762312
Prl2a1	0.0792859	0.0799301	1.00813	0.0762312
Trpc3	0.0792859	0.0799301	1.00813	0.0762312
Lypd5	0.0792859	0.0799262	1.00808	0.0762312
Pdx1	0.0792859	0.0799262	1.00808	0.0762312
Spata17	0.0792859	0.0799262	1.00808	0.0762312
1810019J16Rik	0.0792859	0.0798689	1.00735	0.0762312
4833424O15Rik	0.0792859	0.0798689	1.00735	0.0762312
4930434J06Rik	0.0792859	0.0798689	1.00735	0.0762312
4930444G20Rik	0.0792859	0.0798689	1.00735	0.0762312
4930452G13Rik	0.0792859	0.0798689	1.00735	0.0762312
4930590J08Rik	0.0792859	0.0798689	1.00735	0.0762312
4933401H06Rik	0.0792859	0.0798689	1.00735	0.0762312
4933407L21Rik	0.0792859	0.0798689	1.00735	0.0762312
9330162B11Rik	0.0792859	0.0798689	1.00735	0.0762312
A330048O09Rik	0.0792859	0.0798689	1.00735	0.0762312
Agtr1b	0.0792859	0.0798689	1.00735	0.0762312
Aldh3a1	0.0792859	0.0798689	1.00735	0.0762312
Atp13a5	0.0792859	0.0798689	1.00735	0.0762312
B230119M05Rik	0.0792859	0.0798689	1.00735	0.0762312
Defb35	0.0792859	0.0798689	1.00735	0.0762312
Defb48	0.0792859	0.0798689	1.00735	0.0762312
Dynap	0.0792859	0.0798689	1.00735	0.0762312
Efcab10	0.0792859	0.0798689	1.00735	0.0762312
Erich2	0.0792859	0.0798689	1.00735	0.0762312
Fam132b	0.0792859	0.0798689	1.00735	0.0762312
Fshb	0.0792859	0.0798689	1.00735	0.0762312
Gabrd	0.0792859	0.0798689	1.00735	0.0762312
Gm1661	0.0792859	0.0798689	1.00735	0.0762312
Gm17019	0.0792859	0.0798689	1.00735	0.0762312
Gm5941	0.0792859	0.0798689	1.00735	0.0762312
Grm2	0.0792859	0.0798689	1.00735	0.0762312
Grm7	0.0792859	0.0798689	1.00735	0.0762312
Hoxd11	0.0792859	0.0798689	1.00735	0.0762312
Igdcc3	0.0792859	0.0798689	1.00735	0.0762312
Iqub	0.0792859	0.0798689	1.00735	0.0762312
Krtap4-2	0.0792859	0.0798689	1.00735	0.0762312
Nsg2	0.0792859	0.0798689	1.00735	0.0762312
Olfr1135	0.0792859	0.0798689	1.00735	0.0762312
Olfr1209	0.0792859	0.0798689	1.00735	0.0762312
Olfr1495	0.0792859	0.0798689	1.00735	0.0762312
Olfr394	0.0792859	0.0798689	1.00735	0.0762312
Olfr419	0.0792859	0.0798689	1.00735	0.0762312
Olfr902	0.0792859	0.0798689	1.00735	0.0762312
Slc25a21	0.0792859	0.0798689	1.00735	0.0762312
Slc7a12	0.0792859	0.0798689	1.00735	0.0762312
Spink7	0.0792859	0.0798689	1.00735	0.0762312
Svs4	0.0792859	0.0798689	1.00735	0.0762312
Tdrd12	0.0792859	0.0798689	1.00735	0.0762312
Tox	0.0792859	0.0798689	1.00735	0.0762312
Trim60	0.0792859	0.0798689	1.00735	0.0762312
Txndc2	0.0792859	0.0798689	1.00735	0.0762312
Ugt2b1	0.0792859	0.0798689	1.00735	0.0762312
Vmn1r52	0.0792859	0.0798689	1.00735	0.0762312
Zfp750	0.0792859	0.0798689	1.00735	0.0762312
4932414J04Rik	0.0792859	0.0797525	1.00589	0.0762312
Gm13483	0.0792859	0.0797525	1.00589	0.0762312
Add2	0.0792859	0.0797285	1.00558	0.0762312
Ins1	0.0792859	0.0797285	1.00558	0.0762312
1700024P16Rik	0.0792859	0.0796913	1.00511	0.0762312
4932415G12Rik	0.0792859	0.0796913	1.00511	0.0762312
4933401P06Rik	0.0792859	0.0796913	1.00511	0.0762312
A330093E20Rik	0.0792859	0.0796913	1.00511	0.0762312
A530053G22Rik	0.0792859	0.0796913	1.00511	0.0762312
Abcc6	0.0792859	0.0796913	1.00511	0.0762312
Acss3	0.0792859	0.0796913	1.00511	0.0762312
Calcr	0.0792859	0.0796913	1.00511	0.0762312
Clca5	0.0792859	0.0796913	1.00511	0.0762312
Cpne6	0.0792859	0.0796913	1.00511	0.0762312
Crybb1	0.0792859	0.0796913	1.00511	0.0762312
Crygf	0.0792859	0.0796913	1.00511	0.0762312
Dntt	0.0792859	0.0796913	1.00511	0.0762312
Gm10248	0.0792859	0.0796913	1.00511	0.0762312
Gm19424	0.0792859	0.0796913	1.00511	0.0762312
Guca2b	0.0792859	0.0796913	1.00511	0.0762312
Il20ra	0.0792859	0.0796913	1.00511	0.0762312
Lingo4	0.0792859	0.0796913	1.00511	0.0762312
N28178	0.0792859	0.0796913	1.00511	0.0762312
Nek10	0.0792859	0.0796913	1.00511	0.0762312
Olfr175-ps1	0.0792859	0.0796913	1.00511	0.0762312
Ptch1	0.0792859	0.0796913	1.00511	0.0762312
Rnase1	0.0792859	0.0796913	1.00511	0.0762312
Sdr9c7	0.0792859	0.0796913	1.00511	0.0762312
Spata31d1b	0.0792859	0.0796913	1.00511	0.0762312
Speer3	0.0792859	0.0796913	1.00511	0.0762312
Thg1l	0.0792859	0.0796913	1.00511	0.0762312
Tldc2	0.0792859	0.0796913	1.00511	0.0762312
Tmem178	0.0792859	0.0796913	1.00511	0.0762312
Tmem30c	0.0792859	0.0796913	1.00511	0.0762312
Trim10	0.0792859	0.0796913	1.00511	0.0762312
Vsx2	0.0792859	0.0796913	1.00511	0.0762312
Adam18	0.0792859	0.0796672	1.00481	0.0762312
Carf	0.0792859	0.0796672	1.00481	0.0762312
Gm10440	0.0792859	0.0796672	1.00481	0.0762312
Il12b	0.0792859	0.0796672	1.00481	0.0762312
Msx2	0.0792859	0.0796672	1.00481	0.0762312
1700031F05Rik	0.0792859	0.079606	1.00404	0.0762312
1700113H08Rik	0.0792859	0.079606	1.00404	0.0762312
2610316D01Rik	0.0792859	0.079606	1.00404	0.0762312
4930419G24Rik	0.0792859	0.079606	1.00404	0.0762312
4930474N09Rik	0.0792859	0.079606	1.00404	0.0762312
4930488L21Rik	0.0792859	0.079606	1.00404	0.0762312
4933406K04Rik	0.0792859	0.079606	1.00404	0.0762312
4933429O19Rik	0.0792859	0.079606	1.00404	0.0762312
A930003O13Rik	0.0792859	0.079606	1.00404	0.0762312
Ccser1	0.0792859	0.079606	1.00404	0.0762312
Chi3l4	0.0792859	0.079606	1.00404	0.0762312
Clcnkb	0.0792859	0.079606	1.00404	0.0762312
Cth	0.0792859	0.079606	1.00404	0.0762312
Ctsj	0.0792859	0.079606	1.00404	0.0762312
Cyp2w1	0.0792859	0.079606	1.00404	0.0762312
D1Pas1	0.0792859	0.079606	1.00404	0.0762312
Dppa4	0.0792859	0.079606	1.00404	0.0762312
Esrp1	0.0792859	0.079606	1.00404	0.0762312
Fam101a	0.0792859	0.079606	1.00404	0.0762312
Fcrl6	0.0792859	0.079606	1.00404	0.0762312
Gja6	0.0792859	0.079606	1.00404	0.0762312
Gm15070	0.0792859	0.079606	1.00404	0.0762312
Gm156	0.0792859	0.079606	1.00404	0.0762312
Gm16432	0.0792859	0.079606	1.00404	0.0762312
Gm4251	0.0792859	0.079606	1.00404	0.0762312
Gm5166	0.0792859	0.079606	1.00404	0.0762312
Gm8363	0.0792859	0.079606	1.00404	0.0762312
Got1l1	0.0792859	0.079606	1.00404	0.0762312
Habp2	0.0792859	0.079606	1.00404	0.0762312
Hoxa9	0.0792859	0.079606	1.00404	0.0762312
Htr4	0.0792859	0.079606	1.00404	0.0762312
Il23r	0.0792859	0.079606	1.00404	0.0762312
Il8	0.0792859	0.079606	1.00404	0.0762312
Klhl32	0.0792859	0.079606	1.00404	0.0762312
Klk4	0.0792859	0.079606	1.00404	0.0762312
Krtap1-3	0.0792859	0.079606	1.00404	0.0762312
Krtap5-3	0.0792859	0.079606	1.00404	0.0762312
Lrrc23	0.0792859	0.079606	1.00404	0.0762312
Lrrc36	0.0792859	0.079606	1.00404	0.0762312
Mroh9	0.0792859	0.079606	1.00404	0.0762312
Mup20	0.0792859	0.079606	1.00404	0.0762312
Mup21	0.0792859	0.079606	1.00404	0.0762312
Ndst4	0.0792859	0.079606	1.00404	0.0762312
Neurog2	0.0792859	0.079606	1.00404	0.0762312
Nipal2	0.0792859	0.079606	1.00404	0.0762312
Nyap2	0.0792859	0.079606	1.00404	0.0762312
Olfr1086	0.0792859	0.079606	1.00404	0.0762312
Olfr1281	0.0792859	0.079606	1.00404	0.0762312
Olfr1324	0.0792859	0.079606	1.00404	0.0762312
Olfr181	0.0792859	0.079606	1.00404	0.0762312
Olfr298	0.0792859	0.079606	1.00404	0.0762312
Olfr401	0.0792859	0.079606	1.00404	0.0762312
Olfr661	0.0792859	0.079606	1.00404	0.0762312
Olfr663	0.0792859	0.079606	1.00404	0.0762312
Olfr874	0.0792859	0.079606	1.00404	0.0762312
Olfr969	0.0792859	0.079606	1.00404	0.0762312
Oog3	0.0792859	0.079606	1.00404	0.0762312
Pm20d1	0.0792859	0.079606	1.00404	0.0762312
Pou2f3	0.0792859	0.079606	1.00404	0.0762312
Ppp2r2b	0.0792859	0.079606	1.00404	0.0762312
Prl3a1	0.0792859	0.079606	1.00404	0.0762312
Rims3	0.0792859	0.079606	1.00404	0.0762312
Sall4	0.0792859	0.079606	1.00404	0.0762312
Sh2d1b2	0.0792859	0.079606	1.00404	0.0762312
Skor2	0.0792859	0.079606	1.00404	0.0762312
Slc16a11	0.0792859	0.079606	1.00404	0.0762312
Slc26a3	0.0792859	0.079606	1.00404	0.0762312
Slc30a8	0.0792859	0.079606	1.00404	0.0762312
Slc5a9	0.0792859	0.079606	1.00404	0.0762312
Slc6a7	0.0792859	0.079606	1.00404	0.0762312
Smcp	0.0792859	0.079606	1.00404	0.0762312
Spata31d1a	0.0792859	0.079606	1.00404	0.0762312
Tas2r122	0.0792859	0.079606	1.00404	0.0762312
Tcp10c	0.0792859	0.079606	1.00404	0.0762312
Tmprss6	0.0792859	0.079606	1.00404	0.0762312
Tsnaxip1	0.0792859	0.079606	1.00404	0.0762312
Tuba3b	0.0792859	0.079606	1.00404	0.0762312
Ugt2b34	0.0792859	0.079606	1.00404	0.0762312
Vmn1r23	0.0792859	0.079606	1.00404	0.0762312
Vmn1r40	0.0792859	0.079606	1.00404	0.0762312
Vmn2r90	0.0792859	0.079606	1.00404	0.0762312
Zpbp2	0.0792859	0.079606	1.00404	0.0762312
Accsl	0.0792859	0.0794695	1.00232	0.0762312
Ppp1r1c	0.0792859	0.0794695	1.00232	0.0762312
Tsga13	0.0792859	0.0794695	1.00232	0.0762312
4931409K22Rik	0.0792859	0.0794083	1.00154	0.0762312
Arhgef39	0.0792859	0.0794083	1.00154	0.0762312
Atp1b4	0.0792859	0.0794083	1.00154	0.0762312
C4bp	0.0792859	0.0794083	1.00154	0.0762312
C630031E19Rik	0.0792859	0.0794083	1.00154	0.0762312
Celf3	0.0792859	0.0794083	1.00154	0.0762312
Csn3	0.0792859	0.0794083	1.00154	0.0762312
Defa22	0.0792859	0.0794083	1.00154	0.0762312
Gm3646	0.0792859	0.0794083	1.00154	0.0762312
Mia	0.0792859	0.0794083	1.00154	0.0762312
Olfr622	0.0792859	0.0794083	1.00154	0.0762312
Pappa2	0.0792859	0.0794083	1.00154	0.0762312
Slitrk1	0.0792859	0.0794083	1.00154	0.0762312
Stk32a	0.0792859	0.0794083	1.00154	0.0762312
1190003K10Rik	0.0792859	0.0793471	1.00077	0.0762312
1700009N14Rik	0.0792859	0.0793471	1.00077	0.0762312
1700016C15Rik	0.0792859	0.0793471	1.00077	0.0762312
1700016L04Rik	0.0792859	0.0793471	1.00077	0.0762312
1700017G19Rik	0.0792859	0.0793471	1.00077	0.0762312
1700063A18Rik	0.0792859	0.0793471	1.00077	0.0762312
1700074P13Rik	0.0792859	0.0793471	1.00077	0.0762312
1700110M21Rik	0.0792859	0.0793471	1.00077	0.0762312
1700125G22Rik	0.0792859	0.0793471	1.00077	0.0762312
4833423E24Rik	0.0792859	0.0793471	1.00077	0.0762312
4921507P07Rik	0.0792859	0.0793471	1.00077	0.0762312
4922505E12Rik	0.0792859	0.0793471	1.00077	0.0762312
4930471I20Rik	0.0792859	0.0793471	1.00077	0.0762312
4930500L23Rik	0.0792859	0.0793471	1.00077	0.0762312
4930548K13Rik	0.0792859	0.0793471	1.00077	0.0762312
4930564B18Rik	0.0792859	0.0793471	1.00077	0.0762312
4933408J17Rik	0.0792859	0.0793471	1.00077	0.0762312
Abcc2	0.0792859	0.0793471	1.00077	0.0762312
Ahrr	0.0792859	0.0793471	1.00077	0.0762312
AU015836	0.0792859	0.0793471	1.00077	0.0762312
AU040972	0.0792859	0.0793471	1.00077	0.0762312
BC089491	0.0792859	0.0793471	1.00077	0.0762312
Ccdc105	0.0792859	0.0793471	1.00077	0.0762312
Ces1a	0.0792859	0.0793471	1.00077	0.0762312
Cntnap3	0.0792859	0.0793471	1.00077	0.0762312
Cpne4	0.0792859	0.0793471	1.00077	0.0762312
Cts6	0.0792859	0.0793471	1.00077	0.0762312
Cyp11a1	0.0792859	0.0793471	1.00077	0.0762312
Cyp3a57	0.0792859	0.0793471	1.00077	0.0762312
D830032E09Rik	0.0792859	0.0793471	1.00077	0.0762312
Dapl1	0.0792859	0.0793471	1.00077	0.0762312
Dbpht2	0.0792859	0.0793471	1.00077	0.0762312
Dmc1	0.0792859	0.0793471	1.00077	0.0762312
Dux	0.0792859	0.0793471	1.00077	0.0762312
Epgn	0.0792859	0.0793471	1.00077	0.0762312
Epha6	0.0792859	0.0793471	1.00077	0.0762312
Fbxo41	0.0792859	0.0793471	1.00077	0.0762312
Fbxw22	0.0792859	0.0793471	1.00077	0.0762312
Fmo9	0.0792859	0.0793471	1.00077	0.0762312
Fxyd4	0.0792859	0.0793471	1.00077	0.0762312
Gje1	0.0792859	0.0793471	1.00077	0.0762312
Gm10512	0.0792859	0.0793471	1.00077	0.0762312
Gm13119	0.0792859	0.0793471	1.00077	0.0762312
Gm1995	0.0792859	0.0793471	1.00077	0.0762312
Gm21949	0.0792859	0.0793471	1.00077	0.0762312
Gm2762	0.0792859	0.0793471	1.00077	0.0762312
Gm4961	0.0792859	0.0793471	1.00077	0.0762312
Gm6760	0.0792859	0.0793471	1.00077	0.0762312
Gm6936	0.0792859	0.0793471	1.00077	0.0762312
Gnat3	0.0792859	0.0793471	1.00077	0.0762312
Gpr3	0.0792859	0.0793471	1.00077	0.0762312
H2-M10.4	0.0792859	0.0793471	1.00077	0.0762312
Hipk4	0.0792859	0.0793471	1.00077	0.0762312
Hoxc4	0.0792859	0.0793471	1.00077	0.0762312
Hpse2	0.0792859	0.0793471	1.00077	0.0762312
Hsd11b2	0.0792859	0.0793471	1.00077	0.0762312
Htr6	0.0792859	0.0793471	1.00077	0.0762312
Igfbp1	0.0792859	0.0793471	1.00077	0.0762312
Kcns1	0.0792859	0.0793471	1.00077	0.0762312
Keg1	0.0792859	0.0793471	1.00077	0.0762312
Klb	0.0792859	0.0793471	1.00077	0.0762312
Klf14	0.0792859	0.0793471	1.00077	0.0762312
Klra9	0.0792859	0.0793471	1.00077	0.0762312
Krt28	0.0792859	0.0793471	1.00077	0.0762312
Lce3e	0.0792859	0.0793471	1.00077	0.0762312
Lpcat2b	0.0792859	0.0793471	1.00077	0.0762312
Mab21l3	0.0792859	0.0793471	1.00077	0.0762312
Mael	0.0792859	0.0793471	1.00077	0.0762312
Mir1186	0.0792859	0.0793471	1.00077	0.0762312
Mir592	0.0792859	0.0793471	1.00077	0.0762312
Mirlet7b	0.0792859	0.0793471	1.00077	0.0762312
Obox5	0.0792859	0.0793471	1.00077	0.0762312
Oc90	0.0792859	0.0793471	1.00077	0.0762312
Olfr1039	0.0792859	0.0793471	1.00077	0.0762312
Olfr1112	0.0792859	0.0793471	1.00077	0.0762312
Olfr1157	0.0792859	0.0793471	1.00077	0.0762312
Olfr1211	0.0792859	0.0793471	1.00077	0.0762312
Olfr1241	0.0792859	0.0793471	1.00077	0.0762312
Olfr134	0.0792859	0.0793471	1.00077	0.0762312
Olfr161	0.0792859	0.0793471	1.00077	0.0762312
Olfr54	0.0792859	0.0793471	1.00077	0.0762312
Olfr592	0.0792859	0.0793471	1.00077	0.0762312
Olfr64	0.0792859	0.0793471	1.00077	0.0762312
Olfr796	0.0792859	0.0793471	1.00077	0.0762312
Opn4	0.0792859	0.0793471	1.00077	0.0762312
Pbsn	0.0792859	0.0793471	1.00077	0.0762312
Pcdh11x	0.0792859	0.0793471	1.00077	0.0762312
Pglyrp3	0.0792859	0.0793471	1.00077	0.0762312
Phox2a	0.0792859	0.0793471	1.00077	0.0762312
Phyhipl	0.0792859	0.0793471	1.00077	0.0762312
Pkp1	0.0792859	0.0793471	1.00077	0.0762312
Prr23a	0.0792859	0.0793471	1.00077	0.0762312
Psors1c2	0.0792859	0.0793471	1.00077	0.0762312
Rad21l	0.0792859	0.0793471	1.00077	0.0762312
Rbm44	0.0792859	0.0793471	1.00077	0.0762312
Rgag1	0.0792859	0.0793471	1.00077	0.0762312
Rgr	0.0792859	0.0793471	1.00077	0.0762312
Rgs9	0.0792859	0.0793471	1.00077	0.0762312
Rmst	0.0792859	0.0793471	1.00077	0.0762312
Rps6ka6	0.0792859	0.0793471	1.00077	0.0762312
Sftpd	0.0792859	0.0793471	1.00077	0.0762312
Sidt1	0.0792859	0.0793471	1.00077	0.0762312
Sim1	0.0792859	0.0793471	1.00077	0.0762312
Skint2	0.0792859	0.0793471	1.00077	0.0762312
Slc22a8	0.0792859	0.0793471	1.00077	0.0762312
Slc27a6	0.0792859	0.0793471	1.00077	0.0762312
Slc44a5	0.0792859	0.0793471	1.00077	0.0762312
Smok2a	0.0792859	0.0793471	1.00077	0.0762312
Sox2	0.0792859	0.0793471	1.00077	0.0762312
Spef2	0.0792859	0.0793471	1.00077	0.0762312
Stmnd1	0.0792859	0.0793471	1.00077	0.0762312
Tas2r119	0.0792859	0.0793471	1.00077	0.0762312
Tas2r124	0.0792859	0.0793471	1.00077	0.0762312
Tex37	0.0792859	0.0793471	1.00077	0.0762312
Tmco5b	0.0792859	0.0793471	1.00077	0.0762312
Tmem220	0.0792859	0.0793471	1.00077	0.0762312
Tmem27	0.0792859	0.0793471	1.00077	0.0762312
Tmem63c	0.0792859	0.0793471	1.00077	0.0762312
Tmprss11d	0.0792859	0.0793471	1.00077	0.0762312
Tspan33	0.0792859	0.0793471	1.00077	0.0762312
Vmn2r10	0.0792859	0.0793471	1.00077	0.0762312
Vmn2r11	0.0792859	0.0793471	1.00077	0.0762312
Vmn2r27	0.0792859	0.0793471	1.00077	0.0762312
Vmn2r89	0.0792859	0.0793471	1.00077	0.0762312
Vstm2a	0.0792859	0.0793471	1.00077	0.0762312
Wee2	0.0792859	0.0793471	1.00077	0.0762312
Zfp184	0.0792859	0.0793471	1.00077	0.0762312
0610005C13Rik	0.0792859	0.0792859	1	0.0762312
1300018J18Rik	0.0792859	0.0792859	1	0.0762312
1500015L24Rik	0.0792859	0.0792859	1	0.0762312
1700008F21Rik	0.0792859	0.0792859	1	0.0762312
1700008I05Rik	0.0792859	0.0792859	1	0.0762312
1700018A04Rik	0.0792859	0.0792859	1	0.0762312
1700019L03Rik	0.0792859	0.0792859	1	0.0762312
1700023C21Rik	0.0792859	0.0792859	1	0.0762312
1700025B11Rik	0.0792859	0.0792859	1	0.0762312
1700029M20Rik	0.0792859	0.0792859	1	0.0762312
1700030F18Rik	0.0792859	0.0792859	1	0.0762312
1700030L20Rik	0.0792859	0.0792859	1	0.0762312
1700030N03Rik	0.0792859	0.0792859	1	0.0762312
1700042G15Rik	0.0792859	0.0792859	1	0.0762312
1700085C21Rik	0.0792859	0.0792859	1	0.0762312
1700128A07Rik	0.0792859	0.0792859	1	0.0762312
1810019D21Rik	0.0792859	0.0792859	1	0.0762312
2010300C02Rik	0.0792859	0.0792859	1	0.0762312
2210416O15Rik	0.0792859	0.0792859	1	0.0762312
2300005B03Rik	0.0792859	0.0792859	1	0.0762312
2310005A03Rik	0.0792859	0.0792859	1	0.0762312
2310020H05Rik	0.0792859	0.0792859	1	0.0762312
2310043O21Rik	0.0792859	0.0792859	1	0.0762312
2310057J18Rik	0.0792859	0.0792859	1	0.0762312
2410066E13Rik	0.0792859	0.0792859	1	0.0762312
2410141K09Rik	0.0792859	0.0792859	1	0.0762312
2610100L16Rik	0.0792859	0.0792859	1	0.0762312
2610206C17Rik	0.0792859	0.0792859	1	0.0762312
2810007J24Rik	0.0792859	0.0792859	1	0.0762312
2810011L19Rik	0.0792859	0.0792859	1	0.0762312
2810047C21Rik1	0.0792859	0.0792859	1	0.0762312
3110045C21Rik	0.0792859	0.0792859	1	0.0762312
4921533I20Rik	0.0792859	0.0792859	1	0.0762312
4930401C15Rik	0.0792859	0.0792859	1	0.0762312
4930407I10Rik	0.0792859	0.0792859	1	0.0762312
4930428O21Rik	0.0792859	0.0792859	1	0.0762312
4930432K21Rik	0.0792859	0.0792859	1	0.0762312
4930433B08Rik	0.0792859	0.0792859	1	0.0762312
4930448F12Rik	0.0792859	0.0792859	1	0.0762312
4930449E18Rik	0.0792859	0.0792859	1	0.0762312
4930452N14Rik	0.0792859	0.0792859	1	0.0762312
4930465A12Rik	0.0792859	0.0792859	1	0.0762312
4930469G21Rik	0.0792859	0.0792859	1	0.0762312
4930479D17Rik	0.0792859	0.0792859	1	0.0762312
4930480K15Rik	0.0792859	0.0792859	1	0.0762312
4930500F04Rik	0.0792859	0.0792859	1	0.0762312
4930506C21Rik	0.0792859	0.0792859	1	0.0762312
4930515B02Rik	0.0792859	0.0792859	1	0.0762312
4930519G04Rik	0.0792859	0.0792859	1	0.0762312
4930522O17Rik	0.0792859	0.0792859	1	0.0762312
4930529C04Rik	0.0792859	0.0792859	1	0.0762312
4930529L06Rik	0.0792859	0.0792859	1	0.0762312
4930553E22Rik	0.0792859	0.0792859	1	0.0762312
4930558K02Rik	0.0792859	0.0792859	1	0.0762312
4930565N06Rik	0.0792859	0.0792859	1	0.0762312
4930567J20Rik	0.0792859	0.0792859	1	0.0762312
4930592I03Rik	0.0792859	0.0792859	1	0.0762312
4931408C20Rik	0.0792859	0.0792859	1	0.0762312
4933409G03Rik	0.0792859	0.0792859	1	0.0762312
4933427I22Rik	0.0792859	0.0792859	1	0.0762312
4933428C19Rik	0.0792859	0.0792859	1	0.0762312
4933440M02Rik	0.0792859	0.0792859	1	0.0762312
5730522E02Rik	0.0792859	0.0792859	1	0.0762312
7420426K07Rik	0.0792859	0.0792859	1	0.0762312
8030423J24Rik	0.0792859	0.0792859	1	0.0762312
8030442B05Rik	0.0792859	0.0792859	1	0.0762312
9430007A20Rik	0.0792859	0.0792859	1	0.0762312
9430021M05Rik	0.0792859	0.0792859	1	0.0762312
9430076G02Rik	0.0792859	0.0792859	1	0.0762312
9530053A07Rik	0.0792859	0.0792859	1	0.0762312
A1cf	0.0792859	0.0792859	1	0.0762312
A230001M10Rik	0.0792859	0.0792859	1	0.0762312
A230009B12Rik	0.0792859	0.0792859	1	0.0762312
A330050F15Rik	0.0792859	0.0792859	1	0.0762312
A630023A22Rik	0.0792859	0.0792859	1	0.0762312
A930001A20Rik	0.0792859	0.0792859	1	0.0762312
A930011O12Rik	0.0792859	0.0792859	1	0.0762312
Abhd16b	0.0792859	0.0792859	1	0.0762312
Acox2	0.0792859	0.0792859	1	0.0762312
Acsm5	0.0792859	0.0792859	1	0.0762312
Adam29	0.0792859	0.0792859	1	0.0762312
Adam30	0.0792859	0.0792859	1	0.0762312
Adam39	0.0792859	0.0792859	1	0.0762312
Adamts19	0.0792859	0.0792859	1	0.0762312
Adcy8	0.0792859	0.0792859	1	0.0762312
Adig	0.0792859	0.0792859	1	0.0762312
AF529169	0.0792859	0.0792859	1	0.0762312
Agr2	0.0792859	0.0792859	1	0.0762312
AI646519	0.0792859	0.0792859	1	0.0762312
Aicda	0.0792859	0.0792859	1	0.0762312
Aifm3	0.0792859	0.0792859	1	0.0762312
Akr1b7	0.0792859	0.0792859	1	0.0762312
Akr1c6	0.0792859	0.0792859	1	0.0762312
Alx1	0.0792859	0.0792859	1	0.0762312
Amn	0.0792859	0.0792859	1	0.0762312
Amtn	0.0792859	0.0792859	1	0.0762312
Ano2	0.0792859	0.0792859	1	0.0762312
Apobec4	0.0792859	0.0792859	1	0.0762312
Apoc4	0.0792859	0.0792859	1	0.0762312
Apol8	0.0792859	0.0792859	1	0.0762312
Aqp6	0.0792859	0.0792859	1	0.0762312
Asb18	0.0792859	0.0792859	1	0.0762312
Atoh1	0.0792859	0.0792859	1	0.0762312
Avp	0.0792859	0.0792859	1	0.0762312
B230312C02Rik	0.0792859	0.0792859	1	0.0762312
Barhl2	0.0792859	0.0792859	1	0.0762312
BC061237	0.0792859	0.0792859	1	0.0762312
Bhlha9	0.0792859	0.0792859	1	0.0762312
Bmp10	0.0792859	0.0792859	1	0.0762312
Boll	0.0792859	0.0792859	1	0.0762312
Brsk2	0.0792859	0.0792859	1	0.0762312
C130021I20Rik	0.0792859	0.0792859	1	0.0762312
C130060K24Rik	0.0792859	0.0792859	1	0.0762312
C130071C03Rik	0.0792859	0.0792859	1	0.0762312
C1qtnf4	0.0792859	0.0792859	1	0.0762312
C1rb	0.0792859	0.0792859	1	0.0762312
C330021F23Rik	0.0792859	0.0792859	1	0.0762312
Cacna2d3	0.0792859	0.0792859	1	0.0762312
Calr4	0.0792859	0.0792859	1	0.0762312
Capn3	0.0792859	0.0792859	1	0.0762312
Car10	0.0792859	0.0792859	1	0.0762312
Caskin1	0.0792859	0.0792859	1	0.0762312
Cbln2	0.0792859	0.0792859	1	0.0762312
Ccdc11	0.0792859	0.0792859	1	0.0762312
Ccdc121	0.0792859	0.0792859	1	0.0762312
Ccdc13	0.0792859	0.0792859	1	0.0762312
Ccdc135	0.0792859	0.0792859	1	0.0762312
Ccdc142	0.0792859	0.0792859	1	0.0762312
Ccdc146	0.0792859	0.0792859	1	0.0762312
Ccdc150	0.0792859	0.0792859	1	0.0762312
Ccdc155	0.0792859	0.0792859	1	0.0762312
Ccdc37	0.0792859	0.0792859	1	0.0762312
Ccdc42b	0.0792859	0.0792859	1	0.0762312
Ccdc8	0.0792859	0.0792859	1	0.0762312
Ccdc96	0.0792859	0.0792859	1	0.0762312
Cd300e	0.0792859	0.0792859	1	0.0762312
Cd5l	0.0792859	0.0792859	1	0.0762312
Cdh26	0.0792859	0.0792859	1	0.0762312
Cdkl1	0.0792859	0.0792859	1	0.0762312
Cdsn	0.0792859	0.0792859	1	0.0762312
Chrna10	0.0792859	0.0792859	1	0.0762312
Chrnb2	0.0792859	0.0792859	1	0.0762312
Chrnb3	0.0792859	0.0792859	1	0.0762312
Chst4	0.0792859	0.0792859	1	0.0762312
Cldn10	0.0792859	0.0792859	1	0.0762312
Clnk	0.0792859	0.0792859	1	0.0762312
Clstn3	0.0792859	0.0792859	1	0.0762312
Cml2	0.0792859	0.0792859	1	0.0762312
Cnn1	0.0792859	0.0792859	1	0.0762312
Col10a1	0.0792859	0.0792859	1	0.0762312
Comp	0.0792859	0.0792859	1	0.0762312
Cplx4	0.0792859	0.0792859	1	0.0762312
Crisp1	0.0792859	0.0792859	1	0.0762312
Crisp2	0.0792859	0.0792859	1	0.0762312
Csn2	0.0792859	0.0792859	1	0.0762312
Cyp19a1	0.0792859	0.0792859	1	0.0762312
Cyp21a1	0.0792859	0.0792859	1	0.0762312
D130058E03	0.0792859	0.0792859	1	0.0762312
D17Ertd648e	0.0792859	0.0792859	1	0.0762312
D630039A03Rik	0.0792859	0.0792859	1	0.0762312
Dbh	0.0792859	0.0792859	1	0.0762312
Defa26	0.0792859	0.0792859	1	0.0762312
Defb42	0.0792859	0.0792859	1	0.0762312
Dkk4	0.0792859	0.0792859	1	0.0762312
Dnajc6	0.0792859	0.0792859	1	0.0762312
Dnase1l3	0.0792859	0.0792859	1	0.0762312
Dpcr1	0.0792859	0.0792859	1	0.0762312
Dpp4	0.0792859	0.0792859	1	0.0762312
Drc1	0.0792859	0.0792859	1	0.0762312
Drp2	0.0792859	0.0792859	1	0.0762312
Duox2	0.0792859	0.0792859	1	0.0762312
Duoxa2	0.0792859	0.0792859	1	0.0762312
Dusp15	0.0792859	0.0792859	1	0.0762312
Dyrk4	0.0792859	0.0792859	1	0.0762312
E030013I19Rik	0.0792859	0.0792859	1	0.0762312
E230025N22Rik	0.0792859	0.0792859	1	0.0762312
Echdc3	0.0792859	0.0792859	1	0.0762312
Eddm3b	0.0792859	0.0792859	1	0.0762312
Efcab6	0.0792859	0.0792859	1	0.0762312
Efcab8	0.0792859	0.0792859	1	0.0762312
Epha10	0.0792859	0.0792859	1	0.0762312
Etv2	0.0792859	0.0792859	1	0.0762312
Eya4	0.0792859	0.0792859	1	0.0762312
F2	0.0792859	0.0792859	1	0.0762312
F830002L21Rik	0.0792859	0.0792859	1	0.0762312
Fa2h	0.0792859	0.0792859	1	0.0762312
Fam131c	0.0792859	0.0792859	1	0.0762312
Fam46d	0.0792859	0.0792859	1	0.0762312
Fam47e	0.0792859	0.0792859	1	0.0762312
Fam71f1	0.0792859	0.0792859	1	0.0762312
Fam83b	0.0792859	0.0792859	1	0.0762312
Fam83c	0.0792859	0.0792859	1	0.0762312
Fbll1	0.0792859	0.0792859	1	0.0762312
Fbxo16	0.0792859	0.0792859	1	0.0762312
Fbxo48	0.0792859	0.0792859	1	0.0762312
Fev	0.0792859	0.0792859	1	0.0762312
Fga	0.0792859	0.0792859	1	0.0762312
Fgf21	0.0792859	0.0792859	1	0.0762312
Fgl1	0.0792859	0.0792859	1	0.0762312
Folh1	0.0792859	0.0792859	1	0.0762312
Folr1	0.0792859	0.0792859	1	0.0762312
Frem1	0.0792859	0.0792859	1	0.0762312
Fut2	0.0792859	0.0792859	1	0.0762312
Gabra1	0.0792859	0.0792859	1	0.0762312
Gabrg1	0.0792859	0.0792859	1	0.0762312
Galnt13	0.0792859	0.0792859	1	0.0762312
Galp	0.0792859	0.0792859	1	0.0762312
Galr1	0.0792859	0.0792859	1	0.0762312
Gbp1	0.0792859	0.0792859	1	0.0762312
Gck	0.0792859	0.0792859	1	0.0762312
Gfap	0.0792859	0.0792859	1	0.0762312
Gfral	0.0792859	0.0792859	1	0.0762312
Gm10406	0.0792859	0.0792859	1	0.0762312
Gm10494	0.0792859	0.0792859	1	0.0762312
Gm10767	0.0792859	0.0792859	1	0.0762312
Gm10818	0.0792859	0.0792859	1	0.0762312
Gm11351	0.0792859	0.0792859	1	0.0762312
Gm12522	0.0792859	0.0792859	1	0.0762312
Gm12633	0.0792859	0.0792859	1	0.0762312
Gm12789	0.0792859	0.0792859	1	0.0762312
Gm13084	0.0792859	0.0792859	1	0.0762312
Gm13177	0.0792859	0.0792859	1	0.0762312
Gm13399	0.0792859	0.0792859	1	0.0762312
Gm136	0.0792859	0.0792859	1	0.0762312
Gm14492	0.0792859	0.0792859	1	0.0762312
Gm14496	0.0792859	0.0792859	1	0.0762312
Gm15133	0.0792859	0.0792859	1	0.0762312
Gm15179	0.0792859	0.0792859	1	0.0762312
Gm15612	0.0792859	0.0792859	1	0.0762312
Gm16065	0.0792859	0.0792859	1	0.0762312
Gm16336	0.0792859	0.0792859	1	0.0762312
Gm16551	0.0792859	0.0792859	1	0.0762312
Gm16596	0.0792859	0.0792859	1	0.0762312
Gm17359	0.0792859	0.0792859	1	0.0762312
Gm19277	0.0792859	0.0792859	1	0.0762312
Gm19583	0.0792859	0.0792859	1	0.0762312
Gm20516	0.0792859	0.0792859	1	0.0762312
Gm20579	0.0792859	0.0792859	1	0.0762312
Gm20743	0.0792859	0.0792859	1	0.0762312
Gm21221	0.0792859	0.0792859	1	0.0762312
Gm4345	0.0792859	0.0792859	1	0.0762312
Gm4719	0.0792859	0.0792859	1	0.0762312
Gm4981	0.0792859	0.0792859	1	0.0762312
Gm5082	0.0792859	0.0792859	1	0.0762312
Gm5086	0.0792859	0.0792859	1	0.0762312
Gm5535	0.0792859	0.0792859	1	0.0762312
Gm5538	0.0792859	0.0792859	1	0.0762312
Gm5635	0.0792859	0.0792859	1	0.0762312
Gm5938	0.0792859	0.0792859	1	0.0762312
Gm595	0.0792859	0.0792859	1	0.0762312
Gm6994	0.0792859	0.0792859	1	0.0762312
Gm7168	0.0792859	0.0792859	1	0.0762312
Gm7257	0.0792859	0.0792859	1	0.0762312
Gm765	0.0792859	0.0792859	1	0.0762312
Gm826	0.0792859	0.0792859	1	0.0762312
Gm8300	0.0792859	0.0792859	1	0.0762312
Gm8765	0.0792859	0.0792859	1	0.0762312
Gm8787	0.0792859	0.0792859	1	0.0762312
Gm9054	0.0792859	0.0792859	1	0.0762312
Gngt1	0.0792859	0.0792859	1	0.0762312
Gp1ba	0.0792859	0.0792859	1	0.0762312
Gpr12	0.0792859	0.0792859	1	0.0762312
Gpr21	0.0792859	0.0792859	1	0.0762312
Gria1	0.0792859	0.0792859	1	0.0762312
Grin3a	0.0792859	0.0792859	1	0.0762312
Gucy2g	0.0792859	0.0792859	1	0.0762312
Gys2	0.0792859	0.0792859	1	0.0762312
H2-M10.1	0.0792859	0.0792859	1	0.0762312
Hcrtr1	0.0792859	0.0792859	1	0.0762312
Hes2	0.0792859	0.0792859	1	0.0762312
Hist1h2bg	0.0792859	0.0792859	1	0.0762312
Hoxa7	0.0792859	0.0792859	1	0.0762312
Hoxd13	0.0792859	0.0792859	1	0.0762312
Hsd17b6	0.0792859	0.0792859	1	0.0762312
Igfals	0.0792859	0.0792859	1	0.0762312
Igsf1	0.0792859	0.0792859	1	0.0762312
Il22	0.0792859	0.0792859	1	0.0762312
Inca1	0.0792859	0.0792859	1	0.0762312
Itgad	0.0792859	0.0792859	1	0.0762312
Itgb2l	0.0792859	0.0792859	1	0.0762312
Kcng3	0.0792859	0.0792859	1	0.0762312
Kcnj1	0.0792859	0.0792859	1	0.0762312
Kcnj12	0.0792859	0.0792859	1	0.0762312
Kcnj13	0.0792859	0.0792859	1	0.0762312
Kcnj4	0.0792859	0.0792859	1	0.0762312
Kcnj9	0.0792859	0.0792859	1	0.0762312
Kcnk18	0.0792859	0.0792859	1	0.0762312
Kcnmb2	0.0792859	0.0792859	1	0.0762312
Kcnv2	0.0792859	0.0792859	1	0.0762312
Kif6	0.0792859	0.0792859	1	0.0762312
Klhl14	0.0792859	0.0792859	1	0.0762312
Klhl38	0.0792859	0.0792859	1	0.0762312
Krt23	0.0792859	0.0792859	1	0.0762312
Krt5	0.0792859	0.0792859	1	0.0762312
Krt72	0.0792859	0.0792859	1	0.0762312
Krt73	0.0792859	0.0792859	1	0.0762312
Krtap3-2	0.0792859	0.0792859	1	0.0762312
Lelp1	0.0792859	0.0792859	1	0.0762312
Lhx8	0.0792859	0.0792859	1	0.0762312
Lingo3	0.0792859	0.0792859	1	0.0762312
LOC100504608	0.0792859	0.0792859	1	0.0762312
Lpo	0.0792859	0.0792859	1	0.0762312
Lrrc52	0.0792859	0.0792859	1	0.0762312
Lrrc66	0.0792859	0.0792859	1	0.0762312
Lrrc7	0.0792859	0.0792859	1	0.0762312
Lrriq3	0.0792859	0.0792859	1	0.0762312
Lrrtm4	0.0792859	0.0792859	1	0.0762312
Ltk	0.0792859	0.0792859	1	0.0762312
Ly6g6e	0.0792859	0.0792859	1	0.0762312
Lyzl4	0.0792859	0.0792859	1	0.0762312
M1ap	0.0792859	0.0792859	1	0.0762312
Madcam1	0.0792859	0.0792859	1	0.0762312
Marveld3	0.0792859	0.0792859	1	0.0762312
Masp1	0.0792859	0.0792859	1	0.0762312
Matn3	0.0792859	0.0792859	1	0.0762312
Mc5r	0.0792859	0.0792859	1	0.0762312
Mesp1	0.0792859	0.0792859	1	0.0762312
Mfsd7c	0.0792859	0.0792859	1	0.0762312
Mia2	0.0792859	0.0792859	1	0.0762312
Miat	0.0792859	0.0792859	1	0.0762312
Mir1894	0.0792859	0.0792859	1	0.0762312
Mir1945	0.0792859	0.0792859	1	0.0762312
[truncated: 15,545 more rows]

## Sheet: Cluster 3
CLUSTER 3
GENEID	mean non cluster	mean cluster	fold change	pvalue
Fth1	15.0723	89.4233	5.93295	0
Ftl1	13.774	70.2016	5.09666	0
Kcnq1ot1	86.9634	13.7611	0.15824	3.78326e-23
Beta-s	42.9433	0.496413	0.0115597	2.0093e-19
Gm17821	47.878	7.47991	0.156228	1.94805e-13
Mir5109	39.3519	4.58975	0.116634	8.37113e-13
Hmox1	1.42116	13.3136	9.3681	4.15312e-10
A630089N07Rik	30.3654	4.73601	0.155967	2.53048e-09
Pf4	2.40195	15.2348	6.34268	6.11124e-09
Ppbp	1.22041	10.8069	8.8552	7.31425e-08
Ccl6	5.34283	19.8884	3.72245	9.30732e-07
Ctsb	4.04704	16.6931	4.12475	1.30984e-06
Wdr92	30.2082	8.47695	0.280618	1.70213e-06
Cxcl3	1.72366	10.6622	6.18578	2.06803e-06
Lars2	13.5905	1.60613	0.11818	1.81084e-05
S100a9	13.4849	1.78077	0.132057	1.99826e-05
Ccl2	5.65125	17.8198	3.15325	2.65348e-05
Grk4	15.1903	2.72943	0.179683	3.2942e-05
Vmn2r55	16.711	3.09386	0.185139	5.11296e-05
Lyz1	5.0124	15.1283	3.01818	7.04807e-05
Prdx1	1.46137	7.52014	5.14597	0.000141994
Psap	3.74	12.2886	3.28574	0.000143917
Arg1	4.28285	13.0292	3.04217	0.000152593
Cstb	1.88779	8.95488	4.74357	0.000155454
S100a8	14.3282	3.00776	0.209919	0.000361592
Ccl9	2.13122	8.3123	3.90026	0.000373763
Thbs1	4.26875	12.403	2.90553	0.000497534
Lgals3	1.85642	7.82687	4.2161	0.000682965
Sparc	6.698	0.64177	0.0958152	0.00123037
Slpi	0.853159	4.82676	5.65751	0.00186244
Fabp4	5.56632	0.531608	0.0955043	0.00381819
Ccl7	2.02477	6.84337	3.37983	0.00483235
C1qc	1.07079	4.08942	3.81906	0.00486061
C1qb	1.56153	5.14651	3.29581	0.00538292
Cybb	0.771681	3.34312	4.33225	0.00803142
F13a1	1.24802	4.70875	3.77299	0.00905953
Plin2	1.30531	4.13475	3.16763	0.0108281
C1qa	0.868133	3.37391	3.88639	0.0119363
Apoe	2.48228	6.31164	2.54268	0.0136841
Ctsd	3.12177	7.38355	2.36518	0.0147345
Clec4n	1.45732	4.64488	3.18728	0.0166263
Cox6a2	4.08985	0.646396	0.158049	0.0167273
Mpeg1	0.97559	3.11628	3.19425	0.0175193
Fcer1g	2.67028	6.73732	2.52308	0.0194928
Lgmn	1.01549	3.2151	3.16604	0.0199434
A130077B15Rik	5.69644	1.03917	0.182425	0.0224592
Sh3bgrl3	2.76334	6.24765	2.2609	0.0229255
Gm10845	5.66117	1.54382	0.272703	0.0231434
Il1b	8.84233	3.65191	0.413003	0.0236728
Zfp71-rs1	3.73995	0.722806	0.193266	0.0237386
Actc1	3.6648	0.853412	0.232867	0.025592
Nppa	3.6312	0.469332	0.12925	0.0264668
Dab2	1.68525	4.8508	2.87838	0.028669
Tnnt2	5.40762	1.1493	0.212532	0.0286908
Grn	1.69087	4.2843	2.53378	0.0290201
Cd68	0.657138	2.00453	3.0504	0.0291271
Igfbp7	3.46269	0.425387	0.122849	0.0313266
Cd53	2.32824	5.58553	2.39904	0.0314949
Mrc1	0.682887	2.00964	2.94286	0.0320839
Col4a1	3.42712	0.431604	0.125938	0.0324613
Malat1	22.8798	14.1947	0.620404	0.0325924
Mb	5.25213	1.09093	0.207712	0.0327065
Dcn	3.36223	0.412732	0.122755	0.0346383
Prg4	3.32529	0.459106	0.138065	0.0359423
Clu	3.24319	0.453255	0.139756	0.0390189
Xirp2	3.21746	0.860297	0.267384	0.0400362
Il1rn	1.85251	4.60591	2.4863	0.040303
Pkm	5.97105	10.6122	1.77727	0.0413715
Hilpda	0.765935	2.09303	2.73265	0.0426395
Ly6a	3.15381	0.489822	0.155311	0.0426682
Mmp12	0.325817	1.04979	3.22201	0.0428378
Capg	1.30628	3.45441	2.64445	0.0437078
Gns	0.784171	2.55907	3.26341	0.0451623
Lilrb4	1.91475	4.19755	2.19222	0.0452647
Sqstm1	1.35002	3.91176	2.89755	0.0482319
Clec4d	1.35067	3.12321	2.31235	0.0483003
Lcn2	3.02037	0.734486	0.243177	0.0487616
Ms4a6d	0.813318	2.69008	3.30754	0.0493445
Tpm1	4.74135	1.20726	0.254625	0.0500668
Cd14	3.99227	7.98283	1.99957	0.050625
Txn1	1.99128	4.55779	2.28887	0.0518429
Fn1	4.7361	8.97718	1.89548	0.0521607
Hspb1	2.93709	0.619432	0.2109	0.0529976
Cd163	0.367546	1.14889	3.12584	0.0530616
Rgs1	0.368261	1.60588	4.36071	0.0532438
Col3a1	2.92105	0.453553	0.15527	0.0538548
Myl2	4.57899	1.58563	0.346283	0.0572309
Ccl17	0.385458	1.0471	2.71651	0.0576891
Sdcbp	1.43857	3.86637	2.68765	0.0581497
Mafb	0.875035	2.72685	3.11627	0.0587955
Cd63	2.06758	4.26712	2.06382	0.058927
Msr1	0.881869	2.41366	2.73699	0.0598908
Atp6v1a	0.882181	2.54707	2.88724	0.059941
Il1r2	2.7838	0.869062	0.312185	0.0617804
Lyz2	0.9029	2.13134	2.36055	0.0633209
Itgam	2.11393	4.27995	2.02464	0.0634867
Timp1	2.75546	0.450391	0.163454	0.0635571
Synj2bp	2.73651	0.87807	0.320872	0.0647732
Slc11a1	0.91568	2.08041	2.27198	0.0654486
Serpine1	2.72383	0.853793	0.313453	0.0655998
Npc1	0.434504	1.03019	2.37096	0.0710276
Gsn	4.29045	1.14775	0.267514	0.0724316
Ccl3	1.56707	3.57743	2.28288	0.0743158
Gm10785	4.25488	1.10414	0.2595	0.074551
Csf1r	0.969939	2.37447	2.44806	0.0748399
Pgd	0.973959	2.11242	2.1689	0.0755583
Esd	0.975024	2.86571	2.93911	0.075749
Srgn	12.3169	17.0807	1.38677	0.07576
Cfl1	7.44636	11.7728	1.58101	0.0760387
Basp1	2.23289	4.52556	2.02677	0.0760676
Lamp1	2.2374	4.72474	2.11171	0.0765691
Hk3	0.454492	1.22476	2.69479	0.0767233
Cbr2	0.457428	1.07964	2.36023	0.0775717
Gclm	0.465495	1.39766	3.00254	0.079918
Calm1	4.41833	7.40155	1.67519	0.0799484
Ctss	1.61054	3.79896	2.35881	0.0802479
Cryab	4.15491	1.3041	0.313869	0.0808241
Mpp1	0.470226	1.3305	2.82948	0.0813042
Col4a2	2.50583	0.457053	0.182396	0.0815841
Anxa5	1.01214	2.34013	2.31207	0.0825302
Ttn	4.11103	1.16301	0.2829	0.0837324
Lcp1	3.73127	6.27136	1.68076	0.0845351
Gapdh	3.73167	6.13761	1.64474	0.0845712
Anxa4	0.481997	1.00545	2.086	0.0847855
Rhox8	2.45052	0.305298	0.124585	0.0862246
Ap1b1	0.489699	1.00877	2.05999	0.0870871
Serpinh1	2.43724	0.427886	0.175562	0.087378
Fcgr3	1.66794	3.77209	2.26152	0.0884264
Mgp	2.41766	0.344657	0.142558	0.089106
Ccr5	0.49984	1.02367	2.048	0.0901462
Cyba	1.68637	3.62897	2.15194	0.0911345
Rbpj	1.06156	2.04461	1.92605	0.0919479
Mfsd1	0.50938	1.45794	2.86218	0.0930524
Ctsl	1.70287	3.70848	2.17779	0.0935908
F830016B08Rik	2.36316	0.668673	0.282957	0.0940982
Actb	28.4437	35.1858	1.23703	0.0958001
Adam8	1.08905	2.81442	2.58428	0.0973708
Akr1a1	1.09811	2.71412	2.47162	0.099185
Slc7a11	0.531948	1.92072	3.61073	0.100033
Hal	0.542197	1.10077	2.0302	0.10325
Ch25h	0.547473	1.20027	2.19239	0.104917
Mmp9	2.24615	0.456452	0.203215	0.105782
Slc48a1	0.55157	1.31868	2.39077	0.106216
Tns3	0.560109	1.04752	1.87022	0.108938
Osbpl8	0.5606	1.13251	2.02018	0.109095
Csf2ra	1.15288	2.29305	1.98898	0.110439
Mmp8	0.569984	1.01458	1.78002	0.112109
Tyrobp	2.52566	4.48749	1.77676	0.112235
Ctsc	1.16169	2.6136	2.24984	0.112292
Alox5ap	1.82319	3.01875	1.65575	0.112433
Fyb	0.571544	1.02043	1.7854	0.112613
Fcgr2b	1.16343	2.00381	1.72232	0.112661
Efhd2	1.82823	3.50153	1.91525	0.113257
Ucp2	2.53444	4.28285	1.68986	0.11343
Pid1	0.577393	1.11268	1.92708	0.114504
Lipa	0.579094	1.10857	1.91432	0.115056
Tnni3	2.15482	0.628409	0.29163	0.1159
Fermt3	0.58565	1.02188	1.74487	0.117188
Ctsz	1.18563	2.55211	2.15253	0.117392
Slc43a2	0.591855	1.22897	2.07647	0.119216
Mif	1.8676	3.21119	1.71942	0.11978
Hexb	0.593969	1.32976	2.23877	0.119909
Tcirg1	0.597596	1.20328	2.01353	0.121099
Bax	0.598342	1.23881	2.07041	0.121345
Maf	0.603416	1.25893	2.08633	0.123017
Myl3	2.08836	0.556266	0.266365	0.123867
Laptm5	2.61158	4.21081	1.61236	0.124177
Pfn1	5.71401	8.90756	1.5589	0.124592
Ppt1	1.90775	3.23358	1.69497	0.126593
Rab1	1.22841	2.07931	1.69268	0.12671
Bgn	2.05275	0.362026	0.176361	0.128357
Gusb	0.619519	1.43644	2.31863	0.128359
Unc93b1	0.620445	1.0566	1.70297	0.128667
F10	0.621157	1.02466	1.64961	0.128905
Ctsh	0.623269	1.23408	1.98001	0.12961
Rad23b	0.625354	1.02134	1.63322	0.130307
Snx1	0.627759	1.01654	1.61932	0.131112
Tbca	0.629802	1.00102	1.58943	0.131798
Atp6ap2	0.63205	1.53788	2.43316	0.132552
Dusp1	3.42593	5.23547	1.52819	0.1327
Atf3	0.632964	1.32249	2.08937	0.132859
Myh6	1.99868	0.482891	0.241605	0.135491
Bst1	0.640966	1.2087	1.88574	0.135555
Brk1	0.641774	1.02033	1.58986	0.135828
Ifi27l2a	0.643047	1.01715	1.58176	0.136258
Naa50	0.644339	1.007	1.56284	0.136695
Ccl12	0.645038	1.55543	2.41138	0.136931
Hexa	0.645326	1.06195	1.64561	0.137029
Ly6e	3.47618	1.15035	0.330924	0.138385
App	1.97531	3.5206	1.7823	0.138417
Bnip3	0.651689	1.11315	1.7081	0.139186
Atp6v1e1	0.654373	1.00361	1.5337	0.140098
Slc3a2	1.29551	2.42783	1.87403	0.141833
Klf6	2.73392	4.12507	1.50885	0.142136
Tlr13	0.661338	1.09324	1.65308	0.142471
Snx5	0.66257	1.22277	1.8455	0.142892
Pomp	0.664172	1.10752	1.66751	0.14344
Sptbn1	1.93759	0.466594	0.240811	0.144027
Tpm3	2.74829	4.02991	1.46633	0.144317
Snx3	1.30745	2.04713	1.56575	0.144584
Eef1a1	6.74908	9.11898	1.35114	0.144893
Gm5483	0.668549	1.1159	1.66914	0.144938
Snx2	0.669263	1.19828	1.79045	0.145182
Tm4sf1	1.923	0.436136	0.226799	0.146144
Wbp2	0.672602	1.04719	1.55692	0.146328
C3ar1	0.676164	1.73135	2.56055	0.147551
Nfkbid	1.91178	0.862208	0.450999	0.147795
Wfdc17	1.32267	2.57354	1.94571	0.148118
Atp6v0d1	0.678267	1.48911	2.19546	0.148275
Psma6	0.679199	1.03411	1.52255	0.148596
Col1a2	1.90119	0.360672	0.189708	0.149367
Tgfbi	2.78814	4.63241	1.66147	0.150437
Trf	0.687885	1.26773	1.84294	0.151593
Rnh1	0.687912	1.26577	1.84002	0.151602
Cndp2	0.68806	1.57394	2.2875	0.151653
Nckap1l	0.689179	1.05285	1.52769	0.15204
Ier3	5.17588	7.23808	1.39843	0.152295
Ifi30	0.69049	1.04326	1.51089	0.152494
S100a4	1.3416	2.37584	1.7709	0.15255
Litaf	1.34198	2.07445	1.54581	0.15264
Stab1	0.692275	1.65587	2.39192	0.153112
Cd38	0.692849	1.21295	1.75067	0.153311
Gnas	3.3412	1.97725	0.591779	0.153613
Abca1	0.69493	1.18922	1.71129	0.154032
Des	1.87031	0.528079	0.282348	0.154052
Api5	0.695224	1.00348	1.4434	0.154135
Cd9	1.34843	2.84234	2.1079	0.154158
Stx7	0.697797	1.27644	1.82924	0.155027
Clptm1	0.697863	1.0319	1.47866	0.15505
Gstm1	0.698777	1.50214	2.14966	0.155368
Sh3bgrl	0.70242	1.07121	1.52503	0.156634
Creg1	0.705134	1.64227	2.32902	0.157579
2900097C17Rik	0.711323	1.01491	1.4268	0.159738
Cpd	0.711774	1.01003	1.41904	0.159896
Fstl1	1.82688	0.405974	0.222222	0.160892
Lgals1	2.09774	3.94027	1.87834	0.160897
Pgk1	2.10312	3.54725	1.68666	0.161914
Lcp2	0.722057	1.15881	1.60487	0.163495
Cfp	0.723754	1.07667	1.48762	0.164091
Mt2	4.58489	2.67115	0.582598	0.164193
Il10rb	0.72509	1.33392	1.83966	0.164559
Celf1	0.726118	1.25117	1.7231	0.164921
Pla2g7	0.726581	1.5866	2.18365	0.165083
Psma2	0.728433	1.15355	1.5836	0.165734
Zeb2	0.728801	1.21029	1.66066	0.165863
Dhrs3	0.728999	1.05037	1.44084	0.165933
Plek	1.39951	2.32176	1.65898	0.166361
Fos	6.97488	9.21601	1.32131	0.16686
Atox1	0.734419	1.16672	1.58863	0.167841
Tgm2	1.78445	0.879957	0.493125	0.167867
C5ar1	1.41346	2.88829	2.04342	0.169741
Tpt1	8.71268	11.8469	1.35974	0.169905
Sgpl1	0.741757	1.12682	1.51912	0.17043
Txnrd1	0.747193	1.34254	1.79678	0.172352
Atp6v0e	0.748246	1.16471	1.55658	0.172725
Atp6v1f	0.749745	1.39927	1.86632	0.173256
Pilra	0.755289	1.02425	1.3561	0.175222
Cers2	0.757009	1.04325	1.37812	0.175832
Gpsm3	0.757269	1.00662	1.32928	0.175924
Cdc42	2.95442	4.25268	1.43943	0.177092
Anxa1	0.760861	1.06903	1.40503	0.177201
Rps11	2.95609	4.06035	1.37355	0.177367
Apbb1ip	0.762553	1.2332	1.61719	0.177802
Rap1b	1.44758	2.53091	1.74837	0.178091
Spp1	4.57107	6.27442	1.37264	0.178092
Rpl10	4.5741	6.2989	1.37708	0.178489
Cct3	0.764955	1.03587	1.35416	0.178657
Retnlg	1.72128	0.370504	0.215248	0.178815
Tpi1	1.45226	2.20571	1.51882	0.179245
Chmp4b	0.769968	1.20963	1.57101	0.180443
Coro1c	0.773711	1.324	1.71124	0.181778
Psmd8	0.774297	1.03273	1.33376	0.181987
Emp3	1.4652	2.85426	1.94803	0.182446
Rpl23	3.78942	5.70142	1.50456	0.182826
Actr2	1.46839	2.63848	1.79686	0.183238
Eif3c	0.778791	1.17609	1.51014	0.183592
Cltc	1.47032	2.09745	1.42653	0.183717
Dgkz	0.78156	1.43444	1.83536	0.184583
Glrx	0.784084	1.69258	2.15867	0.185486
Cd300ld	0.784642	1.08268	1.37985	0.185686
Tkt	0.790586	1.06808	1.351	0.187816
Vim	5.47927	7.179	1.31021	0.18788
Lilrb3	0.790776	1.26183	1.59569	0.187883
Tardbp	0.791223	1.09394	1.38259	0.188044
Rbx1	0.792257	1.14939	1.45078	0.188415
Sepp1	0.792744	1.25675	1.58532	0.188589
Etf1	0.796231	1.0157	1.27563	0.189841
Actn1	1.66131	0.609624	0.366953	0.189869
Capza1	0.804481	1.12031	1.39259	0.192807
Wipf1	0.804821	1.15324	1.43291	0.192929
Zmiz1	0.8052	1.14883	1.42677	0.193066
Aldoa	3.05064	4.12204	1.3512	0.193271
Pim1	1.63706	0.917201	0.560273	0.19453
Rpl18	3.05878	4.00922	1.31073	0.194662
Fosb	1.51843	2.78958	1.83715	0.195769
M6pr	0.813037	1.58863	1.95394	0.195889
1110007C09Rik	0.81361	1.49888	1.84226	0.196096
Lyn	0.814303	1.02713	1.26136	0.196346
Bri3	0.81681	1.90436	2.33146	0.19725
Ctsa	0.817439	1.71773	2.10135	0.197477
Psmb3	0.818606	1.28528	1.57008	0.197899
Pgam1	2.28709	3.75466	1.64168	0.197999
Sec61b	0.819206	1.27695	1.55877	0.198115
Cct8	0.819389	1.10373	1.34702	0.198181
Tomm20	0.820813	1.26305	1.53878	0.198696
Ninj1	0.821658	1.80598	2.19797	0.199001
Tmsb4x	15.2671	18.5508	1.21508	0.199666
Pbrm1	0.823515	1.16912	1.41967	0.199672
Ap2s1	0.823798	1.31787	1.59975	0.199774
Ndufb6	0.828143	1.07515	1.29826	0.201345
Fabp5	0.829154	1.45178	1.75092	0.201711
H3f3a	2.30543	3.31467	1.43777	0.201723
Irf2bp2	0.832108	1.14151	1.37183	0.20278
Txnip	2.97479	1.31486	0.442	0.202907
Vapa	0.833937	1.0676	1.28019	0.203443
Fam120a	0.835599	1.02905	1.23152	0.204045
Magt1	0.835844	1.10538	1.32247	0.204134
Cxcl2	8.20133	10.8216	1.31949	0.20447
Trem1	1.58666	0.832921	0.524953	0.204588
Cxcl12	1.58164	0.384043	0.242813	0.205617
Gabarap	3.12341	4.09984	1.31262	0.205836
Slfn9	1.58044	0.453973	0.287244	0.205863
N4bp1	0.840692	1.19416	1.42045	0.205891
Glul	0.842055	1.05315	1.25069	0.206385
Ncf2	0.842653	1.07467	1.27534	0.206602
Iqgap1	2.32955	3.382	1.45178	0.206653
Rpl22	1.56702	2.23277	1.42485	0.208131
Reep5	0.848406	1.22028	1.43832	0.208691
Mtdh	0.850189	1.06792	1.2561	0.209338
Cox8a	1.57308	2.14141	1.36129	0.209685
Dad1	0.852071	1.03804	1.21826	0.210022
Chmp2a	0.854952	1.05738	1.23678	0.21107
Emb	0.855226	1.23588	1.4451	0.211169
Dync1i2	0.856125	1.3908	1.62453	0.211496
Zfand5	0.857672	1.28639	1.49986	0.212059
Col1a1	1.54585	0.374136	0.242027	0.213112
Cav1	1.54491	0.382555	0.247622	0.213311
Tnfrsf1a	0.861184	1.09425	1.27063	0.213337
Rpl12	3.17331	4.47546	1.41034	0.214604
Lrg1	1.53768	0.401747	0.261269	0.21486
Cmah	1.5328	0.634609	0.414019	0.215911
Psmb1	0.872947	1.37476	1.57485	0.217623
Drap1	0.875171	1.12919	1.29025	0.218434
Msrb1	1.60983	2.56328	1.59226	0.219163
Atp6v1g1	0.879254	1.3892	1.57998	0.219923
Ndufa4	1.51434	0.754764	0.498412	0.219934
Npc2	0.881036	1.77684	2.01676	0.220574
Psma3	0.881681	1.03912	1.17857	0.220809
Ptbp1	0.882452	1.00373	1.13743	0.221091
Psmb4	0.884172	1.44733	1.63693	0.221719
Ecm1	0.886448	1.83022	2.06466	0.22255
Ubl5	0.887314	1.15435	1.30095	0.222867
Epn1	0.887957	1.15129	1.29656	0.223101
Rpl38	3.22302	4.07474	1.26426	0.223454
Dstn	0.890696	1.53703	1.72565	0.224102
Pdcd6ip	0.891332	1.18301	1.32724	0.224335
Cyfip1	0.892174	1.78187	1.99723	0.224643
Grb2	0.895126	1.26561	1.41389	0.225722
Gm7609	1.4845	0.542534	0.365467	0.226598
Eif4b	0.897569	1.0887	1.21294	0.226616
Rac1	1.64134	2.08009	1.26732	0.227355
Nap1l1	0.899883	1.01672	1.12983	0.227462
Actr3	1.64258	2.43795	1.48422	0.22768
Prdx5	1.6441	2.10551	1.28065	0.228076
S100a10	1.6442	2.71153	1.64915	0.228102
Uqcrh	0.904252	1.00969	1.1166	0.229062
Gpi1	1.65024	2.51824	1.52598	0.22968
Psmd1	0.907259	1.08777	1.19896	0.230162
Mxd1	1.46761	0.646581	0.440566	0.230456
Ppia	1.65486	2.8825	1.74183	0.230889
Capza2	0.910335	1.60988	1.76845	0.231289
Aprt	0.910395	1.82821	2.00815	0.231311
Id2	0.910644	1.14783	1.26046	0.231402
Sumo2	0.911905	1.01988	1.1184	0.231864
Plaur	0.912499	1.13723	1.24628	0.232082
Nsa2	0.91291	1.2208	1.33726	0.232233
Sod2	0.914194	1.75163	1.91603	0.232703
Cox17	0.917169	1.27094	1.38572	0.233793
Slc25a5	1.66625	2.43829	1.46334	0.233873
Rps29	3.28099	4.91676	1.49856	0.233907
Prkcd	0.918734	1.32425	1.44138	0.234367
Mcl1	4.12701	5.07922	1.23073	0.234966
Rps10	2.46608	3.29795	1.33732	0.235166
Mapkapk2	0.922004	1.23491	1.33937	0.235566
Itgb2	1.67273	2.70497	1.61709	0.235575
Tubb6	0.922485	1.20104	1.30196	0.235742
Klf2	1.44048	0.955716	0.663469	0.236795
Rab2a	0.92774	1.0815	1.16573	0.23767
Rnasek	0.928585	1.16932	1.25925	0.23798
Ski	0.930049	1.05933	1.13901	0.238517
Tomm6	0.930774	1.12998	1.21402	0.238783
Prelid1	0.932978	1.3292	1.42468	0.239592
Cotl1	1.69351	2.68791	1.58718	0.241043
Ifitm1	1.42193	0.760418	0.534778	0.24123
Ube2l3	0.93832	1.49398	1.59218	0.241553
Eif4h	0.938321	1.23089	1.3118	0.241553
Btg2	3.97254	2.03786	0.512987	0.242105
Rps9	5.03018	6.3797	1.26828	0.242176
Pot1b	1.41746	0.49245	0.347418	0.242311
Atp6ap1	0.941823	1.57773	1.67518	0.242839
2019-09-15	0.942844	1.3023	1.38124	0.243214
Tcf4	1.41113	0.634911	0.44993	0.243849
Ms4a6c	0.945229	1.37657	1.45633	0.24409
Csrp3	1.40689	0.640812	0.455482	0.244887
Epas1	1.40648	0.343157	0.243983	0.244988
Tma7	0.947693	1.29295	1.36431	0.244995
Atp6v1b2	0.948429	1.9021	2.00553	0.245266
B2m	4.19114	5.57906	1.33115	0.245357
Atp5j2	0.950214	1.01836	1.07172	0.245921
P4hb	1.71383	2.2066	1.28752	0.246409
Pdia3	0.95387	1.02808	1.07779	0.247265
Baz1a	0.954145	1.15128	1.20661	0.247366
B4galt1	0.954148	1.03357	1.08324	0.247367
Ywhah	0.954553	1.23312	1.29183	0.247516
6820431F20Rik	1.39166	0.740668	0.53222	0.248645
Rps27l	0.958525	1.28894	1.34471	0.248976
4632428N05Rik	0.962029	1.168	1.2141	0.250264
Ptgfrn	1.38503	0.433602	0.313062	0.250298
Nme1	0.963994	1.04671	1.08581	0.250986
Eng	1.38047	0.443341	0.321152	0.251442
Tm9sf3	0.965847	1.12137	1.16103	0.251667
H2-Eb1	1.37713	0.582564	0.423027	0.252284
Timp3	1.37707	0.361926	0.262823	0.2523
Fam129b	0.968092	1.29037	1.3329	0.252493
Arpc5	1.73707	2.64524	1.52282	0.25257
Ctgf	1.37581	0.350798	0.254975	0.252617
Nedd4	1.37553	0.430145	0.312712	0.252688
Fbln2	1.37495	0.330125	0.240099	0.252835
Lamp2	0.969103	1.30814	1.34984	0.252865
Hdgf	0.972661	1.34214	1.37987	0.254173
Jhdm1d	0.974609	1.17058	1.20107	0.254889
Ehd4	0.979439	1.25901	1.28544	0.256666
Ehd1	0.981482	1.17493	1.1971	0.257417
Clta	0.981513	1.64756	1.67859	0.257428
Hcls1	0.982865	1.21385	1.23502	0.257926
Sdc4	0.98317	1.55351	1.58011	0.258038
Slc25a4	2.64717	1.08163	0.4086	0.258375
Sec61g	0.984554	1.23294	1.25228	0.258547
Ppp2ca	0.985798	1.30931	1.32817	0.259005
Ctla2a	1.34922	0.479722	0.355555	0.259425
Bcl2l1	0.988649	1.1319	1.1449	0.260053
H2-Aa	1.34603	0.726652	0.539848	0.260254
Shfm1	0.990793	1.52489	1.53906	0.260842
Hsp90b1	2.58641	3.05365	1.18065	0.261012
Wdr26	0.992637	1.01252	1.02003	0.261521
Hnrnpk	0.993185	1.12175	1.12945	0.261722
Bnip3l	0.993265	1.754	1.7659	0.261752
Coro1a	1.77269	2.1095	1.19	0.262057
Marcks	1.77279	2.40523	1.35674	0.262083
Serf2	1.7735	2.43224	1.37144	0.262271
Brd2	0.995523	1.36627	1.37241	0.262582
Nras	0.996455	1.19202	1.19626	0.262925
Ap2m1	0.996845	1.32605	1.33025	0.263069
Mmp1b	0.305298	0.448941	1.4705	0.263093
Olfr309	0.305298	0.365307	1.19656	0.263093
Fn3k	0.305298	0.345307	1.13105	0.263093
Glrp1	0.305298	0.345307	1.13105	0.263093
Lamb3	0.305298	0.341209	1.11763	0.263093
2700069I18Rik	0.305298	0.337632	1.10591	0.263093
Fam83d	0.305298	0.333868	1.09358	0.263093
Faim2	0.305298	0.331754	1.08665	0.263093
Gm20324	0.305298	0.330791	1.0835	0.263093
Lrfn1	0.305298	0.330241	1.0817	0.263093
Gstp2	0.305298	0.327318	1.07212	0.263093
Pax8	0.305298	0.327318	1.07212	0.263093
Dcstamp	0.305298	0.325259	1.06538	0.263093
Dppa1	0.305298	0.325102	1.06487	0.263093
Hcrtr2	0.305298	0.325102	1.06487	0.263093
Tom1l1	0.305298	0.325102	1.06487	0.263093
Foxo6	0.305298	0.324295	1.06222	0.263093
Kank4	0.305298	0.324295	1.06222	0.263093
4933417E11Rik	0.305298	0.317746	1.04077	0.263093
Ptchd2	0.305298	0.317746	1.04077	0.263093
Doc2a	0.305298	0.317275	1.03923	0.263093
Itih2	0.305298	0.317183	1.03893	0.263093
Snx22	0.305298	0.317183	1.03893	0.263093
Nkiras2	0.305298	0.317123	1.03873	0.263093
Fpr-rs6	0.305298	0.317041	1.03846	0.263093
Pdzk1	0.305298	0.317041	1.03846	0.263093
Prl5a1	0.305298	0.317041	1.03846	0.263093
Rad9b	0.305298	0.316726	1.03743	0.263093
5730416F02Rik	0.305298	0.31609	1.03535	0.263093
Gm11944	0.305298	0.31609	1.03535	0.263093
St14	0.305298	0.31609	1.03535	0.263093
Rab39	0.305298	0.314498	1.03013	0.263093
Atp4b	0.305298	0.314211	1.02919	0.263093
Slco6d1	0.305298	0.314211	1.02919	0.263093
Zfp534	0.305298	0.31388	1.02811	0.263093
Hoxd12	0.305298	0.313816	1.0279	0.263093
Alox15	0.305298	0.311952	1.02179	0.263093
D630023F18Rik	0.305298	0.311952	1.02179	0.263093
Gip	0.305298	0.311952	1.02179	0.263093
Gm1527	0.305298	0.311952	1.02179	0.263093
Gm6878	0.305298	0.311952	1.02179	0.263093
Ttc21a	0.305298	0.311952	1.02179	0.263093
Olfr1186	0.305298	0.311744	1.02111	0.263093
Ppp1r2-ps3	0.305298	0.311744	1.02111	0.263093
1700094J05Rik	0.305298	0.311012	1.01872	0.263093
2410133F24Rik	0.305298	0.311012	1.01872	0.263093
Hoxa4	0.305298	0.311012	1.01872	0.263093
Sap25	0.305298	0.310698	1.01768	0.263093
Asic3	0.305298	0.310496	1.01702	0.263093
Faah	0.305298	0.310496	1.01702	0.263093
Gm1821	0.305298	0.310496	1.01702	0.263093
Pnmt	0.305298	0.310496	1.01702	0.263093
Rslcan18	0.305298	0.310496	1.01702	0.263093
Slc22a1	0.305298	0.310496	1.01702	0.263093
Slc25a31	0.305298	0.310496	1.01702	0.263093
Mrgprx2	0.305298	0.309291	1.01308	0.263093
Olfr1058	0.305298	0.309291	1.01308	0.263093
Sel1l3	0.305298	0.309291	1.01308	0.263093
Slc18a2	0.305298	0.309291	1.01308	0.263093
Sult1e1	0.305298	0.309291	1.01308	0.263093
0610005C13Rik	0.305298	0.305298	1	0.263093
1300018J18Rik	0.305298	0.305298	1	0.263093
1500015L24Rik	0.305298	0.305298	1	0.263093
1700008F21Rik	0.305298	0.305298	1	0.263093
1700008I05Rik	0.305298	0.305298	1	0.263093
1700018A04Rik	0.305298	0.305298	1	0.263093
1700019L03Rik	0.305298	0.305298	1	0.263093
1700023C21Rik	0.305298	0.305298	1	0.263093
1700025B11Rik	0.305298	0.305298	1	0.263093
1700029M20Rik	0.305298	0.305298	1	0.263093
1700030F18Rik	0.305298	0.305298	1	0.263093
1700030L20Rik	0.305298	0.305298	1	0.263093
1700030N03Rik	0.305298	0.305298	1	0.263093
1700042G15Rik	0.305298	0.305298	1	0.263093
1700085C21Rik	0.305298	0.305298	1	0.263093
1700128A07Rik	0.305298	0.305298	1	0.263093
1810019D21Rik	0.305298	0.305298	1	0.263093
2010300C02Rik	0.305298	0.305298	1	0.263093
2210416O15Rik	0.305298	0.305298	1	0.263093
2300005B03Rik	0.305298	0.305298	1	0.263093
2310005A03Rik	0.305298	0.305298	1	0.263093
2310020H05Rik	0.305298	0.305298	1	0.263093
2310043O21Rik	0.305298	0.305298	1	0.263093
2310057J18Rik	0.305298	0.305298	1	0.263093
2410066E13Rik	0.305298	0.305298	1	0.263093
2410141K09Rik	0.305298	0.305298	1	0.263093
2610100L16Rik	0.305298	0.305298	1	0.263093
2610206C17Rik	0.305298	0.305298	1	0.263093
2810007J24Rik	0.305298	0.305298	1	0.263093
2810011L19Rik	0.305298	0.305298	1	0.263093
2810047C21Rik1	0.305298	0.305298	1	0.263093
3110045C21Rik	0.305298	0.305298	1	0.263093
4921533I20Rik	0.305298	0.305298	1	0.263093
4930401C15Rik	0.305298	0.305298	1	0.263093
4930407I10Rik	0.305298	0.305298	1	0.263093
4930428O21Rik	0.305298	0.305298	1	0.263093
4930432K21Rik	0.305298	0.305298	1	0.263093
4930433B08Rik	0.305298	0.305298	1	0.263093
4930448F12Rik	0.305298	0.305298	1	0.263093
4930449E18Rik	0.305298	0.305298	1	0.263093
4930452N14Rik	0.305298	0.305298	1	0.263093
4930465A12Rik	0.305298	0.305298	1	0.263093
4930469G21Rik	0.305298	0.305298	1	0.263093
4930479D17Rik	0.305298	0.305298	1	0.263093
4930480K15Rik	0.305298	0.305298	1	0.263093
4930500F04Rik	0.305298	0.305298	1	0.263093
4930506C21Rik	0.305298	0.305298	1	0.263093
4930515B02Rik	0.305298	0.305298	1	0.263093
4930519G04Rik	0.305298	0.305298	1	0.263093
4930522O17Rik	0.305298	0.305298	1	0.263093
4930529C04Rik	0.305298	0.305298	1	0.263093
4930529L06Rik	0.305298	0.305298	1	0.263093
4930553E22Rik	0.305298	0.305298	1	0.263093
4930558K02Rik	0.305298	0.305298	1	0.263093
4930565N06Rik	0.305298	0.305298	1	0.263093
4930567J20Rik	0.305298	0.305298	1	0.263093
4930592I03Rik	0.305298	0.305298	1	0.263093
4931408C20Rik	0.305298	0.305298	1	0.263093
4933409G03Rik	0.305298	0.305298	1	0.263093
4933427I22Rik	0.305298	0.305298	1	0.263093
4933428C19Rik	0.305298	0.305298	1	0.263093
4933440M02Rik	0.305298	0.305298	1	0.263093
5730522E02Rik	0.305298	0.305298	1	0.263093
7420426K07Rik	0.305298	0.305298	1	0.263093
8030423J24Rik	0.305298	0.305298	1	0.263093
8030442B05Rik	0.305298	0.305298	1	0.263093
9430007A20Rik	0.305298	0.305298	1	0.263093
9430021M05Rik	0.305298	0.305298	1	0.263093
9430076G02Rik	0.305298	0.305298	1	0.263093
9530053A07Rik	0.305298	0.305298	1	0.263093
A1cf	0.305298	0.305298	1	0.263093
A230001M10Rik	0.305298	0.305298	1	0.263093
A230009B12Rik	0.305298	0.305298	1	0.263093
A330050F15Rik	0.305298	0.305298	1	0.263093
A630023A22Rik	0.305298	0.305298	1	0.263093
A930001A20Rik	0.305298	0.305298	1	0.263093
A930011O12Rik	0.305298	0.305298	1	0.263093
Abhd16b	0.305298	0.305298	1	0.263093
Acox2	0.305298	0.305298	1	0.263093
Acsm5	0.305298	0.305298	1	0.263093
Adam29	0.305298	0.305298	1	0.263093
Adam30	0.305298	0.305298	1	0.263093
Adam39	0.305298	0.305298	1	0.263093
Adamts19	0.305298	0.305298	1	0.263093
Adcy8	0.305298	0.305298	1	0.263093
Adig	0.305298	0.305298	1	0.263093
AF529169	0.305298	0.305298	1	0.263093
Agr2	0.305298	0.305298	1	0.263093
AI646519	0.305298	0.305298	1	0.263093
Aicda	0.305298	0.305298	1	0.263093
Aifm3	0.305298	0.305298	1	0.263093
Akr1b7	0.305298	0.305298	1	0.263093
Akr1c6	0.305298	0.305298	1	0.263093
Alx1	0.305298	0.305298	1	0.263093
Amn	0.305298	0.305298	1	0.263093
Amtn	0.305298	0.305298	1	0.263093
Ano2	0.305298	0.305298	1	0.263093
Apobec4	0.305298	0.305298	1	0.263093
Apoc4	0.305298	0.305298	1	0.263093
Apol8	0.305298	0.305298	1	0.263093
Aqp6	0.305298	0.305298	1	0.263093
Asb18	0.305298	0.305298	1	0.263093
Atoh1	0.305298	0.305298	1	0.263093
Avp	0.305298	0.305298	1	0.263093
B230312C02Rik	0.305298	0.305298	1	0.263093
Barhl2	0.305298	0.305298	1	0.263093
BC061237	0.305298	0.305298	1	0.263093
Bhlha9	0.305298	0.305298	1	0.263093
Bmp10	0.305298	0.305298	1	0.263093
Boll	0.305298	0.305298	1	0.263093
Brsk2	0.305298	0.305298	1	0.263093
C130021I20Rik	0.305298	0.305298	1	0.263093
C130060K24Rik	0.305298	0.305298	1	0.263093
C130071C03Rik	0.305298	0.305298	1	0.263093
C1qtnf4	0.305298	0.305298	1	0.263093
C1rb	0.305298	0.305298	1	0.263093
C330021F23Rik	0.305298	0.305298	1	0.263093
Cacna2d3	0.305298	0.305298	1	0.263093
Calr4	0.305298	0.305298	1	0.263093
Capn3	0.305298	0.305298	1	0.263093
Car10	0.305298	0.305298	1	0.263093
Caskin1	0.305298	0.305298	1	0.263093
Cbln2	0.305298	0.305298	1	0.263093
Ccdc11	0.305298	0.305298	1	0.263093
Ccdc121	0.305298	0.305298	1	0.263093
Ccdc13	0.305298	0.305298	1	0.263093
Ccdc135	0.305298	0.305298	1	0.263093
Ccdc142	0.305298	0.305298	1	0.263093
Ccdc146	0.305298	0.305298	1	0.263093
Ccdc150	0.305298	0.305298	1	0.263093
Ccdc155	0.305298	0.305298	1	0.263093
Ccdc37	0.305298	0.305298	1	0.263093
Ccdc42b	0.305298	0.305298	1	0.263093
Ccdc8	0.305298	0.305298	1	0.263093
Ccdc96	0.305298	0.305298	1	0.263093
Cd300e	0.305298	0.305298	1	0.263093
Cd5l	0.305298	0.305298	1	0.263093
Cdh26	0.305298	0.305298	1	0.263093
Cdkl1	0.305298	0.305298	1	0.263093
Cdsn	0.305298	0.305298	1	0.263093
Chrna10	0.305298	0.305298	1	0.263093
Chrnb2	0.305298	0.305298	1	0.263093
Chrnb3	0.305298	0.305298	1	0.263093
Chst4	0.305298	0.305298	1	0.263093
Cldn10	0.305298	0.305298	1	0.263093
Clnk	0.305298	0.305298	1	0.263093
Clstn3	0.305298	0.305298	1	0.263093
Cml2	0.305298	0.305298	1	0.263093
Cnn1	0.305298	0.305298	1	0.263093
Col10a1	0.305298	0.305298	1	0.263093
Comp	0.305298	0.305298	1	0.263093
Cplx4	0.305298	0.305298	1	0.263093
Crisp1	0.305298	0.305298	1	0.263093
Crisp2	0.305298	0.305298	1	0.263093
Csn2	0.305298	0.305298	1	0.263093
Cyp19a1	0.305298	0.305298	1	0.263093
Cyp21a1	0.305298	0.305298	1	0.263093
D130058E03	0.305298	0.305298	1	0.263093
D17Ertd648e	0.305298	0.305298	1	0.263093
D630039A03Rik	0.305298	0.305298	1	0.263093
Dbh	0.305298	0.305298	1	0.263093
Defa26	0.305298	0.305298	1	0.263093
Defb42	0.305298	0.305298	1	0.263093
Dkk4	0.305298	0.305298	1	0.263093
Dnajc6	0.305298	0.305298	1	0.263093
Dnase1l3	0.305298	0.305298	1	0.263093
Dpcr1	0.305298	0.305298	1	0.263093
Dpp4	0.305298	0.305298	1	0.263093
Drc1	0.305298	0.305298	1	0.263093
Drp2	0.305298	0.305298	1	0.263093
Duox2	0.305298	0.305298	1	0.263093
Duoxa2	0.305298	0.305298	1	0.263093
Dusp15	0.305298	0.305298	1	0.263093
Dyrk4	0.305298	0.305298	1	0.263093
E030013I19Rik	0.305298	0.305298	1	0.263093
E230025N22Rik	0.305298	0.305298	1	0.263093
Echdc3	0.305298	0.305298	1	0.263093
Eddm3b	0.305298	0.305298	1	0.263093
Efcab6	0.305298	0.305298	1	0.263093
Efcab8	0.305298	0.305298	1	0.263093
Epha10	0.305298	0.305298	1	0.263093
Etv2	0.305298	0.305298	1	0.263093
Eya4	0.305298	0.305298	1	0.263093
F2	0.305298	0.305298	1	0.263093
F830002L21Rik	0.305298	0.305298	1	0.263093
Fa2h	0.305298	0.305298	1	0.263093
Fam131c	0.305298	0.305298	1	0.263093
Fam46d	0.305298	0.305298	1	0.263093
Fam47e	0.305298	0.305298	1	0.263093
Fam71f1	0.305298	0.305298	1	0.263093
Fam83b	0.305298	0.305298	1	0.263093
Fam83c	0.305298	0.305298	1	0.263093
Fbll1	0.305298	0.305298	1	0.263093
Fbxo16	0.305298	0.305298	1	0.263093
Fbxo48	0.305298	0.305298	1	0.263093
Fev	0.305298	0.305298	1	0.263093
Fga	0.305298	0.305298	1	0.263093
Fgf21	0.305298	0.305298	1	0.263093
Fgl1	0.305298	0.305298	1	0.263093
Folh1	0.305298	0.305298	1	0.263093
Folr1	0.305298	0.305298	1	0.263093
Frem1	0.305298	0.305298	1	0.263093
Fut2	0.305298	0.305298	1	0.263093
Gabra1	0.305298	0.305298	1	0.263093
Gabrg1	0.305298	0.305298	1	0.263093
Galnt13	0.305298	0.305298	1	0.263093
Galp	0.305298	0.305298	1	0.263093
Galr1	0.305298	0.305298	1	0.263093
Gbp1	0.305298	0.305298	1	0.263093
Gck	0.305298	0.305298	1	0.263093
Gfap	0.305298	0.305298	1	0.263093
Gfral	0.305298	0.305298	1	0.263093
Gm10406	0.305298	0.305298	1	0.263093
Gm10494	0.305298	0.305298	1	0.263093
Gm10767	0.305298	0.305298	1	0.263093
Gm10818	0.305298	0.305298	1	0.263093
Gm11351	0.305298	0.305298	1	0.263093
Gm12522	0.305298	0.305298	1	0.263093
Gm12633	0.305298	0.305298	1	0.263093
Gm12789	0.305298	0.305298	1	0.263093
Gm13084	0.305298	0.305298	1	0.263093
Gm13177	0.305298	0.305298	1	0.263093
Gm13399	0.305298	0.305298	1	0.263093
Gm136	0.305298	0.305298	1	0.263093
Gm14492	0.305298	0.305298	1	0.263093
Gm14496	0.305298	0.305298	1	0.263093
Gm15133	0.305298	0.305298	1	0.263093
Gm15179	0.305298	0.305298	1	0.263093
Gm15612	0.305298	0.305298	1	0.263093
Gm16065	0.305298	0.305298	1	0.263093
Gm16336	0.305298	0.305298	1	0.263093
Gm16551	0.305298	0.305298	1	0.263093
Gm16596	0.305298	0.305298	1	0.263093
Gm17359	0.305298	0.305298	1	0.263093
Gm19277	0.305298	0.305298	1	0.263093
Gm19583	0.305298	0.305298	1	0.263093
Gm20516	0.305298	0.305298	1	0.263093
Gm20579	0.305298	0.305298	1	0.263093
Gm20743	0.305298	0.305298	1	0.263093
Gm21221	0.305298	0.305298	1	0.263093
Gm4345	0.305298	0.305298	1	0.263093
Gm4719	0.305298	0.305298	1	0.263093
Gm4981	0.305298	0.305298	1	0.263093
Gm5082	0.305298	0.305298	1	0.263093
Gm5086	0.305298	0.305298	1	0.263093
Gm5535	0.305298	0.305298	1	0.263093
Gm5538	0.305298	0.305298	1	0.263093
Gm5635	0.305298	0.305298	1	0.263093
Gm5938	0.305298	0.305298	1	0.263093
Gm595	0.305298	0.305298	1	0.263093
Gm6994	0.305298	0.305298	1	0.263093
Gm7168	0.305298	0.305298	1	0.263093
Gm7257	0.305298	0.305298	1	0.263093
Gm765	0.305298	0.305298	1	0.263093
Gm826	0.305298	0.305298	1	0.263093
Gm8300	0.305298	0.305298	1	0.263093
Gm8765	0.305298	0.305298	1	0.263093
Gm8787	0.305298	0.305298	1	0.263093
Gm9054	0.305298	0.305298	1	0.263093
Gngt1	0.305298	0.305298	1	0.263093
Gp1ba	0.305298	0.305298	1	0.263093
Gpr12	0.305298	0.305298	1	0.263093
Gpr21	0.305298	0.305298	1	0.263093
Gria1	0.305298	0.305298	1	0.263093
Grin3a	0.305298	0.305298	1	0.263093
Gucy2g	0.305298	0.305298	1	0.263093
Gys2	0.305298	0.305298	1	0.263093
H2-M10.1	0.305298	0.305298	1	0.263093
Hcrtr1	0.305298	0.305298	1	0.263093
Hes2	0.305298	0.305298	1	0.263093
Hist1h2bg	0.305298	0.305298	1	0.263093
Hoxa7	0.305298	0.305298	1	0.263093
Hoxd13	0.305298	0.305298	1	0.263093
Hsd17b6	0.305298	0.305298	1	0.263093
Igfals	0.305298	0.305298	1	0.263093
Igsf1	0.305298	0.305298	1	0.263093
Il22	0.305298	0.305298	1	0.263093
Inca1	0.305298	0.305298	1	0.263093
Itgad	0.305298	0.305298	1	0.263093
Itgb2l	0.305298	0.305298	1	0.263093
Kcng3	0.305298	0.305298	1	0.263093
Kcnj1	0.305298	0.305298	1	0.263093
Kcnj12	0.305298	0.305298	1	0.263093
Kcnj13	0.305298	0.305298	1	0.263093
Kcnj4	0.305298	0.305298	1	0.263093
Kcnj9	0.305298	0.305298	1	0.263093
Kcnk18	0.305298	0.305298	1	0.263093
Kcnmb2	0.305298	0.305298	1	0.263093
Kcnv2	0.305298	0.305298	1	0.263093
Kif6	0.305298	0.305298	1	0.263093
Klhl14	0.305298	0.305298	1	0.263093
Klhl38	0.305298	0.305298	1	0.263093
Krt23	0.305298	0.305298	1	0.263093
Krt5	0.305298	0.305298	1	0.263093
Krt72	0.305298	0.305298	1	0.263093
Krt73	0.305298	0.305298	1	0.263093
Krtap3-2	0.305298	0.305298	1	0.263093
Lelp1	0.305298	0.305298	1	0.263093
Lhx8	0.305298	0.305298	1	0.263093
Lingo3	0.305298	0.305298	1	0.263093
LOC100504608	0.305298	0.305298	1	0.263093
Lpo	0.305298	0.305298	1	0.263093
Lrrc52	0.305298	0.305298	1	0.263093
Lrrc66	0.305298	0.305298	1	0.263093
Lrrc7	0.305298	0.305298	1	0.263093
Lrriq3	0.305298	0.305298	1	0.263093
Lrrtm4	0.305298	0.305298	1	0.263093
Ltk	0.305298	0.305298	1	0.263093
Ly6g6e	0.305298	0.305298	1	0.263093
Lyzl4	0.305298	0.305298	1	0.263093
M1ap	0.305298	0.305298	1	0.263093
Madcam1	0.305298	0.305298	1	0.263093
Marveld3	0.305298	0.305298	1	0.263093
Masp1	0.305298	0.305298	1	0.263093
Matn3	0.305298	0.305298	1	0.263093
Mc5r	0.305298	0.305298	1	0.263093
Mesp1	0.305298	0.305298	1	0.263093
Mfsd7c	0.305298	0.305298	1	0.263093
Mia2	0.305298	0.305298	1	0.263093
Miat	0.305298	0.305298	1	0.263093
Mir1894	0.305298	0.305298	1	0.263093
Mir1945	0.305298	0.305298	1	0.263093
Mir760	0.305298	0.305298	1	0.263093
Mogat2	0.305298	0.305298	1	0.263093
Mrgpra3	0.305298	0.305298	1	0.263093
Ms4a15	0.305298	0.305298	1	0.263093
Ms4a5	0.305298	0.305298	1	0.263093
Msi1	0.305298	0.305298	1	0.263093
Muc5ac	0.305298	0.305298	1	0.263093
Mucl1	0.305298	0.305298	1	0.263093
Mup4	0.305298	0.305298	1	0.263093
Mup9	0.305298	0.305298	1	0.263093
Mybpc2	0.305298	0.305298	1	0.263093
Mycbpap	0.305298	0.305298	1	0.263093
Naip7	0.305298	0.305298	1	0.263093
Nek11	0.305298	0.305298	1	0.263093
Nkx2-9	0.305298	0.305298	1	0.263093
Nlgn1	0.305298	0.305298	1	0.263093
Nlgn3	0.305298	0.305298	1	0.263093
Nlrp14	0.305298	0.305298	1	0.263093
Nme8	0.305298	0.305298	1	0.263093
Nmu	0.305298	0.305298	1	0.263093
Nmur1	0.305298	0.305298	1	0.263093
Npb	0.305298	0.305298	1	0.263093
Ocln	0.305298	0.305298	1	0.263093
Olfm2	0.305298	0.305298	1	0.263093
Olfr1008	0.305298	0.305298	1	0.263093
Olfr1010	0.305298	0.305298	1	0.263093
Olfr1065	0.305298	0.305298	1	0.263093
Olfr1066	0.305298	0.305298	1	0.263093
Olfr114	0.305298	0.305298	1	0.263093
Olfr1188	0.305298	0.305298	1	0.263093
Olfr1193	0.305298	0.305298	1	0.263093
Olfr1223	0.305298	0.305298	1	0.263093
Olfr1255	0.305298	0.305298	1	0.263093
Olfr1320	0.305298	0.305298	1	0.263093
Olfr1361	0.305298	0.305298	1	0.263093
Olfr1406	0.305298	0.305298	1	0.263093
Olfr1442	0.305298	0.305298	1	0.263093
Olfr1446	0.305298	0.305298	1	0.263093
Olfr1489	0.305298	0.305298	1	0.263093
Olfr1496	0.305298	0.305298	1	0.263093
Olfr154	0.305298	0.305298	1	0.263093
Olfr173	0.305298	0.305298	1	0.263093
Olfr304	0.305298	0.305298	1	0.263093
Olfr319	0.305298	0.305298	1	0.263093
Olfr328	0.305298	0.305298	1	0.263093
Olfr360	0.305298	0.305298	1	0.263093
Olfr39	0.305298	0.305298	1	0.263093
Olfr453	0.305298	0.305298	1	0.263093
Olfr488	0.305298	0.305298	1	0.263093
Olfr510	0.305298	0.305298	1	0.263093
Olfr543	0.305298	0.305298	1	0.263093
Olfr552	0.305298	0.305298	1	0.263093
Olfr57	0.305298	0.305298	1	0.263093
Olfr624	0.305298	0.305298	1	0.263093
Olfr652	0.305298	0.305298	1	0.263093
Olfr656	0.305298	0.305298	1	0.263093
Olfr676	0.305298	0.305298	1	0.263093
Olfr695	0.305298	0.305298	1	0.263093
Olfr702	0.305298	0.305298	1	0.263093
Olfr706	0.305298	0.305298	1	0.263093
Olfr741	0.305298	0.305298	1	0.263093
Olfr782	0.305298	0.305298	1	0.263093
Olfr799	0.305298	0.305298	1	0.263093
Olfr803	0.305298	0.305298	1	0.263093
Olfr836	0.305298	0.305298	1	0.263093
Olfr860	0.305298	0.305298	1	0.263093
Olfr888	0.305298	0.305298	1	0.263093
Olfr889	0.305298	0.305298	1	0.263093
Osbp2	0.305298	0.305298	1	0.263093
Otoa	0.305298	0.305298	1	0.263093
Otof	0.305298	0.305298	1	0.263093
Otog	0.305298	0.305298	1	0.263093
Otop1	0.305298	0.305298	1	0.263093
Otx1	0.305298	0.305298	1	0.263093
Otx2os1	0.305298	0.305298	1	0.263093
Pate4	0.305298	0.305298	1	0.263093
Pde6g	0.305298	0.305298	1	0.263093
Pfn3	0.305298	0.305298	1	0.263093
Pgr	0.305298	0.305298	1	0.263093
Pgr15l	0.305298	0.305298	1	0.263093
Pifo	0.305298	0.305298	1	0.263093
Piwil4	0.305298	0.305298	1	0.263093
Pla2g4d	0.305298	0.305298	1	0.263093
Pld6	0.305298	0.305298	1	0.263093
Plekhb1	0.305298	0.305298	1	0.263093
Pnma1	0.305298	0.305298	1	0.263093
Pou3f3	0.305298	0.305298	1	0.263093
Ppef1	0.305298	0.305298	1	0.263093
Ppp1r42	0.305298	0.305298	1	0.263093
Prdm14	0.305298	0.305298	1	0.263093
Prdm8	0.305298	0.305298	1	0.263093
Prss37	0.305298	0.305298	1	0.263093
Prss44	0.305298	0.305298	1	0.263093
Ptpn5	0.305298	0.305298	1	0.263093
Ptx4	0.305298	0.305298	1	0.263093
Rab26	0.305298	0.305298	1	0.263093
Rassf10	0.305298	0.305298	1	0.263093
Reg4	0.305298	0.305298	1	0.263093
Rergl	0.305298	0.305298	1	0.263093
Rfpl4	0.305298	0.305298	1	0.263093
Rims1	0.305298	0.305298	1	0.263093
Rnf180	0.305298	0.305298	1	0.263093
Rp1l1	0.305298	0.305298	1	0.263093
Rpl39l	0.305298	0.305298	1	0.263093
Rspo2	0.305298	0.305298	1	0.263093
Sapcd2	0.305298	0.305298	1	0.263093
Sbspon	0.305298	0.305298	1	0.263093
Scgb1b24	0.305298	0.305298	1	0.263093
Scn10a	0.305298	0.305298	1	0.263093
Scrt1	0.305298	0.305298	1	0.263093
Sct	0.305298	0.305298	1	0.263093
Sctr	0.305298	0.305298	1	0.263093
2019-09-14	0.305298	0.305298	1	0.263093
Serpina12	0.305298	0.305298	1	0.263093
Serpina3b	0.305298	0.305298	1	0.263093
Serpinb1b	0.305298	0.305298	1	0.263093
Sgk2	0.305298	0.305298	1	0.263093
Shbg	0.305298	0.305298	1	0.263093
Slamf1	0.305298	0.305298	1	0.263093
Slc14a2	0.305298	0.305298	1	0.263093
Slc17a2	0.305298	0.305298	1	0.263093
Slc22a26	0.305298	0.305298	1	0.263093
Slc22a3	0.305298	0.305298	1	0.263093
Slc30a10	0.305298	0.305298	1	0.263093
Slc36a2	0.305298	0.305298	1	0.263093
Slc39a12	0.305298	0.305298	1	0.263093
Slc4a10	0.305298	0.305298	1	0.263093
Slc6a19	0.305298	0.305298	1	0.263093
Slc6a5	0.305298	0.305298	1	0.263093
Slc9b2	0.305298	0.305298	1	0.263093
Slitrk5	0.305298	0.305298	1	0.263093
Snord16a	0.305298	0.305298	1	0.263093
Sost	0.305298	0.305298	1	0.263093
Sowahb	0.305298	0.305298	1	0.263093
Sox21	0.305298	0.305298	1	0.263093
Sp9	0.305298	0.305298	1	0.263093
Spaca4	0.305298	0.305298	1	0.263093
Spag6	0.305298	0.305298	1	0.263093
Spdya	0.305298	0.305298	1	0.263093
Spic	0.305298	0.305298	1	0.263093
Spink5	0.305298	0.305298	1	0.263093
Spint5	0.305298	0.305298	1	0.263093
Spock1	0.305298	0.305298	1	0.263093
Sprr2g	0.305298	0.305298	1	0.263093
Sst	0.305298	0.305298	1	0.263093
Stk31	0.305298	0.305298	1	0.263093
Stpg2	0.305298	0.305298	1	0.263093
Stra6	0.305298	0.305298	1	0.263093
Syndig1	0.305298	0.305298	1	0.263093
Syndig1l	0.305298	0.305298	1	0.263093
T2	0.305298	0.305298	1	0.263093
Tacr1	0.305298	0.305298	1	0.263093
Tagln3	0.305298	0.305298	1	0.263093
Tbpl2	0.305298	0.305298	1	0.263093
Tbx15	0.305298	0.305298	1	0.263093
Tceal7	0.305298	0.305298	1	0.263093
Tcl1b4	0.305298	0.305298	1	0.263093
Tekt1	0.305298	0.305298	1	0.263093
Tescl	0.305298	0.305298	1	0.263093
Tgm6	0.305298	0.305298	1	0.263093
Them5	0.305298	0.305298	1	0.263093
Tlr12	0.305298	0.305298	1	0.263093
Tmem117	0.305298	0.305298	1	0.263093
Tmem132d	0.305298	0.305298	1	0.263093
Tmem163	0.305298	0.305298	1	0.263093
Tmem182	0.305298	0.305298	1	0.263093
Tmem235	0.305298	0.305298	1	0.263093
Tmem239	0.305298	0.305298	1	0.263093
Tmprss11e	0.305298	0.305298	1	0.263093
Tmprss15	0.305298	0.305298	1	0.263093
Tnfrsf17	0.305298	0.305298	1	0.263093
Tnfsf11	0.305298	0.305298	1	0.263093
Tnfsf8	0.305298	0.305298	1	0.263093
Topaz1	0.305298	0.305298	1	0.263093
Tpo	0.305298	0.305298	1	0.263093
Traf5	0.305298	0.305298	1	0.263093
Treh	0.305298	0.305298	1	0.263093
Trim55	0.305298	0.305298	1	0.263093
Triml2	0.305298	0.305298	1	0.263093
Trp53tg5	0.305298	0.305298	1	0.263093
Trpc7	0.305298	0.305298	1	0.263093
Tspo2	0.305298	0.305298	1	0.263093
Ttc24	0.305298	0.305298	1	0.263093
Ucn3	0.305298	0.305298	1	0.263093
Ugt8a	0.305298	0.305298	1	0.263093
Unc79	0.305298	0.305298	1	0.263093
Upk3b	0.305298	0.305298	1	0.263093
Uroc1	0.305298	0.305298	1	0.263093
Usp26	0.305298	0.305298	1	0.263093
Usp50	0.305298	0.305298	1	0.263093
Usp51	0.305298	0.305298	1	0.263093
Vgll2	0.305298	0.305298	1	0.263093
Vmn1r28	0.305298	0.305298	1	0.263093
Vmn1r31	0.305298	0.305298	1	0.263093
Vmn1r6	0.305298	0.305298	1	0.263093
Vmn2r-ps11	0.305298	0.305298	1	0.263093
Vmn2r105	0.305298	0.305298	1	0.263093
Vmn2r117	0.305298	0.305298	1	0.263093
Vmn2r15	0.305298	0.305298	1	0.263093
Vmn2r2	0.305298	0.305298	1	0.263093
Vmn2r23	0.305298	0.305298	1	0.263093
Vmn2r33	0.305298	0.305298	1	0.263093
Vmn2r72	0.305298	0.305298	1	0.263093
Vmn2r93	0.305298	0.305298	1	0.263093
Vmn2r94	0.305298	0.305298	1	0.263093
Vwc2	0.305298	0.305298	1	0.263093
Wdr16	0.305298	0.305298	1	0.263093
Wfdc10	0.305298	0.305298	1	0.263093
Xpnpep2	0.305298	0.305298	1	0.263093
Zar1l	0.305298	0.305298	1	0.263093
Zdhhc11	0.305298	0.305298	1	0.263093
Zfp786	0.305298	0.305298	1	0.263093
Zfp879	0.305298	0.305298	1	0.263093
Zic2	0.305298	0.305298	1	0.263093
Zic3	0.305298	0.305298	1	0.263093
Zp3	0.305298	0.305298	1	0.263093
Cxcr2	2.62206	1.15945	0.442191	0.263121
1700020N01Rik	0.305337	0.311012	1.01859	0.263122
1110036E04Rik	0.305337	0.305298	0.999875	0.263122
1700007B14Rik	0.305337	0.305298	0.999875	0.263122
1700024F13Rik	0.305337	0.305298	0.999875	0.263122
3110021A11Rik	0.305337	0.305298	0.999875	0.263122
4930417O22Rik	0.305337	0.305298	0.999875	0.263122
4930442J19Rik	0.305337	0.305298	0.999875	0.263122
4933402J10Rik	0.305337	0.305298	0.999875	0.263122
5830454E08Rik	0.305337	0.305298	0.999875	0.263122
6230400D17Rik	0.305337	0.305298	0.999875	0.263122
6330403A02Rik	0.305337	0.305298	0.999875	0.263122
A230020J21Rik	0.305337	0.305298	0.999875	0.263122
A630077J23Rik	0.305337	0.305298	0.999875	0.263122
Adra1d	0.305337	0.305298	0.999875	0.263122
Ajap1	0.305337	0.305298	0.999875	0.263122
Arhgef37	0.305337	0.305298	0.999875	0.263122
Arl10	0.305337	0.305298	0.999875	0.263122
BC049715	0.305337	0.305298	0.999875	0.263122
Bc1	0.305337	0.305298	0.999875	0.263122
Bhmt2	0.305337	0.305298	0.999875	0.263122
Cd164l2	0.305337	0.305298	0.999875	0.263122
Col7a1	0.305337	0.305298	0.999875	0.263122
Crhr2	0.305337	0.305298	0.999875	0.263122
Ctnna2	0.305337	0.305298	0.999875	0.263122
D730001G18Rik	0.305337	0.305298	0.999875	0.263122
Dock3	0.305337	0.305298	0.999875	0.263122
Fam5b	0.305337	0.305298	0.999875	0.263122
Fsip1	0.305337	0.305298	0.999875	0.263122
Gfra3	0.305337	0.305298	0.999875	0.263122
Gm1123	0.305337	0.305298	0.999875	0.263122
Gm11747	0.305337	0.305298	0.999875	0.263122
Gm9871	0.305337	0.305298	0.999875	0.263122
Gpbar1	0.305337	0.305298	0.999875	0.263122
Gpr150	0.305337	0.305298	0.999875	0.263122
Gsta2	0.305337	0.305298	0.999875	0.263122
H2-M10.6	0.305337	0.305298	0.999875	0.263122
Hapln3	0.305337	0.305298	0.999875	0.263122
Ksr1	0.305337	0.305298	0.999875	0.263122
Lect2	0.305337	0.305298	0.999875	0.263122
Lgals7	0.305337	0.305298	0.999875	0.263122
LOC171588	0.305337	0.305298	0.999875	0.263122
Lrriq4	0.305337	0.305298	0.999875	0.263122
Macc1	0.305337	0.305298	0.999875	0.263122
Mchr1	0.305337	0.305298	0.999875	0.263122
Mmp7	0.305337	0.305298	0.999875	0.263122
Nebl	0.305337	0.305298	0.999875	0.263122
Nps	0.305337	0.305298	0.999875	0.263122
Olfr726	0.305337	0.305298	0.999875	0.263122
Oxtr	0.305337	0.305298	0.999875	0.263122
Prr15l	0.305337	0.305298	0.999875	0.263122
Rgsl1	0.305337	0.305298	0.999875	0.263122
Rundc3a	0.305337	0.305298	0.999875	0.263122
Slc3a1	0.305337	0.305298	0.999875	0.263122
Stmn3	0.305337	0.305298	0.999875	0.263122
Sult1d1	0.305337	0.305298	0.999875	0.263122
Susd5	0.305337	0.305298	0.999875	0.263122
Taar2	0.305337	0.305298	0.999875	0.263122
Tmem255a	0.305337	0.305298	0.999875	0.263122
Trpc2	0.305337	0.305298	0.999875	0.263122
Ttc16	0.305337	0.305298	0.999875	0.263122
Ttll9	0.305337	0.305298	0.999875	0.263122
Usp17le	0.305337	0.305298	0.999875	0.263122
Vmn1r148	0.305337	0.305298	0.999875	0.263122
Wnt5b	0.305337	0.305298	0.999875	0.263122
1700112E06Rik	0.305352	0.378337	1.23902	0.263133
Naip1	0.305352	0.316726	1.03725	0.263133
3830403N18Rik	0.305352	0.316332	1.03596	0.263133
1190003K10Rik	0.305352	0.305298	0.999826	0.263133
1700009N14Rik	0.305352	0.305298	0.999826	0.263133
1700016C15Rik	0.305352	0.305298	0.999826	0.263133
1700016L04Rik	0.305352	0.305298	0.999826	0.263133
1700017G19Rik	0.305352	0.305298	0.999826	0.263133
1700063A18Rik	0.305352	0.305298	0.999826	0.263133
1700074P13Rik	0.305352	0.305298	0.999826	0.263133
1700110M21Rik	0.305352	0.305298	0.999826	0.263133
1700125G22Rik	0.305352	0.305298	0.999826	0.263133
4833423E24Rik	0.305352	0.305298	0.999826	0.263133
4921507P07Rik	0.305352	0.305298	0.999826	0.263133
4922505E12Rik	0.305352	0.305298	0.999826	0.263133
4930471I20Rik	0.305352	0.305298	0.999826	0.263133
4930500L23Rik	0.305352	0.305298	0.999826	0.263133
4930548K13Rik	0.305352	0.305298	0.999826	0.263133
4930564B18Rik	0.305352	0.305298	0.999826	0.263133
4933408J17Rik	0.305352	0.305298	0.999826	0.263133
Abcc2	0.305352	0.305298	0.999826	0.263133
Ahrr	0.305352	0.305298	0.999826	0.263133
AU015836	0.305352	0.305298	0.999826	0.263133
AU040972	0.305352	0.305298	0.999826	0.263133
BC089491	0.305352	0.305298	0.999826	0.263133
Ccdc105	0.305352	0.305298	0.999826	0.263133
Ces1a	0.305352	0.305298	0.999826	0.263133
Cntnap3	0.305352	0.305298	0.999826	0.263133
Cpne4	0.305352	0.305298	0.999826	0.263133
Cts6	0.305352	0.305298	0.999826	0.263133
Cyp11a1	0.305352	0.305298	0.999826	0.263133
Cyp3a57	0.305352	0.305298	0.999826	0.263133
D830032E09Rik	0.305352	0.305298	0.999826	0.263133
Dapl1	0.305352	0.305298	0.999826	0.263133
Dbpht2	0.305352	0.305298	0.999826	0.263133
Dmc1	0.305352	0.305298	0.999826	0.263133
Dux	0.305352	0.305298	0.999826	0.263133
Epgn	0.305352	0.305298	0.999826	0.263133
Epha6	0.305352	0.305298	0.999826	0.263133
Fbxo41	0.305352	0.305298	0.999826	0.263133
Fbxw22	0.305352	0.305298	0.999826	0.263133
Fmo9	0.305352	0.305298	0.999826	0.263133
Fxyd4	0.305352	0.305298	0.999826	0.263133
Gje1	0.305352	0.305298	0.999826	0.263133
Gm10512	0.305352	0.305298	0.999826	0.263133
Gm13119	0.305352	0.305298	0.999826	0.263133
Gm1995	0.305352	0.305298	0.999826	0.263133
Gm21949	0.305352	0.305298	0.999826	0.263133
Gm2762	0.305352	0.305298	0.999826	0.263133
Gm4961	0.305352	0.305298	0.999826	0.263133
Gm6760	0.305352	0.305298	0.999826	0.263133
Gm6936	0.305352	0.305298	0.999826	0.263133
Gnat3	0.305352	0.305298	0.999826	0.263133
Gpr3	0.305352	0.305298	0.999826	0.263133
H2-M10.4	0.305352	0.305298	0.999826	0.263133
Hipk4	0.305352	0.305298	0.999826	0.263133
Hoxc4	0.305352	0.305298	0.999826	0.263133
Hpse2	0.305352	0.305298	0.999826	0.263133
Hsd11b2	0.305352	0.305298	0.999826	0.263133
Htr6	0.305352	0.305298	0.999826	0.263133
Igfbp1	0.305352	0.305298	0.999826	0.263133
Kcns1	0.305352	0.305298	0.999826	0.263133
Keg1	0.305352	0.305298	0.999826	0.263133
Klb	0.305352	0.305298	0.999826	0.263133
Klf14	0.305352	0.305298	0.999826	0.263133
Klra9	0.305352	0.305298	0.999826	0.263133
Krt28	0.305352	0.305298	0.999826	0.263133
Lce3e	0.305352	0.305298	0.999826	0.263133
Lpcat2b	0.305352	0.305298	0.999826	0.263133
Mab21l3	0.305352	0.305298	0.999826	0.263133
Mael	0.305352	0.305298	0.999826	0.263133
Mir1186	0.305352	0.305298	0.999826	0.263133
Mir592	0.305352	0.305298	0.999826	0.263133
Mirlet7b	0.305352	0.305298	0.999826	0.263133
Obox5	0.305352	0.305298	0.999826	0.263133
Oc90	0.305352	0.305298	0.999826	0.263133
Olfr1039	0.305352	0.305298	0.999826	0.263133
Olfr1112	0.305352	0.305298	0.999826	0.263133
Olfr1157	0.305352	0.305298	0.999826	0.263133
Olfr1211	0.305352	0.305298	0.999826	0.263133
Olfr1241	0.305352	0.305298	0.999826	0.263133
Olfr134	0.305352	0.305298	0.999826	0.263133
Olfr161	0.305352	0.305298	0.999826	0.263133
Olfr54	0.305352	0.305298	0.999826	0.263133
Olfr592	0.305352	0.305298	0.999826	0.263133
Olfr64	0.305352	0.305298	0.999826	0.263133
Olfr796	0.305352	0.305298	0.999826	0.263133
Opn4	0.305352	0.305298	0.999826	0.263133
Pbsn	0.305352	0.305298	0.999826	0.263133
Pcdh11x	0.305352	0.305298	0.999826	0.263133
Pglyrp3	0.305352	0.305298	0.999826	0.263133
Phox2a	0.305352	0.305298	0.999826	0.263133
Phyhipl	0.305352	0.305298	0.999826	0.263133
Pkp1	0.305352	0.305298	0.999826	0.263133
Prr23a	0.305352	0.305298	0.999826	0.263133
Psors1c2	0.305352	0.305298	0.999826	0.263133
Rad21l	0.305352	0.305298	0.999826	0.263133
Rbm44	0.305352	0.305298	0.999826	0.263133
Rgag1	0.305352	0.305298	0.999826	0.263133
Rgr	0.305352	0.305298	0.999826	0.263133
Rgs9	0.305352	0.305298	0.999826	0.263133
Rmst	0.305352	0.305298	0.999826	0.263133
Rps6ka6	0.305352	0.305298	0.999826	0.263133
Sftpd	0.305352	0.305298	0.999826	0.263133
Sidt1	0.305352	0.305298	0.999826	0.263133
Sim1	0.305352	0.305298	0.999826	0.263133
Skint2	0.305352	0.305298	0.999826	0.263133
Slc22a8	0.305352	0.305298	0.999826	0.263133
Slc27a6	0.305352	0.305298	0.999826	0.263133
Slc44a5	0.305352	0.305298	0.999826	0.263133
Smok2a	0.305352	0.305298	0.999826	0.263133
Sox2	0.305352	0.305298	0.999826	0.263133
Spef2	0.305352	0.305298	0.999826	0.263133
Stmnd1	0.305352	0.305298	0.999826	0.263133
Tas2r119	0.305352	0.305298	0.999826	0.263133
Tas2r124	0.305352	0.305298	0.999826	0.263133
Tex37	0.305352	0.305298	0.999826	0.263133
Tmco5b	0.305352	0.305298	0.999826	0.263133
Tmem220	0.305352	0.305298	0.999826	0.263133
Tmem27	0.305352	0.305298	0.999826	0.263133
Tmem63c	0.305352	0.305298	0.999826	0.263133
Tmprss11d	0.305352	0.305298	0.999826	0.263133
Tspan33	0.305352	0.305298	0.999826	0.263133
Vmn2r10	0.305352	0.305298	0.999826	0.263133
Vmn2r11	0.305352	0.305298	0.999826	0.263133
Vmn2r27	0.305352	0.305298	0.999826	0.263133
Vmn2r89	0.305352	0.305298	0.999826	0.263133
Vstm2a	0.305352	0.305298	0.999826	0.263133
Wee2	0.305352	0.305298	0.999826	0.263133
Zfp184	0.305352	0.305298	0.999826	0.263133
2210417A02Rik	0.305374	0.305298	0.999754	0.263149
Fam228a	0.305374	0.305298	0.999754	0.263149
Fbxl13	0.305374	0.305298	0.999754	0.263149
Gabra2	0.305374	0.305298	0.999754	0.263149
Mppe1	0.305374	0.305298	0.999754	0.263149
Prr22	0.305374	0.305298	0.999754	0.263149
Trim71	0.305374	0.305298	0.999754	0.263149
Zcwpw1	0.305374	0.305298	0.999754	0.263149
1700066J24Rik	0.305375	0.305298	0.99975	0.26315
4930533P14Rik	0.305375	0.305298	0.99975	0.26315
Eno1	0.305375	0.305298	0.99975	0.26315
Gabra4	0.305375	0.305298	0.99975	0.26315
Gp5	0.305375	0.305298	0.99975	0.26315
Hoxa3	0.305375	0.305298	0.99975	0.26315
Lalba	0.305375	0.305298	0.99975	0.26315
Lypd4	0.305375	0.305298	0.99975	0.26315
Nxnl2	0.305375	0.305298	0.99975	0.26315
Pax7	0.305375	0.305298	0.99975	0.26315
Plcd4	0.305375	0.305298	0.99975	0.26315
Ppp1r1a	0.305375	0.305298	0.99975	0.26315
Sp6	0.305375	0.305298	0.99975	0.26315
Zfp286	0.305375	0.305298	0.99975	0.26315
Abca16	0.30539	0.305298	0.999701	0.263161
Rnls	0.305395	0.31388	1.02778	0.263165
H2-Q7	0.305395	0.305298	0.999682	0.263165
Hist1h2ag	0.305395	0.305298	0.999682	0.263165
Hist1h2ao	0.305395	0.305298	0.999682	0.263165
Hist1h3i	0.305395	0.305298	0.999682	0.263165
Sytl2	0.305395	0.305298	0.999682	0.263165
Zfp454	0.305395	0.305298	0.999682	0.263165
AI463170	0.305403	0.305298	0.999659	0.26317
Gng7	0.305405	0.323697	1.0599	0.263172
4931409K22Rik	0.305405	0.305298	0.999652	0.263172
Arhgef39	0.305405	0.305298	0.999652	0.263172
Atp1b4	0.305405	0.305298	0.999652	0.263172
C4bp	0.305405	0.305298	0.999652	0.263172
C630031E19Rik	0.305405	0.305298	0.999652	0.263172
Celf3	0.305405	0.305298	0.999652	0.263172
Csn3	0.305405	0.305298	0.999652	0.263172
Defa22	0.305405	0.305298	0.999652	0.263172
Gm3646	0.305405	0.305298	0.999652	0.263172
Mia	0.305405	0.305298	0.999652	0.263172
Olfr622	0.305405	0.305298	0.999652	0.263172
Pappa2	0.305405	0.305298	0.999652	0.263172
Slitrk1	0.305405	0.305298	0.999652	0.263172
Stk32a	0.305405	0.305298	0.999652	0.263172
Eif3j2	0.305412	0.305298	0.999629	0.263177
Amph	0.305413	0.305298	0.999625	0.263178
Chst8	0.305413	0.305298	0.999625	0.263178
Dlgap3	0.305413	0.305298	0.999625	0.263178
Mamdc4	0.305413	0.305298	0.999625	0.263178
Nphp4	0.305413	0.305298	0.999625	0.263178
Samd12	0.305413	0.305298	0.999625	0.263178
Vsig8	0.305413	0.305298	0.999625	0.263178
Gm13710	0.305424	0.324295	1.06178	0.263186
Ccdc74a	0.305424	0.305298	0.999588	0.263186
Cyp2c65	0.305424	0.305298	0.999588	0.263186
Esr1	0.305424	0.305298	0.999588	0.263186
Lrr1	0.305424	0.305298	0.999588	0.263186
Pcdhb3	0.305424	0.305298	0.999588	0.263186
Snora69	0.305424	0.305298	0.999588	0.263186
Snord42a	0.305424	0.305298	0.999588	0.263186
B230217O12Rik	0.305428	0.305298	0.999576	0.263189
Nol4	0.305428	0.305298	0.999576	0.263189
Ntn4	0.305428	0.305298	0.999576	0.263189
1110020A21Rik	0.305434	0.305298	0.999558	0.263193
4930515L19Rik	0.305442	0.305298	0.99953	0.263199
Gm13704	0.305442	0.305298	0.99953	0.263199
Gm20098	0.305442	0.305298	0.99953	0.263199
Gm8579	0.305442	0.305298	0.99953	0.263199
Mab21l2	0.305442	0.305298	0.99953	0.263199
Myo1a	0.305442	0.305298	0.99953	0.263199
Npw	0.305442	0.305298	0.99953	0.263199
Ofcc1	0.305442	0.305298	0.99953	0.263199
Olfr1284	0.305442	0.305298	0.99953	0.263199
Olfr1352	0.305442	0.305298	0.99953	0.263199
Prol1	0.305442	0.305298	0.99953	0.263199
Scg3	0.305442	0.305298	0.99953	0.263199
Serpine3	0.305442	0.305298	0.99953	0.263199
Slc27a2	0.305442	0.305298	0.99953	0.263199
Snord17	0.305442	0.305298	0.99953	0.263199
Lancl3	0.305443	0.305298	0.999527	0.2632
Zfp583	0.305443	0.305298	0.999527	0.2632
Zswim5	0.305443	0.305298	0.999527	0.2632
Adam4	0.305449	0.305298	0.999508	0.263204
Gm14378	0.305449	0.305298	0.999508	0.263204
Nptx2	0.305449	0.305298	0.999508	0.263204
Hdac11	0.305451	0.305298	0.999501	0.263206
Nrip2	0.305451	0.305298	0.999501	0.263206
Spata18	0.305451	0.305298	0.999501	0.263206
Accsl	0.305458	0.305298	0.999478	0.263211
Ppp1r1c	0.305458	0.305298	0.999478	0.263211
Tsga13	0.305458	0.305298	0.999478	0.263211
1700057G04Rik	0.305478	0.305298	0.999414	0.263225
Tmc7	0.305479	0.305298	0.99941	0.263226
Gm16907	0.30548	0.305298	0.999405	0.263227
Ppfia3	0.30548	0.305298	0.999405	0.263227
Kif18b	0.305492	0.305298	0.999365	0.263236
Gm1082	0.305502	0.305298	0.999333	0.263244
Hoxc9	0.305507	0.305298	0.999318	0.263247
Olfr283	0.305507	0.305298	0.999318	0.263247
1700095B22Rik	0.305515	0.305298	0.99929	0.263253
Artn	0.305515	0.305298	0.99929	0.263253
Tcte3	0.305515	0.305298	0.99929	0.263253
Hist1h1b	0.305521	0.305298	0.99927	0.263258
Nek2	0.305521	0.305298	0.99927	0.263258
Ppp1r3f	0.305521	0.305298	0.99927	0.263258
2900002K06Rik	0.305523	0.305298	0.999266	0.263259
Mt4	0.305523	0.305298	0.999266	0.263259
Nptx1	0.305523	0.305298	0.999266	0.263259
Snord42b	0.305523	0.305298	0.999266	0.263259
Gpat2	0.305524	0.305298	0.999262	0.26326
Cxcr3	0.305525	0.305298	0.999259	0.26326
Foxa3	0.305525	0.305298	0.999259	0.26326
Lct	0.305525	0.305298	0.999259	0.26326
Map3k19	0.305525	0.305298	0.999259	0.26326
Spaca1	0.305525	0.305298	0.999259	0.26326
Sstr3	0.305525	0.305298	0.999259	0.26326
Tmem198b	0.305525	0.305298	0.999259	0.26326
Map3k7cl	0.305534	0.305298	0.999229	0.263267
Gm16325	0.30555	0.305298	0.999175	0.263279
Gm6484	0.30555	0.305298	0.999175	0.263279
Tmem79	0.305553	0.305298	0.999166	0.263281
Moxd1	0.305557	0.305298	0.999155	0.263284
Otud7a	0.305557	0.305298	0.999155	0.263284
Snord82	0.305557	0.305298	0.999155	0.263284
Tdrkh	0.305558	0.359919	1.17791	0.263285
4921530D09Rik	0.305558	0.305298	0.99915	0.263285
Cftr	0.305558	0.305298	0.99915	0.263285
Iqcd	0.305558	0.305298	0.99915	0.263285
Olfr424	0.305558	0.305298	0.99915	0.263285
Olfr61	0.305558	0.305298	0.99915	0.263285
Zkscan4	0.305558	0.305298	0.99915	0.263285
A730090N16Rik	0.305562	0.305298	0.999136	0.263288
Fibcd1	0.305562	0.305298	0.999136	0.263288
Gdf9	0.305562	0.305298	0.999136	0.263288
Prss46	0.305562	0.305298	0.999136	0.263288
Zfp133-ps	0.305562	0.305298	0.999136	0.263288
1700067K01Rik	0.305567	0.305298	0.999121	0.263291
4930404I05Rik	0.305567	0.305298	0.999121	0.263291
4933406I18Rik	0.305567	0.305298	0.999121	0.263291
Gnrh1	0.305568	0.315845	1.03363	0.263292
4930505A04Rik	0.305569	0.305298	0.999114	0.263293
Pnck	0.305569	0.305298	0.999114	0.263293
Ppp1r17	0.305569	0.305298	0.999114	0.263293
Tbx10	0.305569	0.305298	0.999114	0.263293
Htr2a	0.305571	0.325102	1.06392	0.263294
Zscan2	0.305571	0.310698	1.01678	0.263294
C1ql3	0.305571	0.305298	0.999107	0.263294
Gm14305	0.305571	0.305298	0.999107	0.263294
Schip1	0.305571	0.305298	0.999107	0.263294
Scn4a	0.305571	0.305298	0.999107	0.263294
Tdrd6	0.305571	0.305298	0.999107	0.263294
Olfr78	0.305572	0.305298	0.999104	0.263295
Mycl1	0.305576	0.324295	1.06126	0.263298
Slc22a13b-ps	0.305576	0.310496	1.0161	0.263298
1700031F05Rik	0.305576	0.305298	0.999091	0.263298
1700113H08Rik	0.305576	0.305298	0.999091	0.263298
2610316D01Rik	0.305576	0.305298	0.999091	0.263298
4930419G24Rik	0.305576	0.305298	0.999091	0.263298
4930474N09Rik	0.305576	0.305298	0.999091	0.263298
4930488L21Rik	0.305576	0.305298	0.999091	0.263298
4933406K04Rik	0.305576	0.305298	0.999091	0.263298
4933429O19Rik	0.305576	0.305298	0.999091	0.263298
A930003O13Rik	0.305576	0.305298	0.999091	0.263298
Ccser1	0.305576	0.305298	0.999091	0.263298
Chi3l4	0.305576	0.305298	0.999091	0.263298
Clcnkb	0.305576	0.305298	0.999091	0.263298
Cth	0.305576	0.305298	0.999091	0.263298
Ctsj	0.305576	0.305298	0.999091	0.263298
Cyp2w1	0.305576	0.305298	0.999091	0.263298
D1Pas1	0.305576	0.305298	0.999091	0.263298
Dppa4	0.305576	0.305298	0.999091	0.263298
Esrp1	0.305576	0.305298	0.999091	0.263298
Fam101a	0.305576	0.305298	0.999091	0.263298
Fcrl6	0.305576	0.305298	0.999091	0.263298
Gja6	0.305576	0.305298	0.999091	0.263298
Gm15070	0.305576	0.305298	0.999091	0.263298
Gm156	0.305576	0.305298	0.999091	0.263298
Gm16432	0.305576	0.305298	0.999091	0.263298
Gm4251	0.305576	0.305298	0.999091	0.263298
Gm5166	0.305576	0.305298	0.999091	0.263298
Gm8363	0.305576	0.305298	0.999091	0.263298
Got1l1	0.305576	0.305298	0.999091	0.263298
Habp2	0.305576	0.305298	0.999091	0.263298
Hoxa9	0.305576	0.305298	0.999091	0.263298
Htr4	0.305576	0.305298	0.999091	0.263298
Il23r	0.305576	0.305298	0.999091	0.263298
Il8	0.305576	0.305298	0.999091	0.263298
Klhl32	0.305576	0.305298	0.999091	0.263298
Klk4	0.305576	0.305298	0.999091	0.263298
Krtap1-3	0.305576	0.305298	0.999091	0.263298
Krtap5-3	0.305576	0.305298	0.999091	0.263298
Lrrc23	0.305576	0.305298	0.999091	0.263298
Lrrc36	0.305576	0.305298	0.999091	0.263298
Mroh9	0.305576	0.305298	0.999091	0.263298
Mup20	0.305576	0.305298	0.999091	0.263298
Mup21	0.305576	0.305298	0.999091	0.263298
Ndst4	0.305576	0.305298	0.999091	0.263298
Neurog2	0.305576	0.305298	0.999091	0.263298
Nipal2	0.305576	0.305298	0.999091	0.263298
Nyap2	0.305576	0.305298	0.999091	0.263298
Olfr1086	0.305576	0.305298	0.999091	0.263298
Olfr1281	0.305576	0.305298	0.999091	0.263298
Olfr1324	0.305576	0.305298	0.999091	0.263298
Olfr181	0.305576	0.305298	0.999091	0.263298
Olfr298	0.305576	0.305298	0.999091	0.263298
Olfr401	0.305576	0.305298	0.999091	0.263298
Olfr661	0.305576	0.305298	0.999091	0.263298
Olfr663	0.305576	0.305298	0.999091	0.263298
Olfr874	0.305576	0.305298	0.999091	0.263298
Olfr969	0.305576	0.305298	0.999091	0.263298
Oog3	0.305576	0.305298	0.999091	0.263298
Pm20d1	0.305576	0.305298	0.999091	0.263298
Pou2f3	0.305576	0.305298	0.999091	0.263298
Ppp2r2b	0.305576	0.305298	0.999091	0.263298
Prl3a1	0.305576	0.305298	0.999091	0.263298
Rims3	0.305576	0.305298	0.999091	0.263298
Sall4	0.305576	0.305298	0.999091	0.263298
Sh2d1b2	0.305576	0.305298	0.999091	0.263298
Skor2	0.305576	0.305298	0.999091	0.263298
Slc16a11	0.305576	0.305298	0.999091	0.263298
Slc26a3	0.305576	0.305298	0.999091	0.263298
Slc30a8	0.305576	0.305298	0.999091	0.263298
Slc5a9	0.305576	0.305298	0.999091	0.263298
Slc6a7	0.305576	0.305298	0.999091	0.263298
Smcp	0.305576	0.305298	0.999091	0.263298
Spata31d1a	0.305576	0.305298	0.999091	0.263298
Tas2r122	0.305576	0.305298	0.999091	0.263298
Tcp10c	0.305576	0.305298	0.999091	0.263298
Tmprss6	0.305576	0.305298	0.999091	0.263298
Tsnaxip1	0.305576	0.305298	0.999091	0.263298
Tuba3b	0.305576	0.305298	0.999091	0.263298
Ugt2b34	0.305576	0.305298	0.999091	0.263298
Vmn1r23	0.305576	0.305298	0.999091	0.263298
Vmn1r40	0.305576	0.305298	0.999091	0.263298
Vmn2r90	0.305576	0.305298	0.999091	0.263298
Zpbp2	0.305576	0.305298	0.999091	0.263298
Mina	0.305579	0.324295	1.06125	0.2633
4933417D19Rik	0.305579	0.305298	0.999081	0.2633
Olfr784	0.305579	0.305298	0.999081	0.2633
Sepsecs	0.305579	0.305298	0.999081	0.2633
Wnt6	0.305584	0.315845	1.03358	0.263304
E130215H24Rik	0.305584	0.305298	0.999066	0.263304
Epb4.1l4b	0.305585	0.305298	0.999063	0.263304
Gbx2	0.305585	0.305298	0.999063	0.263304
Hist1h3a	0.305585	0.305298	0.999063	0.263304
D130017N08Rik	0.305588	0.305298	0.999052	0.263307
Dcst1	0.305588	0.305298	0.999052	0.263307
Gm5643	0.305588	0.305298	0.999052	0.263307
Spata5l1	0.305588	0.305298	0.999052	0.263307
Cep55	0.305589	0.305298	0.999048	0.263308
Ckap4	1.33437	0.818449	0.613361	0.263308
Cdkl2	0.305593	0.31609	1.03435	0.263311
Neil2	0.305595	0.305298	0.999031	0.263312
1700025F22Rik	0.305596	0.305298	0.999027	0.263313
AF067061	0.305596	0.305298	0.999027	0.263313
Atp6v1g3	0.305596	0.305298	0.999027	0.263313
Ccdc110	0.305596	0.305298	0.999027	0.263313
Dab1	0.305596	0.305298	0.999027	0.263313
Efcab11	0.305596	0.305298	0.999027	0.263313
Gdpd4	0.305596	0.305298	0.999027	0.263313
Sirpb1a	0.305596	0.305298	0.999027	0.263313
Pcdhgb5	0.305599	0.305298	0.999016	0.263315
Pih1d2	0.305599	0.331913	1.0861	0.263315
Dnajb13	0.305604	0.305298	0.998999	0.263319
Peli3	0.305604	0.305298	0.998999	0.263319
Qprt	0.305604	0.305298	0.998999	0.263319
5031434O11Rik	0.305605	0.305298	0.998998	0.263319
Krt26	0.305605	0.305298	0.998998	0.263319
Zfp600	0.305605	0.316097	1.03433	0.263319
Klri1	0.305605	0.305298	0.998996	0.263319
Gdf10	0.305607	0.305298	0.998989	0.263321
1810062O18Rik	0.305608	0.305298	0.998988	0.263321
Xlr4b	0.305608	0.305298	0.998988	0.263321
Fam83g	0.305609	0.305298	0.998985	0.263322
Gm960	0.305611	0.305298	0.998976	0.263324
Cyb5d1	0.305614	0.31609	1.03428	0.263326
Pik3c2g	0.305614	0.305298	0.998966	0.263326
Wdr54	0.305618	0.310815	1.01701	0.263329
Afp	0.305618	0.305298	0.998955	0.263329
Gm10509	0.305618	0.305298	0.998955	0.263329
Olfr1143	0.305618	0.305298	0.998955	0.263329
Zkscan7	0.305618	0.305298	0.998955	0.263329
Ccdc120	0.305619	0.305298	0.998952	0.26333
Fam83h	0.305622	0.31609	1.03425	0.263332
4933400A11Rik	0.305622	0.305298	0.99894	0.263332
Aqp2	0.305622	0.305298	0.99894	0.263332
Rab9b	0.305622	0.305298	0.99894	0.263332
Rprml	0.305622	0.305298	0.99894	0.263332
Echdc1	0.305624	0.305298	0.998935	0.263333
Hist1h4b	0.305624	0.305298	0.998935	0.263333
Pspn	0.305624	0.305298	0.998935	0.263333
L3mbtl1	0.305624	0.305298	0.998933	0.263334
Adam18	0.305629	0.305298	0.998917	0.263337
Carf	0.305629	0.305298	0.998917	0.263337
Gm10440	0.305629	0.305298	0.998917	0.263337
Il12b	0.305629	0.305298	0.998917	0.263337
Msx2	0.305629	0.305298	0.998917	0.263337
Nacad	0.305633	0.305298	0.998906	0.26334
Rtn4rl2	0.305641	0.305298	0.998878	0.263346
Grik2	0.305642	0.305298	0.998876	0.263347
Nhs	0.305642	0.305298	0.998875	0.263347
Pnldc1	0.305646	0.305298	0.998864	0.263349
Cenpp	0.305647	0.305298	0.998858	0.263351
Fancd2	0.305647	0.305298	0.998858	0.263351
Hist1h2ak	0.305647	0.305298	0.998858	0.263351
6330549D23Rik	0.30565	0.327832	1.07257	0.263353
1700024P16Rik	0.30565	0.305298	0.998849	0.263353
4932415G12Rik	0.30565	0.305298	0.998849	0.263353
4933401P06Rik	0.30565	0.305298	0.998849	0.263353
A330093E20Rik	0.30565	0.305298	0.998849	0.263353
A530053G22Rik	0.30565	0.305298	0.998849	0.263353
Abcc6	0.30565	0.305298	0.998849	0.263353
Acss3	0.30565	0.305298	0.998849	0.263353
Calcr	0.30565	0.305298	0.998849	0.263353
Clca5	0.30565	0.305298	0.998849	0.263353
Cpne6	0.30565	0.305298	0.998849	0.263353
Crybb1	0.30565	0.305298	0.998849	0.263353
Crygf	0.30565	0.305298	0.998849	0.263353
Dntt	0.30565	0.305298	0.998849	0.263353
Gm10248	0.30565	0.305298	0.998849	0.263353
Gm19424	0.30565	0.305298	0.998849	0.263353
Guca2b	0.30565	0.305298	0.998849	0.263353
Il20ra	0.30565	0.305298	0.998849	0.263353
Lingo4	0.30565	0.305298	0.998849	0.263353
N28178	0.30565	0.305298	0.998849	0.263353
Nek10	0.30565	0.305298	0.998849	0.263353
Olfr175-ps1	0.30565	0.305298	0.998849	0.263353
Ptch1	0.30565	0.305298	0.998849	0.263353
Rnase1	0.30565	0.305298	0.998849	0.263353
Sdr9c7	0.30565	0.305298	0.998849	0.263353
Spata31d1b	0.30565	0.305298	0.998849	0.263353
Speer3	0.30565	0.305298	0.998849	0.263353
Thg1l	0.30565	0.305298	0.998849	0.263353
Tldc2	0.30565	0.305298	0.998849	0.263353
Tmem178	0.30565	0.305298	0.998849	0.263353
Tmem30c	0.30565	0.305298	0.998849	0.263353
Trim10	0.30565	0.305298	0.998849	0.263353
Vsx2	0.30565	0.305298	0.998849	0.263353
Mettl7a2	0.305654	0.309291	1.0119	0.263355
Ccdc159	0.305654	0.305298	0.998836	0.263355
Syce1	0.305654	0.305298	0.998836	0.263355
Xkr5	0.305654	0.305298	0.998836	0.263355
Mapk4	0.305656	0.305298	0.99883	0.263357
Nxph4	0.305656	0.305298	0.99883	0.263357
Papln	0.305656	0.305298	0.99883	0.263357
Tmem74b	0.305656	0.305298	0.99883	0.263357
A230056P14Rik	0.30566	0.305298	0.998816	0.26336
Mgat3	0.30566	0.305298	0.998816	0.26336
Pcdhga4	0.30566	0.305298	0.998816	0.26336
Gml	0.305666	0.305298	0.998796	0.263365
4921530L21Rik	0.305668	0.305298	0.998792	0.263366
4930404A10Rik	0.305668	0.305298	0.998792	0.263366
5730420D15Rik	0.305668	0.305298	0.998792	0.263366
Brs3	0.305668	0.305298	0.998792	0.263366
Ccdc64b	0.305668	0.305298	0.998792	0.263366
Cnksr2	0.305668	0.305298	0.998792	0.263366
Dsc3	0.305668	0.305298	0.998792	0.263366
Frmpd3	0.305668	0.305298	0.998792	0.263366
Gm5105	0.305668	0.305298	0.998792	0.263366
Gm9767	0.305668	0.305298	0.998792	0.263366
Golt1a	0.305668	0.305298	0.998792	0.263366
Hoxa10	0.305668	0.305298	0.998792	0.263366
Il2	0.305668	0.305298	0.998792	0.263366
Mep1b	0.305668	0.305298	0.998792	0.263366
Olfr56	0.305668	0.305298	0.998792	0.263366
Olfr701	0.305668	0.305298	0.998792	0.263366
Olfr983	0.305668	0.305298	0.998792	0.263366
Pax9	0.305668	0.305298	0.998792	0.263366
Rbpjl	0.305668	0.305298	0.998792	0.263366
Rit2	0.305668	0.305298	0.998792	0.263366
Rnf208	0.305668	0.305298	0.998792	0.263366
Shisa9	0.305668	0.305298	0.998792	0.263366
Snord88c	0.305668	0.305298	0.998792	0.263366
Thpo	0.305668	0.305298	0.998792	0.263366
Tnp2	0.305668	0.305298	0.998792	0.263366
Wdr72	0.305668	0.305298	0.998792	0.263366
Zkscan2	0.305668	0.305298	0.998792	0.263366
Skida1	0.30567	0.305298	0.998783	0.263368
Snord92	0.305672	0.305298	0.998778	0.263369
Ddc	0.305673	0.305298	0.998774	0.26337
BC026585	0.305677	0.305298	0.998761	0.263372
Snora19	0.305678	0.305298	0.998757	0.263373
Gen1	0.305681	0.305298	0.998749	0.263375
Add2	0.305682	0.305298	0.998744	0.263376
Ins1	0.305682	0.305298	0.998744	0.263376
Hist2h2ac	0.305685	0.305298	0.998735	0.263378
Gm1141	0.305688	0.305298	0.998725	0.263381
Yipf2	0.305692	0.305298	0.998712	0.263384
Gm9731	0.305702	0.305298	0.998679	0.263391
4932414J04Rik	0.305703	0.305298	0.998676	0.263392
Gm13483	0.305703	0.305298	0.998676	0.263392
Slc6a4	0.305706	0.305298	0.998667	0.263394
9330102E08Rik	0.305706	0.305298	0.998666	0.263394
Cdh9	0.305709	0.305298	0.998657	0.263396
Pcdh20	0.305709	0.305298	0.998657	0.263396
Cbs	0.305711	0.305298	0.99865	0.263398
1700020L24Rik	0.305713	0.305298	0.998643	0.263399
6720468P15Rik	0.305713	0.305298	0.998643	0.263399
Gm21945	0.305713	0.305298	0.998643	0.263399
2019-03-11	0.305713	0.305298	0.998643	0.263399
Gpam	0.305718	0.305298	0.998628	0.263403
1700011B04Rik	0.305721	0.317123	1.0373	0.263405
Trank1	0.305721	0.31388	1.02669	0.263405
Gabra6	0.305721	0.305298	0.998618	0.263405
Gpr161	0.305723	0.305298	0.998612	0.263406
Tram1l1	0.305725	0.305298	0.998604	0.263408
Ces1f	0.305732	0.305298	0.998583	0.263413
Eme1	0.305732	0.305298	0.998583	0.263413
Ninj2	0.305732	0.305298	0.998583	0.263413
Nudt11	0.305732	0.305298	0.998582	0.263413
Gli1	0.305734	0.305298	0.998576	0.263414
1700003E16Rik	0.305736	0.305298	0.99857	0.263415
Gdf11	0.305736	0.305298	0.99857	0.263415
Zfr2	0.305736	0.305298	0.99857	0.263415
Dnaaf3	0.305736	0.305298	0.998568	0.263416
Snord1b	0.305736	0.305298	0.998568	0.263416
E530011L22Rik	0.305739	0.305298	0.998558	0.263418
Nog	0.305739	0.305298	0.998558	0.263418
Lyrm7	0.305743	0.317041	1.03695	0.263421
Enox1	0.305746	0.305298	0.998537	0.263423
4931430N09Rik	0.305747	0.305298	0.998532	0.263424
Pdzd7	0.305748	0.305298	0.998529	0.263425
Smarca1	0.305755	0.305298	0.998506	0.26343
0610040B10Rik	0.305761	0.305298	0.998486	0.263435
E130114P18Rik	0.305761	0.305298	0.998486	0.263435
Kif26b	0.305761	0.305298	0.998486	0.263435
Mmel1	0.305761	0.305298	0.998486	0.263435
Pcdhga7	0.305761	0.305298	0.998486	0.263435
Smim6	0.305761	0.305298	0.998486	0.263435
Tdo2	0.305761	0.305298	0.998486	0.263435
Ubxn11	0.305764	0.305298	0.998477	0.263437
Acr	0.305767	0.305298	0.998468	0.263439
Crym	0.305769	0.305298	0.998462	0.26344
Gm8909	0.305769	0.305298	0.998462	0.26344
Snord49a	0.305769	0.305298	0.998462	0.26344
Lrdd	0.305777	0.309291	1.01149	0.263446
Stag3	0.305781	0.323123	1.05671	0.263449
1700019G17Rik	0.305781	0.305298	0.99842	0.263449
Mir5129	0.305781	0.305298	0.99842	0.263449
Oosp1	0.305781	0.305298	0.99842	0.263449
Gm715	0.305787	0.305298	0.998402	0.263453
Pou5f1	0.305794	0.305298	0.99838	0.263458
Plekhg4	0.305794	0.305298	0.998379	0.263459
Jsrp1	0.305795	0.305298	0.998377	0.263459
Ska1	0.305799	0.305298	0.998362	0.263462
1700026L06Rik	0.305802	0.305298	0.998354	0.263464
Fdx1l	0.305802	0.305298	0.998354	0.263464
Tmem150b	0.305802	0.305298	0.998354	0.263464
6430531B16Rik	0.305803	0.305298	0.99835	0.263465
Acsm1	0.305803	0.305298	0.99835	0.263465
Gm7244	0.305803	0.305298	0.99835	0.263465
Lrrc29	0.305803	0.305298	0.99835	0.263465
Nanos1	0.305803	0.305298	0.998349	0.263465
Fank1	0.305804	0.309291	1.0114	0.263466
1810019J16Rik	0.305804	0.305298	0.998346	0.263466
4833424O15Rik	0.305804	0.305298	0.998346	0.263466
4930434J06Rik	0.305804	0.305298	0.998346	0.263466
4930444G20Rik	0.305804	0.305298	0.998346	0.263466
4930452G13Rik	0.305804	0.305298	0.998346	0.263466
4930590J08Rik	0.305804	0.305298	0.998346	0.263466
4933401H06Rik	0.305804	0.305298	0.998346	0.263466
4933407L21Rik	0.305804	0.305298	0.998346	0.263466
9330162B11Rik	0.305804	0.305298	0.998346	0.263466
A330048O09Rik	0.305804	0.305298	0.998346	0.263466
Agtr1b	0.305804	0.305298	0.998346	0.263466
Aldh3a1	0.305804	0.305298	0.998346	0.263466
Atp13a5	0.305804	0.305298	0.998346	0.263466
B230119M05Rik	0.305804	0.305298	0.998346	0.263466
Defb35	0.305804	0.305298	0.998346	0.263466
Defb48	0.305804	0.305298	0.998346	0.263466
Dynap	0.305804	0.305298	0.998346	0.263466
Efcab10	0.305804	0.305298	0.998346	0.263466
Erich2	0.305804	0.305298	0.998346	0.263466
Fam132b	0.305804	0.305298	0.998346	0.263466
Fshb	0.305804	0.305298	0.998346	0.263466
Gabrd	0.305804	0.305298	0.998346	0.263466
Gm1661	0.305804	0.305298	0.998346	0.263466
Gm17019	0.305804	0.305298	0.998346	0.263466
Gm5941	0.305804	0.305298	0.998346	0.263466
Grm2	0.305804	0.305298	0.998346	0.263466
Grm7	0.305804	0.305298	0.998346	0.263466
Hoxd11	0.305804	0.305298	0.998346	0.263466
Igdcc3	0.305804	0.305298	0.998346	0.263466
Iqub	0.305804	0.305298	0.998346	0.263466
Krtap4-2	0.305804	0.305298	0.998346	0.263466
Nsg2	0.305804	0.305298	0.998346	0.263466
Olfr1135	0.305804	0.305298	0.998346	0.263466
Olfr1209	0.305804	0.305298	0.998346	0.263466
Olfr1495	0.305804	0.305298	0.998346	0.263466
Olfr394	0.305804	0.305298	0.998346	0.263466
Olfr419	0.305804	0.305298	0.998346	0.263466
Olfr902	0.305804	0.305298	0.998346	0.263466
Slc25a21	0.305804	0.305298	0.998346	0.263466
Slc7a12	0.305804	0.305298	0.998346	0.263466
Spink7	0.305804	0.305298	0.998346	0.263466
Svs4	0.305804	0.305298	0.998346	0.263466
Tdrd12	0.305804	0.305298	0.998346	0.263466
Tox	0.305804	0.305298	0.998346	0.263466
Trim60	0.305804	0.305298	0.998346	0.263466
Txndc2	0.305804	0.305298	0.998346	0.263466
Ugt2b1	0.305804	0.305298	0.998346	0.263466
Vmn1r52	0.305804	0.305298	0.998346	0.263466
Zfp750	0.305804	0.305298	0.998346	0.263466
4933430N04Rik	0.305812	0.305298	0.998319	0.263472
Catsper4	0.305812	0.305298	0.998319	0.263472
Inha	0.305812	0.305298	0.998319	0.263472
Kcnh7	0.305812	0.305298	0.998319	0.263472
Lrp2bp	0.305812	0.305298	0.998319	0.263472
Serinc2	0.305812	0.305298	0.998319	0.263472
1700058G18Rik	0.305815	0.305298	0.998312	0.263474
4933406C10Rik	0.305815	0.305298	0.998312	0.263474
Adam1a	0.305815	0.305298	0.998312	0.263474
Pcdhga12	0.305815	0.305298	0.998312	0.263474
1700084E18Rik	0.305815	0.313283	1.02442	0.263474
Gli2	0.30582	0.305298	0.998294	0.263478
Sufu	0.305822	0.305298	0.998287	0.263479
Ppp1r3e	0.305825	0.305298	0.99828	0.263481
Casc1	0.305832	0.305298	0.998256	0.263486
Irs3	0.305832	0.311744	1.01933	0.263487
Zbtb3	0.305832	0.310698	1.01591	0.263487
Gm5531	0.305832	0.305298	0.998254	0.263487
Mir186	0.305832	0.305298	0.998254	0.263487
Rfpl3s	0.305832	0.305298	0.998254	0.263487
Snord38a	0.305832	0.305298	0.998254	0.263487
Tdgf1	0.305834	0.305298	0.998248	0.263488
Crhbp	0.305835	0.305298	0.998244	0.263489
1700102H20Rik	0.305836	0.305298	0.998241	0.26349
Chp2	0.305842	0.305298	0.998221	0.263494
Dusp26	0.305842	0.305298	0.998221	0.263494
Mtl5	0.305842	0.305298	0.998221	0.263494
Pllp	0.305842	0.305298	0.998221	0.263494
Sprtn	0.305844	0.305298	0.998216	0.263495
Poln	0.305848	0.305298	0.998204	0.263498
AU023871	0.305853	0.324295	1.0603	0.263502
Lypd5	0.305854	0.305298	0.998183	0.263503
Pdx1	0.305854	0.305298	0.998183	0.263503
Spata17	0.305854	0.305298	0.998183	0.263503
Gm5148	0.305856	0.305298	0.998177	0.263504
Olfr631	0.305857	0.305298	0.998175	0.263505
2610028E06Rik	0.305857	0.314211	1.02731	0.263505
Gm4847	0.305857	0.310815	1.01621	0.263505
Cdh20	0.305857	0.305298	0.998172	0.263505
Prl2a1	0.305857	0.305298	0.998172	0.263505
Trpc3	0.305857	0.305298	0.998172	0.263505
Maats1	0.30586	0.305298	0.998164	0.263507
Igf2as	0.305869	0.305298	0.998134	0.263514
F9	0.305874	0.305298	0.99812	0.263517
Slc24a5	0.305878	0.305298	0.998106	0.26352
Gstm6	0.305878	0.305298	0.998106	0.26352
Rmnd1	0.305878	0.305298	0.998106	0.26352
4930404N11Rik	0.305881	0.305298	0.998095	0.263523
Snora74a	0.305882	0.305298	0.998092	0.263523
Gm5878	0.305889	0.305298	0.99807	0.263528
Gna12	0.305889	0.305298	0.99807	0.263528
F730043M19Rik	0.305893	0.314211	1.02719	0.263532
2700099C18Rik	0.305895	0.305298	0.99805	0.263533
1700001P01Rik	0.305897	0.311952	1.01979	0.263534
Tssk6	0.305897	0.305298	0.998043	0.263534
2310069B03Rik	0.305901	0.305298	0.998029	0.263538
Ceacam5	0.305901	0.305298	0.998029	0.263538
Gm4971	0.305901	0.305298	0.998029	0.263538
Neurod6	0.305901	0.305298	0.998029	0.263538
Prss27	0.305901	0.305298	0.998029	0.263538
Tmod4	0.305901	0.305298	0.998029	0.263538
Ap3b2	0.305908	0.305298	0.998007	0.263543
Stk30	0.305908	0.305298	0.998007	0.263543
Vmn2r65	0.305908	0.305298	0.998007	0.263543
2810408A11Rik	0.30591	0.305298	0.998001	0.263544
Pira6	0.30591	0.305298	0.998001	0.263544
Adamts16	0.305911	0.305298	0.997998	0.263545
Mzf1	0.305911	0.305298	0.997998	0.263545
Cfhr1	0.305911	0.305298	0.997996	0.263545
Hist1h4a	0.305911	0.305298	0.997996	0.263545
Rnaset2b	0.305911	0.305298	0.997996	0.263545
Snx29	0.305911	0.305298	0.997996	0.263545
A530032D15Rik	0.305912	0.305298	0.997994	0.263545
Pbx4	0.305912	0.305298	0.997994	0.263545
4930519F24Rik	0.305918	0.305298	0.997975	0.26355
Ankrd35	0.305918	0.305298	0.997975	0.26355
Cckbr	0.305918	0.305298	0.997975	0.26355
Odf3l2	0.305918	0.305298	0.997975	0.26355
Olfr1270	0.305918	0.305298	0.997975	0.26355
Serpina5	0.305918	0.305298	0.997975	0.26355
Slmo1	0.30592	0.310815	1.016	0.263551
4933401B06Rik	0.30592	0.305298	0.997969	0.263551
Fcnb	0.30592	0.305298	0.997969	0.263551
Lce1g	0.30592	0.305298	0.997969	0.263551
Omp	0.30592	0.305298	0.997969	0.263551
Ppp1r14d	0.30592	0.305298	0.997969	0.263551
Gm7904	0.305921	0.305298	0.997966	0.263552
Eya1	0.305928	0.31609	1.03322	0.263557
Gng8	0.305929	0.305298	0.997938	0.263558
Gm6623	0.30593	0.305298	0.997935	0.263559
Gm10471	0.305931	0.305298	0.997933	0.263559
Grhl1	0.305932	0.305298	0.99793	0.26356
A730046J19Rik	0.305934	0.305298	0.997922	0.263562
BB557941	0.305934	0.305298	0.997922	0.263562
Dpysl5	0.305934	0.305298	0.997922	0.263562
Hgd	0.305934	0.305298	0.997922	0.263562
Mir5106	0.305934	0.305298	0.997922	0.263562
Rab19	0.305934	0.305298	0.997922	0.263562
Hspb3	0.305937	0.305298	0.997913	0.263564
Recql4	0.305941	0.305298	0.997899	0.263567
Gal3st4	0.305943	0.305298	0.997892	0.263569
Olig2	0.305943	0.305298	0.997892	0.263569
Sh2d1b1	0.305943	0.305298	0.997892	0.263569
Vnn1	0.305946	0.305298	0.997885	0.26357
4930404H11Rik	0.305948	0.305298	0.997877	0.263572
Ddx43	0.305948	0.305298	0.997876	0.263572
Slc35d3	0.305949	0.305298	0.997874	0.263573
Tmem132e	0.305949	0.305298	0.997873	0.263573
Mrgbp	0.305952	0.305298	0.997863	0.263575
Npas3	0.305957	0.305298	0.997848	0.263578
Guca1b	0.305958	0.305298	0.997844	0.263579
Lrp2	0.305961	0.305298	0.997834	0.263582
Spag4	0.305963	0.305298	0.997828	0.263583
Pira2	0.305964	0.305298	0.997826	0.263583
C1ql1	0.305965	0.305298	0.997823	0.263584
2900093L17Rik	0.305969	0.305298	0.997808	0.263587
Fanca	0.305969	0.305298	0.997808	0.263588
Zfand4	0.305972	0.305298	0.997799	0.263589
Car12	0.305974	0.305298	0.997792	0.263591
Plxdc1	0.305979	0.317275	1.03692	0.263595
Igj	0.305981	0.305298	0.997769	0.263596
Gm6116	0.305986	0.305298	0.997754	0.2636
Slc6a17	0.305986	0.305298	0.997752	0.2636
Gm4907	0.305988	0.305298	0.997748	0.263601
B130024G19Rik	0.305992	0.317183	1.03657	0.263604
AU023762	0.305993	0.305298	0.997729	0.263605
Gm9897	0.305998	0.305298	0.997715	0.263608
Apoc1	0.306	0.305298	0.997707	0.26361
4933430I17Rik	0.306	0.305298	0.997707	0.26361
Kcnq3	0.306002	0.305298	0.997701	0.263612
Pitx1	0.306002	0.305298	0.997701	0.263612
Rnase9	0.306002	0.305298	0.997701	0.263612
Cers3	0.306007	0.305298	0.997684	0.263616
Stk32c	0.306007	0.305298	0.997684	0.263616
Npas2	0.306009	0.305298	0.997677	0.263617
Serpina3c	0.306009	0.305298	0.997677	0.263617
BC033916	0.306009	0.305298	0.997676	0.263617
Fam161a	0.30601	0.305298	0.997676	0.263617
Ascl2	0.30601	0.305298	0.997674	0.263618
Evx1	0.30601	0.305298	0.997674	0.263618
Gm15471	0.30601	0.305298	0.997674	0.263618
Gm4792	0.30601	0.305298	0.997674	0.263618
Gm7714	0.30601	0.305298	0.997674	0.263618
Tube1	0.306018	0.316097	1.03294	0.263623
Tmem221	0.30602	0.310815	1.01567	0.263625
Fam131b	0.306021	0.305298	0.997638	0.263626
Rprm	0.306023	0.305298	0.997631	0.263627
Rgs22	0.306025	0.305298	0.997626	0.263629
Btn1a1	0.30603	0.305298	0.997611	0.263632
Serpinb12	0.30603	0.305298	0.99761	0.263632
Alb	0.306031	0.305298	0.997605	0.263633
Cntnap2	0.306031	0.305298	0.997605	0.263633
Fam179a	0.306031	0.305298	0.997605	0.263633
Morn4	0.306031	0.305298	0.997605	0.263633
Myom3	0.306031	0.305298	0.997605	0.263633
Tpd52l1	0.306031	0.305298	0.997605	0.263633
Col4a6	0.306037	0.305298	0.997587	0.263637
Lrrtm1	0.306037	0.305298	0.997586	0.263638
Vmn1r202	0.306037	0.305298	0.997586	0.263638
9330151L19Rik	0.306038	0.310496	1.01457	0.263638
Cdh10	0.306038	0.305298	0.997583	0.263638
2810029C07Rik	0.306042	0.305298	0.997572	0.263641
2810442N19Rik	0.306043	0.305298	0.997567	0.263642
2210404O07Rik	0.306048	0.31609	1.03281	0.263646
Xkrx	0.306048	0.305298	0.997551	0.263646
Slc7a15	0.306055	0.305298	0.997528	0.263651
Spin2	0.30606	0.305298	0.997511	0.263655
Ttc39a	0.30606	0.305298	0.997511	0.263655
1810006J02Rik	0.30606	0.305298	0.997511	0.263655
Nalcn	0.30606	0.305298	0.99751	0.263655
Prkcq	0.30606	0.305298	0.99751	0.263655
BC002163	0.306067	0.305298	0.997488	0.26366
Gm15787	0.306068	0.305298	0.997487	0.26366
Bcl2l14	0.306068	0.305298	0.997486	0.26366
Foxj1	0.306068	0.305298	0.997486	0.26366
Hist1h1a	0.306068	0.305298	0.997486	0.26366
Klhdc1	0.306069	0.310496	1.01446	0.263661
Arl9	0.306074	0.305298	0.997466	0.263665
Henmt1	0.306074	0.305298	0.997466	0.263665
Nme5	0.306074	0.305298	0.997466	0.263665
Xlr3b	0.306074	0.305298	0.997466	0.263665
Gm4432	0.306075	0.305298	0.997462	0.263666
Serp2	0.306075	0.305298	0.997462	0.263666
Aspg	0.306078	0.305298	0.997454	0.263667
Gm12830	0.306082	0.305298	0.997439	0.263671
Slc5a1	0.306082	0.305298	0.997439	0.263671
Sult3a1	0.306082	0.305298	0.997439	0.263671
Trpa1	0.306082	0.305298	0.997439	0.263671
Zfp612	0.306082	0.305298	0.997439	0.263671
Ccdc103	0.306084	0.305298	0.997434	0.263672
Muc2	0.306086	0.305298	0.997427	0.263674
Hexim2	0.306094	0.305298	0.997402	0.263679
Aldh1b1	0.306095	0.37282	1.21799	0.26368
Grem1	0.306095	0.305298	0.997397	0.26368
Mir15a	0.306095	0.305298	0.997397	0.26368
Hist2h2bb	0.306097	0.305298	0.997391	0.263682
Hoxb5	0.306097	0.305298	0.997391	0.263682
Gchfr	0.306101	0.305298	0.997378	0.263685
Oprd1	0.306105	0.305298	0.997364	0.263688
2900057B20Rik	0.306106	0.305298	0.997363	0.263688
Olfr170	0.306106	0.305298	0.997363	0.263688
Spink2	0.306106	0.305298	0.997363	0.263688
Gpr135	0.306106	0.305298	0.997361	0.263688
BC035044	0.306107	0.317123	1.03599	0.263689
9230116N13Rik	0.306107	0.305298	0.997359	0.263689
Lyplal1	0.306107	0.305298	0.997359	0.263689
Ces2e	0.306109	0.305298	0.997353	0.26369
Rassf6	0.306111	0.305298	0.997345	0.263692
Ccne2	0.306112	0.305298	0.997342	0.263693
Gjb4	0.306112	0.305298	0.997341	0.263693
Crisp3	0.306114	0.31609	1.03259	0.263694
1700065D16Rik	0.306114	0.305298	0.997336	0.263694
4933438B17Rik	0.306114	0.305298	0.997336	0.263694
Apob	0.306114	0.305298	0.997336	0.263694
Bex6	0.306114	0.305298	0.997336	0.263694
Cdx1	0.306114	0.305298	0.997336	0.263694
Ctrl	0.306114	0.305298	0.997336	0.263694
D16Ertd519e	0.306114	0.305298	0.997336	0.263694
Dnahc10	0.306114	0.305298	0.997336	0.263694
Fbxw20	0.306114	0.305298	0.997336	0.263694
Galnt5	0.306114	0.305298	0.997336	0.263694
Gm13939	0.306114	0.305298	0.997336	0.263694
Gm5441	0.306114	0.305298	0.997336	0.263694
Gm9705	0.306114	0.305298	0.997336	0.263694
Grid2	0.306114	0.305298	0.997336	0.263694
Hrnr	0.306114	0.305298	0.997336	0.263694
Itih3	0.306114	0.305298	0.997336	0.263694
Mill1	0.306114	0.305298	0.997336	0.263694
Myh8	0.306114	0.305298	0.997336	0.263694
Neurod1	0.306114	0.305298	0.997336	0.263694
Nupr1l	0.306114	0.305298	0.997336	0.263694
Pcdhb11	0.306114	0.305298	0.997336	0.263694
Rhcg	0.306114	0.305298	0.997336	0.263694
Scn9a	0.306114	0.305298	0.997336	0.263694
Slitrk6	0.306114	0.305298	0.997336	0.263694
Sult1b1	0.306114	0.305298	0.997336	0.263694
Tcerg1l	0.306114	0.305298	0.997336	0.263694
Tenm1	0.306114	0.305298	0.997336	0.263694
Zmynd10	0.306114	0.305298	0.997336	0.263694
Oacyl	0.306116	0.305298	0.99733	0.263695
Apex1	0.306116	0.310496	1.01431	0.263696
Mir3064	0.306123	0.305298	0.997308	0.263701
Ocm	0.306123	0.305298	0.997308	0.263701
Snord19	0.306123	0.305298	0.997308	0.263701
Slamf6	0.306127	0.316726	1.03462	0.263704
Darc	0.306131	0.305298	0.997281	0.263706
Muc15	0.306132	0.305298	0.997278	0.263707
[truncated: 15,545 more rows]

## Sheet: Cluster 4
CLUSTER 4
GENEID	mean non cluster	mean cluster	fold change	pvalue
Kcnq1ot1	83.8801	11.8436	0.141197	1.07316e-23
Beta-s	42.2906	0.457127	0.0108092	3.80574e-19
Gm17821	46.1764	6.50885	0.140956	1.21895e-13
Spp1	1.27066	15.0451	11.8404	6.59139e-13
Fn1	1.86075	14.094	7.57438	1.47469e-09
Lyz1	2.26644	15.3521	6.77365	2.73162e-09
Wdr92	29.321	4.44647	0.151648	6.26594e-09
A630089N07Rik	29.2196	4.39739	0.150495	6.84524e-09
Mir5109	37.08	8.45497	0.22802	8.33202e-09
Arg1	2.02534	12.7857	6.31285	2.36578e-07
S100a8	13.8889	1.88777	0.135919	1.36874e-05
Vmn2r55	16.082	2.55633	0.158956	1.49827e-05
Actb	20.361	41.7044	2.04826	1.72147e-05
S100a9	12.9955	1.77916	0.136906	3.14852e-05
Grk4	14.6375	2.22197	0.1518	5.3406e-05
Cd74	0.715024	5.73603	8.02214	0.000100769
Lars2	12.933	2.4077	0.186167	0.000234009
Pf4	1.70846	7.15657	4.18889	0.00039935
Apoe	1.36059	6.28597	4.62003	0.000525861
Ccl6	3.9883	11.0536	2.77151	0.00088877
H2-Ab1	0.424078	3.28473	7.74557	0.000961399
Tmsb4x	10.9869	22.0492	2.00685	0.00101575
Tgfbi	1.54094	6.28942	4.08154	0.00107733
Ccl2	4.09281	11.2626	2.7518	0.00110391
Ctss	0.763356	4.4787	5.86712	0.00114881
C1qb	0.795676	4.54422	5.71114	0.00137669
Ccl9	1.26406	5.85296	4.63028	0.00193955
H2-Aa	0.523329	3.49388	6.67625	0.00206217
H2-Eb1	0.585024	3.32524	5.68394	0.00306839
Ctsc	0.589599	3.03443	5.1466	0.00315419
Ftl1	12.7865	23.8252	1.86331	0.00322308
S100a4	0.609724	3.60656	5.91508	0.003551
Ctsb	3.0482	8.73864	2.86682	0.00419844
A130077B15Rik	5.46388	0.940874	0.172199	0.00422989
Tnnt2	5.23345	0.750809	0.143463	0.00532682
Ccr2	0.36317	2.57102	7.07937	0.00609207
Malat1	21.0223	10.4783	0.49844	0.00612332
Mb	5.05375	0.840989	0.166409	0.00637625
F13a1	0.762573	3.28977	4.31404	0.00771177
Lgals3	1.25264	4.65189	3.71366	0.00919198
Tpm1	4.55307	0.861769	0.189272	0.0105229
Myl2	4.48804	0.584543	0.130245	0.0112304
Ccl7	1.3738	4.54716	3.30991	0.0132312
Lyz2	0.509564	2.1785	4.27522	0.0151164
Msr1	0.51749	2.14422	4.1435	0.0157415
Thbs1	3.179	7.8413	2.4666	0.0162246
Gm10785	4.10223	0.712892	0.173782	0.0165211
C1qa	0.539101	2.28196	4.23289	0.0175189
Cryab	3.99023	0.825999	0.207006	0.0184801
Ttn	3.98974	0.610127	0.152924	0.0184891
Mafb	0.552939	2.06386	3.73253	0.0187134
Cox6a2	3.90434	0.721922	0.184902	0.0201382
S100a10	1.04836	3.13356	2.989	0.0220835
Dab2	1.10703	3.68577	3.32942	0.0262476
Gm10845	5.41477	1.14695	0.211819	0.0285168
Grn	1.14129	3.40282	2.98157	0.0288818
Zfp71-rs1	3.53633	0.83726	0.236759	0.0291017
Actc1	3.53458	0.58031	0.164181	0.0291527
Nppa	3.51245	0.422954	0.120416	0.0298054
Lgmn	0.666407	2.30919	3.46513	0.0301702
Ucp2	1.71725	4.4475	2.5899	0.0306988
C1qc	0.685322	2.71049	3.95505	0.0323672
Ctsl	1.18727	3.095	2.60683	0.0326554
Fabp4	5.17113	1.46259	0.282837	0.0350071
Psap	3.03084	6.28474	2.0736	0.0350439
Ankrd1	3.24625	0.698498	0.215171	0.0389002
Tmsb10	1.27669	3.62919	2.84265	0.0407815
Prg4	3.19833	0.470172	0.147005	0.0408102
Dcn	3.17924	0.683053	0.214848	0.0415969
Pkm	4.55487	8.55499	1.87821	0.0427859
Fcer1g	1.89857	4.97316	2.61942	0.0439324
Crip1	0.784663	2.5199	3.21144	0.0452259
Ctsz	0.785681	2.31319	2.94418	0.045369
Gpx1	1.92307	4.04868	2.10533	0.0459444
Fcgr2b	0.793746	2.03047	2.55808	0.0465103
Xirp2	3.04669	0.772187	0.253451	0.0474953
Saa3	0.349001	1.47025	4.21274	0.048415
Calm1	3.3154	6.42261	1.93721	0.051934
Rps8	3.31884	6.18502	1.86361	0.0521645
Gapdh	2.66746	5.93227	2.22394	0.0541048
Vim	4.0609	7.58568	1.86798	0.0547737
Ifi30	0.381456	1.52781	4.00521	0.0566389
Rpl13	3.39154	6.11687	1.80357	0.0571888
Maf	0.391438	1.19994	3.06548	0.0592595
Rpl10	3.42745	6.26958	1.82923	0.0597772
Sparc	6.03334	2.53171	0.419619	0.0604418
Hspb1	2.79218	0.611566	0.219028	0.0612661
Sh3bgrl3	2.0953	4.40195	2.10087	0.0616194
Col3a1	2.78569	0.524913	0.188432	0.0616648
Ifi27l2a	0.405802	1.23003	3.0311	0.0631022
Rps27a	2.78062	5.23834	1.88388	0.0633793
Rps16	2.79357	5.40409	1.93447	0.0644971
F10	0.411151	1.12235	2.72978	0.0645542
Ctsh	0.415427	1.17472	2.82774	0.0657229
Mt2	4.36825	1.41454	0.323822	0.0679941
Rpl41	4.26118	7.24988	1.70138	0.0681467
Il1r2	2.68543	0.503221	0.187389	0.0681699
Pgk1	1.52263	3.29053	2.16108	0.0684815
Hspa8	3.54717	6.26163	1.76525	0.068918
Ccl12	0.427047	1.30899	3.06521	0.0689348
Capg	0.95127	2.3875	2.50981	0.0715363
Mrc1	0.439513	1.5434	3.51161	0.0724362
Rpl23a	2.20052	4.10572	1.86579	0.0725065
Cfl1	5.84006	9.58926	1.64198	0.0732474
C3ar1	0.449839	1.39277	3.09616	0.0753792
Cdc42	2.23152	4.03117	1.80647	0.0759019
Timp1	2.57482	0.717677	0.278729	0.0761459
Lgals1	1.58701	3.12141	1.96685	0.0769974
Eef1a1	5.13427	8.88523	1.73057	0.0771151
Srgn	9.8805	14.2619	1.44344	0.0772092
Aldoa	2.24446	4.32728	1.92798	0.077344
Emp3	0.986049	2.70931	2.74764	0.0777283
Synj2bp	2.54895	0.872141	0.342157	0.0781419
Gm2a	0.460361	1.33491	2.89971	0.0784164
Serpine1	2.54362	0.83578	0.328579	0.0785598
Snx2	0.460996	1.16345	2.52378	0.0786011
Hexa	0.461383	1.02567	2.22303	0.0787134
Rps28	2.26638	4.56553	2.01446	0.0798208
Slc25a4	2.52438	0.672511	0.266406	0.0800861
Cfp	0.466495	1.32465	2.83958	0.0802047
Cxcr2	2.52287	0.600459	0.238007	0.0802075
Pitpna	1.01148	2.0901	2.06639	0.0823986
Itgam	1.63188	3.10304	1.90152	0.0832299
Cd68	0.477904	1.28176	2.68205	0.0835639
Tpt1	6.80673	10.7636	1.58132	0.0852421
Snx5	0.484363	1.04841	2.16451	0.0854845
Pfn1	4.4894	7.28883	1.62357	0.0856261
Rbm3	1.65096	3.09396	1.87404	0.0859542
Rpl38	2.31998	4.69895	2.02542	0.0860528
Ldha	2.32134	4.43529	1.91066	0.0862143
Gsn	4.05727	1.05211	0.259315	0.0874303
Tpi1	1.05568	2.18345	2.06829	0.0907947
Rpl37a	1.70066	3.2751	1.92579	0.093247
Rhox8	2.37047	0.281743	0.118855	0.0934157
Rps29	2.38167	4.92713	2.06877	0.09353
Pgam1	1.71315	3.31447	1.93472	0.0951252
Trf	0.517041	1.03016	1.99242	0.095399
Ms4a6d	0.517393	1.94976	3.76844	0.0955073
Rnh1	0.51752	1.02775	1.98591	0.0955466
Gm20362	2.34221	0.62461	0.266676	0.096094
Sh3bgrl	0.519698	1.02027	1.9632	0.0962191
H3f3a	1.72275	3.22027	1.86926	0.0965813
Zeb2	0.521122	1.16131	2.22848	0.0966595
Lamp1	1.72681	3.34286	1.93586	0.0971993
Stab1	0.523595	1.13473	2.16718	0.0974255
Cndp2	0.523977	1.09223	2.0845	0.0975439
Cstb	1.73128	3.15656	1.82325	0.0978819
Rap1b	1.09208	2.11139	1.93336	0.0979651
Csf3r	2.31538	0.580895	0.250886	0.0987079
Actg1	9.46086	13.7251	1.45073	0.0992851
C5ar1	1.10697	2.01803	1.82302	0.100962
Il1b	7.96473	4.16399	0.522803	0.101574
Rpl10a	1.75619	3.11479	1.77361	0.10173
Rps9	3.91395	6.1442	1.56982	0.101819
Col4a2	2.27076	0.955247	0.420672	0.103212
F830016B08Rik	2.25524	0.50653	0.224601	0.104827
Rps19	1.78219	3.13624	1.75976	0.105821
Mgp	2.24068	0.690318	0.308085	0.106366
Emp1	1.14149	2.01695	1.76695	0.108048
Actr2	1.14602	2.00664	1.75096	0.108992
Serpinh1	2.21256	0.908101	0.41043	0.1094
Cotl1	1.15738	2.8805	2.48882	0.111372
Cd14	3.25552	5.1229	1.5736	0.111762
Cd53	1.81942	3.58267	1.96913	0.111804
Actr3	1.16362	2.57697	2.21462	0.112689
B2m	3.26605	5.17632	1.58489	0.113002
Coro1b	0.589571	1.07824	1.82885	0.118461
Cyba	1.19075	2.99119	2.51202	0.118481
Sec61b	0.591242	1.2586	2.12875	0.119007
Cybb	0.591339	1.6719	2.82731	0.119039
Rpl13a	2.5809	4.0019	1.55058	0.119828
Mmp9	2.11414	0.549033	0.259695	0.120717
Emb	0.596827	1.36871	2.29332	0.120839
Rpl5	2.59168	4.11789	1.58889	0.121341
Ctsa	0.600404	1.34317	2.23711	0.122015
Fcgr3	1.20806	2.88837	2.39092	0.122232
Rpl14	1.20988	2.40948	1.99151	0.122629
Sepp1	0.604865	1.09067	1.80317	0.123487
Rpl19	2.60789	4.44244	1.70346	0.123633
Fabp5	0.607139	1.28498	2.11646	0.124238
Tnni3	2.08174	0.364086	0.174895	0.124694
Sub1	0.611234	1.13462	1.85627	0.125595
Rps10	1.90397	3.12276	1.64013	0.125929
Ptma	2.62809	4.10271	1.5611	0.126517
Lyn	0.61461	1.07045	1.74168	0.126716
Lilrb3	0.619531	1.02444	1.65358	0.128354
Rps23	1.92384	3.73474	1.94129	0.129355
Rpl24	1.93253	3.01278	1.55898	0.130864
M6pr	0.632779	1.15565	1.82631	0.132789
Lpl	3.52014	1.79342	0.509473	0.133736
Rpl27a	2.67893	4.59418	1.71493	0.133909
Csf1r	0.638675	1.9929	3.12036	0.134773
Hilpda	0.638938	1.08871	1.70394	0.134862
Ap2s1	0.639163	1.09364	1.71105	0.134938
Myl3	2.00173	0.401819	0.200736	0.135082
Rps13	2.68827	4.32101	1.60736	0.135287
Itgb2	1.26707	2.35459	1.8583	0.135338
Vcan	0.642629	1.54952	2.41122	0.136108
Rpl35	1.97746	3.56844	1.80455	0.138783
Rps6	3.47485	5.40566	1.55565	0.139001
Gnb2l1	1.97908	3.46086	1.74872	0.139072
Glud1	0.651795	1.08229	1.66047	0.139213
Npc2	0.652277	1.40481	2.15369	0.139377
Mbnl1	0.652365	1.20079	1.84067	0.139407
Ncf2	0.655333	1.03236	1.57532	0.140416
Cst3	2.72276	4.63857	1.70363	0.140433
Cd300lf	1.96182	0.838818	0.427571	0.140583
Ppia	1.2992	2.20363	1.69614	0.142669
Egr1	3.43234	1.79111	0.521834	0.143176
Bgn	1.93555	0.471608	0.243656	0.144327
Mrpl52	0.668404	1.04297	1.5604	0.144879
Chmp2a	0.668512	1.02304	1.53032	0.144916
Tyrobp	2.01322	3.26517	1.62187	0.145219
Gpi1	1.3125	2.02416	1.54222	0.14574
Ecm1	0.672914	1.35805	2.01817	0.146425
Rpl7	2.02495	3.05493	1.50864	0.147356
Rpl28	2.02714	3.39698	1.67575	0.147757
Nfkbia	3.38927	1.74092	0.513659	0.148027
Ms4a6c	0.67817	1.44029	2.12379	0.148232
Nr4a1	1.32377	2.16003	1.63173	0.148359
Tubb6	0.684429	1.27188	1.85831	0.150389
Rps25	2.04915	3.84331	1.87557	0.151801
Myh6	1.88443	0.497901	0.264219	0.151898
Elavl1	0.692281	1.00631	1.45361	0.153105
Prelid1	0.693394	1.31505	1.89655	0.15349
Capza2	0.695575	1.29724	1.86499	0.154246
Id2	0.700842	1.14173	1.62909	0.156076
Rpl6	2.8254	4.24657	1.50299	0.156235
P4hb	1.3586	2.00076	1.47266	0.156553
Hnrnpab	1.35921	2.37449	1.74696	0.156697
Laptm5	2.08072	3.25456	1.56415	0.157677
Rpl32	1.3665	2.50592	1.83382	0.158429
H2afz	0.707926	1.19149	1.68307	0.158543
Aprt	0.70805	1.31053	1.8509	0.158586
Rps4x	2.08892	3.34316	1.60042	0.159216
Rps14	2.09176	3.54392	1.69423	0.159751
Epn1	0.711874	1.00649	1.41386	0.159921
Arhgdib	0.71288	1.53334	2.15091	0.160272
Rps12	3.63417	5.54145	1.52482	0.160534
Rps27l	0.714612	1.31952	1.84649	0.160878
Psmb4	0.715698	1.06234	1.48434	0.161258
H3f3b	2.86148	4.45582	1.55717	0.161956
Rpl11	2.10409	3.62941	1.72493	0.162078
Eif4h	0.718083	1.20709	1.68099	0.162092
Hif1a	0.71911	1.48982	2.07176	0.162452
Rpl3	2.10641	3.26595	1.55049	0.162518
Arpc5	1.38363	2.12061	1.53264	0.162523
Anxa2	2.10883	3.36418	1.59528	0.162977
Kctd12	0.720673	1.48881	2.06585	0.163
Coro1a	1.38908	2.08485	1.50088	0.163833
Rps26	1.38961	2.7218	1.95868	0.16396
Grb2	0.723861	1.01992	1.409	0.164118
Col1a2	1.80239	0.404449	0.224395	0.164887
Tuba1b	2.12105	3.03	1.42854	0.165301
Arpc1b	2.1212	3.81015	1.79623	0.165329
Des	1.79315	0.366907	0.204615	0.166418
Nme1	0.730625	1.20532	1.6497	0.166495
Serf2	1.40046	2.13616	1.52533	0.166577
Clta	0.730992	1.4502	1.98388	0.166624
Hnrnpa2b1	1.40194	2.25703	1.60993	0.166934
Shfm1	0.73188	1.448	1.97847	0.166936
Cyfip1	0.732749	1.12294	1.53251	0.167243
Rpl35a	2.13163	3.39771	1.59395	0.167323
Rpl9	2.14069	3.50536	1.63749	0.16906
Rpl17	2.90606	4.15616	1.43017	0.169139
Rps2	3.69767	5.36458	1.4508	0.169495
Sptbn1	1.77471	0.694795	0.391498	0.169517
Ube2l3	0.742385	1.18501	1.59623	0.170641
Tomm6	0.746924	1.02958	1.37843	0.172246
Mif	1.42534	2.64137	1.85315	0.17262
Rplp1	4.54663	6.54375	1.43925	0.174869
Hcls1	0.755009	1.23073	1.63009	0.175112
Rbpj	0.755557	1.7883	2.36687	0.175306
Rpsa	4.55685	6.54793	1.43694	0.176201
Cct2	0.759163	1.04639	1.37834	0.176586
Sdc4	0.759691	1.31231	1.72743	0.176774
Ube2i	0.760317	1.20195	1.58086	0.176997
Tpm3	2.18346	3.33269	1.52634	0.177351
Rps3a1	2.96347	4.2589	1.43713	0.178567
Fstl1	1.71984	0.455416	0.264802	0.17908
Nfkbid	1.71956	0.931642	0.541792	0.17913
Igfbp7	3.13138	1.2861	0.410714	0.180332
Sec61g	0.770106	1.18155	1.53427	0.180481
Lcp1	2.97677	4.7085	1.58175	0.180779
Rps7	2.20201	3.64783	1.65659	0.18099
Fam129b	0.773557	1.11806	1.44535	0.181712
Tma7	0.77372	1.03609	1.3391	0.18177
Cd52	2.20962	3.31331	1.4995	0.182488
Rpl23	2.98793	4.73009	1.58306	0.182643
Lamp2	0.776599	1.11493	1.43566	0.182798
Cd36	3.10944	1.09288	0.351473	0.183354
Rps15	2.21586	3.33447	1.50482	0.18372
Rps18	2.22079	3.87527	1.745	0.184697
Macf1	0.781974	1.02309	1.30834	0.18472
Uba52	2.22106	3.63369	1.63602	0.18475
Atp6ap1	0.783543	1.05579	1.34746	0.185281
Slc11a1	0.784467	1.09401	1.39459	0.185612
Tubb5	1.47811	2.07674	1.405	0.18564
Eif4a1	1.47878	2.62412	1.77452	0.185807
Atp6v1a	0.786737	1.08661	1.38116	0.186425
Sirpa	0.787316	1.5207	1.9315	0.186632
Arpc3	0.791755	1.29472	1.63525	0.188224
Tceb2	0.792152	1.14321	1.44317	0.188366
Nras	0.793656	1.12142	1.41298	0.188906
S100a6	3.83148	5.17738	1.35127	0.18903
Jhdm1d	0.796091	1.01733	1.2779	0.18978
Ap2m1	0.796092	1.1523	1.44744	0.18978
Col4a1	3.0638	1.42037	0.463596	0.189786
Atp6v1b2	0.797224	1.12154	1.40681	0.190187
Rpl8	2.249	3.76279	1.67309	0.190313
Atp2b1	0.80023	1.14198	1.42706	0.191267
Ehd1	0.805454	1.00807	1.25155	0.193146
Retnlg	1.6435	0.331457	0.201677	0.193287
Rpl36al	0.806116	1.57684	1.9561	0.193384
Eef1g	1.51022	2.07835	1.37619	0.193684
Pabpc1	3.05429	4.33735	1.42008	0.193871
Fam49b	0.809534	1.48884	1.83914	0.194615
Efhd2	1.51401	2.20641	1.45733	0.194639
Egr2	0.810974	1.04814	1.29245	0.195134
Hnrnpk	0.812726	1.00993	1.24264	0.195766
Rps24	2.27713	3.78028	1.6601	0.195965
Hint1	0.814914	1.1738	1.4404	0.196554
Alox5ap	1.52277	2.00906	1.31934	0.196851
Rps11	2.28355	3.7694	1.65067	0.197263
Ywhae	1.52666	2.16302	1.41683	0.197835
Psma7	0.819357	1.14583	1.39845	0.198158
Tmbim6	1.52843	2.09342	1.36966	0.198283
Tnfaip2	1.61072	0.890072	0.552591	0.199729
Cd24a	1.61009	0.870886	0.540893	0.199856
Adam8	0.824112	1.84473	2.23845	0.199876
H2-K1	1.53764	2.40216	1.56224	0.20062
Zfp36	3.09499	4.63847	1.4987	0.200872
Rps5	2.30331	3.9617	1.72	0.201271
Fos	5.59322	7.95055	1.42146	0.202048
Eif4g1	0.833721	1.02285	1.22685	0.203353
Sfpq	0.834048	1.0617	1.27294	0.203471
Eif3a	0.834671	1.05473	1.26365	0.203697
Atp5g2	0.838457	1.16057	1.38417	0.205069
Ywhab	1.55523	2.22343	1.42965	0.205099
Cyth4	0.839164	1.20419	1.43499	0.205325
Lilrb4	1.55672	2.58406	1.65994	0.205481
Anp32b	0.841349	1.04958	1.2475	0.206118
Caprin1	0.841626	1.04297	1.23923	0.206218
Lsp1	0.847504	1.15237	1.35972	0.208351
Arf6	0.848206	1.23328	1.45398	0.208606
Pgd	0.848418	1.07706	1.2695	0.208683
Mtpn	0.851977	1.06555	1.25068	0.209976
Anxa5	0.854778	1.27138	1.48739	0.210994
Rpl18	2.35104	3.89237	1.65559	0.211053
Msrb1	1.55297	0.894217	0.575811	0.211606
Akr1a1	0.857276	1.71657	2.00236	0.211903
Arhgdia	1.58247	2.47331	1.56294	0.212081
Cnbp	0.858379	1.12629	1.31211	0.212304
Clu	2.91081	1.31063	0.450265	0.212843
Rpl7a	1.58655	2.73556	1.72421	0.213133
Atp1b3	0.862154	1.19891	1.3906	0.213678
Tagln2	1.58906	2.91111	1.83197	0.213778
Tmem50a	0.862918	1.01023	1.17072	0.213956
App	1.59245	2.48383	1.55975	0.214653
Tspo	0.865583	1.54899	1.78954	0.214927
Rpl18a	4.00132	5.51535	1.37839	0.214989
Actn1	1.53632	0.597282	0.388775	0.21516
Lrp1	0.869282	1.72581	1.98533	0.216274
Banf1	0.870798	1.15767	1.32944	0.216827
Mpeg1	0.87432	1.27189	1.45472	0.218111
Atp6v0b	0.876628	1.15879	1.32187	0.218953
Rps20	2.39039	3.90471	1.6335	0.219216
Ywhaz	1.61324	2.4991	1.54912	0.220028
Fxyd5	1.61344	2.83413	1.75658	0.22008
Fau	2.40137	3.91692	1.63112	0.221507
Srsf3	0.883727	1.35176	1.52962	0.221544
Mapre1	0.885637	1.08849	1.22904	0.222242
Emilin2	0.886367	1.26448	1.42658	0.222508
Ostf1	0.886925	1.23553	1.39305	0.222712
Ly6a	2.84976	1.21072	0.42485	0.222713
Cd164	0.890842	1.02372	1.14916	0.224144
Rpl36	1.62944	2.49198	1.52935	0.224236
Osm	0.891448	1.56559	1.75623	0.224365
Prdx6	0.893571	1.44877	1.62133	0.225141
Sfpi1	0.893806	1.45262	1.6252	0.225227
Hnrnph1	0.894693	1.0244	1.14497	0.225551
Slfn9	1.48828	0.422276	0.283735	0.22575
Arpc2	3.2397	4.80602	1.48348	0.226421
Tuba1c	0.900492	1.31982	1.46566	0.227673
Col1a1	1.47669	0.30695	0.207863	0.228381
Rnase6	0.259486	0.33792	1.30226	0.228542
Ccl22	0.259486	0.297681	1.1472	0.228542
Vsig4	0.259486	0.294784	1.13603	0.228542
Col6a5	0.259486	0.289286	1.11484	0.228542
LOC100038947	0.259486	0.286988	1.10598	0.228542
Gm5129	0.259486	0.285225	1.09919	0.228542
Gimap7	0.259486	0.284434	1.09614	0.228542
Vmn1r63	0.259486	0.284434	1.09614	0.228542
Itga8	0.259486	0.28429	1.09559	0.228542
Serpinb10	0.259486	0.283058	1.09084	0.228542
Hspb9	0.259486	0.282791	1.08981	0.228542
Vmn1r223	0.259486	0.280348	1.0804	0.228542
9430069I07Rik	0.259486	0.279977	1.07897	0.228542
Ccna1	0.259486	0.279977	1.07897	0.228542
Lhcgr	0.259486	0.279977	1.07897	0.228542
Ttll13	0.259486	0.279977	1.07897	0.228542
Insl6	0.259486	0.27955	1.07732	0.228542
Tbx1	0.259486	0.277391	1.069	0.228542
Cd4	0.259486	0.277117	1.06794	0.228542
Kcna3	0.259486	0.276429	1.0653	0.228542
Cd209d	0.259486	0.275958	1.06348	0.228542
Ear11	0.259486	0.275574	1.062	0.228542
Tespa1	0.259486	0.275225	1.06065	0.228542
Pif1	0.259486	0.275005	1.05981	0.228542
Npy	0.259486	0.274318	1.05716	0.228542
Pkp3	0.259486	0.273993	1.05591	0.228542
Olfr560	0.259486	0.273539	1.05416	0.228542
Nccrp1	0.259486	0.273537	1.05415	0.228542
Adam33	0.259486	0.273365	1.05348	0.228542
Bzrap1	0.259486	0.273141	1.05262	0.228542
Gm15545	0.259486	0.271068	1.04463	0.228542
Clca6	0.259486	0.270478	1.04236	0.228542
Vmn1r66	0.259486	0.270291	1.04164	0.228542
Tlr8	0.259486	0.27007	1.04079	0.228542
Adipoq	0.259486	0.269917	1.0402	0.228542
Gpld1	0.259486	0.268961	1.03651	0.228542
Dlk2	0.259486	0.268596	1.03511	0.228542
Fkbp1b	0.259486	0.268526	1.03484	0.228542
Apol7d	0.259486	0.2682	1.03358	0.228542
Clec2l	0.259486	0.26811	1.03323	0.228542
Frrs1l	0.259486	0.268085	1.03314	0.228542
Gabrb1	0.259486	0.267735	1.03179	0.228542
Olfr559	0.259486	0.267653	1.03147	0.228542
Ear2	0.259486	0.267355	1.03032	0.228542
Gng3	0.259486	0.266884	1.02851	0.228542
Csf3	0.259486	0.266881	1.0285	0.228542
Emr4	0.259486	0.266824	1.02828	0.228542
Slc18a1	0.259486	0.266794	1.02816	0.228542
Lta	0.259486	0.266608	1.02745	0.228542
Igf2bp3	0.259486	0.265992	1.02507	0.228542
Tnni1	0.259486	0.265982	1.02503	0.228542
Vnn3	0.259486	0.265893	1.02469	0.228542
Ffar4	0.259486	0.265677	1.02386	0.228542
2900009J06Rik	0.259486	0.265373	1.02269	0.228542
Aqp11	0.259486	0.265373	1.02269	0.228542
Pdzd3	0.259486	0.26527	1.02229	0.228542
Bfsp2	0.259486	0.264977	1.02116	0.228542
Kcnab3	0.259486	0.264977	1.02116	0.228542
Galnt9	0.259486	0.264775	1.02038	0.228542
1700016G22Rik	0.259486	0.264746	1.02027	0.228542
4933440J02Rik	0.259486	0.26443	1.01905	0.228542
Ppp1r3g	0.259486	0.26443	1.01905	0.228542
Ak8	0.259486	0.264418	1.01901	0.228542
Gfi1	0.259486	0.264071	1.01767	0.228542
1700092M07Rik	0.259486	0.264041	1.01755	0.228542
4933400C23Rik	0.259486	0.264041	1.01755	0.228542
1700001C19Rik	0.259486	0.264031	1.01752	0.228542
Dmrta1	0.259486	0.264031	1.01752	0.228542
Ear6	0.259486	0.264031	1.01752	0.228542
Padi3	0.259486	0.264031	1.01752	0.228542
Gdpd2	0.259486	0.264017	1.01746	0.228542
Rsg1	0.259486	0.264017	1.01746	0.228542
Snora28	0.259486	0.264017	1.01746	0.228542
Ambp	0.259486	0.263962	1.01725	0.228542
Gm15413	0.259486	0.263728	1.01635	0.228542
Gm10664	0.259486	0.26361	1.01589	0.228542
Htr5a	0.259486	0.26361	1.01589	0.228542
Mrgpra2b	0.259486	0.26361	1.01589	0.228542
Slc17a4	0.259486	0.26361	1.01589	0.228542
Snora20	0.259486	0.26361	1.01589	0.228542
Zfp36l3	0.259486	0.26361	1.01589	0.228542
Rnf223	0.259486	0.263599	1.01585	0.228542
Olfr521	0.259486	0.26354	1.01562	0.228542
Ptprv	0.259486	0.26354	1.01562	0.228542
Bcl2a1c	0.259486	0.263386	1.01503	0.228542
Gm13845	0.259486	0.263386	1.01503	0.228542
Serinc4	0.259486	0.263386	1.01503	0.228542
Snora44	0.259486	0.263386	1.01503	0.228542
Sypl2	0.259486	0.263256	1.01453	0.228542
Wfikkn1	0.259486	0.263256	1.01453	0.228542
A430093F15Rik	0.259486	0.263136	1.01406	0.228542
Mir3064	0.259486	0.262802	1.01278	0.228542
Ocm	0.259486	0.262802	1.01278	0.228542
Snord19	0.259486	0.262802	1.01278	0.228542
9230116N13Rik	0.259486	0.262739	1.01254	0.228542
Lyplal1	0.259486	0.262739	1.01254	0.228542
2900057B20Rik	0.259486	0.262734	1.01252	0.228542
Olfr170	0.259486	0.262734	1.01252	0.228542
Spink2	0.259486	0.262734	1.01252	0.228542
Grem1	0.259486	0.262692	1.01235	0.228542
Mir15a	0.259486	0.262692	1.01235	0.228542
Ccdc103	0.259486	0.262645	1.01218	0.228542
Bcl2l14	0.259486	0.262582	1.01193	0.228542
Foxj1	0.259486	0.262582	1.01193	0.228542
Hist1h1a	0.259486	0.262582	1.01193	0.228542
Xkrx	0.259486	0.262501	1.01162	0.228542
Serpinb12	0.259486	0.262428	1.01134	0.228542
Btn1a1	0.259486	0.262427	1.01134	0.228542
Apoc1	0.259486	0.262309	1.01088	0.228542
Gm9897	0.259486	0.262299	1.01084	0.228542
Pira2	0.259486	0.262162	1.01031	0.228542
Mrgbp	0.259486	0.262116	1.01013	0.228542
Ddx43	0.259486	0.262101	1.01008	0.228542
Gal3st4	0.259486	0.262081	1.01	0.228542
Olig2	0.259486	0.262081	1.01	0.228542
Sh2d1b1	0.259486	0.262081	1.01	0.228542
Hspb3	0.259486	0.262055	1.0099	0.228542
4933401B06Rik	0.259486	0.261986	1.00963	0.228542
Fcnb	0.259486	0.261986	1.00963	0.228542
Lce1g	0.259486	0.261986	1.00963	0.228542
Omp	0.259486	0.261986	1.00963	0.228542
Ppp1r14d	0.259486	0.261986	1.00963	0.228542
A530032D15Rik	0.259486	0.261954	1.00951	0.228542
Pbx4	0.259486	0.261954	1.00951	0.228542
Cfhr1	0.259486	0.261952	1.0095	0.228542
Hist1h4a	0.259486	0.261952	1.0095	0.228542
Rnaset2b	0.259486	0.261952	1.0095	0.228542
Snx29	0.259486	0.261952	1.0095	0.228542
Mzf1	0.259486	0.26195	1.0095	0.228542
2810408A11Rik	0.259486	0.261946	1.00948	0.228542
Pira6	0.259486	0.261946	1.00948	0.228542
Ap3b2	0.259486	0.261939	1.00945	0.228542
Stk30	0.259486	0.261939	1.00945	0.228542
Vmn2r65	0.259486	0.261939	1.00945	0.228542
2310069B03Rik	0.259486	0.261912	1.00935	0.228542
Ceacam5	0.259486	0.261912	1.00935	0.228542
Gm4971	0.259486	0.261912	1.00935	0.228542
Neurod6	0.259486	0.261912	1.00935	0.228542
Prss27	0.259486	0.261912	1.00935	0.228542
Tmod4	0.259486	0.261912	1.00935	0.228542
Tssk6	0.259486	0.261894	1.00928	0.228542
4930404N11Rik	0.259486	0.26183	1.00903	0.228542
Rmnd1	0.259486	0.261817	1.00898	0.228542
Igf2as	0.259486	0.261782	1.00885	0.228542
Poln	0.259486	0.261696	1.00852	0.228542
Crhbp	0.259486	0.261646	1.00832	0.228542
Gm5531	0.259486	0.261635	1.00828	0.228542
Mir186	0.259486	0.261635	1.00828	0.228542
Rfpl3s	0.259486	0.261635	1.00828	0.228542
Snord38a	0.259486	0.261635	1.00828	0.228542
6430531B16Rik	0.259486	0.261516	1.00782	0.228542
Acsm1	0.259486	0.261516	1.00782	0.228542
Gm7244	0.259486	0.261516	1.00782	0.228542
Lrrc29	0.259486	0.261516	1.00782	0.228542
1700026L06Rik	0.259486	0.261511	1.0078	0.228542
Fdx1l	0.259486	0.261511	1.0078	0.228542
Tmem150b	0.259486	0.261511	1.0078	0.228542
1700019G17Rik	0.259486	0.26143	1.00749	0.228542
Mir5129	0.259486	0.26143	1.00749	0.228542
Oosp1	0.259486	0.26143	1.00749	0.228542
Dnaaf3	0.259486	0.261247	1.00679	0.228542
Snord1b	0.259486	0.261247	1.00679	0.228542
Ces1f	0.259486	0.261229	1.00672	0.228542
Eme1	0.259486	0.261229	1.00672	0.228542
Ninj2	0.259486	0.261229	1.00672	0.228542
1700020L24Rik	0.259486	0.261155	1.00643	0.228542
6720468P15Rik	0.259486	0.261155	1.00643	0.228542
Gm21945	0.259486	0.261155	1.00643	0.228542
2019-03-11	0.259486	0.261155	1.00643	0.228542
Snora19	0.259486	0.261014	1.00589	0.228542
Skida1	0.259486	0.260983	1.00577	0.228542
Echdc1	0.259486	0.260796	1.00505	0.228542
Hist1h4b	0.259486	0.260796	1.00505	0.228542
Pspn	0.259486	0.260796	1.00505	0.228542
Afp	0.259486	0.260771	1.00495	0.228542
Gm10509	0.259486	0.260771	1.00495	0.228542
Olfr1143	0.259486	0.260771	1.00495	0.228542
Zkscan7	0.259486	0.260771	1.00495	0.228542
1810062O18Rik	0.259486	0.26073	1.0048	0.228542
Xlr4b	0.259486	0.26073	1.0048	0.228542
Klri1	0.259486	0.26072	1.00476	0.228542
Dnajb13	0.259486	0.260716	1.00474	0.228542
Peli3	0.259486	0.260716	1.00474	0.228542
Qprt	0.259486	0.260716	1.00474	0.228542
1700025F22Rik	0.259486	0.260682	1.00461	0.228542
AF067061	0.259486	0.260682	1.00461	0.228542
Atp6v1g3	0.259486	0.260682	1.00461	0.228542
Ccdc110	0.259486	0.260682	1.00461	0.228542
Dab1	0.259486	0.260682	1.00461	0.228542
Efcab11	0.259486	0.260682	1.00461	0.228542
Gdpd4	0.259486	0.260682	1.00461	0.228542
Sirpb1a	0.259486	0.260682	1.00461	0.228542
E130215H24Rik	0.259486	0.260634	1.00442	0.228542
1700067K01Rik	0.259486	0.260566	1.00416	0.228542
4930404I05Rik	0.259486	0.260566	1.00416	0.228542
4933406I18Rik	0.259486	0.260566	1.00416	0.228542
0610005C13Rik	0.259486	0.259486	1	0.228542
1300018J18Rik	0.259486	0.259486	1	0.228542
1500015L24Rik	0.259486	0.259486	1	0.228542
1700008F21Rik	0.259486	0.259486	1	0.228542
1700008I05Rik	0.259486	0.259486	1	0.228542
1700018A04Rik	0.259486	0.259486	1	0.228542
1700019L03Rik	0.259486	0.259486	1	0.228542
1700023C21Rik	0.259486	0.259486	1	0.228542
1700025B11Rik	0.259486	0.259486	1	0.228542
1700029M20Rik	0.259486	0.259486	1	0.228542
1700030F18Rik	0.259486	0.259486	1	0.228542
1700030L20Rik	0.259486	0.259486	1	0.228542
1700030N03Rik	0.259486	0.259486	1	0.228542
1700042G15Rik	0.259486	0.259486	1	0.228542
1700085C21Rik	0.259486	0.259486	1	0.228542
1700128A07Rik	0.259486	0.259486	1	0.228542
1810019D21Rik	0.259486	0.259486	1	0.228542
2010300C02Rik	0.259486	0.259486	1	0.228542
2210416O15Rik	0.259486	0.259486	1	0.228542
2300005B03Rik	0.259486	0.259486	1	0.228542
2310005A03Rik	0.259486	0.259486	1	0.228542
2310020H05Rik	0.259486	0.259486	1	0.228542
2310043O21Rik	0.259486	0.259486	1	0.228542
2310057J18Rik	0.259486	0.259486	1	0.228542
2410066E13Rik	0.259486	0.259486	1	0.228542
2410141K09Rik	0.259486	0.259486	1	0.228542
2610100L16Rik	0.259486	0.259486	1	0.228542
2610206C17Rik	0.259486	0.259486	1	0.228542
2810007J24Rik	0.259486	0.259486	1	0.228542
2810011L19Rik	0.259486	0.259486	1	0.228542
2810047C21Rik1	0.259486	0.259486	1	0.228542
3110045C21Rik	0.259486	0.259486	1	0.228542
4921533I20Rik	0.259486	0.259486	1	0.228542
4930401C15Rik	0.259486	0.259486	1	0.228542
4930407I10Rik	0.259486	0.259486	1	0.228542
4930428O21Rik	0.259486	0.259486	1	0.228542
4930432K21Rik	0.259486	0.259486	1	0.228542
4930433B08Rik	0.259486	0.259486	1	0.228542
4930448F12Rik	0.259486	0.259486	1	0.228542
4930449E18Rik	0.259486	0.259486	1	0.228542
4930452N14Rik	0.259486	0.259486	1	0.228542
4930465A12Rik	0.259486	0.259486	1	0.228542
4930469G21Rik	0.259486	0.259486	1	0.228542
4930479D17Rik	0.259486	0.259486	1	0.228542
4930480K15Rik	0.259486	0.259486	1	0.228542
4930500F04Rik	0.259486	0.259486	1	0.228542
4930506C21Rik	0.259486	0.259486	1	0.228542
4930515B02Rik	0.259486	0.259486	1	0.228542
4930519G04Rik	0.259486	0.259486	1	0.228542
4930522O17Rik	0.259486	0.259486	1	0.228542
4930529C04Rik	0.259486	0.259486	1	0.228542
4930529L06Rik	0.259486	0.259486	1	0.228542
4930553E22Rik	0.259486	0.259486	1	0.228542
4930558K02Rik	0.259486	0.259486	1	0.228542
4930565N06Rik	0.259486	0.259486	1	0.228542
4930567J20Rik	0.259486	0.259486	1	0.228542
4930592I03Rik	0.259486	0.259486	1	0.228542
4931408C20Rik	0.259486	0.259486	1	0.228542
4933409G03Rik	0.259486	0.259486	1	0.228542
4933427I22Rik	0.259486	0.259486	1	0.228542
4933428C19Rik	0.259486	0.259486	1	0.228542
4933440M02Rik	0.259486	0.259486	1	0.228542
5730522E02Rik	0.259486	0.259486	1	0.228542
7420426K07Rik	0.259486	0.259486	1	0.228542
8030423J24Rik	0.259486	0.259486	1	0.228542
8030442B05Rik	0.259486	0.259486	1	0.228542
9430007A20Rik	0.259486	0.259486	1	0.228542
9430021M05Rik	0.259486	0.259486	1	0.228542
9430076G02Rik	0.259486	0.259486	1	0.228542
9530053A07Rik	0.259486	0.259486	1	0.228542
A1cf	0.259486	0.259486	1	0.228542
A230001M10Rik	0.259486	0.259486	1	0.228542
A230009B12Rik	0.259486	0.259486	1	0.228542
A330050F15Rik	0.259486	0.259486	1	0.228542
A630023A22Rik	0.259486	0.259486	1	0.228542
A930001A20Rik	0.259486	0.259486	1	0.228542
A930011O12Rik	0.259486	0.259486	1	0.228542
Abhd16b	0.259486	0.259486	1	0.228542
Acox2	0.259486	0.259486	1	0.228542
Acsm5	0.259486	0.259486	1	0.228542
Adam29	0.259486	0.259486	1	0.228542
Adam30	0.259486	0.259486	1	0.228542
Adam39	0.259486	0.259486	1	0.228542
Adamts19	0.259486	0.259486	1	0.228542
Adcy8	0.259486	0.259486	1	0.228542
Adig	0.259486	0.259486	1	0.228542
AF529169	0.259486	0.259486	1	0.228542
Agr2	0.259486	0.259486	1	0.228542
AI646519	0.259486	0.259486	1	0.228542
Aicda	0.259486	0.259486	1	0.228542
Aifm3	0.259486	0.259486	1	0.228542
Akr1b7	0.259486	0.259486	1	0.228542
Akr1c6	0.259486	0.259486	1	0.228542
Alx1	0.259486	0.259486	1	0.228542
Amn	0.259486	0.259486	1	0.228542
Amtn	0.259486	0.259486	1	0.228542
Ano2	0.259486	0.259486	1	0.228542
Apobec4	0.259486	0.259486	1	0.228542
Apoc4	0.259486	0.259486	1	0.228542
Apol8	0.259486	0.259486	1	0.228542
Aqp6	0.259486	0.259486	1	0.228542
Asb18	0.259486	0.259486	1	0.228542
Atoh1	0.259486	0.259486	1	0.228542
Avp	0.259486	0.259486	1	0.228542
B230312C02Rik	0.259486	0.259486	1	0.228542
Barhl2	0.259486	0.259486	1	0.228542
BC061237	0.259486	0.259486	1	0.228542
Bhlha9	0.259486	0.259486	1	0.228542
Bmp10	0.259486	0.259486	1	0.228542
Boll	0.259486	0.259486	1	0.228542
Brsk2	0.259486	0.259486	1	0.228542
C130021I20Rik	0.259486	0.259486	1	0.228542
C130060K24Rik	0.259486	0.259486	1	0.228542
C130071C03Rik	0.259486	0.259486	1	0.228542
C1qtnf4	0.259486	0.259486	1	0.228542
C1rb	0.259486	0.259486	1	0.228542
C330021F23Rik	0.259486	0.259486	1	0.228542
Cacna2d3	0.259486	0.259486	1	0.228542
Calr4	0.259486	0.259486	1	0.228542
Capn3	0.259486	0.259486	1	0.228542
Car10	0.259486	0.259486	1	0.228542
Caskin1	0.259486	0.259486	1	0.228542
Cbln2	0.259486	0.259486	1	0.228542
Ccdc11	0.259486	0.259486	1	0.228542
Ccdc121	0.259486	0.259486	1	0.228542
Ccdc13	0.259486	0.259486	1	0.228542
Ccdc135	0.259486	0.259486	1	0.228542
Ccdc142	0.259486	0.259486	1	0.228542
Ccdc146	0.259486	0.259486	1	0.228542
Ccdc150	0.259486	0.259486	1	0.228542
Ccdc155	0.259486	0.259486	1	0.228542
Ccdc37	0.259486	0.259486	1	0.228542
Ccdc42b	0.259486	0.259486	1	0.228542
Ccdc8	0.259486	0.259486	1	0.228542
Ccdc96	0.259486	0.259486	1	0.228542
Cd300e	0.259486	0.259486	1	0.228542
Cd5l	0.259486	0.259486	1	0.228542
Cdh26	0.259486	0.259486	1	0.228542
Cdkl1	0.259486	0.259486	1	0.228542
Cdsn	0.259486	0.259486	1	0.228542
Chrna10	0.259486	0.259486	1	0.228542
Chrnb2	0.259486	0.259486	1	0.228542
Chrnb3	0.259486	0.259486	1	0.228542
Chst4	0.259486	0.259486	1	0.228542
Cldn10	0.259486	0.259486	1	0.228542
Clnk	0.259486	0.259486	1	0.228542
Clstn3	0.259486	0.259486	1	0.228542
Cml2	0.259486	0.259486	1	0.228542
Cnn1	0.259486	0.259486	1	0.228542
Col10a1	0.259486	0.259486	1	0.228542
Comp	0.259486	0.259486	1	0.228542
Cplx4	0.259486	0.259486	1	0.228542
Crisp1	0.259486	0.259486	1	0.228542
Crisp2	0.259486	0.259486	1	0.228542
Csn2	0.259486	0.259486	1	0.228542
Cyp19a1	0.259486	0.259486	1	0.228542
Cyp21a1	0.259486	0.259486	1	0.228542
D130058E03	0.259486	0.259486	1	0.228542
D17Ertd648e	0.259486	0.259486	1	0.228542
D630039A03Rik	0.259486	0.259486	1	0.228542
Dbh	0.259486	0.259486	1	0.228542
Defa26	0.259486	0.259486	1	0.228542
Defb42	0.259486	0.259486	1	0.228542
Dkk4	0.259486	0.259486	1	0.228542
Dnajc6	0.259486	0.259486	1	0.228542
Dnase1l3	0.259486	0.259486	1	0.228542
Dpcr1	0.259486	0.259486	1	0.228542
Dpp4	0.259486	0.259486	1	0.228542
Drc1	0.259486	0.259486	1	0.228542
Drp2	0.259486	0.259486	1	0.228542
Duox2	0.259486	0.259486	1	0.228542
Duoxa2	0.259486	0.259486	1	0.228542
Dusp15	0.259486	0.259486	1	0.228542
Dyrk4	0.259486	0.259486	1	0.228542
E030013I19Rik	0.259486	0.259486	1	0.228542
E230025N22Rik	0.259486	0.259486	1	0.228542
Echdc3	0.259486	0.259486	1	0.228542
Eddm3b	0.259486	0.259486	1	0.228542
Efcab6	0.259486	0.259486	1	0.228542
Efcab8	0.259486	0.259486	1	0.228542
Epha10	0.259486	0.259486	1	0.228542
Etv2	0.259486	0.259486	1	0.228542
Eya4	0.259486	0.259486	1	0.228542
F2	0.259486	0.259486	1	0.228542
F830002L21Rik	0.259486	0.259486	1	0.228542
Fa2h	0.259486	0.259486	1	0.228542
Fam131c	0.259486	0.259486	1	0.228542
Fam46d	0.259486	0.259486	1	0.228542
Fam47e	0.259486	0.259486	1	0.228542
Fam71f1	0.259486	0.259486	1	0.228542
Fam83b	0.259486	0.259486	1	0.228542
Fam83c	0.259486	0.259486	1	0.228542
Fbll1	0.259486	0.259486	1	0.228542
Fbxo16	0.259486	0.259486	1	0.228542
Fbxo48	0.259486	0.259486	1	0.228542
Fev	0.259486	0.259486	1	0.228542
Fga	0.259486	0.259486	1	0.228542
Fgf21	0.259486	0.259486	1	0.228542
Fgl1	0.259486	0.259486	1	0.228542
Folh1	0.259486	0.259486	1	0.228542
Folr1	0.259486	0.259486	1	0.228542
Frem1	0.259486	0.259486	1	0.228542
Fut2	0.259486	0.259486	1	0.228542
Gabra1	0.259486	0.259486	1	0.228542
Gabrg1	0.259486	0.259486	1	0.228542
Galnt13	0.259486	0.259486	1	0.228542
Galp	0.259486	0.259486	1	0.228542
Galr1	0.259486	0.259486	1	0.228542
Gbp1	0.259486	0.259486	1	0.228542
Gck	0.259486	0.259486	1	0.228542
Gfap	0.259486	0.259486	1	0.228542
Gfral	0.259486	0.259486	1	0.228542
Gm10406	0.259486	0.259486	1	0.228542
Gm10494	0.259486	0.259486	1	0.228542
Gm10767	0.259486	0.259486	1	0.228542
Gm10818	0.259486	0.259486	1	0.228542
Gm11351	0.259486	0.259486	1	0.228542
Gm12522	0.259486	0.259486	1	0.228542
Gm12633	0.259486	0.259486	1	0.228542
Gm12789	0.259486	0.259486	1	0.228542
Gm13084	0.259486	0.259486	1	0.228542
Gm13177	0.259486	0.259486	1	0.228542
Gm13399	0.259486	0.259486	1	0.228542
Gm136	0.259486	0.259486	1	0.228542
Gm14492	0.259486	0.259486	1	0.228542
Gm14496	0.259486	0.259486	1	0.228542
Gm15133	0.259486	0.259486	1	0.228542
Gm15179	0.259486	0.259486	1	0.228542
Gm15612	0.259486	0.259486	1	0.228542
Gm16065	0.259486	0.259486	1	0.228542
Gm16336	0.259486	0.259486	1	0.228542
Gm16551	0.259486	0.259486	1	0.228542
Gm16596	0.259486	0.259486	1	0.228542
Gm17359	0.259486	0.259486	1	0.228542
Gm19277	0.259486	0.259486	1	0.228542
Gm19583	0.259486	0.259486	1	0.228542
Gm20516	0.259486	0.259486	1	0.228542
Gm20579	0.259486	0.259486	1	0.228542
Gm20743	0.259486	0.259486	1	0.228542
Gm21221	0.259486	0.259486	1	0.228542
Gm4345	0.259486	0.259486	1	0.228542
Gm4719	0.259486	0.259486	1	0.228542
Gm4981	0.259486	0.259486	1	0.228542
Gm5082	0.259486	0.259486	1	0.228542
Gm5086	0.259486	0.259486	1	0.228542
Gm5535	0.259486	0.259486	1	0.228542
Gm5538	0.259486	0.259486	1	0.228542
Gm5635	0.259486	0.259486	1	0.228542
Gm5938	0.259486	0.259486	1	0.228542
Gm595	0.259486	0.259486	1	0.228542
Gm6994	0.259486	0.259486	1	0.228542
Gm7168	0.259486	0.259486	1	0.228542
Gm7257	0.259486	0.259486	1	0.228542
Gm765	0.259486	0.259486	1	0.228542
Gm826	0.259486	0.259486	1	0.228542
Gm8300	0.259486	0.259486	1	0.228542
Gm8765	0.259486	0.259486	1	0.228542
Gm8787	0.259486	0.259486	1	0.228542
Gm9054	0.259486	0.259486	1	0.228542
Gngt1	0.259486	0.259486	1	0.228542
Gp1ba	0.259486	0.259486	1	0.228542
Gpr12	0.259486	0.259486	1	0.228542
Gpr21	0.259486	0.259486	1	0.228542
Gria1	0.259486	0.259486	1	0.228542
Grin3a	0.259486	0.259486	1	0.228542
Gucy2g	0.259486	0.259486	1	0.228542
Gys2	0.259486	0.259486	1	0.228542
H2-M10.1	0.259486	0.259486	1	0.228542
Hcrtr1	0.259486	0.259486	1	0.228542
Hes2	0.259486	0.259486	1	0.228542
Hist1h2bg	0.259486	0.259486	1	0.228542
Hoxa7	0.259486	0.259486	1	0.228542
Hoxd13	0.259486	0.259486	1	0.228542
Hsd17b6	0.259486	0.259486	1	0.228542
Igfals	0.259486	0.259486	1	0.228542
Igsf1	0.259486	0.259486	1	0.228542
Il22	0.259486	0.259486	1	0.228542
Inca1	0.259486	0.259486	1	0.228542
Itgad	0.259486	0.259486	1	0.228542
Itgb2l	0.259486	0.259486	1	0.228542
Kcng3	0.259486	0.259486	1	0.228542
Kcnj1	0.259486	0.259486	1	0.228542
Kcnj12	0.259486	0.259486	1	0.228542
Kcnj13	0.259486	0.259486	1	0.228542
Kcnj4	0.259486	0.259486	1	0.228542
Kcnj9	0.259486	0.259486	1	0.228542
Kcnk18	0.259486	0.259486	1	0.228542
Kcnmb2	0.259486	0.259486	1	0.228542
Kcnv2	0.259486	0.259486	1	0.228542
Kif6	0.259486	0.259486	1	0.228542
Klhl14	0.259486	0.259486	1	0.228542
Klhl38	0.259486	0.259486	1	0.228542
Krt23	0.259486	0.259486	1	0.228542
Krt5	0.259486	0.259486	1	0.228542
Krt72	0.259486	0.259486	1	0.228542
Krt73	0.259486	0.259486	1	0.228542
Krtap3-2	0.259486	0.259486	1	0.228542
Lelp1	0.259486	0.259486	1	0.228542
Lhx8	0.259486	0.259486	1	0.228542
Lingo3	0.259486	0.259486	1	0.228542
LOC100504608	0.259486	0.259486	1	0.228542
Lpo	0.259486	0.259486	1	0.228542
Lrrc52	0.259486	0.259486	1	0.228542
Lrrc66	0.259486	0.259486	1	0.228542
Lrrc7	0.259486	0.259486	1	0.228542
Lrriq3	0.259486	0.259486	1	0.228542
Lrrtm4	0.259486	0.259486	1	0.228542
Ltk	0.259486	0.259486	1	0.228542
Ly6g6e	0.259486	0.259486	1	0.228542
Lyzl4	0.259486	0.259486	1	0.228542
M1ap	0.259486	0.259486	1	0.228542
Madcam1	0.259486	0.259486	1	0.228542
Marveld3	0.259486	0.259486	1	0.228542
Masp1	0.259486	0.259486	1	0.228542
Matn3	0.259486	0.259486	1	0.228542
Mc5r	0.259486	0.259486	1	0.228542
Mesp1	0.259486	0.259486	1	0.228542
Mfsd7c	0.259486	0.259486	1	0.228542
Mia2	0.259486	0.259486	1	0.228542
Miat	0.259486	0.259486	1	0.228542
Mir1894	0.259486	0.259486	1	0.228542
Mir1945	0.259486	0.259486	1	0.228542
Mir760	0.259486	0.259486	1	0.228542
Mogat2	0.259486	0.259486	1	0.228542
Mrgpra3	0.259486	0.259486	1	0.228542
Ms4a15	0.259486	0.259486	1	0.228542
Ms4a5	0.259486	0.259486	1	0.228542
Msi1	0.259486	0.259486	1	0.228542
Muc5ac	0.259486	0.259486	1	0.228542
Mucl1	0.259486	0.259486	1	0.228542
Mup4	0.259486	0.259486	1	0.228542
Mup9	0.259486	0.259486	1	0.228542
Mybpc2	0.259486	0.259486	1	0.228542
Mycbpap	0.259486	0.259486	1	0.228542
Naip7	0.259486	0.259486	1	0.228542
Nek11	0.259486	0.259486	1	0.228542
Nkx2-9	0.259486	0.259486	1	0.228542
Nlgn1	0.259486	0.259486	1	0.228542
Nlgn3	0.259486	0.259486	1	0.228542
Nlrp14	0.259486	0.259486	1	0.228542
Nme8	0.259486	0.259486	1	0.228542
Nmu	0.259486	0.259486	1	0.228542
Nmur1	0.259486	0.259486	1	0.228542
Npb	0.259486	0.259486	1	0.228542
Ocln	0.259486	0.259486	1	0.228542
Olfm2	0.259486	0.259486	1	0.228542
Olfr1008	0.259486	0.259486	1	0.228542
Olfr1010	0.259486	0.259486	1	0.228542
Olfr1065	0.259486	0.259486	1	0.228542
Olfr1066	0.259486	0.259486	1	0.228542
Olfr114	0.259486	0.259486	1	0.228542
Olfr1188	0.259486	0.259486	1	0.228542
Olfr1193	0.259486	0.259486	1	0.228542
Olfr1223	0.259486	0.259486	1	0.228542
Olfr1255	0.259486	0.259486	1	0.228542
Olfr1320	0.259486	0.259486	1	0.228542
Olfr1361	0.259486	0.259486	1	0.228542
Olfr1406	0.259486	0.259486	1	0.228542
Olfr1442	0.259486	0.259486	1	0.228542
Olfr1446	0.259486	0.259486	1	0.228542
Olfr1489	0.259486	0.259486	1	0.228542
Olfr1496	0.259486	0.259486	1	0.228542
Olfr154	0.259486	0.259486	1	0.228542
Olfr173	0.259486	0.259486	1	0.228542
Olfr304	0.259486	0.259486	1	0.228542
Olfr319	0.259486	0.259486	1	0.228542
Olfr328	0.259486	0.259486	1	0.228542
Olfr360	0.259486	0.259486	1	0.228542
Olfr39	0.259486	0.259486	1	0.228542
Olfr453	0.259486	0.259486	1	0.228542
Olfr488	0.259486	0.259486	1	0.228542
Olfr510	0.259486	0.259486	1	0.228542
Olfr543	0.259486	0.259486	1	0.228542
Olfr552	0.259486	0.259486	1	0.228542
Olfr57	0.259486	0.259486	1	0.228542
Olfr624	0.259486	0.259486	1	0.228542
Olfr652	0.259486	0.259486	1	0.228542
Olfr656	0.259486	0.259486	1	0.228542
Olfr676	0.259486	0.259486	1	0.228542
Olfr695	0.259486	0.259486	1	0.228542
Olfr702	0.259486	0.259486	1	0.228542
Olfr706	0.259486	0.259486	1	0.228542
Olfr741	0.259486	0.259486	1	0.228542
Olfr782	0.259486	0.259486	1	0.228542
Olfr799	0.259486	0.259486	1	0.228542
Olfr803	0.259486	0.259486	1	0.228542
Olfr836	0.259486	0.259486	1	0.228542
Olfr860	0.259486	0.259486	1	0.228542
Olfr888	0.259486	0.259486	1	0.228542
Olfr889	0.259486	0.259486	1	0.228542
Osbp2	0.259486	0.259486	1	0.228542
Otoa	0.259486	0.259486	1	0.228542
Otof	0.259486	0.259486	1	0.228542
Otog	0.259486	0.259486	1	0.228542
Otop1	0.259486	0.259486	1	0.228542
Otx1	0.259486	0.259486	1	0.228542
Otx2os1	0.259486	0.259486	1	0.228542
Pate4	0.259486	0.259486	1	0.228542
Pde6g	0.259486	0.259486	1	0.228542
Pfn3	0.259486	0.259486	1	0.228542
Pgr	0.259486	0.259486	1	0.228542
Pgr15l	0.259486	0.259486	1	0.228542
Pifo	0.259486	0.259486	1	0.228542
Piwil4	0.259486	0.259486	1	0.228542
Pla2g4d	0.259486	0.259486	1	0.228542
Pld6	0.259486	0.259486	1	0.228542
Plekhb1	0.259486	0.259486	1	0.228542
Pnma1	0.259486	0.259486	1	0.228542
Pou3f3	0.259486	0.259486	1	0.228542
Ppef1	0.259486	0.259486	1	0.228542
Ppp1r42	0.259486	0.259486	1	0.228542
Prdm14	0.259486	0.259486	1	0.228542
Prdm8	0.259486	0.259486	1	0.228542
Prss37	0.259486	0.259486	1	0.228542
Prss44	0.259486	0.259486	1	0.228542
Ptpn5	0.259486	0.259486	1	0.228542
Ptx4	0.259486	0.259486	1	0.228542
Rab26	0.259486	0.259486	1	0.228542
Rassf10	0.259486	0.259486	1	0.228542
Reg4	0.259486	0.259486	1	0.228542
Rergl	0.259486	0.259486	1	0.228542
Rfpl4	0.259486	0.259486	1	0.228542
Rims1	0.259486	0.259486	1	0.228542
Rnf180	0.259486	0.259486	1	0.228542
Rp1l1	0.259486	0.259486	1	0.228542
Rpl39l	0.259486	0.259486	1	0.228542
Rspo2	0.259486	0.259486	1	0.228542
Sapcd2	0.259486	0.259486	1	0.228542
Sbspon	0.259486	0.259486	1	0.228542
Scgb1b24	0.259486	0.259486	1	0.228542
Scn10a	0.259486	0.259486	1	0.228542
Scrt1	0.259486	0.259486	1	0.228542
Sct	0.259486	0.259486	1	0.228542
Sctr	0.259486	0.259486	1	0.228542
2019-09-14	0.259486	0.259486	1	0.228542
Serpina12	0.259486	0.259486	1	0.228542
Serpina3b	0.259486	0.259486	1	0.228542
Serpinb1b	0.259486	0.259486	1	0.228542
Sgk2	0.259486	0.259486	1	0.228542
Shbg	0.259486	0.259486	1	0.228542
Slamf1	0.259486	0.259486	1	0.228542
Slc14a2	0.259486	0.259486	1	0.228542
Slc17a2	0.259486	0.259486	1	0.228542
Slc22a26	0.259486	0.259486	1	0.228542
Slc22a3	0.259486	0.259486	1	0.228542
Slc30a10	0.259486	0.259486	1	0.228542
Slc36a2	0.259486	0.259486	1	0.228542
Slc39a12	0.259486	0.259486	1	0.228542
Slc4a10	0.259486	0.259486	1	0.228542
Slc6a19	0.259486	0.259486	1	0.228542
Slc6a5	0.259486	0.259486	1	0.228542
Slc9b2	0.259486	0.259486	1	0.228542
Slitrk5	0.259486	0.259486	1	0.228542
Snord16a	0.259486	0.259486	1	0.228542
Sost	0.259486	0.259486	1	0.228542
Sowahb	0.259486	0.259486	1	0.228542
Sox21	0.259486	0.259486	1	0.228542
Sp9	0.259486	0.259486	1	0.228542
Spaca4	0.259486	0.259486	1	0.228542
Spag6	0.259486	0.259486	1	0.228542
Spdya	0.259486	0.259486	1	0.228542
Spic	0.259486	0.259486	1	0.228542
Spink5	0.259486	0.259486	1	0.228542
Spint5	0.259486	0.259486	1	0.228542
Spock1	0.259486	0.259486	1	0.228542
Sprr2g	0.259486	0.259486	1	0.228542
Sst	0.259486	0.259486	1	0.228542
Stk31	0.259486	0.259486	1	0.228542
Stpg2	0.259486	0.259486	1	0.228542
Stra6	0.259486	0.259486	1	0.228542
Syndig1	0.259486	0.259486	1	0.228542
Syndig1l	0.259486	0.259486	1	0.228542
T2	0.259486	0.259486	1	0.228542
Tacr1	0.259486	0.259486	1	0.228542
Tagln3	0.259486	0.259486	1	0.228542
Tbpl2	0.259486	0.259486	1	0.228542
Tbx15	0.259486	0.259486	1	0.228542
Tceal7	0.259486	0.259486	1	0.228542
Tcl1b4	0.259486	0.259486	1	0.228542
Tekt1	0.259486	0.259486	1	0.228542
Tescl	0.259486	0.259486	1	0.228542
Tgm6	0.259486	0.259486	1	0.228542
Them5	0.259486	0.259486	1	0.228542
Tlr12	0.259486	0.259486	1	0.228542
Tmem117	0.259486	0.259486	1	0.228542
Tmem132d	0.259486	0.259486	1	0.228542
Tmem163	0.259486	0.259486	1	0.228542
Tmem182	0.259486	0.259486	1	0.228542
Tmem235	0.259486	0.259486	1	0.228542
Tmem239	0.259486	0.259486	1	0.228542
Tmprss11e	0.259486	0.259486	1	0.228542
Tmprss15	0.259486	0.259486	1	0.228542
Tnfrsf17	0.259486	0.259486	1	0.228542
Tnfsf11	0.259486	0.259486	1	0.228542
Tnfsf8	0.259486	0.259486	1	0.228542
Topaz1	0.259486	0.259486	1	0.228542
Tpo	0.259486	0.259486	1	0.228542
Traf5	0.259486	0.259486	1	0.228542
Treh	0.259486	0.259486	1	0.228542
Trim55	0.259486	0.259486	1	0.228542
Triml2	0.259486	0.259486	1	0.228542
Trp53tg5	0.259486	0.259486	1	0.228542
Trpc7	0.259486	0.259486	1	0.228542
Tspo2	0.259486	0.259486	1	0.228542
Ttc24	0.259486	0.259486	1	0.228542
Ucn3	0.259486	0.259486	1	0.228542
Ugt8a	0.259486	0.259486	1	0.228542
Unc79	0.259486	0.259486	1	0.228542
Upk3b	0.259486	0.259486	1	0.228542
Uroc1	0.259486	0.259486	1	0.228542
Usp26	0.259486	0.259486	1	0.228542
Usp50	0.259486	0.259486	1	0.228542
Usp51	0.259486	0.259486	1	0.228542
Vgll2	0.259486	0.259486	1	0.228542
Vmn1r28	0.259486	0.259486	1	0.228542
Vmn1r31	0.259486	0.259486	1	0.228542
Vmn1r6	0.259486	0.259486	1	0.228542
Vmn2r-ps11	0.259486	0.259486	1	0.228542
Vmn2r105	0.259486	0.259486	1	0.228542
Vmn2r117	0.259486	0.259486	1	0.228542
Vmn2r15	0.259486	0.259486	1	0.228542
Vmn2r2	0.259486	0.259486	1	0.228542
Vmn2r23	0.259486	0.259486	1	0.228542
Vmn2r33	0.259486	0.259486	1	0.228542
Vmn2r72	0.259486	0.259486	1	0.228542
Vmn2r93	0.259486	0.259486	1	0.228542
Vmn2r94	0.259486	0.259486	1	0.228542
Vwc2	0.259486	0.259486	1	0.228542
Wdr16	0.259486	0.259486	1	0.228542
Wfdc10	0.259486	0.259486	1	0.228542
Xpnpep2	0.259486	0.259486	1	0.228542
Zar1l	0.259486	0.259486	1	0.228542
Zdhhc11	0.259486	0.259486	1	0.228542
Zfp786	0.259486	0.259486	1	0.228542
Zfp879	0.259486	0.259486	1	0.228542
Zic2	0.259486	0.259486	1	0.228542
Zic3	0.259486	0.259486	1	0.228542
Zp3	0.259486	0.259486	1	0.228542
Ctnna3	0.259524	0.278584	1.07344	0.228571
Sp7	0.259524	0.273836	1.05515	0.228571
Batf2	0.259524	0.270214	1.04119	0.228571
A4gnt	0.259524	0.270181	1.04106	0.228571
Shc3	0.259524	0.265529	1.02314	0.228571
Muc2	0.259524	0.262501	1.01147	0.228571
Gm15787	0.259524	0.262427	1.01119	0.228571
Nhs	0.259524	0.260716	1.0046	0.228571
1110036E04Rik	0.259524	0.259486	0.999855	0.228571
1700007B14Rik	0.259524	0.259486	0.999855	0.228571
1700024F13Rik	0.259524	0.259486	0.999855	0.228571
3110021A11Rik	0.259524	0.259486	0.999855	0.228571
4930417O22Rik	0.259524	0.259486	0.999855	0.228571
4930442J19Rik	0.259524	0.259486	0.999855	0.228571
4933402J10Rik	0.259524	0.259486	0.999855	0.228571
5830454E08Rik	0.259524	0.259486	0.999855	0.228571
6230400D17Rik	0.259524	0.259486	0.999855	0.228571
6330403A02Rik	0.259524	0.259486	0.999855	0.228571
A230020J21Rik	0.259524	0.259486	0.999855	0.228571
A630077J23Rik	0.259524	0.259486	0.999855	0.228571
Adra1d	0.259524	0.259486	0.999855	0.228571
Ajap1	0.259524	0.259486	0.999855	0.228571
Arhgef37	0.259524	0.259486	0.999855	0.228571
Arl10	0.259524	0.259486	0.999855	0.228571
BC049715	0.259524	0.259486	0.999855	0.228571
Bc1	0.259524	0.259486	0.999855	0.228571
Bhmt2	0.259524	0.259486	0.999855	0.228571
Cd164l2	0.259524	0.259486	0.999855	0.228571
Col7a1	0.259524	0.259486	0.999855	0.228571
Crhr2	0.259524	0.259486	0.999855	0.228571
Ctnna2	0.259524	0.259486	0.999855	0.228571
D730001G18Rik	0.259524	0.259486	0.999855	0.228571
Dock3	0.259524	0.259486	0.999855	0.228571
Fam5b	0.259524	0.259486	0.999855	0.228571
Fsip1	0.259524	0.259486	0.999855	0.228571
Gfra3	0.259524	0.259486	0.999855	0.228571
Gm1123	0.259524	0.259486	0.999855	0.228571
Gm11747	0.259524	0.259486	0.999855	0.228571
Gm9871	0.259524	0.259486	0.999855	0.228571
Gpbar1	0.259524	0.259486	0.999855	0.228571
Gpr150	0.259524	0.259486	0.999855	0.228571
Gsta2	0.259524	0.259486	0.999855	0.228571
H2-M10.6	0.259524	0.259486	0.999855	0.228571
Hapln3	0.259524	0.259486	0.999855	0.228571
Ksr1	0.259524	0.259486	0.999855	0.228571
Lect2	0.259524	0.259486	0.999855	0.228571
Lgals7	0.259524	0.259486	0.999855	0.228571
LOC171588	0.259524	0.259486	0.999855	0.228571
Lrriq4	0.259524	0.259486	0.999855	0.228571
Macc1	0.259524	0.259486	0.999855	0.228571
Mchr1	0.259524	0.259486	0.999855	0.228571
Mmp7	0.259524	0.259486	0.999855	0.228571
Nebl	0.259524	0.259486	0.999855	0.228571
Nps	0.259524	0.259486	0.999855	0.228571
Olfr726	0.259524	0.259486	0.999855	0.228571
Oxtr	0.259524	0.259486	0.999855	0.228571
Prr15l	0.259524	0.259486	0.999855	0.228571
Rgsl1	0.259524	0.259486	0.999855	0.228571
Rundc3a	0.259524	0.259486	0.999855	0.228571
Slc3a1	0.259524	0.259486	0.999855	0.228571
Stmn3	0.259524	0.259486	0.999855	0.228571
Sult1d1	0.259524	0.259486	0.999855	0.228571
Susd5	0.259524	0.259486	0.999855	0.228571
Taar2	0.259524	0.259486	0.999855	0.228571
Tmem255a	0.259524	0.259486	0.999855	0.228571
Trpc2	0.259524	0.259486	0.999855	0.228571
Ttc16	0.259524	0.259486	0.999855	0.228571
Ttll9	0.259524	0.259486	0.999855	0.228571
Usp17le	0.259524	0.259486	0.999855	0.228571
Vmn1r148	0.259524	0.259486	0.999855	0.228571
Wnt5b	0.259524	0.259486	0.999855	0.228571
Zfp677	0.259539	0.281702	1.08539	0.228582
Gm16701	0.259539	0.281094	1.08305	0.228582
Tmem51as1	0.259539	0.280478	1.08068	0.228582
Lbx2	0.259539	0.280348	1.08018	0.228582
Wdr17	0.259539	0.275005	1.05959	0.228582
Htr7	0.259539	0.271858	1.04746	0.228582
Fndc8	0.259539	0.268438	1.03429	0.228582
Ppp1r32	0.259539	0.264716	1.01995	0.228582
4933427G17Rik	0.259539	0.264603	1.01951	0.228582
Cel	0.259539	0.263973	1.01709	0.228582
Lrp2	0.259539	0.261939	1.00925	0.228582
Gm5148	0.259539	0.261516	1.00762	0.228582
BC026585	0.259539	0.260796	1.00485	0.228582
1190003K10Rik	0.259539	0.259486	0.999798	0.228582
1700009N14Rik	0.259539	0.259486	0.999798	0.228582
1700016C15Rik	0.259539	0.259486	0.999798	0.228582
1700016L04Rik	0.259539	0.259486	0.999798	0.228582
1700017G19Rik	0.259539	0.259486	0.999798	0.228582
1700063A18Rik	0.259539	0.259486	0.999798	0.228582
1700074P13Rik	0.259539	0.259486	0.999798	0.228582
1700110M21Rik	0.259539	0.259486	0.999798	0.228582
1700125G22Rik	0.259539	0.259486	0.999798	0.228582
4833423E24Rik	0.259539	0.259486	0.999798	0.228582
4921507P07Rik	0.259539	0.259486	0.999798	0.228582
4922505E12Rik	0.259539	0.259486	0.999798	0.228582
4930471I20Rik	0.259539	0.259486	0.999798	0.228582
4930500L23Rik	0.259539	0.259486	0.999798	0.228582
4930548K13Rik	0.259539	0.259486	0.999798	0.228582
4930564B18Rik	0.259539	0.259486	0.999798	0.228582
4933408J17Rik	0.259539	0.259486	0.999798	0.228582
Abcc2	0.259539	0.259486	0.999798	0.228582
Ahrr	0.259539	0.259486	0.999798	0.228582
AU015836	0.259539	0.259486	0.999798	0.228582
AU040972	0.259539	0.259486	0.999798	0.228582
BC089491	0.259539	0.259486	0.999798	0.228582
Ccdc105	0.259539	0.259486	0.999798	0.228582
Ces1a	0.259539	0.259486	0.999798	0.228582
Cntnap3	0.259539	0.259486	0.999798	0.228582
Cpne4	0.259539	0.259486	0.999798	0.228582
Cts6	0.259539	0.259486	0.999798	0.228582
Cyp11a1	0.259539	0.259486	0.999798	0.228582
Cyp3a57	0.259539	0.259486	0.999798	0.228582
D830032E09Rik	0.259539	0.259486	0.999798	0.228582
Dapl1	0.259539	0.259486	0.999798	0.228582
Dbpht2	0.259539	0.259486	0.999798	0.228582
Dmc1	0.259539	0.259486	0.999798	0.228582
Dux	0.259539	0.259486	0.999798	0.228582
Epgn	0.259539	0.259486	0.999798	0.228582
Epha6	0.259539	0.259486	0.999798	0.228582
Fbxo41	0.259539	0.259486	0.999798	0.228582
Fbxw22	0.259539	0.259486	0.999798	0.228582
Fmo9	0.259539	0.259486	0.999798	0.228582
Fxyd4	0.259539	0.259486	0.999798	0.228582
Gje1	0.259539	0.259486	0.999798	0.228582
Gm10512	0.259539	0.259486	0.999798	0.228582
Gm13119	0.259539	0.259486	0.999798	0.228582
Gm1995	0.259539	0.259486	0.999798	0.228582
Gm21949	0.259539	0.259486	0.999798	0.228582
Gm2762	0.259539	0.259486	0.999798	0.228582
Gm4961	0.259539	0.259486	0.999798	0.228582
Gm6760	0.259539	0.259486	0.999798	0.228582
Gm6936	0.259539	0.259486	0.999798	0.228582
Gnat3	0.259539	0.259486	0.999798	0.228582
Gpr3	0.259539	0.259486	0.999798	0.228582
H2-M10.4	0.259539	0.259486	0.999798	0.228582
Hipk4	0.259539	0.259486	0.999798	0.228582
Hoxc4	0.259539	0.259486	0.999798	0.228582
Hpse2	0.259539	0.259486	0.999798	0.228582
Hsd11b2	0.259539	0.259486	0.999798	0.228582
Htr6	0.259539	0.259486	0.999798	0.228582
Igfbp1	0.259539	0.259486	0.999798	0.228582
Kcns1	0.259539	0.259486	0.999798	0.228582
Keg1	0.259539	0.259486	0.999798	0.228582
Klb	0.259539	0.259486	0.999798	0.228582
Klf14	0.259539	0.259486	0.999798	0.228582
Klra9	0.259539	0.259486	0.999798	0.228582
Krt28	0.259539	0.259486	0.999798	0.228582
Lce3e	0.259539	0.259486	0.999798	0.228582
Lpcat2b	0.259539	0.259486	0.999798	0.228582
Mab21l3	0.259539	0.259486	0.999798	0.228582
Mael	0.259539	0.259486	0.999798	0.228582
Mir1186	0.259539	0.259486	0.999798	0.228582
Mir592	0.259539	0.259486	0.999798	0.228582
Mirlet7b	0.259539	0.259486	0.999798	0.228582
Obox5	0.259539	0.259486	0.999798	0.228582
Oc90	0.259539	0.259486	0.999798	0.228582
Olfr1039	0.259539	0.259486	0.999798	0.228582
Olfr1112	0.259539	0.259486	0.999798	0.228582
Olfr1157	0.259539	0.259486	0.999798	0.228582
Olfr1211	0.259539	0.259486	0.999798	0.228582
Olfr1241	0.259539	0.259486	0.999798	0.228582
Olfr134	0.259539	0.259486	0.999798	0.228582
Olfr161	0.259539	0.259486	0.999798	0.228582
Olfr54	0.259539	0.259486	0.999798	0.228582
Olfr592	0.259539	0.259486	0.999798	0.228582
Olfr64	0.259539	0.259486	0.999798	0.228582
Olfr796	0.259539	0.259486	0.999798	0.228582
Opn4	0.259539	0.259486	0.999798	0.228582
Pbsn	0.259539	0.259486	0.999798	0.228582
Pcdh11x	0.259539	0.259486	0.999798	0.228582
Pglyrp3	0.259539	0.259486	0.999798	0.228582
Phox2a	0.259539	0.259486	0.999798	0.228582
Phyhipl	0.259539	0.259486	0.999798	0.228582
Pkp1	0.259539	0.259486	0.999798	0.228582
Prr23a	0.259539	0.259486	0.999798	0.228582
Psors1c2	0.259539	0.259486	0.999798	0.228582
Rad21l	0.259539	0.259486	0.999798	0.228582
Rbm44	0.259539	0.259486	0.999798	0.228582
Rgag1	0.259539	0.259486	0.999798	0.228582
Rgr	0.259539	0.259486	0.999798	0.228582
Rgs9	0.259539	0.259486	0.999798	0.228582
Rmst	0.259539	0.259486	0.999798	0.228582
Rps6ka6	0.259539	0.259486	0.999798	0.228582
Sftpd	0.259539	0.259486	0.999798	0.228582
Sidt1	0.259539	0.259486	0.999798	0.228582
Sim1	0.259539	0.259486	0.999798	0.228582
Skint2	0.259539	0.259486	0.999798	0.228582
Slc22a8	0.259539	0.259486	0.999798	0.228582
Slc27a6	0.259539	0.259486	0.999798	0.228582
Slc44a5	0.259539	0.259486	0.999798	0.228582
Smok2a	0.259539	0.259486	0.999798	0.228582
Sox2	0.259539	0.259486	0.999798	0.228582
Spef2	0.259539	0.259486	0.999798	0.228582
Stmnd1	0.259539	0.259486	0.999798	0.228582
Tas2r119	0.259539	0.259486	0.999798	0.228582
Tas2r124	0.259539	0.259486	0.999798	0.228582
Tex37	0.259539	0.259486	0.999798	0.228582
Tmco5b	0.259539	0.259486	0.999798	0.228582
Tmem220	0.259539	0.259486	0.999798	0.228582
Tmem27	0.259539	0.259486	0.999798	0.228582
Tmem63c	0.259539	0.259486	0.999798	0.228582
Tmprss11d	0.259539	0.259486	0.999798	0.228582
Tspan33	0.259539	0.259486	0.999798	0.228582
Vmn2r10	0.259539	0.259486	0.999798	0.228582
Vmn2r11	0.259539	0.259486	0.999798	0.228582
Vmn2r27	0.259539	0.259486	0.999798	0.228582
Vmn2r89	0.259539	0.259486	0.999798	0.228582
Vstm2a	0.259539	0.259486	0.999798	0.228582
Wee2	0.259539	0.259486	0.999798	0.228582
Zfp184	0.259539	0.259486	0.999798	0.228582
Ncrna00086	0.25956	0.266794	1.02787	0.228599
Taf1c	0.25956	0.262734	1.01223	0.228599
Olfr631	0.25956	0.26143	1.0072	0.228599
Grik2	0.25956	0.260566	1.00388	0.228599
2210417A02Rik	0.25956	0.259486	0.999714	0.228599
Fam228a	0.25956	0.259486	0.999714	0.228599
Fbxl13	0.25956	0.259486	0.999714	0.228599
Gabra2	0.25956	0.259486	0.999714	0.228599
Mppe1	0.25956	0.259486	0.999714	0.228599
Prr22	0.25956	0.259486	0.999714	0.228599
Trim71	0.25956	0.259486	0.999714	0.228599
Zcwpw1	0.25956	0.259486	0.999714	0.228599
BC037704	0.259561	0.265038	1.0211	0.2286
Gm4907	0.259561	0.261952	1.00921	0.2286
Snord92	0.259561	0.260682	1.00432	0.2286
1700066J24Rik	0.259561	0.259486	0.99971	0.2286
4930533P14Rik	0.259561	0.259486	0.99971	0.2286
Eno1	0.259561	0.259486	0.99971	0.2286
Gabra4	0.259561	0.259486	0.99971	0.2286
Gp5	0.259561	0.259486	0.99971	0.2286
Hoxa3	0.259561	0.259486	0.99971	0.2286
Lalba	0.259561	0.259486	0.99971	0.2286
Lypd4	0.259561	0.259486	0.99971	0.2286
Nxnl2	0.259561	0.259486	0.99971	0.2286
Pax7	0.259561	0.259486	0.99971	0.2286
Plcd4	0.259561	0.259486	0.99971	0.2286
Ppp1r1a	0.259561	0.259486	0.99971	0.2286
Sp6	0.259561	0.259486	0.99971	0.2286
Zfp286	0.259561	0.259486	0.99971	0.2286
2900093L17Rik	0.259576	0.261817	1.00863	0.228611
Abca16	0.259576	0.259486	0.999653	0.228611
Pdzd7	0.259582	0.260906	1.0051	0.228616
Gen1	0.259582	0.260634	1.00405	0.228616
H2-Q7	0.259582	0.259486	0.999631	0.228616
Hist1h2ag	0.259582	0.259486	0.999631	0.228616
Hist1h2ao	0.259582	0.259486	0.999631	0.228616
Hist1h3i	0.259582	0.259486	0.999631	0.228616
Sytl2	0.259582	0.259486	0.999631	0.228616
Zfp454	0.259582	0.259486	0.999631	0.228616
AI463170	0.259589	0.259486	0.999604	0.228621
Vpreb3	0.259591	0.27373	1.05447	0.228623
Hook1	0.259591	0.266608	1.02703	0.228623
Fam71f2	0.259591	0.263256	1.01412	0.228623
4931409K22Rik	0.259591	0.259486	0.999596	0.228623
Arhgef39	0.259591	0.259486	0.999596	0.228623
Atp1b4	0.259591	0.259486	0.999596	0.228623
C4bp	0.259591	0.259486	0.999596	0.228623
C630031E19Rik	0.259591	0.259486	0.999596	0.228623
Celf3	0.259591	0.259486	0.999596	0.228623
Csn3	0.259591	0.259486	0.999596	0.228623
Defa22	0.259591	0.259486	0.999596	0.228623
Gm3646	0.259591	0.259486	0.999596	0.228623
Mia	0.259591	0.259486	0.999596	0.228623
Olfr622	0.259591	0.259486	0.999596	0.228623
Pappa2	0.259591	0.259486	0.999596	0.228623
Slitrk1	0.259591	0.259486	0.999596	0.228623
Stk32a	0.259591	0.259486	0.999596	0.228623
Eif3j2	0.259598	0.259486	0.99957	0.228628
Gp9	0.259599	0.28163	1.08487	0.228629
Amph	0.259599	0.259486	0.999565	0.228629
Chst8	0.259599	0.259486	0.999565	0.228629
Dlgap3	0.259599	0.259486	0.999565	0.228629
Mamdc4	0.259599	0.259486	0.999565	0.228629
Nphp4	0.259599	0.259486	0.999565	0.228629
Samd12	0.259599	0.259486	0.999565	0.228629
Vsig8	0.259599	0.259486	0.999565	0.228629
Mterf	0.25961	0.26361	1.01541	0.228638
2810442N19Rik	0.25961	0.261975	1.00911	0.228638
BC033916	0.25961	0.26184	1.00859	0.228638
Ccdc74a	0.25961	0.259486	0.999521	0.228638
Cyp2c65	0.25961	0.259486	0.999521	0.228638
Esr1	0.25961	0.259486	0.999521	0.228638
Lrr1	0.25961	0.259486	0.999521	0.228638
Pcdhb3	0.25961	0.259486	0.999521	0.228638
Snora69	0.25961	0.259486	0.999521	0.228638
Snord42a	0.25961	0.259486	0.999521	0.228638
B230217O12Rik	0.259614	0.259486	0.999508	0.22864
Nol4	0.259614	0.259486	0.999508	0.22864
Ntn4	0.259614	0.259486	0.999508	0.22864
1110020A21Rik	0.259619	0.259486	0.999487	0.228645
B4galt7	0.259628	0.267545	1.03049	0.228651
4930515L19Rik	0.259628	0.259486	0.999454	0.228651
Gm13704	0.259628	0.259486	0.999454	0.228651
Gm20098	0.259628	0.259486	0.999454	0.228651
Gm8579	0.259628	0.259486	0.999454	0.228651
Mab21l2	0.259628	0.259486	0.999454	0.228651
Myo1a	0.259628	0.259486	0.999454	0.228651
Npw	0.259628	0.259486	0.999454	0.228651
Ofcc1	0.259628	0.259486	0.999454	0.228651
Olfr1284	0.259628	0.259486	0.999454	0.228651
Olfr1352	0.259628	0.259486	0.999454	0.228651
Prol1	0.259628	0.259486	0.999454	0.228651
Scg3	0.259628	0.259486	0.999454	0.228651
Serpine3	0.259628	0.259486	0.999454	0.228651
Slc27a2	0.259628	0.259486	0.999454	0.228651
Snord17	0.259628	0.259486	0.999454	0.228651
Lancl3	0.259629	0.259486	0.999451	0.228652
Zfp583	0.259629	0.259486	0.999451	0.228652
Zswim5	0.259629	0.259486	0.999451	0.228652
Slc39a2	0.259634	0.262802	1.0122	0.228656
Hexim2	0.259634	0.262081	1.00942	0.228656
Adam4	0.259634	0.259486	0.999429	0.228656
Gm14378	0.259634	0.259486	0.999429	0.228656
Nptx2	0.259634	0.259486	0.999429	0.228656
Hdac11	0.259637	0.259486	0.99942	0.228658
Nrip2	0.259637	0.259486	0.99942	0.228658
Spata18	0.259637	0.259486	0.99942	0.228658
Accsl	0.259643	0.259486	0.999394	0.228663
Ppp1r1c	0.259643	0.259486	0.999394	0.228663
Tsga13	0.259643	0.259486	0.999394	0.228663
1700057G04Rik	0.259663	0.259486	0.99932	0.228678
Ubxn11	0.259664	0.260634	1.00374	0.228679
Tmc7	0.259664	0.259486	0.999315	0.228679
Gm16907	0.259666	0.259486	0.999309	0.22868
Ppfia3	0.259666	0.259486	0.999309	0.22868
6430573F11Rik	0.259674	0.262101	1.00935	0.228687
Kif18b	0.259678	0.259486	0.999263	0.22869
Gm1082	0.259687	0.259486	0.999225	0.228697
Hoxc9	0.259692	0.259486	0.999209	0.2287
Olfr283	0.259692	0.259486	0.999209	0.2287
Ppp1r3e	0.2597	0.26073	1.00397	0.228707
1700095B22Rik	0.2597	0.259486	0.999176	0.228707
Artn	0.2597	0.259486	0.999176	0.228707
Tcte3	0.2597	0.259486	0.999176	0.228707
Sufu	0.2597	0.26072	1.00393	0.228707
Hist1h1b	0.259706	0.259486	0.999153	0.228712
Nek2	0.259706	0.259486	0.999153	0.228712
Ppp1r3f	0.259706	0.259486	0.999153	0.228712
2900002K06Rik	0.259708	0.259486	0.999148	0.228713
Mt4	0.259708	0.259486	0.999148	0.228713
Nptx1	0.259708	0.259486	0.999148	0.228713
Snord42b	0.259708	0.259486	0.999148	0.228713
Gpat2	0.259709	0.259486	0.999144	0.228713
Cxcr3	0.259709	0.259486	0.99914	0.228714
Foxa3	0.259709	0.259486	0.99914	0.228714
Lct	0.259709	0.259486	0.99914	0.228714
Map3k19	0.259709	0.259486	0.99914	0.228714
Spaca1	0.259709	0.259486	0.99914	0.228714
Sstr3	0.259709	0.259486	0.99914	0.228714
Tmem198b	0.259709	0.259486	0.99914	0.228714
Map3k7cl	0.259719	0.259486	0.999105	0.228721
4930426L09Rik	0.259735	0.26354	1.01465	0.228734
Gm16325	0.259735	0.259486	0.999043	0.228734
Gm6484	0.259735	0.259486	0.999043	0.228734
Tmem79	0.259738	0.259486	0.999032	0.228736
Moxd1	0.259741	0.259486	0.999019	0.228738
Otud7a	0.259741	0.259486	0.999019	0.228738
Snord82	0.259741	0.259486	0.999019	0.228738
4921530D09Rik	0.259742	0.259486	0.999013	0.22874
Cftr	0.259742	0.259486	0.999013	0.22874
Iqcd	0.259742	0.259486	0.999013	0.22874
Olfr424	0.259742	0.259486	0.999013	0.22874
Olfr61	0.259742	0.259486	0.999013	0.22874
Zkscan4	0.259742	0.259486	0.999013	0.22874
4933430I17Rik	0.259747	0.261247	1.00578	0.228743
A730090N16Rik	0.259747	0.259486	0.998998	0.228743
Fibcd1	0.259747	0.259486	0.998998	0.228743
Gdf9	0.259747	0.259486	0.998998	0.228743
Prss46	0.259747	0.259486	0.998998	0.228743
Zfp133-ps	0.259747	0.259486	0.998998	0.228743
2700099C18Rik	0.259753	0.260796	1.00401	0.228748
4930505A04Rik	0.259753	0.259486	0.998971	0.228748
Pnck	0.259753	0.259486	0.998971	0.228748
Ppp1r17	0.259753	0.259486	0.998971	0.228748
Tbx10	0.259753	0.259486	0.998971	0.228748
Capn11	0.259755	0.262081	1.00895	0.22875
C1ql3	0.259755	0.259486	0.998964	0.22875
Gm14305	0.259755	0.259486	0.998964	0.22875
Schip1	0.259755	0.259486	0.998964	0.22875
Scn4a	0.259755	0.259486	0.998964	0.22875
Tdrd6	0.259755	0.259486	0.998964	0.22875
Olfr78	0.259756	0.259486	0.99896	0.22875
Tlr9	0.25976	0.267653	1.03039	0.228753
Hdx	0.25976	0.265373	1.02161	0.228753
E430018J23Rik	0.25976	0.262582	1.01086	0.228753
Snora74a	0.25976	0.260716	1.00368	0.228753
F9	0.25976	0.260682	1.00355	0.228753
1700031F05Rik	0.25976	0.259486	0.998945	0.228753
1700113H08Rik	0.25976	0.259486	0.998945	0.228753
2610316D01Rik	0.25976	0.259486	0.998945	0.228753
4930419G24Rik	0.25976	0.259486	0.998945	0.228753
4930474N09Rik	0.25976	0.259486	0.998945	0.228753
4930488L21Rik	0.25976	0.259486	0.998945	0.228753
4933406K04Rik	0.25976	0.259486	0.998945	0.228753
4933429O19Rik	0.25976	0.259486	0.998945	0.228753
A930003O13Rik	0.25976	0.259486	0.998945	0.228753
Ccser1	0.25976	0.259486	0.998945	0.228753
Chi3l4	0.25976	0.259486	0.998945	0.228753
Clcnkb	0.25976	0.259486	0.998945	0.228753
Cth	0.25976	0.259486	0.998945	0.228753
Ctsj	0.25976	0.259486	0.998945	0.228753
Cyp2w1	0.25976	0.259486	0.998945	0.228753
D1Pas1	0.25976	0.259486	0.998945	0.228753
Dppa4	0.25976	0.259486	0.998945	0.228753
Esrp1	0.25976	0.259486	0.998945	0.228753
Fam101a	0.25976	0.259486	0.998945	0.228753
Fcrl6	0.25976	0.259486	0.998945	0.228753
Gja6	0.25976	0.259486	0.998945	0.228753
Gm15070	0.25976	0.259486	0.998945	0.228753
Gm156	0.25976	0.259486	0.998945	0.228753
Gm16432	0.25976	0.259486	0.998945	0.228753
Gm4251	0.25976	0.259486	0.998945	0.228753
Gm5166	0.25976	0.259486	0.998945	0.228753
Gm8363	0.25976	0.259486	0.998945	0.228753
Got1l1	0.25976	0.259486	0.998945	0.228753
Habp2	0.25976	0.259486	0.998945	0.228753
Hoxa9	0.25976	0.259486	0.998945	0.228753
Htr4	0.25976	0.259486	0.998945	0.228753
Il23r	0.25976	0.259486	0.998945	0.228753
Il8	0.25976	0.259486	0.998945	0.228753
Klhl32	0.25976	0.259486	0.998945	0.228753
Klk4	0.25976	0.259486	0.998945	0.228753
Krtap1-3	0.25976	0.259486	0.998945	0.228753
Krtap5-3	0.25976	0.259486	0.998945	0.228753
Lrrc23	0.25976	0.259486	0.998945	0.228753
Lrrc36	0.25976	0.259486	0.998945	0.228753
Mroh9	0.25976	0.259486	0.998945	0.228753
Mup20	0.25976	0.259486	0.998945	0.228753
Mup21	0.25976	0.259486	0.998945	0.228753
Ndst4	0.25976	0.259486	0.998945	0.228753
Neurog2	0.25976	0.259486	0.998945	0.228753
Nipal2	0.25976	0.259486	0.998945	0.228753
Nyap2	0.25976	0.259486	0.998945	0.228753
Olfr1086	0.25976	0.259486	0.998945	0.228753
Olfr1281	0.25976	0.259486	0.998945	0.228753
Olfr1324	0.25976	0.259486	0.998945	0.228753
Olfr181	0.25976	0.259486	0.998945	0.228753
Olfr298	0.25976	0.259486	0.998945	0.228753
Olfr401	0.25976	0.259486	0.998945	0.228753
Olfr661	0.25976	0.259486	0.998945	0.228753
Olfr663	0.25976	0.259486	0.998945	0.228753
Olfr874	0.25976	0.259486	0.998945	0.228753
Olfr969	0.25976	0.259486	0.998945	0.228753
Oog3	0.25976	0.259486	0.998945	0.228753
Pm20d1	0.25976	0.259486	0.998945	0.228753
Pou2f3	0.25976	0.259486	0.998945	0.228753
Ppp2r2b	0.25976	0.259486	0.998945	0.228753
Prl3a1	0.25976	0.259486	0.998945	0.228753
Rims3	0.25976	0.259486	0.998945	0.228753
Sall4	0.25976	0.259486	0.998945	0.228753
Sh2d1b2	0.25976	0.259486	0.998945	0.228753
Skor2	0.25976	0.259486	0.998945	0.228753
Slc16a11	0.25976	0.259486	0.998945	0.228753
Slc26a3	0.25976	0.259486	0.998945	0.228753
Slc30a8	0.25976	0.259486	0.998945	0.228753
Slc5a9	0.25976	0.259486	0.998945	0.228753
Slc6a7	0.25976	0.259486	0.998945	0.228753
Smcp	0.25976	0.259486	0.998945	0.228753
Spata31d1a	0.25976	0.259486	0.998945	0.228753
Tas2r122	0.25976	0.259486	0.998945	0.228753
Tcp10c	0.25976	0.259486	0.998945	0.228753
Tmprss6	0.25976	0.259486	0.998945	0.228753
Tsnaxip1	0.25976	0.259486	0.998945	0.228753
Tuba3b	0.25976	0.259486	0.998945	0.228753
Ugt2b34	0.25976	0.259486	0.998945	0.228753
Vmn1r23	0.25976	0.259486	0.998945	0.228753
Vmn1r40	0.25976	0.259486	0.998945	0.228753
Vmn2r90	0.25976	0.259486	0.998945	0.228753
Zpbp2	0.25976	0.259486	0.998945	0.228753
4933417D19Rik	0.259763	0.259486	0.998934	0.228756
Olfr784	0.259763	0.259486	0.998934	0.228756
Sepsecs	0.259763	0.259486	0.998934	0.228756
Epb4.1l4b	0.259769	0.259486	0.998913	0.22876
Gbx2	0.259769	0.259486	0.998913	0.22876
Hist1h3a	0.259769	0.259486	0.998913	0.22876
D130017N08Rik	0.259772	0.259486	0.9989	0.228762
Dcst1	0.259772	0.259486	0.9989	0.228762
Gm5643	0.259772	0.259486	0.9989	0.228762
Spata5l1	0.259772	0.259486	0.9989	0.228762
Mrgprx2	0.259773	0.259486	0.998897	0.228763
Olfr1058	0.259773	0.259486	0.998897	0.228763
Sel1l3	0.259773	0.259486	0.998897	0.228763
Slc18a2	0.259773	0.259486	0.998897	0.228763
Sult1e1	0.259773	0.259486	0.998897	0.228763
Fanca	0.259773	0.261014	1.00478	0.228763
Cep55	0.259773	0.259486	0.998895	0.228763
Neil2	0.259778	0.259486	0.998875	0.228767
Pcdhgb5	0.259783	0.259486	0.998858	0.228771
Ccdc3	0.259787	0.279058	1.07418	0.228774
5031434O11Rik	0.259788	0.259486	0.998837	0.228775
Krt26	0.259788	0.259486	0.998837	0.228775
Gdf10	0.259791	0.259486	0.998827	0.228777
Fam83g	0.259792	0.259486	0.998822	0.228778
Aloxe3	0.259793	0.264404	1.01775	0.228779
Gm960	0.259795	0.259486	0.998812	0.22878
Lrrc56	0.259798	0.26597	1.02376	0.228782
Pik3c2g	0.259798	0.259486	0.9988	0.228782
Rad54b	0.259802	0.262739	1.01131	0.228785
Ccdc120	0.259802	0.259486	0.998783	0.228786
Grhl1	0.259806	0.26073	1.00356	0.228788
4933400A11Rik	0.259806	0.259486	0.99877	0.228788
Aqp2	0.259806	0.259486	0.99877	0.228788
Rab9b	0.259806	0.259486	0.99877	0.228788
Rprml	0.259806	0.259486	0.99877	0.228788
L3mbtl1	0.259808	0.259486	0.998762	0.22879
Adam18	0.259813	0.259486	0.998743	0.228794
Carf	0.259813	0.259486	0.998743	0.228794
Gm10440	0.259813	0.259486	0.998743	0.228794
Il12b	0.259813	0.259486	0.998743	0.228794
Msx2	0.259813	0.259486	0.998743	0.228794
Nacad	0.259816	0.259486	0.99873	0.228796
Rtn4rl2	0.259824	0.259486	0.998698	0.228803
Cabyr	0.259825	0.269589	1.03758	0.228803
Pyroxd2	0.259826	0.264576	1.01828	0.228804
2019-09-05	0.259828	0.261782	1.00752	0.228805
Pnldc1	0.259829	0.259486	0.998682	0.228806
Cenpp	0.25983	0.259486	0.998675	0.228807
Fancd2	0.25983	0.259486	0.998675	0.228807
Hist1h2ak	0.25983	0.259486	0.998675	0.228807
Cdca7l	0.259832	0.264515	1.01802	0.228809
Cd180	0.259833	0.30116	1.15905	0.22881
1700028J19Rik	0.259833	0.264041	1.01619	0.22881
Rtkn2	0.259833	0.26361	1.01454	0.22881
Dspp	0.259833	0.26323	1.01307	0.22881
1700024P16Rik	0.259833	0.259486	0.998664	0.22881
4932415G12Rik	0.259833	0.259486	0.998664	0.22881
4933401P06Rik	0.259833	0.259486	0.998664	0.22881
A330093E20Rik	0.259833	0.259486	0.998664	0.22881
A530053G22Rik	0.259833	0.259486	0.998664	0.22881
Abcc6	0.259833	0.259486	0.998664	0.22881
Acss3	0.259833	0.259486	0.998664	0.22881
Calcr	0.259833	0.259486	0.998664	0.22881
Clca5	0.259833	0.259486	0.998664	0.22881
Cpne6	0.259833	0.259486	0.998664	0.22881
Crybb1	0.259833	0.259486	0.998664	0.22881
Crygf	0.259833	0.259486	0.998664	0.22881
Dntt	0.259833	0.259486	0.998664	0.22881
Gm10248	0.259833	0.259486	0.998664	0.22881
Gm19424	0.259833	0.259486	0.998664	0.22881
Guca2b	0.259833	0.259486	0.998664	0.22881
Il20ra	0.259833	0.259486	0.998664	0.22881
Lingo4	0.259833	0.259486	0.998664	0.22881
N28178	0.259833	0.259486	0.998664	0.22881
Nek10	0.259833	0.259486	0.998664	0.22881
Olfr175-ps1	0.259833	0.259486	0.998664	0.22881
Ptch1	0.259833	0.259486	0.998664	0.22881
Rnase1	0.259833	0.259486	0.998664	0.22881
Sdr9c7	0.259833	0.259486	0.998664	0.22881
Spata31d1b	0.259833	0.259486	0.998664	0.22881
Speer3	0.259833	0.259486	0.998664	0.22881
Thg1l	0.259833	0.259486	0.998664	0.22881
Tldc2	0.259833	0.259486	0.998664	0.22881
Tmem178	0.259833	0.259486	0.998664	0.22881
Tmem30c	0.259833	0.259486	0.998664	0.22881
Trim10	0.259833	0.259486	0.998664	0.22881
Vsx2	0.259833	0.259486	0.998664	0.22881
Pcdhgb4	0.259837	0.261986	1.00827	0.228813
Ccdc159	0.259837	0.259486	0.99865	0.228813
Syce1	0.259837	0.259486	0.99865	0.228813
Xkr5	0.259837	0.259486	0.99865	0.228813
Mapk4	0.259839	0.259486	0.998643	0.228814
Nxph4	0.259839	0.259486	0.998643	0.228814
Papln	0.259839	0.259486	0.998643	0.228814
Tmem74b	0.259839	0.259486	0.998643	0.228814
A230056P14Rik	0.259843	0.259486	0.998625	0.228817
Mgat3	0.259843	0.259486	0.998625	0.228817
Pcdhga4	0.259843	0.259486	0.998625	0.228817
Guca1b	0.259844	0.260682	1.00323	0.228818
Gml	0.259849	0.259486	0.998603	0.228822
Oprd1	0.25985	0.261247	1.00538	0.228823
Gm4850	0.259851	0.285641	1.09925	0.228823
Tlx1	0.259851	0.282838	1.08846	0.228823
Gap43	0.259851	0.261912	1.00793	0.228823
Kl	0.259851	0.261817	1.00757	0.228823
AU023762	0.259851	0.260796	1.00364	0.228823
4921530L21Rik	0.259851	0.259486	0.998598	0.228823
4930404A10Rik	0.259851	0.259486	0.998598	0.228823
5730420D15Rik	0.259851	0.259486	0.998598	0.228823
Brs3	0.259851	0.259486	0.998598	0.228823
Ccdc64b	0.259851	0.259486	0.998598	0.228823
Cnksr2	0.259851	0.259486	0.998598	0.228823
Dsc3	0.259851	0.259486	0.998598	0.228823
Frmpd3	0.259851	0.259486	0.998598	0.228823
Gm5105	0.259851	0.259486	0.998598	0.228823
Gm9767	0.259851	0.259486	0.998598	0.228823
Golt1a	0.259851	0.259486	0.998598	0.228823
Hoxa10	0.259851	0.259486	0.998598	0.228823
Il2	0.259851	0.259486	0.998598	0.228823
Mep1b	0.259851	0.259486	0.998598	0.228823
Olfr56	0.259851	0.259486	0.998598	0.228823
Olfr701	0.259851	0.259486	0.998598	0.228823
Olfr983	0.259851	0.259486	0.998598	0.228823
Pax9	0.259851	0.259486	0.998598	0.228823
Rbpjl	0.259851	0.259486	0.998598	0.228823
Rit2	0.259851	0.259486	0.998598	0.228823
Rnf208	0.259851	0.259486	0.998598	0.228823
Shisa9	0.259851	0.259486	0.998598	0.228823
Snord88c	0.259851	0.259486	0.998598	0.228823
Thpo	0.259851	0.259486	0.998598	0.228823
Tnp2	0.259851	0.259486	0.998598	0.228823
Wdr72	0.259851	0.259486	0.998598	0.228823
Zkscan2	0.259851	0.259486	0.998598	0.228823
Ddc	0.259856	0.259486	0.998577	0.228827
Asic3	0.259859	0.259486	0.998564	0.22883
Faah	0.259859	0.259486	0.998564	0.22883
Gm1821	0.259859	0.259486	0.998564	0.22883
Pnmt	0.259859	0.259486	0.998564	0.22883
Rslcan18	0.259859	0.259486	0.998564	0.22883
Slc22a1	0.259859	0.259486	0.998564	0.22883
Slc25a31	0.259859	0.259486	0.998564	0.22883
Zfp712	0.259863	0.265517	1.02176	0.228833
Add2	0.259865	0.259486	0.998542	0.228834
Ins1	0.259865	0.259486	0.998542	0.228834
Hist2h2ac	0.259868	0.259486	0.998532	0.228836
Npas3	0.259871	0.260566	1.00268	0.228839
Gm1141	0.259871	0.259486	0.99852	0.228839
Zbtb3	0.259874	0.261635	1.00678	0.228841
Sap25	0.259874	0.259486	0.998508	0.228841
Yipf2	0.259875	0.259486	0.998505	0.228842
Hectd2	0.259876	0.268551	1.03338	0.228843
Tmem221	0.259882	0.262389	1.00965	0.228847
Slmo1	0.259882	0.261986	1.00809	0.228847
Wdr54	0.259882	0.260771	1.00342	0.228847
Gm9731	0.259885	0.259486	0.998467	0.228849
Zfand4	0.259886	0.260566	1.00262	0.22885
4932414J04Rik	0.259886	0.259486	0.998463	0.22885
Gm13483	0.259886	0.259486	0.998463	0.22885
Slc6a4	0.259888	0.259486	0.998453	0.228852
9330102E08Rik	0.259889	0.259486	0.998452	0.228852
Fhad1	0.259889	0.267968	1.03109	0.228853
Cdh9	0.259891	0.259486	0.998441	0.228854
Pcdh20	0.259891	0.259486	0.998441	0.228854
5730460C07Rik	0.259893	0.262015	1.00816	0.228856
Cbs	0.259893	0.259486	0.998433	0.228856
Gipr	0.259896	0.267027	1.02743	0.228858
1700094J05Rik	0.259896	0.259486	0.998422	0.228858
2410133F24Rik	0.259896	0.259486	0.998422	0.228858
Hoxa4	0.259896	0.259486	0.998422	0.228858
Lrdd	0.259897	0.260906	1.00388	0.228859
Gpam	0.2599	0.259486	0.998408	0.228861
BC005764	0.259901	0.27155	1.04482	0.228862
Zswim3	0.259903	0.262309	1.00926	0.228863
Gabra6	0.259903	0.259486	0.998396	0.228863
Gpr161	0.259905	0.259486	0.998389	0.228865
Tram1l1	0.259907	0.259486	0.99838	0.228867
Snora65	0.259911	0.261511	1.00616	0.22887
Nudt11	0.259914	0.259486	0.998354	0.228872
Gli1	0.259916	0.259486	0.998347	0.228873
Gpr137c	0.259917	0.27582	1.06118	0.228875
1700003E16Rik	0.259917	0.259486	0.998341	0.228875
Gdf11	0.259917	0.259486	0.998341	0.228875
Zfr2	0.259917	0.259486	0.998341	0.228875
Syne4	0.259921	0.26667	1.02597	0.228877
Gm17296	0.259921	0.261939	1.00776	0.228877
Espn	0.259921	0.261782	1.00716	0.228877
E530011L22Rik	0.259921	0.259486	0.998327	0.228877
Nog	0.259921	0.259486	0.998327	0.228877
Enox1	0.259927	0.259486	0.998302	0.228882
4931430N09Rik	0.259929	0.259486	0.998297	0.228883
1700020N01Rik	0.259934	0.259486	0.998277	0.228887
Smarca1	0.259937	0.259486	0.998266	0.22889
Ccnjl	0.259938	0.264404	1.01718	0.22889
0610040B10Rik	0.259943	0.259486	0.998243	0.228894
E130114P18Rik	0.259943	0.259486	0.998243	0.228894
Kif26b	0.259943	0.259486	0.998243	0.228894
Mmel1	0.259943	0.259486	0.998243	0.228894
Pcdhga7	0.259943	0.259486	0.998243	0.228894
Smim6	0.259943	0.259486	0.998243	0.228894
Tdo2	0.259943	0.259486	0.998243	0.228894
Acr	0.259948	0.259486	0.998222	0.228898
Irs3	0.259949	0.261635	1.00649	0.228899
Olfr1186	0.259949	0.259486	0.99822	0.228899
Ppp1r2-ps3	0.259949	0.259486	0.99822	0.228899
Dusp5	0.25995	0.26361	1.01408	0.2289
Crym	0.25995	0.259486	0.998215	0.2289
Gm8909	0.25995	0.259486	0.998215	0.2289
Snord49a	0.25995	0.259486	0.998215	0.2289
Ccdc173	0.259961	0.264493	1.01743	0.228908
1700001P01Rik	0.259964	0.261894	1.00743	0.22891
Alox15	0.259964	0.259486	0.998163	0.22891
D630023F18Rik	0.259964	0.259486	0.998163	0.22891
Gip	0.259964	0.259486	0.998163	0.22891
Gm1527	0.259964	0.259486	0.998163	0.22891
Gm6878	0.259964	0.259486	0.998163	0.22891
Ttc21a	0.259964	0.259486	0.998163	0.22891
Gm715	0.259968	0.259486	0.998146	0.228914
Pou5f1	0.259975	0.259486	0.99812	0.228919
Batf3	0.259975	0.307572	1.18308	0.228919
Gchfr	0.259975	0.26072	1.00287	0.228919
Plekhg4	0.259975	0.259486	0.998118	0.228919
Jsrp1	0.259976	0.259486	0.998117	0.22892
Ska1	0.25998	0.259486	0.9981	0.228923
Nanos1	0.259984	0.259486	0.998084	0.228926
Gdap1	0.259985	0.268085	1.03116	0.228927
Myb	0.259985	0.265992	1.0231	0.228927
Dnahc5	0.259985	0.264809	1.01855	0.228927
Maneal	0.259985	0.261912	1.00741	0.228927
1810019J16Rik	0.259985	0.259486	0.99808	0.228927
4833424O15Rik	0.259985	0.259486	0.99808	0.228927
4930434J06Rik	0.259985	0.259486	0.99808	0.228927
4930444G20Rik	0.259985	0.259486	0.99808	0.228927
4930452G13Rik	0.259985	0.259486	0.99808	0.228927
4930590J08Rik	0.259985	0.259486	0.99808	0.228927
4933401H06Rik	0.259985	0.259486	0.99808	0.228927
4933407L21Rik	0.259985	0.259486	0.99808	0.228927
9330162B11Rik	0.259985	0.259486	0.99808	0.228927
A330048O09Rik	0.259985	0.259486	0.99808	0.228927
Agtr1b	0.259985	0.259486	0.99808	0.228927
Aldh3a1	0.259985	0.259486	0.99808	0.228927
Atp13a5	0.259985	0.259486	0.99808	0.228927
B230119M05Rik	0.259985	0.259486	0.99808	0.228927
Defb35	0.259985	0.259486	0.99808	0.228927
Defb48	0.259985	0.259486	0.99808	0.228927
Dynap	0.259985	0.259486	0.99808	0.228927
Efcab10	0.259985	0.259486	0.99808	0.228927
Erich2	0.259985	0.259486	0.99808	0.228927
Fam132b	0.259985	0.259486	0.99808	0.228927
Fshb	0.259985	0.259486	0.99808	0.228927
Gabrd	0.259985	0.259486	0.99808	0.228927
Gm1661	0.259985	0.259486	0.99808	0.228927
Gm17019	0.259985	0.259486	0.99808	0.228927
Gm5941	0.259985	0.259486	0.99808	0.228927
Grm2	0.259985	0.259486	0.99808	0.228927
Grm7	0.259985	0.259486	0.99808	0.228927
Hoxd11	0.259985	0.259486	0.99808	0.228927
Igdcc3	0.259985	0.259486	0.99808	0.228927
Iqub	0.259985	0.259486	0.99808	0.228927
Krtap4-2	0.259985	0.259486	0.99808	0.228927
Nsg2	0.259985	0.259486	0.99808	0.228927
Olfr1135	0.259985	0.259486	0.99808	0.228927
Olfr1209	0.259985	0.259486	0.99808	0.228927
Olfr1495	0.259985	0.259486	0.99808	0.228927
Olfr394	0.259985	0.259486	0.99808	0.228927
Olfr419	0.259985	0.259486	0.99808	0.228927
Olfr902	0.259985	0.259486	0.99808	0.228927
Slc25a21	0.259985	0.259486	0.99808	0.228927
Slc7a12	0.259985	0.259486	0.99808	0.228927
Spink7	0.259985	0.259486	0.99808	0.228927
Svs4	0.259985	0.259486	0.99808	0.228927
Tdrd12	0.259985	0.259486	0.99808	0.228927
Tox	0.259985	0.259486	0.99808	0.228927
Trim60	0.259985	0.259486	0.99808	0.228927
Txndc2	0.259985	0.259486	0.99808	0.228927
Ugt2b1	0.259985	0.259486	0.99808	0.228927
Vmn1r52	0.259985	0.259486	0.99808	0.228927
Zfp750	0.259985	0.259486	0.99808	0.228927
4933430N04Rik	0.259993	0.259486	0.99805	0.228933
Catsper4	0.259993	0.259486	0.99805	0.228933
Inha	0.259993	0.259486	0.99805	0.228933
Kcnh7	0.259993	0.259486	0.99805	0.228933
Lrp2bp	0.259993	0.259486	0.99805	0.228933
Serinc2	0.259993	0.259486	0.99805	0.228933
1700058G18Rik	0.259995	0.259486	0.998042	0.228935
4933406C10Rik	0.259995	0.259486	0.998042	0.228935
Adam1a	0.259995	0.259486	0.998042	0.228935
Pcdhga12	0.259995	0.259486	0.998042	0.228935
Gli2	0.260001	0.259486	0.998021	0.228939
Casc1	0.260012	0.259486	0.997976	0.228948
Tdgf1	0.260015	0.259486	0.997966	0.22895
Triqk	0.260016	0.260983	1.00372	0.22895
1700102H20Rik	0.260017	0.259486	0.997959	0.228951
Kntc1	0.260022	0.265898	1.0226	0.228955
Chp2	0.260023	0.259486	0.997936	0.228956
Dusp26	0.260023	0.259486	0.997936	0.228956
Mtl5	0.260023	0.259486	0.997936	0.228956
Pllp	0.260023	0.259486	0.997936	0.228956
Sprtn	0.260025	0.259486	0.997929	0.228957
Lypd5	0.260034	0.259486	0.997892	0.228965
Pdx1	0.260034	0.259486	0.997892	0.228965
Spata17	0.260034	0.259486	0.997892	0.228965
Srrd	0.260038	0.26706	1.027	0.228967
Gm1653	0.260038	0.260983	1.00364	0.228967
Cdh20	0.260038	0.259486	0.997879	0.228967
Prl2a1	0.260038	0.259486	0.997879	0.228967
Trpc3	0.260038	0.259486	0.997879	0.228967
1810044D09Rik	0.26004	0.278381	1.07053	0.228969
Maats1	0.26004	0.259486	0.99787	0.228969
Slc24a5	0.260058	0.259486	0.997803	0.228983
Egfl8	0.260058	0.260566	1.00196	0.228983
Gstm6	0.260058	0.259486	0.997802	0.228983
Gm5878	0.260068	0.259486	0.997761	0.228991
Gna12	0.260068	0.259486	0.997761	0.228991
Ndnf	0.260087	0.262582	1.00959	0.229005
Adamts16	0.26009	0.259486	0.997677	0.229008
4930519F24Rik	0.260097	0.259486	0.99765	0.229013
Ankrd35	0.260097	0.259486	0.99765	0.229013
Cckbr	0.260097	0.259486	0.99765	0.229013
Odf3l2	0.260097	0.259486	0.99765	0.229013
Olfr1270	0.260097	0.259486	0.99765	0.229013
Serpina5	0.260097	0.259486	0.99765	0.229013
Hoxd12	0.260098	0.259486	0.997649	0.229014
Pdpr	0.2601	0.261635	1.0059	0.229015
Gm7904	0.2601	0.259486	0.997639	0.229015
Zfp534	0.260102	0.259486	0.997631	0.229017
Ap4m1	0.260102	0.262303	1.00846	0.229017
Gng8	0.260108	0.259486	0.997607	0.229022
Gm6623	0.26011	0.259486	0.997603	0.229023
Gm10471	0.26011	0.259486	0.997601	0.229023
Clec4b1	0.260113	0.275903	1.0607	0.229026
Tex14	0.260113	0.26143	1.00506	0.229026
A730046J19Rik	0.260113	0.259486	0.997589	0.229026
BB557941	0.260113	0.259486	0.997589	0.229026
Dpysl5	0.260113	0.259486	0.997589	0.229026
Hgd	0.260113	0.259486	0.997589	0.229026
Mir5106	0.260113	0.259486	0.997589	0.229026
Rab19	0.260113	0.259486	0.997589	0.229026
Hes7	0.260116	0.26072	1.00232	0.229028
Recql4	0.26012	0.259486	0.997562	0.229031
Mettl7a2	0.260124	0.259486	0.997549	0.229034
Vnn1	0.260125	0.259486	0.997545	0.229034
F730043M19Rik	0.260126	0.261879	1.00674	0.229035
Atp4b	0.260126	0.259486	0.99754	0.229035
Slco6d1	0.260126	0.259486	0.99754	0.229035
4930404H11Rik	0.260127	0.259486	0.997536	0.229036
Slc35d3	0.260128	0.259486	0.997533	0.229037
Tmem132e	0.260128	0.259486	0.997532	0.229037
Slc22a13b-ps	0.260133	0.259486	0.997512	0.229041
Slc4a9	0.260138	0.260983	1.00325	0.229044
Zfp646	0.260142	0.272857	1.04888	0.229048
Spag4	0.260142	0.259486	0.99748	0.229048
Ptger1	0.260143	0.26361	1.01333	0.229048
Zscan2	0.260143	0.259486	0.997475	0.229048
C1ql1	0.260143	0.259486	0.997473	0.229049
Zdhhc15	0.260145	0.268596	1.03249	0.22905
Rab39	0.260147	0.259486	0.997461	0.229051
Amd1	0.260147	0.262626	1.00953	0.229052
Ccsap	0.26015	0.261516	1.00525	0.229054
Car12	0.260153	0.259486	0.997438	0.229056
Igj	0.26016	0.259486	0.997411	0.229061
Rassf8	0.260162	0.263416	1.01251	0.229063
Gm6116	0.260164	0.259486	0.997394	0.229065
Slc6a17	0.260165	0.259486	0.997392	0.229065
Shc4	0.260177	0.265677	1.02114	0.229075
Kcnq3	0.26018	0.259486	0.997332	0.229077
Pitx1	0.26018	0.259486	0.997332	0.229077
Rnase9	0.26018	0.259486	0.997332	0.229077
Spag5	0.260184	0.267127	1.02668	0.22908
Cers3	0.260186	0.259486	0.997312	0.229081
Stk32c	0.260186	0.259486	0.997312	0.229081
Npas2	0.260187	0.259486	0.997305	0.229083
Serpina3c	0.260187	0.259486	0.997305	0.229083
Fam161a	0.260188	0.259486	0.997303	0.229083
Mmp13	0.260188	0.287879	1.10642	0.229083
Gm2381	0.260188	0.260682	1.0019	0.229083
Ascl2	0.260188	0.259486	0.997301	0.229083
Evx1	0.260188	0.259486	0.997301	0.229083
Gm15471	0.260188	0.259486	0.997301	0.229083
Gm4792	0.260188	0.259486	0.997301	0.229083
Gm7714	0.260188	0.259486	0.997301	0.229083
Elmo3	0.260198	0.267653	1.02865	0.229091
Rnls	0.260198	0.259486	0.997264	0.229091
Fam131b	0.260199	0.259486	0.99726	0.229092
Pcdhb19	0.2602	0.262734	1.00974	0.229092
Ubl7	0.260201	0.261939	1.00668	0.229093
Rprm	0.260201	0.259486	0.997251	0.229093
Rgs22	0.260203	0.259486	0.997245	0.229095
Gm7538	0.260208	0.261912	1.00655	0.229098
Nr0b2	0.260209	0.266481	1.0241	0.2291
Alb	0.260209	0.259486	0.997221	0.2291
Cntnap2	0.260209	0.259486	0.997221	0.2291
Fam179a	0.260209	0.259486	0.997221	0.2291
Morn4	0.260209	0.259486	0.997221	0.2291
Myom3	0.260209	0.259486	0.997221	0.2291
Tpd52l1	0.260209	0.259486	0.997221	0.2291
Col4a6	0.260215	0.259486	0.9972	0.229104
Lrrtm1	0.260215	0.259486	0.997199	0.229104
Vmn1r202	0.260215	0.259486	0.997199	0.229104
Cdh10	0.260216	0.259486	0.997195	0.229105
2810029C07Rik	0.260219	0.259486	0.997183	0.229107
Slc7a15	0.260233	0.259486	0.997131	0.229118
Spin2	0.260238	0.259486	0.997112	0.229121
Ttc39a	0.260238	0.259486	0.997112	0.229121
1810006J02Rik	0.260238	0.259486	0.997112	0.229122
Nalcn	0.260238	0.259486	0.997111	0.229122
Prkcq	0.260238	0.259486	0.997111	0.229122
Pvrl4	0.260243	0.273314	1.05023	0.229126
1810010H24Rik	0.260243	0.264194	1.01518	0.229126
Wnt6	0.260243	0.260634	1.0015	0.229126
[truncated: 15,545 more rows]

## Sheet: Cluster 5
CLUSTER 5
GENEID	mean non cluster	mean cluster	fold change	pvalue
Lars2	0.883953	28.1454	31.8403	0
Mir5109	2.55997	81.4797	31.8284	0
Ttn	0.479916	6.43252	13.4034	7.59367e-07
Nppa	0.43726	5.43181	12.4224	6.64525e-06
Beta-s	11.1725	0.670614	0.0600235	1.36474e-05
Cox6a2	0.574651	5.28473	9.19642	3.04763e-05
Xirp2	0.385465	4.92163	12.768	5.13198e-05
Clu	0.443518	4.30582	9.70833	9.86653e-05
Kcnq1ot1	22.2903	7.37985	0.33108	0.00015206
Tnnt2	0.894472	5.64204	6.30768	0.000330997
Mb	0.91216	5.02227	5.50591	0.000366771
Gm17821	12.2861	3.89664	0.317158	0.00179813
Ankrd1	0.569993	3.49932	6.13924	0.00279495
Myh6	0.325717	2.14775	6.59391	0.00451593
Lpl	0.689692	3.74993	5.4371	0.00545649
Tnni3	0.349086	2.35857	6.75642	0.0054645
Atp2a2	0.413086	2.0546	4.97377	0.008639
Hspa5	0.800218	3.24042	4.04943	0.00907395
Cryab	0.814212	3.09508	3.80131	0.00962053
Atp1a2	0.158219	1.54643	9.77394	0.0112683
Myl2	0.861691	3.81182	4.42365	0.0116326
Nppb	0.183355	1.42658	7.78046	0.0148853
Slc25a4	0.519135	2.01765	3.88655	0.0158677
A630089N07Rik	7.77925	2.60424	0.334767	0.0161949
Tpm1	0.95863	3.1687	3.30544	0.0165327
Hsp90b1	0.539907	2.02661	3.75363	0.0175817
Malat1	5.22181	10.739	2.05656	0.0180589
S100a8	3.75126	0.542371	0.144584	0.0234079
S100a9	3.52799	0.328118	0.0930043	0.0292749
Csrp3	0.278768	1.05554	3.78646	0.0323292
Actc1	0.721125	2.64027	3.66132	0.036739
Ndufa4	0.307417	1.07234	3.48823	0.0385908
Ftl1	4.78685	1.56324	0.32657	0.048079
Des	0.348219	1.57226	4.51516	0.0482234
Cst3	0.829725	2.01477	2.42823	0.0517631
Myl3	0.394784	1.68671	4.27248	0.0601489
Bsg	0.401015	1.70395	4.24909	0.0618142
Cox4i1	0.412564	1.10779	2.68514	0.0649416
Vmn2r55	4.28373	1.50302	0.350867	0.0726656
Casq1	0.0781331	0.102542	1.31239	0.0751632
Sphkap	0.0781331	0.101931	1.30458	0.0751632
4930568G15Rik	0.0781331	0.0967035	1.23768	0.0751632
Prss42	0.0781331	0.0957743	1.22578	0.0751632
Anxa8	0.0781331	0.0952448	1.21901	0.0751632
Gprin1	0.0781331	0.0952448	1.21901	0.0751632
Adra1a	0.0781331	0.0944727	1.20913	0.0751632
Sync	0.0781331	0.0937676	1.2001	0.0751632
Spink4	0.0781331	0.0937423	1.19978	0.0751632
Kcnq2	0.0781331	0.0929717	1.18991	0.0751632
Hsd17b3	0.0781331	0.0924735	1.18354	0.0751632
Cox7b2	0.0781331	0.0916945	1.17357	0.0751632
4930515L03Rik	0.0781331	0.0903122	1.15588	0.0751632
A730090H04Rik	0.0781331	0.0903122	1.15588	0.0751632
6820408C15Rik	0.0781331	0.0898939	1.15052	0.0751632
Rgs6	0.0781331	0.0897361	1.1485	0.0751632
Nlrp4f	0.0781331	0.0893752	1.14388	0.0751632
EU599041	0.0781331	0.0887463	1.13583	0.0751632
Tmod1	0.0781331	0.088505	1.13275	0.0751632
Kcnn2	0.0781331	0.0876922	1.12234	0.0751632
Slc26a1	0.0781331	0.0876922	1.12234	0.0751632
AI317395	0.0781331	0.0873783	1.11833	0.0751632
Fer1l4	0.0781331	0.0863663	1.10537	0.0751632
Ubxn10	0.0781331	0.0863663	1.10537	0.0751632
Gm16982	0.0781331	0.0859202	1.09966	0.0751632
Olfr745	0.0781331	0.0859202	1.09966	0.0751632
Npc1l1	0.0781331	0.0846598	1.08353	0.0751632
Rex2	0.0781331	0.0846598	1.08353	0.0751632
Sbk2	0.0781331	0.0846598	1.08353	0.0751632
2810468N07Rik	0.0781331	0.0844051	1.08027	0.0751632
Ces1g	0.0781331	0.0842085	1.07776	0.0751632
Uprt	0.0781331	0.0842085	1.07776	0.0751632
Cyp2d11	0.0781331	0.0834397	1.06792	0.0751632
Fcgbp	0.0781331	0.0834397	1.06792	0.0751632
Slc28a3	0.0781331	0.0834397	1.06792	0.0751632
Slc34a1	0.0781331	0.0834397	1.06792	0.0751632
Cpb2	0.0781331	0.0827781	1.05945	0.0751632
Kcnh3	0.0781331	0.0827781	1.05945	0.0751632
Bche	0.0781331	0.0827615	1.05924	0.0751632
Olfml2a	0.0781331	0.0827358	1.05891	0.0751632
1600002D24Rik	0.0781331	0.0822012	1.05207	0.0751632
Cdh22	0.0781331	0.0822012	1.05207	0.0751632
Gm20110	0.0781331	0.0822012	1.05207	0.0751632
Oprk1	0.0781331	0.0822012	1.05207	0.0751632
Sec1	0.0781331	0.0822012	1.05207	0.0751632
Syt1	0.0781331	0.0822012	1.05207	0.0751632
Snora2b	0.0781331	0.0805383	1.03078	0.0751632
1190005I06Rik	0.0781331	0.0804556	1.02972	0.0751632
Col20a1	0.0781331	0.0804556	1.02972	0.0751632
Fbxo40	0.0781331	0.0804556	1.02972	0.0751632
Ano8	0.0781331	0.0804345	1.02945	0.0751632
Arnt2	0.0781331	0.0804345	1.02945	0.0751632
Stmn4	0.0781331	0.0804345	1.02945	0.0751632
Tecta	0.0781331	0.0804345	1.02945	0.0751632
Lrrtm1	0.0781331	0.0801467	1.02577	0.0751632
Vmn1r202	0.0781331	0.0801467	1.02577	0.0751632
4930519F24Rik	0.0781331	0.0798218	1.02161	0.0751632
Ankrd35	0.0781331	0.0798218	1.02161	0.0751632
Cckbr	0.0781331	0.0798218	1.02161	0.0751632
Odf3l2	0.0781331	0.0798218	1.02161	0.0751632
Olfr1270	0.0781331	0.0798218	1.02161	0.0751632
Serpina5	0.0781331	0.0798218	1.02161	0.0751632
Gstm6	0.0781331	0.0797122	1.02021	0.0751632
Sprtn	0.0781331	0.0796205	1.01904	0.0751632
4933430N04Rik	0.0781331	0.0795341	1.01793	0.0751632
Catsper4	0.0781331	0.0795341	1.01793	0.0751632
Inha	0.0781331	0.0795341	1.01793	0.0751632
Kcnh7	0.0781331	0.0795341	1.01793	0.0751632
Lrp2bp	0.0781331	0.0795341	1.01793	0.0751632
Serinc2	0.0781331	0.0795341	1.01793	0.0751632
4921530L21Rik	0.0781331	0.0791399	1.01289	0.0751632
4930404A10Rik	0.0781331	0.0791399	1.01289	0.0751632
5730420D15Rik	0.0781331	0.0791399	1.01289	0.0751632
Brs3	0.0781331	0.0791399	1.01289	0.0751632
Ccdc64b	0.0781331	0.0791399	1.01289	0.0751632
Cnksr2	0.0781331	0.0791399	1.01289	0.0751632
Dsc3	0.0781331	0.0791399	1.01289	0.0751632
Frmpd3	0.0781331	0.0791399	1.01289	0.0751632
Gm5105	0.0781331	0.0791399	1.01289	0.0751632
Gm9767	0.0781331	0.0791399	1.01289	0.0751632
Golt1a	0.0781331	0.0791399	1.01289	0.0751632
Hoxa10	0.0781331	0.0791399	1.01289	0.0751632
Il2	0.0781331	0.0791399	1.01289	0.0751632
Mep1b	0.0781331	0.0791399	1.01289	0.0751632
Olfr56	0.0781331	0.0791399	1.01289	0.0751632
Olfr701	0.0781331	0.0791399	1.01289	0.0751632
Olfr983	0.0781331	0.0791399	1.01289	0.0751632
Pax9	0.0781331	0.0791399	1.01289	0.0751632
Rbpjl	0.0781331	0.0791399	1.01289	0.0751632
Rit2	0.0781331	0.0791399	1.01289	0.0751632
Rnf208	0.0781331	0.0791399	1.01289	0.0751632
Shisa9	0.0781331	0.0791399	1.01289	0.0751632
Snord88c	0.0781331	0.0791399	1.01289	0.0751632
Thpo	0.0781331	0.0791399	1.01289	0.0751632
Tnp2	0.0781331	0.0791399	1.01289	0.0751632
Wdr72	0.0781331	0.0791399	1.01289	0.0751632
Zkscan2	0.0781331	0.0791399	1.01289	0.0751632
D130017N08Rik	0.0781331	0.0789227	1.01011	0.0751632
Dcst1	0.0781331	0.0789227	1.01011	0.0751632
Gm5643	0.0781331	0.0789227	1.01011	0.0751632
Spata5l1	0.0781331	0.0789227	1.01011	0.0751632
C1ql3	0.0781331	0.0788768	1.00952	0.0751632
Gm14305	0.0781331	0.0788768	1.00952	0.0751632
Schip1	0.0781331	0.0788768	1.00952	0.0751632
Scn4a	0.0781331	0.0788768	1.00952	0.0751632
Tdrd6	0.0781331	0.0788768	1.00952	0.0751632
4930515L19Rik	0.0781331	0.0785247	1.00501	0.0751632
Gm13704	0.0781331	0.0785247	1.00501	0.0751632
Gm20098	0.0781331	0.0785247	1.00501	0.0751632
Gm8579	0.0781331	0.0785247	1.00501	0.0751632
Mab21l2	0.0781331	0.0785247	1.00501	0.0751632
Myo1a	0.0781331	0.0785247	1.00501	0.0751632
Npw	0.0781331	0.0785247	1.00501	0.0751632
Ofcc1	0.0781331	0.0785247	1.00501	0.0751632
Olfr1284	0.0781331	0.0785247	1.00501	0.0751632
Olfr1352	0.0781331	0.0785247	1.00501	0.0751632
Prol1	0.0781331	0.0785247	1.00501	0.0751632
Scg3	0.0781331	0.0785247	1.00501	0.0751632
Serpine3	0.0781331	0.0785247	1.00501	0.0751632
Slc27a2	0.0781331	0.0785247	1.00501	0.0751632
Snord17	0.0781331	0.0785247	1.00501	0.0751632
0610005C13Rik	0.0781331	0.0781331	1	0.0751632
1300018J18Rik	0.0781331	0.0781331	1	0.0751632
1500015L24Rik	0.0781331	0.0781331	1	0.0751632
1700008F21Rik	0.0781331	0.0781331	1	0.0751632
1700008I05Rik	0.0781331	0.0781331	1	0.0751632
1700018A04Rik	0.0781331	0.0781331	1	0.0751632
1700019L03Rik	0.0781331	0.0781331	1	0.0751632
1700023C21Rik	0.0781331	0.0781331	1	0.0751632
1700025B11Rik	0.0781331	0.0781331	1	0.0751632
1700029M20Rik	0.0781331	0.0781331	1	0.0751632
1700030F18Rik	0.0781331	0.0781331	1	0.0751632
1700030L20Rik	0.0781331	0.0781331	1	0.0751632
1700030N03Rik	0.0781331	0.0781331	1	0.0751632
1700042G15Rik	0.0781331	0.0781331	1	0.0751632
1700085C21Rik	0.0781331	0.0781331	1	0.0751632
1700128A07Rik	0.0781331	0.0781331	1	0.0751632
1810019D21Rik	0.0781331	0.0781331	1	0.0751632
2010300C02Rik	0.0781331	0.0781331	1	0.0751632
2210416O15Rik	0.0781331	0.0781331	1	0.0751632
2300005B03Rik	0.0781331	0.0781331	1	0.0751632
2310005A03Rik	0.0781331	0.0781331	1	0.0751632
2310020H05Rik	0.0781331	0.0781331	1	0.0751632
2310043O21Rik	0.0781331	0.0781331	1	0.0751632
2310057J18Rik	0.0781331	0.0781331	1	0.0751632
2410066E13Rik	0.0781331	0.0781331	1	0.0751632
2410141K09Rik	0.0781331	0.0781331	1	0.0751632
2610100L16Rik	0.0781331	0.0781331	1	0.0751632
2610206C17Rik	0.0781331	0.0781331	1	0.0751632
2810007J24Rik	0.0781331	0.0781331	1	0.0751632
2810011L19Rik	0.0781331	0.0781331	1	0.0751632
2810047C21Rik1	0.0781331	0.0781331	1	0.0751632
3110045C21Rik	0.0781331	0.0781331	1	0.0751632
4921533I20Rik	0.0781331	0.0781331	1	0.0751632
4930401C15Rik	0.0781331	0.0781331	1	0.0751632
4930407I10Rik	0.0781331	0.0781331	1	0.0751632
4930428O21Rik	0.0781331	0.0781331	1	0.0751632
4930432K21Rik	0.0781331	0.0781331	1	0.0751632
4930433B08Rik	0.0781331	0.0781331	1	0.0751632
4930448F12Rik	0.0781331	0.0781331	1	0.0751632
4930449E18Rik	0.0781331	0.0781331	1	0.0751632
4930452N14Rik	0.0781331	0.0781331	1	0.0751632
4930465A12Rik	0.0781331	0.0781331	1	0.0751632
4930469G21Rik	0.0781331	0.0781331	1	0.0751632
4930479D17Rik	0.0781331	0.0781331	1	0.0751632
4930480K15Rik	0.0781331	0.0781331	1	0.0751632
4930500F04Rik	0.0781331	0.0781331	1	0.0751632
4930506C21Rik	0.0781331	0.0781331	1	0.0751632
4930515B02Rik	0.0781331	0.0781331	1	0.0751632
4930519G04Rik	0.0781331	0.0781331	1	0.0751632
4930522O17Rik	0.0781331	0.0781331	1	0.0751632
4930529C04Rik	0.0781331	0.0781331	1	0.0751632
4930529L06Rik	0.0781331	0.0781331	1	0.0751632
4930553E22Rik	0.0781331	0.0781331	1	0.0751632
4930558K02Rik	0.0781331	0.0781331	1	0.0751632
4930565N06Rik	0.0781331	0.0781331	1	0.0751632
4930567J20Rik	0.0781331	0.0781331	1	0.0751632
4930592I03Rik	0.0781331	0.0781331	1	0.0751632
4931408C20Rik	0.0781331	0.0781331	1	0.0751632
4933409G03Rik	0.0781331	0.0781331	1	0.0751632
4933427I22Rik	0.0781331	0.0781331	1	0.0751632
4933428C19Rik	0.0781331	0.0781331	1	0.0751632
4933440M02Rik	0.0781331	0.0781331	1	0.0751632
5730522E02Rik	0.0781331	0.0781331	1	0.0751632
7420426K07Rik	0.0781331	0.0781331	1	0.0751632
8030423J24Rik	0.0781331	0.0781331	1	0.0751632
8030442B05Rik	0.0781331	0.0781331	1	0.0751632
9430007A20Rik	0.0781331	0.0781331	1	0.0751632
9430021M05Rik	0.0781331	0.0781331	1	0.0751632
9430076G02Rik	0.0781331	0.0781331	1	0.0751632
9530053A07Rik	0.0781331	0.0781331	1	0.0751632
A1cf	0.0781331	0.0781331	1	0.0751632
A230001M10Rik	0.0781331	0.0781331	1	0.0751632
A230009B12Rik	0.0781331	0.0781331	1	0.0751632
A330050F15Rik	0.0781331	0.0781331	1	0.0751632
A630023A22Rik	0.0781331	0.0781331	1	0.0751632
A930001A20Rik	0.0781331	0.0781331	1	0.0751632
A930011O12Rik	0.0781331	0.0781331	1	0.0751632
Abhd16b	0.0781331	0.0781331	1	0.0751632
Acox2	0.0781331	0.0781331	1	0.0751632
Acsm5	0.0781331	0.0781331	1	0.0751632
Adam29	0.0781331	0.0781331	1	0.0751632
Adam30	0.0781331	0.0781331	1	0.0751632
Adam39	0.0781331	0.0781331	1	0.0751632
Adamts19	0.0781331	0.0781331	1	0.0751632
Adcy8	0.0781331	0.0781331	1	0.0751632
Adig	0.0781331	0.0781331	1	0.0751632
AF529169	0.0781331	0.0781331	1	0.0751632
Agr2	0.0781331	0.0781331	1	0.0751632
AI646519	0.0781331	0.0781331	1	0.0751632
Aicda	0.0781331	0.0781331	1	0.0751632
Aifm3	0.0781331	0.0781331	1	0.0751632
Akr1b7	0.0781331	0.0781331	1	0.0751632
Akr1c6	0.0781331	0.0781331	1	0.0751632
Alx1	0.0781331	0.0781331	1	0.0751632
Amn	0.0781331	0.0781331	1	0.0751632
Amtn	0.0781331	0.0781331	1	0.0751632
Ano2	0.0781331	0.0781331	1	0.0751632
Apobec4	0.0781331	0.0781331	1	0.0751632
Apoc4	0.0781331	0.0781331	1	0.0751632
Apol8	0.0781331	0.0781331	1	0.0751632
Aqp6	0.0781331	0.0781331	1	0.0751632
Asb18	0.0781331	0.0781331	1	0.0751632
Atoh1	0.0781331	0.0781331	1	0.0751632
Avp	0.0781331	0.0781331	1	0.0751632
B230312C02Rik	0.0781331	0.0781331	1	0.0751632
Barhl2	0.0781331	0.0781331	1	0.0751632
BC061237	0.0781331	0.0781331	1	0.0751632
Bhlha9	0.0781331	0.0781331	1	0.0751632
Bmp10	0.0781331	0.0781331	1	0.0751632
Boll	0.0781331	0.0781331	1	0.0751632
Brsk2	0.0781331	0.0781331	1	0.0751632
C130021I20Rik	0.0781331	0.0781331	1	0.0751632
C130060K24Rik	0.0781331	0.0781331	1	0.0751632
C130071C03Rik	0.0781331	0.0781331	1	0.0751632
C1qtnf4	0.0781331	0.0781331	1	0.0751632
C1rb	0.0781331	0.0781331	1	0.0751632
C330021F23Rik	0.0781331	0.0781331	1	0.0751632
Cacna2d3	0.0781331	0.0781331	1	0.0751632
Calr4	0.0781331	0.0781331	1	0.0751632
Capn3	0.0781331	0.0781331	1	0.0751632
Car10	0.0781331	0.0781331	1	0.0751632
Caskin1	0.0781331	0.0781331	1	0.0751632
Cbln2	0.0781331	0.0781331	1	0.0751632
Ccdc11	0.0781331	0.0781331	1	0.0751632
Ccdc121	0.0781331	0.0781331	1	0.0751632
Ccdc13	0.0781331	0.0781331	1	0.0751632
Ccdc135	0.0781331	0.0781331	1	0.0751632
Ccdc142	0.0781331	0.0781331	1	0.0751632
Ccdc146	0.0781331	0.0781331	1	0.0751632
Ccdc150	0.0781331	0.0781331	1	0.0751632
Ccdc155	0.0781331	0.0781331	1	0.0751632
Ccdc37	0.0781331	0.0781331	1	0.0751632
Ccdc42b	0.0781331	0.0781331	1	0.0751632
Ccdc8	0.0781331	0.0781331	1	0.0751632
Ccdc96	0.0781331	0.0781331	1	0.0751632
Cd300e	0.0781331	0.0781331	1	0.0751632
Cd5l	0.0781331	0.0781331	1	0.0751632
Cdh26	0.0781331	0.0781331	1	0.0751632
Cdkl1	0.0781331	0.0781331	1	0.0751632
Cdsn	0.0781331	0.0781331	1	0.0751632
Chrna10	0.0781331	0.0781331	1	0.0751632
Chrnb2	0.0781331	0.0781331	1	0.0751632
Chrnb3	0.0781331	0.0781331	1	0.0751632
Chst4	0.0781331	0.0781331	1	0.0751632
Cldn10	0.0781331	0.0781331	1	0.0751632
Clnk	0.0781331	0.0781331	1	0.0751632
Clstn3	0.0781331	0.0781331	1	0.0751632
Cml2	0.0781331	0.0781331	1	0.0751632
Cnn1	0.0781331	0.0781331	1	0.0751632
Col10a1	0.0781331	0.0781331	1	0.0751632
Comp	0.0781331	0.0781331	1	0.0751632
Cplx4	0.0781331	0.0781331	1	0.0751632
Crisp1	0.0781331	0.0781331	1	0.0751632
Crisp2	0.0781331	0.0781331	1	0.0751632
Csn2	0.0781331	0.0781331	1	0.0751632
Cyp19a1	0.0781331	0.0781331	1	0.0751632
Cyp21a1	0.0781331	0.0781331	1	0.0751632
D130058E03	0.0781331	0.0781331	1	0.0751632
D17Ertd648e	0.0781331	0.0781331	1	0.0751632
D630039A03Rik	0.0781331	0.0781331	1	0.0751632
Dbh	0.0781331	0.0781331	1	0.0751632
Defa26	0.0781331	0.0781331	1	0.0751632
Defb42	0.0781331	0.0781331	1	0.0751632
Dkk4	0.0781331	0.0781331	1	0.0751632
Dnajc6	0.0781331	0.0781331	1	0.0751632
Dnase1l3	0.0781331	0.0781331	1	0.0751632
Dpcr1	0.0781331	0.0781331	1	0.0751632
Dpp4	0.0781331	0.0781331	1	0.0751632
Drc1	0.0781331	0.0781331	1	0.0751632
Drp2	0.0781331	0.0781331	1	0.0751632
Duox2	0.0781331	0.0781331	1	0.0751632
Duoxa2	0.0781331	0.0781331	1	0.0751632
Dusp15	0.0781331	0.0781331	1	0.0751632
Dyrk4	0.0781331	0.0781331	1	0.0751632
E030013I19Rik	0.0781331	0.0781331	1	0.0751632
E230025N22Rik	0.0781331	0.0781331	1	0.0751632
Echdc3	0.0781331	0.0781331	1	0.0751632
Eddm3b	0.0781331	0.0781331	1	0.0751632
Efcab6	0.0781331	0.0781331	1	0.0751632
Efcab8	0.0781331	0.0781331	1	0.0751632
Epha10	0.0781331	0.0781331	1	0.0751632
Etv2	0.0781331	0.0781331	1	0.0751632
Eya4	0.0781331	0.0781331	1	0.0751632
F2	0.0781331	0.0781331	1	0.0751632
F830002L21Rik	0.0781331	0.0781331	1	0.0751632
Fa2h	0.0781331	0.0781331	1	0.0751632
Fam131c	0.0781331	0.0781331	1	0.0751632
Fam46d	0.0781331	0.0781331	1	0.0751632
Fam47e	0.0781331	0.0781331	1	0.0751632
Fam71f1	0.0781331	0.0781331	1	0.0751632
Fam83b	0.0781331	0.0781331	1	0.0751632
Fam83c	0.0781331	0.0781331	1	0.0751632
Fbll1	0.0781331	0.0781331	1	0.0751632
Fbxo16	0.0781331	0.0781331	1	0.0751632
Fbxo48	0.0781331	0.0781331	1	0.0751632
Fev	0.0781331	0.0781331	1	0.0751632
Fga	0.0781331	0.0781331	1	0.0751632
Fgf21	0.0781331	0.0781331	1	0.0751632
Fgl1	0.0781331	0.0781331	1	0.0751632
Folh1	0.0781331	0.0781331	1	0.0751632
Folr1	0.0781331	0.0781331	1	0.0751632
Frem1	0.0781331	0.0781331	1	0.0751632
Fut2	0.0781331	0.0781331	1	0.0751632
Gabra1	0.0781331	0.0781331	1	0.0751632
Gabrg1	0.0781331	0.0781331	1	0.0751632
Galnt13	0.0781331	0.0781331	1	0.0751632
Galp	0.0781331	0.0781331	1	0.0751632
Galr1	0.0781331	0.0781331	1	0.0751632
Gbp1	0.0781331	0.0781331	1	0.0751632
Gck	0.0781331	0.0781331	1	0.0751632
Gfap	0.0781331	0.0781331	1	0.0751632
Gfral	0.0781331	0.0781331	1	0.0751632
Gm10406	0.0781331	0.0781331	1	0.0751632
Gm10494	0.0781331	0.0781331	1	0.0751632
Gm10767	0.0781331	0.0781331	1	0.0751632
Gm10818	0.0781331	0.0781331	1	0.0751632
Gm11351	0.0781331	0.0781331	1	0.0751632
Gm12522	0.0781331	0.0781331	1	0.0751632
Gm12633	0.0781331	0.0781331	1	0.0751632
Gm12789	0.0781331	0.0781331	1	0.0751632
Gm13084	0.0781331	0.0781331	1	0.0751632
Gm13177	0.0781331	0.0781331	1	0.0751632
Gm13399	0.0781331	0.0781331	1	0.0751632
Gm136	0.0781331	0.0781331	1	0.0751632
Gm14492	0.0781331	0.0781331	1	0.0751632
Gm14496	0.0781331	0.0781331	1	0.0751632
Gm15133	0.0781331	0.0781331	1	0.0751632
Gm15179	0.0781331	0.0781331	1	0.0751632
Gm15612	0.0781331	0.0781331	1	0.0751632
Gm16065	0.0781331	0.0781331	1	0.0751632
Gm16336	0.0781331	0.0781331	1	0.0751632
Gm16551	0.0781331	0.0781331	1	0.0751632
Gm16596	0.0781331	0.0781331	1	0.0751632
Gm17359	0.0781331	0.0781331	1	0.0751632
Gm19277	0.0781331	0.0781331	1	0.0751632
Gm19583	0.0781331	0.0781331	1	0.0751632
Gm20516	0.0781331	0.0781331	1	0.0751632
Gm20579	0.0781331	0.0781331	1	0.0751632
Gm20743	0.0781331	0.0781331	1	0.0751632
Gm21221	0.0781331	0.0781331	1	0.0751632
Gm4345	0.0781331	0.0781331	1	0.0751632
Gm4719	0.0781331	0.0781331	1	0.0751632
Gm4981	0.0781331	0.0781331	1	0.0751632
Gm5082	0.0781331	0.0781331	1	0.0751632
Gm5086	0.0781331	0.0781331	1	0.0751632
Gm5535	0.0781331	0.0781331	1	0.0751632
Gm5538	0.0781331	0.0781331	1	0.0751632
Gm5635	0.0781331	0.0781331	1	0.0751632
Gm5938	0.0781331	0.0781331	1	0.0751632
Gm595	0.0781331	0.0781331	1	0.0751632
Gm6994	0.0781331	0.0781331	1	0.0751632
Gm7168	0.0781331	0.0781331	1	0.0751632
Gm7257	0.0781331	0.0781331	1	0.0751632
Gm765	0.0781331	0.0781331	1	0.0751632
Gm826	0.0781331	0.0781331	1	0.0751632
Gm8300	0.0781331	0.0781331	1	0.0751632
Gm8765	0.0781331	0.0781331	1	0.0751632
Gm8787	0.0781331	0.0781331	1	0.0751632
Gm9054	0.0781331	0.0781331	1	0.0751632
Gngt1	0.0781331	0.0781331	1	0.0751632
Gp1ba	0.0781331	0.0781331	1	0.0751632
Gpr12	0.0781331	0.0781331	1	0.0751632
Gpr21	0.0781331	0.0781331	1	0.0751632
Gria1	0.0781331	0.0781331	1	0.0751632
Grin3a	0.0781331	0.0781331	1	0.0751632
Gucy2g	0.0781331	0.0781331	1	0.0751632
Gys2	0.0781331	0.0781331	1	0.0751632
H2-M10.1	0.0781331	0.0781331	1	0.0751632
Hcrtr1	0.0781331	0.0781331	1	0.0751632
Hes2	0.0781331	0.0781331	1	0.0751632
Hist1h2bg	0.0781331	0.0781331	1	0.0751632
Hoxa7	0.0781331	0.0781331	1	0.0751632
Hoxd13	0.0781331	0.0781331	1	0.0751632
Hsd17b6	0.0781331	0.0781331	1	0.0751632
Igfals	0.0781331	0.0781331	1	0.0751632
Igsf1	0.0781331	0.0781331	1	0.0751632
Il22	0.0781331	0.0781331	1	0.0751632
Inca1	0.0781331	0.0781331	1	0.0751632
Itgad	0.0781331	0.0781331	1	0.0751632
Itgb2l	0.0781331	0.0781331	1	0.0751632
Kcng3	0.0781331	0.0781331	1	0.0751632
Kcnj1	0.0781331	0.0781331	1	0.0751632
Kcnj12	0.0781331	0.0781331	1	0.0751632
Kcnj13	0.0781331	0.0781331	1	0.0751632
Kcnj4	0.0781331	0.0781331	1	0.0751632
Kcnj9	0.0781331	0.0781331	1	0.0751632
Kcnk18	0.0781331	0.0781331	1	0.0751632
Kcnmb2	0.0781331	0.0781331	1	0.0751632
Kcnv2	0.0781331	0.0781331	1	0.0751632
Kif6	0.0781331	0.0781331	1	0.0751632
Klhl14	0.0781331	0.0781331	1	0.0751632
Klhl38	0.0781331	0.0781331	1	0.0751632
Krt23	0.0781331	0.0781331	1	0.0751632
Krt5	0.0781331	0.0781331	1	0.0751632
Krt72	0.0781331	0.0781331	1	0.0751632
Krt73	0.0781331	0.0781331	1	0.0751632
Krtap3-2	0.0781331	0.0781331	1	0.0751632
Lelp1	0.0781331	0.0781331	1	0.0751632
Lhx8	0.0781331	0.0781331	1	0.0751632
Lingo3	0.0781331	0.0781331	1	0.0751632
LOC100504608	0.0781331	0.0781331	1	0.0751632
Lpo	0.0781331	0.0781331	1	0.0751632
Lrrc52	0.0781331	0.0781331	1	0.0751632
Lrrc66	0.0781331	0.0781331	1	0.0751632
Lrrc7	0.0781331	0.0781331	1	0.0751632
Lrriq3	0.0781331	0.0781331	1	0.0751632
Lrrtm4	0.0781331	0.0781331	1	0.0751632
Ltk	0.0781331	0.0781331	1	0.0751632
Ly6g6e	0.0781331	0.0781331	1	0.0751632
Lyzl4	0.0781331	0.0781331	1	0.0751632
M1ap	0.0781331	0.0781331	1	0.0751632
Madcam1	0.0781331	0.0781331	1	0.0751632
Marveld3	0.0781331	0.0781331	1	0.0751632
Masp1	0.0781331	0.0781331	1	0.0751632
Matn3	0.0781331	0.0781331	1	0.0751632
Mc5r	0.0781331	0.0781331	1	0.0751632
Mesp1	0.0781331	0.0781331	1	0.0751632
Mfsd7c	0.0781331	0.0781331	1	0.0751632
Mia2	0.0781331	0.0781331	1	0.0751632
Miat	0.0781331	0.0781331	1	0.0751632
Mir1894	0.0781331	0.0781331	1	0.0751632
Mir1945	0.0781331	0.0781331	1	0.0751632
Mir760	0.0781331	0.0781331	1	0.0751632
Mogat2	0.0781331	0.0781331	1	0.0751632
Mrgpra3	0.0781331	0.0781331	1	0.0751632
Ms4a15	0.0781331	0.0781331	1	0.0751632
Ms4a5	0.0781331	0.0781331	1	0.0751632
Msi1	0.0781331	0.0781331	1	0.0751632
Muc5ac	0.0781331	0.0781331	1	0.0751632
Mucl1	0.0781331	0.0781331	1	0.0751632
Mup4	0.0781331	0.0781331	1	0.0751632
Mup9	0.0781331	0.0781331	1	0.0751632
Mybpc2	0.0781331	0.0781331	1	0.0751632
Mycbpap	0.0781331	0.0781331	1	0.0751632
Naip7	0.0781331	0.0781331	1	0.0751632
Nek11	0.0781331	0.0781331	1	0.0751632
Nkx2-9	0.0781331	0.0781331	1	0.0751632
Nlgn1	0.0781331	0.0781331	1	0.0751632
Nlgn3	0.0781331	0.0781331	1	0.0751632
Nlrp14	0.0781331	0.0781331	1	0.0751632
Nme8	0.0781331	0.0781331	1	0.0751632
Nmu	0.0781331	0.0781331	1	0.0751632
Nmur1	0.0781331	0.0781331	1	0.0751632
Npb	0.0781331	0.0781331	1	0.0751632
Ocln	0.0781331	0.0781331	1	0.0751632
Olfm2	0.0781331	0.0781331	1	0.0751632
Olfr1008	0.0781331	0.0781331	1	0.0751632
Olfr1010	0.0781331	0.0781331	1	0.0751632
Olfr1065	0.0781331	0.0781331	1	0.0751632
Olfr1066	0.0781331	0.0781331	1	0.0751632
Olfr114	0.0781331	0.0781331	1	0.0751632
Olfr1188	0.0781331	0.0781331	1	0.0751632
Olfr1193	0.0781331	0.0781331	1	0.0751632
Olfr1223	0.0781331	0.0781331	1	0.0751632
Olfr1255	0.0781331	0.0781331	1	0.0751632
Olfr1320	0.0781331	0.0781331	1	0.0751632
Olfr1361	0.0781331	0.0781331	1	0.0751632
Olfr1406	0.0781331	0.0781331	1	0.0751632
Olfr1442	0.0781331	0.0781331	1	0.0751632
Olfr1446	0.0781331	0.0781331	1	0.0751632
Olfr1489	0.0781331	0.0781331	1	0.0751632
Olfr1496	0.0781331	0.0781331	1	0.0751632
Olfr154	0.0781331	0.0781331	1	0.0751632
Olfr173	0.0781331	0.0781331	1	0.0751632
Olfr304	0.0781331	0.0781331	1	0.0751632
Olfr319	0.0781331	0.0781331	1	0.0751632
Olfr328	0.0781331	0.0781331	1	0.0751632
Olfr360	0.0781331	0.0781331	1	0.0751632
Olfr39	0.0781331	0.0781331	1	0.0751632
Olfr453	0.0781331	0.0781331	1	0.0751632
Olfr488	0.0781331	0.0781331	1	0.0751632
Olfr510	0.0781331	0.0781331	1	0.0751632
Olfr543	0.0781331	0.0781331	1	0.0751632
Olfr552	0.0781331	0.0781331	1	0.0751632
Olfr57	0.0781331	0.0781331	1	0.0751632
Olfr624	0.0781331	0.0781331	1	0.0751632
Olfr652	0.0781331	0.0781331	1	0.0751632
Olfr656	0.0781331	0.0781331	1	0.0751632
Olfr676	0.0781331	0.0781331	1	0.0751632
Olfr695	0.0781331	0.0781331	1	0.0751632
Olfr702	0.0781331	0.0781331	1	0.0751632
Olfr706	0.0781331	0.0781331	1	0.0751632
Olfr741	0.0781331	0.0781331	1	0.0751632
Olfr782	0.0781331	0.0781331	1	0.0751632
Olfr799	0.0781331	0.0781331	1	0.0751632
Olfr803	0.0781331	0.0781331	1	0.0751632
Olfr836	0.0781331	0.0781331	1	0.0751632
Olfr860	0.0781331	0.0781331	1	0.0751632
Olfr888	0.0781331	0.0781331	1	0.0751632
Olfr889	0.0781331	0.0781331	1	0.0751632
Osbp2	0.0781331	0.0781331	1	0.0751632
Otoa	0.0781331	0.0781331	1	0.0751632
Otof	0.0781331	0.0781331	1	0.0751632
Otog	0.0781331	0.0781331	1	0.0751632
Otop1	0.0781331	0.0781331	1	0.0751632
Otx1	0.0781331	0.0781331	1	0.0751632
Otx2os1	0.0781331	0.0781331	1	0.0751632
Pate4	0.0781331	0.0781331	1	0.0751632
Pde6g	0.0781331	0.0781331	1	0.0751632
Pfn3	0.0781331	0.0781331	1	0.0751632
Pgr	0.0781331	0.0781331	1	0.0751632
Pgr15l	0.0781331	0.0781331	1	0.0751632
Pifo	0.0781331	0.0781331	1	0.0751632
Piwil4	0.0781331	0.0781331	1	0.0751632
Pla2g4d	0.0781331	0.0781331	1	0.0751632
Pld6	0.0781331	0.0781331	1	0.0751632
Plekhb1	0.0781331	0.0781331	1	0.0751632
Pnma1	0.0781331	0.0781331	1	0.0751632
Pou3f3	0.0781331	0.0781331	1	0.0751632
Ppef1	0.0781331	0.0781331	1	0.0751632
Ppp1r42	0.0781331	0.0781331	1	0.0751632
Prdm14	0.0781331	0.0781331	1	0.0751632
Prdm8	0.0781331	0.0781331	1	0.0751632
Prss37	0.0781331	0.0781331	1	0.0751632
Prss44	0.0781331	0.0781331	1	0.0751632
Ptpn5	0.0781331	0.0781331	1	0.0751632
Ptx4	0.0781331	0.0781331	1	0.0751632
Rab26	0.0781331	0.0781331	1	0.0751632
Rassf10	0.0781331	0.0781331	1	0.0751632
Reg4	0.0781331	0.0781331	1	0.0751632
Rergl	0.0781331	0.0781331	1	0.0751632
Rfpl4	0.0781331	0.0781331	1	0.0751632
Rims1	0.0781331	0.0781331	1	0.0751632
Rnf180	0.0781331	0.0781331	1	0.0751632
Rp1l1	0.0781331	0.0781331	1	0.0751632
Rpl39l	0.0781331	0.0781331	1	0.0751632
Rspo2	0.0781331	0.0781331	1	0.0751632
Sapcd2	0.0781331	0.0781331	1	0.0751632
Sbspon	0.0781331	0.0781331	1	0.0751632
Scgb1b24	0.0781331	0.0781331	1	0.0751632
Scn10a	0.0781331	0.0781331	1	0.0751632
Scrt1	0.0781331	0.0781331	1	0.0751632
Sct	0.0781331	0.0781331	1	0.0751632
Sctr	0.0781331	0.0781331	1	0.0751632
2019-09-14	0.0781331	0.0781331	1	0.0751632
Serpina12	0.0781331	0.0781331	1	0.0751632
Serpina3b	0.0781331	0.0781331	1	0.0751632
Serpinb1b	0.0781331	0.0781331	1	0.0751632
Sgk2	0.0781331	0.0781331	1	0.0751632
Shbg	0.0781331	0.0781331	1	0.0751632
Slamf1	0.0781331	0.0781331	1	0.0751632
Slc14a2	0.0781331	0.0781331	1	0.0751632
Slc17a2	0.0781331	0.0781331	1	0.0751632
Slc22a26	0.0781331	0.0781331	1	0.0751632
Slc22a3	0.0781331	0.0781331	1	0.0751632
Slc30a10	0.0781331	0.0781331	1	0.0751632
Slc36a2	0.0781331	0.0781331	1	0.0751632
Slc39a12	0.0781331	0.0781331	1	0.0751632
Slc4a10	0.0781331	0.0781331	1	0.0751632
Slc6a19	0.0781331	0.0781331	1	0.0751632
Slc6a5	0.0781331	0.0781331	1	0.0751632
Slc9b2	0.0781331	0.0781331	1	0.0751632
Slitrk5	0.0781331	0.0781331	1	0.0751632
Snord16a	0.0781331	0.0781331	1	0.0751632
Sost	0.0781331	0.0781331	1	0.0751632
Sowahb	0.0781331	0.0781331	1	0.0751632
Sox21	0.0781331	0.0781331	1	0.0751632
Sp9	0.0781331	0.0781331	1	0.0751632
Spaca4	0.0781331	0.0781331	1	0.0751632
Spag6	0.0781331	0.0781331	1	0.0751632
Spdya	0.0781331	0.0781331	1	0.0751632
Spic	0.0781331	0.0781331	1	0.0751632
Spink5	0.0781331	0.0781331	1	0.0751632
Spint5	0.0781331	0.0781331	1	0.0751632
Spock1	0.0781331	0.0781331	1	0.0751632
Sprr2g	0.0781331	0.0781331	1	0.0751632
Sst	0.0781331	0.0781331	1	0.0751632
Stk31	0.0781331	0.0781331	1	0.0751632
Stpg2	0.0781331	0.0781331	1	0.0751632
Stra6	0.0781331	0.0781331	1	0.0751632
Syndig1	0.0781331	0.0781331	1	0.0751632
Syndig1l	0.0781331	0.0781331	1	0.0751632
T2	0.0781331	0.0781331	1	0.0751632
Tacr1	0.0781331	0.0781331	1	0.0751632
Tagln3	0.0781331	0.0781331	1	0.0751632
Tbpl2	0.0781331	0.0781331	1	0.0751632
Tbx15	0.0781331	0.0781331	1	0.0751632
Tceal7	0.0781331	0.0781331	1	0.0751632
Tcl1b4	0.0781331	0.0781331	1	0.0751632
Tekt1	0.0781331	0.0781331	1	0.0751632
Tescl	0.0781331	0.0781331	1	0.0751632
Tgm6	0.0781331	0.0781331	1	0.0751632
Them5	0.0781331	0.0781331	1	0.0751632
Tlr12	0.0781331	0.0781331	1	0.0751632
Tmem117	0.0781331	0.0781331	1	0.0751632
Tmem132d	0.0781331	0.0781331	1	0.0751632
Tmem163	0.0781331	0.0781331	1	0.0751632
Tmem182	0.0781331	0.0781331	1	0.0751632
Tmem235	0.0781331	0.0781331	1	0.0751632
Tmem239	0.0781331	0.0781331	1	0.0751632
Tmprss11e	0.0781331	0.0781331	1	0.0751632
Tmprss15	0.0781331	0.0781331	1	0.0751632
Tnfrsf17	0.0781331	0.0781331	1	0.0751632
Tnfsf11	0.0781331	0.0781331	1	0.0751632
Tnfsf8	0.0781331	0.0781331	1	0.0751632
Topaz1	0.0781331	0.0781331	1	0.0751632
Tpo	0.0781331	0.0781331	1	0.0751632
Traf5	0.0781331	0.0781331	1	0.0751632
Treh	0.0781331	0.0781331	1	0.0751632
Trim55	0.0781331	0.0781331	1	0.0751632
Triml2	0.0781331	0.0781331	1	0.0751632
Trp53tg5	0.0781331	0.0781331	1	0.0751632
Trpc7	0.0781331	0.0781331	1	0.0751632
Tspo2	0.0781331	0.0781331	1	0.0751632
Ttc24	0.0781331	0.0781331	1	0.0751632
Ucn3	0.0781331	0.0781331	1	0.0751632
Ugt8a	0.0781331	0.0781331	1	0.0751632
Unc79	0.0781331	0.0781331	1	0.0751632
Upk3b	0.0781331	0.0781331	1	0.0751632
Uroc1	0.0781331	0.0781331	1	0.0751632
Usp26	0.0781331	0.0781331	1	0.0751632
Usp50	0.0781331	0.0781331	1	0.0751632
Usp51	0.0781331	0.0781331	1	0.0751632
Vgll2	0.0781331	0.0781331	1	0.0751632
Vmn1r28	0.0781331	0.0781331	1	0.0751632
Vmn1r31	0.0781331	0.0781331	1	0.0751632
Vmn1r6	0.0781331	0.0781331	1	0.0751632
Vmn2r-ps11	0.0781331	0.0781331	1	0.0751632
Vmn2r105	0.0781331	0.0781331	1	0.0751632
Vmn2r117	0.0781331	0.0781331	1	0.0751632
Vmn2r15	0.0781331	0.0781331	1	0.0751632
Vmn2r2	0.0781331	0.0781331	1	0.0751632
Vmn2r23	0.0781331	0.0781331	1	0.0751632
Vmn2r33	0.0781331	0.0781331	1	0.0751632
Vmn2r72	0.0781331	0.0781331	1	0.0751632
Vmn2r93	0.0781331	0.0781331	1	0.0751632
Vmn2r94	0.0781331	0.0781331	1	0.0751632
Vwc2	0.0781331	0.0781331	1	0.0751632
Wdr16	0.0781331	0.0781331	1	0.0751632
Wfdc10	0.0781331	0.0781331	1	0.0751632
Xpnpep2	0.0781331	0.0781331	1	0.0751632
Zar1l	0.0781331	0.0781331	1	0.0751632
Zdhhc11	0.0781331	0.0781331	1	0.0751632
Zfp786	0.0781331	0.0781331	1	0.0751632
Zfp879	0.0781331	0.0781331	1	0.0751632
Zic2	0.0781331	0.0781331	1	0.0751632
Zic3	0.0781331	0.0781331	1	0.0751632
Zp3	0.0781331	0.0781331	1	0.0751632
2310014F07Rik	0.0781431	0.0903122	1.15573	0.0751724
Rapsn	0.0781431	0.0872177	1.11613	0.0751724
Mapk15	0.0781431	0.0815104	1.04309	0.0751724
Slc6a4	0.0781431	0.0791399	1.01276	0.0751724
Gm16907	0.0781431	0.0785247	1.00488	0.0751724
Ppfia3	0.0781431	0.0785247	1.00488	0.0751724
1110036E04Rik	0.0781431	0.0781331	0.999872	0.0751724
1700007B14Rik	0.0781431	0.0781331	0.999872	0.0751724
1700024F13Rik	0.0781431	0.0781331	0.999872	0.0751724
3110021A11Rik	0.0781431	0.0781331	0.999872	0.0751724
4930417O22Rik	0.0781431	0.0781331	0.999872	0.0751724
4930442J19Rik	0.0781431	0.0781331	0.999872	0.0751724
4933402J10Rik	0.0781431	0.0781331	0.999872	0.0751724
5830454E08Rik	0.0781431	0.0781331	0.999872	0.0751724
6230400D17Rik	0.0781431	0.0781331	0.999872	0.0751724
6330403A02Rik	0.0781431	0.0781331	0.999872	0.0751724
A230020J21Rik	0.0781431	0.0781331	0.999872	0.0751724
A630077J23Rik	0.0781431	0.0781331	0.999872	0.0751724
Adra1d	0.0781431	0.0781331	0.999872	0.0751724
Ajap1	0.0781431	0.0781331	0.999872	0.0751724
Arhgef37	0.0781431	0.0781331	0.999872	0.0751724
Arl10	0.0781431	0.0781331	0.999872	0.0751724
BC049715	0.0781431	0.0781331	0.999872	0.0751724
Bc1	0.0781431	0.0781331	0.999872	0.0751724
Bhmt2	0.0781431	0.0781331	0.999872	0.0751724
Cd164l2	0.0781431	0.0781331	0.999872	0.0751724
Col7a1	0.0781431	0.0781331	0.999872	0.0751724
Crhr2	0.0781431	0.0781331	0.999872	0.0751724
Ctnna2	0.0781431	0.0781331	0.999872	0.0751724
D730001G18Rik	0.0781431	0.0781331	0.999872	0.0751724
Dock3	0.0781431	0.0781331	0.999872	0.0751724
Fam5b	0.0781431	0.0781331	0.999872	0.0751724
Fsip1	0.0781431	0.0781331	0.999872	0.0751724
Gfra3	0.0781431	0.0781331	0.999872	0.0751724
Gm1123	0.0781431	0.0781331	0.999872	0.0751724
Gm11747	0.0781431	0.0781331	0.999872	0.0751724
Gm9871	0.0781431	0.0781331	0.999872	0.0751724
Gpbar1	0.0781431	0.0781331	0.999872	0.0751724
Gpr150	0.0781431	0.0781331	0.999872	0.0751724
Gsta2	0.0781431	0.0781331	0.999872	0.0751724
H2-M10.6	0.0781431	0.0781331	0.999872	0.0751724
Hapln3	0.0781431	0.0781331	0.999872	0.0751724
Ksr1	0.0781431	0.0781331	0.999872	0.0751724
Lect2	0.0781431	0.0781331	0.999872	0.0751724
Lgals7	0.0781431	0.0781331	0.999872	0.0751724
LOC171588	0.0781431	0.0781331	0.999872	0.0751724
Lrriq4	0.0781431	0.0781331	0.999872	0.0751724
Macc1	0.0781431	0.0781331	0.999872	0.0751724
Mchr1	0.0781431	0.0781331	0.999872	0.0751724
Mmp7	0.0781431	0.0781331	0.999872	0.0751724
Nebl	0.0781431	0.0781331	0.999872	0.0751724
Nps	0.0781431	0.0781331	0.999872	0.0751724
Olfr726	0.0781431	0.0781331	0.999872	0.0751724
Oxtr	0.0781431	0.0781331	0.999872	0.0751724
Prr15l	0.0781431	0.0781331	0.999872	0.0751724
Rgsl1	0.0781431	0.0781331	0.999872	0.0751724
Rundc3a	0.0781431	0.0781331	0.999872	0.0751724
Slc3a1	0.0781431	0.0781331	0.999872	0.0751724
Stmn3	0.0781431	0.0781331	0.999872	0.0751724
Sult1d1	0.0781431	0.0781331	0.999872	0.0751724
Susd5	0.0781431	0.0781331	0.999872	0.0751724
Taar2	0.0781431	0.0781331	0.999872	0.0751724
Tmem255a	0.0781431	0.0781331	0.999872	0.0751724
Trpc2	0.0781431	0.0781331	0.999872	0.0751724
Ttc16	0.0781431	0.0781331	0.999872	0.0751724
Ttll9	0.0781431	0.0781331	0.999872	0.0751724
Usp17le	0.0781431	0.0781331	0.999872	0.0751724
Vmn1r148	0.0781431	0.0781331	0.999872	0.0751724
Wnt5b	0.0781431	0.0781331	0.999872	0.0751724
Serpinb9b	0.078147	0.0952448	1.21879	0.075176
Gm13152	0.078147	0.0898939	1.15032	0.075176
Tyms-ps	0.078147	0.0822012	1.05188	0.075176
Zfp112	0.078147	0.0822012	1.05188	0.075176
Gabra6	0.078147	0.0791399	1.01271	0.075176
L3mbtl1	0.078147	0.0788768	1.00934	0.075176
1190003K10Rik	0.078147	0.0781331	0.999822	0.075176
1700009N14Rik	0.078147	0.0781331	0.999822	0.075176
1700016C15Rik	0.078147	0.0781331	0.999822	0.075176
1700016L04Rik	0.078147	0.0781331	0.999822	0.075176
1700017G19Rik	0.078147	0.0781331	0.999822	0.075176
1700063A18Rik	0.078147	0.0781331	0.999822	0.075176
1700074P13Rik	0.078147	0.0781331	0.999822	0.075176
1700110M21Rik	0.078147	0.0781331	0.999822	0.075176
1700125G22Rik	0.078147	0.0781331	0.999822	0.075176
4833423E24Rik	0.078147	0.0781331	0.999822	0.075176
4921507P07Rik	0.078147	0.0781331	0.999822	0.075176
4922505E12Rik	0.078147	0.0781331	0.999822	0.075176
4930471I20Rik	0.078147	0.0781331	0.999822	0.075176
4930500L23Rik	0.078147	0.0781331	0.999822	0.075176
4930548K13Rik	0.078147	0.0781331	0.999822	0.075176
4930564B18Rik	0.078147	0.0781331	0.999822	0.075176
4933408J17Rik	0.078147	0.0781331	0.999822	0.075176
Abcc2	0.078147	0.0781331	0.999822	0.075176
Ahrr	0.078147	0.0781331	0.999822	0.075176
AU015836	0.078147	0.0781331	0.999822	0.075176
AU040972	0.078147	0.0781331	0.999822	0.075176
BC089491	0.078147	0.0781331	0.999822	0.075176
Ccdc105	0.078147	0.0781331	0.999822	0.075176
Ces1a	0.078147	0.0781331	0.999822	0.075176
Cntnap3	0.078147	0.0781331	0.999822	0.075176
Cpne4	0.078147	0.0781331	0.999822	0.075176
Cts6	0.078147	0.0781331	0.999822	0.075176
Cyp11a1	0.078147	0.0781331	0.999822	0.075176
Cyp3a57	0.078147	0.0781331	0.999822	0.075176
D830032E09Rik	0.078147	0.0781331	0.999822	0.075176
Dapl1	0.078147	0.0781331	0.999822	0.075176
Dbpht2	0.078147	0.0781331	0.999822	0.075176
Dmc1	0.078147	0.0781331	0.999822	0.075176
Dux	0.078147	0.0781331	0.999822	0.075176
Epgn	0.078147	0.0781331	0.999822	0.075176
Epha6	0.078147	0.0781331	0.999822	0.075176
Fbxo41	0.078147	0.0781331	0.999822	0.075176
Fbxw22	0.078147	0.0781331	0.999822	0.075176
Fmo9	0.078147	0.0781331	0.999822	0.075176
Fxyd4	0.078147	0.0781331	0.999822	0.075176
Gje1	0.078147	0.0781331	0.999822	0.075176
Gm10512	0.078147	0.0781331	0.999822	0.075176
Gm13119	0.078147	0.0781331	0.999822	0.075176
Gm1995	0.078147	0.0781331	0.999822	0.075176
Gm21949	0.078147	0.0781331	0.999822	0.075176
Gm2762	0.078147	0.0781331	0.999822	0.075176
Gm4961	0.078147	0.0781331	0.999822	0.075176
Gm6760	0.078147	0.0781331	0.999822	0.075176
Gm6936	0.078147	0.0781331	0.999822	0.075176
Gnat3	0.078147	0.0781331	0.999822	0.075176
Gpr3	0.078147	0.0781331	0.999822	0.075176
H2-M10.4	0.078147	0.0781331	0.999822	0.075176
Hipk4	0.078147	0.0781331	0.999822	0.075176
Hoxc4	0.078147	0.0781331	0.999822	0.075176
Hpse2	0.078147	0.0781331	0.999822	0.075176
Hsd11b2	0.078147	0.0781331	0.999822	0.075176
Htr6	0.078147	0.0781331	0.999822	0.075176
Igfbp1	0.078147	0.0781331	0.999822	0.075176
Kcns1	0.078147	0.0781331	0.999822	0.075176
Keg1	0.078147	0.0781331	0.999822	0.075176
Klb	0.078147	0.0781331	0.999822	0.075176
Klf14	0.078147	0.0781331	0.999822	0.075176
Klra9	0.078147	0.0781331	0.999822	0.075176
Krt28	0.078147	0.0781331	0.999822	0.075176
Lce3e	0.078147	0.0781331	0.999822	0.075176
Lpcat2b	0.078147	0.0781331	0.999822	0.075176
Mab21l3	0.078147	0.0781331	0.999822	0.075176
Mael	0.078147	0.0781331	0.999822	0.075176
Mir1186	0.078147	0.0781331	0.999822	0.075176
Mir592	0.078147	0.0781331	0.999822	0.075176
Mirlet7b	0.078147	0.0781331	0.999822	0.075176
Obox5	0.078147	0.0781331	0.999822	0.075176
Oc90	0.078147	0.0781331	0.999822	0.075176
Olfr1039	0.078147	0.0781331	0.999822	0.075176
Olfr1112	0.078147	0.0781331	0.999822	0.075176
Olfr1157	0.078147	0.0781331	0.999822	0.075176
Olfr1211	0.078147	0.0781331	0.999822	0.075176
Olfr1241	0.078147	0.0781331	0.999822	0.075176
Olfr134	0.078147	0.0781331	0.999822	0.075176
Olfr161	0.078147	0.0781331	0.999822	0.075176
Olfr54	0.078147	0.0781331	0.999822	0.075176
Olfr592	0.078147	0.0781331	0.999822	0.075176
Olfr64	0.078147	0.0781331	0.999822	0.075176
Olfr796	0.078147	0.0781331	0.999822	0.075176
Opn4	0.078147	0.0781331	0.999822	0.075176
Pbsn	0.078147	0.0781331	0.999822	0.075176
Pcdh11x	0.078147	0.0781331	0.999822	0.075176
Pglyrp3	0.078147	0.0781331	0.999822	0.075176
Phox2a	0.078147	0.0781331	0.999822	0.075176
Phyhipl	0.078147	0.0781331	0.999822	0.075176
Pkp1	0.078147	0.0781331	0.999822	0.075176
Prr23a	0.078147	0.0781331	0.999822	0.075176
Psors1c2	0.078147	0.0781331	0.999822	0.075176
Rad21l	0.078147	0.0781331	0.999822	0.075176
Rbm44	0.078147	0.0781331	0.999822	0.075176
Rgag1	0.078147	0.0781331	0.999822	0.075176
Rgr	0.078147	0.0781331	0.999822	0.075176
Rgs9	0.078147	0.0781331	0.999822	0.075176
Rmst	0.078147	0.0781331	0.999822	0.075176
Rps6ka6	0.078147	0.0781331	0.999822	0.075176
Sftpd	0.078147	0.0781331	0.999822	0.075176
Sidt1	0.078147	0.0781331	0.999822	0.075176
Sim1	0.078147	0.0781331	0.999822	0.075176
Skint2	0.078147	0.0781331	0.999822	0.075176
Slc22a8	0.078147	0.0781331	0.999822	0.075176
Slc27a6	0.078147	0.0781331	0.999822	0.075176
Slc44a5	0.078147	0.0781331	0.999822	0.075176
Smok2a	0.078147	0.0781331	0.999822	0.075176
Sox2	0.078147	0.0781331	0.999822	0.075176
Spef2	0.078147	0.0781331	0.999822	0.075176
Stmnd1	0.078147	0.0781331	0.999822	0.075176
Tas2r119	0.078147	0.0781331	0.999822	0.075176
Tas2r124	0.078147	0.0781331	0.999822	0.075176
Tex37	0.078147	0.0781331	0.999822	0.075176
Tmco5b	0.078147	0.0781331	0.999822	0.075176
Tmem220	0.078147	0.0781331	0.999822	0.075176
Tmem27	0.078147	0.0781331	0.999822	0.075176
Tmem63c	0.078147	0.0781331	0.999822	0.075176
Tmprss11d	0.078147	0.0781331	0.999822	0.075176
Tspan33	0.078147	0.0781331	0.999822	0.075176
Vmn2r10	0.078147	0.0781331	0.999822	0.075176
Vmn2r11	0.078147	0.0781331	0.999822	0.075176
Vmn2r27	0.078147	0.0781331	0.999822	0.075176
Vmn2r89	0.078147	0.0781331	0.999822	0.075176
Vstm2a	0.078147	0.0781331	0.999822	0.075176
Wee2	0.078147	0.0781331	0.999822	0.075176
Zfp184	0.078147	0.0781331	0.999822	0.075176
1810065E05Rik	0.0781528	0.0858671	1.09871	0.0751814
2210417A02Rik	0.0781528	0.0781331	0.999749	0.0751814
Fam228a	0.0781528	0.0781331	0.999749	0.0751814
Fbxl13	0.0781528	0.0781331	0.999749	0.0751814
Gabra2	0.0781528	0.0781331	0.999749	0.0751814
Mppe1	0.0781528	0.0781331	0.999749	0.0751814
Prr22	0.0781528	0.0781331	0.999749	0.0751814
Trim71	0.0781528	0.0781331	0.999749	0.0751814
Zcwpw1	0.0781528	0.0781331	0.999749	0.0751814
Trnp1	0.0781531	0.0804345	1.02919	0.0751816
Gm5878	0.0781531	0.0795341	1.01767	0.0751816
Gna12	0.0781531	0.0795341	1.01767	0.0751816
1700066J24Rik	0.0781531	0.0781331	0.999745	0.0751816
4930533P14Rik	0.0781531	0.0781331	0.999745	0.0751816
Eno1	0.0781531	0.0781331	0.999745	0.0751816
Gabra4	0.0781531	0.0781331	0.999745	0.0751816
Gp5	0.0781531	0.0781331	0.999745	0.0751816
Hoxa3	0.0781531	0.0781331	0.999745	0.0751816
Lalba	0.0781531	0.0781331	0.999745	0.0751816
Lypd4	0.0781531	0.0781331	0.999745	0.0751816
Nxnl2	0.0781531	0.0781331	0.999745	0.0751816
Pax7	0.0781531	0.0781331	0.999745	0.0751816
Plcd4	0.0781531	0.0781331	0.999745	0.0751816
Ppp1r1a	0.0781531	0.0781331	0.999745	0.0751816
Sp6	0.0781531	0.0781331	0.999745	0.0751816
Zfp286	0.0781531	0.0781331	0.999745	0.0751816
Etnk2	0.078157	0.0814412	1.04202	0.0751853
Abca16	0.078157	0.0781331	0.999695	0.0751853
Hist2h2ac	0.0781585	0.0789227	1.00978	0.0751866
H2-Q7	0.0781585	0.0781331	0.999676	0.0751866
Hist1h2ag	0.0781585	0.0781331	0.999676	0.0751866
Hist1h2ao	0.0781585	0.0781331	0.999676	0.0751866
Hist1h3i	0.0781585	0.0781331	0.999676	0.0751866
Sytl2	0.0781585	0.0781331	0.999676	0.0751866
Zfp454	0.0781585	0.0781331	0.999676	0.0751866
Zfp146	0.0781604	0.0814412	1.04198	0.0751884
AI463170	0.0781604	0.0781331	0.999652	0.0751884
4931409K22Rik	0.0781609	0.0781331	0.999645	0.0751889
Arhgef39	0.0781609	0.0781331	0.999645	0.0751889
Atp1b4	0.0781609	0.0781331	0.999645	0.0751889
C4bp	0.0781609	0.0781331	0.999645	0.0751889
C630031E19Rik	0.0781609	0.0781331	0.999645	0.0751889
Celf3	0.0781609	0.0781331	0.999645	0.0751889
Csn3	0.0781609	0.0781331	0.999645	0.0751889
Defa22	0.0781609	0.0781331	0.999645	0.0751889
Gm3646	0.0781609	0.0781331	0.999645	0.0751889
Mia	0.0781609	0.0781331	0.999645	0.0751889
Olfr622	0.0781609	0.0781331	0.999645	0.0751889
Pappa2	0.0781609	0.0781331	0.999645	0.0751889
Slitrk1	0.0781609	0.0781331	0.999645	0.0751889
Stk32a	0.0781609	0.0781331	0.999645	0.0751889
Eif3j2	0.0781627	0.0781331	0.999621	0.0751906
Reep1	0.078163	0.0850031	1.08751	0.0751908
Amph	0.078163	0.0781331	0.999617	0.0751908
Chst8	0.078163	0.0781331	0.999617	0.0751908
Dlgap3	0.078163	0.0781331	0.999617	0.0751908
Mamdc4	0.078163	0.0781331	0.999617	0.0751908
Nphp4	0.078163	0.0781331	0.999617	0.0751908
Samd12	0.078163	0.0781331	0.999617	0.0751908
Vsig8	0.078163	0.0781331	0.999617	0.0751908
Actrt3	0.0781661	0.0900318	1.1518	0.0751936
Ccdc74a	0.0781661	0.0781331	0.999579	0.0751936
Cyp2c65	0.0781661	0.0781331	0.999579	0.0751936
Esr1	0.0781661	0.0781331	0.999579	0.0751936
Lrr1	0.0781661	0.0781331	0.999579	0.0751936
Pcdhb3	0.0781661	0.0781331	0.999579	0.0751936
Snora69	0.0781661	0.0781331	0.999579	0.0751936
Snord42a	0.0781661	0.0781331	0.999579	0.0751936
Cux2	0.0781667	0.111011	1.42018	0.0751942
B230217O12Rik	0.078167	0.0781331	0.999567	0.0751945
Nol4	0.078167	0.0781331	0.999567	0.0751945
Ntn4	0.078167	0.0781331	0.999567	0.0751945
1110020A21Rik	0.0781685	0.0781331	0.999548	0.0751959
Lancl3	0.0781709	0.0781331	0.999517	0.0751981
Zfp583	0.0781709	0.0781331	0.999517	0.0751981
Zswim5	0.0781709	0.0781331	0.999517	0.0751981
Mroh7	0.0781724	0.0801467	1.02526	0.0751995
Adam4	0.0781724	0.0781331	0.999497	0.0751995
Gm14378	0.0781724	0.0781331	0.999497	0.0751995
Nptx2	0.0781724	0.0781331	0.999497	0.0751995
Hdac11	0.078173	0.0781331	0.99949	0.0752001
Nrip2	0.078173	0.0781331	0.99949	0.0752001
Spata18	0.078173	0.0781331	0.99949	0.0752001
Accsl	0.0781748	0.0781331	0.999467	0.0752017
Ppp1r1c	0.0781748	0.0781331	0.999467	0.0752017
Tsga13	0.0781748	0.0781331	0.999467	0.0752017
Casc1	0.078176	0.0791399	1.01233	0.0752029
1700057G04Rik	0.07818	0.0781331	0.999401	0.0752065
Tmc7	0.0781803	0.0781331	0.999397	0.0752068
1810006J02Rik	0.0781809	0.0797122	1.01959	0.0752073
Kif18b	0.0781838	0.0781331	0.999351	0.0752101
Gm1082	0.0781864	0.0781331	0.999318	0.0752125
Hoxc9	0.0781876	0.0781331	0.999304	0.0752135
Olfr283	0.0781876	0.0781331	0.999304	0.0752135
1700095B22Rik	0.0781898	0.0781331	0.999275	0.0752156
Artn	0.0781898	0.0781331	0.999275	0.0752156
Tcte3	0.0781898	0.0781331	0.999275	0.0752156
Hist1h1b	0.0781914	0.0781331	0.999255	0.0752171
Nek2	0.0781914	0.0781331	0.999255	0.0752171
Ppp1r3f	0.0781914	0.0781331	0.999255	0.0752171
Gml	0.0781918	0.0785247	1.00426	0.0752174
2900002K06Rik	0.0781918	0.0781331	0.99925	0.0752174
Mt4	0.0781918	0.0781331	0.99925	0.0752174
Nptx1	0.0781918	0.0781331	0.99925	0.0752174
Snord42b	0.0781918	0.0781331	0.99925	0.0752174
Gpat2	0.0781921	0.0781331	0.999246	0.0752177
Agt	0.0781923	0.0915781	1.17119	0.0752179
Cxcr3	0.0781923	0.0781331	0.999243	0.0752179
Foxa3	0.0781923	0.0781331	0.999243	0.0752179
Lct	0.0781923	0.0781331	0.999243	0.0752179
Map3k19	0.0781923	0.0781331	0.999243	0.0752179
Spaca1	0.0781923	0.0781331	0.999243	0.0752179
Sstr3	0.0781923	0.0781331	0.999243	0.0752179
Tmem198b	0.0781923	0.0781331	0.999243	0.0752179
Nanos1	0.0781938	0.0788768	1.00873	0.0752193
Map3k7cl	0.0781947	0.0781331	0.999212	0.0752202
AA465934	0.078199	0.0798218	1.02075	0.0752241
Gm16325	0.078199	0.0781331	0.999158	0.0752241
Gm6484	0.078199	0.0781331	0.999158	0.0752241
Tmem79	0.0781998	0.0781331	0.999148	0.0752248
Moxd1	0.0782006	0.0781331	0.999137	0.0752256
Otud7a	0.0782006	0.0781331	0.999137	0.0752256
Snord82	0.0782006	0.0781331	0.999137	0.0752256
4921530D09Rik	0.0782011	0.0781331	0.999131	0.075226
Cftr	0.0782011	0.0781331	0.999131	0.075226
Iqcd	0.0782011	0.0781331	0.999131	0.075226
Olfr424	0.0782011	0.0781331	0.999131	0.075226
Olfr61	0.0782011	0.0781331	0.999131	0.075226
Zkscan4	0.0782011	0.0781331	0.999131	0.075226
A730090N16Rik	0.0782021	0.0781331	0.999118	0.075227
Fibcd1	0.0782021	0.0781331	0.999118	0.075227
Gdf9	0.0782021	0.0781331	0.999118	0.075227
Prss46	0.0782021	0.0781331	0.999118	0.075227
Zfp133-ps	0.0782021	0.0781331	0.999118	0.075227
Egfl8	0.0782033	0.0797122	1.01929	0.0752281
1700067K01Rik	0.0782033	0.0781331	0.999102	0.0752281
4930404I05Rik	0.0782033	0.0781331	0.999102	0.0752281
4933406I18Rik	0.0782033	0.0781331	0.999102	0.0752281
Fam19a2	0.0782037	0.094572	1.2093	0.0752285
4930505A04Rik	0.078204	0.0781331	0.999094	0.0752287
Pnck	0.078204	0.0781331	0.999094	0.0752287
Ppp1r17	0.078204	0.0781331	0.999094	0.0752287
Tbx10	0.078204	0.0781331	0.999094	0.0752287
Olfr78	0.0782047	0.0781331	0.999085	0.0752294
Adra1b	0.0782058	0.126514	1.61771	0.0752304
Six1	0.0782058	0.106814	1.3658	0.0752304
Gpr22	0.0782058	0.0861826	1.102	0.0752304
7420701I03Rik	0.0782058	0.0840135	1.07426	0.0752304
Catsperb	0.0782058	0.0822012	1.05109	0.0752304
Htr3b	0.0782058	0.0822012	1.05109	0.0752304
Asb14	0.0782058	0.0798218	1.02066	0.0752304
Cuzd1	0.0782058	0.0798218	1.02066	0.0752304
Vnn1	0.0782058	0.0791399	1.01194	0.0752304
1700031F05Rik	0.0782058	0.0781331	0.999071	0.0752304
1700113H08Rik	0.0782058	0.0781331	0.999071	0.0752304
2610316D01Rik	0.0782058	0.0781331	0.999071	0.0752304
4930419G24Rik	0.0782058	0.0781331	0.999071	0.0752304
4930474N09Rik	0.0782058	0.0781331	0.999071	0.0752304
4930488L21Rik	0.0782058	0.0781331	0.999071	0.0752304
4933406K04Rik	0.0782058	0.0781331	0.999071	0.0752304
4933429O19Rik	0.0782058	0.0781331	0.999071	0.0752304
A930003O13Rik	0.0782058	0.0781331	0.999071	0.0752304
Ccser1	0.0782058	0.0781331	0.999071	0.0752304
Chi3l4	0.0782058	0.0781331	0.999071	0.0752304
Clcnkb	0.0782058	0.0781331	0.999071	0.0752304
Cth	0.0782058	0.0781331	0.999071	0.0752304
Ctsj	0.0782058	0.0781331	0.999071	0.0752304
Cyp2w1	0.0782058	0.0781331	0.999071	0.0752304
D1Pas1	0.0782058	0.0781331	0.999071	0.0752304
Dppa4	0.0782058	0.0781331	0.999071	0.0752304
Esrp1	0.0782058	0.0781331	0.999071	0.0752304
Fam101a	0.0782058	0.0781331	0.999071	0.0752304
Fcrl6	0.0782058	0.0781331	0.999071	0.0752304
Gja6	0.0782058	0.0781331	0.999071	0.0752304
Gm15070	0.0782058	0.0781331	0.999071	0.0752304
Gm156	0.0782058	0.0781331	0.999071	0.0752304
Gm16432	0.0782058	0.0781331	0.999071	0.0752304
Gm4251	0.0782058	0.0781331	0.999071	0.0752304
Gm5166	0.0782058	0.0781331	0.999071	0.0752304
Gm8363	0.0782058	0.0781331	0.999071	0.0752304
Got1l1	0.0782058	0.0781331	0.999071	0.0752304
Habp2	0.0782058	0.0781331	0.999071	0.0752304
Hoxa9	0.0782058	0.0781331	0.999071	0.0752304
Htr4	0.0782058	0.0781331	0.999071	0.0752304
Il23r	0.0782058	0.0781331	0.999071	0.0752304
Il8	0.0782058	0.0781331	0.999071	0.0752304
Klhl32	0.0782058	0.0781331	0.999071	0.0752304
Klk4	0.0782058	0.0781331	0.999071	0.0752304
Krtap1-3	0.0782058	0.0781331	0.999071	0.0752304
Krtap5-3	0.0782058	0.0781331	0.999071	0.0752304
Lrrc23	0.0782058	0.0781331	0.999071	0.0752304
Lrrc36	0.0782058	0.0781331	0.999071	0.0752304
Mroh9	0.0782058	0.0781331	0.999071	0.0752304
Mup20	0.0782058	0.0781331	0.999071	0.0752304
Mup21	0.0782058	0.0781331	0.999071	0.0752304
Ndst4	0.0782058	0.0781331	0.999071	0.0752304
Neurog2	0.0782058	0.0781331	0.999071	0.0752304
Nipal2	0.0782058	0.0781331	0.999071	0.0752304
Nyap2	0.0782058	0.0781331	0.999071	0.0752304
Olfr1086	0.0782058	0.0781331	0.999071	0.0752304
Olfr1281	0.0782058	0.0781331	0.999071	0.0752304
Olfr1324	0.0782058	0.0781331	0.999071	0.0752304
Olfr181	0.0782058	0.0781331	0.999071	0.0752304
Olfr298	0.0782058	0.0781331	0.999071	0.0752304
Olfr401	0.0782058	0.0781331	0.999071	0.0752304
Olfr661	0.0782058	0.0781331	0.999071	0.0752304
Olfr663	0.0782058	0.0781331	0.999071	0.0752304
Olfr874	0.0782058	0.0781331	0.999071	0.0752304
Olfr969	0.0782058	0.0781331	0.999071	0.0752304
Oog3	0.0782058	0.0781331	0.999071	0.0752304
Pm20d1	0.0782058	0.0781331	0.999071	0.0752304
Pou2f3	0.0782058	0.0781331	0.999071	0.0752304
Ppp2r2b	0.0782058	0.0781331	0.999071	0.0752304
Prl3a1	0.0782058	0.0781331	0.999071	0.0752304
Rims3	0.0782058	0.0781331	0.999071	0.0752304
Sall4	0.0782058	0.0781331	0.999071	0.0752304
Sh2d1b2	0.0782058	0.0781331	0.999071	0.0752304
Skor2	0.0782058	0.0781331	0.999071	0.0752304
Slc16a11	0.0782058	0.0781331	0.999071	0.0752304
Slc26a3	0.0782058	0.0781331	0.999071	0.0752304
Slc30a8	0.0782058	0.0781331	0.999071	0.0752304
Slc5a9	0.0782058	0.0781331	0.999071	0.0752304
Slc6a7	0.0782058	0.0781331	0.999071	0.0752304
Smcp	0.0782058	0.0781331	0.999071	0.0752304
Spata31d1a	0.0782058	0.0781331	0.999071	0.0752304
Tas2r122	0.0782058	0.0781331	0.999071	0.0752304
Tcp10c	0.0782058	0.0781331	0.999071	0.0752304
Tmprss6	0.0782058	0.0781331	0.999071	0.0752304
Tsnaxip1	0.0782058	0.0781331	0.999071	0.0752304
Tuba3b	0.0782058	0.0781331	0.999071	0.0752304
Ugt2b34	0.0782058	0.0781331	0.999071	0.0752304
Vmn1r23	0.0782058	0.0781331	0.999071	0.0752304
Vmn1r40	0.0782058	0.0781331	0.999071	0.0752304
Vmn2r90	0.0782058	0.0781331	0.999071	0.0752304
Zpbp2	0.0782058	0.0781331	0.999071	0.0752304
Gpr161	0.0782065	0.0785247	1.00407	0.0752311
4933417D19Rik	0.0782065	0.0781331	0.999062	0.0752311
Olfr784	0.0782065	0.0781331	0.999062	0.0752311
Sepsecs	0.0782065	0.0781331	0.999062	0.0752311
E130215H24Rik	0.0782077	0.0781331	0.999046	0.0752322
Epb4.1l4b	0.078208	0.0781331	0.999043	0.0752324
Gbx2	0.078208	0.0781331	0.999043	0.0752324
Hist1h3a	0.078208	0.0781331	0.999043	0.0752324
Mrgprx2	0.0782091	0.0781331	0.999029	0.0752334
Olfr1058	0.0782091	0.0781331	0.999029	0.0752334
Sel1l3	0.0782091	0.0781331	0.999029	0.0752334
Slc18a2	0.0782091	0.0781331	0.999029	0.0752334
Sult1e1	0.0782091	0.0781331	0.999029	0.0752334
Cep55	0.0782092	0.0781331	0.999027	0.0752335
Neil2	0.0782106	0.0781331	0.99901	0.0752348
1700025F22Rik	0.0782109	0.0781331	0.999006	0.0752351
AF067061	0.0782109	0.0781331	0.999006	0.0752351
Atp6v1g3	0.0782109	0.0781331	0.999006	0.0752351
Ccdc110	0.0782109	0.0781331	0.999006	0.0752351
Dab1	0.0782109	0.0781331	0.999006	0.0752351
Efcab11	0.0782109	0.0781331	0.999006	0.0752351
Gdpd4	0.0782109	0.0781331	0.999006	0.0752351
Sirpb1a	0.0782109	0.0781331	0.999006	0.0752351
Pcdhgb5	0.0782117	0.0781331	0.998995	0.0752359
Dnajb13	0.0782131	0.0781331	0.998978	0.0752371
Peli3	0.0782131	0.0781331	0.998978	0.0752371
Qprt	0.0782131	0.0781331	0.998978	0.0752371
Car12	0.0782132	0.0791399	1.01185	0.0752372
5031434O11Rik	0.0782132	0.0781331	0.998976	0.0752372
Krt26	0.0782132	0.0781331	0.998976	0.0752372
Smim5	0.0782133	0.0873783	1.11718	0.0752374
Mira	0.0782133	0.0804556	1.02867	0.0752374
Klri1	0.0782133	0.0781331	0.998975	0.0752374
Gdf10	0.0782139	0.0781331	0.998967	0.0752379
1810062O18Rik	0.078214	0.0781331	0.998966	0.075238
Xlr4b	0.078214	0.0781331	0.998966	0.075238
Fam83g	0.0782142	0.0781331	0.998963	0.0752382
Gm960	0.0782149	0.0781331	0.998954	0.0752389
Pik3c2g	0.0782157	0.0781331	0.998944	0.0752396
Afp	0.0782166	0.0781331	0.998933	0.0752404
Gm10509	0.0782166	0.0781331	0.998933	0.0752404
Olfr1143	0.0782166	0.0781331	0.998933	0.0752404
Zkscan7	0.0782166	0.0781331	0.998933	0.0752404
Ccdc120	0.0782169	0.0781331	0.998929	0.0752407
4933400A11Rik	0.0782178	0.0781331	0.998917	0.0752415
Aqp2	0.0782178	0.0781331	0.998917	0.0752415
Rab9b	0.0782178	0.0781331	0.998917	0.0752415
Rprml	0.0782178	0.0781331	0.998917	0.0752415
AU023762	0.0782183	0.0791399	1.01178	0.0752419
Echdc1	0.0782183	0.0781331	0.998912	0.0752419
Hist1h4b	0.0782183	0.0781331	0.998912	0.0752419
Pspn	0.0782183	0.0781331	0.998912	0.0752419
Adam18	0.0782197	0.0781331	0.998894	0.0752432
Carf	0.0782197	0.0781331	0.998894	0.0752432
Gm10440	0.0782197	0.0781331	0.998894	0.0752432
Il12b	0.0782197	0.0781331	0.998894	0.0752432
Msx2	0.0782197	0.0781331	0.998894	0.0752432
Nacad	0.0782206	0.0781331	0.998882	0.075244
Rtn4rl2	0.0782228	0.0781331	0.998854	0.0752461
Grik2	0.078223	0.0781331	0.998852	0.0752463
Nhs	0.078223	0.0781331	0.998851	0.0752463
Pnldc1	0.0782239	0.0781331	0.99884	0.0752471
Cenpp	0.0782244	0.0781331	0.998834	0.0752476
Fancd2	0.0782244	0.0781331	0.998834	0.0752476
Hist1h2ak	0.0782244	0.0781331	0.998834	0.0752476
Tmc5	0.0782251	0.0798218	1.02041	0.0752482
Pou5f1	0.0782251	0.0785247	1.00383	0.0752482
1700024P16Rik	0.0782251	0.0781331	0.998824	0.0752482
4932415G12Rik	0.0782251	0.0781331	0.998824	0.0752482
4933401P06Rik	0.0782251	0.0781331	0.998824	0.0752482
A330093E20Rik	0.0782251	0.0781331	0.998824	0.0752482
A530053G22Rik	0.0782251	0.0781331	0.998824	0.0752482
Abcc6	0.0782251	0.0781331	0.998824	0.0752482
Acss3	0.0782251	0.0781331	0.998824	0.0752482
Calcr	0.0782251	0.0781331	0.998824	0.0752482
Clca5	0.0782251	0.0781331	0.998824	0.0752482
Cpne6	0.0782251	0.0781331	0.998824	0.0752482
Crybb1	0.0782251	0.0781331	0.998824	0.0752482
Crygf	0.0782251	0.0781331	0.998824	0.0752482
Dntt	0.0782251	0.0781331	0.998824	0.0752482
Gm10248	0.0782251	0.0781331	0.998824	0.0752482
Gm19424	0.0782251	0.0781331	0.998824	0.0752482
Guca2b	0.0782251	0.0781331	0.998824	0.0752482
Il20ra	0.0782251	0.0781331	0.998824	0.0752482
Lingo4	0.0782251	0.0781331	0.998824	0.0752482
N28178	0.0782251	0.0781331	0.998824	0.0752482
Nek10	0.0782251	0.0781331	0.998824	0.0752482
Olfr175-ps1	0.0782251	0.0781331	0.998824	0.0752482
Ptch1	0.0782251	0.0781331	0.998824	0.0752482
Rnase1	0.0782251	0.0781331	0.998824	0.0752482
Sdr9c7	0.0782251	0.0781331	0.998824	0.0752482
Spata31d1b	0.0782251	0.0781331	0.998824	0.0752482
Speer3	0.0782251	0.0781331	0.998824	0.0752482
Thg1l	0.0782251	0.0781331	0.998824	0.0752482
Tldc2	0.0782251	0.0781331	0.998824	0.0752482
[truncated: 16,313 more rows]

## Sheet: Cluster 6
CLUSTER 6
[truncated: 17,544 more rows]

[truncated: 5 more sheets: Cluster 7, Cluster 8, Cluster 9, Cluster 10, Cluster 11]
