# Supplementary material for: Single-cell transcriptomics following ischemic injury identifies a role for B2M in cardiac repair
Source: Commun Biol. 2021 Jan 29;4:146. doi: 10.1038/s42003-020-01636-3 (PMC7846780; doi:10.1038/s42003-020-01636-3)
Supplement: Supplementary file 9 — Supplementary Data 6 [file 42003_2020_1636_MOESM9_ESM.xlsx]

## Sheet: Cluster information
Cluster	Number of cells	Designated cell type	Cluster Robustness (Jaccard's similarity index)
1	104	Cardiomyocytes	0.731201
2	89	Cardiomyocytes	0.549007
3	156	?	0.955538
4	63	Cardiomyocytes	0.814457
5	101	Endothelial cells	0.928094
6	40	Fibroblasts	0.970241
7	127	Cardiomyocytes	0.737768
8	47	Cardiomyocytes	0.912247
9	36	Macrophages	0.913122
10	6	Erythrocytes	0.76893

## Sheet: Cluster 1
CLUSTER 1
GENEID	mean non cluster	mean cluster	fold change	pvalue
Myh6__chr14	6.19628	34.6387	5.59025	9.99201e-16
Ttn__chr2	6.95836	26.2279	3.76927	5.78642e-09
Kcnq1ot1__chr7	25.7548	3.51301	0.136402	1.82066e-08
Atp2a2__chr5	7.56208	23.8713	3.15671	1.35194e-06
Gm17821__chr12	13.3556	2.16534	0.16213	0.000158616
Lpl__chr8	5.06554	14.6745	2.89694	0.000251877
Malat1__chr19	5.76985	0.747515	0.129555	0.00309592
Vmn2r55__chr7	5.61534	0.945723	0.168418	0.00361484
A630089N07Rik__chr16	7.4504	1.39869	0.187734	0.00486189
Grk4__chr5	4.31958	0.708315	0.163978	0.0132508
Actc1__chr2	4.566	9.48416	2.07713	0.0185083
Beta-s__chr7	3.66092	0.181111	0.0494713	0.0256361
Slc25a4__chr8	4.24049	8.1094	1.91237	0.0292158
Ryr2__chr13	0.679292	2.29916	3.38464	0.031623
Nppa__chr4	0.353958	1.59655	4.51057	0.0496143
Dsp__chr13	0.387565	1.07085	2.76301	0.058208
Casq2__chr3	0.889948	2.08924	2.3476	0.0611334
Arrdc5__chr17	0.0636834	0.0709128	1.11352	0.0616849
Mir3473d__chr8	0.0636834	0.0696431	1.09358	0.0616849
Tgm1__chr14	0.0636834	0.0696106	1.09307	0.0616849
Cdh18__chr15	0.0636834	0.0691142	1.08528	0.0616849
Gpr135__chr12	0.0636834	0.0691142	1.08528	0.0616849
Sst__chr16	0.0636834	0.0689032	1.08196	0.0616849
Tnfaip8l3__chr9	0.0636834	0.0685294	1.0761	0.0616849
Ggt1__chr10	0.0636834	0.0685171	1.0759	0.0616849
Mina__chr16	0.0636834	0.0681898	1.07076	0.0616849
Olfr1490__chr19	0.0636834	0.0681428	1.07002	0.0616849
Olfr855__chr9	0.0636834	0.0681428	1.07002	0.0616849
Kcnj3__chr2	0.0636834	0.0677144	1.0633	0.0616849
2900009J06Rik__chr1	0.0636834	0.0676656	1.06253	0.0616849
Gm4265__chr7	0.0636834	0.0676656	1.06253	0.0616849
Drd4__chr7	0.0636834	0.0674197	1.05867	0.0616849
Evi5l__chr8	0.0636834	0.0674155	1.0586	0.0616849
Spink12__chr18	0.0636834	0.0674155	1.0586	0.0616849
Ano9__chr7	0.0636834	0.0672012	1.05524	0.0616849
Lect1__chr14	0.0636834	0.0669911	1.05194	0.0616849
Krt73__chr15	0.0636834	0.0668479	1.04969	0.0616849
Bmpr1b__chr3	0.0636834	0.0668118	1.04912	0.0616849
Sycp3__chr10	0.0636834	0.0668118	1.04912	0.0616849
Olfr145__chr9	0.0636834	0.0667841	1.04869	0.0616849
Disp2__chr2	0.0636834	0.0667265	1.04778	0.0616849
Hrg__chr16	0.0636834	0.0665833	1.04554	0.0616849
Il17b__chr18	0.0636834	0.0658203	1.03355	0.0616849
Vmn1r26__chr6	0.0636834	0.0658203	1.03355	0.0616849
Grxcr1__chr5	0.0636834	0.0654644	1.02797	0.0616849
Plcz1__chr6	0.0636834	0.0654644	1.02797	0.0616849
Prss22__chr17	0.0636834	0.0654644	1.02797	0.0616849
Ripk4__chr16	0.0636834	0.0654644	1.02797	0.0616849
Trim43c__chr9	0.0636834	0.0654644	1.02797	0.0616849
Tulp1__chr17	0.0636834	0.0654644	1.02797	0.0616849
Mir1956__chr3	0.0636834	0.0653576	1.02629	0.0616849
Vmn1r39__chr6	0.0636834	0.0653576	1.02629	0.0616849
Olfr1509__chr14	0.0636834	0.065314	1.0256	0.0616849
Ccno__chr13	0.0636834	0.0646132	1.0146	0.0616849
Prss37__chr6	0.0636834	0.0645948	1.01431	0.0616849
Psd__chr19	0.0636834	0.0644398	1.01188	0.0616849
Smco2__chr6	0.0636834	0.0644398	1.01188	0.0616849
Vmn2r78__chr7	0.0636834	0.0644398	1.01188	0.0616849
Ccdc120__chrX	0.0636834	0.0643806	1.01095	0.0616849
Hist1h4i__chr13	0.0636834	0.064214	1.00833	0.0616849
Hmga1-rs1__chr17	0.0636834	0.064214	1.00833	0.0616849
Ppp1r3g__chr13	0.0636834	0.064214	1.00833	0.0616849
2610020C07Rik__chr16	0.0636834	0.0641483	1.0073	0.0616849
Abcg4__chr9	0.0636834	0.0641483	1.0073	0.0616849
D630039A03Rik__chr4	0.0636834	0.0641483	1.0073	0.0616849
Olfr56__chr11	0.0636834	0.0641483	1.0073	0.0616849
Snord99__chr4	0.0636834	0.0641483	1.0073	0.0616849
BC048609__chr19	0.0636834	0.0641358	1.0071	0.0616849
Chrnb2__chr3	0.0636834	0.0641358	1.0071	0.0616849
E130012A19Rik__chr11	0.0636834	0.0641358	1.0071	0.0616849
Gm13031__chr4	0.0636834	0.0641358	1.0071	0.0616849
Gm13078__chr4	0.0636834	0.0641358	1.0071	0.0616849
6430710C18Rik__chr2	0.0636834	0.0640436	1.00566	0.0616849
Cml5__chr6	0.0636834	0.0640436	1.00566	0.0616849
DQ267102__chr12	0.0636834	0.0640436	1.00566	0.0616849
Ghrl__chr6	0.0636834	0.0640436	1.00566	0.0616849
Gnat1__chr9	0.0636834	0.0640436	1.00566	0.0616849
Olfr1295__chr2	0.0636834	0.0640436	1.00566	0.0616849
Rfpl3s__chr9	0.0636834	0.0640436	1.00566	0.0616849
1700019B21Rik__chrX	0.0636834	0.064032	1.00547	0.0616849
Cplx3__chr9	0.0636834	0.064032	1.00547	0.0616849
Fut4-ps1__chr17	0.0636834	0.064032	1.00547	0.0616849
Gp9__chr6	0.0636834	0.064032	1.00547	0.0616849
Kcns2__chr15	0.0636834	0.064032	1.00547	0.0616849
Lct__chr1	0.0636834	0.064032	1.00547	0.0616849
Npffr2__chr5	0.0636834	0.064032	1.00547	0.0616849
Pdilt__chr7	0.0636834	0.064032	1.00547	0.0616849
Sec14l2__chr11	0.0636834	0.064032	1.00547	0.0616849
Slc5a11__chr7	0.0636834	0.064032	1.00547	0.0616849
Treml1__chr17	0.0636834	0.064032	1.00547	0.0616849
1110002L01Rik__chr12	0.0636834	0.0636834	1	0.0616849
1110028F18Rik__chr8	0.0636834	0.0636834	1	0.0616849
1190005I06Rik__chr8	0.0636834	0.0636834	1	0.0616849
1600023N17Rik__chr5	0.0636834	0.0636834	1	0.0616849
1700001G11Rik__chr14	0.0636834	0.0636834	1	0.0616849
1700003P14Rik__chr13	0.0636834	0.0636834	1	0.0616849
1700006A11Rik__chr3	0.0636834	0.0636834	1	0.0616849
1700007K13Rik__chr2	0.0636834	0.0636834	1	0.0616849
1700013H16Rik__chrX	0.0636834	0.0636834	1	0.0616849
1700018B08Rik__chr8	0.0636834	0.0636834	1	0.0616849
1700019G24Rik__chr6	0.0636834	0.0636834	1	0.0616849
1700021N21Rik__chr4	0.0636834	0.0636834	1	0.0616849
1700030N03Rik__chr19	0.0636834	0.0636834	1	0.0616849
1700039E15Rik__chr7	0.0636834	0.0636834	1	0.0616849
1700054M17Rik__chr2	0.0636834	0.0636834	1	0.0616849
1700060C16Rik__chr6	0.0636834	0.0636834	1	0.0616849
1700081H22Rik__chr7	0.0636834	0.0636834	1	0.0616849
1700092K14Rik__chr11	0.0636834	0.0636834	1	0.0616849
1700101I11Rik__chr6	0.0636834	0.0636834	1	0.0616849
1700110C19Rik__chr17	0.0636834	0.0636834	1	0.0616849
1700113H08Rik__chr10	0.0636834	0.0636834	1	0.0616849
1700119H24Rik__chr16	0.0636834	0.0636834	1	0.0616849
1700125G02Rik__chr4	0.0636834	0.0636834	1	0.0616849
1810020O05Rik__chr6	0.0636834	0.0636834	1	0.0616849
2200002J24Rik__chr7	0.0636834	0.0636834	1	0.0616849
2410133F24Rik__chr9	0.0636834	0.0636834	1	0.0616849
3110039I08Rik__chr9	0.0636834	0.0636834	1	0.0616849
4921508D12Rik__chr2	0.0636834	0.0636834	1	0.0616849
4922502N22Rik__chr6	0.0636834	0.0636834	1	0.0616849
4930401C15Rik__chr10	0.0636834	0.0636834	1	0.0616849
4930426L09Rik__chr2	0.0636834	0.0636834	1	0.0616849
4930452N14Rik__chr1	0.0636834	0.0636834	1	0.0616849
4930467K11Rik__chr10	0.0636834	0.0636834	1	0.0616849
4930474N05Rik__chr14	0.0636834	0.0636834	1	0.0616849
4930486I03Rik__chr1	0.0636834	0.0636834	1	0.0616849
4930503E24Rik__chr10	0.0636834	0.0636834	1	0.0616849
4930525M21Rik__chrX	0.0636834	0.0636834	1	0.0616849
4930528P14Rik__chr2	0.0636834	0.0636834	1	0.0616849
4930544G11Rik__chr6	0.0636834	0.0636834	1	0.0616849
4930547C10Rik__chr4	0.0636834	0.0636834	1	0.0616849
4930556C24Rik__chr16	0.0636834	0.0636834	1	0.0616849
4930556G01Rik__chr4	0.0636834	0.0636834	1	0.0616849
4930563D23Rik__chr16	0.0636834	0.0636834	1	0.0616849
4930573O16Rik__chr2	0.0636834	0.0636834	1	0.0616849
4931440L10Rik__chr1	0.0636834	0.0636834	1	0.0616849
4932418E24Rik__chr2	0.0636834	0.0636834	1	0.0616849
4932429P05Rik__chrX	0.0636834	0.0636834	1	0.0616849
4932443I19Rik__chr8	0.0636834	0.0636834	1	0.0616849
4933400A11Rik__chrX	0.0636834	0.0636834	1	0.0616849
4933400B14Rik__chr17	0.0636834	0.0636834	1	0.0616849
4933401H06Rik__chr3	0.0636834	0.0636834	1	0.0616849
4933412O06Rik__chr13	0.0636834	0.0636834	1	0.0616849
4933417A18Rik__chr13	0.0636834	0.0636834	1	0.0616849
4933427E13Rik__chr11	0.0636834	0.0636834	1	0.0616849
4933432I09Rik__chr16	0.0636834	0.0636834	1	0.0616849
4933440M02Rik__chr7	0.0636834	0.0636834	1	0.0616849
5430402O13Rik__chr6	0.0636834	0.0636834	1	0.0616849
5830418P13Rik__chr9	0.0636834	0.0636834	1	0.0616849
6330409D20Rik__chr2	0.0636834	0.0636834	1	0.0616849
9230009I02Rik__chr11	0.0636834	0.0636834	1	0.0616849
9330178D15Rik__chr3	0.0636834	0.0636834	1	0.0616849
9330182O14Rik__chr15	0.0636834	0.0636834	1	0.0616849
9430007A20Rik__chr4	0.0636834	0.0636834	1	0.0616849
A330048O09Rik__chr13	0.0636834	0.0636834	1	0.0616849
A330076C08Rik__chr13	0.0636834	0.0636834	1	0.0616849
A530053G22Rik__chr6	0.0636834	0.0636834	1	0.0616849
A930011G23Rik__chr5	0.0636834	0.0636834	1	0.0616849
AA619741__chr1	0.0636834	0.0636834	1	0.0616849
AA792892__chr5	0.0636834	0.0636834	1	0.0616849
AA986860__chr1	0.0636834	0.0636834	1	0.0616849
Abp1__chr6	0.0636834	0.0636834	1	0.0616849
Ace3__chr11	0.0636834	0.0636834	1	0.0616849
Acnat2__chr4	0.0636834	0.0636834	1	0.0616849
Acsm1__chr7	0.0636834	0.0636834	1	0.0616849
Adam29__chr8	0.0636834	0.0636834	1	0.0616849
Adh6a__chr3	0.0636834	0.0636834	1	0.0616849
Adh7__chr3	0.0636834	0.0636834	1	0.0616849
AF357355__chr12	0.0636834	0.0636834	1	0.0616849
AF529169__chr9	0.0636834	0.0636834	1	0.0616849
Akp3__chr1	0.0636834	0.0636834	1	0.0616849
Akr1b7__chr6	0.0636834	0.0636834	1	0.0616849
Aldoc__chr11	0.0636834	0.0636834	1	0.0616849
Ang6__chr14	0.0636834	0.0636834	1	0.0616849
Ankmy1__chr1	0.0636834	0.0636834	1	0.0616849
Ankrd2__chr19	0.0636834	0.0636834	1	0.0616849
Ankrd22__chr19	0.0636834	0.0636834	1	0.0616849
Ankrd53__chr6	0.0636834	0.0636834	1	0.0616849
Anxa10__chr8	0.0636834	0.0636834	1	0.0616849
Ap3b2__chr7	0.0636834	0.0636834	1	0.0616849
Apoa1__chr9	0.0636834	0.0636834	1	0.0616849
Apoh__chr11	0.0636834	0.0636834	1	0.0616849
Aqp3__chr4	0.0636834	0.0636834	1	0.0616849
Arhgap40__chr2	0.0636834	0.0636834	1	0.0616849
Arhgef37__chr18	0.0636834	0.0636834	1	0.0616849
Arxes1__chrX	0.0636834	0.0636834	1	0.0616849
Ascl3__chr7	0.0636834	0.0636834	1	0.0616849
Asic2__chr11	0.0636834	0.0636834	1	0.0616849
Aspdh__chr7	0.0636834	0.0636834	1	0.0616849
Atp13a5__chr16	0.0636834	0.0636834	1	0.0616849
Atp7b__chr8	0.0636834	0.0636834	1	0.0616849
AU022751__chrX	0.0636834	0.0636834	1	0.0616849
Avp__chr2	0.0636834	0.0636834	1	0.0616849
AY512915__chr6	0.0636834	0.0636834	1	0.0616849
B020018J22Rik__chr12	0.0636834	0.0636834	1	0.0616849
B3galt5__chr16	0.0636834	0.0636834	1	0.0616849
B3gnt6__chr7	0.0636834	0.0636834	1	0.0616849
Bai1__chr15	0.0636834	0.0636834	1	0.0616849
BC049762__chr11	0.0636834	0.0636834	1	0.0616849
Bex1__chrX	0.0636834	0.0636834	1	0.0616849
C330013F16Rik__chrX	0.0636834	0.0636834	1	0.0616849
C4a__chr17	0.0636834	0.0636834	1	0.0616849
Cabp7__chr11	0.0636834	0.0636834	1	0.0616849
Cabs1__chr5	0.0636834	0.0636834	1	0.0616849
Cacna1i__chr15	0.0636834	0.0636834	1	0.0616849
Calm5__chr13	0.0636834	0.0636834	1	0.0616849
Caps2__chr10	0.0636834	0.0636834	1	0.0616849
Catsper3__chr13	0.0636834	0.0636834	1	0.0616849
Cbln1__chr8	0.0636834	0.0636834	1	0.0616849
Ccdc105__chr10	0.0636834	0.0636834	1	0.0616849
Ccdc172__chr19	0.0636834	0.0636834	1	0.0616849
Ccdc178__chr18	0.0636834	0.0636834	1	0.0616849
Ccdc60__chr5	0.0636834	0.0636834	1	0.0616849
Ccdc70__chr8	0.0636834	0.0636834	1	0.0616849
Ccdc87__chr19	0.0636834	0.0636834	1	0.0616849
Ccna1__chr3	0.0636834	0.0636834	1	0.0616849
Ccnf__chr17	0.0636834	0.0636834	1	0.0616849
Cdh3__chr8	0.0636834	0.0636834	1	0.0616849
Ceacam5__chr7	0.0636834	0.0636834	1	0.0616849
Cers6__chr2	0.0636834	0.0636834	1	0.0616849
Ces5a__chr8	0.0636834	0.0636834	1	0.0616849
Chgb__chr2	0.0636834	0.0636834	1	0.0616849
Chrna4__chr2	0.0636834	0.0636834	1	0.0616849
Chrna9__chr5	0.0636834	0.0636834	1	0.0616849
Ckmt1__chr2	0.0636834	0.0636834	1	0.0616849
Cldn6__chr17	0.0636834	0.0636834	1	0.0616849
Clic3__chr2	0.0636834	0.0636834	1	0.0616849
Cma2__chr14	0.0636834	0.0636834	1	0.0616849
Cnih2__chr19	0.0636834	0.0636834	1	0.0616849
Cnr1__chr4	0.0636834	0.0636834	1	0.0616849
Cplx4__chr18	0.0636834	0.0636834	1	0.0616849
Crabp1__chr9	0.0636834	0.0636834	1	0.0616849
Crisp4__chr1	0.0636834	0.0636834	1	0.0616849
Cryba2__chr1	0.0636834	0.0636834	1	0.0616849
Csn1s2a__chr5	0.0636834	0.0636834	1	0.0616849
Cst9__chr2	0.0636834	0.0636834	1	0.0616849
Cxx1a__chrX	0.0636834	0.0636834	1	0.0616849
Cyp11b1__chr15	0.0636834	0.0636834	1	0.0616849
Cyp2c65__chr19	0.0636834	0.0636834	1	0.0616849
D4Ertd617e__chr4	0.0636834	0.0636834	1	0.0616849
D730039F16Rik__chr2	0.0636834	0.0636834	1	0.0616849
Dao__chr5	0.0636834	0.0636834	1	0.0616849
Dcpp3__chr17	0.0636834	0.0636834	1	0.0616849
Defb4__chr8	0.0636834	0.0636834	1	0.0616849
Dhrs2__chr14	0.0636834	0.0636834	1	0.0616849
Dkk4__chr8	0.0636834	0.0636834	1	0.0616849
Dmbt1__chr7	0.0636834	0.0636834	1	0.0616849
Dmrtb1__chr4	0.0636834	0.0636834	1	0.0616849
Dmrtc1b__chrX	0.0636834	0.0636834	1	0.0616849
Dpys__chr15	0.0636834	0.0636834	1	0.0616849
Drd2__chr9	0.0636834	0.0636834	1	0.0616849
E330034G19Rik__chr14	0.0636834	0.0636834	1	0.0616849
Efcab3__chr11	0.0636834	0.0636834	1	0.0616849
Efcab6__chr15	0.0636834	0.0636834	1	0.0616849
Epm2a__chr10	0.0636834	0.0636834	1	0.0616849
Epyc__chr10	0.0636834	0.0636834	1	0.0616849
F2__chr2	0.0636834	0.0636834	1	0.0616849
Fam159b__chr13	0.0636834	0.0636834	1	0.0616849
Fam187a__chr11	0.0636834	0.0636834	1	0.0616849
Fam196b__chr11	0.0636834	0.0636834	1	0.0616849
Fam227b__chr2	0.0636834	0.0636834	1	0.0616849
Fam46b__chr4	0.0636834	0.0636834	1	0.0616849
Fam47e__chr5	0.0636834	0.0636834	1	0.0616849
Fbln7__chr2	0.0636834	0.0636834	1	0.0616849
Fbxo15__chr18	0.0636834	0.0636834	1	0.0616849
Fmo9__chr1	0.0636834	0.0636834	1	0.0616849
Fmod__chr1	0.0636834	0.0636834	1	0.0616849
Foxd3__chr4	0.0636834	0.0636834	1	0.0616849
Fsip1__chr2	0.0636834	0.0636834	1	0.0616849
G630025P09Rik__chr11	0.0636834	0.0636834	1	0.0616849
Galr2__chr11	0.0636834	0.0636834	1	0.0616849
Gbp1__chr3	0.0636834	0.0636834	1	0.0616849
Gckr__chr5	0.0636834	0.0636834	1	0.0616849
Gdf6__chr4	0.0636834	0.0636834	1	0.0616849
Gfi1__chr5	0.0636834	0.0636834	1	0.0616849
Gkn1__chr6	0.0636834	0.0636834	1	0.0616849
Gldn__chr9	0.0636834	0.0636834	1	0.0616849
Gm10280__chr8	0.0636834	0.0636834	1	0.0616849
Gm10664__chr8	0.0636834	0.0636834	1	0.0616849
Gm10677__chr9	0.0636834	0.0636834	1	0.0616849
Gm1123__chr9	0.0636834	0.0636834	1	0.0616849
Gm11240__chr4	0.0636834	0.0636834	1	0.0616849
Gm11529__chr11	0.0636834	0.0636834	1	0.0616849
Gm11544__chr11	0.0636834	0.0636834	1	0.0616849
Gm11549__chr3	0.0636834	0.0636834	1	0.0616849
Gm11961__chr11	0.0636834	0.0636834	1	0.0616849
Gm11985__chr11	0.0636834	0.0636834	1	0.0616849
Gm12709__chr4	0.0636834	0.0636834	1	0.0616849
Gm13084__chr4	0.0636834	0.0636834	1	0.0616849
Gm13177__chr4	0.0636834	0.0636834	1	0.0616849
Gm13178__chr4	0.0636834	0.0636834	1	0.0616849
Gm14318__chr2	0.0636834	0.0636834	1	0.0616849
Gm14436__chr2	0.0636834	0.0636834	1	0.0616849
Gm16432__chr1	0.0636834	0.0636834	1	0.0616849
Gm16880__chr1	0.0636834	0.0636834	1	0.0616849
Gm17801__chr17	0.0636834	0.0636834	1	0.0616849
Gm19424__chr19	0.0636834	0.0636834	1	0.0616849
Gm19510__chr15	0.0636834	0.0636834	1	0.0616849
Gm20758__chr10	0.0636834	0.0636834	1	0.0616849
Gm2837__chrX	0.0636834	0.0636834	1	0.0616849
Gm4278__chr14	0.0636834	0.0636834	1	0.0616849
Gm4759__chr7	0.0636834	0.0636834	1	0.0616849
Gm4846__chr1	0.0636834	0.0636834	1	0.0616849
Gm4850__chr1	0.0636834	0.0636834	1	0.0616849
Gm4907__chrX	0.0636834	0.0636834	1	0.0616849
Gm5434__chr12	0.0636834	0.0636834	1	0.0616849
Gm5480__chr16	0.0636834	0.0636834	1	0.0616849
Gm5800__chr14	0.0636834	0.0636834	1	0.0616849
Gm6696__chr8	0.0636834	0.0636834	1	0.0616849
Gpr149__chr3	0.0636834	0.0636834	1	0.0616849
Grap2__chr15	0.0636834	0.0636834	1	0.0616849
Grin2d__chr7	0.0636834	0.0636834	1	0.0616849
Grpr__chrX	0.0636834	0.0636834	1	0.0616849
Gsdma2__chr11	0.0636834	0.0636834	1	0.0616849
Gsdmc4__chr15	0.0636834	0.0636834	1	0.0616849
Gzmf__chr14	0.0636834	0.0636834	1	0.0616849
Gzmg__chr14	0.0636834	0.0636834	1	0.0616849
H2-Q7__chr17	0.0636834	0.0636834	1	0.0616849
Hbq1b__chr11	0.0636834	0.0636834	1	0.0616849
Hes5__chr4	0.0636834	0.0636834	1	0.0616849
Hgd__chr16	0.0636834	0.0636834	1	0.0616849
Hipk4__chr7	0.0636834	0.0636834	1	0.0616849
Hist1h1a__chr13	0.0636834	0.0636834	1	0.0616849
Hmx2__chr7	0.0636834	0.0636834	1	0.0616849
Hoxa11as__chr6	0.0636834	0.0636834	1	0.0616849
Hoxa13__chr6	0.0636834	0.0636834	1	0.0616849
Hoxd13__chr2	0.0636834	0.0636834	1	0.0616849
Hyal4__chr6	0.0636834	0.0636834	1	0.0616849
Igbp1b__chr6	0.0636834	0.0636834	1	0.0616849
Igsf9b__chr9	0.0636834	0.0636834	1	0.0616849
Il17rb__chr14	0.0636834	0.0636834	1	0.0616849
Il1rapl1__chrX	0.0636834	0.0636834	1	0.0616849
Il1rl2__chr1	0.0636834	0.0636834	1	0.0616849
Iqch__chr9	0.0636834	0.0636834	1	0.0616849
Iqcj__chr3	0.0636834	0.0636834	1	0.0616849
Kcnk18__chr19	0.0636834	0.0636834	1	0.0616849
Khdc1a__chr1	0.0636834	0.0636834	1	0.0616849
Khdrbs2__chr1	0.0636834	0.0636834	1	0.0616849
Kif18b__chr11	0.0636834	0.0636834	1	0.0616849
Kif4-ps__chr12	0.0636834	0.0636834	1	0.0616849
Kifc5b__chr17	0.0636834	0.0636834	1	0.0616849
Klhdc7b__chr15	0.0636834	0.0636834	1	0.0616849
Klrg1__chr6	0.0636834	0.0636834	1	0.0616849
Krt1__chr15	0.0636834	0.0636834	1	0.0616849
Krt14__chr11	0.0636834	0.0636834	1	0.0616849
Krt15__chr11	0.0636834	0.0636834	1	0.0616849
Krt28__chr11	0.0636834	0.0636834	1	0.0616849
Krt75__chr15	0.0636834	0.0636834	1	0.0616849
Krt82__chr15	0.0636834	0.0636834	1	0.0616849
Krt85__chr15	0.0636834	0.0636834	1	0.0616849
Lama1__chr17	0.0636834	0.0636834	1	0.0616849
Lcn5__chr2	0.0636834	0.0636834	1	0.0616849
Lman1l__chr9	0.0636834	0.0636834	1	0.0616849
LOC100503496__chr11	0.0636834	0.0636834	1	0.0616849
LOC100861615__chr14	0.0636834	0.0636834	1	0.0616849
Lrtm2__chr6	0.0636834	0.0636834	1	0.0616849
Lypd3__chr7	0.0636834	0.0636834	1	0.0616849
Lzts1__chr8	0.0636834	0.0636834	1	0.0616849
Mael__chr1	0.0636834	0.0636834	1	0.0616849
Mageb16__chrX	0.0636834	0.0636834	1	0.0616849
Mal2__chr15	0.0636834	0.0636834	1	0.0616849
Marveld3__chr8	0.0636834	0.0636834	1	0.0616849
Mas1__chr17	0.0636834	0.0636834	1	0.0616849
Mcf2__chrX	0.0636834	0.0636834	1	0.0616849
Mctp2__chr7	0.0636834	0.0636834	1	0.0616849
Mettl21c__chr1	0.0636834	0.0636834	1	0.0616849
Mettl7a3__chr15	0.0636834	0.0636834	1	0.0616849
Mfsd12__chr10	0.0636834	0.0636834	1	0.0616849
Miat__chr5	0.0636834	0.0636834	1	0.0616849
Mir297a-4__chr2	0.0636834	0.0636834	1	0.0616849
Mmp1a__chr9	0.0636834	0.0636834	1	0.0616849
Mmp24__chr2	0.0636834	0.0636834	1	0.0616849
Mmp25__chr17	0.0636834	0.0636834	1	0.0616849
Mrgprx1__chr7	0.0636834	0.0636834	1	0.0616849
Mroh2a__chr1	0.0636834	0.0636834	1	0.0616849
Muc5b__chr7	0.0636834	0.0636834	1	0.0616849
Mybph__chr1	0.0636834	0.0636834	1	0.0616849
Mybphl__chr3	0.0636834	0.0636834	1	0.0616849
Myo16__chr8	0.0636834	0.0636834	1	0.0616849
Myo3a__chr2	0.0636834	0.0636834	1	0.0616849
Nanos2__chr7	0.0636834	0.0636834	1	0.0616849
Neurod4__chr10	0.0636834	0.0636834	1	0.0616849
Nptx2__chr5	0.0636834	0.0636834	1	0.0616849
Npw__chr17	0.0636834	0.0636834	1	0.0616849
Oas1d__chr5	0.0636834	0.0636834	1	0.0616849
Obp1a__chrX	0.0636834	0.0636834	1	0.0616849
Oit1__chr14	0.0636834	0.0636834	1	0.0616849
Olfr1006__chr2	0.0636834	0.0636834	1	0.0616849
Olfr1020__chr2	0.0636834	0.0636834	1	0.0616849
Olfr1032__chr2	0.0636834	0.0636834	1	0.0616849
Olfr1038-ps__chr2	0.0636834	0.0636834	1	0.0616849
Olfr1077-ps1__chr2	0.0636834	0.0636834	1	0.0616849
Olfr1087__chr2	0.0636834	0.0636834	1	0.0616849
Olfr1089__chr2	0.0636834	0.0636834	1	0.0616849
Olfr1131__chr2	0.0636834	0.0636834	1	0.0616849
Olfr1133__chr2	0.0636834	0.0636834	1	0.0616849
Olfr117__chr17	0.0636834	0.0636834	1	0.0616849
Olfr1182__chr2	0.0636834	0.0636834	1	0.0616849
Olfr1184__chr2	0.0636834	0.0636834	1	0.0616849
Olfr121__chr17	0.0636834	0.0636834	1	0.0616849
Olfr1214__chr2	0.0636834	0.0636834	1	0.0616849
Olfr1305__chr2	0.0636834	0.0636834	1	0.0616849
Olfr1353__chr10	0.0636834	0.0636834	1	0.0616849
Olfr1437__chr19	0.0636834	0.0636834	1	0.0616849
Olfr1465__chr19	0.0636834	0.0636834	1	0.0616849
Olfr1467__chr19	0.0636834	0.0636834	1	0.0616849
Olfr1501__chr19	0.0636834	0.0636834	1	0.0616849
Olfr152__chr2	0.0636834	0.0636834	1	0.0616849
Olfr1532-ps1__chr7	0.0636834	0.0636834	1	0.0616849
Olfr16__chr1	0.0636834	0.0636834	1	0.0616849
Olfr160__chr9	0.0636834	0.0636834	1	0.0616849
Olfr172__chr16	0.0636834	0.0636834	1	0.0616849
Olfr186__chr16	0.0636834	0.0636834	1	0.0616849
Olfr19__chr16	0.0636834	0.0636834	1	0.0616849
Olfr197__chr16	0.0636834	0.0636834	1	0.0616849
Olfr218__chr1	0.0636834	0.0636834	1	0.0616849
Olfr267__chr4	0.0636834	0.0636834	1	0.0616849
Olfr291__chr7	0.0636834	0.0636834	1	0.0616849
Olfr304__chr7	0.0636834	0.0636834	1	0.0616849
Olfr305__chr7	0.0636834	0.0636834	1	0.0616849
Olfr312__chr11	0.0636834	0.0636834	1	0.0616849
Olfr314__chr11	0.0636834	0.0636834	1	0.0616849
Olfr329-ps__chr11	0.0636834	0.0636834	1	0.0616849
Olfr398__chr11	0.0636834	0.0636834	1	0.0616849
Olfr421-ps1__chr1	0.0636834	0.0636834	1	0.0616849
Olfr517__chr7	0.0636834	0.0636834	1	0.0616849
Olfr518__chr7	0.0636834	0.0636834	1	0.0616849
Olfr53__chr7	0.0636834	0.0636834	1	0.0616849
Olfr552__chr7	0.0636834	0.0636834	1	0.0616849
Olfr608__chr7	0.0636834	0.0636834	1	0.0616849
Olfr639__chr7	0.0636834	0.0636834	1	0.0616849
Olfr641__chr7	0.0636834	0.0636834	1	0.0616849
Olfr672__chr7	0.0636834	0.0636834	1	0.0616849
Olfr693__chr7	0.0636834	0.0636834	1	0.0616849
Olfr733__chr14	0.0636834	0.0636834	1	0.0616849
Olfr748__chr14	0.0636834	0.0636834	1	0.0616849
Olfr805__chr10	0.0636834	0.0636834	1	0.0616849
Olfr814__chr10	0.0636834	0.0636834	1	0.0616849
Olfr820__chr10	0.0636834	0.0636834	1	0.0616849
Olfr821__chr10	0.0636834	0.0636834	1	0.0616849
Olfr860__chr9	0.0636834	0.0636834	1	0.0616849
Olfr869__chr9	0.0636834	0.0636834	1	0.0616849
Olfr881__chr9	0.0636834	0.0636834	1	0.0616849
Olfr913__chr9	0.0636834	0.0636834	1	0.0616849
Olfr967__chr9	0.0636834	0.0636834	1	0.0616849
Oxtr__chr6	0.0636834	0.0636834	1	0.0616849
Paqr5__chr9	0.0636834	0.0636834	1	0.0616849
Paqr6__chr3	0.0636834	0.0636834	1	0.0616849
Pcdhgb6__chr18	0.0636834	0.0636834	1	0.0616849
Pdha2__chr3	0.0636834	0.0636834	1	0.0616849
Pip__chr6	0.0636834	0.0636834	1	0.0616849
Pla2g1b__chr5	0.0636834	0.0636834	1	0.0616849
Pla2g2c__chr4	0.0636834	0.0636834	1	0.0616849
Plcd4__chr1	0.0636834	0.0636834	1	0.0616849
Pllp__chr8	0.0636834	0.0636834	1	0.0616849
Pnliprp1__chr19	0.0636834	0.0636834	1	0.0616849
Pnma1__chr12	0.0636834	0.0636834	1	0.0616849
Pnmal1__chr7	0.0636834	0.0636834	1	0.0616849
Polh__chr17	0.0636834	0.0636834	1	0.0616849
Pou4f2__chr8	0.0636834	0.0636834	1	0.0616849
Pp2d1__chr17	0.0636834	0.0636834	1	0.0616849
Ppef1__chrX	0.0636834	0.0636834	1	0.0616849
Ppy__chr11	0.0636834	0.0636834	1	0.0616849
Prl2c1__chr13	0.0636834	0.0636834	1	0.0616849
Prl3d1__chr13	0.0636834	0.0636834	1	0.0616849
Prl7a2__chr13	0.0636834	0.0636834	1	0.0616849
Prl8a1__chr13	0.0636834	0.0636834	1	0.0616849
Prps1l1__chr12	0.0636834	0.0636834	1	0.0616849
Prrx2__chr2	0.0636834	0.0636834	1	0.0616849
Prss51__chr14	0.0636834	0.0636834	1	0.0616849
Prss8__chr7	0.0636834	0.0636834	1	0.0616849
Psg21__chr7	0.0636834	0.0636834	1	0.0616849
Rad54b__chr4	0.0636834	0.0636834	1	0.0616849
Reg4__chr3	0.0636834	0.0636834	1	0.0616849
Rhox12__chrX	0.0636834	0.0636834	1	0.0616849
Rhox6__chrX	0.0636834	0.0636834	1	0.0616849
Rhox9__chrX	0.0636834	0.0636834	1	0.0616849
Rnu12__chr15	0.0636834	0.0636834	1	0.0616849
Robo3__chr9	0.0636834	0.0636834	1	0.0616849
Rph3al__chr11	0.0636834	0.0636834	1	0.0616849
Rsph1__chr17	0.0636834	0.0636834	1	0.0616849
Rsph3b__chr17	0.0636834	0.0636834	1	0.0616849
Rsph9__chr17	0.0636834	0.0636834	1	0.0616849
Rubie__chr14	0.0636834	0.0636834	1	0.0616849
Rundc3a__chr11	0.0636834	0.0636834	1	0.0616849
Sbk2__chr7	0.0636834	0.0636834	1	0.0616849
Sectm1b__chr11	0.0636834	0.0636834	1	0.0616849
Sema3e__chr5	0.0636834	0.0636834	1	0.0616849
Serpina10__chr12	0.0636834	0.0636834	1	0.0616849
Serpinb11__chr1	0.0636834	0.0636834	1	0.0616849
Serpinb6c__chr13	0.0636834	0.0636834	1	0.0616849
Shd__chr17	0.0636834	0.0636834	1	0.0616849
Six2__chr17	0.0636834	0.0636834	1	0.0616849
Sla2__chr2	0.0636834	0.0636834	1	0.0616849
Slc16a8__chr15	0.0636834	0.0636834	1	0.0616849
Slc22a19__chr19	0.0636834	0.0636834	1	0.0616849
Slc27a6__chr18	0.0636834	0.0636834	1	0.0616849
Slc5a2__chr7	0.0636834	0.0636834	1	0.0616849
Slc5a9__chr4	0.0636834	0.0636834	1	0.0616849
Slc6a20a__chr9	0.0636834	0.0636834	1	0.0616849
Slc6a3__chr13	0.0636834	0.0636834	1	0.0616849
Slc8a3__chr12	0.0636834	0.0636834	1	0.0616849
Slco1a5__chr6	0.0636834	0.0636834	1	0.0616849
Smcp__chr3	0.0636834	0.0636834	1	0.0616849
Smr3a__chr5	0.0636834	0.0636834	1	0.0616849
Snrpn__chr7	0.0636834	0.0636834	1	0.0616849
Speer1-ps1__chr5	0.0636834	0.0636834	1	0.0616849
Speer3__chr5	0.0636834	0.0636834	1	0.0616849
Spink2__chr5	0.0636834	0.0636834	1	0.0616849
Spink7__chr18	0.0636834	0.0636834	1	0.0616849
Spo11__chr2	0.0636834	0.0636834	1	0.0616849
Sppl2c__chr11	0.0636834	0.0636834	1	0.0616849
Sprr2b__chr3	0.0636834	0.0636834	1	0.0616849
Srcrb4d__chr5	0.0636834	0.0636834	1	0.0616849
Stac2__chr11	0.0636834	0.0636834	1	0.0616849
Stpg2__chr3	0.0636834	0.0636834	1	0.0616849
Stx19__chr16	0.0636834	0.0636834	1	0.0616849
Sv2b__chr7	0.0636834	0.0636834	1	0.0616849
Sval1__chr6	0.0636834	0.0636834	1	0.0616849
Svop__chr5	0.0636834	0.0636834	1	0.0616849
Svs6__chr2	0.0636834	0.0636834	1	0.0616849
Syna__chr5	0.0636834	0.0636834	1	0.0616849
Syt4__chr18	0.0636834	0.0636834	1	0.0616849
Tas2r105__chr6	0.0636834	0.0636834	1	0.0616849
Tdpoz2__chr3	0.0636834	0.0636834	1	0.0616849
Tdrd12__chr7	0.0636834	0.0636834	1	0.0616849
Tff2__chr17	0.0636834	0.0636834	1	0.0616849
Tgm7__chr2	0.0636834	0.0636834	1	0.0616849
Tktl1__chrX	0.0636834	0.0636834	1	0.0616849
Tlr8__chrX	0.0636834	0.0636834	1	0.0616849
Tmem125__chr4	0.0636834	0.0636834	1	0.0616849
Tmem139__chr6	0.0636834	0.0636834	1	0.0616849
Tmem163__chr1	0.0636834	0.0636834	1	0.0616849
Tmem179__chr12	0.0636834	0.0636834	1	0.0616849
Tpo__chr12	0.0636834	0.0636834	1	0.0616849
Tpsb2__chr17	0.0636834	0.0636834	1	0.0616849
Trap1a__chrX	0.0636834	0.0636834	1	0.0616849
Trip13__chr13	0.0636834	0.0636834	1	0.0616849
Ttc16__chr2	0.0636834	0.0636834	1	0.0616849
Ttc23l__chr15	0.0636834	0.0636834	1	0.0616849
Ttll8__chr15	0.0636834	0.0636834	1	0.0616849
Ttr__chr18	0.0636834	0.0636834	1	0.0616849
Tuba3a__chr6	0.0636834	0.0636834	1	0.0616849
Ubash3a__chr17	0.0636834	0.0636834	1	0.0616849
Ubd__chr17	0.0636834	0.0636834	1	0.0616849
Ucma__chr2	0.0636834	0.0636834	1	0.0616849
Upk2__chr9	0.0636834	0.0636834	1	0.0616849
Usp17le__chr7	0.0636834	0.0636834	1	0.0616849
Uts2b__chr16	0.0636834	0.0636834	1	0.0616849
Vip__chr10	0.0636834	0.0636834	1	0.0616849
Vmn1r201__chr13	0.0636834	0.0636834	1	0.0616849
Vmn1r227__chr17	0.0636834	0.0636834	1	0.0616849
Vmn1r228__chr17	0.0636834	0.0636834	1	0.0616849
Vmn1r236__chr17	0.0636834	0.0636834	1	0.0616849
Vmn1r35__chr6	0.0636834	0.0636834	1	0.0616849
Vmn1r46__chr6	0.0636834	0.0636834	1	0.0616849
Vmn1r70__chr7	0.0636834	0.0636834	1	0.0616849
Vmn1r76__chr7	0.0636834	0.0636834	1	0.0616849
Vmn1r77__chr7	0.0636834	0.0636834	1	0.0616849
Vmn1r87__chr7	0.0636834	0.0636834	1	0.0616849
Vmn2r104__chr17	0.0636834	0.0636834	1	0.0616849
Vmn2r109__chr17	0.0636834	0.0636834	1	0.0616849
Vmn2r12__chr5	0.0636834	0.0636834	1	0.0616849
Vmn2r19__chr6	0.0636834	0.0636834	1	0.0616849
Vmn2r24__chr6	0.0636834	0.0636834	1	0.0616849
Vmn2r53__chr7	0.0636834	0.0636834	1	0.0616849
Vmn2r6__chr3	0.0636834	0.0636834	1	0.0616849
Vmn2r60__chr7	0.0636834	0.0636834	1	0.0616849
Vmn2r61__chr7	0.0636834	0.0636834	1	0.0616849
Vmn2r69__chr7	0.0636834	0.0636834	1	0.0616849
Vmn2r71__chr7	0.0636834	0.0636834	1	0.0616849
Wdr72__chr9	0.0636834	0.0636834	1	0.0616849
Wfdc15b__chr2	0.0636834	0.0636834	1	0.0616849
Wwc1__chr11	0.0636834	0.0636834	1	0.0616849
Zar1__chr5	0.0636834	0.0636834	1	0.0616849
Zcchc13__chrX	0.0636834	0.0636834	1	0.0616849
Zdhhc19__chr16	0.0636834	0.0636834	1	0.0616849
Zfp474__chr18	0.0636834	0.0636834	1	0.0616849
Zfp750__chr11	0.0636834	0.0636834	1	0.0616849
Zfp783__chr6	0.0636834	0.0636834	1	0.0616849
Zfp791__chr8	0.0636834	0.0636834	1	0.0616849
Zfy2__chrY	0.0636834	0.0636834	1	0.0616849
Zic3__chrX	0.0636834	0.0636834	1	0.0616849
Zic4__chr9	0.0636834	0.0636834	1	0.0616849
Zkscan2__chr7	0.0636834	0.0636834	1	0.0616849
Zkscan7__chr9	0.0636834	0.0636834	1	0.0616849
Zp2__chr7	0.0636834	0.0636834	1	0.0616849
Zscan4d__chr7	0.0636834	0.0636834	1	0.0616849
Phldb3__chr7	0.0636952	0.0658203	1.03336	0.0616959
C230079O03Rik__chr7	0.0636952	0.064032	1.00529	0.0616959
1700003H04Rik__chr3	0.0636952	0.0636834	0.999815	0.0616959
1700042G15Rik__chr4	0.0636952	0.0636834	0.999815	0.0616959
2010300C02Rik__chr1	0.0636952	0.0636834	0.999815	0.0616959
4930542C21Rik__chr16	0.0636952	0.0636834	0.999815	0.0616959
AA543401__chr9	0.0636952	0.0636834	0.999815	0.0616959
Ak5__chr3	0.0636952	0.0636834	0.999815	0.0616959
Apcs__chr1	0.0636952	0.0636834	0.999815	0.0616959
Cdkn2a__chr4	0.0636952	0.0636834	0.999815	0.0616959
Cer1__chr4	0.0636952	0.0636834	0.999815	0.0616959
Ces1e__chr8	0.0636952	0.0636834	0.999815	0.0616959
Crygs__chr16	0.0636952	0.0636834	0.999815	0.0616959
D630032N06Rik__chr11	0.0636952	0.0636834	0.999815	0.0616959
Dlgap3__chr4	0.0636952	0.0636834	0.999815	0.0616959
E230025N22Rik__chr18	0.0636952	0.0636834	0.999815	0.0616959
Gjb6__chr14	0.0636952	0.0636834	0.999815	0.0616959
Gm10658__chr9	0.0636952	0.0636834	0.999815	0.0616959
Gm12695__chr4	0.0636952	0.0636834	0.999815	0.0616959
Gm15545__chr7	0.0636952	0.0636834	0.999815	0.0616959
Gm20556__chr15	0.0636952	0.0636834	0.999815	0.0616959
Gm5468__chr15	0.0636952	0.0636834	0.999815	0.0616959
Gm7457__chr6	0.0636952	0.0636834	0.999815	0.0616959
Gzmn__chr14	0.0636952	0.0636834	0.999815	0.0616959
Hoxb6__chr11	0.0636952	0.0636834	0.999815	0.0616959
Klrb1__chr6	0.0636952	0.0636834	0.999815	0.0616959
Mir1907__chr15	0.0636952	0.0636834	0.999815	0.0616959
Mir681__chr12	0.0636952	0.0636834	0.999815	0.0616959
Mrgprb5__chr7	0.0636952	0.0636834	0.999815	0.0616959
Msh5__chr17	0.0636952	0.0636834	0.999815	0.0616959
Olfr1095__chr2	0.0636952	0.0636834	0.999815	0.0616959
Olfr1111__chr2	0.0636952	0.0636834	0.999815	0.0616959
Olfr1234__chr2	0.0636952	0.0636834	0.999815	0.0616959
Olfr142__chr2	0.0636952	0.0636834	0.999815	0.0616959
Olfr222__chr11	0.0636952	0.0636834	0.999815	0.0616959
Olfr32__chr2	0.0636952	0.0636834	0.999815	0.0616959
Olfr574__chr7	0.0636952	0.0636834	0.999815	0.0616959
Ovch2__chr7	0.0636952	0.0636834	0.999815	0.0616959
Pcdha8__chr18	0.0636952	0.0636834	0.999815	0.0616959
Prl7d1__chr13	0.0636952	0.0636834	0.999815	0.0616959
Prom2__chr2	0.0636952	0.0636834	0.999815	0.0616959
Slc17a4__chr13	0.0636952	0.0636834	0.999815	0.0616959
Slitrk5__chr14	0.0636952	0.0636834	0.999815	0.0616959
Tbx4__chr11	0.0636952	0.0636834	0.999815	0.0616959
Upk1b__chr16	0.0636952	0.0636834	0.999815	0.0616959
Xpnpep2__chrX	0.0636952	0.0636834	0.999815	0.0616959
Zscan10__chr17	0.0636952	0.0636834	0.999815	0.0616959
Crisp1__chr17	0.0637034	0.064032	1.00516	0.0617037
Zfp940__chr7	0.0637034	0.064032	1.00516	0.0617037
1700084E18Rik__chr2	0.0637034	0.0636834	0.999686	0.0617037
4930596M17Rik__chr9	0.0637034	0.0636834	0.999686	0.0617037
4933406J10Rik__chr7	0.0637034	0.0636834	0.999686	0.0617037
Adam1b__chr5	0.0637034	0.0636834	0.999686	0.0617037
C130026L21Rik__chr5	0.0637034	0.0636834	0.999686	0.0617037
Calb2__chr8	0.0637034	0.0636834	0.999686	0.0617037
Ccdc42__chr11	0.0637034	0.0636834	0.999686	0.0617037
Chia__chr3	0.0637034	0.0636834	0.999686	0.0617037
Cym__chr3	0.0637034	0.0636834	0.999686	0.0617037
Cyp2d11__chr15	0.0637034	0.0636834	0.999686	0.0617037
E2f2__chr4	0.0637034	0.0636834	0.999686	0.0617037
Fam132b__chr1	0.0637034	0.0636834	0.999686	0.0617037
Fam46d__chrX	0.0637034	0.0636834	0.999686	0.0617037
Fbxo41__chr6	0.0637034	0.0636834	0.999686	0.0617037
Gm12359__chr11	0.0637034	0.0636834	0.999686	0.0617037
Gm5083__chr13	0.0637034	0.0636834	0.999686	0.0617037
Gm5346__chr8	0.0637034	0.0636834	0.999686	0.0617037
Grm4__chr17	0.0637034	0.0636834	0.999686	0.0617037
Klk10__chr7	0.0637034	0.0636834	0.999686	0.0617037
Mir27a__chr8	0.0637034	0.0636834	0.999686	0.0617037
Nmur1__chr1	0.0637034	0.0636834	0.999686	0.0617037
Ooep__chr9	0.0637034	0.0636834	0.999686	0.0617037
Opalin__chr19	0.0637034	0.0636834	0.999686	0.0617037
Pabpc5__chrX	0.0637034	0.0636834	0.999686	0.0617037
Prap1__chr7	0.0637034	0.0636834	0.999686	0.0617037
Prl6a1__chr13	0.0637034	0.0636834	0.999686	0.0617037
Pth__chr7	0.0637034	0.0636834	0.999686	0.0617037
Serpind1__chr16	0.0637034	0.0636834	0.999686	0.0617037
Slc25a18__chr6	0.0637034	0.0636834	0.999686	0.0617037
Slc7a10__chr7	0.0637034	0.0636834	0.999686	0.0617037
Tcstv1__chr13	0.0637034	0.0636834	0.999686	0.0617037
Tmem252__chr19	0.0637034	0.0636834	0.999686	0.0617037
Tmprss3__chr17	0.0637034	0.0636834	0.999686	0.0617037
Tox2__chr2	0.0637034	0.0636834	0.999686	0.0617037
Vmn1r4__chr6	0.0637034	0.0636834	0.999686	0.0617037
Hes2__chr4	0.063707	0.0636834	0.999631	0.061707
Skor1__chr9	0.063707	0.0636834	0.999631	0.061707
Sox21__chr14	0.063707	0.0636834	0.999631	0.061707
1700013G23Rik__chr11	0.0637102	0.0636834	0.99958	0.06171
4930483J18Rik__chr15	0.0637102	0.0636834	0.99958	0.06171
Ddi2__chr4	0.0637102	0.0636834	0.99958	0.06171
F730043M19Rik__chr12	0.0637102	0.0636834	0.99958	0.06171
Fstl3__chr10	0.0637102	0.0636834	0.99958	0.06171
Gm21057__chr7	0.0637102	0.0636834	0.99958	0.06171
Nupr1l__chr5	0.0637102	0.0636834	0.99958	0.06171
Bhlhe23__chr2	0.0637152	0.0636834	0.999502	0.0617147
Myh2__chr11	0.0637164	0.0672981	1.05621	0.0617158
0610012H03Rik__chr2	0.0637164	0.0636834	0.999483	0.0617158
1600002D24Rik__chr16	0.0637164	0.0636834	0.999483	0.0617158
1700016L21Rik__chr1	0.0637164	0.0636834	0.999483	0.0617158
1700041M19Rik__chr16	0.0637164	0.0636834	0.999483	0.0617158
1700058G18Rik__chr10	0.0637164	0.0636834	0.999483	0.0617158
1700063D05Rik__chr9	0.0637164	0.0636834	0.999483	0.0617158
1700065I17Rik__chr18	0.0637164	0.0636834	0.999483	0.0617158
1810046K07Rik__chr9	0.0637164	0.0636834	0.999483	0.0617158
4632434I11Rik__chr7	0.0637164	0.0636834	0.999483	0.0617158
4921511I17Rik__chr12	0.0637164	0.0636834	0.999483	0.0617158
4930527F14Rik__chr14	0.0637164	0.0636834	0.999483	0.0617158
4930552N02Rik__chr4	0.0637164	0.0636834	0.999483	0.0617158
4930584F24Rik__chr5	0.0637164	0.0636834	0.999483	0.0617158
4933425H06Rik__chr6	0.0637164	0.0636834	0.999483	0.0617158
4933425L06Rik__chr13	0.0637164	0.0636834	0.999483	0.0617158
4933430I17Rik__chr4	0.0637164	0.0636834	0.999483	0.0617158
A730090N16Rik__chr3	0.0637164	0.0636834	0.999483	0.0617158
A930017M01Rik__chr15	0.0637164	0.0636834	0.999483	0.0617158
Aanat__chr11	0.0637164	0.0636834	0.999483	0.0617158
AI747448__chr3	0.0637164	0.0636834	0.999483	0.0617158
AW495222__chr13	0.0637164	0.0636834	0.999483	0.0617158
Barhl1__chr2	0.0637164	0.0636834	0.999483	0.0617158
Bcl2l10__chr9	0.0637164	0.0636834	0.999483	0.0617158
Bnipl__chr3	0.0637164	0.0636834	0.999483	0.0617158
Bpifa1__chr2	0.0637164	0.0636834	0.999483	0.0617158
C9__chr15	0.0637164	0.0636834	0.999483	0.0617158
Ccdc13__chr9	0.0637164	0.0636834	0.999483	0.0617158
Ccdc144b__chr3	0.0637164	0.0636834	0.999483	0.0617158
Ccr8__chr9	0.0637164	0.0636834	0.999483	0.0617158
Cdx1__chr18	0.0637164	0.0636834	0.999483	0.0617158
Celf3__chr3	0.0637164	0.0636834	0.999483	0.0617158
Ces2d-ps__chr8	0.0637164	0.0636834	0.999483	0.0617158
Chrm3__chr13	0.0637164	0.0636834	0.999483	0.0617158
Chrnb3__chr8	0.0637164	0.0636834	0.999483	0.0617158
Creb3l3__chr10	0.0637164	0.0636834	0.999483	0.0617158
Cyp3a11__chr5	0.0637164	0.0636834	0.999483	0.0617158
Doxl2__chr6	0.0637164	0.0636834	0.999483	0.0617158
Dsg1c__chr18	0.0637164	0.0636834	0.999483	0.0617158
E230019M04Rik__chrX	0.0637164	0.0636834	0.999483	0.0617158
Eddm3b__chr14	0.0637164	0.0636834	0.999483	0.0617158
Fbxw28__chr9	0.0637164	0.0636834	0.999483	0.0617158
Gdf2__chr14	0.0637164	0.0636834	0.999483	0.0617158
Glra1__chr11	0.0637164	0.0636834	0.999483	0.0617158
Gm10373__chr15	0.0637164	0.0636834	0.999483	0.0617158
Gm10532__chr18	0.0637164	0.0636834	0.999483	0.0617158
Gm1110__chr9	0.0637164	0.0636834	0.999483	0.0617158
Gm11595__chr11	0.0637164	0.0636834	0.999483	0.0617158
Gm13288__chr4	0.0637164	0.0636834	0.999483	0.0617158
Gm14393__chr2	0.0637164	0.0636834	0.999483	0.0617158
Gm17495__chr17	0.0637164	0.0636834	0.999483	0.0617158
Gm20408__chr17	0.0637164	0.0636834	0.999483	0.0617158
Gm20754__chr3	0.0637164	0.0636834	0.999483	0.0617158
Gm3279__chr6	0.0637164	0.0636834	0.999483	0.0617158
Gm6614__chr6	0.0637164	0.0636834	0.999483	0.0617158
Gm6878__chr14	0.0637164	0.0636834	0.999483	0.0617158
Gm906__chr13	0.0637164	0.0636834	0.999483	0.0617158
H2-M10.1__chr17	0.0637164	0.0636834	0.999483	0.0617158
Hmx3__chr7	0.0637164	0.0636834	0.999483	0.0617158
Hrnr__chr3	0.0637164	0.0636834	0.999483	0.0617158
Htr5a__chr5	0.0637164	0.0636834	0.999483	0.0617158
Ido2__chr8	0.0637164	0.0636834	0.999483	0.0617158
Iqub__chr6	0.0637164	0.0636834	0.999483	0.0617158
Izumo3__chr4	0.0637164	0.0636834	0.999483	0.0617158
Klb__chr5	0.0637164	0.0636834	0.999483	0.0617158
Klrc3__chr6	0.0637164	0.0636834	0.999483	0.0617158
Krt35__chr11	0.0637164	0.0636834	0.999483	0.0617158
Krt6b__chr15	0.0637164	0.0636834	0.999483	0.0617158
Krtap5-2__chr7	0.0637164	0.0636834	0.999483	0.0617158
Lbx1__chr19	0.0637164	0.0636834	0.999483	0.0617158
March10__chr11	0.0637164	0.0636834	0.999483	0.0617158
Mbd3l2__chr9	0.0637164	0.0636834	0.999483	0.0617158
Mmp10__chr9	0.0637164	0.0636834	0.999483	0.0617158
Mrgprb1__chr7	0.0637164	0.0636834	0.999483	0.0617158
Nctc1__chr7	0.0637164	0.0636834	0.999483	0.0617158
Nek10__chr14	0.0637164	0.0636834	0.999483	0.0617158
Nphs2__chr1	0.0637164	0.0636834	0.999483	0.0617158
Nps__chr7	0.0637164	0.0636834	0.999483	0.0617158
Olfr1099__chr2	0.0637164	0.0636834	0.999483	0.0617158
Olfr11__chr13	0.0637164	0.0636834	0.999483	0.0617158
Olfr1181__chr2	0.0637164	0.0636834	0.999483	0.0617158
Olfr1270__chr2	0.0637164	0.0636834	0.999483	0.0617158
Olfr134__chr17	0.0637164	0.0636834	0.999483	0.0617158
Olfr1446__chr19	0.0637164	0.0636834	0.999483	0.0617158
Olfr346__chr2	0.0637164	0.0636834	0.999483	0.0617158
Olfr381__chr11	0.0637164	0.0636834	0.999483	0.0617158
Olfr46__chr7	0.0637164	0.0636834	0.999483	0.0617158
Olfr461__chr6	0.0637164	0.0636834	0.999483	0.0617158
Olfr491__chr7	0.0637164	0.0636834	0.999483	0.0617158
Olfr657__chr7	0.0637164	0.0636834	0.999483	0.0617158
Olfr695__chr7	0.0637164	0.0636834	0.999483	0.0617158
Olfr788__chr10	0.0637164	0.0636834	0.999483	0.0617158
Olfr868__chr9	0.0637164	0.0636834	0.999483	0.0617158
Olfr911-ps1__chr9	0.0637164	0.0636834	0.999483	0.0617158
Olfr937__chr9	0.0637164	0.0636834	0.999483	0.0617158
Olfr993__chr2	0.0637164	0.0636834	0.999483	0.0617158
Pla2g4d__chr2	0.0637164	0.0636834	0.999483	0.0617158
Ppp3r2__chr4	0.0637164	0.0636834	0.999483	0.0617158
Prl7a1__chr13	0.0637164	0.0636834	0.999483	0.0617158
Prl7b1__chr13	0.0637164	0.0636834	0.999483	0.0617158
Psg19__chr7	0.0637164	0.0636834	0.999483	0.0617158
Rassf6__chr5	0.0637164	0.0636834	0.999483	0.0617158
Reg3b__chr6	0.0637164	0.0636834	0.999483	0.0617158
Rfpl4b__chr10	0.0637164	0.0636834	0.999483	0.0617158
Rhox7__chrX	0.0637164	0.0636834	0.999483	0.0617158
Scgb2b19__chr7	0.0637164	0.0636834	0.999483	0.0617158
Sgcz__chr8	0.0637164	0.0636834	0.999483	0.0617158
Slc23a3__chr1	0.0637164	0.0636834	0.999483	0.0617158
Slc25a54__chr3	0.0637164	0.0636834	0.999483	0.0617158
Slc6a5__chr7	0.0637164	0.0636834	0.999483	0.0617158
Smok3a__chr5	0.0637164	0.0636834	0.999483	0.0617158
Smok4a__chr17	0.0637164	0.0636834	0.999483	0.0617158
Spatc1__chr15	0.0637164	0.0636834	0.999483	0.0617158
Speer4d__chr5	0.0637164	0.0636834	0.999483	0.0617158
Ssxb8__chrX	0.0637164	0.0636834	0.999483	0.0617158
Taar7e__chr10	0.0637164	0.0636834	0.999483	0.0617158
Tex36__chr7	0.0637164	0.0636834	0.999483	0.0617158
Ugt3a2__chr15	0.0637164	0.0636834	0.999483	0.0617158
Upb1__chr10	0.0637164	0.0636834	0.999483	0.0617158
Upk3bl__chr5	0.0637164	0.0636834	0.999483	0.0617158
Vmn1r235__chr17	0.0637164	0.0636834	0.999483	0.0617158
Vmn1r69__chr7	0.0637164	0.0636834	0.999483	0.0617158
Vmn2r26__chr6	0.0637164	0.0636834	0.999483	0.0617158
Vmn2r27__chr6	0.0637164	0.0636834	0.999483	0.0617158
Wnt16__chr6	0.0637164	0.0636834	0.999483	0.0617158
4933421I07Rik__chr7	0.0637187	0.0636834	0.999447	0.0617179
6430584L05Rik__chr6	0.0637187	0.0636834	0.999447	0.0617179
Bdkrb1__chr12	0.0637187	0.0636834	0.999447	0.0617179
Cd19__chr7	0.0637187	0.0636834	0.999447	0.0617179
Cldn10__chr14	0.0637187	0.0636834	0.999447	0.0617179
E030003E18Rik__chr19	0.0637187	0.0636834	0.999447	0.0617179
Hoxd12__chr2	0.0637187	0.0636834	0.999447	0.0617179
Iglon5__chr7	0.0637187	0.0636834	0.999447	0.0617179
Il6__chr5	0.0637187	0.0636834	0.999447	0.0617179
Pcdhgc3__chr18	0.0637187	0.0636834	0.999447	0.0617179
Tex37__chr6	0.0637187	0.0636834	0.999446	0.061718
1700045H11Rik__chr4	0.0637211	0.0636834	0.999409	0.0617202
Fam221a__chr6	0.0637211	0.0636834	0.999409	0.0617202
Gm12888__chr4	0.0637211	0.0636834	0.999409	0.0617202
Gm3716__chr5	0.0637211	0.0636834	0.999409	0.0617202
L3mbtl1__chr2	0.0637211	0.0636834	0.999409	0.0617202
Utf1__chr7	0.0637211	0.0636834	0.999409	0.0617202
Pou1f1__chr16	0.0637218	0.0667841	1.04806	0.0617209
4930430D24Rik__chrX	0.0637218	0.0636834	0.999398	0.0617209
Aadat__chr8	0.0637218	0.0636834	0.999398	0.0617209
Apitd1__chr4	0.0637218	0.0636834	0.999398	0.0617209
Cdx2__chr5	0.0637218	0.0636834	0.999398	0.0617209
Clcn6__chr4	0.0637218	0.0636834	0.999398	0.0617209
Crybb2__chr5	0.0637218	0.0636834	0.999398	0.0617209
E130201H02Rik__chr7	0.0637218	0.0636834	0.999398	0.0617209
Fam50b__chr13	0.0637218	0.0636834	0.999398	0.0617209
Foxf2__chr13	0.0637218	0.0636834	0.999398	0.0617209
Gabra5__chr7	0.0637218	0.0636834	0.999398	0.0617209
Gbx2__chr1	0.0637218	0.0636834	0.999398	0.0617209
Gdf11__chr10	0.0637218	0.0636834	0.999398	0.0617209
Gm15413__chr7	0.0637218	0.0636834	0.999398	0.0617209
Grm8__chr6	0.0637218	0.0636834	0.999398	0.0617209
Hes7__chr11	0.0637218	0.0636834	0.999398	0.0617209
Hist1h3d__chr13	0.0637218	0.0636834	0.999398	0.0617209
Kcnq2__chr2	0.0637218	0.0636834	0.999398	0.0617209
LOC101243624__chr3	0.0637218	0.0636834	0.999398	0.0617209
Lrfn3__chr7	0.0637218	0.0636834	0.999398	0.0617209
Lrrc34__chr3	0.0637218	0.0636834	0.999398	0.0617209
Mcoln3__chr3	0.0637218	0.0636834	0.999398	0.0617209
Mgarp__chr3	0.0637218	0.0636834	0.999398	0.0617209
Mt4__chr8	0.0637218	0.0636834	0.999398	0.0617209
Mzf1__chr7	0.0637218	0.0636834	0.999398	0.0617209
Neurog2__chr3	0.0637218	0.0636834	0.999398	0.0617209
Pcdhb9__chr18	0.0637218	0.0636834	0.999398	0.0617209
Pgbd5__chr8	0.0637218	0.0636834	0.999398	0.0617209
Rnf182__chr13	0.0637218	0.0636834	0.999398	0.0617209
Slc27a2__chr2	0.0637218	0.0636834	0.999398	0.0617209
Slc39a4__chr15	0.0637218	0.0636834	0.999398	0.0617209
Sox1__chr8	0.0637218	0.0636834	0.999398	0.0617209
Trpv1__chr11	0.0637218	0.0636834	0.999398	0.0617209
Cyp2j11__chr4	0.0637234	0.0636834	0.999373	0.0617224
Galnt9__chr5	0.0637272	0.0636834	0.999314	0.0617259
Naip7__chr13	0.0637272	0.0636834	0.999314	0.0617259
Spata5l1__chr2	0.0637272	0.0636834	0.999314	0.0617259
Xlr4b__chrX	0.0637272	0.0636834	0.999314	0.0617259
4930479M11Rik__chr7	0.0637278	0.0636834	0.999304	0.0617265
Fam222a__chr5	0.0637278	0.0636834	0.999304	0.0617265
Gpr30__chr5	0.0637278	0.0636834	0.999304	0.0617265
Gstm3__chr3	0.0637278	0.0636834	0.999304	0.0617265
Mos__chr4	0.0637278	0.0636834	0.999304	0.0617265
Nxnl2__chr13	0.0637278	0.0636834	0.999304	0.0617265
Prph__chr15	0.0637278	0.0636834	0.999304	0.0617265
Sntb1__chr15	0.0637278	0.0636834	0.999304	0.0617265
Mup4__chr4	0.0637282	0.0636834	0.999298	0.0617269
Fcrla__chr1	0.0637348	0.0732246	1.1489	0.0617331
Plg__chr17	0.0637348	0.0658203	1.03272	0.0617331
1700006E09Rik__chr11	0.0637348	0.0636834	0.999194	0.0617331
1700022E09Rik__chr16	0.0637348	0.0636834	0.999194	0.0617331
1700025M24Rik__chr5	0.0637348	0.0636834	0.999194	0.0617331
1700034P13Rik__chr1	0.0637348	0.0636834	0.999194	0.0617331
2310005E17Rik__chr13	0.0637348	0.0636834	0.999194	0.0617331
2610528A11Rik__chr14	0.0637348	0.0636834	0.999194	0.0617331
4921525B02Rik__chr14	0.0637348	0.0636834	0.999194	0.0617331
4930425K10Rik__chr5	0.0637348	0.0636834	0.999194	0.0617331
4930547E08Rik__chr2	0.0637348	0.0636834	0.999194	0.0617331
4930548G14Rik__chr15	0.0637348	0.0636834	0.999194	0.0617331
9430014N10Rik__chr15	0.0637348	0.0636834	0.999194	0.0617331
Adam6b__chr12	0.0637348	0.0636834	0.999194	0.0617331
Antxrl__chr14	0.0637348	0.0636834	0.999194	0.0617331
Bcl2l15__chr3	0.0637348	0.0636834	0.999194	0.0617331
Btla__chr16	0.0637348	0.0636834	0.999194	0.0617331
Casp14__chr10	0.0637348	0.0636834	0.999194	0.0617331
Ccdc54__chr16	0.0637348	0.0636834	0.999194	0.0617331
Cplx1__chr5	0.0637348	0.0636834	0.999194	0.0617331
Dmrt1__chr19	0.0637348	0.0636834	0.999194	0.0617331
Dnajb7__chr15	0.0637348	0.0636834	0.999194	0.0617331
Foxi1__chr11	0.0637348	0.0636834	0.999194	0.0617331
Gabrq__chrX	0.0637348	0.0636834	0.999194	0.0617331
Gcg__chr2	0.0637348	0.0636834	0.999194	0.0617331
Gm17689__chr9	0.0637348	0.0636834	0.999194	0.0617331
Gm2061__chr1	0.0637348	0.0636834	0.999194	0.0617331
Gm9__chrX	0.0637348	0.0636834	0.999194	0.0617331
Gpr12__chr5	0.0637348	0.0636834	0.999194	0.0617331
Kcnu1__chr8	0.0637348	0.0636834	0.999194	0.0617331
Klra22__chr6	0.0637348	0.0636834	0.999194	0.0617331
Lipf__chr19	0.0637348	0.0636834	0.999194	0.0617331
Marco__chr1	0.0637348	0.0636834	0.999194	0.0617331
Matn3__chr12	0.0637348	0.0636834	0.999194	0.0617331
Mtnr1a__chr8	0.0637348	0.0636834	0.999194	0.0617331
Myh4__chr11	0.0637348	0.0636834	0.999194	0.0617331
Nsun3__chr16	0.0637348	0.0636834	0.999194	0.0617331
Olfr1101__chr2	0.0637348	0.0636834	0.999194	0.0617331
Olfr1229__chr2	0.0637348	0.0636834	0.999194	0.0617331
Olfr722__chr14	0.0637348	0.0636834	0.999194	0.0617331
Olfr798__chr10	0.0637348	0.0636834	0.999194	0.0617331
Olfr96__chr17	0.0637348	0.0636834	0.999194	0.0617331
Oprk1__chr1	0.0637348	0.0636834	0.999194	0.0617331
Pcdhb10__chr18	0.0637348	0.0636834	0.999194	0.0617331
Pou2af1__chr9	0.0637348	0.0636834	0.999194	0.0617331
Pramel7__chr2	0.0637348	0.0636834	0.999194	0.0617331
Ropn1__chr16	0.0637348	0.0636834	0.999194	0.0617331
Rprl1__chr6	0.0637348	0.0636834	0.999194	0.0617331
Serpine3__chr14	0.0637348	0.0636834	0.999194	0.0617331
Sftpc__chr14	0.0637348	0.0636834	0.999194	0.0617331
Skor2__chr18	0.0637348	0.0636834	0.999194	0.0617331
Spata22__chr11	0.0637348	0.0636834	0.999194	0.0617331
Tas2r107__chr6	0.0637348	0.0636834	0.999194	0.0617331
Tmem150b__chr7	0.0637348	0.0636834	0.999194	0.0617331
Tnfsf11__chr14	0.0637348	0.0636834	0.999194	0.0617331
Ugt2b34__chr5	0.0637348	0.0636834	0.999194	0.0617331
Vmn2r121__chrX	0.0637348	0.0636834	0.999194	0.0617331
Plekhs1__chr19	0.0637364	0.0636834	0.999169	0.0617346
1700085B03Rik__chr5	0.0637367	0.0658203	1.03269	0.0617349
Smco3__chr6	0.0637367	0.0651931	1.02285	0.0617349
1700007B14Rik__chr8	0.0637367	0.0636834	0.999164	0.0617349
1700008I05Rik__chrX	0.0637367	0.0636834	0.999164	0.0617349
1700071M16Rik__chr17	0.0637367	0.0636834	0.999164	0.0617349
1700080N15Rik__chr2	0.0637367	0.0636834	0.999164	0.0617349
4921511H03Rik__chr5	0.0637367	0.0636834	0.999164	0.0617349
4930444M15Rik__chr14	0.0637367	0.0636834	0.999164	0.0617349
5830403M04Rik__chr5	0.0637367	0.0636834	0.999164	0.0617349
Actrt3__chr3	0.0637367	0.0636834	0.999164	0.0617349
Agbl1__chr7	0.0637367	0.0636834	0.999164	0.0617349
Ascl4__chr10	0.0637367	0.0636834	0.999164	0.0617349
Ccdc147__chr19	0.0637367	0.0636834	0.999164	0.0617349
Cdh19__chr1	0.0637367	0.0636834	0.999164	0.0617349
Cdh9__chr15	0.0637367	0.0636834	0.999164	0.0617349
Csn1s2b__chr5	0.0637367	0.0636834	0.999164	0.0617349
Cyp3a16__chr5	0.0637367	0.0636834	0.999164	0.0617349
Dusp21__chrX	0.0637367	0.0636834	0.999164	0.0617349
Fam115e__chr6	0.0637367	0.0636834	0.999164	0.0617349
Fezf2__chr14	0.0637367	0.0636834	0.999164	0.0617349
Fhl5__chr4	0.0637367	0.0636834	0.999164	0.0617349
Glipr1l1__chr10	0.0637367	0.0636834	0.999164	0.0617349
Gm13580__chr2	0.0637367	0.0636834	0.999164	0.0617349
Gnrhr__chr5	0.0637367	0.0636834	0.999164	0.0617349
Klf1__chr8	0.0637367	0.0636834	0.999164	0.0617349
Mroh9__chr1	0.0637367	0.0636834	0.999164	0.0617349
Olfr1036__chr2	0.0637367	0.0636834	0.999164	0.0617349
Olfr1290__chr2	0.0637367	0.0636834	0.999164	0.0617349
Olfr688__chr7	0.0637367	0.0636834	0.999164	0.0617349
Olfr918__chr9	0.0637367	0.0636834	0.999164	0.0617349
Olfr943__chr9	0.0637367	0.0636834	0.999164	0.0617349
Pnlip__chr19	0.0637367	0.0636834	0.999164	0.0617349
Ptf1a__chr2	0.0637367	0.0636834	0.999164	0.0617349
Sval2__chr6	0.0637367	0.0636834	0.999164	0.0617349
Tat__chr8	0.0637367	0.0636834	0.999164	0.0617349
Tmem215__chr4	0.0637367	0.0636834	0.999164	0.0617349
Ttc29__chr8	0.0637367	0.0636834	0.999164	0.0617349
Vmn1r71__chr7	0.0637367	0.0636834	0.999164	0.0617349
Vmn2r-ps11__chr3	0.0637367	0.0636834	0.999164	0.0617349
D830013O20Rik__chr12	0.0637402	0.0636834	0.999109	0.0617382
Lrrc69__chr4	0.0637402	0.0636834	0.999109	0.0617382
Tnip3__chr6	0.0637402	0.0636834	0.999109	0.0617382
4930549G23Rik__chr18	0.0637444	0.0636834	0.999044	0.0617421
Fam129c__chr8	0.0637444	0.0636834	0.999044	0.0617421
Frmd7__chrX	0.0637444	0.0636834	0.999044	0.0617421
Gm10125__chr18	0.0637444	0.0636834	0.999044	0.0617421
Hapln4__chr8	0.0637444	0.0636834	0.999044	0.0617421
Hhipl2__chr1	0.0637444	0.0636834	0.999044	0.0617421
Inhbe__chr10	0.0637444	0.0636834	0.999044	0.0617421
Mfsd7a__chr5	0.0637444	0.0636834	0.999044	0.0617421
Tnfsf18__chr1	0.0637444	0.0636834	0.999044	0.0617421
1700015F17Rik__chr5	0.0637449	0.0636834	0.999036	0.0617425
Ercc6l__chrX	0.0637449	0.0636834	0.999036	0.0617425
Gm10509__chr17	0.0637449	0.0636834	0.999036	0.0617425
Hoxc11__chr15	0.0637449	0.0636834	0.999036	0.0617425
Abca14__chr7	0.0637453	0.0636834	0.999029	0.061743
Slc39a12__chr2	0.0637453	0.0636834	0.999029	0.061743
E130215H24Rik__chr2	0.0637457	0.0636834	0.999023	0.0617433
Prok2__chr6	0.0637457	0.0636834	0.999023	0.0617433
Tmem220__chr11	0.0637471	0.0636834	0.999001	0.0617447
A3galt2__chr4	0.0637485	0.0636834	0.99898	0.0617459
Olfr582__chr7	0.0637485	0.0636834	0.99898	0.0617459
C230037L18Rik__chr15	0.0637488	0.0646132	1.01356	0.0617462
4933425B07Rik__chr14	0.0637493	0.0636834	0.998966	0.0617467
Chi3l4__chr3	0.0637493	0.0636834	0.998966	0.0617467
Olfr812__chr10	0.0637493	0.0636834	0.998966	0.0617467
Olfr992__chr2	0.0637493	0.0636834	0.998966	0.0617467
Prol1__chr5	0.0637493	0.0636834	0.998966	0.0617467
Smok2a__chr17	0.0637493	0.0636834	0.998966	0.0617467
Vmn2r100__chr17	0.0637493	0.0636834	0.998966	0.0617467
Ubxn11__chr4	0.0637507	0.0636834	0.998945	0.061748
1700012B07Rik__chr11	0.0637533	0.0636834	0.998904	0.0617505
4931429P17Rik__chr13	0.0637533	0.0636834	0.998904	0.0617505
Agxt2__chr15	0.0637533	0.0636834	0.998904	0.0617505
Ccdc103__chr11	0.0637533	0.0636834	0.998904	0.0617505
Cpn1__chr19	0.0637533	0.0636834	0.998904	0.0617505
Cyp2c50__chr19	0.0637533	0.0636834	0.998904	0.0617505
Fhad1__chr4	0.0637533	0.0636834	0.998904	0.0617505
Gm16861__chr16	0.0637533	0.0636834	0.998904	0.0617505
Gm21276__chr7	0.0637533	0.0636834	0.998904	0.0617505
Gm2516__chr8	0.0637533	0.0636834	0.998904	0.0617505
Gm7104__chr12	0.0637533	0.0636834	0.998904	0.0617505
Igsf5__chr16	0.0637533	0.0636834	0.998904	0.0617505
Itgad__chr7	0.0637533	0.0636834	0.998904	0.0617505
Klra5__chr6	0.0637533	0.0636834	0.998904	0.0617505
LOC100038947__chr3	0.0637533	0.0636834	0.998904	0.0617505
Mc4r__chr18	0.0637533	0.0636834	0.998904	0.0617505
Msx1as__chr5	0.0637533	0.0636834	0.998904	0.0617505
Olfr1132__chr2	0.0637533	0.0636834	0.998904	0.0617505
Olfr1316__chr2	0.0637533	0.0636834	0.998904	0.0617505
Olig3__chr10	0.0637533	0.0636834	0.998904	0.0617505
Tekt3__chr11	0.0637533	0.0636834	0.998904	0.0617505
Tram1l1__chr3	0.0637533	0.0636834	0.998904	0.0617505
Vmn1r172__chr7	0.0637533	0.0636834	0.998904	0.0617505
Zfp184__chr13	0.0637533	0.0636834	0.998904	0.0617505
1700020D05Rik__chr19	0.0637547	0.0636834	0.998882	0.0617518
1700057G04Rik__chr9	0.0637547	0.0636834	0.998882	0.0617518
1700108J01Rik__chr14	0.0637547	0.0636834	0.998882	0.0617518
3010033K07Rik__chr8	0.0637547	0.0636834	0.998882	0.0617518
4930412B13Rik__chr2	0.0637547	0.0636834	0.998882	0.0617518
4933428C19Rik__chr4	0.0637547	0.0636834	0.998882	0.0617518
9230102K24Rik__chr10	0.0637547	0.0636834	0.998882	0.0617518
A730085A09Rik__chr4	0.0637547	0.0636834	0.998882	0.0617518
Bmp3__chr5	0.0637547	0.0636834	0.998882	0.0617518
Ccdc64b__chr17	0.0637547	0.0636834	0.998882	0.0617518
Ccdc79__chr8	0.0637547	0.0636834	0.998882	0.0617518
Ceacam3__chr7	0.0637547	0.0636834	0.998882	0.0617518
Cyb5d1__chr11	0.0637547	0.0636834	0.998882	0.0617518
Eya4__chr10	0.0637547	0.0636834	0.998882	0.0617518
Fam19a2__chr10	0.0637547	0.0636834	0.998882	0.0617518
Fbxw19__chr9	0.0637547	0.0636834	0.998882	0.0617518
Gcnt7__chr2	0.0637547	0.0636834	0.998882	0.0617518
Gfap__chr11	0.0637547	0.0636834	0.998882	0.0617518
Gm13752__chr2	0.0637547	0.0636834	0.998882	0.0617518
Gm15070__chrX	0.0637547	0.0636834	0.998882	0.0617518
Gm19583__chr5	0.0637547	0.0636834	0.998882	0.0617518
Gm5134__chr10	0.0637547	0.0636834	0.998882	0.0617518
Hoxc5__chr15	0.0637547	0.0636834	0.998882	0.0617518
Kif9__chr9	0.0637547	0.0636834	0.998882	0.0617518
Mep1b__chr18	0.0637547	0.0636834	0.998882	0.0617518
Mrgprb2__chr7	0.0637547	0.0636834	0.998882	0.0617518
Olfr1109__chr2	0.0637547	0.0636834	0.998882	0.0617518
Olfr1274-ps__chr2	0.0637547	0.0636834	0.998882	0.0617518
Olfr1299__chr2	0.0637547	0.0636834	0.998882	0.0617518
Olfr266__chr3	0.0637547	0.0636834	0.998882	0.0617518
Olfr390__chr11	0.0637547	0.0636834	0.998882	0.0617518
Olfr539__chr7	0.0637547	0.0636834	0.998882	0.0617518
Olfr912__chr9	0.0637547	0.0636834	0.998882	0.0617518
Pde6c__chr19	0.0637547	0.0636834	0.998882	0.0617518
Rnf151__chr17	0.0637547	0.0636834	0.998882	0.0617518
Samt2__chrX	0.0637547	0.0636834	0.998882	0.0617518
Sdr16c6__chr4	0.0637547	0.0636834	0.998882	0.0617518
Slco6d1__chr1	0.0637547	0.0636834	0.998882	0.0617518
Speer2__chr16	0.0637547	0.0636834	0.998882	0.0617518
Tmem132c__chr5	0.0637547	0.0636834	0.998882	0.0617518
Ugt2b5__chr5	0.0637547	0.0636834	0.998882	0.0617518
Vmn2r74__chr7	0.0637547	0.0636834	0.998882	0.0617518
Vmn2r75__chr7	0.0637547	0.0636834	0.998882	0.0617518
Wdr93__chr7	0.0637547	0.0636834	0.998882	0.0617518
Zfp541__chr7	0.0637547	0.0636834	0.998882	0.0617518
1700017N19Rik__chr10	0.0637563	0.0636834	0.998857	0.0617533
2010001E11Rik__chr10	0.0637563	0.0636834	0.998857	0.0617533
4930455H04Rik__chr3	0.0637563	0.0636834	0.998857	0.0617533
4930527G23Rik__chr18	0.0637563	0.0636834	0.998857	0.0617533
4933440J02Rik__chr10	0.0637563	0.0636834	0.998857	0.0617533
Ak7__chr12	0.0637563	0.0636834	0.998857	0.0617533
Arid3c__chr4	0.0637563	0.0636834	0.998857	0.0617533
Capn9__chr8	0.0637563	0.0636834	0.998857	0.0617533
Cyp26c1__chr19	0.0637563	0.0636834	0.998857	0.0617533
Cyp3a25__chr5	0.0637563	0.0636834	0.998857	0.0617533
Dapl1__chr2	0.0637563	0.0636834	0.998857	0.0617533
Frmpd4__chrX	0.0637563	0.0636834	0.998857	0.0617533
Fshr__chr17	0.0637563	0.0636834	0.998857	0.0617533
Fxyd4__chr6	0.0637563	0.0636834	0.998857	0.0617533
Gm10512__chr17	0.0637563	0.0636834	0.998857	0.0617533
Gm1647__chr3	0.0637563	0.0636834	0.998857	0.0617533
Moxd1__chr10	0.0637563	0.0636834	0.998857	0.0617533
Myo1h__chr5	0.0637563	0.0636834	0.998857	0.0617533
Plac8l1__chr18	0.0637563	0.0636834	0.998857	0.0617533
Prpmp5__chr6	0.0637563	0.0636834	0.998857	0.0617533
Sh2d7__chr9	0.0637563	0.0636834	0.998857	0.0617533
Slc6a20b__chr9	0.0637563	0.0636834	0.998857	0.0617533
Snora20__chr17	0.0637563	0.0636834	0.998857	0.0617533
Zfp572__chr15	0.0637563	0.0636834	0.998857	0.0617533
4930442J19Rik__chr2	0.0637579	0.0636834	0.998832	0.0617547
9330179D12Rik__chr6	0.0637579	0.0636834	0.998832	0.0617547
Ap4m1__chr5	0.0637579	0.0636834	0.998832	0.0617547
Rps27__chr3	0.063758	0.0636834	0.99883	0.0617549
Spink14__chr18	0.063758	0.0636834	0.99883	0.0617549
4933407L21Rik__chr1	0.0637581	0.0636834	0.998828	0.061755
Aim1l__chr4	0.0637581	0.0636834	0.998828	0.061755
Ctsw__chr19	0.0637581	0.0636834	0.998828	0.061755
Gm20324__chr15	0.0637581	0.0636834	0.998828	0.061755
Gm4832__chr17	0.0637581	0.0636834	0.998828	0.061755
Lgals7__chr7	0.0637581	0.0636834	0.998828	0.061755
Mir669k__chr2	0.0637581	0.0636834	0.998828	0.061755
Slain1__chr14	0.0637581	0.0636834	0.998828	0.061755
Snord32a__chr7	0.0637581	0.0636834	0.998828	0.061755
Tbx21__chr11	0.0637581	0.0636834	0.998828	0.061755
Tespa1__chr10	0.0637581	0.0636834	0.998828	0.061755
Xlr5b__chrX	0.0637581	0.0636834	0.998828	0.061755
Fam71e1__chr7	0.0637588	0.0641358	1.00591	0.0617556
Caly__chr7	0.0637596	0.0636834	0.998806	0.0617563
Zfp133-ps__chr2	0.0637596	0.0636834	0.998806	0.0617563
9330182L06Rik__chr5	0.0637598	0.0640436	1.00445	0.0617565
1700007G11Rik__chr5	0.0637598	0.0636834	0.998802	0.0617565
1700018B24Rik__chr3	0.0637598	0.0636834	0.998802	0.0617565
4833423E24Rik__chr2	0.0637598	0.0636834	0.998802	0.0617565
Cfhr2__chr1	0.0637598	0.0636834	0.998802	0.0617565
D930015M05Rik__chr2	0.0637598	0.0636834	0.998802	0.0617565
Gm10440__chr5	0.0637598	0.0636834	0.998802	0.0617565
Kcnj1__chr9	0.0637598	0.0636834	0.998802	0.0617565
Mobp__chr9	0.0637598	0.0636834	0.998802	0.0617565
Mogat1__chr1	0.0637598	0.0636834	0.998802	0.0617565
Nek11__chr9	0.0637598	0.0636834	0.998802	0.0617565
Olfr905__chr9	0.0637598	0.0636834	0.998802	0.0617565
Prop1__chr11	0.0637598	0.0636834	0.998802	0.0617565
Prrxl1__chr14	0.0637598	0.0636834	0.998802	0.0617565
Sval3__chr6	0.0637598	0.0636834	0.998802	0.0617565
Syt6__chr3	0.0637598	0.0636834	0.998802	0.0617565
Vmn1r183__chr7	0.0637598	0.0636834	0.998802	0.0617565
Ubl7__chr9	0.0637601	0.0641483	1.00609	0.0617569
Pou3f3__chr1	0.0637601	0.0636834	0.998797	0.0617569
Rnf208__chr2	0.0637601	0.0636834	0.998797	0.0617569
Tub__chr7	0.0637601	0.0636834	0.998797	0.0617569
Cd200r3__chr16	0.0637602	0.0636834	0.998795	0.061757
Fga__chr3	0.0637602	0.0636834	0.998795	0.061757
Zcchc4__chr5	0.0637616	0.0636834	0.998775	0.0617582
C1ql1__chr11	0.063762	0.0636834	0.998769	0.0617586
Irs3__chr5	0.063762	0.0636834	0.998769	0.0617586
Nphp4__chr4	0.063762	0.0636834	0.998769	0.0617586
Mark4__chr7	0.0637635	0.0636834	0.998744	0.06176
A230056P14Rik__chr7	0.0637636	0.064032	1.00421	0.0617601
1700024P16Rik__chr4	0.0637636	0.0636834	0.998743	0.0617601
1700027I24Rik__chr9	0.0637636	0.0636834	0.998743	0.0617601
2610206C17Rik__chr7	0.0637636	0.0636834	0.998743	0.0617601
4930529K09Rik__chr14	0.0637636	0.0636834	0.998743	0.0617601
4933431G14Rik__chr6	0.0637636	0.0636834	0.998743	0.0617601
9230115E21Rik__chr9	0.0637636	0.0636834	0.998743	0.0617601
AA387883__chr19	0.0637636	0.0636834	0.998743	0.0617601
Abcg5__chr17	0.0637636	0.0636834	0.998743	0.0617601
Ccl17__chr8	0.0637636	0.0636834	0.998743	0.0617601
Cd1d2__chr3	0.0637636	0.0636834	0.998743	0.0617601
Ceacam-ps1__chr7	0.0637636	0.0636834	0.998743	0.0617601
Cpvl__chr6	0.0637636	0.0636834	0.998743	0.0617601
Cyp2j8__chr4	0.0637636	0.0636834	0.998743	0.0617601
Gm12360__chr2	0.0637636	0.0636834	0.998743	0.0617601
Gm16551__chr9	0.0637636	0.0636834	0.998743	0.0617601
Gm20751__chr13	0.0637636	0.0636834	0.998743	0.0617601
Gm8300__chr12	0.0637636	0.0636834	0.998743	0.0617601
Il31ra__chr13	0.0637636	0.0636834	0.998743	0.0617601
Kcnj9__chr1	0.0637636	0.0636834	0.998743	0.0617601
Kctd19__chr8	0.0637636	0.0636834	0.998743	0.0617601
Krt25__chr11	0.0637636	0.0636834	0.998743	0.0617601
Lce1g__chr3	0.0637636	0.0636834	0.998743	0.0617601
Lrrc43__chr5	0.0637636	0.0636834	0.998743	0.0617601
Mat1a__chr14	0.0637636	0.0636834	0.998743	0.0617601
Mir873__chr4	0.0637636	0.0636834	0.998743	0.0617601
Olfr1130__chr2	0.0637636	0.0636834	0.998743	0.0617601
Olfr1512__chr14	0.0637636	0.0636834	0.998743	0.0617601
Olfr190__chr16	0.0637636	0.0636834	0.998743	0.0617601
Olfr206__chr16	0.0637636	0.0636834	0.998743	0.0617601
Olfr464__chr11	0.0637636	0.0636834	0.998743	0.0617601
Olfr493__chr7	0.0637636	0.0636834	0.998743	0.0617601
Olfr75-ps1__chr11	0.0637636	0.0636834	0.998743	0.0617601
Pramef12__chr4	0.0637636	0.0636834	0.998743	0.0617601
Slitrk1__chr14	0.0637636	0.0636834	0.998743	0.0617601
Sowahd__chrX	0.0637636	0.0636834	0.998743	0.0617601
Syce1l__chr8	0.0637636	0.0636834	0.998743	0.0617601
Vmn1r1__chr1	0.0637636	0.0636834	0.998743	0.0617601
Wnt3a__chr11	0.0637636	0.0636834	0.998743	0.0617601
Xkr5__chr8	0.0637636	0.0636834	0.998743	0.0617601
Dppa3__chr6	0.063764	0.066112	1.03682	0.0617605
1700024F13Rik__chr13	0.063764	0.0636834	0.998737	0.0617605
1700029P11Rik__chr15	0.063764	0.0636834	0.998737	0.0617605
1700030M09Rik__chr8	0.063764	0.0636834	0.998737	0.0617605
1700108F19Rik__chr14	0.063764	0.0636834	0.998737	0.0617605
4930505G20Rik__chr14	0.063764	0.0636834	0.998737	0.0617605
4930524N10Rik__chrX	0.063764	0.0636834	0.998737	0.0617605
5430427M07Rik__chr12	0.063764	0.0636834	0.998737	0.0617605
Aym1__chr5	0.063764	0.0636834	0.998737	0.0617605
B3gat1__chr9	0.063764	0.0636834	0.998737	0.0617605
Bcl2l14__chr6	0.063764	0.0636834	0.998737	0.0617605
Cartpt__chr13	0.063764	0.0636834	0.998737	0.0617605
Col9a1__chr1	0.063764	0.0636834	0.998737	0.0617605
Cyp2a22__chr7	0.063764	0.0636834	0.998737	0.0617605
Disc1__chr8	0.063764	0.0636834	0.998737	0.0617605
Dmrt2__chr19	0.063764	0.0636834	0.998737	0.0617605
Dnajc6__chr4	0.063764	0.0636834	0.998737	0.0617605
Dyrk3__chr1	0.063764	0.0636834	0.998737	0.0617605
E030002O03Rik__chr7	0.063764	0.0636834	0.998737	0.0617605
Eps8l3__chr3	0.063764	0.0636834	0.998737	0.0617605
Fam26d__chr10	0.063764	0.0636834	0.998737	0.0617605
Gabra4__chr5	0.063764	0.0636834	0.998737	0.0617605
Gm19466__chr18	0.063764	0.0636834	0.998737	0.0617605
Gm5089__chr14	0.063764	0.0636834	0.998737	0.0617605
Got1l1__chr8	0.063764	0.0636834	0.998737	0.0617605
Krt9__chr11	0.063764	0.0636834	0.998737	0.0617605
Ms4a3__chr19	0.063764	0.0636834	0.998737	0.0617605
Msmb__chr14	0.063764	0.0636834	0.998737	0.0617605
Nobox__chr6	0.063764	0.0636834	0.998737	0.0617605
Nup62-il4i1__chr7	0.063764	0.0636834	0.998737	0.0617605
Olfr1135__chr2	0.063764	0.0636834	0.998737	0.0617605
Olfr1408__chr1	0.063764	0.0636834	0.998737	0.0617605
Olfr1537__chr9	0.063764	0.0636834	0.998737	0.0617605
Olfr564__chr7	0.063764	0.0636834	0.998737	0.0617605
Olfr771__chr10	0.063764	0.0636834	0.998737	0.0617605
Olfr924__chr9	0.063764	0.0636834	0.998737	0.0617605
Ovol2__chr2	0.063764	0.0636834	0.998737	0.0617605
Pax5__chr4	0.063764	0.0636834	0.998737	0.0617605
Pcdha10__chr18	0.063764	0.0636834	0.998737	0.0617605
Pcdha5__chr18	0.063764	0.0636834	0.998737	0.0617605
Pipox__chr11	0.063764	0.0636834	0.998737	0.0617605
Ppapdc1a__chr7	0.063764	0.0636834	0.998737	0.0617605
Prl8a8__chr13	0.063764	0.0636834	0.998737	0.0617605
Scn9a__chr2	0.063764	0.0636834	0.998737	0.0617605
Snap25__chr2	0.063764	0.0636834	0.998737	0.0617605
Sohlh2__chr3	0.063764	0.0636834	0.998737	0.0617605
Sstr1__chr12	0.063764	0.0636834	0.998737	0.0617605
Sva__chr6	0.063764	0.0636834	0.998737	0.0617605
Tmem174__chr13	0.063764	0.0636834	0.998737	0.0617605
Tnfsf4__chr1	0.063764	0.0636834	0.998737	0.0617605
Tssk3__chr4	0.063764	0.0636834	0.998737	0.0617605
Tulp2__chr7	0.063764	0.0636834	0.998737	0.0617605
Vmn1r34__chr6	0.063764	0.0636834	0.998737	0.0617605
Fdx1l__chr9	0.063765	0.0636834	0.998721	0.0617614
Cdh6__chr15	0.0637661	0.0636834	0.998703	0.0617625
Foxd2__chr4	0.0637665	0.0636834	0.998697	0.0617628
Rnf222__chr11	0.0637665	0.0636834	0.998697	0.0617628
5031414D18Rik__chr14	0.063767	0.0636834	0.998689	0.0617633
Cyp2w1__chr5	0.063767	0.0636834	0.998689	0.0617633
D030018L15Rik__chr15	0.063767	0.0636834	0.998689	0.0617633
Guca2a__chr4	0.063767	0.0636834	0.998689	0.0617633
Siglecg__chr7	0.063767	0.0636834	0.998689	0.0617633
1700034I23Rik__chr3	0.0637677	0.0659358	1.034	0.061764
1110015O18Rik__chr3	0.0637677	0.0636834	0.998678	0.061764
Defb48__chr14	0.0637677	0.0636834	0.998678	0.061764
Olfr1404__chr1	0.0637677	0.0636834	0.998678	0.061764
Bfsp1__chr2	0.0637681	0.0636834	0.998673	0.0617643
Pax9__chr12	0.0637681	0.0636834	0.998673	0.0617643
0610039K10Rik__chr2	0.0637681	0.0636834	0.998672	0.0617644
1700030J22Rik__chr8	0.0637681	0.0636834	0.998672	0.0617644
1700066B17Rik__chr1	0.0637681	0.0636834	0.998672	0.0617644
1700112J05Rik__chr5	0.0637681	0.0636834	0.998672	0.0617644
4930408F14Rik__chrX	0.0637681	0.0636834	0.998672	0.0617644
4931431C16Rik__chr5	0.0637681	0.0636834	0.998672	0.0617644
4933416C03Rik__chr10	0.0637681	0.0636834	0.998672	0.0617644
6720468P15Rik__chr19	0.0637681	0.0636834	0.998672	0.0617644
A930003O13Rik__chr5	0.0637681	0.0636834	0.998672	0.0617644
Alx3__chr3	0.0637681	0.0636834	0.998672	0.0617644
Aspg__chr12	0.0637681	0.0636834	0.998672	0.0617644
AU040972__chr11	0.0637681	0.0636834	0.998672	0.0617644
Bbox1__chr2	0.0637681	0.0636834	0.998672	0.0617644
Dlx1__chr2	0.0637681	0.0636834	0.998672	0.0617644
Etv2__chr7	0.0637681	0.0636834	0.998672	0.0617644
Gm4884__chr7	0.0637681	0.0636834	0.998672	0.0617644
Gm6116__chr5	0.0637681	0.0636834	0.998672	0.0617644
Htr1a__chr13	0.0637681	0.0636834	0.998672	0.0617644
Il13ra2__chrX	0.0637681	0.0636834	0.998672	0.0617644
Il21__chr3	0.0637681	0.0636834	0.998672	0.0617644
Krt71__chr15	0.0637681	0.0636834	0.998672	0.0617644
Mir196a-1__chr11	0.0637681	0.0636834	0.998672	0.0617644
Necab2__chr8	0.0637681	0.0636834	0.998672	0.0617644
Olfr118__chr17	0.0637681	0.0636834	0.998672	0.0617644
Onecut1__chr9	0.0637681	0.0636834	0.998672	0.0617644
Pdzk1ip1__chr4	0.0637681	0.0636834	0.998672	0.0617644
Prm3__chr16	0.0637681	0.0636834	0.998672	0.0617644
Psg18__chr7	0.0637681	0.0636834	0.998672	0.0617644
Rltpr__chr8	0.0637681	0.0636834	0.998672	0.0617644
Serinc4__chr2	0.0637681	0.0636834	0.998672	0.0617644
Spata16__chr3	0.0637681	0.0636834	0.998672	0.0617644
Tmed6__chr8	0.0637681	0.0636834	0.998672	0.0617644
Tomt__chr7	0.0637681	0.0636834	0.998672	0.0617644
Tonsl__chr15	0.0637681	0.0636834	0.998672	0.0617644
Trpv5__chr6	0.0637681	0.0636834	0.998672	0.0617644
Tsga13__chr6	0.0637681	0.0636834	0.998672	0.0617644
Tsks__chr7	0.0637681	0.0636834	0.998672	0.0617644
Wfdc3__chr2	0.0637681	0.0636834	0.998672	0.0617644
Wnt1__chr15	0.0637681	0.0636834	0.998672	0.0617644
Zdhhc25__chr15	0.0637681	0.0636834	0.998672	0.0617644
Zfp786__chr6	0.0637681	0.0636834	0.998672	0.0617644
Zscan4c__chr7	0.0637681	0.0636834	0.998672	0.0617644
Oprm1__chr10	0.0637696	0.0636834	0.998648	0.0617658
Ephx4__chr5	0.0637697	0.0636834	0.998648	0.0617658
Pah__chr10	0.0637697	0.0636834	0.998648	0.0617658
Spink5__chr18	0.0637697	0.0636834	0.998648	0.0617658
1700084F23Rik__chr13	0.0637699	0.0636834	0.998643	0.0617661
2010001M06Rik__chr5	0.0637699	0.0636834	0.998643	0.0617661
4833428L15Rik__chr9	0.0637699	0.0636834	0.998643	0.0617661
C8b__chr4	0.0637699	0.0636834	0.998643	0.0617661
Dach2__chrX	0.0637699	0.0636834	0.998643	0.0617661
Trim69__chr2	0.0637699	0.0636834	0.998643	0.0617661
Hinfp__chr9	0.0637704	0.0636834	0.998636	0.0617665
Slc9a2__chr1	0.0637705	0.0647592	1.0155	0.0617665
1700025F22Rik__chr19	0.0637706	0.0636834	0.998633	0.0617667
1700025K24Rik__chr17	0.0637706	0.0636834	0.998633	0.0617667
4930438E09Rik__chr14	0.0637706	0.0636834	0.998633	0.0617667
Baalc__chr15	0.0637706	0.0636834	0.998633	0.0617667
Baat__chr4	0.0637706	0.0636834	0.998633	0.0617667
Bpifa6__chr2	0.0637706	0.0636834	0.998633	0.0617667
D030047H15Rik__chr7	0.0637706	0.0636834	0.998633	0.0617667
Flg2__chr3	0.0637706	0.0636834	0.998633	0.0617667
Fshb__chr2	0.0637706	0.0636834	0.998633	0.0617667
Gm10046__chr7	0.0637706	0.0636834	0.998633	0.0617667
Gm10560__chr4	0.0637706	0.0636834	0.998633	0.0617667
Gm2022__chr12	0.0637706	0.0636834	0.998633	0.0617667
H2afy3__chr15	0.0637706	0.0636834	0.998633	0.0617667
Kcnh7__chr2	0.0637706	0.0636834	0.998633	0.0617667
Lce3b__chr3	0.0637706	0.0636834	0.998633	0.0617667
Nlrp14__chr7	0.0637706	0.0636834	0.998633	0.0617667
Olfr1066__chr2	0.0637706	0.0636834	0.998633	0.0617667
Olfr968__chr9	0.0637706	0.0636834	0.998633	0.0617667
Omp__chr7	0.0637706	0.0636834	0.998633	0.0617667
Prr9__chr3	0.0637706	0.0636834	0.998633	0.0617667
Prss56__chr1	0.0637706	0.0636834	0.998633	0.0617667
Tfap2e__chr4	0.0637706	0.0636834	0.998633	0.0617667
Vmn1r225__chr17	0.0637706	0.0636834	0.998633	0.0617667
Guca1a__chr17	0.0637709	0.0636834	0.998629	0.0617669
Olfr955__chr9	0.0637709	0.0636834	0.998629	0.0617669
Olfr983__chr9	0.0637709	0.0636834	0.998629	0.0617669
Gna14__chr19	0.0637721	0.0636834	0.998609	0.0617681
Sbspon__chr1	0.0637721	0.0636834	0.998609	0.0617681
Snora43__chr2	0.0637724	0.0636834	0.998604	0.0617684
Kcnk5__chr14	0.0637725	0.0636834	0.998604	0.0617684
Krt79__chr15	0.0637725	0.0636834	0.998604	0.0617684
Sprn__chr7	0.0637725	0.0636834	0.998604	0.0617684
Zfp781__chr10	0.0637725	0.0636834	0.998604	0.0617684
Ntn5__chr7	0.0637728	0.0636834	0.998598	0.0617688
Sds__chr5	0.0637728	0.0636834	0.998598	0.0617688
Doc2a__chr7	0.0637731	0.0636834	0.998594	0.061769
Kcnk1__chr8	0.0637731	0.0636834	0.998594	0.061769
Nmnat2__chr1	0.0637731	0.0636834	0.998594	0.061769
Olfr147__chr9	0.0637731	0.0636834	0.998594	0.061769
Pcsk1__chr13	0.0637731	0.0636834	0.998594	0.061769
Vmn2r17__chr5	0.0637731	0.0636834	0.998594	0.061769
Vmn2r79__chr7	0.0637731	0.0636834	0.998594	0.061769
Zfp454__chr11	0.0637731	0.0636834	0.998594	0.061769
Asic1__chr15	0.0637731	0.0636834	0.998593	0.0617691
Lin7b__chr7	0.0637731	0.0636834	0.998593	0.0617691
Tmem95__chr11	0.0637733	0.0636834	0.998591	0.0617692
Cpa5__chr6	0.0637739	0.0688939	1.08028	0.0617698
Gm8883__chr1	0.0637739	0.0685145	1.07433	0.0617698
Slc26a9__chr1	0.0637739	0.0652441	1.02305	0.0617698
2010204K13Rik__chrX	0.0637739	0.0636834	0.998582	0.0617698
4930550L24Rik__chrX	0.0637739	0.0636834	0.998582	0.0617698
Cgn__chr3	0.0637739	0.0636834	0.998582	0.0617698
Chrna3__chr9	0.0637739	0.0636834	0.998582	0.0617698
Gm1661__chr4	0.0637739	0.0636834	0.998582	0.0617698
Gpr110__chr17	0.0637739	0.0636834	0.998582	0.0617698
Hotair__chr15	0.0637739	0.0636834	0.998582	0.0617698
Iapp__chr6	0.0637739	0.0636834	0.998582	0.0617698
Lrit3__chr3	0.0637739	0.0636834	0.998582	0.0617698
Mir5119__chr11	0.0637739	0.0636834	0.998582	0.0617698
Mir883a__chrX	0.0637739	0.0636834	0.998582	0.0617698
Mpzl2__chr9	0.0637739	0.0636834	0.998582	0.0617698
Npy2r__chr3	0.0637739	0.0636834	0.998582	0.0617698
Oog2__chr4	0.0637739	0.0636834	0.998582	0.0617698
Pmfbp1__chr8	0.0637739	0.0636834	0.998582	0.0617698
Skint10__chr4	0.0637739	0.0636834	0.998582	0.0617698
Stmnd1__chr13	0.0637739	0.0636834	0.998582	0.0617698
Taf7l__chrX	0.0637739	0.0636834	0.998582	0.0617698
Tas2r103__chr6	0.0637739	0.0636834	0.998582	0.0617698
Vmn1r13__chr6	0.0637739	0.0636834	0.998582	0.0617698
Vmn1r17__chr6	0.0637739	0.0636834	0.998582	0.0617698
4930526D03Rik__chr2	0.063774	0.0636834	0.99858	0.0617699
4933400F21Rik__chr1	0.063774	0.0636834	0.99858	0.0617699
C630043F03Rik__chr4	0.063774	0.0636834	0.99858	0.0617699
Cyp26a1__chr19	0.063774	0.0636834	0.99858	0.0617699
Fam5c__chr1	0.063774	0.0636834	0.99858	0.0617699
Olfr1495__chr19	0.063774	0.0636834	0.99858	0.0617699
Pcp4__chr16	0.063774	0.0636834	0.99858	0.0617699
Krt20__chr11	0.0637747	0.0636834	0.998569	0.0617705
Mpz__chr1	0.0637751	0.0636834	0.998563	0.0617709
Masp1__chr16	0.0637754	0.0636834	0.998559	0.0617711
Nxph4__chr10	0.0637754	0.0636834	0.998559	0.0617711
Crybb1__chr5	0.063777	0.0665529	1.04353	0.0617727
Tmprss13__chr9	0.063777	0.064214	1.00685	0.0617727
Gbp10__chr5	0.063777	0.0636834	0.998533	0.0617727
Gm11110__chr17	0.063777	0.0636834	0.998533	0.0617727
Zyg11a__chr4	0.063777	0.0636834	0.998533	0.0617727
Morc1__chr16	0.0637778	0.0640436	1.00417	0.0617734
1700024B18Rik__chr14	0.0637778	0.0636834	0.998521	0.0617734
1700028P15Rik__chr2	0.0637778	0.0636834	0.998521	0.0617734
1700109G15Rik__chr11	0.0637778	0.0636834	0.998521	0.0617734
4930404I05Rik__chr16	0.0637778	0.0636834	0.998521	0.0617734
4930433B08Rik__chr3	0.0637778	0.0636834	0.998521	0.0617734
Baiap3__chr17	0.0637778	0.0636834	0.998521	0.0617734
Btnl1__chr17	0.0637778	0.0636834	0.998521	0.0617734
Gm11564__chr11	0.0637778	0.0636834	0.998521	0.0617734
Olfr221__chr14	0.0637778	0.0636834	0.998521	0.0617734
Rptn__chr3	0.0637778	0.0636834	0.998521	0.0617734
Gm16497__chr12	0.0637795	0.0636834	0.998494	0.061775
Cxcr5__chr9	0.0637796	0.0636834	0.998493	0.0617751
D930007P13Rik__chr15	0.0637796	0.0636834	0.998493	0.0617751
Fam57a__chr11	0.0637796	0.0636834	0.998493	0.0617751
Gdf7__chr12	0.0637796	0.0636834	0.998493	0.0617751
Pglyrp2__chr17	0.0637796	0.0636834	0.998493	0.0617751
Spink6__chr18	0.0637796	0.0636834	0.998493	0.0617751
Syt8__chr7	0.0637796	0.0636834	0.998493	0.0617751
Ccser1__chr6	0.0637804	0.0636834	0.99848	0.0617759
Crip3__chr17	0.0637804	0.0636834	0.99848	0.0617759
Fbxl13__chr5	0.0637804	0.0636834	0.99848	0.0617759
Oaz3__chr3	0.0637804	0.0636834	0.99848	0.0617759
Rtp1__chr16	0.0637804	0.0636834	0.99848	0.0617759
Vmn1r11__chr6	0.0637804	0.0636834	0.99848	0.0617759
Wscd2__chr5	0.0637804	0.0636834	0.99848	0.0617759
St8sia2__chr7	0.0637816	0.0636834	0.998461	0.061777
5930412G12Rik__chr5	0.0637823	0.0636834	0.99845	0.0617776
Iqcf4__chr9	0.0637823	0.0636834	0.99845	0.0617776
4930404A05Rik__chr16	0.0637823	0.0636834	0.99845	0.0617776
Gm6034__chr17	0.0637823	0.0636834	0.99845	0.0617776
Olfr1282__chr2	0.0637823	0.0636834	0.99845	0.0617776
Dydc1__chr14	0.0637824	0.0636834	0.998449	0.0617777
Dlx4__chr11	0.0637835	0.0636834	0.998431	0.0617788
Epx__chr11	0.0637835	0.0636834	0.998431	0.0617788
Gpr165__chrX	0.0637835	0.0636834	0.998431	0.0617788
Klk1b11__chr7	0.0637835	0.0636834	0.998431	0.0617788
Mlf1ip__chr8	0.0637835	0.0636834	0.998431	0.0617788
Mpo__chr11	0.0637835	0.0636834	0.998431	0.0617788
Muc1__chr3	0.0637835	0.0636834	0.998431	0.0617788
Pla2g10__chr16	0.0637835	0.0636834	0.998431	0.0617788
Syngr4__chr7	0.0637835	0.0636834	0.998431	0.0617788
Tmem30c__chr16	0.0637835	0.0636834	0.998431	0.0617788
Vtcn1__chr3	0.0637835	0.0636834	0.998431	0.0617788
Timm8a2__chr14	0.063784	0.0636834	0.998424	0.0617792
Tom1l1__chr11	0.0637841	0.0636834	0.998422	0.0617793
Mag__chr7	0.0637842	0.0636834	0.998419	0.0617795
Sapcd2__chr2	0.0637842	0.0636834	0.998419	0.0617795
Actl7a__chr4	0.0637846	0.0636834	0.998414	0.0617798
D630029K05Rik__chr10	0.0637846	0.0636834	0.998414	0.0617798
Gm16675__chr8	0.0637846	0.0636834	0.998414	0.0617798
Gnat3__chr5	0.0637846	0.0636834	0.998414	0.0617798
Gpr142__chr11	0.0637846	0.0636834	0.998414	0.0617798
Sspo__chr6	0.0637849	0.0636834	0.998409	0.0617801
A930006K02Rik__chr16	0.0637857	0.0646132	1.01297	0.0617808
Gm10804__chr2	0.0637861	0.0636834	0.99839	0.0617812
Gm6260__chr3	0.0637861	0.0636834	0.99839	0.0617812
Ildr1__chr16	0.0637861	0.0636834	0.99839	0.0617812
Olfr598__chr7	0.0637863	0.0636834	0.998388	0.0617814
Alb__chr5	0.0637877	0.0636834	0.998366	0.0617827
Ccdc177__chr12	0.0637877	0.0636834	0.998366	0.0617827
Gpr123__chr7	0.0637877	0.0636834	0.998366	0.0617827
Insm1__chr2	0.0637877	0.0636834	0.998366	0.0617827
Klhl15__chrX	0.0637877	0.0636834	0.998366	0.0617827
4930518P08Rik__chr13	0.063789	0.0636834	0.998346	0.0617839
Fam83g__chr11	0.063789	0.0636834	0.998346	0.0617839
Gm4792__chr10	0.063789	0.0636834	0.998346	0.0617839
Gm711__chr2	0.063789	0.0636834	0.998346	0.0617839
Iqcf3__chr9	0.063789	0.0636834	0.998346	0.0617839
Jph4__chr14	0.063789	0.0636834	0.998346	0.0617839
Olfr1145__chr2	0.063789	0.0636834	0.998346	0.0617839
Olfr1188__chr2	0.063789	0.0636834	0.998346	0.0617839
Olfr229__chr9	0.063789	0.0636834	0.998346	0.0617839
Olfr52__chr2	0.063789	0.0636834	0.998346	0.0617839
Ptprt__chr2	0.063789	0.0636834	0.998346	0.0617839
Snora7a__chr6	0.063789	0.0636834	0.998346	0.0617839
Spats1__chr17	0.063789	0.0636834	0.998346	0.0617839
Cthrc1__chr15	0.0637891	0.0636834	0.998344	0.061784
Il22ra2__chr10	0.0637891	0.0636834	0.998344	0.061784
Cckbr__chr7	0.0637893	0.0636834	0.998341	0.0617842
Tmem151b__chr17	0.0637893	0.0636834	0.998341	0.0617842
Vmn2r105__chr17	0.0637893	0.0636834	0.998341	0.0617842
Gm17455__chr10	0.0637895	0.0636834	0.998337	0.0617844
Plcxd3__chr15	0.0637895	0.0636834	0.998337	0.0617844
Alk__chr17	0.06379	0.0636834	0.99833	0.0617848
Gm20753__chr1	0.06379	0.0636834	0.99833	0.0617848
Gm9866__chr12	0.06379	0.0636834	0.99833	0.0617848
Serpinb3d__chr1	0.06379	0.0636834	0.99833	0.0617848
Shisa7__chr7	0.06379	0.0636834	0.99833	0.0617848
Sox30__chr11	0.0637902	0.0670318	1.05082	0.0617851
Efcab9__chr11	0.0637902	0.0636834	0.998326	0.0617851
Tekt5__chr16	0.0637902	0.0636834	0.998326	0.0617851
Art2a-ps__chr7	0.0637911	0.0636834	0.998313	0.0617859
Ly6i__chr15	0.0637917	0.0636834	0.998303	0.0617864
Pgr15l__chrX	0.0637917	0.0636834	0.998303	0.0617864
4930405A10Rik__chr14	0.0637923	0.0636834	0.998294	0.061787
Amelx__chrX	0.0637923	0.0636834	0.998294	0.061787
Asz1__chr6	0.0637923	0.0636834	0.998294	0.061787
Bpifa2__chr2	0.0637923	0.0636834	0.998294	0.061787
Fgf20__chr8	0.0637923	0.0636834	0.998294	0.061787
Fgf5__chr5	0.0637923	0.0636834	0.998294	0.061787
Gm10220__chr5	0.0637923	0.0636834	0.998294	0.061787
Gm4794__chr10	0.0637923	0.0636834	0.998294	0.061787
Mmp28__chr11	0.0637923	0.0636834	0.998294	0.061787
Ocm__chr5	0.0637923	0.0636834	0.998294	0.061787
Slc26a7__chr4	0.0637923	0.0636834	0.998294	0.061787
Acbd7__chr2	0.0637926	0.0636834	0.998289	0.0617873
Atp8b5__chr4	0.0637927	0.0636834	0.998286	0.0617874
Il12rb2__chr6	0.0637927	0.0636834	0.998286	0.0617874
Spock1__chr13	0.063794	0.0636834	0.998267	0.0617886
Ptprh__chr7	0.0637941	0.0636834	0.998265	0.0617888
Samd3__chr10	0.063796	0.064032	1.0037	0.0617905
1700057H15Rik__chr4	0.063796	0.0636834	0.998236	0.0617905
2610035F20Rik__chr14	0.063796	0.0636834	0.998236	0.0617905
Atp1b4__chrX	0.063796	0.0636834	0.998236	0.0617905
Bpi__chr2	0.063796	0.0636834	0.998236	0.0617905
Fgb__chr3	0.063796	0.0636834	0.998236	0.0617905
Galp__chr7	0.063796	0.0636834	0.998236	0.0617905
Gjb4__chr4	0.063796	0.0636834	0.998236	0.0617905
Gm8817__chrX	0.063796	0.0636834	0.998236	0.0617905
Gm9731__chr8	0.063796	0.0636834	0.998236	0.0617905
Hormad2__chr11	0.063796	0.0636834	0.998236	0.0617905
Mir1965__chr7	0.063796	0.0636834	0.998236	0.0617905
Nell1__chr7	0.063796	0.0636834	0.998236	0.0617905
Olfr1385__chr11	0.063796	0.0636834	0.998236	0.0617905
Olfr214__chr6	0.063796	0.0636834	0.998236	0.0617905
Pde6b__chr5	0.063796	0.0636834	0.998236	0.0617905
Rnf112__chr11	0.063796	0.0636834	0.998236	0.0617905
Sag__chr1	0.063796	0.0636834	0.998236	0.0617905
Sept14__chr5	0.063796	0.0636834	0.998236	0.0617905
Sp8__chr12	0.063796	0.0636834	0.998236	0.0617905
Tas2r136__chr6	0.063796	0.0636834	0.998236	0.0617905
Tmem30b__chr12	0.063796	0.0636834	0.998236	0.0617905
Zswim2__chr2	0.063796	0.0636834	0.998236	0.0617905
Mns1__chr9	0.063796	0.0636834	0.998235	0.0617905
Sema4f__chr6	0.0637965	0.0636834	0.998228	0.061791
Adrb3__chr8	0.0637965	0.0636834	0.998227	0.061791
Kctd4__chr14	0.0637965	0.0636834	0.998227	0.061791
Nmur2__chr11	0.0637965	0.0636834	0.998227	0.061791
6030407O03Rik__chr1	0.0637969	0.0636834	0.998221	0.0617914
Slc6a4__chr11	0.0637969	0.0636834	0.998221	0.0617914
Esrp2__chr8	0.063797	0.0636834	0.998221	0.0617914
Nat1__chr8	0.063797	0.0636834	0.998221	0.0617914
Mir680-2__chr9	0.0637971	0.0636834	0.998218	0.0617915
Gnb1l__chr16	0.0637977	0.0641483	1.0055	0.0617921
Stmn1-rs1__chr9	0.0637985	0.0636834	0.998197	0.0617928
1500002O10Rik__chr2	0.0637985	0.0636834	0.998197	0.0617928
C330011F03Rik__chr17	0.0637985	0.0636834	0.998197	0.0617928
Clca3__chr3	0.0637985	0.0636834	0.998197	0.0617928
D630023F18Rik__chr1	0.0637985	0.0636834	0.998197	0.0617928
Flt3__chr5	0.0637985	0.0636834	0.998197	0.0617928
Gm11568__chr11	0.0637985	0.0636834	0.998197	0.0617928
Il17a__chr1	0.0637985	0.0636834	0.998197	0.0617928
Nap1l2__chrX	0.0637985	0.0636834	0.998197	0.0617928
Oc90__chr15	0.0637985	0.0636834	0.998197	0.0617928
Olfr640__chr7	0.0637985	0.0636834	0.998197	0.0617928
Olfr866__chr9	0.0637985	0.0636834	0.998197	0.0617928
Prl8a9__chr13	0.0637985	0.0636834	0.998197	0.0617928
Zscan5b__chr7	0.0637985	0.0636834	0.998197	0.0617928
9530077C05Rik__chr9	0.0637988	0.0636834	0.998192	0.0617931
Phf16__chrX	0.0637991	0.0636834	0.998187	0.0617934
Olfr344__chr2	0.0637996	0.0636834	0.99818	0.0617938
Degs2__chr12	0.0637999	0.0636834	0.998174	0.0617942
Catsperg1__chr7	0.0638007	0.0636834	0.998163	0.0617949
Gm6213__chr8	0.0638007	0.0636834	0.998163	0.0617949
Klf8__chrX	0.0638007	0.0636834	0.998163	0.0617949
Rab37__chr11	0.0638007	0.0636834	0.998163	0.0617949
Sp5__chr2	0.0638007	0.0636834	0.998163	0.0617949
9530002B09Rik__chr4	0.0638007	0.0636834	0.998162	0.0617949
Gmnc__chr16	0.0638011	0.0636834	0.998156	0.0617953
Nfe2__chr15	0.0638011	0.0636834	0.998156	0.0617953
Hesx1__chr14	0.0638019	0.0636834	0.998143	0.0617961
Gad1__chr2	0.0638035	0.0636834	0.998119	0.0617975
Gm6455__chr5	0.0638036	0.0636834	0.998117	0.0617976
Ccdc11__chr18	0.0638037	0.0640436	1.00376	0.0617977
1700063A18Rik__chr1	0.0638037	0.0636834	0.998115	0.0617977
4930554C24Rik__chr9	0.0638037	0.0636834	0.998115	0.0617977
5730420D15Rik__chr10	0.0638037	0.0636834	0.998115	0.0617977
Brs3__chrX	0.0638037	0.0636834	0.998115	0.0617977
C1ql3__chr2	0.0638037	0.0636834	0.998115	0.0617977
Car1__chr3	0.0638037	0.0636834	0.998115	0.0617977
CK137956__chr4	0.0638037	0.0636834	0.998115	0.0617977
Cpb2__chr14	0.0638037	0.0636834	0.998115	0.0617977
E130309F12Rik__chr4	0.0638037	0.0636834	0.998115	0.0617977
Fam162b__chr10	0.0638037	0.0636834	0.998115	0.0617977
Il8__chr5	0.0638037	0.0636834	0.998115	0.0617977
Kcng3__chr17	0.0638037	0.0636834	0.998115	0.0617977
Olfr103__chr17	0.0638037	0.0636834	0.998115	0.0617977
Olfr509__chr7	0.0638037	0.0636834	0.998115	0.0617977
Olfr710__chr7	0.0638037	0.0636834	0.998115	0.0617977
Olfr885__chr9	0.0638037	0.0636834	0.998115	0.0617977
Pcdhga8__chr18	0.0638037	0.0636834	0.998115	0.0617977
Scgb2b7__chr7	0.0638037	0.0636834	0.998115	0.0617977
Sult3a1__chr10	0.0638037	0.0636834	0.998115	0.0617977
Tac4__chr11	0.0638037	0.0636834	0.998115	0.0617977
Tmprss11d__chr5	0.0638037	0.0636834	0.998115	0.0617977
Wdr95__chr5	0.0638037	0.0636834	0.998115	0.0617977
Olfr543__chr7	0.0638046	0.0636834	0.998101	0.0617986
Ube2e1__chr14	0.0638049	0.0644398	1.00995	0.0617989
Erp27__chr6	0.0638049	0.0636834	0.998096	0.0617989
Gp1bb__chr16	0.0638049	0.0636834	0.998096	0.0617989
Slc25a53__chrX	0.0638049	0.0636834	0.998096	0.0617989
Gm5126__chrX	0.0638053	0.0636834	0.99809	0.0617992
Lao1__chr4	0.0638053	0.0636834	0.99809	0.0617992
Lrrc6__chr15	0.0638061	0.0636834	0.998078	0.0617999
Mira__chr6	0.0638064	0.0636834	0.998072	0.0618003
Gm4961__chr5	0.0638066	0.0636834	0.99807	0.0618004
Adamdec1__chr14	0.0638068	0.0636834	0.998066	0.0618007
Paqr3__chr5	0.0638068	0.0636834	0.998066	0.0618007
4930507D05Rik__chr10	0.0638069	0.0675037	1.05794	0.0618007
BC048679__chr7	0.0638069	0.0636834	0.998065	0.0618007
C630031E19Rik__chr12	0.0638069	0.0636834	0.998065	0.0618007
Cst8__chr2	0.0638069	0.0636834	0.998065	0.0618007
Cyp2d34__chr15	0.0638069	0.0636834	0.998065	0.0618007
Elf5__chr2	0.0638069	0.0636834	0.998065	0.0618007
Fam184b__chr5	0.0638069	0.0636834	0.998065	0.0618007
Gje1__chr10	0.0638069	0.0636834	0.998065	0.0618007
Gstt4__chr10	0.0638069	0.0636834	0.998065	0.0618007
Kap__chr6	0.0638069	0.0636834	0.998065	0.0618007
Olfr1230__chr2	0.0638069	0.0636834	0.998065	0.0618007
Olfr173__chr16	0.0638069	0.0636834	0.998065	0.0618007
Olfr297__chr7	0.0638069	0.0636834	0.998065	0.0618007
Olfr392__chr11	0.0638069	0.0636834	0.998065	0.0618007
Olfr720__chr14	0.0638069	0.0636834	0.998065	0.0618007
Olfr745__chr14	0.0638069	0.0636834	0.998065	0.0618007
Taar4__chr10	0.0638069	0.0636834	0.998065	0.0618007
Trp53tg5__chr2	0.0638069	0.0636834	0.998065	0.0618007
Trpv6__chr6	0.0638069	0.0636834	0.998065	0.0618007
Hc__chr2	0.0638077	0.0636834	0.998053	0.0618014
P2rx1__chr11	0.0638079	0.0636834	0.998049	0.0618017
Gm2109__chr9	0.063808	0.0636834	0.998048	0.0618018
Sypl2__chr3	0.0638081	0.0700124	1.09723	0.0618018
Pnoc__chr14	0.0638081	0.0674698	1.05739	0.0618018
Cdh12__chr15	0.0638081	0.0643806	1.00897	0.0618018
4930426D05Rik__chr18	0.0638081	0.0636834	0.998046	0.0618018
4930550C14Rik__chr9	0.0638081	0.0636834	0.998046	0.0618018
4930567J20Rik__chr16	0.0638081	0.0636834	0.998046	0.0618018
Acan__chr7	0.0638081	0.0636834	0.998046	0.0618018
Actn3__chr19	0.0638081	0.0636834	0.998046	0.0618018
Adam21__chr12	0.0638081	0.0636834	0.998046	0.0618018
Ambn__chr5	0.0638081	0.0636834	0.998046	0.0618018
AU018091__chr7	0.0638081	0.0636834	0.998046	0.0618018
Cdh15__chr8	0.0638081	0.0636834	0.998046	0.0618018
Cdx4__chrX	0.0638081	0.0636834	0.998046	0.0618018
Cers3__chr7	0.0638081	0.0636834	0.998046	0.0618018
Cntnap5b__chr1	0.0638081	0.0636834	0.998046	0.0618018
Coch__chr12	0.0638081	0.0636834	0.998046	0.0618018
Cpne6__chr14	0.0638081	0.0636834	0.998046	0.0618018
Dpp10__chr1	0.0638081	0.0636834	0.998046	0.0618018
Dspp__chr5	0.0638081	0.0636834	0.998046	0.0618018
Duxbl1__chr14	0.0638081	0.0636834	0.998046	0.0618018
Efcab1__chr16	0.0638081	0.0636834	0.998046	0.0618018
Fbxo47__chr11	0.0638081	0.0636834	0.998046	0.0618018
Fv1__chr4	0.0638081	0.0636834	0.998046	0.0618018
Galr3__chr15	0.0638081	0.0636834	0.998046	0.0618018
Gapdhs__chr7	0.0638081	0.0636834	0.998046	0.0618018
Ghsr__chr3	0.0638081	0.0636834	0.998046	0.0618018
Gm19710__chr3	0.0638081	0.0636834	0.998046	0.0618018
Gm765__chr6	0.0638081	0.0636834	0.998046	0.0618018
Gpr26__chr7	0.0638081	0.0636834	0.998046	0.0618018
Gpr37__chr6	0.0638081	0.0636834	0.998046	0.0618018
Gpr45__chr1	0.0638081	0.0636834	0.998046	0.0618018
Hist1h2an__chr13	0.0638081	0.0636834	0.998046	0.0618018
Hist2h2bb__chr3	0.0638081	0.0636834	0.998046	0.0618018
Hpd__chr5	0.0638081	0.0636834	0.998046	0.0618018
Kcnh6__chr11	0.0638081	0.0636834	0.998046	0.0618018
Kcnk12__chr17	0.0638081	0.0636834	0.998046	0.0618018
Klhl1__chr14	0.0638081	0.0636834	0.998046	0.0618018
Lin28a__chr4	0.0638081	0.0636834	0.998046	0.0618018
Lta__chr17	0.0638081	0.0636834	0.998046	0.0618018
Mep1a__chr17	0.0638081	0.0636834	0.998046	0.0618018
Mir125b-1__chr9	0.0638081	0.0636834	0.998046	0.0618018
Mir138-1__chr9	0.0638081	0.0636834	0.998046	0.0618018
Mir200a__chr4	0.0638081	0.0636834	0.998046	0.0618018
Mir301__chr11	0.0638081	0.0636834	0.998046	0.0618018
Mir92-2__chrX	0.0638081	0.0636834	0.998046	0.0618018
Nppc__chr1	0.0638081	0.0636834	0.998046	0.0618018
Olfr1019__chr2	0.0638081	0.0636834	0.998046	0.0618018
Olfr1310__chr2	0.0638081	0.0636834	0.998046	0.0618018
Olfr1491__chr19	0.0638081	0.0636834	0.998046	0.0618018
Olfr3__chr2	0.0638081	0.0636834	0.998046	0.0618018
Olfr560__chr7	0.0638081	0.0636834	0.998046	0.0618018
Olfr67__chr7	0.0638081	0.0636834	0.998046	0.0618018
Olfr963__chr9	0.0638081	0.0636834	0.998046	0.0618018
Olfr985__chr9	0.0638081	0.0636834	0.998046	0.0618018
Olfr994__chr2	0.0638081	0.0636834	0.998046	0.0618018
Oxgr1__chr14	0.0638081	0.0636834	0.998046	0.0618018
Pld5__chr1	0.0638081	0.0636834	0.998046	0.0618018
Ppp1r17__chr6	0.0638081	0.0636834	0.998046	0.0618018
Prdm13__chr4	0.0638081	0.0636834	0.998046	0.0618018
Pth2r__chr1	0.0638081	0.0636834	0.998046	0.0618018
Rspo2__chr15	0.0638081	0.0636834	0.998046	0.0618018
Scube3__chr17	0.0638081	0.0636834	0.998046	0.0618018
Serpinb13__chr1	0.0638081	0.0636834	0.998046	0.0618018
Slc1a6__chr10	0.0638081	0.0636834	0.998046	0.0618018
Slit1__chr19	0.0638081	0.0636834	0.998046	0.0618018
Strc__chr2	0.0638081	0.0636834	0.998046	0.0618018
Sufu__chr19	0.0638081	0.0636834	0.998046	0.0618018
Trpm5__chr7	0.0638081	0.0636834	0.998046	0.0618018
Tssk1__chr16	0.0638081	0.0636834	0.998046	0.0618018
Tubb1__chr2	0.0638081	0.0636834	0.998046	0.0618018
Ucp1__chr8	0.0638081	0.0636834	0.998046	0.0618018
Vax2__chr6	0.0638081	0.0636834	0.998046	0.0618018
Vmn1r196__chr13	0.0638081	0.0636834	0.998046	0.0618018
Wnt2b__chr3	0.0638081	0.0636834	0.998046	0.0618018
Zfp36l3__chrX	0.0638081	0.0636834	0.998046	0.0618018
Btnl6__chr17	0.0638083	0.0636834	0.998044	0.061802
BC051142__chr17	0.0638083	0.0636834	0.998043	0.061802
Cdca7l__chr12	0.0638087	0.0636834	0.998037	0.0618024
Cyp4f41-ps__chr17	0.0638087	0.0636834	0.998037	0.0618024
Gpr137c__chr14	0.0638099	0.0636834	0.998018	0.0618036
Fcrl6__chr1	0.0638103	0.0636834	0.998012	0.0618039
Golga7b__chr19	0.0638105	0.0636834	0.998008	0.0618041
Ccdc24__chr4	0.0638106	0.0636834	0.998007	0.0618042
1100001G20Rik__chr11	0.0638114	0.0636834	0.997994	0.061805
1700039E22Rik__chr19	0.0638114	0.0636834	0.997994	0.061805
4930430F21Rik__chr15	0.0638114	0.0636834	0.997994	0.061805
4930435E12Rik__chr16	0.0638114	0.0636834	0.997994	0.061805
Acsm3__chr7	0.0638114	0.0636834	0.997994	0.061805
Amer2__chr14	0.0638114	0.0636834	0.997994	0.061805
BC049635__chr4	0.0638114	0.0636834	0.997994	0.061805
Bsph1__chr7	0.0638114	0.0636834	0.997994	0.061805
Card9__chr2	0.0638114	0.0636834	0.997994	0.061805
Chst5__chr8	0.0638114	0.0636834	0.997994	0.061805
Cyp4a12b__chr4	0.0638114	0.0636834	0.997994	0.061805
Gfral__chr9	0.0638114	0.0636834	0.997994	0.061805
Gzmk__chr13	0.0638114	0.0636834	0.997994	0.061805
Irgc1__chr7	0.0638114	0.0636834	0.997994	0.061805
Ivl__chr3	0.0638114	0.0636834	0.997994	0.061805
Izumo2__chr7	0.0638114	0.0636834	0.997994	0.061805
Loxhd1__chr18	0.0638114	0.0636834	0.997994	0.061805
Nell2__chr15	0.0638114	0.0636834	0.997994	0.061805
Olfr357__chr2	0.0638114	0.0636834	0.997994	0.061805
Olfr773__chr10	0.0638114	0.0636834	0.997994	0.061805
Ppm1n__chr7	0.0638114	0.0636834	0.997994	0.061805
Prl2b1__chr13	0.0638114	0.0636834	0.997994	0.061805
Tdh__chr14	0.0638114	0.0636834	0.997994	0.061805
Trpm8__chr1	0.0638114	0.0636834	0.997994	0.061805
Vil1__chr1	0.0638114	0.0636834	0.997994	0.061805
Vmn1r84__chr7	0.0638114	0.0636834	0.997994	0.061805
Arl13a__chrX	0.0638122	0.0636834	0.997981	0.0618057
Ncrna00086__chrX	0.0638124	0.0636834	0.997978	0.0618059
Stxbp3b__chr19	0.0638125	0.0636834	0.997977	0.061806
1700128A07Rik__chr14	0.0638129	0.0636834	0.997971	0.0618063
9130230L23Rik__chr5	0.0638129	0.0636834	0.997971	0.0618063
Lrrc73__chr17	0.0638129	0.0636834	0.997971	0.0618063
Olfr1058__chr2	0.0638129	0.0636834	0.997971	0.0618063
4930506C21Rik__chr17	0.0638131	0.0636834	0.997968	0.0618065
Cd180__chr13	0.0638146	0.0636834	0.997944	0.061808
Ccdc40__chr11	0.0638146	0.0636834	0.997944	0.061808
4930406D18Rik__chr3	0.0638149	0.0636834	0.997939	0.0618083
Sel1l2__chr2	0.0638149	0.0636834	0.997939	0.0618083
Olfr1143__chr2	0.0638152	0.0636834	0.997935	0.0618085
Cyp4a14__chr4	0.0638152	0.0636834	0.997935	0.0618085
4930533P14Rik__chr1	0.0638153	0.0636834	0.997933	0.0618086
Gm12159__chr11	0.0638153	0.0636834	0.997933	0.0618086
Retnlg__chr16	0.0638155	0.0636834	0.997931	0.0618088
Grin1__chr2	0.063816	0.0636834	0.997923	0.0618092
Mfsd6l__chr11	0.0638161	0.0636834	0.997921	0.0618094
Gm9871__chr6	0.0638164	0.0636834	0.997916	0.0618097
Olfr1354__chr10	0.0638164	0.0636834	0.997916	0.0618097
Dnaic1__chr4	0.0638168	0.0636834	0.997911	0.06181
1700030O20Rik__chr10	0.0638169	0.0636834	0.997909	0.0618101
Cd300e__chr11	0.0638169	0.0636834	0.997909	0.0618101
Mill1__chr7	0.0638169	0.0636834	0.997909	0.0618101
Spdyb__chr5	0.0638169	0.0636834	0.997909	0.0618101
Rab44__chr17	0.0638169	0.0636834	0.997908	0.0618101
Rln1__chr19	0.0638169	0.0636834	0.997908	0.0618101
Serpinb10__chr1	0.0638169	0.0636834	0.997908	0.0618101
Smim6__chr11	0.0638169	0.0636834	0.997908	0.0618101
Gng4__chr13	0.0638172	0.0636834	0.997904	0.0618104
Tspan33__chr6	0.0638172	0.0636834	0.997904	0.0618104
Trem3__chr17	0.0638186	0.0636834	0.997882	0.0618117
Crym__chr7	0.0638195	0.0636834	0.997868	0.0618125
Gm14092__chr2	0.0638195	0.0636834	0.997868	0.0618125
Txndc2__chr17	0.0638198	0.0636834	0.997864	0.0618128
Agtr1b__chr3	0.0638199	0.0636834	0.997862	0.0618129
Bfsp2__chr9	0.0638199	0.0636834	0.997862	0.0618129
Dhh__chr15	0.0638207	0.0636834	0.99785	0.0618136
Astl__chr2	0.0638209	0.0636834	0.997845	0.0618139
Cxcr6__chr9	0.0638209	0.0636834	0.997845	0.0618139
Vmn2r52__chr7	0.0638209	0.0636834	0.997845	0.0618139
Gm6588__chr5	0.0638214	0.0636834	0.997838	0.0618143
Gm14085__chr2	0.063822	0.0636834	0.99783	0.0618148
Foxm1__chr6	0.0638226	0.0636834	0.99782	0.0618155
Olfr1258__chr2	0.0638232	0.0636834	0.997811	0.061816
Gpr156__chr16	0.0638232	0.0636834	0.99781	0.061816
Dnase1l2__chr17	0.0638232	0.0640436	1.00345	0.061816
Olfr669__chr7	0.0638237	0.0636834	0.997803	0.0618165
Msh4__chr3	0.0638242	0.0636834	0.997795	0.0618169
Gpr21__chr2	0.0638245	0.0636834	0.99779	0.0618172
Pip5kl1__chr2	0.0638249	0.0636834	0.997783	0.0618176
4930523O13Rik__chr15	0.0638252	0.0636834	0.997779	0.0618179
Pof1b__chrX	0.0638252	0.0636834	0.997779	0.0618179
Saa4__chr7	0.0638252	0.0636834	0.997779	0.0618179
Tdrd9__chr12	0.0638252	0.0636834	0.997779	0.0618179
Map3k19__chr1	0.0638253	0.0636834	0.997777	0.061818
Slc25a30__chr14	0.0638257	0.0636834	0.99777	0.0618184
C87198__chr12	0.063826	0.0641358	1.00485	0.0618186
1700012D14Rik__chr7	0.063826	0.0636834	0.997767	0.0618186
1700074H08Rik__chr13	0.063826	0.0636834	0.997767	0.0618186
Akap4__chrX	0.063826	0.0636834	0.997767	0.0618186
BC061237__chr14	0.063826	0.0636834	0.997767	0.0618186
Gys2__chr6	0.063826	0.0636834	0.997767	0.0618186
Hbb-y__chr7	0.063826	0.0636834	0.997767	0.0618186
Marc1__chr1	0.063826	0.0636834	0.997767	0.0618186
Nup62cl__chrX	0.063826	0.0636834	0.997767	0.0618186
Olfr1136__chr2	0.063826	0.0636834	0.997767	0.0618186
Olfr127__chr17	0.063826	0.0636834	0.997767	0.0618186
Olfr1489__chr19	0.063826	0.0636834	0.997767	0.0618186
Scgb1b3__chr7	0.063826	0.0636834	0.997767	0.0618186
Tas2r130__chr6	0.063826	0.0636834	0.997767	0.0618186
Vgf__chr5	0.063826	0.0636834	0.997767	0.0618186
Vmn2r36__chr7	0.063826	0.0636834	0.997767	0.0618186
4930442L01Rik__chr3	0.063826	0.0636834	0.997766	0.0618187
Olfr1289__chr2	0.063826	0.0636834	0.997766	0.0618187
Cylc1__chrX	0.0638268	0.0636834	0.997754	0.0618194
Phf19__chr2	0.0638269	0.0636834	0.997753	0.0618195
Nlrp2__chr7	0.0638269	0.0636834	0.997752	0.0618195
1700011I03Rik__chr18	0.0638272	0.0636834	0.997748	0.0618197
9430021M05Rik__chr2	0.0638272	0.0636834	0.997748	0.0618197
Gm4981__chr10	0.0638272	0.0636834	0.997748	0.0618197
Gm8579__chr6	0.0638272	0.0636834	0.997748	0.0618197
Mucl1__chr15	0.0638274	0.0636834	0.997745	0.0618199
Olfr98__chr17	0.0638276	0.0636834	0.997741	0.0618201
1700044C05Rik__chr14	0.063828	0.0636834	0.997735	0.0618205
Dmrtc2__chr7	0.0638283	0.0636834	0.99773	0.0618208
Gm16701__chr1	0.0638283	0.0636834	0.99773	0.0618208
Rdh12__chr12	0.0638292	0.0636834	0.997717	0.0618216
Gm826__chr2	0.0638293	0.0670724	1.05081	0.0618217
Gng8__chr7	0.06383	0.0636834	0.997704	0.0618224
Gm14548__chr7	0.06383	0.0636834	0.997703	0.0618224
Ace2__chrX	0.0638307	0.0636834	0.997692	0.0618231
Gpr171__chr3	0.063831	0.0636834	0.997688	0.0618233
Cd226__chr18	0.0638326	0.0636834	0.997664	0.0618248
Kcnj4__chr15	0.0638327	0.0636834	0.997662	0.0618249
2010016I18Rik__chr3	0.0638328	0.0636834	0.99766	0.061825
A630023P12Rik__chr5	0.0638328	0.0636834	0.99766	0.061825
Egr4__chr6	0.0638328	0.0636834	0.99766	0.061825
Gm8369__chr19	0.0638328	0.0636834	0.99766	0.061825
Lmtk3__chr7	0.0638328	0.0636834	0.99766	0.061825
Ltb__chr17	0.0638328	0.0636834	0.99766	0.061825
Ppp1r2-ps3__chr19	0.0638332	0.0636834	0.997654	0.0618254
Gp6__chr7	0.0638333	0.0636834	0.997652	0.0618255
Gm17660__chr5	0.0638336	0.0636834	0.997647	0.0618258
Nkx6-1__chr5	0.0638336	0.0636834	0.997647	0.0618258
Spata9__chr13	0.0638339	0.0636834	0.997643	0.061826
Gpr55__chr1	0.063834	0.0636834	0.997641	0.0618262
Ankrd61__chr5	0.0638353	0.0636834	0.997622	0.0618273
Rnase9__chr14	0.0638353	0.0636834	0.997622	0.0618273
Ins1__chr19	0.0638366	0.0636834	0.9976	0.0618286
Hsd17b3__chr13	0.0638379	0.0636834	0.997581	0.0618298
Fer1l4__chr2	0.063838	0.0636834	0.997578	0.0618299
Stmn3__chr2	0.0638387	0.0636834	0.997568	0.0618306
AU015228__chr2	0.0638392	0.0636834	0.99756	0.061831
Olfr1232__chr2	0.0638394	0.0636834	0.997557	0.0618312
5830416I19Rik__chr5	0.0638395	0.0636834	0.997555	0.0618314
Slc6a14__chrX	0.0638399	0.0636834	0.99755	0.0618316
Thyn1__chr9	0.0638401	0.0636834	0.997545	0.0618319
4930471G03Rik__chr18	0.0638402	0.0636834	0.997544	0.061832
Dscc1__chr15	0.0638402	0.0636834	0.997544	0.061832
Faim2__chr15	0.0638402	0.0636834	0.997544	0.061832
Gm4598__chr7	0.0638402	0.0636834	0.997544	0.061832
Hnf1b__chr11	0.0638402	0.0636834	0.997544	0.061832
Vmn2r59__chr7	0.0638405	0.0636834	0.99754	0.0618322
Wdr17__chr8	0.0638405	0.0636834	0.99754	0.0618322
Mettl24__chr10	0.0638405	0.0668479	1.04711	0.0618323
4930562C15Rik__chr16	0.0638405	0.0636834	0.99754	0.0618323
Adamts16__chr13	0.0638405	0.0636834	0.99754	0.0618323
Cyp24a1__chr2	0.0638405	0.0636834	0.99754	0.0618323
Fbxw21__chr9	0.0638405	0.0636834	0.99754	0.0618323
Mir1949__chr18	0.0638405	0.0636834	0.99754	0.0618323
Nms__chr1	0.0638405	0.0636834	0.99754	0.0618323
Pou3f4__chrX	0.0638405	0.0636834	0.997539	0.0618323
Uprt__chrX	0.0638405	0.0636834	0.997539	0.0618323
Cwh43__chr5	0.0638406	0.0636834	0.997538	0.0618323
Rassf8__chr6	0.0638407	0.0755847	1.18396	0.0618324
A930011O12Rik__chr14	0.063841	0.0636834	0.997531	0.0618327
Myb__chr10	0.063841	0.0636834	0.997531	0.0618327
Myh1__chr11	0.063841	0.0636834	0.997531	0.0618327
Neto1__chr18	0.063841	0.0636834	0.997531	0.0618327
Shank2__chr7	0.063841	0.0636834	0.997531	0.0618327
Sim2__chr16	0.063841	0.0636834	0.997531	0.0618327
Tcerg1l__chr7	0.063841	0.0636834	0.997531	0.0618327
Uts2r__chr11	0.0638415	0.0636834	0.997524	0.0618332
Zbtb37__chr1	0.0638419	0.0640436	1.00316	0.0618336
A330050F15Rik__chr17	0.0638421	0.0636834	0.997515	0.0618338
E230016M11Rik__chr6	0.0638421	0.0636834	0.997515	0.0618338
Fgf2__chr3	0.0638421	0.0636834	0.997515	0.0618338
1700042B14Rik__chrX	0.0638425	0.0636834	0.997508	0.0618342
4921507L20Rik__chr2	0.0638425	0.0636834	0.997508	0.0618342
Ffar3__chr7	0.0638425	0.0636834	0.997508	0.0618342
Gm10578__chr7	0.0638425	0.0636834	0.997508	0.0618342
Gypa__chr8	0.0638425	0.0636834	0.997508	0.0618342
Lrit1__chr14	0.0638425	0.0636834	0.997508	0.0618342
Olfr1445__chr19	0.0638425	0.0636834	0.997508	0.0618342
Pfpl__chr19	0.0638425	0.0636834	0.997508	0.0618342
Speer4b__chr5	0.0638425	0.0636834	0.997508	0.0618342
Tmprss4__chr9	0.0638425	0.0636834	0.997508	0.0618342
Trpc6__chr9	0.0638425	0.0636834	0.997508	0.0618342
Vpreb3__chr10	0.0638425	0.0636834	0.997508	0.0618342
Capsl__chr15	0.0638428	0.0636834	0.997504	0.0618344
Slc8a2__chr7	0.0638434	0.0689504	1.07999	0.061835
Piwil1__chr5	0.0638435	0.0636834	0.997493	0.061835
Ugt2b36__chr5	0.0638436	0.0636834	0.997491	0.0618352
Syt16__chr12	0.0638438	0.0636834	0.997488	0.0618353
4933426D04Rik__chr5	0.063844	0.0636834	0.997486	0.0618355
Gipc3__chr10	0.063844	0.0636834	0.997486	0.0618355
Olfr815__chr10	0.063844	0.0636834	0.997486	0.0618355
Scnn1a__chr6	0.063844	0.0636834	0.997486	0.0618355
Vstm2b__chr7	0.063844	0.0636834	0.997486	0.0618355
Dock3__chr9	0.0638441	0.0636834	0.997483	0.0618356
Sec14l4__chr11	0.0638441	0.0636834	0.997483	0.0618356
2810029C07Rik__chr12	0.0638442	0.0669911	1.04929	0.0618357
Dupd1__chr14	0.0638442	0.0636834	0.997482	0.0618357
Slc25a21__chr12	0.0638444	0.0636834	0.997479	0.0618359
Ankfn1__chr11	0.0638445	0.0636834	0.997477	0.061836
Ros1__chr10	0.0638453	0.0636834	0.997464	0.0618368
Epha6__chr16	0.0638455	0.0636834	0.997461	0.061837
Olfr99__chr17	0.063846	0.0636834	0.997455	0.0618374
Olfr414__chr1	0.0638462	0.0636834	0.997451	0.0618376
Scarna9__chr9	0.0638463	0.0636834	0.997449	0.0618377
Eno1__chr4	0.0638464	0.0636834	0.997447	0.0618378
Snord65__chr11	0.0638469	0.0636834	0.99744	0.0618382
Cfi__chr3	0.0638473	0.0636834	0.997433	0.0618386
Dnase1l3__chr14	0.0638475	0.0636834	0.99743	0.0618388
Gls2__chr10	0.0638483	0.0636834	0.997418	0.0618395
Sphkap__chr1	0.0638483	0.0636834	0.997418	0.0618395
Apol7d__chr1	0.0638489	0.0636834	0.997409	0.0618401
Odf3l2__chr10	0.0638489	0.0636834	0.997409	0.0618401
Clca6__chr3	0.0638491	0.0636834	0.997406	0.0618403
Myo1a__chr10	0.0638491	0.0636834	0.997406	0.0618403
Muc2__chr7	0.0638491	0.0636834	0.997406	0.0618403
1700023E05Rik__chr5	0.0638492	0.0636834	0.997403	0.0618404
Foxl2os__chr9	0.0638492	0.0636834	0.997403	0.0618404
Gm2176__chr18	0.0638492	0.0636834	0.997403	0.0618404
Hpca__chr4	0.0638492	0.0636834	0.997403	0.0618404
Slc2a6__chr2	0.0638494	0.0636834	0.997401	0.0618406
Cga__chr4	0.0638501	0.0636834	0.997389	0.0618413
Ctsr__chr13	0.0638501	0.0636834	0.997389	0.0618413
Foxg1__chr12	0.0638501	0.0636834	0.997389	0.0618413
Hcrtr2__chr9	0.0638506	0.065314	1.02292	0.0618417
1700088E04Rik__chr15	0.0638508	0.0636834	0.997379	0.0618419
AI118078__chr9	0.0638508	0.0636834	0.997379	0.0618419
Gm15421__chr5	0.0638508	0.0636834	0.997379	0.0618419
Notum__chr11	0.0638508	0.0636834	0.997379	0.0618419
Pcdhgc4__chr18	0.0638508	0.0636834	0.997379	0.0618419
Prss42__chr9	0.0638508	0.0636834	0.997379	0.0618419
Tmem40__chr6	0.0638508	0.0636834	0.997379	0.0618419
Syt17__chr7	0.0638511	0.0636834	0.997373	0.0618422
Slc13a4__chr6	0.0638517	0.0636834	0.997365	0.0618427
Cyp4f15__chr17	0.0638519	0.0636834	0.997361	0.061843
Gm6300__chr3	0.0638519	0.0636834	0.997361	0.061843
Gpr161__chr1	0.0638519	0.0636834	0.997361	0.061843
Lcn4__chr2	0.0638519	0.0636834	0.997361	0.061843
Olfr492__chr7	0.0638519	0.0636834	0.997361	0.061843
Prr18__chr17	0.0638519	0.0636834	0.997361	0.061843
4930405A21Rik__chr2	0.0638524	0.0636834	0.997353	0.0618434
4833424O15Rik__chr3	0.0638524	0.0636834	0.997353	0.0618434
Rab11fip4__chr11	0.0638524	0.0636834	0.997353	0.0618434
BC005764__chr10	0.0638526	0.0636834	0.997351	0.0618436
Fam92b__chr8	0.0638528	0.0636834	0.997347	0.0618438
Tfap2d__chr1	0.0638528	0.0636834	0.997347	0.0618438
Prkg2__chr5	0.0638533	0.0636834	0.99734	0.0618442
Cdsn__chr17	0.0638533	0.0636834	0.997339	0.0618443
Hist1h1d__chr13	0.0638539	0.0636834	0.99733	0.0618448
Ptchd2__chr4	0.0638543	0.0636834	0.997325	0.0618451
Tnn__chr1	0.0638543	0.0636834	0.997324	0.0618452
Gm11548__chr3	0.0638546	0.0651784	1.02073	0.0618455
1110035M17Rik__chr11	0.0638546	0.0636834	0.997319	0.0618455
9330175E14Rik__chr8	0.0638546	0.0636834	0.997319	0.0618455
Adam34__chr8	0.0638546	0.0636834	0.997319	0.0618455
Cdk3-ps__chr11	0.0638546	0.0636834	0.997319	0.0618455
Gm10649__chr8	0.0638546	0.0636834	0.997319	0.0618455
Gm10865__chr15	0.0638546	0.0636834	0.997319	0.0618455
Olfr1392__chr11	0.0638546	0.0636834	0.997319	0.0618455
Ostn__chr16	0.0638546	0.0636834	0.997319	0.0618455
Pla2g2f__chr4	0.0638546	0.0636834	0.997319	0.0618455
Slc22a20__chr19	0.0638546	0.0636834	0.997319	0.0618455
Sptssb__chr3	0.0638546	0.0636834	0.997319	0.0618455
Tac2__chr10	0.0638546	0.0636834	0.997319	0.0618455
Tas2r106__chr6	0.0638546	0.0636834	0.997319	0.0618455
Tmprss15__chr16	0.0638546	0.0636834	0.997319	0.0618455
Usp50__chr2	0.0638546	0.0636834	0.997319	0.0618455
Vmn1r205__chr13	0.0638546	0.0636834	0.997319	0.0618455
Vmn1r42__chr6	0.0638546	0.0636834	0.997319	0.0618455
Vmn1r66__chr7	0.0638546	0.0636834	0.997319	0.0618455
Vmn2r13__chr5	0.0638546	0.0636834	0.997319	0.0618455
Fut2__chr7	0.0638553	0.0636834	0.997309	0.0618461
Gm5127__chrX	0.0638553	0.0636834	0.997309	0.0618461
Osbpl10__chr9	0.0638556	0.0636834	0.997303	0.0618464
Vmn2r97__chr17	0.0638559	0.0636834	0.9973	0.0618467
Slc22a29__chr19	0.063856	0.0636834	0.997297	0.0618468
Gm16062__chr11	0.0638562	0.0636834	0.997295	0.0618469
Gm7271__chr5	0.0638562	0.0636834	0.997295	0.0618469
Sall4__chr2	0.0638564	0.0669882	1.04904	0.0618472
Tlr5__chr1	0.0638564	0.0636834	0.997291	0.0618472
Nek5__chr8	0.0638566	0.0636834	0.997288	0.0618474
AU015836__chrX	0.0638567	0.0636834	0.997287	0.0618474
Crb2__chr2	0.0638567	0.0636834	0.997287	0.0618474
Dynap__chr18	0.0638567	0.0636834	0.997287	0.0618474
Fgf6__chr6	0.0638567	0.0636834	0.997287	0.0618474
Kera__chr10	0.0638567	0.0636834	0.997287	0.0618474
Olfr890__chr9	0.0638567	0.0636834	0.997287	0.0618474
Plscr5__chr9	0.0638567	0.0636834	0.997287	0.0618474
Tdo2__chr3	0.0638567	0.0636834	0.997287	0.0618474
Wisp3__chr10	0.0638567	0.0636834	0.997287	0.0618474
Dok7__chr5	0.0638567	0.0636834	0.997286	0.0618475
Gm15713__chr16	0.0638567	0.0636834	0.997286	0.0618475
[truncated: 16,472 more rows]

## Sheet: Cluster 2
CLUSTER 2
GENEID	mean non cluster	mean cluster	fold change	pvalue
Kcnq1ot1__chr7	25.1958	3.76774	0.149538	2.99183e-08
Gm17821__chr12	13.0833	2.22023	0.169699	0.000200195
Mir5109__chr5	8.8033	18.2541	2.07355	0.00185851
Vmn2r55__chr7	5.50518	0.94178	0.171072	0.00403126
A630089N07Rik__chr16	7.31723	1.3182	0.180151	0.00546007
Mb__chr15	6.10169	12.0322	1.97195	0.00991083
Lpl__chr8	5.67692	11.548	2.0342	0.0136043
Grk4__chr5	4.24361	0.635053	0.149649	0.0142831
Myl2__chr5	4.53697	9.14033	2.01463	0.0178333
Lars2__chr9	2.71743	6.00959	2.2115	0.0211179
Atp2a2__chr5	9.02893	15.2978	1.6943	0.0223129
Cox6a2__chr7	3.41368	7.85754	2.30178	0.0234367
Malat1__chr19	5.57861	1.30239	0.233461	0.0247019
Beta-s__chr7	3.58511	0.136377	0.0380399	0.0276332
Slc25a4__chr8	4.24349	8.68251	2.04608	0.0293683
Tnni3__chr7	2.36244	5.42885	2.29798	0.0333611
Myl3__chr9	2.51694	5.87587	2.33453	0.0430488
Nppa__chr4	0.382212	1.58396	4.1442	0.0568324
Clu__chr14	0.870359	2.38397	2.73906	0.0580253
Olfr957__chr9	0.0635968	0.0706478	1.11087	0.0616191
Dph1__chr11	0.0635968	0.0704876	1.10835	0.0616191
Fgl1__chr8	0.0635968	0.0703083	1.10553	0.0616191
2700046A07Rik__chr18	0.0635968	0.0702215	1.10417	0.0616191
Mgat5b__chr11	0.0635968	0.0701844	1.10358	0.0616191
Stk30__chr12	0.0635968	0.0697429	1.09664	0.0616191
Arhgap36__chrX	0.0635968	0.0693145	1.08991	0.0616191
Steap1__chr5	0.0635968	0.0693145	1.08991	0.0616191
Aqp2__chr15	0.0635968	0.0690212	1.08529	0.0616191
Mepe__chr5	0.0635968	0.0689005	1.0834	0.0616191
Mir184__chr9	0.0635968	0.0689005	1.0834	0.0616191
Ddn__chr15	0.0635968	0.0688207	1.08214	0.0616191
Nkg7__chr7	0.0635968	0.0686146	1.0789	0.0616191
C1ql2__chr1	0.0635968	0.0681345	1.07135	0.0616191
Car6__chr4	0.0635968	0.0681345	1.07135	0.0616191
Ccdc85c__chr12	0.0635968	0.067854	1.06694	0.0616191
Spesp1__chr9	0.0635968	0.067854	1.06694	0.0616191
Bcl2a1c__chr9	0.0635968	0.0677113	1.0647	0.0616191
Gm715__chrX	0.0635968	0.0676349	1.0635	0.0616191
Vwa5b2__chr16	0.0635968	0.0671558	1.05596	0.0616191
Lce1e__chr3	0.0635968	0.0668303	1.05084	0.0616191
Dgat2l6__chrX	0.0635968	0.0664557	1.04495	0.0616191
Fgfbp1__chr5	0.0635968	0.0664557	1.04495	0.0616191
Hamp2__chr7	0.0635968	0.0664557	1.04495	0.0616191
Otof__chr5	0.0635968	0.0664557	1.04495	0.0616191
Prame__chrX	0.0635968	0.0664557	1.04495	0.0616191
Sytl5__chrX	0.0635968	0.0664557	1.04495	0.0616191
Pin1-ps1__chr2	0.0635968	0.0663434	1.04319	0.0616191
2410137M14Rik__chr17	0.0635968	0.0661542	1.04021	0.0616191
Vmn1r54__chr6	0.0635968	0.0654098	1.02851	0.0616191
Tnfrsf9__chr4	0.0635968	0.0653271	1.02721	0.0616191
Cldn16__chr16	0.0635968	0.0652881	1.02659	0.0616191
Gm9054__chr3	0.0635968	0.0652881	1.02659	0.0616191
Mlana__chr19	0.0635968	0.0652881	1.02659	0.0616191
Tfap2c__chr2	0.0635968	0.0652881	1.02659	0.0616191
Zmynd12__chr4	0.0635968	0.0652881	1.02659	0.0616191
Klrb1b__chr6	0.0635968	0.0652409	1.02585	0.0616191
Serpina3m__chr12	0.0635968	0.06518	1.02489	0.0616191
B230217O12Rik__chr19	0.0635968	0.0651769	1.02485	0.0616191
0610038B21Rik__chr8	0.0635968	0.0649037	1.02055	0.0616191
C130071C03Rik__chr13	0.0635968	0.0649037	1.02055	0.0616191
Kcnj4__chr15	0.0635968	0.0647103	1.01751	0.0616191
Acbd7__chr2	0.0635968	0.0644113	1.01281	0.0616191
St8sia2__chr7	0.0635968	0.0643292	1.01152	0.0616191
Ntn5__chr7	0.0635968	0.0642639	1.01049	0.0616191
Sds__chr5	0.0635968	0.0642639	1.01049	0.0616191
5031414D18Rik__chr14	0.0635968	0.0642204	1.00981	0.0616191
Cyp2w1__chr5	0.0635968	0.0642204	1.00981	0.0616191
D030018L15Rik__chr15	0.0635968	0.0642204	1.00981	0.0616191
Guca2a__chr4	0.0635968	0.0642204	1.00981	0.0616191
Siglecg__chr7	0.0635968	0.0642204	1.00981	0.0616191
Rps27__chr3	0.0635968	0.0641536	1.00875	0.0616191
Spink14__chr18	0.0635968	0.0641536	1.00875	0.0616191
1700013G23Rik__chr11	0.0635968	0.0637967	1.00314	0.0616191
4930483J18Rik__chr15	0.0635968	0.0637967	1.00314	0.0616191
Ddi2__chr4	0.0635968	0.0637967	1.00314	0.0616191
F730043M19Rik__chr12	0.0635968	0.0637967	1.00314	0.0616191
Fstl3__chr10	0.0635968	0.0637967	1.00314	0.0616191
Gm21057__chr7	0.0635968	0.0637967	1.00314	0.0616191
Nupr1l__chr5	0.0635968	0.0637967	1.00314	0.0616191
1110002L01Rik__chr12	0.0635968	0.0635968	1	0.0616191
1110028F18Rik__chr8	0.0635968	0.0635968	1	0.0616191
1190005I06Rik__chr8	0.0635968	0.0635968	1	0.0616191
1600023N17Rik__chr5	0.0635968	0.0635968	1	0.0616191
1700001G11Rik__chr14	0.0635968	0.0635968	1	0.0616191
1700003P14Rik__chr13	0.0635968	0.0635968	1	0.0616191
1700006A11Rik__chr3	0.0635968	0.0635968	1	0.0616191
1700007K13Rik__chr2	0.0635968	0.0635968	1	0.0616191
1700013H16Rik__chrX	0.0635968	0.0635968	1	0.0616191
1700018B08Rik__chr8	0.0635968	0.0635968	1	0.0616191
1700019G24Rik__chr6	0.0635968	0.0635968	1	0.0616191
1700021N21Rik__chr4	0.0635968	0.0635968	1	0.0616191
1700030N03Rik__chr19	0.0635968	0.0635968	1	0.0616191
1700039E15Rik__chr7	0.0635968	0.0635968	1	0.0616191
1700054M17Rik__chr2	0.0635968	0.0635968	1	0.0616191
1700060C16Rik__chr6	0.0635968	0.0635968	1	0.0616191
1700081H22Rik__chr7	0.0635968	0.0635968	1	0.0616191
1700092K14Rik__chr11	0.0635968	0.0635968	1	0.0616191
1700101I11Rik__chr6	0.0635968	0.0635968	1	0.0616191
1700110C19Rik__chr17	0.0635968	0.0635968	1	0.0616191
1700113H08Rik__chr10	0.0635968	0.0635968	1	0.0616191
1700119H24Rik__chr16	0.0635968	0.0635968	1	0.0616191
1700125G02Rik__chr4	0.0635968	0.0635968	1	0.0616191
1810020O05Rik__chr6	0.0635968	0.0635968	1	0.0616191
2200002J24Rik__chr7	0.0635968	0.0635968	1	0.0616191
2410133F24Rik__chr9	0.0635968	0.0635968	1	0.0616191
3110039I08Rik__chr9	0.0635968	0.0635968	1	0.0616191
4921508D12Rik__chr2	0.0635968	0.0635968	1	0.0616191
4922502N22Rik__chr6	0.0635968	0.0635968	1	0.0616191
4930401C15Rik__chr10	0.0635968	0.0635968	1	0.0616191
4930426L09Rik__chr2	0.0635968	0.0635968	1	0.0616191
4930452N14Rik__chr1	0.0635968	0.0635968	1	0.0616191
4930467K11Rik__chr10	0.0635968	0.0635968	1	0.0616191
4930474N05Rik__chr14	0.0635968	0.0635968	1	0.0616191
4930486I03Rik__chr1	0.0635968	0.0635968	1	0.0616191
4930503E24Rik__chr10	0.0635968	0.0635968	1	0.0616191
4930525M21Rik__chrX	0.0635968	0.0635968	1	0.0616191
4930528P14Rik__chr2	0.0635968	0.0635968	1	0.0616191
4930544G11Rik__chr6	0.0635968	0.0635968	1	0.0616191
4930547C10Rik__chr4	0.0635968	0.0635968	1	0.0616191
4930556C24Rik__chr16	0.0635968	0.0635968	1	0.0616191
4930556G01Rik__chr4	0.0635968	0.0635968	1	0.0616191
4930563D23Rik__chr16	0.0635968	0.0635968	1	0.0616191
4930573O16Rik__chr2	0.0635968	0.0635968	1	0.0616191
4931440L10Rik__chr1	0.0635968	0.0635968	1	0.0616191
4932418E24Rik__chr2	0.0635968	0.0635968	1	0.0616191
4932429P05Rik__chrX	0.0635968	0.0635968	1	0.0616191
4932443I19Rik__chr8	0.0635968	0.0635968	1	0.0616191
4933400A11Rik__chrX	0.0635968	0.0635968	1	0.0616191
4933400B14Rik__chr17	0.0635968	0.0635968	1	0.0616191
4933401H06Rik__chr3	0.0635968	0.0635968	1	0.0616191
4933412O06Rik__chr13	0.0635968	0.0635968	1	0.0616191
4933417A18Rik__chr13	0.0635968	0.0635968	1	0.0616191
4933427E13Rik__chr11	0.0635968	0.0635968	1	0.0616191
4933432I09Rik__chr16	0.0635968	0.0635968	1	0.0616191
4933440M02Rik__chr7	0.0635968	0.0635968	1	0.0616191
5430402O13Rik__chr6	0.0635968	0.0635968	1	0.0616191
5830418P13Rik__chr9	0.0635968	0.0635968	1	0.0616191
6330409D20Rik__chr2	0.0635968	0.0635968	1	0.0616191
9230009I02Rik__chr11	0.0635968	0.0635968	1	0.0616191
9330178D15Rik__chr3	0.0635968	0.0635968	1	0.0616191
9330182O14Rik__chr15	0.0635968	0.0635968	1	0.0616191
9430007A20Rik__chr4	0.0635968	0.0635968	1	0.0616191
A330048O09Rik__chr13	0.0635968	0.0635968	1	0.0616191
A330076C08Rik__chr13	0.0635968	0.0635968	1	0.0616191
A530053G22Rik__chr6	0.0635968	0.0635968	1	0.0616191
A930011G23Rik__chr5	0.0635968	0.0635968	1	0.0616191
AA619741__chr1	0.0635968	0.0635968	1	0.0616191
AA792892__chr5	0.0635968	0.0635968	1	0.0616191
AA986860__chr1	0.0635968	0.0635968	1	0.0616191
Abp1__chr6	0.0635968	0.0635968	1	0.0616191
Ace3__chr11	0.0635968	0.0635968	1	0.0616191
Acnat2__chr4	0.0635968	0.0635968	1	0.0616191
Acsm1__chr7	0.0635968	0.0635968	1	0.0616191
Adam29__chr8	0.0635968	0.0635968	1	0.0616191
Adh6a__chr3	0.0635968	0.0635968	1	0.0616191
Adh7__chr3	0.0635968	0.0635968	1	0.0616191
AF357355__chr12	0.0635968	0.0635968	1	0.0616191
AF529169__chr9	0.0635968	0.0635968	1	0.0616191
Akp3__chr1	0.0635968	0.0635968	1	0.0616191
Akr1b7__chr6	0.0635968	0.0635968	1	0.0616191
Aldoc__chr11	0.0635968	0.0635968	1	0.0616191
Ang6__chr14	0.0635968	0.0635968	1	0.0616191
Ankmy1__chr1	0.0635968	0.0635968	1	0.0616191
Ankrd2__chr19	0.0635968	0.0635968	1	0.0616191
Ankrd22__chr19	0.0635968	0.0635968	1	0.0616191
Ankrd53__chr6	0.0635968	0.0635968	1	0.0616191
Anxa10__chr8	0.0635968	0.0635968	1	0.0616191
Ap3b2__chr7	0.0635968	0.0635968	1	0.0616191
Apoa1__chr9	0.0635968	0.0635968	1	0.0616191
Apoh__chr11	0.0635968	0.0635968	1	0.0616191
Aqp3__chr4	0.0635968	0.0635968	1	0.0616191
Arhgap40__chr2	0.0635968	0.0635968	1	0.0616191
Arhgef37__chr18	0.0635968	0.0635968	1	0.0616191
Arxes1__chrX	0.0635968	0.0635968	1	0.0616191
Ascl3__chr7	0.0635968	0.0635968	1	0.0616191
Asic2__chr11	0.0635968	0.0635968	1	0.0616191
Aspdh__chr7	0.0635968	0.0635968	1	0.0616191
Atp13a5__chr16	0.0635968	0.0635968	1	0.0616191
Atp7b__chr8	0.0635968	0.0635968	1	0.0616191
AU022751__chrX	0.0635968	0.0635968	1	0.0616191
Avp__chr2	0.0635968	0.0635968	1	0.0616191
AY512915__chr6	0.0635968	0.0635968	1	0.0616191
B020018J22Rik__chr12	0.0635968	0.0635968	1	0.0616191
B3galt5__chr16	0.0635968	0.0635968	1	0.0616191
B3gnt6__chr7	0.0635968	0.0635968	1	0.0616191
Bai1__chr15	0.0635968	0.0635968	1	0.0616191
BC049762__chr11	0.0635968	0.0635968	1	0.0616191
Bex1__chrX	0.0635968	0.0635968	1	0.0616191
C330013F16Rik__chrX	0.0635968	0.0635968	1	0.0616191
C4a__chr17	0.0635968	0.0635968	1	0.0616191
Cabp7__chr11	0.0635968	0.0635968	1	0.0616191
Cabs1__chr5	0.0635968	0.0635968	1	0.0616191
Cacna1i__chr15	0.0635968	0.0635968	1	0.0616191
Calm5__chr13	0.0635968	0.0635968	1	0.0616191
Caps2__chr10	0.0635968	0.0635968	1	0.0616191
Catsper3__chr13	0.0635968	0.0635968	1	0.0616191
Cbln1__chr8	0.0635968	0.0635968	1	0.0616191
Ccdc105__chr10	0.0635968	0.0635968	1	0.0616191
Ccdc172__chr19	0.0635968	0.0635968	1	0.0616191
Ccdc178__chr18	0.0635968	0.0635968	1	0.0616191
Ccdc60__chr5	0.0635968	0.0635968	1	0.0616191
Ccdc70__chr8	0.0635968	0.0635968	1	0.0616191
Ccdc87__chr19	0.0635968	0.0635968	1	0.0616191
Ccna1__chr3	0.0635968	0.0635968	1	0.0616191
Ccnf__chr17	0.0635968	0.0635968	1	0.0616191
Cdh3__chr8	0.0635968	0.0635968	1	0.0616191
Ceacam5__chr7	0.0635968	0.0635968	1	0.0616191
Cers6__chr2	0.0635968	0.0635968	1	0.0616191
Ces5a__chr8	0.0635968	0.0635968	1	0.0616191
Chgb__chr2	0.0635968	0.0635968	1	0.0616191
Chrna4__chr2	0.0635968	0.0635968	1	0.0616191
Chrna9__chr5	0.0635968	0.0635968	1	0.0616191
Ckmt1__chr2	0.0635968	0.0635968	1	0.0616191
Cldn6__chr17	0.0635968	0.0635968	1	0.0616191
Clic3__chr2	0.0635968	0.0635968	1	0.0616191
Cma2__chr14	0.0635968	0.0635968	1	0.0616191
Cnih2__chr19	0.0635968	0.0635968	1	0.0616191
Cnr1__chr4	0.0635968	0.0635968	1	0.0616191
Cplx4__chr18	0.0635968	0.0635968	1	0.0616191
Crabp1__chr9	0.0635968	0.0635968	1	0.0616191
Crisp4__chr1	0.0635968	0.0635968	1	0.0616191
Cryba2__chr1	0.0635968	0.0635968	1	0.0616191
Csn1s2a__chr5	0.0635968	0.0635968	1	0.0616191
Cst9__chr2	0.0635968	0.0635968	1	0.0616191
Cxx1a__chrX	0.0635968	0.0635968	1	0.0616191
Cyp11b1__chr15	0.0635968	0.0635968	1	0.0616191
Cyp2c65__chr19	0.0635968	0.0635968	1	0.0616191
D4Ertd617e__chr4	0.0635968	0.0635968	1	0.0616191
D730039F16Rik__chr2	0.0635968	0.0635968	1	0.0616191
Dao__chr5	0.0635968	0.0635968	1	0.0616191
Dcpp3__chr17	0.0635968	0.0635968	1	0.0616191
Defb4__chr8	0.0635968	0.0635968	1	0.0616191
Dhrs2__chr14	0.0635968	0.0635968	1	0.0616191
Dkk4__chr8	0.0635968	0.0635968	1	0.0616191
Dmbt1__chr7	0.0635968	0.0635968	1	0.0616191
Dmrtb1__chr4	0.0635968	0.0635968	1	0.0616191
Dmrtc1b__chrX	0.0635968	0.0635968	1	0.0616191
Dpys__chr15	0.0635968	0.0635968	1	0.0616191
Drd2__chr9	0.0635968	0.0635968	1	0.0616191
E330034G19Rik__chr14	0.0635968	0.0635968	1	0.0616191
Efcab3__chr11	0.0635968	0.0635968	1	0.0616191
Efcab6__chr15	0.0635968	0.0635968	1	0.0616191
Epm2a__chr10	0.0635968	0.0635968	1	0.0616191
Epyc__chr10	0.0635968	0.0635968	1	0.0616191
F2__chr2	0.0635968	0.0635968	1	0.0616191
Fam159b__chr13	0.0635968	0.0635968	1	0.0616191
Fam187a__chr11	0.0635968	0.0635968	1	0.0616191
Fam196b__chr11	0.0635968	0.0635968	1	0.0616191
Fam227b__chr2	0.0635968	0.0635968	1	0.0616191
Fam46b__chr4	0.0635968	0.0635968	1	0.0616191
Fam47e__chr5	0.0635968	0.0635968	1	0.0616191
Fbln7__chr2	0.0635968	0.0635968	1	0.0616191
Fbxo15__chr18	0.0635968	0.0635968	1	0.0616191
Fmo9__chr1	0.0635968	0.0635968	1	0.0616191
Fmod__chr1	0.0635968	0.0635968	1	0.0616191
Foxd3__chr4	0.0635968	0.0635968	1	0.0616191
Fsip1__chr2	0.0635968	0.0635968	1	0.0616191
G630025P09Rik__chr11	0.0635968	0.0635968	1	0.0616191
Galr2__chr11	0.0635968	0.0635968	1	0.0616191
Gbp1__chr3	0.0635968	0.0635968	1	0.0616191
Gckr__chr5	0.0635968	0.0635968	1	0.0616191
Gdf6__chr4	0.0635968	0.0635968	1	0.0616191
Gfi1__chr5	0.0635968	0.0635968	1	0.0616191
Gkn1__chr6	0.0635968	0.0635968	1	0.0616191
Gldn__chr9	0.0635968	0.0635968	1	0.0616191
Gm10280__chr8	0.0635968	0.0635968	1	0.0616191
Gm10664__chr8	0.0635968	0.0635968	1	0.0616191
Gm10677__chr9	0.0635968	0.0635968	1	0.0616191
Gm1123__chr9	0.0635968	0.0635968	1	0.0616191
Gm11240__chr4	0.0635968	0.0635968	1	0.0616191
Gm11529__chr11	0.0635968	0.0635968	1	0.0616191
Gm11544__chr11	0.0635968	0.0635968	1	0.0616191
Gm11549__chr3	0.0635968	0.0635968	1	0.0616191
Gm11961__chr11	0.0635968	0.0635968	1	0.0616191
Gm11985__chr11	0.0635968	0.0635968	1	0.0616191
Gm12709__chr4	0.0635968	0.0635968	1	0.0616191
Gm13084__chr4	0.0635968	0.0635968	1	0.0616191
Gm13177__chr4	0.0635968	0.0635968	1	0.0616191
Gm13178__chr4	0.0635968	0.0635968	1	0.0616191
Gm14318__chr2	0.0635968	0.0635968	1	0.0616191
Gm14436__chr2	0.0635968	0.0635968	1	0.0616191
Gm16432__chr1	0.0635968	0.0635968	1	0.0616191
Gm16880__chr1	0.0635968	0.0635968	1	0.0616191
Gm17801__chr17	0.0635968	0.0635968	1	0.0616191
Gm19424__chr19	0.0635968	0.0635968	1	0.0616191
Gm19510__chr15	0.0635968	0.0635968	1	0.0616191
Gm20758__chr10	0.0635968	0.0635968	1	0.0616191
Gm2837__chrX	0.0635968	0.0635968	1	0.0616191
Gm4278__chr14	0.0635968	0.0635968	1	0.0616191
Gm4759__chr7	0.0635968	0.0635968	1	0.0616191
Gm4846__chr1	0.0635968	0.0635968	1	0.0616191
Gm4850__chr1	0.0635968	0.0635968	1	0.0616191
Gm4907__chrX	0.0635968	0.0635968	1	0.0616191
Gm5434__chr12	0.0635968	0.0635968	1	0.0616191
Gm5480__chr16	0.0635968	0.0635968	1	0.0616191
Gm5800__chr14	0.0635968	0.0635968	1	0.0616191
Gm6696__chr8	0.0635968	0.0635968	1	0.0616191
Gpr149__chr3	0.0635968	0.0635968	1	0.0616191
Grap2__chr15	0.0635968	0.0635968	1	0.0616191
Grin2d__chr7	0.0635968	0.0635968	1	0.0616191
Grpr__chrX	0.0635968	0.0635968	1	0.0616191
Gsdma2__chr11	0.0635968	0.0635968	1	0.0616191
Gsdmc4__chr15	0.0635968	0.0635968	1	0.0616191
Gzmf__chr14	0.0635968	0.0635968	1	0.0616191
Gzmg__chr14	0.0635968	0.0635968	1	0.0616191
H2-Q7__chr17	0.0635968	0.0635968	1	0.0616191
Hbq1b__chr11	0.0635968	0.0635968	1	0.0616191
Hes5__chr4	0.0635968	0.0635968	1	0.0616191
Hgd__chr16	0.0635968	0.0635968	1	0.0616191
Hipk4__chr7	0.0635968	0.0635968	1	0.0616191
Hist1h1a__chr13	0.0635968	0.0635968	1	0.0616191
Hmx2__chr7	0.0635968	0.0635968	1	0.0616191
Hoxa11as__chr6	0.0635968	0.0635968	1	0.0616191
Hoxa13__chr6	0.0635968	0.0635968	1	0.0616191
Hoxd13__chr2	0.0635968	0.0635968	1	0.0616191
Hyal4__chr6	0.0635968	0.0635968	1	0.0616191
Igbp1b__chr6	0.0635968	0.0635968	1	0.0616191
Igsf9b__chr9	0.0635968	0.0635968	1	0.0616191
Il17rb__chr14	0.0635968	0.0635968	1	0.0616191
Il1rapl1__chrX	0.0635968	0.0635968	1	0.0616191
Il1rl2__chr1	0.0635968	0.0635968	1	0.0616191
Iqch__chr9	0.0635968	0.0635968	1	0.0616191
Iqcj__chr3	0.0635968	0.0635968	1	0.0616191
Kcnk18__chr19	0.0635968	0.0635968	1	0.0616191
Khdc1a__chr1	0.0635968	0.0635968	1	0.0616191
Khdrbs2__chr1	0.0635968	0.0635968	1	0.0616191
Kif18b__chr11	0.0635968	0.0635968	1	0.0616191
Kif4-ps__chr12	0.0635968	0.0635968	1	0.0616191
Kifc5b__chr17	0.0635968	0.0635968	1	0.0616191
Klhdc7b__chr15	0.0635968	0.0635968	1	0.0616191
Klrg1__chr6	0.0635968	0.0635968	1	0.0616191
Krt1__chr15	0.0635968	0.0635968	1	0.0616191
Krt14__chr11	0.0635968	0.0635968	1	0.0616191
Krt15__chr11	0.0635968	0.0635968	1	0.0616191
Krt28__chr11	0.0635968	0.0635968	1	0.0616191
Krt75__chr15	0.0635968	0.0635968	1	0.0616191
Krt82__chr15	0.0635968	0.0635968	1	0.0616191
Krt85__chr15	0.0635968	0.0635968	1	0.0616191
Lama1__chr17	0.0635968	0.0635968	1	0.0616191
Lcn5__chr2	0.0635968	0.0635968	1	0.0616191
Lman1l__chr9	0.0635968	0.0635968	1	0.0616191
LOC100503496__chr11	0.0635968	0.0635968	1	0.0616191
LOC100861615__chr14	0.0635968	0.0635968	1	0.0616191
Lrtm2__chr6	0.0635968	0.0635968	1	0.0616191
Lypd3__chr7	0.0635968	0.0635968	1	0.0616191
Lzts1__chr8	0.0635968	0.0635968	1	0.0616191
Mael__chr1	0.0635968	0.0635968	1	0.0616191
Mageb16__chrX	0.0635968	0.0635968	1	0.0616191
Mal2__chr15	0.0635968	0.0635968	1	0.0616191
Marveld3__chr8	0.0635968	0.0635968	1	0.0616191
Mas1__chr17	0.0635968	0.0635968	1	0.0616191
Mcf2__chrX	0.0635968	0.0635968	1	0.0616191
Mctp2__chr7	0.0635968	0.0635968	1	0.0616191
Mettl21c__chr1	0.0635968	0.0635968	1	0.0616191
Mettl7a3__chr15	0.0635968	0.0635968	1	0.0616191
Mfsd12__chr10	0.0635968	0.0635968	1	0.0616191
Miat__chr5	0.0635968	0.0635968	1	0.0616191
Mir297a-4__chr2	0.0635968	0.0635968	1	0.0616191
Mmp1a__chr9	0.0635968	0.0635968	1	0.0616191
Mmp24__chr2	0.0635968	0.0635968	1	0.0616191
Mmp25__chr17	0.0635968	0.0635968	1	0.0616191
Mrgprx1__chr7	0.0635968	0.0635968	1	0.0616191
Mroh2a__chr1	0.0635968	0.0635968	1	0.0616191
Muc5b__chr7	0.0635968	0.0635968	1	0.0616191
Mybph__chr1	0.0635968	0.0635968	1	0.0616191
Mybphl__chr3	0.0635968	0.0635968	1	0.0616191
Myo16__chr8	0.0635968	0.0635968	1	0.0616191
Myo3a__chr2	0.0635968	0.0635968	1	0.0616191
Nanos2__chr7	0.0635968	0.0635968	1	0.0616191
Neurod4__chr10	0.0635968	0.0635968	1	0.0616191
Nptx2__chr5	0.0635968	0.0635968	1	0.0616191
Npw__chr17	0.0635968	0.0635968	1	0.0616191
Oas1d__chr5	0.0635968	0.0635968	1	0.0616191
Obp1a__chrX	0.0635968	0.0635968	1	0.0616191
Oit1__chr14	0.0635968	0.0635968	1	0.0616191
Olfr1006__chr2	0.0635968	0.0635968	1	0.0616191
Olfr1020__chr2	0.0635968	0.0635968	1	0.0616191
Olfr1032__chr2	0.0635968	0.0635968	1	0.0616191
Olfr1038-ps__chr2	0.0635968	0.0635968	1	0.0616191
Olfr1077-ps1__chr2	0.0635968	0.0635968	1	0.0616191
Olfr1087__chr2	0.0635968	0.0635968	1	0.0616191
Olfr1089__chr2	0.0635968	0.0635968	1	0.0616191
Olfr1131__chr2	0.0635968	0.0635968	1	0.0616191
Olfr1133__chr2	0.0635968	0.0635968	1	0.0616191
Olfr117__chr17	0.0635968	0.0635968	1	0.0616191
Olfr1182__chr2	0.0635968	0.0635968	1	0.0616191
Olfr1184__chr2	0.0635968	0.0635968	1	0.0616191
Olfr121__chr17	0.0635968	0.0635968	1	0.0616191
Olfr1214__chr2	0.0635968	0.0635968	1	0.0616191
Olfr1305__chr2	0.0635968	0.0635968	1	0.0616191
Olfr1353__chr10	0.0635968	0.0635968	1	0.0616191
Olfr1437__chr19	0.0635968	0.0635968	1	0.0616191
Olfr1465__chr19	0.0635968	0.0635968	1	0.0616191
Olfr1467__chr19	0.0635968	0.0635968	1	0.0616191
Olfr1501__chr19	0.0635968	0.0635968	1	0.0616191
Olfr152__chr2	0.0635968	0.0635968	1	0.0616191
Olfr1532-ps1__chr7	0.0635968	0.0635968	1	0.0616191
Olfr16__chr1	0.0635968	0.0635968	1	0.0616191
Olfr160__chr9	0.0635968	0.0635968	1	0.0616191
Olfr172__chr16	0.0635968	0.0635968	1	0.0616191
Olfr186__chr16	0.0635968	0.0635968	1	0.0616191
Olfr19__chr16	0.0635968	0.0635968	1	0.0616191
Olfr197__chr16	0.0635968	0.0635968	1	0.0616191
Olfr218__chr1	0.0635968	0.0635968	1	0.0616191
Olfr267__chr4	0.0635968	0.0635968	1	0.0616191
Olfr291__chr7	0.0635968	0.0635968	1	0.0616191
Olfr304__chr7	0.0635968	0.0635968	1	0.0616191
Olfr305__chr7	0.0635968	0.0635968	1	0.0616191
Olfr312__chr11	0.0635968	0.0635968	1	0.0616191
Olfr314__chr11	0.0635968	0.0635968	1	0.0616191
Olfr329-ps__chr11	0.0635968	0.0635968	1	0.0616191
Olfr398__chr11	0.0635968	0.0635968	1	0.0616191
Olfr421-ps1__chr1	0.0635968	0.0635968	1	0.0616191
Olfr517__chr7	0.0635968	0.0635968	1	0.0616191
Olfr518__chr7	0.0635968	0.0635968	1	0.0616191
Olfr53__chr7	0.0635968	0.0635968	1	0.0616191
Olfr552__chr7	0.0635968	0.0635968	1	0.0616191
Olfr608__chr7	0.0635968	0.0635968	1	0.0616191
Olfr639__chr7	0.0635968	0.0635968	1	0.0616191
Olfr641__chr7	0.0635968	0.0635968	1	0.0616191
Olfr672__chr7	0.0635968	0.0635968	1	0.0616191
Olfr693__chr7	0.0635968	0.0635968	1	0.0616191
Olfr733__chr14	0.0635968	0.0635968	1	0.0616191
Olfr748__chr14	0.0635968	0.0635968	1	0.0616191
Olfr805__chr10	0.0635968	0.0635968	1	0.0616191
Olfr814__chr10	0.0635968	0.0635968	1	0.0616191
Olfr820__chr10	0.0635968	0.0635968	1	0.0616191
Olfr821__chr10	0.0635968	0.0635968	1	0.0616191
Olfr860__chr9	0.0635968	0.0635968	1	0.0616191
Olfr869__chr9	0.0635968	0.0635968	1	0.0616191
Olfr881__chr9	0.0635968	0.0635968	1	0.0616191
Olfr913__chr9	0.0635968	0.0635968	1	0.0616191
Olfr967__chr9	0.0635968	0.0635968	1	0.0616191
Oxtr__chr6	0.0635968	0.0635968	1	0.0616191
Paqr5__chr9	0.0635968	0.0635968	1	0.0616191
Paqr6__chr3	0.0635968	0.0635968	1	0.0616191
Pcdhgb6__chr18	0.0635968	0.0635968	1	0.0616191
Pdha2__chr3	0.0635968	0.0635968	1	0.0616191
Pip__chr6	0.0635968	0.0635968	1	0.0616191
Pla2g1b__chr5	0.0635968	0.0635968	1	0.0616191
Pla2g2c__chr4	0.0635968	0.0635968	1	0.0616191
Plcd4__chr1	0.0635968	0.0635968	1	0.0616191
Pllp__chr8	0.0635968	0.0635968	1	0.0616191
Pnliprp1__chr19	0.0635968	0.0635968	1	0.0616191
Pnma1__chr12	0.0635968	0.0635968	1	0.0616191
Pnmal1__chr7	0.0635968	0.0635968	1	0.0616191
Polh__chr17	0.0635968	0.0635968	1	0.0616191
Pou4f2__chr8	0.0635968	0.0635968	1	0.0616191
Pp2d1__chr17	0.0635968	0.0635968	1	0.0616191
Ppef1__chrX	0.0635968	0.0635968	1	0.0616191
Ppy__chr11	0.0635968	0.0635968	1	0.0616191
Prl2c1__chr13	0.0635968	0.0635968	1	0.0616191
Prl3d1__chr13	0.0635968	0.0635968	1	0.0616191
Prl7a2__chr13	0.0635968	0.0635968	1	0.0616191
Prl8a1__chr13	0.0635968	0.0635968	1	0.0616191
Prps1l1__chr12	0.0635968	0.0635968	1	0.0616191
Prrx2__chr2	0.0635968	0.0635968	1	0.0616191
Prss51__chr14	0.0635968	0.0635968	1	0.0616191
Prss8__chr7	0.0635968	0.0635968	1	0.0616191
Psg21__chr7	0.0635968	0.0635968	1	0.0616191
Rad54b__chr4	0.0635968	0.0635968	1	0.0616191
Reg4__chr3	0.0635968	0.0635968	1	0.0616191
Rhox12__chrX	0.0635968	0.0635968	1	0.0616191
Rhox6__chrX	0.0635968	0.0635968	1	0.0616191
Rhox9__chrX	0.0635968	0.0635968	1	0.0616191
Rnu12__chr15	0.0635968	0.0635968	1	0.0616191
Robo3__chr9	0.0635968	0.0635968	1	0.0616191
Rph3al__chr11	0.0635968	0.0635968	1	0.0616191
Rsph1__chr17	0.0635968	0.0635968	1	0.0616191
Rsph3b__chr17	0.0635968	0.0635968	1	0.0616191
Rsph9__chr17	0.0635968	0.0635968	1	0.0616191
Rubie__chr14	0.0635968	0.0635968	1	0.0616191
Rundc3a__chr11	0.0635968	0.0635968	1	0.0616191
Sbk2__chr7	0.0635968	0.0635968	1	0.0616191
Sectm1b__chr11	0.0635968	0.0635968	1	0.0616191
Sema3e__chr5	0.0635968	0.0635968	1	0.0616191
Serpina10__chr12	0.0635968	0.0635968	1	0.0616191
Serpinb11__chr1	0.0635968	0.0635968	1	0.0616191
Serpinb6c__chr13	0.0635968	0.0635968	1	0.0616191
Shd__chr17	0.0635968	0.0635968	1	0.0616191
Six2__chr17	0.0635968	0.0635968	1	0.0616191
Sla2__chr2	0.0635968	0.0635968	1	0.0616191
Slc16a8__chr15	0.0635968	0.0635968	1	0.0616191
Slc22a19__chr19	0.0635968	0.0635968	1	0.0616191
Slc27a6__chr18	0.0635968	0.0635968	1	0.0616191
Slc5a2__chr7	0.0635968	0.0635968	1	0.0616191
Slc5a9__chr4	0.0635968	0.0635968	1	0.0616191
Slc6a20a__chr9	0.0635968	0.0635968	1	0.0616191
Slc6a3__chr13	0.0635968	0.0635968	1	0.0616191
Slc8a3__chr12	0.0635968	0.0635968	1	0.0616191
Slco1a5__chr6	0.0635968	0.0635968	1	0.0616191
Smcp__chr3	0.0635968	0.0635968	1	0.0616191
Smr3a__chr5	0.0635968	0.0635968	1	0.0616191
Snrpn__chr7	0.0635968	0.0635968	1	0.0616191
Speer1-ps1__chr5	0.0635968	0.0635968	1	0.0616191
Speer3__chr5	0.0635968	0.0635968	1	0.0616191
Spink2__chr5	0.0635968	0.0635968	1	0.0616191
Spink7__chr18	0.0635968	0.0635968	1	0.0616191
Spo11__chr2	0.0635968	0.0635968	1	0.0616191
Sppl2c__chr11	0.0635968	0.0635968	1	0.0616191
Sprr2b__chr3	0.0635968	0.0635968	1	0.0616191
Srcrb4d__chr5	0.0635968	0.0635968	1	0.0616191
Stac2__chr11	0.0635968	0.0635968	1	0.0616191
Stpg2__chr3	0.0635968	0.0635968	1	0.0616191
Stx19__chr16	0.0635968	0.0635968	1	0.0616191
Sv2b__chr7	0.0635968	0.0635968	1	0.0616191
Sval1__chr6	0.0635968	0.0635968	1	0.0616191
Svop__chr5	0.0635968	0.0635968	1	0.0616191
Svs6__chr2	0.0635968	0.0635968	1	0.0616191
Syna__chr5	0.0635968	0.0635968	1	0.0616191
Syt4__chr18	0.0635968	0.0635968	1	0.0616191
Tas2r105__chr6	0.0635968	0.0635968	1	0.0616191
Tdpoz2__chr3	0.0635968	0.0635968	1	0.0616191
Tdrd12__chr7	0.0635968	0.0635968	1	0.0616191
Tff2__chr17	0.0635968	0.0635968	1	0.0616191
Tgm7__chr2	0.0635968	0.0635968	1	0.0616191
Tktl1__chrX	0.0635968	0.0635968	1	0.0616191
Tlr8__chrX	0.0635968	0.0635968	1	0.0616191
Tmem125__chr4	0.0635968	0.0635968	1	0.0616191
Tmem139__chr6	0.0635968	0.0635968	1	0.0616191
Tmem163__chr1	0.0635968	0.0635968	1	0.0616191
Tmem179__chr12	0.0635968	0.0635968	1	0.0616191
Tpo__chr12	0.0635968	0.0635968	1	0.0616191
Tpsb2__chr17	0.0635968	0.0635968	1	0.0616191
Trap1a__chrX	0.0635968	0.0635968	1	0.0616191
Trip13__chr13	0.0635968	0.0635968	1	0.0616191
Ttc16__chr2	0.0635968	0.0635968	1	0.0616191
Ttc23l__chr15	0.0635968	0.0635968	1	0.0616191
Ttll8__chr15	0.0635968	0.0635968	1	0.0616191
Ttr__chr18	0.0635968	0.0635968	1	0.0616191
Tuba3a__chr6	0.0635968	0.0635968	1	0.0616191
Ubash3a__chr17	0.0635968	0.0635968	1	0.0616191
Ubd__chr17	0.0635968	0.0635968	1	0.0616191
Ucma__chr2	0.0635968	0.0635968	1	0.0616191
Upk2__chr9	0.0635968	0.0635968	1	0.0616191
Usp17le__chr7	0.0635968	0.0635968	1	0.0616191
Uts2b__chr16	0.0635968	0.0635968	1	0.0616191
Vip__chr10	0.0635968	0.0635968	1	0.0616191
Vmn1r201__chr13	0.0635968	0.0635968	1	0.0616191
Vmn1r227__chr17	0.0635968	0.0635968	1	0.0616191
Vmn1r228__chr17	0.0635968	0.0635968	1	0.0616191
Vmn1r236__chr17	0.0635968	0.0635968	1	0.0616191
Vmn1r35__chr6	0.0635968	0.0635968	1	0.0616191
Vmn1r46__chr6	0.0635968	0.0635968	1	0.0616191
Vmn1r70__chr7	0.0635968	0.0635968	1	0.0616191
Vmn1r76__chr7	0.0635968	0.0635968	1	0.0616191
Vmn1r77__chr7	0.0635968	0.0635968	1	0.0616191
Vmn1r87__chr7	0.0635968	0.0635968	1	0.0616191
Vmn2r104__chr17	0.0635968	0.0635968	1	0.0616191
Vmn2r109__chr17	0.0635968	0.0635968	1	0.0616191
Vmn2r12__chr5	0.0635968	0.0635968	1	0.0616191
Vmn2r19__chr6	0.0635968	0.0635968	1	0.0616191
Vmn2r24__chr6	0.0635968	0.0635968	1	0.0616191
Vmn2r53__chr7	0.0635968	0.0635968	1	0.0616191
Vmn2r6__chr3	0.0635968	0.0635968	1	0.0616191
Vmn2r60__chr7	0.0635968	0.0635968	1	0.0616191
Vmn2r61__chr7	0.0635968	0.0635968	1	0.0616191
Vmn2r69__chr7	0.0635968	0.0635968	1	0.0616191
Vmn2r71__chr7	0.0635968	0.0635968	1	0.0616191
Wdr72__chr9	0.0635968	0.0635968	1	0.0616191
Wfdc15b__chr2	0.0635968	0.0635968	1	0.0616191
Wwc1__chr11	0.0635968	0.0635968	1	0.0616191
Zar1__chr5	0.0635968	0.0635968	1	0.0616191
Zcchc13__chrX	0.0635968	0.0635968	1	0.0616191
Zdhhc19__chr16	0.0635968	0.0635968	1	0.0616191
Zfp474__chr18	0.0635968	0.0635968	1	0.0616191
Zfp750__chr11	0.0635968	0.0635968	1	0.0616191
Zfp783__chr6	0.0635968	0.0635968	1	0.0616191
Zfp791__chr8	0.0635968	0.0635968	1	0.0616191
Zfy2__chrY	0.0635968	0.0635968	1	0.0616191
Zic3__chrX	0.0635968	0.0635968	1	0.0616191
Zic4__chr9	0.0635968	0.0635968	1	0.0616191
Zkscan2__chr7	0.0635968	0.0635968	1	0.0616191
Zkscan7__chr9	0.0635968	0.0635968	1	0.0616191
Zp2__chr7	0.0635968	0.0635968	1	0.0616191
Zscan4d__chr7	0.0635968	0.0635968	1	0.0616191
Slc18a1__chr8	0.0636083	0.0702215	1.10397	0.0616299
Calcoco2__chr11	0.0636083	0.0687575	1.08095	0.0616299
P2ry10__chrX	0.0636083	0.0677113	1.0645	0.0616299
Olfr1076__chr2	0.0636083	0.0652017	1.02505	0.0616299
Ccdc96__chr5	0.0636083	0.0649139	1.02053	0.0616299
1700003H04Rik__chr3	0.0636083	0.0635968	0.999819	0.0616299
1700042G15Rik__chr4	0.0636083	0.0635968	0.999819	0.0616299
2010300C02Rik__chr1	0.0636083	0.0635968	0.999819	0.0616299
4930542C21Rik__chr16	0.0636083	0.0635968	0.999819	0.0616299
AA543401__chr9	0.0636083	0.0635968	0.999819	0.0616299
Ak5__chr3	0.0636083	0.0635968	0.999819	0.0616299
Apcs__chr1	0.0636083	0.0635968	0.999819	0.0616299
Cdkn2a__chr4	0.0636083	0.0635968	0.999819	0.0616299
Cer1__chr4	0.0636083	0.0635968	0.999819	0.0616299
Ces1e__chr8	0.0636083	0.0635968	0.999819	0.0616299
Crygs__chr16	0.0636083	0.0635968	0.999819	0.0616299
D630032N06Rik__chr11	0.0636083	0.0635968	0.999819	0.0616299
Dlgap3__chr4	0.0636083	0.0635968	0.999819	0.0616299
E230025N22Rik__chr18	0.0636083	0.0635968	0.999819	0.0616299
Gjb6__chr14	0.0636083	0.0635968	0.999819	0.0616299
Gm10658__chr9	0.0636083	0.0635968	0.999819	0.0616299
Gm12695__chr4	0.0636083	0.0635968	0.999819	0.0616299
Gm15545__chr7	0.0636083	0.0635968	0.999819	0.0616299
Gm20556__chr15	0.0636083	0.0635968	0.999819	0.0616299
Gm5468__chr15	0.0636083	0.0635968	0.999819	0.0616299
Gm7457__chr6	0.0636083	0.0635968	0.999819	0.0616299
Gzmn__chr14	0.0636083	0.0635968	0.999819	0.0616299
Hoxb6__chr11	0.0636083	0.0635968	0.999819	0.0616299
Klrb1__chr6	0.0636083	0.0635968	0.999819	0.0616299
Mir1907__chr15	0.0636083	0.0635968	0.999819	0.0616299
Mir681__chr12	0.0636083	0.0635968	0.999819	0.0616299
Mrgprb5__chr7	0.0636083	0.0635968	0.999819	0.0616299
Msh5__chr17	0.0636083	0.0635968	0.999819	0.0616299
Olfr1095__chr2	0.0636083	0.0635968	0.999819	0.0616299
Olfr1111__chr2	0.0636083	0.0635968	0.999819	0.0616299
Olfr1234__chr2	0.0636083	0.0635968	0.999819	0.0616299
Olfr142__chr2	0.0636083	0.0635968	0.999819	0.0616299
Olfr222__chr11	0.0636083	0.0635968	0.999819	0.0616299
Olfr32__chr2	0.0636083	0.0635968	0.999819	0.0616299
Olfr574__chr7	0.0636083	0.0635968	0.999819	0.0616299
Ovch2__chr7	0.0636083	0.0635968	0.999819	0.0616299
Pcdha8__chr18	0.0636083	0.0635968	0.999819	0.0616299
Prl7d1__chr13	0.0636083	0.0635968	0.999819	0.0616299
Prom2__chr2	0.0636083	0.0635968	0.999819	0.0616299
Slc17a4__chr13	0.0636083	0.0635968	0.999819	0.0616299
Slitrk5__chr14	0.0636083	0.0635968	0.999819	0.0616299
Tbx4__chr11	0.0636083	0.0635968	0.999819	0.0616299
Upk1b__chr16	0.0636083	0.0635968	0.999819	0.0616299
Xpnpep2__chrX	0.0636083	0.0635968	0.999819	0.0616299
Zscan10__chr17	0.0636083	0.0635968	0.999819	0.0616299
Celf6__chr9	0.0636163	0.0707014	1.11137	0.0616374
Chad__chr11	0.0636163	0.0695881	1.09387	0.0616374
1700084E18Rik__chr2	0.0636163	0.0635968	0.999693	0.0616374
4930596M17Rik__chr9	0.0636163	0.0635968	0.999693	0.0616374
4933406J10Rik__chr7	0.0636163	0.0635968	0.999693	0.0616374
Adam1b__chr5	0.0636163	0.0635968	0.999693	0.0616374
C130026L21Rik__chr5	0.0636163	0.0635968	0.999693	0.0616374
Calb2__chr8	0.0636163	0.0635968	0.999693	0.0616374
Ccdc42__chr11	0.0636163	0.0635968	0.999693	0.0616374
Chia__chr3	0.0636163	0.0635968	0.999693	0.0616374
Cym__chr3	0.0636163	0.0635968	0.999693	0.0616374
Cyp2d11__chr15	0.0636163	0.0635968	0.999693	0.0616374
E2f2__chr4	0.0636163	0.0635968	0.999693	0.0616374
Fam132b__chr1	0.0636163	0.0635968	0.999693	0.0616374
Fam46d__chrX	0.0636163	0.0635968	0.999693	0.0616374
Fbxo41__chr6	0.0636163	0.0635968	0.999693	0.0616374
Gm12359__chr11	0.0636163	0.0635968	0.999693	0.0616374
Gm5083__chr13	0.0636163	0.0635968	0.999693	0.0616374
Gm5346__chr8	0.0636163	0.0635968	0.999693	0.0616374
Grm4__chr17	0.0636163	0.0635968	0.999693	0.0616374
Klk10__chr7	0.0636163	0.0635968	0.999693	0.0616374
Mir27a__chr8	0.0636163	0.0635968	0.999693	0.0616374
Nmur1__chr1	0.0636163	0.0635968	0.999693	0.0616374
Ooep__chr9	0.0636163	0.0635968	0.999693	0.0616374
Opalin__chr19	0.0636163	0.0635968	0.999693	0.0616374
Pabpc5__chrX	0.0636163	0.0635968	0.999693	0.0616374
Prap1__chr7	0.0636163	0.0635968	0.999693	0.0616374
Prl6a1__chr13	0.0636163	0.0635968	0.999693	0.0616374
Pth__chr7	0.0636163	0.0635968	0.999693	0.0616374
Serpind1__chr16	0.0636163	0.0635968	0.999693	0.0616374
Slc25a18__chr6	0.0636163	0.0635968	0.999693	0.0616374
Slc7a10__chr7	0.0636163	0.0635968	0.999693	0.0616374
Tcstv1__chr13	0.0636163	0.0635968	0.999693	0.0616374
Tmem252__chr19	0.0636163	0.0635968	0.999693	0.0616374
Tmprss3__chr17	0.0636163	0.0635968	0.999693	0.0616374
Tox2__chr2	0.0636163	0.0635968	0.999693	0.0616374
Vmn1r4__chr6	0.0636163	0.0635968	0.999693	0.0616374
Hes2__chr4	0.0636198	0.0635968	0.999639	0.0616406
Skor1__chr9	0.0636198	0.0635968	0.999639	0.0616406
Sox21__chr14	0.0636198	0.0635968	0.999639	0.0616406
Bhlhe23__chr2	0.0636278	0.0635968	0.999513	0.0616482
AA536875__chr14	0.063629	0.06888	1.08253	0.0616493
Gm5420__chr10	0.063629	0.0653079	1.02639	0.0616493
Ccdc162__chr10	0.063629	0.0651642	1.02413	0.0616493
0610012H03Rik__chr2	0.063629	0.0635968	0.999494	0.0616493
1600002D24Rik__chr16	0.063629	0.0635968	0.999494	0.0616493
1700016L21Rik__chr1	0.063629	0.0635968	0.999494	0.0616493
1700041M19Rik__chr16	0.063629	0.0635968	0.999494	0.0616493
1700058G18Rik__chr10	0.063629	0.0635968	0.999494	0.0616493
1700063D05Rik__chr9	0.063629	0.0635968	0.999494	0.0616493
1700065I17Rik__chr18	0.063629	0.0635968	0.999494	0.0616493
1810046K07Rik__chr9	0.063629	0.0635968	0.999494	0.0616493
4632434I11Rik__chr7	0.063629	0.0635968	0.999494	0.0616493
4921511I17Rik__chr12	0.063629	0.0635968	0.999494	0.0616493
4930527F14Rik__chr14	0.063629	0.0635968	0.999494	0.0616493
4930552N02Rik__chr4	0.063629	0.0635968	0.999494	0.0616493
4930584F24Rik__chr5	0.063629	0.0635968	0.999494	0.0616493
4933425H06Rik__chr6	0.063629	0.0635968	0.999494	0.0616493
4933425L06Rik__chr13	0.063629	0.0635968	0.999494	0.0616493
4933430I17Rik__chr4	0.063629	0.0635968	0.999494	0.0616493
A730090N16Rik__chr3	0.063629	0.0635968	0.999494	0.0616493
A930017M01Rik__chr15	0.063629	0.0635968	0.999494	0.0616493
Aanat__chr11	0.063629	0.0635968	0.999494	0.0616493
AI747448__chr3	0.063629	0.0635968	0.999494	0.0616493
AW495222__chr13	0.063629	0.0635968	0.999494	0.0616493
Barhl1__chr2	0.063629	0.0635968	0.999494	0.0616493
Bcl2l10__chr9	0.063629	0.0635968	0.999494	0.0616493
Bnipl__chr3	0.063629	0.0635968	0.999494	0.0616493
Bpifa1__chr2	0.063629	0.0635968	0.999494	0.0616493
C9__chr15	0.063629	0.0635968	0.999494	0.0616493
Ccdc13__chr9	0.063629	0.0635968	0.999494	0.0616493
Ccdc144b__chr3	0.063629	0.0635968	0.999494	0.0616493
Ccr8__chr9	0.063629	0.0635968	0.999494	0.0616493
Cdx1__chr18	0.063629	0.0635968	0.999494	0.0616493
Celf3__chr3	0.063629	0.0635968	0.999494	0.0616493
Ces2d-ps__chr8	0.063629	0.0635968	0.999494	0.0616493
Chrm3__chr13	0.063629	0.0635968	0.999494	0.0616493
Chrnb3__chr8	0.063629	0.0635968	0.999494	0.0616493
Creb3l3__chr10	0.063629	0.0635968	0.999494	0.0616493
Cyp3a11__chr5	0.063629	0.0635968	0.999494	0.0616493
Doxl2__chr6	0.063629	0.0635968	0.999494	0.0616493
Dsg1c__chr18	0.063629	0.0635968	0.999494	0.0616493
E230019M04Rik__chrX	0.063629	0.0635968	0.999494	0.0616493
Eddm3b__chr14	0.063629	0.0635968	0.999494	0.0616493
Fbxw28__chr9	0.063629	0.0635968	0.999494	0.0616493
Gdf2__chr14	0.063629	0.0635968	0.999494	0.0616493
Glra1__chr11	0.063629	0.0635968	0.999494	0.0616493
Gm10373__chr15	0.063629	0.0635968	0.999494	0.0616493
Gm10532__chr18	0.063629	0.0635968	0.999494	0.0616493
Gm1110__chr9	0.063629	0.0635968	0.999494	0.0616493
Gm11595__chr11	0.063629	0.0635968	0.999494	0.0616493
Gm13288__chr4	0.063629	0.0635968	0.999494	0.0616493
Gm14393__chr2	0.063629	0.0635968	0.999494	0.0616493
Gm17495__chr17	0.063629	0.0635968	0.999494	0.0616493
Gm20408__chr17	0.063629	0.0635968	0.999494	0.0616493
Gm20754__chr3	0.063629	0.0635968	0.999494	0.0616493
Gm3279__chr6	0.063629	0.0635968	0.999494	0.0616493
Gm6614__chr6	0.063629	0.0635968	0.999494	0.0616493
Gm6878__chr14	0.063629	0.0635968	0.999494	0.0616493
Gm906__chr13	0.063629	0.0635968	0.999494	0.0616493
H2-M10.1__chr17	0.063629	0.0635968	0.999494	0.0616493
Hmx3__chr7	0.063629	0.0635968	0.999494	0.0616493
Hrnr__chr3	0.063629	0.0635968	0.999494	0.0616493
Htr5a__chr5	0.063629	0.0635968	0.999494	0.0616493
Ido2__chr8	0.063629	0.0635968	0.999494	0.0616493
Iqub__chr6	0.063629	0.0635968	0.999494	0.0616493
Izumo3__chr4	0.063629	0.0635968	0.999494	0.0616493
Klb__chr5	0.063629	0.0635968	0.999494	0.0616493
Klrc3__chr6	0.063629	0.0635968	0.999494	0.0616493
Krt35__chr11	0.063629	0.0635968	0.999494	0.0616493
Krt6b__chr15	0.063629	0.0635968	0.999494	0.0616493
Krtap5-2__chr7	0.063629	0.0635968	0.999494	0.0616493
Lbx1__chr19	0.063629	0.0635968	0.999494	0.0616493
March10__chr11	0.063629	0.0635968	0.999494	0.0616493
Mbd3l2__chr9	0.063629	0.0635968	0.999494	0.0616493
Mmp10__chr9	0.063629	0.0635968	0.999494	0.0616493
Mrgprb1__chr7	0.063629	0.0635968	0.999494	0.0616493
Nctc1__chr7	0.063629	0.0635968	0.999494	0.0616493
Nek10__chr14	0.063629	0.0635968	0.999494	0.0616493
Nphs2__chr1	0.063629	0.0635968	0.999494	0.0616493
Nps__chr7	0.063629	0.0635968	0.999494	0.0616493
Olfr1099__chr2	0.063629	0.0635968	0.999494	0.0616493
Olfr11__chr13	0.063629	0.0635968	0.999494	0.0616493
Olfr1181__chr2	0.063629	0.0635968	0.999494	0.0616493
Olfr1270__chr2	0.063629	0.0635968	0.999494	0.0616493
Olfr134__chr17	0.063629	0.0635968	0.999494	0.0616493
Olfr1446__chr19	0.063629	0.0635968	0.999494	0.0616493
Olfr346__chr2	0.063629	0.0635968	0.999494	0.0616493
Olfr381__chr11	0.063629	0.0635968	0.999494	0.0616493
Olfr46__chr7	0.063629	0.0635968	0.999494	0.0616493
Olfr461__chr6	0.063629	0.0635968	0.999494	0.0616493
Olfr491__chr7	0.063629	0.0635968	0.999494	0.0616493
Olfr657__chr7	0.063629	0.0635968	0.999494	0.0616493
Olfr695__chr7	0.063629	0.0635968	0.999494	0.0616493
Olfr788__chr10	0.063629	0.0635968	0.999494	0.0616493
Olfr868__chr9	0.063629	0.0635968	0.999494	0.0616493
Olfr911-ps1__chr9	0.063629	0.0635968	0.999494	0.0616493
Olfr937__chr9	0.063629	0.0635968	0.999494	0.0616493
Olfr993__chr2	0.063629	0.0635968	0.999494	0.0616493
Pla2g4d__chr2	0.063629	0.0635968	0.999494	0.0616493
Ppp3r2__chr4	0.063629	0.0635968	0.999494	0.0616493
Prl7a1__chr13	0.063629	0.0635968	0.999494	0.0616493
Prl7b1__chr13	0.063629	0.0635968	0.999494	0.0616493
Psg19__chr7	0.063629	0.0635968	0.999494	0.0616493
Rassf6__chr5	0.063629	0.0635968	0.999494	0.0616493
Reg3b__chr6	0.063629	0.0635968	0.999494	0.0616493
Rfpl4b__chr10	0.063629	0.0635968	0.999494	0.0616493
Rhox7__chrX	0.063629	0.0635968	0.999494	0.0616493
Scgb2b19__chr7	0.063629	0.0635968	0.999494	0.0616493
Sgcz__chr8	0.063629	0.0635968	0.999494	0.0616493
Slc23a3__chr1	0.063629	0.0635968	0.999494	0.0616493
Slc25a54__chr3	0.063629	0.0635968	0.999494	0.0616493
Slc6a5__chr7	0.063629	0.0635968	0.999494	0.0616493
Smok3a__chr5	0.063629	0.0635968	0.999494	0.0616493
Smok4a__chr17	0.063629	0.0635968	0.999494	0.0616493
Spatc1__chr15	0.063629	0.0635968	0.999494	0.0616493
Speer4d__chr5	0.063629	0.0635968	0.999494	0.0616493
Ssxb8__chrX	0.063629	0.0635968	0.999494	0.0616493
Taar7e__chr10	0.063629	0.0635968	0.999494	0.0616493
Tex36__chr7	0.063629	0.0635968	0.999494	0.0616493
Ugt3a2__chr15	0.063629	0.0635968	0.999494	0.0616493
Upb1__chr10	0.063629	0.0635968	0.999494	0.0616493
Upk3bl__chr5	0.063629	0.0635968	0.999494	0.0616493
Vmn1r235__chr17	0.063629	0.0635968	0.999494	0.0616493
Vmn1r69__chr7	0.063629	0.0635968	0.999494	0.0616493
Vmn2r26__chr6	0.063629	0.0635968	0.999494	0.0616493
Vmn2r27__chr6	0.063629	0.0635968	0.999494	0.0616493
Wnt16__chr6	0.063629	0.0635968	0.999494	0.0616493
4933421I07Rik__chr7	0.0636312	0.0635968	0.999459	0.0616514
6430584L05Rik__chr6	0.0636312	0.0635968	0.999459	0.0616514
Bdkrb1__chr12	0.0636312	0.0635968	0.999459	0.0616514
Cd19__chr7	0.0636312	0.0635968	0.999459	0.0616514
Cldn10__chr14	0.0636312	0.0635968	0.999459	0.0616514
E030003E18Rik__chr19	0.0636312	0.0635968	0.999459	0.0616514
Hoxd12__chr2	0.0636312	0.0635968	0.999459	0.0616514
Iglon5__chr7	0.0636312	0.0635968	0.999459	0.0616514
Il6__chr5	0.0636312	0.0635968	0.999459	0.0616514
Pcdhgc3__chr18	0.0636312	0.0635968	0.999459	0.0616514
Tex37__chr6	0.0636313	0.0635968	0.999458	0.0616514
1700045H11Rik__chr4	0.0636336	0.0635968	0.999422	0.0616536
Fam221a__chr6	0.0636336	0.0635968	0.999422	0.0616536
Gm12888__chr4	0.0636336	0.0635968	0.999422	0.0616536
Gm3716__chr5	0.0636336	0.0635968	0.999422	0.0616536
L3mbtl1__chr2	0.0636336	0.0635968	0.999422	0.0616536
Utf1__chr7	0.0636336	0.0635968	0.999422	0.0616536
Ggt7__chr2	0.0636342	0.0662245	1.04071	0.0616542
4930430D24Rik__chrX	0.0636342	0.0635968	0.999411	0.0616542
Aadat__chr8	0.0636342	0.0635968	0.999411	0.0616542
Apitd1__chr4	0.0636342	0.0635968	0.999411	0.0616542
Cdx2__chr5	0.0636342	0.0635968	0.999411	0.0616542
Clcn6__chr4	0.0636342	0.0635968	0.999411	0.0616542
Crybb2__chr5	0.0636342	0.0635968	0.999411	0.0616542
E130201H02Rik__chr7	0.0636342	0.0635968	0.999411	0.0616542
Fam50b__chr13	0.0636342	0.0635968	0.999411	0.0616542
Foxf2__chr13	0.0636342	0.0635968	0.999411	0.0616542
Gabra5__chr7	0.0636342	0.0635968	0.999411	0.0616542
Gbx2__chr1	0.0636342	0.0635968	0.999411	0.0616542
Gdf11__chr10	0.0636342	0.0635968	0.999411	0.0616542
Gm15413__chr7	0.0636342	0.0635968	0.999411	0.0616542
Grm8__chr6	0.0636342	0.0635968	0.999411	0.0616542
Hes7__chr11	0.0636342	0.0635968	0.999411	0.0616542
Hist1h3d__chr13	0.0636342	0.0635968	0.999411	0.0616542
Kcnq2__chr2	0.0636342	0.0635968	0.999411	0.0616542
LOC101243624__chr3	0.0636342	0.0635968	0.999411	0.0616542
Lrfn3__chr7	0.0636342	0.0635968	0.999411	0.0616542
Lrrc34__chr3	0.0636342	0.0635968	0.999411	0.0616542
Mcoln3__chr3	0.0636342	0.0635968	0.999411	0.0616542
Mgarp__chr3	0.0636342	0.0635968	0.999411	0.0616542
Mt4__chr8	0.0636342	0.0635968	0.999411	0.0616542
Mzf1__chr7	0.0636342	0.0635968	0.999411	0.0616542
Neurog2__chr3	0.0636342	0.0635968	0.999411	0.0616542
Pcdhb9__chr18	0.0636342	0.0635968	0.999411	0.0616542
Pgbd5__chr8	0.0636342	0.0635968	0.999411	0.0616542
Rnf182__chr13	0.0636342	0.0635968	0.999411	0.0616542
Slc27a2__chr2	0.0636342	0.0635968	0.999411	0.0616542
Slc39a4__chr15	0.0636342	0.0635968	0.999411	0.0616542
Sox1__chr8	0.0636342	0.0635968	0.999411	0.0616542
Trpv1__chr11	0.0636342	0.0635968	0.999411	0.0616542
2900079G21Rik__chr9	0.0636358	0.0663434	1.04255	0.0616557
Cyp2j11__chr4	0.0636358	0.0635968	0.999387	0.0616557
Galnt9__chr5	0.0636395	0.0635968	0.999329	0.0616591
Naip7__chr13	0.0636395	0.0635968	0.999329	0.0616591
Spata5l1__chr2	0.0636395	0.0635968	0.999329	0.0616591
Xlr4b__chrX	0.0636395	0.0635968	0.999329	0.0616591
4930479M11Rik__chr7	0.0636401	0.0635968	0.99932	0.0616597
Fam222a__chr5	0.0636401	0.0635968	0.99932	0.0616597
Gpr30__chr5	0.0636401	0.0635968	0.99932	0.0616597
Gstm3__chr3	0.0636401	0.0635968	0.99932	0.0616597
Mos__chr4	0.0636401	0.0635968	0.99932	0.0616597
Nxnl2__chr13	0.0636401	0.0635968	0.99932	0.0616597
Prph__chr15	0.0636401	0.0635968	0.99932	0.0616597
Sntb1__chr15	0.0636401	0.0635968	0.99932	0.0616597
Mup4__chr4	0.0636405	0.0635968	0.999314	0.0616601
Zcchc4__chr5	0.0636469	0.0637967	1.00235	0.0616661
1700006E09Rik__chr11	0.0636469	0.0635968	0.999212	0.0616661
1700022E09Rik__chr16	0.0636469	0.0635968	0.999212	0.0616661
1700025M24Rik__chr5	0.0636469	0.0635968	0.999212	0.0616661
1700034P13Rik__chr1	0.0636469	0.0635968	0.999212	0.0616661
2310005E17Rik__chr13	0.0636469	0.0635968	0.999212	0.0616661
2610528A11Rik__chr14	0.0636469	0.0635968	0.999212	0.0616661
4921525B02Rik__chr14	0.0636469	0.0635968	0.999212	0.0616661
4930425K10Rik__chr5	0.0636469	0.0635968	0.999212	0.0616661
4930547E08Rik__chr2	0.0636469	0.0635968	0.999212	0.0616661
4930548G14Rik__chr15	0.0636469	0.0635968	0.999212	0.0616661
9430014N10Rik__chr15	0.0636469	0.0635968	0.999212	0.0616661
Adam6b__chr12	0.0636469	0.0635968	0.999212	0.0616661
Antxrl__chr14	0.0636469	0.0635968	0.999212	0.0616661
Bcl2l15__chr3	0.0636469	0.0635968	0.999212	0.0616661
Btla__chr16	0.0636469	0.0635968	0.999212	0.0616661
Casp14__chr10	0.0636469	0.0635968	0.999212	0.0616661
Ccdc54__chr16	0.0636469	0.0635968	0.999212	0.0616661
Cplx1__chr5	0.0636469	0.0635968	0.999212	0.0616661
Dmrt1__chr19	0.0636469	0.0635968	0.999212	0.0616661
Dnajb7__chr15	0.0636469	0.0635968	0.999212	0.0616661
Foxi1__chr11	0.0636469	0.0635968	0.999212	0.0616661
Gabrq__chrX	0.0636469	0.0635968	0.999212	0.0616661
Gcg__chr2	0.0636469	0.0635968	0.999212	0.0616661
Gm17689__chr9	0.0636469	0.0635968	0.999212	0.0616661
Gm2061__chr1	0.0636469	0.0635968	0.999212	0.0616661
Gm9__chrX	0.0636469	0.0635968	0.999212	0.0616661
Gpr12__chr5	0.0636469	0.0635968	0.999212	0.0616661
Kcnu1__chr8	0.0636469	0.0635968	0.999212	0.0616661
Klra22__chr6	0.0636469	0.0635968	0.999212	0.0616661
Lipf__chr19	0.0636469	0.0635968	0.999212	0.0616661
Marco__chr1	0.0636469	0.0635968	0.999212	0.0616661
Matn3__chr12	0.0636469	0.0635968	0.999212	0.0616661
Mtnr1a__chr8	0.0636469	0.0635968	0.999212	0.0616661
Myh4__chr11	0.0636469	0.0635968	0.999212	0.0616661
Nsun3__chr16	0.0636469	0.0635968	0.999212	0.0616661
Olfr1101__chr2	0.0636469	0.0635968	0.999212	0.0616661
Olfr1229__chr2	0.0636469	0.0635968	0.999212	0.0616661
Olfr722__chr14	0.0636469	0.0635968	0.999212	0.0616661
Olfr798__chr10	0.0636469	0.0635968	0.999212	0.0616661
Olfr96__chr17	0.0636469	0.0635968	0.999212	0.0616661
Oprk1__chr1	0.0636469	0.0635968	0.999212	0.0616661
Pcdhb10__chr18	0.0636469	0.0635968	0.999212	0.0616661
Pou2af1__chr9	0.0636469	0.0635968	0.999212	0.0616661
Pramel7__chr2	0.0636469	0.0635968	0.999212	0.0616661
Ropn1__chr16	0.0636469	0.0635968	0.999212	0.0616661
Rprl1__chr6	0.0636469	0.0635968	0.999212	0.0616661
Serpine3__chr14	0.0636469	0.0635968	0.999212	0.0616661
Sftpc__chr14	0.0636469	0.0635968	0.999212	0.0616661
Skor2__chr18	0.0636469	0.0635968	0.999212	0.0616661
Spata22__chr11	0.0636469	0.0635968	0.999212	0.0616661
Tas2r107__chr6	0.0636469	0.0635968	0.999212	0.0616661
Tmem150b__chr7	0.0636469	0.0635968	0.999212	0.0616661
Tnfsf11__chr14	0.0636469	0.0635968	0.999212	0.0616661
Ugt2b34__chr5	0.0636469	0.0635968	0.999212	0.0616661
Vmn2r121__chrX	0.0636469	0.0635968	0.999212	0.0616661
Plekhs1__chr19	0.0636485	0.0635968	0.999188	0.0616676
Mark4__chr7	0.0636488	0.0637967	1.00232	0.0616679
1700007B14Rik__chr8	0.0636488	0.0635968	0.999183	0.0616679
1700008I05Rik__chrX	0.0636488	0.0635968	0.999183	0.0616679
1700071M16Rik__chr17	0.0636488	0.0635968	0.999183	0.0616679
1700080N15Rik__chr2	0.0636488	0.0635968	0.999183	0.0616679
4921511H03Rik__chr5	0.0636488	0.0635968	0.999183	0.0616679
4930444M15Rik__chr14	0.0636488	0.0635968	0.999183	0.0616679
5830403M04Rik__chr5	0.0636488	0.0635968	0.999183	0.0616679
Actrt3__chr3	0.0636488	0.0635968	0.999183	0.0616679
Agbl1__chr7	0.0636488	0.0635968	0.999183	0.0616679
Ascl4__chr10	0.0636488	0.0635968	0.999183	0.0616679
Ccdc147__chr19	0.0636488	0.0635968	0.999183	0.0616679
Cdh19__chr1	0.0636488	0.0635968	0.999183	0.0616679
Cdh9__chr15	0.0636488	0.0635968	0.999183	0.0616679
Csn1s2b__chr5	0.0636488	0.0635968	0.999183	0.0616679
Cyp3a16__chr5	0.0636488	0.0635968	0.999183	0.0616679
Dusp21__chrX	0.0636488	0.0635968	0.999183	0.0616679
Fam115e__chr6	0.0636488	0.0635968	0.999183	0.0616679
Fezf2__chr14	0.0636488	0.0635968	0.999183	0.0616679
Fhl5__chr4	0.0636488	0.0635968	0.999183	0.0616679
Glipr1l1__chr10	0.0636488	0.0635968	0.999183	0.0616679
Gm13580__chr2	0.0636488	0.0635968	0.999183	0.0616679
Gnrhr__chr5	0.0636488	0.0635968	0.999183	0.0616679
Klf1__chr8	0.0636488	0.0635968	0.999183	0.0616679
Mroh9__chr1	0.0636488	0.0635968	0.999183	0.0616679
Olfr1036__chr2	0.0636488	0.0635968	0.999183	0.0616679
Olfr1290__chr2	0.0636488	0.0635968	0.999183	0.0616679
Olfr688__chr7	0.0636488	0.0635968	0.999183	0.0616679
Olfr918__chr9	0.0636488	0.0635968	0.999183	0.0616679
Olfr943__chr9	0.0636488	0.0635968	0.999183	0.0616679
Pnlip__chr19	0.0636488	0.0635968	0.999183	0.0616679
Ptf1a__chr2	0.0636488	0.0635968	0.999183	0.0616679
Sval2__chr6	0.0636488	0.0635968	0.999183	0.0616679
Tat__chr8	0.0636488	0.0635968	0.999183	0.0616679
Tmem215__chr4	0.0636488	0.0635968	0.999183	0.0616679
Ttc29__chr8	0.0636488	0.0635968	0.999183	0.0616679
Vmn1r71__chr7	0.0636488	0.0635968	0.999183	0.0616679
Vmn2r-ps11__chr3	0.0636488	0.0635968	0.999183	0.0616679
Tigd3__chr19	0.06365	0.0663434	1.04232	0.061669
Opn4__chr14	0.06365	0.0662188	1.04036	0.061669
1700019B21Rik__chrX	0.06365	0.0635968	0.999164	0.061669
Cplx3__chr9	0.06365	0.0635968	0.999164	0.061669
Fut4-ps1__chr17	0.06365	0.0635968	0.999164	0.061669
Gp9__chr6	0.06365	0.0635968	0.999164	0.061669
Kcns2__chr15	0.06365	0.0635968	0.999164	0.061669
Lct__chr1	0.06365	0.0635968	0.999164	0.061669
Npffr2__chr5	0.06365	0.0635968	0.999164	0.061669
Pdilt__chr7	0.06365	0.0635968	0.999164	0.061669
Sec14l2__chr11	0.06365	0.0635968	0.999164	0.061669
Slc5a11__chr7	0.06365	0.0635968	0.999164	0.061669
Treml1__chr17	0.06365	0.0635968	0.999164	0.061669
Rufy4__chr1	0.0636518	0.0720219	1.1315	0.0616707
6430710C18Rik__chr2	0.0636518	0.0635968	0.999136	0.0616707
Cml5__chr6	0.0636518	0.0635968	0.999136	0.0616707
DQ267102__chr12	0.0636518	0.0635968	0.999136	0.0616707
Ghrl__chr6	0.0636518	0.0635968	0.999136	0.0616707
Gnat1__chr9	0.0636518	0.0635968	0.999136	0.0616707
Olfr1295__chr2	0.0636518	0.0635968	0.999136	0.0616707
Rfpl3s__chr9	0.0636518	0.0635968	0.999136	0.0616707
D830013O20Rik__chr12	0.0636522	0.0635968	0.999129	0.0616711
Lrrc69__chr4	0.0636522	0.0635968	0.999129	0.0616711
Tnip3__chr6	0.0636522	0.0635968	0.999129	0.0616711
4930549G23Rik__chr18	0.0636563	0.0635968	0.999065	0.0616749
Fam129c__chr8	0.0636563	0.0635968	0.999065	0.0616749
Frmd7__chrX	0.0636563	0.0635968	0.999065	0.0616749
Gm10125__chr18	0.0636563	0.0635968	0.999065	0.0616749
Hapln4__chr8	0.0636563	0.0635968	0.999065	0.0616749
Hhipl2__chr1	0.0636563	0.0635968	0.999065	0.0616749
Inhbe__chr10	0.0636563	0.0635968	0.999065	0.0616749
Mfsd7a__chr5	0.0636563	0.0635968	0.999065	0.0616749
Tnfsf18__chr1	0.0636563	0.0635968	0.999065	0.0616749
1700015F17Rik__chr5	0.0636568	0.0635968	0.999057	0.0616754
Ercc6l__chrX	0.0636568	0.0635968	0.999057	0.0616754
Gm10509__chr17	0.0636568	0.0635968	0.999057	0.0616754
Hoxc11__chr15	0.0636568	0.0635968	0.999057	0.0616754
Abca14__chr7	0.0636572	0.0635968	0.99905	0.0616758
Slc39a12__chr2	0.0636572	0.0635968	0.99905	0.0616758
E130215H24Rik__chr2	0.0636576	0.0635968	0.999044	0.0616762
Prok2__chr6	0.0636576	0.0635968	0.999044	0.0616762
Tmem220__chr11	0.063659	0.0635968	0.999023	0.0616775
A3galt2__chr4	0.0636603	0.0635968	0.999002	0.0616787
Olfr582__chr7	0.0636603	0.0635968	0.999002	0.0616787
4933425B07Rik__chr14	0.0636611	0.0635968	0.998989	0.0616795
Chi3l4__chr3	0.0636611	0.0635968	0.998989	0.0616795
Olfr812__chr10	0.0636611	0.0635968	0.998989	0.0616795
Olfr992__chr2	0.0636611	0.0635968	0.998989	0.0616795
Prol1__chr5	0.0636611	0.0635968	0.998989	0.0616795
Smok2a__chr17	0.0636611	0.0635968	0.998989	0.0616795
Vmn2r100__chr17	0.0636611	0.0635968	0.998989	0.0616795
C230079O03Rik__chr7	0.0636615	0.0635968	0.998983	0.0616798
Ubxn11__chr4	0.0636625	0.0635968	0.998968	0.0616807
Olfr484__chr7	0.0636651	0.0665995	1.04609	0.0616831
4921536K21Rik__chr11	0.0636651	0.0649138	1.01961	0.0616831
1700012B07Rik__chr11	0.0636651	0.0635968	0.998928	0.0616831
4931429P17Rik__chr13	0.0636651	0.0635968	0.998928	0.0616831
Agxt2__chr15	0.0636651	0.0635968	0.998928	0.0616831
Ccdc103__chr11	0.0636651	0.0635968	0.998928	0.0616831
Cpn1__chr19	0.0636651	0.0635968	0.998928	0.0616831
Cyp2c50__chr19	0.0636651	0.0635968	0.998928	0.0616831
Fhad1__chr4	0.0636651	0.0635968	0.998928	0.0616831
Gm16861__chr16	0.0636651	0.0635968	0.998928	0.0616831
Gm21276__chr7	0.0636651	0.0635968	0.998928	0.0616831
Gm2516__chr8	0.0636651	0.0635968	0.998928	0.0616831
Gm7104__chr12	0.0636651	0.0635968	0.998928	0.0616831
Igsf5__chr16	0.0636651	0.0635968	0.998928	0.0616831
Itgad__chr7	0.0636651	0.0635968	0.998928	0.0616831
Klra5__chr6	0.0636651	0.0635968	0.998928	0.0616831
LOC100038947__chr3	0.0636651	0.0635968	0.998928	0.0616831
Mc4r__chr18	0.0636651	0.0635968	0.998928	0.0616831
Msx1as__chr5	0.0636651	0.0635968	0.998928	0.0616831
Olfr1132__chr2	0.0636651	0.0635968	0.998928	0.0616831
Olfr1316__chr2	0.0636651	0.0635968	0.998928	0.0616831
Olig3__chr10	0.0636651	0.0635968	0.998928	0.0616831
Tekt3__chr11	0.0636651	0.0635968	0.998928	0.0616831
Tram1l1__chr3	0.0636651	0.0635968	0.998928	0.0616831
Vmn1r172__chr7	0.0636651	0.0635968	0.998928	0.0616831
Zfp184__chr13	0.0636651	0.0635968	0.998928	0.0616831
BC048609__chr19	0.0636659	0.0635968	0.998915	0.0616839
Chrnb2__chr3	0.0636659	0.0635968	0.998915	0.0616839
E130012A19Rik__chr11	0.0636659	0.0635968	0.998915	0.0616839
Gm13031__chr4	0.0636659	0.0635968	0.998915	0.0616839
Gm13078__chr4	0.0636659	0.0635968	0.998915	0.0616839
Uts2r__chr11	0.0636662	0.0642462	1.00911	0.0616842
BC051142__chr17	0.0636664	0.0639965	1.00518	0.0616844
1700020D05Rik__chr19	0.0636664	0.0635968	0.998906	0.0616844
1700057G04Rik__chr9	0.0636664	0.0635968	0.998906	0.0616844
1700108J01Rik__chr14	0.0636664	0.0635968	0.998906	0.0616844
3010033K07Rik__chr8	0.0636664	0.0635968	0.998906	0.0616844
4930412B13Rik__chr2	0.0636664	0.0635968	0.998906	0.0616844
4933428C19Rik__chr4	0.0636664	0.0635968	0.998906	0.0616844
9230102K24Rik__chr10	0.0636664	0.0635968	0.998906	0.0616844
A730085A09Rik__chr4	0.0636664	0.0635968	0.998906	0.0616844
Bmp3__chr5	0.0636664	0.0635968	0.998906	0.0616844
Ccdc64b__chr17	0.0636664	0.0635968	0.998906	0.0616844
Ccdc79__chr8	0.0636664	0.0635968	0.998906	0.0616844
Ceacam3__chr7	0.0636664	0.0635968	0.998906	0.0616844
Cyb5d1__chr11	0.0636664	0.0635968	0.998906	0.0616844
Eya4__chr10	0.0636664	0.0635968	0.998906	0.0616844
Fam19a2__chr10	0.0636664	0.0635968	0.998906	0.0616844
Fbxw19__chr9	0.0636664	0.0635968	0.998906	0.0616844
Gcnt7__chr2	0.0636664	0.0635968	0.998906	0.0616844
Gfap__chr11	0.0636664	0.0635968	0.998906	0.0616844
Gm13752__chr2	0.0636664	0.0635968	0.998906	0.0616844
Gm15070__chrX	0.0636664	0.0635968	0.998906	0.0616844
Gm19583__chr5	0.0636664	0.0635968	0.998906	0.0616844
Gm5134__chr10	0.0636664	0.0635968	0.998906	0.0616844
Hoxc5__chr15	0.0636664	0.0635968	0.998906	0.0616844
Kif9__chr9	0.0636664	0.0635968	0.998906	0.0616844
Mep1b__chr18	0.0636664	0.0635968	0.998906	0.0616844
Mrgprb2__chr7	0.0636664	0.0635968	0.998906	0.0616844
Olfr1109__chr2	0.0636664	0.0635968	0.998906	0.0616844
Olfr1274-ps__chr2	0.0636664	0.0635968	0.998906	0.0616844
Olfr1299__chr2	0.0636664	0.0635968	0.998906	0.0616844
Olfr266__chr3	0.0636664	0.0635968	0.998906	0.0616844
Olfr390__chr11	0.0636664	0.0635968	0.998906	0.0616844
Olfr539__chr7	0.0636664	0.0635968	0.998906	0.0616844
Olfr912__chr9	0.0636664	0.0635968	0.998906	0.0616844
Pde6c__chr19	0.0636664	0.0635968	0.998906	0.0616844
Rnf151__chr17	0.0636664	0.0635968	0.998906	0.0616844
Samt2__chrX	0.0636664	0.0635968	0.998906	0.0616844
Sdr16c6__chr4	0.0636664	0.0635968	0.998906	0.0616844
Slco6d1__chr1	0.0636664	0.0635968	0.998906	0.0616844
Speer2__chr16	0.0636664	0.0635968	0.998906	0.0616844
Tmem132c__chr5	0.0636664	0.0635968	0.998906	0.0616844
Ugt2b5__chr5	0.0636664	0.0635968	0.998906	0.0616844
Vmn2r74__chr7	0.0636664	0.0635968	0.998906	0.0616844
Vmn2r75__chr7	0.0636664	0.0635968	0.998906	0.0616844
Wdr93__chr7	0.0636664	0.0635968	0.998906	0.0616844
Zfp541__chr7	0.0636664	0.0635968	0.998906	0.0616844
2610020C07Rik__chr16	0.0636678	0.0635968	0.998885	0.0616857
Abcg4__chr9	0.0636678	0.0635968	0.998885	0.0616857
D630039A03Rik__chr4	0.0636678	0.0635968	0.998885	0.0616857
Olfr56__chr11	0.0636678	0.0635968	0.998885	0.0616857
Snord99__chr4	0.0636678	0.0635968	0.998885	0.0616857
1700017N19Rik__chr10	0.063668	0.0635968	0.998882	0.0616859
2010001E11Rik__chr10	0.063668	0.0635968	0.998882	0.0616859
4930455H04Rik__chr3	0.063668	0.0635968	0.998882	0.0616859
4930527G23Rik__chr18	0.063668	0.0635968	0.998882	0.0616859
4933440J02Rik__chr10	0.063668	0.0635968	0.998882	0.0616859
Ak7__chr12	0.063668	0.0635968	0.998882	0.0616859
Arid3c__chr4	0.063668	0.0635968	0.998882	0.0616859
Capn9__chr8	0.063668	0.0635968	0.998882	0.0616859
Cyp26c1__chr19	0.063668	0.0635968	0.998882	0.0616859
Cyp3a25__chr5	0.063668	0.0635968	0.998882	0.0616859
Dapl1__chr2	0.063668	0.0635968	0.998882	0.0616859
Frmpd4__chrX	0.063668	0.0635968	0.998882	0.0616859
Fshr__chr17	0.063668	0.0635968	0.998882	0.0616859
Fxyd4__chr6	0.063668	0.0635968	0.998882	0.0616859
Gm10512__chr17	0.063668	0.0635968	0.998882	0.0616859
Gm1647__chr3	0.063668	0.0635968	0.998882	0.0616859
Moxd1__chr10	0.063668	0.0635968	0.998882	0.0616859
Myo1h__chr5	0.063668	0.0635968	0.998882	0.0616859
Plac8l1__chr18	0.063668	0.0635968	0.998882	0.0616859
Prpmp5__chr6	0.063668	0.0635968	0.998882	0.0616859
Sh2d7__chr9	0.063668	0.0635968	0.998882	0.0616859
Slc6a20b__chr9	0.063668	0.0635968	0.998882	0.0616859
Snora20__chr17	0.063668	0.0635968	0.998882	0.0616859
Zfp572__chr15	0.063668	0.0635968	0.998882	0.0616859
4930442J19Rik__chr2	0.0636695	0.0635968	0.998858	0.0616873
9330179D12Rik__chr6	0.0636695	0.0635968	0.998858	0.0616873
Ap4m1__chr5	0.0636695	0.0635968	0.998858	0.0616873
Crisp1__chr17	0.0636696	0.0635968	0.998857	0.0616874
Zfp940__chr7	0.0636696	0.0635968	0.998857	0.0616874
4933407L21Rik__chr1	0.0636697	0.0635968	0.998854	0.0616875
Aim1l__chr4	0.0636697	0.0635968	0.998854	0.0616875
Ctsw__chr19	0.0636697	0.0635968	0.998854	0.0616875
Gm20324__chr15	0.0636697	0.0635968	0.998854	0.0616875
Gm4832__chr17	0.0636697	0.0635968	0.998854	0.0616875
Lgals7__chr7	0.0636697	0.0635968	0.998854	0.0616875
Mir669k__chr2	0.0636697	0.0635968	0.998854	0.0616875
Slain1__chr14	0.0636697	0.0635968	0.998854	0.0616875
Snord32a__chr7	0.0636697	0.0635968	0.998854	0.0616875
Tbx21__chr11	0.0636697	0.0635968	0.998854	0.0616875
Tespa1__chr10	0.0636697	0.0635968	0.998854	0.0616875
Xlr5b__chrX	0.0636697	0.0635968	0.998854	0.0616875
Caly__chr7	0.0636712	0.0635968	0.998832	0.0616889
Zfp133-ps__chr2	0.0636712	0.0635968	0.998832	0.0616889
1700007G11Rik__chr5	0.0636714	0.0635968	0.998829	0.0616891
1700018B24Rik__chr3	0.0636714	0.0635968	0.998829	0.0616891
4833423E24Rik__chr2	0.0636714	0.0635968	0.998829	0.0616891
Cfhr2__chr1	0.0636714	0.0635968	0.998829	0.0616891
D930015M05Rik__chr2	0.0636714	0.0635968	0.998829	0.0616891
Gm10440__chr5	0.0636714	0.0635968	0.998829	0.0616891
Kcnj1__chr9	0.0636714	0.0635968	0.998829	0.0616891
Mobp__chr9	0.0636714	0.0635968	0.998829	0.0616891
Mogat1__chr1	0.0636714	0.0635968	0.998829	0.0616891
Nek11__chr9	0.0636714	0.0635968	0.998829	0.0616891
Olfr905__chr9	0.0636714	0.0635968	0.998829	0.0616891
Prop1__chr11	0.0636714	0.0635968	0.998829	0.0616891
Prrxl1__chr14	0.0636714	0.0635968	0.998829	0.0616891
Sval3__chr6	0.0636714	0.0635968	0.998829	0.0616891
Syt6__chr3	0.0636714	0.0635968	0.998829	0.0616891
Vmn1r183__chr7	0.0636714	0.0635968	0.998829	0.0616891
Pou3f3__chr1	0.0636717	0.0635968	0.998823	0.0616894
Rnf208__chr2	0.0636717	0.0635968	0.998823	0.0616894
Tub__chr7	0.0636717	0.0635968	0.998823	0.0616894
Cd200r3__chr16	0.0636718	0.0635968	0.998822	0.0616895
Fga__chr3	0.0636718	0.0635968	0.998822	0.0616895
C1ql1__chr11	0.0636735	0.0635968	0.998796	0.061691
Irs3__chr5	0.0636735	0.0635968	0.998796	0.061691
Nphp4__chr4	0.0636735	0.0635968	0.998796	0.061691
Stab2__chr10	0.0636751	0.0644322	1.01189	0.0616925
1700024P16Rik__chr4	0.0636751	0.0635968	0.998771	0.0616925
1700027I24Rik__chr9	0.0636751	0.0635968	0.998771	0.0616925
2610206C17Rik__chr7	0.0636751	0.0635968	0.998771	0.0616925
4930529K09Rik__chr14	0.0636751	0.0635968	0.998771	0.0616925
4933431G14Rik__chr6	0.0636751	0.0635968	0.998771	0.0616925
9230115E21Rik__chr9	0.0636751	0.0635968	0.998771	0.0616925
AA387883__chr19	0.0636751	0.0635968	0.998771	0.0616925
Abcg5__chr17	0.0636751	0.0635968	0.998771	0.0616925
Ccl17__chr8	0.0636751	0.0635968	0.998771	0.0616925
Cd1d2__chr3	0.0636751	0.0635968	0.998771	0.0616925
Ceacam-ps1__chr7	0.0636751	0.0635968	0.998771	0.0616925
Cpvl__chr6	0.0636751	0.0635968	0.998771	0.0616925
Cyp2j8__chr4	0.0636751	0.0635968	0.998771	0.0616925
Gm12360__chr2	0.0636751	0.0635968	0.998771	0.0616925
Gm16551__chr9	0.0636751	0.0635968	0.998771	0.0616925
Gm20751__chr13	0.0636751	0.0635968	0.998771	0.0616925
Gm8300__chr12	0.0636751	0.0635968	0.998771	0.0616925
Il31ra__chr13	0.0636751	0.0635968	0.998771	0.0616925
Kcnj9__chr1	0.0636751	0.0635968	0.998771	0.0616925
Kctd19__chr8	0.0636751	0.0635968	0.998771	0.0616925
Krt25__chr11	0.0636751	0.0635968	0.998771	0.0616925
Lce1g__chr3	0.0636751	0.0635968	0.998771	0.0616925
Lrrc43__chr5	0.0636751	0.0635968	0.998771	0.0616925
Mat1a__chr14	0.0636751	0.0635968	0.998771	0.0616925
Mir873__chr4	0.0636751	0.0635968	0.998771	0.0616925
Olfr1130__chr2	0.0636751	0.0635968	0.998771	0.0616925
Olfr1512__chr14	0.0636751	0.0635968	0.998771	0.0616925
Olfr190__chr16	0.0636751	0.0635968	0.998771	0.0616925
Olfr206__chr16	0.0636751	0.0635968	0.998771	0.0616925
Olfr464__chr11	0.0636751	0.0635968	0.998771	0.0616925
Olfr493__chr7	0.0636751	0.0635968	0.998771	0.0616925
Olfr75-ps1__chr11	0.0636751	0.0635968	0.998771	0.0616925
Pramef12__chr4	0.0636751	0.0635968	0.998771	0.0616925
Slitrk1__chr14	0.0636751	0.0635968	0.998771	0.0616925
Sowahd__chrX	0.0636751	0.0635968	0.998771	0.0616925
Syce1l__chr8	0.0636751	0.0635968	0.998771	0.0616925
Vmn1r1__chr1	0.0636751	0.0635968	0.998771	0.0616925
Wnt3a__chr11	0.0636751	0.0635968	0.998771	0.0616925
Xkr5__chr8	0.0636751	0.0635968	0.998771	0.0616925
Sftpd__chr14	0.0636754	0.0654098	1.02724	0.0616929
BC089597__chr10	0.0636754	0.0651642	1.02338	0.0616929
Dnase1l3__chr14	0.0636754	0.0642204	1.00856	0.0616929
1700024F13Rik__chr13	0.0636754	0.0635968	0.998765	0.0616929
1700029P11Rik__chr15	0.0636754	0.0635968	0.998765	0.0616929
1700030M09Rik__chr8	0.0636754	0.0635968	0.998765	0.0616929
1700108F19Rik__chr14	0.0636754	0.0635968	0.998765	0.0616929
4930505G20Rik__chr14	0.0636754	0.0635968	0.998765	0.0616929
4930524N10Rik__chrX	0.0636754	0.0635968	0.998765	0.0616929
5430427M07Rik__chr12	0.0636754	0.0635968	0.998765	0.0616929
Aym1__chr5	0.0636754	0.0635968	0.998765	0.0616929
B3gat1__chr9	0.0636754	0.0635968	0.998765	0.0616929
Bcl2l14__chr6	0.0636754	0.0635968	0.998765	0.0616929
Cartpt__chr13	0.0636754	0.0635968	0.998765	0.0616929
Col9a1__chr1	0.0636754	0.0635968	0.998765	0.0616929
Cyp2a22__chr7	0.0636754	0.0635968	0.998765	0.0616929
Disc1__chr8	0.0636754	0.0635968	0.998765	0.0616929
Dmrt2__chr19	0.0636754	0.0635968	0.998765	0.0616929
Dnajc6__chr4	0.0636754	0.0635968	0.998765	0.0616929
Dyrk3__chr1	0.0636754	0.0635968	0.998765	0.0616929
E030002O03Rik__chr7	0.0636754	0.0635968	0.998765	0.0616929
Eps8l3__chr3	0.0636754	0.0635968	0.998765	0.0616929
Fam26d__chr10	0.0636754	0.0635968	0.998765	0.0616929
Gabra4__chr5	0.0636754	0.0635968	0.998765	0.0616929
Gm19466__chr18	0.0636754	0.0635968	0.998765	0.0616929
Gm5089__chr14	0.0636754	0.0635968	0.998765	0.0616929
Got1l1__chr8	0.0636754	0.0635968	0.998765	0.0616929
Krt9__chr11	0.0636754	0.0635968	0.998765	0.0616929
Ms4a3__chr19	0.0636754	0.0635968	0.998765	0.0616929
Msmb__chr14	0.0636754	0.0635968	0.998765	0.0616929
Nobox__chr6	0.0636754	0.0635968	0.998765	0.0616929
Nup62-il4i1__chr7	0.0636754	0.0635968	0.998765	0.0616929
Olfr1135__chr2	0.0636754	0.0635968	0.998765	0.0616929
Olfr1408__chr1	0.0636754	0.0635968	0.998765	0.0616929
Olfr1537__chr9	0.0636754	0.0635968	0.998765	0.0616929
Olfr564__chr7	0.0636754	0.0635968	0.998765	0.0616929
Olfr771__chr10	0.0636754	0.0635968	0.998765	0.0616929
Olfr924__chr9	0.0636754	0.0635968	0.998765	0.0616929
Ovol2__chr2	0.0636754	0.0635968	0.998765	0.0616929
Pax5__chr4	0.0636754	0.0635968	0.998765	0.0616929
Pcdha10__chr18	0.0636754	0.0635968	0.998765	0.0616929
Pcdha5__chr18	0.0636754	0.0635968	0.998765	0.0616929
Pipox__chr11	0.0636754	0.0635968	0.998765	0.0616929
Ppapdc1a__chr7	0.0636754	0.0635968	0.998765	0.0616929
Prl8a8__chr13	0.0636754	0.0635968	0.998765	0.0616929
Scn9a__chr2	0.0636754	0.0635968	0.998765	0.0616929
Snap25__chr2	0.0636754	0.0635968	0.998765	0.0616929
Sohlh2__chr3	0.0636754	0.0635968	0.998765	0.0616929
Sstr1__chr12	0.0636754	0.0635968	0.998765	0.0616929
Sva__chr6	0.0636754	0.0635968	0.998765	0.0616929
Tmem174__chr13	0.0636754	0.0635968	0.998765	0.0616929
Tnfsf4__chr1	0.0636754	0.0635968	0.998765	0.0616929
Tssk3__chr4	0.0636754	0.0635968	0.998765	0.0616929
Tulp2__chr7	0.0636754	0.0635968	0.998765	0.0616929
Vmn1r34__chr6	0.0636754	0.0635968	0.998765	0.0616929
Fdx1l__chr9	0.0636764	0.0635968	0.998749	0.0616938
Thyn1__chr9	0.0636769	0.0641536	1.00748	0.0616943
Cdh6__chr15	0.0636775	0.0635968	0.998732	0.0616949
Hist1h4i__chr13	0.0636778	0.0635968	0.998727	0.0616951
Hmga1-rs1__chr17	0.0636778	0.0635968	0.998727	0.0616951
Ppp1r3g__chr13	0.0636778	0.0635968	0.998727	0.0616951
Foxd2__chr4	0.0636779	0.0635968	0.998726	0.0616952
Rnf222__chr11	0.0636779	0.0635968	0.998726	0.0616952
1110015O18Rik__chr3	0.0636791	0.0635968	0.998707	0.0616963
Defb48__chr14	0.0636791	0.0635968	0.998707	0.0616963
Olfr1404__chr1	0.0636791	0.0635968	0.998707	0.0616963
Bfsp1__chr2	0.0636794	0.0635968	0.998702	0.0616966
Pax9__chr12	0.0636794	0.0635968	0.998702	0.0616966
0610039K10Rik__chr2	0.0636795	0.0635968	0.998701	0.0616967
1700030J22Rik__chr8	0.0636795	0.0635968	0.998701	0.0616967
1700066B17Rik__chr1	0.0636795	0.0635968	0.998701	0.0616967
1700112J05Rik__chr5	0.0636795	0.0635968	0.998701	0.0616967
4930408F14Rik__chrX	0.0636795	0.0635968	0.998701	0.0616967
4931431C16Rik__chr5	0.0636795	0.0635968	0.998701	0.0616967
4933416C03Rik__chr10	0.0636795	0.0635968	0.998701	0.0616967
6720468P15Rik__chr19	0.0636795	0.0635968	0.998701	0.0616967
A930003O13Rik__chr5	0.0636795	0.0635968	0.998701	0.0616967
Alx3__chr3	0.0636795	0.0635968	0.998701	0.0616967
Aspg__chr12	0.0636795	0.0635968	0.998701	0.0616967
AU040972__chr11	0.0636795	0.0635968	0.998701	0.0616967
Bbox1__chr2	0.0636795	0.0635968	0.998701	0.0616967
Dlx1__chr2	0.0636795	0.0635968	0.998701	0.0616967
Etv2__chr7	0.0636795	0.0635968	0.998701	0.0616967
Gm4884__chr7	0.0636795	0.0635968	0.998701	0.0616967
Gm6116__chr5	0.0636795	0.0635968	0.998701	0.0616967
Htr1a__chr13	0.0636795	0.0635968	0.998701	0.0616967
Il13ra2__chrX	0.0636795	0.0635968	0.998701	0.0616967
Il21__chr3	0.0636795	0.0635968	0.998701	0.0616967
Krt71__chr15	0.0636795	0.0635968	0.998701	0.0616967
Mir196a-1__chr11	0.0636795	0.0635968	0.998701	0.0616967
Necab2__chr8	0.0636795	0.0635968	0.998701	0.0616967
Olfr118__chr17	0.0636795	0.0635968	0.998701	0.0616967
Onecut1__chr9	0.0636795	0.0635968	0.998701	0.0616967
Pdzk1ip1__chr4	0.0636795	0.0635968	0.998701	0.0616967
Prm3__chr16	0.0636795	0.0635968	0.998701	0.0616967
Psg18__chr7	0.0636795	0.0635968	0.998701	0.0616967
Rltpr__chr8	0.0636795	0.0635968	0.998701	0.0616967
Serinc4__chr2	0.0636795	0.0635968	0.998701	0.0616967
Spata16__chr3	0.0636795	0.0635968	0.998701	0.0616967
Tmed6__chr8	0.0636795	0.0635968	0.998701	0.0616967
Tomt__chr7	0.0636795	0.0635968	0.998701	0.0616967
Tonsl__chr15	0.0636795	0.0635968	0.998701	0.0616967
Trpv5__chr6	0.0636795	0.0635968	0.998701	0.0616967
Tsga13__chr6	0.0636795	0.0635968	0.998701	0.0616967
Tsks__chr7	0.0636795	0.0635968	0.998701	0.0616967
Wfdc3__chr2	0.0636795	0.0635968	0.998701	0.0616967
Wnt1__chr15	0.0636795	0.0635968	0.998701	0.0616967
Zdhhc25__chr15	0.0636795	0.0635968	0.998701	0.0616967
Zfp786__chr6	0.0636795	0.0635968	0.998701	0.0616967
Zscan4c__chr7	0.0636795	0.0635968	0.998701	0.0616967
Oprm1__chr10	0.063681	0.0635968	0.998678	0.0616981
Ephx4__chr5	0.063681	0.0635968	0.998678	0.0616981
Pah__chr10	0.063681	0.0635968	0.998678	0.0616981
Spink5__chr18	0.063681	0.0635968	0.998678	0.0616981
1700084F23Rik__chr13	0.0636813	0.0635968	0.998673	0.0616983
2010001M06Rik__chr5	0.0636813	0.0635968	0.998673	0.0616983
4833428L15Rik__chr9	0.0636813	0.0635968	0.998673	0.0616983
C8b__chr4	0.0636813	0.0635968	0.998673	0.0616983
Dach2__chrX	0.0636813	0.0635968	0.998673	0.0616983
Trim69__chr2	0.0636813	0.0635968	0.998673	0.0616983
Hinfp__chr9	0.0636817	0.0635968	0.998666	0.0616988
1700025F22Rik__chr19	0.0636819	0.0635968	0.998663	0.061699
1700025K24Rik__chr17	0.0636819	0.0635968	0.998663	0.061699
4930438E09Rik__chr14	0.0636819	0.0635968	0.998663	0.061699
Baalc__chr15	0.0636819	0.0635968	0.998663	0.061699
Baat__chr4	0.0636819	0.0635968	0.998663	0.061699
Bpifa6__chr2	0.0636819	0.0635968	0.998663	0.061699
D030047H15Rik__chr7	0.0636819	0.0635968	0.998663	0.061699
Flg2__chr3	0.0636819	0.0635968	0.998663	0.061699
Fshb__chr2	0.0636819	0.0635968	0.998663	0.061699
Gm10046__chr7	0.0636819	0.0635968	0.998663	0.061699
Gm10560__chr4	0.0636819	0.0635968	0.998663	0.061699
Gm2022__chr12	0.0636819	0.0635968	0.998663	0.061699
H2afy3__chr15	0.0636819	0.0635968	0.998663	0.061699
Kcnh7__chr2	0.0636819	0.0635968	0.998663	0.061699
Lce3b__chr3	0.0636819	0.0635968	0.998663	0.061699
Nlrp14__chr7	0.0636819	0.0635968	0.998663	0.061699
Olfr1066__chr2	0.0636819	0.0635968	0.998663	0.061699
Olfr968__chr9	0.0636819	0.0635968	0.998663	0.061699
Omp__chr7	0.0636819	0.0635968	0.998663	0.061699
Prr9__chr3	0.0636819	0.0635968	0.998663	0.061699
Prss56__chr1	0.0636819	0.0635968	0.998663	0.061699
Tfap2e__chr4	0.0636819	0.0635968	0.998663	0.061699
Vmn1r225__chr17	0.0636819	0.0635968	0.998663	0.061699
Bcl2a1b__chr9	0.0636822	0.0642639	1.00913	0.0616992
Guca1a__chr17	0.0636822	0.0635968	0.998659	0.0616992
Olfr955__chr9	0.0636822	0.0635968	0.998659	0.0616992
Olfr983__chr9	0.0636822	0.0635968	0.998659	0.0616992
Gna14__chr19	0.0636834	0.0635968	0.99864	0.0617004
Sbspon__chr1	0.0636834	0.0635968	0.99864	0.0617004
Snora43__chr2	0.0636837	0.0635968	0.998635	0.0617007
Kcnk5__chr14	0.0636837	0.0635968	0.998635	0.0617007
Krt79__chr15	0.0636837	0.0635968	0.998635	0.0617007
Sprn__chr7	0.0636837	0.0635968	0.998635	0.0617007
Zfp781__chr10	0.0636837	0.0635968	0.998635	0.0617007
Degs2__chr12	0.0636844	0.0637967	1.00176	0.0617013
Doc2a__chr7	0.0636844	0.0635968	0.998625	0.0617013
Kcnk1__chr8	0.0636844	0.0635968	0.998625	0.0617013
Nmnat2__chr1	0.0636844	0.0635968	0.998625	0.0617013
Olfr147__chr9	0.0636844	0.0635968	0.998625	0.0617013
Pcsk1__chr13	0.0636844	0.0635968	0.998625	0.0617013
Vmn2r17__chr5	0.0636844	0.0635968	0.998625	0.0617013
Vmn2r79__chr7	0.0636844	0.0635968	0.998625	0.0617013
Zfp454__chr11	0.0636844	0.0635968	0.998625	0.0617013
Asic1__chr15	0.0636844	0.0635968	0.998624	0.0617013
Lin7b__chr7	0.0636844	0.0635968	0.998624	0.0617013
Tmem95__chr11	0.0636846	0.0635968	0.998622	0.0617014
2010204K13Rik__chrX	0.0636851	0.0635968	0.998613	0.061702
4930550L24Rik__chrX	0.0636851	0.0635968	0.998613	0.061702
Cgn__chr3	0.0636851	0.0635968	0.998613	0.061702
Chrna3__chr9	0.0636851	0.0635968	0.998613	0.061702
Gm1661__chr4	0.0636851	0.0635968	0.998613	0.061702
Gpr110__chr17	0.0636851	0.0635968	0.998613	0.061702
Hotair__chr15	0.0636851	0.0635968	0.998613	0.061702
Iapp__chr6	0.0636851	0.0635968	0.998613	0.061702
Lrit3__chr3	0.0636851	0.0635968	0.998613	0.061702
Mir5119__chr11	0.0636851	0.0635968	0.998613	0.061702
Mir883a__chrX	0.0636851	0.0635968	0.998613	0.061702
Mpzl2__chr9	0.0636851	0.0635968	0.998613	0.061702
Npy2r__chr3	0.0636851	0.0635968	0.998613	0.061702
Oog2__chr4	0.0636851	0.0635968	0.998613	0.061702
Pmfbp1__chr8	0.0636851	0.0635968	0.998613	0.061702
Skint10__chr4	0.0636851	0.0635968	0.998613	0.061702
Stmnd1__chr13	0.0636851	0.0635968	0.998613	0.061702
Taf7l__chrX	0.0636851	0.0635968	0.998613	0.061702
Tas2r103__chr6	0.0636851	0.0635968	0.998613	0.061702
Vmn1r13__chr6	0.0636851	0.0635968	0.998613	0.061702
Vmn1r17__chr6	0.0636851	0.0635968	0.998613	0.061702
4930526D03Rik__chr2	0.0636852	0.0635968	0.998611	0.0617021
4933400F21Rik__chr1	0.0636852	0.0635968	0.998611	0.0617021
C630043F03Rik__chr4	0.0636852	0.0635968	0.998611	0.0617021
Cyp26a1__chr19	0.0636852	0.0635968	0.998611	0.0617021
Fam5c__chr1	0.0636852	0.0635968	0.998611	0.0617021
Olfr1495__chr19	0.0636852	0.0635968	0.998611	0.0617021
Pcp4__chr16	0.0636852	0.0635968	0.998611	0.0617021
Krt20__chr11	0.0636859	0.0635968	0.9986	0.0617027
Mpz__chr1	0.0636863	0.0635968	0.998595	0.061703
Masp1__chr16	0.0636866	0.0635968	0.99859	0.0617033
Nxph4__chr10	0.0636866	0.0635968	0.99859	0.0617033
Tpd52l1__chr10	0.063688	0.065846	1.03388	0.0617047
Gbp10__chr5	0.0636881	0.0635968	0.998566	0.0617048
Gm11110__chr17	0.0636881	0.0635968	0.998566	0.0617048
Zyg11a__chr4	0.0636881	0.0635968	0.998566	0.0617048
Meig1__chr2	0.0636885	0.0644202	1.01149	0.0617051
Troap__chr15	0.0636889	0.0648514	1.01825	0.0617055
1700024B18Rik__chr14	0.0636889	0.0635968	0.998553	0.0617055
1700028P15Rik__chr2	0.0636889	0.0635968	0.998553	0.0617055
1700109G15Rik__chr11	0.0636889	0.0635968	0.998553	0.0617055
4930404I05Rik__chr16	0.0636889	0.0635968	0.998553	0.0617055
4930433B08Rik__chr3	0.0636889	0.0635968	0.998553	0.0617055
Baiap3__chr17	0.0636889	0.0635968	0.998553	0.0617055
Btnl1__chr17	0.0636889	0.0635968	0.998553	0.0617055
Gm11564__chr11	0.0636889	0.0635968	0.998553	0.0617055
Olfr221__chr14	0.0636889	0.0635968	0.998553	0.0617055
Rptn__chr3	0.0636889	0.0635968	0.998553	0.0617055
Gm16497__chr12	0.0636906	0.0635968	0.998527	0.0617071
Cxcr5__chr9	0.0636907	0.0635968	0.998526	0.0617072
D930007P13Rik__chr15	0.0636907	0.0635968	0.998526	0.0617072
Fam57a__chr11	0.0636907	0.0635968	0.998526	0.0617072
Gdf7__chr12	0.0636907	0.0635968	0.998526	0.0617072
Pglyrp2__chr17	0.0636907	0.0635968	0.998526	0.0617072
Spink6__chr18	0.0636907	0.0635968	0.998526	0.0617072
Syt8__chr7	0.0636907	0.0635968	0.998526	0.0617072
Ccser1__chr6	0.0636915	0.0635968	0.998514	0.0617079
Crip3__chr17	0.0636915	0.0635968	0.998514	0.0617079
Fbxl13__chr5	0.0636915	0.0635968	0.998514	0.0617079
Oaz3__chr3	0.0636915	0.0635968	0.998514	0.0617079
Rtp1__chr16	0.0636915	0.0635968	0.998514	0.0617079
Vmn1r11__chr6	0.0636915	0.0635968	0.998514	0.0617079
Wscd2__chr5	0.0636915	0.0635968	0.998514	0.0617079
5930412G12Rik__chr5	0.0636933	0.0635968	0.998485	0.0617096
Iqcf4__chr9	0.0636933	0.0635968	0.998485	0.0617096
4930404A05Rik__chr16	0.0636933	0.0635968	0.998484	0.0617097
Gm6034__chr17	0.0636933	0.0635968	0.998484	0.0617097
Olfr1282__chr2	0.0636933	0.0635968	0.998484	0.0617097
Dydc1__chr14	0.0636934	0.0635968	0.998483	0.0617098
Speer5-ps1__chr10	0.0636945	0.0655417	1.029	0.0617108
Dlx4__chr11	0.0636945	0.0635968	0.998466	0.0617108
Epx__chr11	0.0636945	0.0635968	0.998466	0.0617108
Gpr165__chrX	0.0636945	0.0635968	0.998466	0.0617108
Klk1b11__chr7	0.0636945	0.0635968	0.998466	0.0617108
Mlf1ip__chr8	0.0636945	0.0635968	0.998466	0.0617108
Mpo__chr11	0.0636945	0.0635968	0.998466	0.0617108
Muc1__chr3	0.0636945	0.0635968	0.998466	0.0617108
Pla2g10__chr16	0.0636945	0.0635968	0.998466	0.0617108
Syngr4__chr7	0.0636945	0.0635968	0.998466	0.0617108
Tmem30c__chr16	0.0636945	0.0635968	0.998466	0.0617108
Vtcn1__chr3	0.0636945	0.0635968	0.998466	0.0617108
Timm8a2__chr14	0.063695	0.0635968	0.998459	0.0617112
Tom1l1__chr11	0.0636951	0.0635968	0.998457	0.0617113
Mag__chr7	0.0636952	0.0635968	0.998454	0.0617115
Sapcd2__chr2	0.0636952	0.0635968	0.998454	0.0617115
Actl7a__chr4	0.0636956	0.0635968	0.998449	0.0617118
D630029K05Rik__chr10	0.0636956	0.0635968	0.998449	0.0617118
Gm16675__chr8	0.0636956	0.0635968	0.998449	0.0617118
Gnat3__chr5	0.0636956	0.0635968	0.998449	0.0617118
Gpr142__chr11	0.0636956	0.0635968	0.998449	0.0617118
Sspo__chr6	0.0636959	0.0635968	0.998444	0.061712
4933416M07Rik__chr8	0.0636971	0.0667785	1.04838	0.0617132
Gm10804__chr2	0.0636971	0.0635968	0.998425	0.0617132
Gm6260__chr3	0.0636971	0.0635968	0.998425	0.0617132
Ildr1__chr16	0.0636971	0.0635968	0.998425	0.0617132
Olfr598__chr7	0.0636972	0.0635968	0.998423	0.0617133
Alb__chr5	0.0636986	0.0635968	0.998402	0.0617146
Ccdc177__chr12	0.0636986	0.0635968	0.998402	0.0617146
Gpr123__chr7	0.0636986	0.0635968	0.998402	0.0617146
Insm1__chr2	0.0636986	0.0635968	0.998402	0.0617146
Klhl15__chrX	0.0636986	0.0635968	0.998402	0.0617146
4930518P08Rik__chr13	0.0636999	0.0635968	0.998382	0.0617158
Fam83g__chr11	0.0636999	0.0635968	0.998382	0.0617158
Gm4792__chr10	0.0636999	0.0635968	0.998382	0.0617158
Gm711__chr2	0.0636999	0.0635968	0.998382	0.0617158
Iqcf3__chr9	0.0636999	0.0635968	0.998382	0.0617158
Jph4__chr14	0.0636999	0.0635968	0.998382	0.0617158
Olfr1145__chr2	0.0636999	0.0635968	0.998382	0.0617158
Olfr1188__chr2	0.0636999	0.0635968	0.998382	0.0617158
Olfr229__chr9	0.0636999	0.0635968	0.998382	0.0617158
Olfr52__chr2	0.0636999	0.0635968	0.998382	0.0617158
Ptprt__chr2	0.0636999	0.0635968	0.998382	0.0617158
Snora7a__chr6	0.0636999	0.0635968	0.998382	0.0617158
Spats1__chr17	0.0636999	0.0635968	0.998382	0.0617158
Cthrc1__chr15	0.0637	0.0635968	0.99838	0.0617159
Il22ra2__chr10	0.0637	0.0635968	0.99838	0.0617159
Cckbr__chr7	0.0637001	0.0635968	0.998378	0.0617161
Tmem151b__chr17	0.0637001	0.0635968	0.998378	0.0617161
Vmn2r105__chr17	0.0637001	0.0635968	0.998378	0.0617161
Gm17455__chr10	0.0637004	0.0635968	0.998373	0.0617163
Plcxd3__chr15	0.0637004	0.0635968	0.998373	0.0617163
Wdr54__chr6	0.0637004	0.0716979	1.12555	0.0617163
Alk__chr17	0.0637008	0.0635968	0.998367	0.0617167
Gm20753__chr1	0.0637008	0.0635968	0.998367	0.0617167
Gm9866__chr12	0.0637008	0.0635968	0.998367	0.0617167
Serpinb3d__chr1	0.0637008	0.0635968	0.998367	0.0617167
Shisa7__chr7	0.0637008	0.0635968	0.998367	0.0617167
Efcab9__chr11	0.0637011	0.0635968	0.998363	0.0617169
Tekt5__chr16	0.0637011	0.0635968	0.998363	0.0617169
Art2a-ps__chr7	0.0637019	0.0635968	0.99835	0.0617177
Ly6i__chr15	0.0637025	0.0635968	0.998341	0.0617183
Pgr15l__chrX	0.0637025	0.0635968	0.998341	0.0617183
2810007J24Rik__chr7	0.0637031	0.0651769	1.02314	0.0617188
4930405A10Rik__chr14	0.0637031	0.0635968	0.998332	0.0617188
Amelx__chrX	0.0637031	0.0635968	0.998332	0.0617188
Asz1__chr6	0.0637031	0.0635968	0.998332	0.0617188
Bpifa2__chr2	0.0637031	0.0635968	0.998332	0.0617188
Fgf20__chr8	0.0637031	0.0635968	0.998332	0.0617188
Fgf5__chr5	0.0637031	0.0635968	0.998332	0.0617188
Gm10220__chr5	0.0637031	0.0635968	0.998332	0.0617188
Gm4794__chr10	0.0637031	0.0635968	0.998332	0.0617188
Mmp28__chr11	0.0637031	0.0635968	0.998332	0.0617188
Ocm__chr5	0.0637031	0.0635968	0.998332	0.0617188
Slc26a7__chr4	0.0637031	0.0635968	0.998332	0.0617188
Ccdc120__chrX	0.0637033	0.0635968	0.998329	0.061719
Atp8b5__chr4	0.0637035	0.0635968	0.998324	0.0617193
Il12rb2__chr6	0.0637035	0.0635968	0.998324	0.0617193
Spock1__chr13	0.0637047	0.0635968	0.998305	0.0617204
Ptprh__chr7	0.0637049	0.0635968	0.998303	0.0617205
Adamts18__chr8	0.0637067	0.0642204	1.00806	0.0617222
1700057H15Rik__chr4	0.0637067	0.0635968	0.998275	0.0617222
2610035F20Rik__chr14	0.0637067	0.0635968	0.998275	0.0617222
Atp1b4__chrX	0.0637067	0.0635968	0.998275	0.0617222
Bpi__chr2	0.0637067	0.0635968	0.998275	0.0617222
Fgb__chr3	0.0637067	0.0635968	0.998275	0.0617222
Galp__chr7	0.0637067	0.0635968	0.998275	0.0617222
Gjb4__chr4	0.0637067	0.0635968	0.998275	0.0617222
Gm8817__chrX	0.0637067	0.0635968	0.998275	0.0617222
Gm9731__chr8	0.0637067	0.0635968	0.998275	0.0617222
Hormad2__chr11	0.0637067	0.0635968	0.998275	0.0617222
Mir1965__chr7	0.0637067	0.0635968	0.998275	0.0617222
Nell1__chr7	0.0637067	0.0635968	0.998275	0.0617222
Olfr1385__chr11	0.0637067	0.0635968	0.998275	0.0617222
Olfr214__chr6	0.0637067	0.0635968	0.998275	0.0617222
Pde6b__chr5	0.0637067	0.0635968	0.998275	0.0617222
Rnf112__chr11	0.0637067	0.0635968	0.998275	0.0617222
Sag__chr1	0.0637067	0.0635968	0.998275	0.0617222
Sept14__chr5	0.0637067	0.0635968	0.998275	0.0617222
Sp8__chr12	0.0637067	0.0635968	0.998275	0.0617222
Tas2r136__chr6	0.0637067	0.0635968	0.998275	0.0617222
Tmem30b__chr12	0.0637067	0.0635968	0.998275	0.0617222
Zswim2__chr2	0.0637067	0.0635968	0.998275	0.0617222
Mns1__chr9	0.0637067	0.0635968	0.998274	0.0617222
Sema4f__chr6	0.0637072	0.0635968	0.998267	0.0617227
Adrb3__chr8	0.0637072	0.0635968	0.998266	0.0617227
Kctd4__chr14	0.0637072	0.0635968	0.998266	0.0617227
Nmur2__chr11	0.0637072	0.0635968	0.998266	0.0617227
6030407O03Rik__chr1	0.0637076	0.0635968	0.99826	0.0617231
Slc6a4__chr11	0.0637076	0.0635968	0.99826	0.0617231
BC021891__chr8	0.0637077	0.0651642	1.02286	0.0617231
Esrp2__chr8	0.0637077	0.0635968	0.99826	0.0617231
Nat1__chr8	0.0637077	0.0635968	0.99826	0.0617231
Mir680-2__chr9	0.0637078	0.0635968	0.998258	0.0617232
Stmn1-rs1__chr9	0.0637092	0.0635968	0.998236	0.0617245
Prl4a1__chr13	0.0637092	0.0652409	1.02404	0.0617245
1500002O10Rik__chr2	0.0637092	0.0635968	0.998236	0.0617245
C330011F03Rik__chr17	0.0637092	0.0635968	0.998236	0.0617245
Clca3__chr3	0.0637092	0.0635968	0.998236	0.0617245
D630023F18Rik__chr1	0.0637092	0.0635968	0.998236	0.0617245
Flt3__chr5	0.0637092	0.0635968	0.998236	0.0617245
Gm11568__chr11	0.0637092	0.0635968	0.998236	0.0617245
Il17a__chr1	0.0637092	0.0635968	0.998236	0.0617245
Nap1l2__chrX	0.0637092	0.0635968	0.998236	0.0617245
Oc90__chr15	0.0637092	0.0635968	0.998236	0.0617245
Olfr640__chr7	0.0637092	0.0635968	0.998236	0.0617245
Olfr866__chr9	0.0637092	0.0635968	0.998236	0.0617245
Prl8a9__chr13	0.0637092	0.0635968	0.998236	0.0617245
Zscan5b__chr7	0.0637092	0.0635968	0.998236	0.0617245
9530077C05Rik__chr9	0.0637095	0.0635968	0.998232	0.0617248
Phf16__chrX	0.0637097	0.0635968	0.998227	0.061725
Olfr344__chr2	0.0637102	0.0635968	0.99822	0.0617255
Catsperg1__chr7	0.0637113	0.0635968	0.998203	0.0617265
Gm6213__chr8	0.0637113	0.0635968	0.998203	0.0617265
Klf8__chrX	0.0637113	0.0635968	0.998203	0.0617265
Rab37__chr11	0.0637113	0.0635968	0.998203	0.0617265
Sp5__chr2	0.0637113	0.0635968	0.998203	0.0617265
9530002B09Rik__chr4	0.0637113	0.0635968	0.998203	0.0617265
Gmnc__chr16	0.0637117	0.0635968	0.998197	0.0617269
Nfe2__chr15	0.0637117	0.0635968	0.998197	0.0617269
Psd__chr19	0.0637123	0.0635968	0.998187	0.0617275
Smco2__chr6	0.0637123	0.0635968	0.998187	0.0617275
Vmn2r78__chr7	0.0637123	0.0635968	0.998187	0.0617275
Hesx1__chr14	0.0637125	0.0635968	0.998184	0.0617277
Spin2__chrX	0.0637129	0.0664557	1.04305	0.061728
Tnfrsf4__chr4	0.063713	0.0663434	1.04128	0.0617282
Gad1__chr2	0.063714	0.0635968	0.99816	0.0617291
Gm6455__chr5	0.0637141	0.0635968	0.998159	0.0617292
Gm5105__chr3	0.0637142	0.0642639	1.00863	0.0617293
1700063A18Rik__chr1	0.0637142	0.0635968	0.998157	0.0617293
4930554C24Rik__chr9	0.0637142	0.0635968	0.998157	0.0617293
5730420D15Rik__chr10	0.0637142	0.0635968	0.998157	0.0617293
Brs3__chrX	0.0637142	0.0635968	0.998157	0.0617293
C1ql3__chr2	0.0637142	0.0635968	0.998157	0.0617293
Car1__chr3	0.0637142	0.0635968	0.998157	0.0617293
CK137956__chr4	0.0637142	0.0635968	0.998157	0.0617293
Cpb2__chr14	0.0637142	0.0635968	0.998157	0.0617293
E130309F12Rik__chr4	0.0637142	0.0635968	0.998157	0.0617293
Fam162b__chr10	0.0637142	0.0635968	0.998157	0.0617293
Il8__chr5	0.0637142	0.0635968	0.998157	0.0617293
Kcng3__chr17	0.0637142	0.0635968	0.998157	0.0617293
Olfr103__chr17	0.0637142	0.0635968	0.998157	0.0617293
Olfr509__chr7	0.0637142	0.0635968	0.998157	0.0617293
Olfr710__chr7	0.0637142	0.0635968	0.998157	0.0617293
Olfr885__chr9	0.0637142	0.0635968	0.998157	0.0617293
Pcdhga8__chr18	0.0637142	0.0635968	0.998157	0.0617293
Scgb2b7__chr7	0.0637142	0.0635968	0.998157	0.0617293
Sult3a1__chr10	0.0637142	0.0635968	0.998157	0.0617293
Tac4__chr11	0.0637142	0.0635968	0.998157	0.0617293
Tmprss11d__chr5	0.0637142	0.0635968	0.998157	0.0617293
Wdr95__chr5	0.0637142	0.0635968	0.998157	0.0617293
Olfr543__chr7	0.0637151	0.0635968	0.998143	0.0617301
Erp27__chr6	0.0637154	0.0635968	0.998138	0.0617304
Gp1bb__chr16	0.0637154	0.0635968	0.998138	0.0617304
Slc25a53__chrX	0.0637154	0.0635968	0.998138	0.0617304
Gm5126__chrX	0.0637158	0.0635968	0.998132	0.0617308
Lao1__chr4	0.0637158	0.0635968	0.998132	0.0617308
Lrrc6__chr15	0.0637166	0.0635968	0.99812	0.0617315
Mira__chr6	0.0637169	0.0635968	0.998115	0.0617318
Gm4961__chr5	0.0637171	0.0635968	0.998112	0.061732
Adamdec1__chr14	0.0637173	0.0635968	0.998109	0.0617322
Paqr3__chr5	0.0637173	0.0635968	0.998109	0.0617322
BC048679__chr7	0.0637174	0.0635968	0.998108	0.0617322
C630031E19Rik__chr12	0.0637174	0.0635968	0.998108	0.0617322
Cst8__chr2	0.0637174	0.0635968	0.998108	0.0617322
Cyp2d34__chr15	0.0637174	0.0635968	0.998108	0.0617322
Elf5__chr2	0.0637174	0.0635968	0.998108	0.0617322
Fam184b__chr5	0.0637174	0.0635968	0.998108	0.0617322
Gje1__chr10	0.0637174	0.0635968	0.998108	0.0617322
Gstt4__chr10	0.0637174	0.0635968	0.998108	0.0617322
Kap__chr6	0.0637174	0.0635968	0.998108	0.0617322
Olfr1230__chr2	0.0637174	0.0635968	0.998108	0.0617322
Olfr173__chr16	0.0637174	0.0635968	0.998108	0.0617322
Olfr297__chr7	0.0637174	0.0635968	0.998108	0.0617322
Olfr392__chr11	0.0637174	0.0635968	0.998108	0.0617322
Olfr720__chr14	0.0637174	0.0635968	0.998108	0.0617322
Olfr745__chr14	0.0637174	0.0635968	0.998108	0.0617322
Taar4__chr10	0.0637174	0.0635968	0.998108	0.0617322
Trp53tg5__chr2	0.0637174	0.0635968	0.998108	0.0617322
Trpv6__chr6	0.0637174	0.0635968	0.998108	0.0617322
Hc__chr2	0.0637181	0.0635968	0.998096	0.0617329
P2rx1__chr11	0.0637184	0.0635968	0.998092	0.0617332
Gm2109__chr9	0.0637184	0.0635968	0.998091	0.0617332
Vsig1__chrX	0.0637185	0.0721734	1.13269	0.0617333
Ppp2r2b__chr18	0.0637185	0.0692655	1.08705	0.0617333
Syne3__chr12	0.0637185	0.0681345	1.0693	0.0617333
Crtam__chr9	0.0637185	0.0642204	1.00788	0.0617333
4930426D05Rik__chr18	0.0637185	0.0635968	0.998089	0.0617333
4930550C14Rik__chr9	0.0637185	0.0635968	0.998089	0.0617333
4930567J20Rik__chr16	0.0637185	0.0635968	0.998089	0.0617333
Acan__chr7	0.0637185	0.0635968	0.998089	0.0617333
Actn3__chr19	0.0637185	0.0635968	0.998089	0.0617333
Adam21__chr12	0.0637185	0.0635968	0.998089	0.0617333
Ambn__chr5	0.0637185	0.0635968	0.998089	0.0617333
AU018091__chr7	0.0637185	0.0635968	0.998089	0.0617333
Cdh15__chr8	0.0637185	0.0635968	0.998089	0.0617333
Cdx4__chrX	0.0637185	0.0635968	0.998089	0.0617333
Cers3__chr7	0.0637185	0.0635968	0.998089	0.0617333
Cntnap5b__chr1	0.0637185	0.0635968	0.998089	0.0617333
Coch__chr12	0.0637185	0.0635968	0.998089	0.0617333
Cpne6__chr14	0.0637185	0.0635968	0.998089	0.0617333
Dpp10__chr1	0.0637185	0.0635968	0.998089	0.0617333
Dspp__chr5	0.0637185	0.0635968	0.998089	0.0617333
Duxbl1__chr14	0.0637185	0.0635968	0.998089	0.0617333
Efcab1__chr16	0.0637185	0.0635968	0.998089	0.0617333
Fbxo47__chr11	0.0637185	0.0635968	0.998089	0.0617333
Fv1__chr4	0.0637185	0.0635968	0.998089	0.0617333
Galr3__chr15	0.0637185	0.0635968	0.998089	0.0617333
Gapdhs__chr7	0.0637185	0.0635968	0.998089	0.0617333
Ghsr__chr3	0.0637185	0.0635968	0.998089	0.0617333
Gm19710__chr3	0.0637185	0.0635968	0.998089	0.0617333
Gm765__chr6	0.0637185	0.0635968	0.998089	0.0617333
Gpr26__chr7	0.0637185	0.0635968	0.998089	0.0617333
Gpr37__chr6	0.0637185	0.0635968	0.998089	0.0617333
Gpr45__chr1	0.0637185	0.0635968	0.998089	0.0617333
Hist1h2an__chr13	0.0637185	0.0635968	0.998089	0.0617333
Hist2h2bb__chr3	0.0637185	0.0635968	0.998089	0.0617333
Hpd__chr5	0.0637185	0.0635968	0.998089	0.0617333
Kcnh6__chr11	0.0637185	0.0635968	0.998089	0.0617333
Kcnk12__chr17	0.0637185	0.0635968	0.998089	0.0617333
Klhl1__chr14	0.0637185	0.0635968	0.998089	0.0617333
Lin28a__chr4	0.0637185	0.0635968	0.998089	0.0617333
Lta__chr17	0.0637185	0.0635968	0.998089	0.0617333
Mep1a__chr17	0.0637185	0.0635968	0.998089	0.0617333
Mir125b-1__chr9	0.0637185	0.0635968	0.998089	0.0617333
Mir138-1__chr9	0.0637185	0.0635968	0.998089	0.0617333
Mir200a__chr4	0.0637185	0.0635968	0.998089	0.0617333
Mir301__chr11	0.0637185	0.0635968	0.998089	0.0617333
Mir92-2__chrX	0.0637185	0.0635968	0.998089	0.0617333
Nppc__chr1	0.0637185	0.0635968	0.998089	0.0617333
Olfr1019__chr2	0.0637185	0.0635968	0.998089	0.0617333
Olfr1310__chr2	0.0637185	0.0635968	0.998089	0.0617333
Olfr1491__chr19	0.0637185	0.0635968	0.998089	0.0617333
Olfr3__chr2	0.0637185	0.0635968	0.998089	0.0617333
Olfr560__chr7	0.0637185	0.0635968	0.998089	0.0617333
Olfr67__chr7	0.0637185	0.0635968	0.998089	0.0617333
Olfr963__chr9	0.0637185	0.0635968	0.998089	0.0617333
Olfr985__chr9	0.0637185	0.0635968	0.998089	0.0617333
Olfr994__chr2	0.0637185	0.0635968	0.998089	0.0617333
Oxgr1__chr14	0.0637185	0.0635968	0.998089	0.0617333
Pld5__chr1	0.0637185	0.0635968	0.998089	0.0617333
Ppp1r17__chr6	0.0637185	0.0635968	0.998089	0.0617333
Prdm13__chr4	0.0637185	0.0635968	0.998089	0.0617333
Pth2r__chr1	0.0637185	0.0635968	0.998089	0.0617333
Rspo2__chr15	0.0637185	0.0635968	0.998089	0.0617333
Scube3__chr17	0.0637185	0.0635968	0.998089	0.0617333
Serpinb13__chr1	0.0637185	0.0635968	0.998089	0.0617333
Slc1a6__chr10	0.0637185	0.0635968	0.998089	0.0617333
Slit1__chr19	0.0637185	0.0635968	0.998089	0.0617333
Strc__chr2	0.0637185	0.0635968	0.998089	0.0617333
Sufu__chr19	0.0637185	0.0635968	0.998089	0.0617333
Trpm5__chr7	0.0637185	0.0635968	0.998089	0.0617333
Tssk1__chr16	0.0637185	0.0635968	0.998089	0.0617333
Tubb1__chr2	0.0637185	0.0635968	0.998089	0.0617333
Ucp1__chr8	0.0637185	0.0635968	0.998089	0.0617333
Vax2__chr6	0.0637185	0.0635968	0.998089	0.0617333
Vmn1r196__chr13	0.0637185	0.0635968	0.998089	0.0617333
Wnt2b__chr3	0.0637185	0.0635968	0.998089	0.0617333
Zfp36l3__chrX	0.0637185	0.0635968	0.998089	0.0617333
Btnl6__chr17	0.0637187	0.0635968	0.998087	0.0617335
Cdca7l__chr12	0.0637191	0.0635968	0.998081	0.0617338
Cyp4f41-ps__chr17	0.0637191	0.0635968	0.998081	0.0617338
Gpr137c__chr14	0.0637203	0.0635968	0.998061	0.061735
Fcrl6__chr1	0.0637207	0.0635968	0.998056	0.0617353
Golga7b__chr19	0.0637209	0.0635968	0.998052	0.0617355
Ccdc24__chr4	0.063721	0.0635968	0.99805	0.0617356
C330021F23Rik__chr8	0.0637218	0.0642639	1.00851	0.0617364
1100001G20Rik__chr11	0.0637218	0.0635968	0.998039	0.0617364
1700039E22Rik__chr19	0.0637218	0.0635968	0.998039	0.0617364
4930430F21Rik__chr15	0.0637218	0.0635968	0.998039	0.0617364
4930435E12Rik__chr16	0.0637218	0.0635968	0.998039	0.0617364
Acsm3__chr7	0.0637218	0.0635968	0.998039	0.0617364
Amer2__chr14	0.0637218	0.0635968	0.998039	0.0617364
BC049635__chr4	0.0637218	0.0635968	0.998039	0.0617364
Bsph1__chr7	0.0637218	0.0635968	0.998039	0.0617364
Card9__chr2	0.0637218	0.0635968	0.998039	0.0617364
Chst5__chr8	0.0637218	0.0635968	0.998039	0.0617364
Cyp4a12b__chr4	0.0637218	0.0635968	0.998039	0.0617364
Gfral__chr9	0.0637218	0.0635968	0.998039	0.0617364
Gzmk__chr13	0.0637218	0.0635968	0.998039	0.0617364
Irgc1__chr7	0.0637218	0.0635968	0.998039	0.0617364
Ivl__chr3	0.0637218	0.0635968	0.998039	0.0617364
Izumo2__chr7	0.0637218	0.0635968	0.998039	0.0617364
Loxhd1__chr18	0.0637218	0.0635968	0.998039	0.0617364
Nell2__chr15	0.0637218	0.0635968	0.998039	0.0617364
Olfr357__chr2	0.0637218	0.0635968	0.998039	0.0617364
Olfr773__chr10	0.0637218	0.0635968	0.998039	0.0617364
Ppm1n__chr7	0.0637218	0.0635968	0.998039	0.0617364
Prl2b1__chr13	0.0637218	0.0635968	0.998039	0.0617364
Tdh__chr14	0.0637218	0.0635968	0.998039	0.0617364
Trpm8__chr1	0.0637218	0.0635968	0.998039	0.0617364
Vil1__chr1	0.0637218	0.0635968	0.998039	0.0617364
Vmn1r84__chr7	0.0637218	0.0635968	0.998039	0.0617364
Arl13a__chrX	0.0637226	0.0635968	0.998026	0.0617371
Ncrna00086__chrX	0.0637228	0.0635968	0.998023	0.0617373
Stxbp3b__chr19	0.0637228	0.0635968	0.998022	0.0617374
1700128A07Rik__chr14	0.0637232	0.0635968	0.998016	0.0617377
9130230L23Rik__chr5	0.0637232	0.0635968	0.998016	0.0617377
Lrrc73__chr17	0.0637232	0.0635968	0.998016	0.0617377
Olfr1058__chr2	0.0637232	0.0635968	0.998016	0.0617377
4930506C21Rik__chr17	0.0637234	0.0635968	0.998013	0.0617379
Ppp1r3e__chr14	0.0637245	0.0706478	1.10864	0.0617389
Cd180__chr13	0.0637249	0.0635968	0.99799	0.0617393
Ccdc40__chr11	0.0637249	0.0635968	0.997989	0.0617393
4930406D18Rik__chr3	0.0637252	0.0635968	0.997985	0.0617396
Sel1l2__chr2	0.0637252	0.0635968	0.997985	0.0617396
Olfr1143__chr2	0.0637255	0.0635968	0.99798	0.0617398
Cyp4a14__chr4	0.0637255	0.0635968	0.99798	0.0617399
4930533P14Rik__chr1	0.0637256	0.0635968	0.997979	0.0617399
Gm12159__chr11	0.0637256	0.0635968	0.997979	0.0617399
Retnlg__chr16	0.0637257	0.0635968	0.997977	0.0617401
Grin1__chr2	0.0637262	0.0635968	0.997969	0.0617405
Mfsd6l__chr11	0.0637264	0.0635968	0.997967	0.0617407
9330182L06Rik__chr5	0.0637264	0.0635968	0.997966	0.0617407
Gm9871__chr6	0.0637267	0.0635968	0.997962	0.061741
Olfr1354__chr10	0.0637267	0.0635968	0.997962	0.061741
Dnaic1__chr4	0.063727	0.0635968	0.997957	0.0617413
1700030O20Rik__chr10	0.0637271	0.0635968	0.997955	0.0617413
Cd300e__chr11	0.0637271	0.0635968	0.997955	0.0617413
Mill1__chr7	0.0637271	0.0635968	0.997955	0.0617413
Spdyb__chr5	0.0637271	0.0635968	0.997955	0.0617413
Rab44__chr17	0.0637272	0.0635968	0.997954	0.0617414
Rln1__chr19	0.0637272	0.0635968	0.997954	0.0617414
Serpinb10__chr1	0.0637272	0.0635968	0.997954	0.0617414
Smim6__chr11	0.0637272	0.0635968	0.997954	0.0617414
Gng4__chr13	0.0637274	0.0635968	0.99795	0.0617416
Tspan33__chr6	0.0637274	0.0635968	0.99795	0.0617416
A230056P14Rik__chr7	0.0637283	0.0635968	0.997936	0.0617425
Treml4__chr17	0.0637288	0.0663434	1.04103	0.0617429
Trem3__chr17	0.0637288	0.0635968	0.997929	0.0617429
Crym__chr7	0.0637296	0.0635968	0.997915	0.0617437
Gm14092__chr2	0.0637296	0.0635968	0.997915	0.0617437
Txndc2__chr17	0.0637299	0.0635968	0.997911	0.061744
Agtr1b__chr3	0.06373	0.0635968	0.997909	0.0617441
Bfsp2__chr9	0.06373	0.0635968	0.997909	0.0617441
Dhh__chr15	0.0637308	0.0635968	0.997897	0.0617448
Astl__chr2	0.0637311	0.0635968	0.997893	0.0617451
Cxcr6__chr9	0.0637311	0.0635968	0.997893	0.0617451
Vmn2r52__chr7	0.0637311	0.0635968	0.997893	0.0617451
Gm6588__chr5	0.0637315	0.0635968	0.997886	0.0617455
Cntn3__chr6	0.0637321	0.0695881	1.09188	0.061746
Gm14085__chr2	0.0637321	0.0635968	0.997877	0.061746
Foxm1__chr6	0.0637327	0.0635968	0.997868	0.0617466
Olfr1258__chr2	0.0637332	0.0635968	0.997859	0.0617471
Gpr156__chr16	0.0637333	0.0635968	0.997859	0.0617471
Olfr669__chr7	0.0637338	0.0635968	0.997851	0.0617476
Msh4__chr3	0.0637342	0.0635968	0.997844	0.061748
Gpr21__chr2	0.0637345	0.0635968	0.997839	0.0617483
Pip5kl1__chr2	0.063735	0.0635968	0.997832	0.0617487
4930523O13Rik__chr15	0.0637352	0.0635968	0.997828	0.061749
Pof1b__chrX	0.0637352	0.0635968	0.997828	0.061749
Saa4__chr7	0.0637352	0.0635968	0.997828	0.061749
Tdrd9__chr12	0.0637352	0.0635968	0.997828	0.061749
Map3k19__chr1	0.0637354	0.0635968	0.997826	0.0617491
Slc25a30__chr14	0.0637358	0.0635968	0.997819	0.0617495
Prss37__chr6	0.063736	0.0635968	0.997816	0.0617497
1700012D14Rik__chr7	0.063736	0.0635968	0.997816	0.0617497
1700074H08Rik__chr13	0.063736	0.0635968	0.997816	0.0617497
Akap4__chrX	0.063736	0.0635968	0.997816	0.0617497
BC061237__chr14	0.063736	0.0635968	0.997816	0.0617497
Gys2__chr6	0.063736	0.0635968	0.997816	0.0617497
Hbb-y__chr7	0.063736	0.0635968	0.997816	0.0617497
Marc1__chr1	0.063736	0.0635968	0.997816	0.0617497
Nup62cl__chrX	0.063736	0.0635968	0.997816	0.0617497
Olfr1136__chr2	0.063736	0.0635968	0.997816	0.0617497
Olfr127__chr17	0.063736	0.0635968	0.997816	0.0617497
Olfr1489__chr19	0.063736	0.0635968	0.997816	0.0617497
Scgb1b3__chr7	0.063736	0.0635968	0.997816	0.0617497
Tas2r130__chr6	0.063736	0.0635968	0.997816	0.0617497
Vgf__chr5	0.063736	0.0635968	0.997816	0.0617497
Vmn2r36__chr7	0.063736	0.0635968	0.997816	0.0617497
4930442L01Rik__chr3	0.063736	0.0635968	0.997815	0.0617497
Olfr1289__chr2	0.063736	0.0635968	0.997815	0.0617497
Cylc1__chrX	0.0637368	0.0635968	0.997803	0.0617505
Phf19__chr2	0.0637369	0.0635968	0.997802	0.0617505
Nlrp2__chr7	0.0637369	0.0635968	0.997802	0.0617505
1700011I03Rik__chr18	0.0637371	0.0635968	0.997798	0.0617508
9430021M05Rik__chr2	0.0637371	0.0635968	0.997798	0.0617508
Gm4981__chr10	0.0637371	0.0635968	0.997798	0.0617508
Gm8579__chr6	0.0637371	0.0635968	0.997798	0.0617508
Ndst4__chr3	0.0637372	0.0700638	1.09926	0.0617509
Mucl1__chr15	0.0637374	0.0635968	0.997795	0.061751
Olfr98__chr17	0.0637376	0.0635968	0.997791	0.0617512
1700044C05Rik__chr14	0.063738	0.0635968	0.997785	0.0617515
Dmrtc2__chr7	0.0637383	0.0635968	0.99778	0.0617518
Gm16701__chr1	0.0637383	0.0635968	0.99778	0.0617518
Ccno__chr13	0.0637388	0.0635968	0.997772	0.0617523
Rdh12__chr12	0.0637391	0.0635968	0.997767	0.0617526
Fam71e1__chr7	0.0637394	0.0635968	0.997762	0.0617529
Gng8__chr7	0.0637399	0.0635968	0.997754	0.0617534
Gm14548__chr7	0.06374	0.0635968	0.997754	0.0617534
Ace2__chrX	0.0637407	0.0635968	0.997743	0.0617541
Gpr171__chr3	0.0637409	0.0635968	0.997739	0.0617543
Cd226__chr18	0.0637424	0.0635968	0.997715	0.0617557
2010016I18Rik__chr3	0.0637427	0.0635968	0.997711	0.061756
A630023P12Rik__chr5	0.0637427	0.0635968	0.997711	0.061756
Egr4__chr6	0.0637427	0.0635968	0.997711	0.061756
Gm8369__chr19	0.0637427	0.0635968	0.997711	0.061756
Lmtk3__chr7	0.0637427	0.0635968	0.997711	0.061756
Ltb__chr17	0.0637427	0.0635968	0.997711	0.061756
Ubl7__chr9	0.0637427	0.0635968	0.997711	0.061756
Ppp1r2-ps3__chr19	0.063743	0.0635968	0.997706	0.0617563
Gp6__chr7	0.0637432	0.0635968	0.997704	0.0617564
Gm17660__chr5	0.0637435	0.0635968	0.997699	0.0617567
Nkx6-1__chr5	0.0637435	0.0635968	0.997699	0.0617567
Spata9__chr13	0.0637437	0.0635968	0.997695	0.0617569
Gpr55__chr1	0.0637439	0.0635968	0.997693	0.0617571
Morc1__chr16	0.0637439	0.0635968	0.997692	0.0617571
Ankrd61__chr5	0.0637451	0.0635968	0.997674	0.0617582
Rnase9__chr14	0.0637451	0.0635968	0.997674	0.0617582
Gm6524__chr8	0.0637463	0.0637967	1.00079	0.0617593
Ins1__chr19	0.0637464	0.0635968	0.997653	0.0617595
Hsd17b3__chr13	0.0637476	0.0635968	0.997634	0.0617606
Fer1l4__chr2	0.0637478	0.0635968	0.997632	0.0617607
Stmn3__chr2	0.0637484	0.0635968	0.997621	0.0617614
Pde6g__chr11	0.0637486	0.0643292	1.00911	0.0617615
AU015228__chr2	0.0637489	0.0635968	0.997614	0.0617618
Olfr1232__chr2	0.0637491	0.0635968	0.99761	0.061762
5830416I19Rik__chr5	0.0637492	0.0635968	0.997608	0.0617621
Slc6a14__chrX	0.0637496	0.0635968	0.997604	0.0617624
4930471G03Rik__chr18	0.0637499	0.0635968	0.997598	0.0617628
Dscc1__chr15	0.0637499	0.0635968	0.997598	0.0617628
Faim2__chr15	0.0637499	0.0635968	0.997598	0.0617628
Gm4598__chr7	0.0637499	0.0635968	0.997598	0.0617628
Hnf1b__chr11	0.0637499	0.0635968	0.997598	0.0617628
Vmn2r59__chr7	0.0637502	0.0635968	0.997594	0.061763
Wdr17__chr8	0.0637502	0.0635968	0.997594	0.061763
4930562C15Rik__chr16	0.0637502	0.0635968	0.997594	0.061763
Adamts16__chr13	0.0637502	0.0635968	0.997594	0.061763
Cyp24a1__chr2	0.0637502	0.0635968	0.997594	0.061763
Fbxw21__chr9	0.0637502	0.0635968	0.997594	0.061763
Mir1949__chr18	0.0637502	0.0635968	0.997594	0.061763
Nms__chr1	0.0637502	0.0635968	0.997594	0.061763
Pou3f4__chrX	0.0637502	0.0635968	0.997594	0.061763
Uprt__chrX	0.0637502	0.0635968	0.997594	0.061763
Cwh43__chr5	0.0637503	0.0635968	0.997592	0.0617631
C230037L18Rik__chr15	0.0637503	0.0639965	1.00386	0.0617631
A930011O12Rik__chr14	0.0637507	0.0635968	0.997586	0.0617635
Myb__chr10	0.0637507	0.0635968	0.997586	0.0617635
Myh1__chr11	0.0637507	0.0635968	0.997586	0.0617635
Neto1__chr18	0.0637507	0.0635968	0.997586	0.0617635
Shank2__chr7	0.0637507	0.0635968	0.997586	0.0617635
Sim2__chr16	0.0637507	0.0635968	0.997586	0.0617635
Tcerg1l__chr7	0.0637507	0.0635968	0.997586	0.0617635
A330050F15Rik__chr17	0.0637517	0.0635968	0.997569	0.0617645
E230016M11Rik__chr6	0.0637517	0.0635968	0.997569	0.0617645
Fgf2__chr3	0.0637517	0.0635968	0.997569	0.0617645
Meiob__chr17	0.0637522	0.0637967	1.0007	0.0617649
1700042B14Rik__chrX	0.0637522	0.0635968	0.997563	0.0617649
4921507L20Rik__chr2	0.0637522	0.0635968	0.997563	0.0617649
Ffar3__chr7	0.0637522	0.0635968	0.997563	0.0617649
Gm10578__chr7	0.0637522	0.0635968	0.997563	0.0617649
Gypa__chr8	0.0637522	0.0635968	0.997563	0.0617649
Lrit1__chr14	0.0637522	0.0635968	0.997563	0.0617649
Olfr1445__chr19	0.0637522	0.0635968	0.997563	0.0617649
Pfpl__chr19	0.0637522	0.0635968	0.997563	0.0617649
Speer4b__chr5	0.0637522	0.0635968	0.997563	0.0617649
Tmprss4__chr9	0.0637522	0.0635968	0.997563	0.0617649
Trpc6__chr9	0.0637522	0.0635968	0.997563	0.0617649
Vpreb3__chr10	0.0637522	0.0635968	0.997563	0.0617649
Capsl__chr15	0.0637524	0.0635968	0.997558	0.0617651
Piwil1__chr5	0.0637531	0.0635968	0.997548	0.0617657
Ugt2b36__chr5	0.0637532	0.0635968	0.997546	0.0617659
Syt16__chr12	0.0637534	0.0635968	0.997544	0.061766
4933426D04Rik__chr5	0.0637536	0.0635968	0.997541	0.0617662
Gipc3__chr10	0.0637536	0.0635968	0.997541	0.0617662
Olfr815__chr10	0.0637536	0.0635968	0.997541	0.0617662
Scnn1a__chr6	0.0637536	0.0635968	0.997541	0.0617662
Vstm2b__chr7	0.0637536	0.0635968	0.997541	0.0617662
Dock3__chr9	0.0637537	0.0635968	0.997538	0.0617663
Sec14l4__chr11	0.0637537	0.0635968	0.997538	0.0617663
Dupd1__chr14	0.0637538	0.0635968	0.997537	0.0617664
Slc25a21__chr12	0.063754	0.0635968	0.997534	0.0617666
Ankfn1__chr11	0.0637541	0.0635968	0.997533	0.0617667
9330162012Rik__chr13	0.0637545	0.0643292	1.00901	0.061767
Ros1__chr10	0.0637549	0.0635968	0.99752	0.0617674
Epha6__chr16	0.0637551	0.0635968	0.997517	0.0617676
Olfr99__chr17	0.0637555	0.0635968	0.99751	0.061768
Olfr414__chr1	0.0637557	0.0635968	0.997507	0.0617682
Scarna9__chr9	0.0637559	0.0635968	0.997505	0.0617683
Eno1__chr4	0.063756	0.0635968	0.997503	0.0617685
Snord65__chr11	0.0637564	0.0635968	0.997496	0.0617689
Fam83h__chr15	0.0637566	0.0661057	1.03684	0.061769
Cfi__chr3	0.0637569	0.0635968	0.99749	0.0617693
Gls2__chr10	0.0637578	0.0635968	0.997475	0.0617701
Sphkap__chr1	0.0637578	0.0635968	0.997475	0.0617701
Apol7d__chr1	0.0637584	0.0635968	0.997466	0.0617707
Odf3l2__chr10	0.0637584	0.0635968	0.997466	0.0617707
Clca6__chr3	0.0637585	0.0635968	0.997463	0.0617709
Myo1a__chr10	0.0637585	0.0635968	0.997463	0.0617709
Muc2__chr7	0.0637585	0.0635968	0.997463	0.0617709
1700023E05Rik__chr5	0.0637587	0.0635968	0.99746	0.061771
Foxl2os__chr9	0.0637587	0.0635968	0.99746	0.061771
Gm2176__chr18	0.0637587	0.0635968	0.99746	0.061771
Hpca__chr4	0.0637587	0.0635968	0.99746	0.061771
Slc2a6__chr2	0.0637589	0.0635968	0.997458	0.0617712
Cga__chr4	0.0637596	0.0635968	0.997447	0.0617718
Ctsr__chr13	0.0637596	0.0635968	0.997447	0.0617718
Foxg1__chr12	0.0637596	0.0635968	0.997447	0.0617718
Samd3__chr10	0.0637599	0.0635968	0.997441	0.0617722
1700088E04Rik__chr15	0.0637603	0.0635968	0.997436	0.0617725
AI118078__chr9	0.0637603	0.0635968	0.997436	0.0617725
Gm15421__chr5	0.0637603	0.0635968	0.997436	0.0617725
Notum__chr11	0.0637603	0.0635968	0.997436	0.0617725
Pcdhgc4__chr18	0.0637603	0.0635968	0.997436	0.0617725
Prss42__chr9	0.0637603	0.0635968	0.997436	0.0617725
Tmem40__chr6	0.0637603	0.0635968	0.997436	0.0617725
Syt17__chr7	0.0637606	0.0635968	0.997431	0.0617728
Slc9a2__chr1	0.0637611	0.0642462	1.00761	0.0617733
Slc13a4__chr6	0.0637611	0.0635968	0.997423	0.0617733
Cyp4f15__chr17	0.0637613	0.0635968	0.997419	0.0617735
Gm6300__chr3	0.0637613	0.0635968	0.997419	0.0617735
Gpr161__chr1	0.0637613	0.0635968	0.997419	0.0617735
Lcn4__chr2	0.0637613	0.0635968	0.997419	0.0617735
Olfr492__chr7	0.0637613	0.0635968	0.997419	0.0617735
Prr18__chr17	0.0637613	0.0635968	0.997419	0.0617735
4930405A21Rik__chr2	0.0637618	0.0635968	0.997412	0.0617739
4833424O15Rik__chr3	0.0637618	0.0635968	0.997411	0.061774
Rab11fip4__chr11	0.0637618	0.0635968	0.997411	0.061774
BC005764__chr10	0.063762	0.0635968	0.997409	0.0617741
Klhl14__chr18	0.0637622	0.066474	1.04253	0.0617743
Fam92b__chr8	0.0637622	0.0635968	0.997406	0.0617743
Tfap2d__chr1	0.0637622	0.0635968	0.997406	0.0617743
Prkg2__chr5	0.0637627	0.0635968	0.997399	0.0617747
Cdsn__chr17	0.0637627	0.0635968	0.997398	0.0617748
Hist1h1d__chr13	0.0637633	0.0635968	0.997389	0.0617753
Ptchd2__chr4	0.0637636	0.0635968	0.997384	0.0617756
Tnn__chr1	0.0637637	0.0635968	0.997383	0.0617757
Mir146b__chr19	0.063764	0.0695274	1.09039	0.061776
1110035M17Rik__chr11	0.063764	0.0635968	0.997378	0.061776
9330175E14Rik__chr8	0.063764	0.0635968	0.997378	0.061776
Adam34__chr8	0.063764	0.0635968	0.997378	0.061776
Cdk3-ps__chr11	0.063764	0.0635968	0.997378	0.061776
Gm10649__chr8	0.063764	0.0635968	0.997378	0.061776
Gm10865__chr15	0.063764	0.0635968	0.997378	0.061776
Olfr1392__chr11	0.063764	0.0635968	0.997378	0.061776
Ostn__chr16	0.063764	0.0635968	0.997378	0.061776
Pla2g2f__chr4	0.063764	0.0635968	0.997378	0.061776
Slc22a20__chr19	0.063764	0.0635968	0.997378	0.061776
Sptssb__chr3	0.063764	0.0635968	0.997378	0.061776
Tac2__chr10	0.063764	0.0635968	0.997378	0.061776
Tas2r106__chr6	0.063764	0.0635968	0.997378	0.061776
Tmprss15__chr16	0.063764	0.0635968	0.997378	0.061776
Usp50__chr2	0.063764	0.0635968	0.997378	0.061776
Vmn1r205__chr13	0.063764	0.0635968	0.997378	0.061776
[truncated: 16,472 more rows]

## Sheet: Cluster 3
CLUSTER 3
GENEID	mean non cluster	mean cluster	fold change	pvalue
Kcnq1ot1__chr7	5.66131	150.273	26.5438	0
Grk4__chr5	1.00052	25.1254	25.1122	0
Vmn2r55__chr7	1.34643	32.508	24.1438	0
Gm17821__chr12	3.21262	77.1908	24.0274	0
A630089N07Rik__chr16	2.09936	42.0494	20.0296	0
A130077B15Rik__chr10	0.410974	8.28463	20.1585	6.29429e-10
Zfp71-rs1__chr13	0.294172	6.38878	21.7178	2.90454e-08
Gm10785__chr16	0.361413	6.71866	18.59	1.15751e-07
Myh6__chr14	18.497	3.48414	0.188362	1.10538e-05
Mir5109__chr5	18.3127	3.20508	0.175019	1.29327e-05
Atp2a2__chr5	18.0072	3.32259	0.184515	1.67669e-05
Ttn__chr2	17.4958	3.78983	0.216614	2.58465e-05
Mb__chr15	12.3876	2.87599	0.232167	0.000368659
Lpl__chr8	11.5455	2.90669	0.251759	0.000754289
Beta-s__chr7	6.08665	0.278869	0.0458165	0.00225867
Gm10845__chr14	0.930714	4.74834	5.10182	0.00269703
Lars2__chr9	5.77254	0.848474	0.146985	0.00309424
Actc1__chr2	9.5533	2.13495	0.223477	0.00394721
Synj2bp__chr12	0.322841	2.66312	8.24902	0.00440658
Myl2__chr5	9.08062	2.82066	0.310624	0.00578994
Cox6a2__chr7	7.19816	1.54655	0.214854	0.00609096
Slc25a4__chr8	8.62481	2.23846	0.259538	0.00834313
4930470H14Rik__chr17	0.146718	1.02896	7.0132	0.00976219
Tpm1__chr9	6.50495	1.99297	0.306378	0.0111685
Slfn9__chr11	0.181721	1.42661	7.85055	0.0146354
Cxcr2__chr1	0.188587	1.23184	6.53196	0.0156914
Gm20300__chr10	0.188988	1.54677	8.18446	0.0157542
Pot1b__chr17	0.195306	1.41463	7.24317	0.0167555
Tnnt2__chr1	10.8157	4.19685	0.388034	0.0169522
Cmah__chr13	0.1983	1.36111	6.86388	0.0172393
Acad9__chr3	0.204917	1.14696	5.59721	0.0183294
Gm7609__chr1	0.214758	1.43433	6.67883	0.0200031
F830016B08Rik__chr18	0.220368	1.73116	7.85575	0.0209846
Myl3__chr9	5.27631	1.33442	0.252907	0.0319783
Bsg__chr10	3.32444	0.869207	0.26146	0.0359277
Atp5b__chr10	3.23259	0.99098	0.30656	0.0393882
Tnni3__chr7	4.92385	1.28892	0.261771	0.0429581
Fabp3__chr4	2.67421	0.836634	0.312852	0.0688823
Atp5a1__chr18	2.65579	0.7597	0.286054	0.0701641
Atp5g3__chr2	2.54495	0.873561	0.343252	0.078396
Cryab__chr9	2.52531	0.648503	0.256801	0.0799528
Cox4i1__chr8	2.45025	0.777709	0.317399	0.08619
Hrc__chr7	2.41531	0.516368	0.213789	0.0892573
Prl7c1__chr13	0.0979807	0.135498	1.3829	0.0933305
Grm5__chr7	0.0979807	0.125205	1.27785	0.0933305
Serpina3a__chr12	0.0979807	0.122455	1.24979	0.0933305
Exph5__chr9	0.0979807	0.121883	1.24395	0.0933305
Ncam2__chr16	0.0979807	0.120841	1.23331	0.0933305
4930529M08Rik__chr2	0.0979807	0.120335	1.22815	0.0933305
Lag3__chr6	0.0979807	0.120132	1.22607	0.0933305
Trpc7__chr13	0.0979807	0.119898	1.22369	0.0933305
Gm4297__chrX	0.0979807	0.118565	1.21008	0.0933305
Zfp616__chr11	0.0979807	0.118555	1.20999	0.0933305
Ermn__chr2	0.0979807	0.118186	1.20622	0.0933305
Zfp389__chr13	0.0979807	0.117858	1.20287	0.0933305
Oca2__chr7	0.0979807	0.117836	1.20265	0.0933305
Sorcs3__chr19	0.0979807	0.116896	1.19305	0.0933305
4930511A02Rik__chr12	0.0979807	0.116773	1.1918	0.0933305
Cacng2__chr15	0.0979807	0.116693	1.19098	0.0933305
Clca2__chr3	0.0979807	0.116255	1.18651	0.0933305
Gm10389__chr15	0.0979807	0.115975	1.18365	0.0933305
A530065N20Rik__chr13	0.0979807	0.115844	1.18231	0.0933305
1700110M21Rik__chr14	0.0979807	0.115745	1.18131	0.0933305
Ska3__chr14	0.0979807	0.115728	1.18113	0.0933305
Kif24__chr4	0.0979807	0.115678	1.18062	0.0933305
Nol4__chr18	0.0979807	0.115638	1.18021	0.0933305
Gm6634__chr3	0.0979807	0.115237	1.17612	0.0933305
Atp10b__chr11	0.0979807	0.115088	1.1746	0.0933305
Efcab5__chr11	0.0979807	0.115059	1.17431	0.0933305
Olfr1443__chr19	0.0979807	0.115016	1.17387	0.0933305
Zfp345__chr2	0.0979807	0.114737	1.17101	0.0933305
Skint5__chr4	0.0979807	0.114653	1.17016	0.0933305
Apol10a__chr15	0.0979807	0.114586	1.16948	0.0933305
Wbscr25__chr5	0.0979807	0.114474	1.16833	0.0933305
A230072E10Rik__chrX	0.0979807	0.114372	1.16729	0.0933305
9430060I03Rik__chr1	0.0979807	0.114213	1.16567	0.0933305
Arnt2__chr7	0.0979807	0.11382	1.16166	0.0933305
4930440C22Rik__chr1	0.0979807	0.113547	1.15887	0.0933305
P2ry4__chrX	0.0979807	0.113512	1.15851	0.0933305
Gm12253__chr11	0.0979807	0.113406	1.15743	0.0933305
4932416K20Rik__chr8	0.0979807	0.113221	1.15555	0.0933305
Luzp2__chr7	0.0979807	0.112906	1.15233	0.0933305
Frmd3__chr4	0.0979807	0.112759	1.15083	0.0933305
Neurog3__chr10	0.0979807	0.11264	1.14962	0.0933305
Rxfp2__chr5	0.0979807	0.112547	1.14866	0.0933305
Nrxn3__chr12	0.0979807	0.112396	1.14713	0.0933305
Fabp12__chr3	0.0979807	0.112254	1.14567	0.0933305
Onecut3__chr10	0.0979807	0.112207	1.14519	0.0933305
Gm14461__chr2	0.0979807	0.112145	1.14456	0.0933305
A230070E04Rik__chr14	0.0979807	0.112132	1.14443	0.0933305
Hnf4g__chr3	0.0979807	0.111815	1.14119	0.0933305
Mapk15__chr15	0.0979807	0.111549	1.13848	0.0933305
Tnfrsf13c__chr15	0.0979807	0.111406	1.13702	0.0933305
Mak__chr13	0.0979807	0.111386	1.13681	0.0933305
4930488B22Rik__chr1	0.0979807	0.11138	1.13676	0.0933305
Dnahc5__chr15	0.0979807	0.110931	1.13217	0.0933305
Lrrc19__chr4	0.0979807	0.110918	1.13204	0.0933305
Epha10__chr4	0.0979807	0.110831	1.13115	0.0933305
Zfp92__chrX	0.0979807	0.110796	1.1308	0.0933305
3632454L22Rik__chrX	0.0979807	0.11073	1.13012	0.0933305
Pate4__chr9	0.0979807	0.110714	1.12996	0.0933305
D630041G03Rik__chr7	0.0979807	0.110711	1.12993	0.0933305
Gm20767__chr13	0.0979807	0.110429	1.12704	0.0933305
Avpr1b__chr1	0.0979807	0.110412	1.12687	0.0933305
2810049E08Rik__chr13	0.0979807	0.110399	1.12674	0.0933305
Wasf3__chr5	0.0979807	0.110301	1.12574	0.0933305
Sycp1-ps1__chr7	0.0979807	0.110278	1.12551	0.0933305
Gucy2f__chrX	0.0979807	0.110181	1.12452	0.0933305
Gm13582__chr2	0.0979807	0.110074	1.12342	0.0933305
Gm4858__chr3	0.0979807	0.110053	1.12321	0.0933305
Mageb18__chrX	0.0979807	0.110032	1.123	0.0933305
2410137F16Rik__chr5	0.0979807	0.109745	1.12007	0.0933305
BC016579__chr16	0.0979807	0.109745	1.12007	0.0933305
Nr1i2__chr16	0.0979807	0.109745	1.12007	0.0933305
Wfdc9__chr2	0.0979807	0.109745	1.12007	0.0933305
A330093E20Rik__chr18	0.0979807	0.109709	1.1197	0.0933305
Cylc2__chr4	0.0979807	0.109694	1.11955	0.0933305
Fbxo16__chr14	0.0979807	0.109588	1.11847	0.0933305
Foxl1__chr8	0.0979807	0.109551	1.11809	0.0933305
Glb1l3__chr9	0.0979807	0.109513	1.1177	0.0933305
Rfx6__chr10	0.0979807	0.10948	1.11736	0.0933305
Htr2a__chr14	0.0979807	0.109424	1.11679	0.0933305
Vmn2r120__chr17	0.0979807	0.109416	1.11671	0.0933305
B230216G23Rik__chr6	0.0979807	0.109183	1.11434	0.0933305
9830166K06Rik__chr19	0.0979807	0.109142	1.11391	0.0933305
Fam19a1__chr6	0.0979807	0.109069	1.11317	0.0933305
Gm16157__chr7	0.0979807	0.108937	1.11182	0.0933305
1700074P13Rik__chr6	0.0979807	0.108865	1.11109	0.0933305
Gm1968__chr16	0.0979807	0.108816	1.11058	0.0933305
Gabbr2__chr4	0.0979807	0.1088	1.11042	0.0933305
4930570G19Rik__chr3	0.0979807	0.10871	1.1095	0.0933305
Gm3336__chr8	0.0979807	0.108626	1.10864	0.0933305
Slc9c1__chr16	0.0979807	0.108581	1.10819	0.0933305
Fer1l5__chr1	0.0979807	0.10852	1.10757	0.0933305
Pcsk2__chr2	0.0979807	0.108426	1.1066	0.0933305
Dscam__chr16	0.0979807	0.108419	1.10654	0.0933305
Lgals12__chr19	0.0979807	0.108326	1.10558	0.0933305
Aox3l1__chr1	0.0979807	0.108322	1.10555	0.0933305
Cntnap3__chr13	0.0979807	0.108319	1.10552	0.0933305
Bhmt__chr13	0.0979807	0.108298	1.1053	0.0933305
Gm5415__chr1	0.0979807	0.108297	1.10529	0.0933305
4930413F20Rik__chr15	0.0979807	0.108258	1.1049	0.0933305
Mug1__chr6	0.0979807	0.108211	1.10442	0.0933305
Gm20139__chr10	0.0979807	0.108188	1.10418	0.0933305
Spata31d1a__chr13	0.0979807	0.108179	1.10408	0.0933305
Ryr1__chr7	0.0979807	0.108122	1.1035	0.0933305
Saa3__chr7	0.0979807	0.10807	1.10297	0.0933305
Atcay__chr10	0.0979807	0.108057	1.10284	0.0933305
A530099J19Rik__chr13	0.0979807	0.108025	1.10251	0.0933305
Abcb11__chr2	0.0979807	0.108003	1.10229	0.0933305
Gadl1__chr9	0.0979807	0.107957	1.10182	0.0933305
Stk31__chr6	0.0979807	0.107921	1.10145	0.0933305
Qrfp__chr2	0.0979807	0.10791	1.10134	0.0933305
Apob__chr12	0.0979807	0.107889	1.10113	0.0933305
Wnt8b__chr19	0.0979807	0.107875	1.10098	0.0933305
Trim9__chr12	0.0979807	0.10785	1.10073	0.0933305
Dab1__chr4	0.0979807	0.107841	1.10063	0.0933305
Capn8__chr1	0.0979807	0.107793	1.10015	0.0933305
Foxb1__chr9	0.0979807	0.107752	1.09973	0.0933305
Ubtfl1__chr9	0.0979807	0.107688	1.09908	0.0933305
Slc7a11__chr3	0.0979807	0.107664	1.09883	0.0933305
Gjb5__chr4	0.0979807	0.10759	1.09807	0.0933305
Gm20410__chr17	0.0979807	0.107483	1.09698	0.0933305
4930578N18Rik__chr16	0.0979807	0.107464	1.09679	0.0933305
Cntnap2__chr6	0.0979807	0.107459	1.09674	0.0933305
Dpp6__chr5	0.0979807	0.107453	1.09667	0.0933305
4933432I03Rik__chr14	0.0979807	0.107352	1.09565	0.0933305
4930564K09Rik__chr3	0.0979807	0.107326	1.09538	0.0933305
Ceacam20__chr7	0.0979807	0.107318	1.0953	0.0933305
Gm9199__chr14	0.0979807	0.107275	1.09485	0.0933305
Macc1__chr12	0.0979807	0.107272	1.09482	0.0933305
Slc7a13__chr4	0.0979807	0.107263	1.09473	0.0933305
Morn3__chr5	0.0979807	0.107246	1.09456	0.0933305
Gm14137__chr2	0.0979807	0.107218	1.09428	0.0933305
Dkk1__chr19	0.0979807	0.107214	1.09424	0.0933305
Pram1__chr17	0.0979807	0.107182	1.09391	0.0933305
Col6a4__chr9	0.0979807	0.107166	1.09375	0.0933305
Serpina12__chr12	0.0979807	0.107147	1.09356	0.0933305
Gm10814__chr19	0.0979807	0.107125	1.09333	0.0933305
Cxcl11__chr5	0.0979807	0.10709	1.09297	0.0933305
Klkb1__chr8	0.0979807	0.107045	1.09251	0.0933305
Gm5549__chr3	0.0979807	0.106994	1.092	0.0933305
Atp4b__chr8	0.0979807	0.106993	1.09198	0.0933305
Plch1__chr3	0.0979807	0.106981	1.09186	0.0933305
Gm7168__chr17	0.0979807	0.106933	1.09137	0.0933305
0610040F04Rik__chr6	0.0979807	0.106904	1.09107	0.0933305
Igsf23__chr7	0.0979807	0.106899	1.09103	0.0933305
Gm10415__chr6	0.0979807	0.106889	1.09092	0.0933305
4933401B06Rik__chrX	0.0979807	0.106884	1.09087	0.0933305
Epha3__chr16	0.0979807	0.106849	1.09051	0.0933305
Mkx__chr18	0.0979807	0.106819	1.09021	0.0933305
Vmn2r83__chr10	0.0979807	0.106792	1.08993	0.0933305
Slc28a3__chr13	0.0979807	0.106791	1.08992	0.0933305
Enox1__chr14	0.0979807	0.10678	1.08981	0.0933305
Plekha7__chr7	0.0979807	0.106753	1.08953	0.0933305
Insl5__chr4	0.0979807	0.106747	1.08947	0.0933305
Kcna6__chr6	0.0979807	0.106742	1.08942	0.0933305
Car3__chr3	0.0979807	0.106739	1.08939	0.0933305
1110028F11Rik__chr11	0.0979807	0.106734	1.08934	0.0933305
Scg2__chr1	0.0979807	0.106721	1.08921	0.0933305
Cpz__chr5	0.0979807	0.106718	1.08917	0.0933305
Fam69c__chr18	0.0979807	0.106694	1.08893	0.0933305
Hydin__chr8	0.0979807	0.106666	1.08865	0.0933305
Gm5475__chr15	0.0979807	0.106633	1.08831	0.0933305
Trim66__chr7	0.0979807	0.106601	1.08798	0.0933305
9830107B12Rik__chr17	0.0979807	0.106596	1.08793	0.0933305
Gm13544__chr2	0.0979807	0.106558	1.08754	0.0933305
Tfap2b__chr1	0.0979807	0.106532	1.08727	0.0933305
4933427G17Rik__chr7	0.0979807	0.106492	1.08686	0.0933305
Wdr63__chr3	0.0979807	0.106469	1.08663	0.0933305
Tktl2__chr8	0.0979807	0.106431	1.08624	0.0933305
Ptk6__chr2	0.0979807	0.106428	1.08621	0.0933305
Hapln1__chr13	0.0979807	0.106358	1.0855	0.0933305
Upk1a__chr7	0.0979807	0.106347	1.08539	0.0933305
Cyb5r2__chr7	0.0979807	0.106308	1.08499	0.0933305
Rbp3__chr14	0.0979807	0.106231	1.0842	0.0933305
Lhx9__chr1	0.0979807	0.106203	1.08392	0.0933305
Rps6ka6__chrX	0.0979807	0.106184	1.08372	0.0933305
C630028M04Rik__chr4	0.0979807	0.106154	1.08341	0.0933305
Serpinb6e__chr13	0.0979807	0.106134	1.08322	0.0933305
Slc16a14__chr1	0.0979807	0.10611	1.08297	0.0933305
Nup210l__chr3	0.0979807	0.106081	1.08268	0.0933305
Lipg__chr18	0.0979807	0.106029	1.08214	0.0933305
AI506816__chr5	0.0979807	0.106016	1.08201	0.0933305
Gm15910__chr10	0.0979807	0.106	1.08185	0.0933305
Gm12505__chr4	0.0979807	0.105973	1.08157	0.0933305
Nlrp4g__chr9	0.0979807	0.10597	1.08154	0.0933305
4930590L20Rik__chr1	0.0979807	0.105968	1.08152	0.0933305
Gm6772__chr12	0.0979807	0.10592	1.08103	0.0933305
Cdhr3__chr12	0.0979807	0.105916	1.08099	0.0933305
Lrrtm1__chr6	0.0979807	0.105892	1.08074	0.0933305
Dbx2__chr15	0.0979807	0.105863	1.08045	0.0933305
Gm3833__chr14	0.0979807	0.105842	1.08023	0.0933305
Igf2as__chr7	0.0979807	0.105822	1.08003	0.0933305
Vmn2r102__chr17	0.0979807	0.105742	1.07921	0.0933305
Myo15__chr11	0.0979807	0.10572	1.07898	0.0933305
D5Ertd577e__chr5	0.0979807	0.105643	1.0782	0.0933305
7530420F21Rik__chr1	0.0979807	0.105608	1.07785	0.0933305
Slc7a12__chr3	0.0979807	0.105577	1.07753	0.0933305
Tex11__chrX	0.0979807	0.105561	1.07736	0.0933305
Cpa3__chr3	0.0979807	0.105531	1.07706	0.0933305
Cps1__chr1	0.0979807	0.105471	1.07645	0.0933305
Tdrd5__chr1	0.0979807	0.105461	1.07634	0.0933305
Nrsn2__chr2	0.0979807	0.105433	1.07606	0.0933305
Gm10818__chr16	0.0979807	0.105431	1.07604	0.0933305
Enam__chr5	0.0979807	0.105415	1.07587	0.0933305
Slco1b2__chr6	0.0979807	0.105414	1.07587	0.0933305
Zscan4a__chr7	0.0979807	0.105394	1.07566	0.0933305
Cma1__chr14	0.0979807	0.105374	1.07546	0.0933305
Ina__chr19	0.0979807	0.105357	1.07528	0.0933305
Olfr701__chr7	0.0979807	0.105346	1.07517	0.0933305
Trhr__chr15	0.0979807	0.10529	1.07459	0.0933305
Cldn1__chr16	0.0979807	0.105275	1.07445	0.0933305
Gm4922__chr10	0.0979807	0.105274	1.07444	0.0933305
Olfr1217__chr2	0.0979807	0.105264	1.07433	0.0933305
Slc9b2__chr3	0.0979807	0.105251	1.0742	0.0933305
Pax3__chr1	0.0979807	0.105224	1.07393	0.0933305
Gm4776__chr1	0.0979807	0.105181	1.07349	0.0933305
4930433I11Rik__chr7	0.0979807	0.105181	1.07349	0.0933305
Esco2__chr14	0.0979807	0.105176	1.07344	0.0933305
Galnt5__chr2	0.0979807	0.105176	1.07343	0.0933305
Csn3__chr5	0.0979807	0.105167	1.07334	0.0933305
5730422E09Rik__chr5	0.0979807	0.105158	1.07326	0.0933305
Gm5592__chr7	0.0979807	0.105157	1.07325	0.0933305
D10Bwg1379e__chr10	0.0979807	0.105157	1.07324	0.0933305
Fcgbp__chr7	0.0979807	0.105132	1.07299	0.0933305
Vmn2r111__chr17	0.0979807	0.105119	1.07285	0.0933305
Rsph4a__chr10	0.0979807	0.105114	1.07281	0.0933305
Emx2__chr19	0.0979807	0.105113	1.07279	0.0933305
9630013A20Rik__chr14	0.0979807	0.105089	1.07254	0.0933305
Vmn2r72__chr7	0.0979807	0.105076	1.07242	0.0933305
Efhb__chr17	0.0979807	0.105043	1.07208	0.0933305
Nefh__chr11	0.0979807	0.105027	1.07191	0.0933305
2510003D18Rik__chr3	0.0979807	0.10502	1.07184	0.0933305
Cyp2c70__chr19	0.0979807	0.105003	1.07167	0.0933305
Olfr23__chr11	0.0979807	0.104965	1.07128	0.0933305
Caln1__chr5	0.0979807	0.104935	1.07097	0.0933305
Rtl1__chr12	0.0979807	0.104903	1.07065	0.0933305
Atp2a1__chr7	0.0979807	0.104891	1.07052	0.0933305
Igj__chr5	0.0979807	0.104879	1.0704	0.0933305
Colec10__chr15	0.0979807	0.104866	1.07027	0.0933305
Kcnq3__chr15	0.0979807	0.104841	1.07002	0.0933305
Jakmip2__chr18	0.0979807	0.104841	1.07001	0.0933305
Styxl1__chr5	0.0979807	0.104839	1.07	0.0933305
Kcnj13__chr1	0.0979807	0.104832	1.06993	0.0933305
Cyp2c66__chr19	0.0979807	0.104826	1.06986	0.0933305
2610100L16Rik__chr3	0.0979807	0.104814	1.06974	0.0933305
Fbxo43__chr15	0.0979807	0.104811	1.06971	0.0933305
Tex16__chrX	0.0979807	0.104806	1.06966	0.0933305
Shox2__chr3	0.0979807	0.10479	1.0695	0.0933305
AU019990__chr2	0.0979807	0.104784	1.06943	0.0933305
Olfr497__chr7	0.0979807	0.104778	1.06937	0.0933305
Dbc1__chr4	0.0979807	0.104775	1.06934	0.0933305
Gm12169__chr11	0.0979807	0.104769	1.06928	0.0933305
Hist1h2bg__chr13	0.0979807	0.104766	1.06925	0.0933305
6330415B21Rik__chr6	0.0979807	0.104765	1.06925	0.0933305
Tmem132b__chr5	0.0979807	0.104764	1.06923	0.0933305
Fancd2os__chr6	0.0979807	0.104748	1.06907	0.0933305
2810408I11Rik__chr1	0.0979807	0.104746	1.06905	0.0933305
Cpb1__chr3	0.0979807	0.104744	1.06902	0.0933305
March4__chr1	0.0979807	0.104726	1.06884	0.0933305
Tmco5__chr2	0.0979807	0.104714	1.06872	0.0933305
Zcchc16__chrX	0.0979807	0.104714	1.06872	0.0933305
4930545H06Rik__chr10	0.0979807	0.104709	1.06867	0.0933305
Olfr165__chr16	0.0979807	0.104707	1.06865	0.0933305
Ehf__chr2	0.0979807	0.104693	1.06851	0.0933305
Sim1__chr10	0.0979807	0.104682	1.06839	0.0933305
Cd160__chr3	0.0979807	0.104672	1.06829	0.0933305
D730045A05Rik__chr18	0.0979807	0.104643	1.068	0.0933305
Camkv__chr9	0.0979807	0.104627	1.06783	0.0933305
Unc79__chr12	0.0979807	0.104626	1.06783	0.0933305
Kcnv1__chr15	0.0979807	0.104621	1.06777	0.0933305
Prl8a2__chr13	0.0979807	0.104606	1.06761	0.0933305
Cacna1f__chrX	0.0979807	0.104576	1.06731	0.0933305
Glipr1l2__chr10	0.0979807	0.104564	1.06719	0.0933305
Six3os1__chr17	0.0979807	0.104557	1.06712	0.0933305
Lrrc72__chr12	0.0979807	0.104502	1.06656	0.0933305
Sell__chr1	0.0979807	0.104494	1.06648	0.0933305
Hoxb8__chr11	0.0979807	0.10449	1.06644	0.0933305
Vwc2l__chr1	0.0979807	0.104472	1.06625	0.0933305
1700028B04Rik__chr7	0.0979807	0.104462	1.06614	0.0933305
Muc13__chr16	0.0979807	0.104449	1.06602	0.0933305
Cyp2j12__chr4	0.0979807	0.104419	1.06571	0.0933305
Mrgprd__chr7	0.0979807	0.104416	1.06568	0.0933305
Gm20756__chr6	0.0979807	0.104415	1.06567	0.0933305
Slc30a8__chr15	0.0979807	0.104407	1.06558	0.0933305
Adcy10__chr1	0.0979807	0.104402	1.06553	0.0933305
Gc__chr5	0.0979807	0.104395	1.06546	0.0933305
Rex2__chr4	0.0979807	0.10439	1.06542	0.0933305
Lingo2__chr4	0.0979807	0.104387	1.06538	0.0933305
Vmn2r37__chr7	0.0979807	0.104369	1.0652	0.0933305
Muc4__chr16	0.0979807	0.104369	1.0652	0.0933305
4933408J17Rik__chr10	0.0979807	0.104364	1.06515	0.0933305
Gm11648__chr11	0.0979807	0.104354	1.06505	0.0933305
Clec2f__chr6	0.0979807	0.104353	1.06504	0.0933305
Slc22a22__chr15	0.0979807	0.104344	1.06495	0.0933305
Tmprss11e__chr5	0.0979807	0.104329	1.06479	0.0933305
Lrriq1__chr10	0.0979807	0.104304	1.06454	0.0933305
Clvs1__chr4	0.0979807	0.104301	1.06451	0.0933305
Olfr731__chr14	0.0979807	0.104301	1.06451	0.0933305
Tmprss11a__chr5	0.0979807	0.104294	1.06443	0.0933305
Bsn__chr9	0.0979807	0.104269	1.06418	0.0933305
Pramel1__chr4	0.0979807	0.104261	1.0641	0.0933305
4932413F04Rik__chr9	0.0979807	0.104241	1.0639	0.0933305
Gm5886__chr6	0.0979807	0.104238	1.06386	0.0933305
Gucy1b2__chr14	0.0979807	0.104233	1.06381	0.0933305
Slc35f4__chr14	0.0979807	0.104213	1.06361	0.0933305
E030013I19Rik__chr2	0.0979807	0.104212	1.0636	0.0933305
5930438M14Rik__chr13	0.0979807	0.104194	1.06342	0.0933305
Gsg2__chr11	0.0979807	0.104194	1.06342	0.0933305
Col24a1__chr3	0.0979807	0.104194	1.06341	0.0933305
4930543E12Rik__chr7	0.0979807	0.104177	1.06324	0.0933305
Olfr1309__chr2	0.0979807	0.104175	1.06322	0.0933305
Rbpjl__chr2	0.0979807	0.104175	1.06322	0.0933305
Ankrd34c__chr9	0.0979807	0.104141	1.06287	0.0933305
Mir1983__chr13	0.0979807	0.10414	1.06286	0.0933305
Gm5136__chr10	0.0979807	0.104121	1.06267	0.0933305
1700069L16Rik__chr5	0.0979807	0.104117	1.06263	0.0933305
4930441J16Rik__chr2	0.0979807	0.104117	1.06263	0.0933305
Gm1995__chr12	0.0979807	0.104117	1.06263	0.0933305
4933438B17Rik__chr5	0.0979807	0.104113	1.06259	0.0933305
Gm4847__chr1	0.0979807	0.104099	1.06244	0.0933305
Trim30e-ps1__chr7	0.0979807	0.104095	1.0624	0.0933305
Ptpn20__chr14	0.0979807	0.104094	1.06239	0.0933305
Abca15__chr7	0.0979807	0.104083	1.06228	0.0933305
4930542D17Rik__chr16	0.0979807	0.104077	1.06222	0.0933305
Olfr947-ps1__chr9	0.0979807	0.104069	1.06214	0.0933305
Gpr88__chr3	0.0979807	0.104066	1.0621	0.0933305
Cyp1a2__chr9	0.0979807	0.104023	1.06167	0.0933305
Spink10__chr18	0.0979807	0.104023	1.06167	0.0933305
Bhmt2__chr13	0.0979807	0.10401	1.06154	0.0933305
Gm13124__chr4	0.0979807	0.104006	1.06149	0.0933305
Olfr498__chr7	0.0979807	0.103995	1.06139	0.0933305
Slc22a8__chr19	0.0979807	0.103995	1.06139	0.0933305
Slco4a1__chr2	0.0979807	0.103995	1.06139	0.0933305
Slc26a4__chr12	0.0979807	0.103987	1.0613	0.0933305
Elmod1__chr9	0.0979807	0.103981	1.06124	0.0933305
4932412D23Rik__chr16	0.0979807	0.103974	1.06116	0.0933305
4921504E06Rik__chr2	0.0979807	0.103938	1.0608	0.0933305
Gm21284__chr6	0.0979807	0.103937	1.06079	0.0933305
Gm884__chr11	0.0979807	0.103905	1.06046	0.0933305
Serpinb9c__chr13	0.0979807	0.103904	1.06046	0.0933305
Gm8267__chr14	0.0979807	0.103904	1.06045	0.0933305
Vmn1r229__chr17	0.0979807	0.1039	1.06042	0.0933305
1700008F21Rik__chr8	0.0979807	0.1039	1.06041	0.0933305
Gm21269__chr7	0.0979807	0.103889	1.0603	0.0933305
4930524O05Rik__chr19	0.0979807	0.103876	1.06017	0.0933305
Zc2hc1b__chr10	0.0979807	0.103875	1.06015	0.0933305
B020004J07Rik__chr4	0.0979807	0.103867	1.06008	0.0933305
Olfr341__chr2	0.0979807	0.103867	1.06008	0.0933305
Gm10549__chr18	0.0979807	0.103863	1.06003	0.0933305
Armc3__chr2	0.0979807	0.103844	1.05984	0.0933305
Cntn4__chr6	0.0979807	0.103839	1.05979	0.0933305
Gm1082__chr7	0.0979807	0.103833	1.05973	0.0933305
Olfr512__chr7	0.0979807	0.103816	1.05955	0.0933305
1700034F02Rik__chr11	0.0979807	0.103812	1.05951	0.0933305
Dgki__chr6	0.0979807	0.103786	1.05925	0.0933305
Snord35a__chr7	0.0979807	0.103758	1.05896	0.0933305
Sp9__chr2	0.0979807	0.103722	1.05859	0.0933305
Hnf4a__chr2	0.0979807	0.103719	1.05857	0.0933305
1700065O20Rik__chr18	0.0979807	0.103713	1.05851	0.0933305
Pcdh10__chr3	0.0979807	0.103711	1.05849	0.0933305
Gm10941__chr10	0.0979807	0.103689	1.05826	0.0933305
Igfl3__chr7	0.0979807	0.103688	1.05825	0.0933305
Mir155__chr16	0.0979807	0.103687	1.05824	0.0933305
4933436E23Rik__chr1	0.0979807	0.103682	1.05819	0.0933305
6330549D23Rik__chr3	0.0979807	0.103668	1.05805	0.0933305
Rgs13__chr1	0.0979807	0.103666	1.05802	0.0933305
Myh13__chr11	0.0979807	0.103636	1.05772	0.0933305
Tmem140__chr6	0.0979807	0.103629	1.05765	0.0933305
Best2__chr8	0.0979807	0.10362	1.05756	0.0933305
Hao1__chr2	0.0979807	0.10362	1.05755	0.0933305
Tmem200c__chr17	0.0979807	0.10362	1.05755	0.0933305
B020031M17Rik__chr13	0.0979807	0.103612	1.05747	0.0933305
Gm3985__chr8	0.0979807	0.103612	1.05747	0.0933305
Olfr77__chr9	0.0979807	0.103612	1.05747	0.0933305
Riiad1__chr3	0.0979807	0.103596	1.05731	0.0933305
4930443O20Rik__chr2	0.0979807	0.103596	1.05731	0.0933305
Depdc1a__chr3	0.0979807	0.103595	1.0573	0.0933305
9030204H09Rik__chr2	0.0979807	0.103582	1.05716	0.0933305
2610028H24Rik__chr10	0.0979807	0.103577	1.05712	0.0933305
1810007C17Rik__chr12	0.0979807	0.103576	1.05711	0.0933305
Gm5615__chr9	0.0979807	0.103565	1.05699	0.0933305
Gm6289__chr3	0.0979807	0.103554	1.05688	0.0933305
4930517E11Rik__chr2	0.0979807	0.103551	1.05685	0.0933305
Catsper4__chr4	0.0979807	0.103551	1.05685	0.0933305
Klra3__chr6	0.0979807	0.103551	1.05685	0.0933305
Prss40__chr1	0.0979807	0.103549	1.05683	0.0933305
Krtap4-7__chr11	0.0979807	0.103547	1.05681	0.0933305
4930502E09Rik__chr11	0.0979807	0.103544	1.05678	0.0933305
7420426K07Rik__chr9	0.0979807	0.103536	1.05669	0.0933305
Dlgap2__chr8	0.0979807	0.103514	1.05647	0.0933305
Vwa2__chr19	0.0979807	0.103514	1.05647	0.0933305
Cyp3a57__chr5	0.0979807	0.103484	1.05617	0.0933305
Dyx1c1__chr9	0.0979807	0.103484	1.05617	0.0933305
5430401F13Rik__chr6	0.0979807	0.103482	1.05615	0.0933305
Cdh7__chr1	0.0979807	0.103474	1.05606	0.0933305
Olfr93__chr17	0.0979807	0.103471	1.05603	0.0933305
Clec4f__chr6	0.0979807	0.103464	1.05596	0.0933305
Olfr697__chr7	0.0979807	0.103464	1.05596	0.0933305
Gpr101__chrX	0.0979807	0.103463	1.05596	0.0933305
Pou3f1__chr4	0.0979807	0.103447	1.05579	0.0933305
C130079G13Rik__chr3	0.0979807	0.103422	1.05554	0.0933305
Mug-ps1__chr6	0.0979807	0.103418	1.05549	0.0933305
1810010D01Rik__chr7	0.0979807	0.103416	1.05547	0.0933305
Zfp735__chr11	0.0979807	0.103413	1.05544	0.0933305
4732490B19Rik__chr11	0.0979807	0.103404	1.05535	0.0933305
Cyp4f40__chr17	0.0979807	0.103404	1.05535	0.0933305
Hhla1__chr15	0.0979807	0.103404	1.05535	0.0933305
Kirrel2__chr7	0.0979807	0.103404	1.05535	0.0933305
Nkx2-2__chr2	0.0979807	0.103404	1.05535	0.0933305
Nutm1__chr2	0.0979807	0.103404	1.05535	0.0933305
Ppyr1__chr14	0.0979807	0.103404	1.05535	0.0933305
Klhl3__chr13	0.0979807	0.103401	1.05532	0.0933305
4930448F12Rik__chr13	0.0979807	0.10339	1.05521	0.0933305
Ctf2__chr7	0.0979807	0.10339	1.05521	0.0933305
Kiss1r__chr10	0.0979807	0.10339	1.05521	0.0933305
Slc7a15__chr12	0.0979807	0.103387	1.05517	0.0933305
D330050G23Rik__chr2	0.0979807	0.103378	1.05509	0.0933305
Iqca__chr1	0.0979807	0.103375	1.05505	0.0933305
Il1rapl2__chrX	0.0979807	0.103352	1.05482	0.0933305
A1cf__chr19	0.0979807	0.103341	1.05471	0.0933305
Rxfp1__chr3	0.0979807	0.103328	1.05458	0.0933305
Olfr1219__chr2	0.0979807	0.103323	1.05453	0.0933305
Skint11__chr4	0.0979807	0.103323	1.05453	0.0933305
9330111N05Rik__chr13	0.0979807	0.103318	1.05448	0.0933305
1700111N16Rik__chrX	0.0979807	0.103313	1.05442	0.0933305
Adam3__chr8	0.0979807	0.103313	1.05442	0.0933305
Rrh__chr3	0.0979807	0.103313	1.05442	0.0933305
Zfy1__chrY	0.0979807	0.103313	1.05442	0.0933305
D130058E03__chr6	0.0979807	0.103312	1.05441	0.0933305
1700009N14Rik__chr4	0.0979807	0.10331	1.05439	0.0933305
7420700N18Rik__chr8	0.0979807	0.103307	1.05436	0.0933305
Sult1e1__chr5	0.0979807	0.103298	1.05427	0.0933305
Lrriq3__chr3	0.0979807	0.103292	1.05421	0.0933305
Cyp2b9__chr7	0.0979807	0.103272	1.05401	0.0933305
9230116N13Rik__chr1	0.0979807	0.103206	1.05333	0.0933305
Golt1a__chr1	0.0979807	0.103187	1.05313	0.0933305
4930552P12Rik__chr19	0.0979807	0.103186	1.05313	0.0933305
Hao2__chr3	0.0979807	0.103179	1.05306	0.0933305
Ampd1__chr3	0.0979807	0.103151	1.05277	0.0933305
Fam71b__chr11	0.0979807	0.103141	1.05266	0.0933305
Atp6v1g3__chr1	0.0979807	0.103111	1.05236	0.0933305
F630111L10Rik__chr3	0.0979807	0.103103	1.05228	0.0933305
A230020J21Rik__chr1	0.0979807	0.103102	1.05227	0.0933305
4930455D15Rik__chr18	0.0979807	0.103094	1.05219	0.0933305
Ankrd7__chr6	0.0979807	0.103094	1.05219	0.0933305
Stk32c__chr7	0.0979807	0.103094	1.05219	0.0933305
Trpv3__chr11	0.0979807	0.103094	1.05219	0.0933305
Rtbdn__chr8	0.0979807	0.10308	1.05204	0.0933305
4930513D17Rik__chr5	0.0979807	0.103048	1.05172	0.0933305
Il18rap__chr1	0.0979807	0.103035	1.05159	0.0933305
Gm14496__chr2	0.0979807	0.103022	1.05146	0.0933305
Gm9705__chr17	0.0979807	0.103017	1.05141	0.0933305
Akr1cl__chr1	0.0979807	0.103011	1.05134	0.0933305
4931409K22Rik__chr5	0.0979807	0.103009	1.05132	0.0933305
Grm6__chr11	0.0979807	0.102988	1.0511	0.0933305
Fam3b__chr16	0.0979807	0.102973	1.05095	0.0933305
Prl2a1__chr13	0.0979807	0.102964	1.05086	0.0933305
Map6d1__chr16	0.0979807	0.102957	1.05079	0.0933305
Slc17a2__chr13	0.0979807	0.102954	1.05076	0.0933305
Dok6__chr18	0.0979807	0.102947	1.05068	0.0933305
Adcy3__chr12	0.0979807	0.102916	1.05037	0.0933305
Cage1__chr13	0.0979807	0.10291	1.05031	0.0933305
Oog4__chr4	0.0979807	0.102903	1.05024	0.0933305
Gm136__chr4	0.0979807	0.102897	1.05018	0.0933305
Kynu__chr2	0.0979807	0.102893	1.05013	0.0933305
Olfr187__chr16	0.0979807	0.102883	1.05003	0.0933305
AU023871__chr17	0.0979807	0.102879	1.05	0.0933305
Acpt__chr7	0.0979807	0.102866	1.04986	0.0933305
Sdk2__chr11	0.0979807	0.102865	1.04985	0.0933305
Cyp2g1__chr7	0.0979807	0.102856	1.04976	0.0933305
Cadps__chr14	0.0979807	0.102841	1.0496	0.0933305
Cacna2d4__chr6	0.0979807	0.102818	1.04937	0.0933305
Trim43a__chr9	0.0979807	0.102817	1.04936	0.0933305
Svs4__chr2	0.0979807	0.102816	1.04935	0.0933305
Fam154a__chr4	0.0979807	0.102804	1.04923	0.0933305
Vmn1r226__chr17	0.0979807	0.1028	1.04919	0.0933305
M1ap__chr6	0.0979807	0.102795	1.04914	0.0933305
Slc26a3__chr12	0.0979807	0.102786	1.04905	0.0933305
Hyal6__chr6	0.0979807	0.102779	1.04897	0.0933305
4930592A05Rik__chr15	0.0979807	0.102772	1.0489	0.0933305
Acpp__chr9	0.0979807	0.102772	1.0489	0.0933305
Amt__chr9	0.0979807	0.102772	1.0489	0.0933305
Dner__chr1	0.0979807	0.102772	1.0489	0.0933305
Fmo4__chr1	0.0979807	0.102772	1.0489	0.0933305
Olfr862__chr9	0.0979807	0.102772	1.0489	0.0933305
Vmn1r213__chr13	0.0979807	0.102759	1.04877	0.0933305
4930545E07Rik__chr18	0.0979807	0.102751	1.04869	0.0933305
Zg16__chr7	0.0979807	0.102749	1.04867	0.0933305
Cnksr2__chrX	0.0979807	0.102748	1.04865	0.0933305
Dppa1__chr11	0.0979807	0.10272	1.04837	0.0933305
Gm21945__chr17	0.0979807	0.102705	1.04822	0.0933305
Gm3893__chr4	0.0979807	0.102696	1.04812	0.0933305
Ccl28__chr13	0.0979807	0.102677	1.04793	0.0933305
Foxj1__chr11	0.0979807	0.102676	1.04792	0.0933305
Ncan__chr8	0.0979807	0.102668	1.04784	0.0933305
Sostdc1__chr12	0.0979807	0.102654	1.0477	0.0933305
Cyp2a12__chr7	0.0979807	0.102645	1.0476	0.0933305
Tnp2__chr16	0.0979807	0.102637	1.04752	0.0933305
C4bp__chr1	0.0979807	0.102619	1.04734	0.0933305
Sox14__chr9	0.0979807	0.102611	1.04726	0.0933305
Pappa2__chr1	0.0979807	0.102603	1.04717	0.0933305
Olfr301__chr7	0.0979807	0.102598	1.04713	0.0933305
1700065J11Rik__chr6	0.0979807	0.102584	1.04699	0.0933305
Gabrg2__chr11	0.0979807	0.102579	1.04694	0.0933305
Gm10640__chr7	0.0979807	0.102569	1.04683	0.0933305
Gm19990__chr12	0.0979807	0.102566	1.0468	0.0933305
Gm20611__chr10	0.0979807	0.102566	1.0468	0.0933305
Pea15b__chr5	0.0979807	0.102566	1.0468	0.0933305
Tnp1__chr1	0.0979807	0.102566	1.0468	0.0933305
Vmn2r99__chr17	0.0979807	0.102566	1.0468	0.0933305
BB031773__chr4	0.0979807	0.102564	1.04678	0.0933305
Kng2__chr16	0.0979807	0.102564	1.04678	0.0933305
Gm5591__chr7	0.0979807	0.102555	1.04668	0.0933305
Tmprss9__chr10	0.0979807	0.102554	1.04667	0.0933305
Kcns1__chr2	0.0979807	0.102553	1.04666	0.0933305
Dgkk__chrX	0.0979807	0.102552	1.04666	0.0933305
Olfr1116-ps__chr2	0.0979807	0.102541	1.04654	0.0933305
Capn12__chr7	0.0979807	0.102536	1.04649	0.0933305
4931440F15Rik__chr11	0.0979807	0.102519	1.04631	0.0933305
Kcnh8__chr17	0.0979807	0.102518	1.04631	0.0933305
Gm8773__chr5	0.0979807	0.102517	1.04629	0.0933305
Trim10__chr17	0.0979807	0.102517	1.04629	0.0933305
Ppfia2__chr10	0.0979807	0.102515	1.04628	0.0933305
Mrgprg__chr7	0.0979807	0.102501	1.04614	0.0933305
Hoxc9__chr15	0.0979807	0.102496	1.04608	0.0933305
Grin2a__chr16	0.0979807	0.102492	1.04604	0.0933305
Mycs__chrX	0.0979807	0.102485	1.04597	0.0933305
Fbxl19__chr7	0.0979807	0.102468	1.0458	0.0933305
Gyltl1b__chr2	0.0979807	0.102456	1.04568	0.0933305
Mpzl3__chr9	0.0979807	0.102455	1.04567	0.0933305
Gjb2__chr14	0.0979807	0.102414	1.04525	0.0933305
Dfnb59__chr2	0.0979807	0.102401	1.04512	0.0933305
Gm14725__chrX	0.0979807	0.102401	1.04512	0.0933305
Trat1__chr16	0.0979807	0.102401	1.04512	0.0933305
Clec2l__chr6	0.0979807	0.10239	1.045	0.0933305
Fgf17__chr14	0.0979807	0.10239	1.045	0.0933305
St18__chr1	0.0979807	0.102384	1.04494	0.0933305
Vmn1r67__chr7	0.0979807	0.102378	1.04488	0.0933305
Fscn3__chr6	0.0979807	0.102375	1.04485	0.0933305
Pkhd1__chr1	0.0979807	0.102373	1.04483	0.0933305
3110009F21Rik__chr12	0.0979807	0.102364	1.04473	0.0933305
4930487H11Rik__chr1	0.0979807	0.102358	1.04468	0.0933305
Gm19784__chr18	0.0979807	0.102352	1.04462	0.0933305
C330046G13Rik__chr10	0.0979807	0.102349	1.04459	0.0933305
Skint9__chr4	0.0979807	0.102337	1.04446	0.0933305
Vmn1r148__chr7	0.0979807	0.102321	1.0443	0.0933305
B3gat2__chr1	0.0979807	0.102311	1.0442	0.0933305
Chodl__chr16	0.0979807	0.102308	1.04416	0.0933305
Nkain2__chr10	0.0979807	0.102296	1.04405	0.0933305
Map3k9__chr12	0.0979807	0.102294	1.04402	0.0933305
1700021F07Rik__chr2	0.0979807	0.102291	1.04399	0.0933305
4930564C03Rik__chr17	0.0979807	0.102291	1.04399	0.0933305
Fut1__chr7	0.0979807	0.102291	1.04399	0.0933305
Gm10474__chrX	0.0979807	0.102291	1.04399	0.0933305
Gm16596__chr12	0.0979807	0.102291	1.04399	0.0933305
Ocstamp__chr2	0.0979807	0.102291	1.04399	0.0933305
Slc36a3__chr11	0.0979807	0.102291	1.04399	0.0933305
Gm6583__chr5	0.0979807	0.102285	1.04393	0.0933305
Epb4.2__chr2	0.0979807	0.102272	1.04379	0.0933305
Olfr555__chr7	0.0979807	0.102267	1.04375	0.0933305
Acot10__chr15	0.0979807	0.102266	1.04374	0.0933305
Rpe65__chr3	0.0979807	0.102265	1.04373	0.0933305
4921511C10Rik__chr3	0.0979807	0.102265	1.04373	0.0933305
Crisp3__chr17	0.0979807	0.102263	1.04371	0.0933305
Gas2l2__chr11	0.0979807	0.102262	1.0437	0.0933305
Ptprq__chr10	0.0979807	0.102235	1.04342	0.0933305
Ccdc129__chr6	0.0979807	0.102221	1.04327	0.0933305
Prtn3__chr10	0.0979807	0.102218	1.04325	0.0933305
Amica1__chr9	0.0979807	0.102218	1.04325	0.0933305
4930505A04Rik__chr11	0.0979807	0.102207	1.04314	0.0933305
1500009C09Rik__chr15	0.0979807	0.102206	1.04312	0.0933305
Syce1__chr7	0.0979807	0.102197	1.04303	0.0933305
C1qtnf3__chr15	0.0979807	0.10219	1.04296	0.0933305
Cd79a__chr7	0.0979807	0.102182	1.04288	0.0933305
2310042E22Rik__chr16	0.0979807	0.102162	1.04268	0.0933305
Ereg__chr5	0.0979807	0.102148	1.04253	0.0933305
Triml2__chr8	0.0979807	0.10214	1.04245	0.0933305
Nkx2-2as__chr2	0.0979807	0.10214	1.04245	0.0933305
Myt1l__chr12	0.0979807	0.102139	1.04244	0.0933305
Bex6__chr16	0.0979807	0.102139	1.04244	0.0933305
Stk32a__chr18	0.0979807	0.102128	1.04233	0.0933305
Tex14__chr11	0.0979807	0.102111	1.04216	0.0933305
Gm5039__chr12	0.0979807	0.102106	1.04211	0.0933305
Calcr__chr6	0.0979807	0.102105	1.04209	0.0933305
Dpf1__chr7	0.0979807	0.102088	1.04192	0.0933305
Tdgf1__chr9	0.0979807	0.10207	1.04174	0.0933305
Tomm20l__chr12	0.0979807	0.102064	1.04167	0.0933305
Spef2__chr15	0.0979807	0.102052	1.04155	0.0933305
E330014E10Rik__chr5	0.0979807	0.102045	1.04148	0.0933305
Galnt3__chr2	0.0979807	0.102029	1.04132	0.0933305
4930444G20Rik__chr10	0.0979807	0.102027	1.0413	0.0933305
Hsf5__chr11	0.0979807	0.102026	1.04129	0.0933305
Olfr808__chr10	0.0979807	0.102022	1.04124	0.0933305
Adam6a__chr12	0.0979807	0.102018	1.0412	0.0933305
8430437L04Rik__chr2	0.0979807	0.102017	1.0412	0.0933305
C030023E24Rik__chrX	0.0979807	0.102006	1.04108	0.0933305
4930579K19Rik__chr9	0.0979807	0.102005	1.04107	0.0933305
4932414J04Rik__chr11	0.0979807	0.102005	1.04107	0.0933305
Cldn2__chrX	0.0979807	0.102005	1.04107	0.0933305
Gm11351__chr13	0.0979807	0.102005	1.04107	0.0933305
Mixl1__chr1	0.0979807	0.102005	1.04107	0.0933305
Slc13a5__chr11	0.0979807	0.102005	1.04107	0.0933305
Wnt10b__chr15	0.0979807	0.102005	1.04107	0.0933305
1810008I18Rik__chr7	0.0979807	0.102003	1.04105	0.0933305
Fbxw26__chr9	0.0979807	0.101998	1.041	0.0933305
9330175M20Rik__chr1	0.0979807	0.101995	1.04097	0.0933305
Syt1__chr10	0.0979807	0.101988	1.0409	0.0933305
Gm20110__chr10	0.0979807	0.101978	1.0408	0.0933305
Kcnh3__chr15	0.0979807	0.101977	1.04079	0.0933305
Zmat4__chr8	0.0979807	0.101972	1.04074	0.0933305
Wdr27__chr17	0.0979807	0.101969	1.0407	0.0933305
Gm2518__chr19	0.0979807	0.10196	1.04062	0.0933305
4931417E11Rik__chr6	0.0979807	0.10195	1.04051	0.0933305
Cpne4__chr9	0.0979807	0.101946	1.04047	0.0933305
Vmn1r10__chr6	0.0979807	0.101945	1.04046	0.0933305
Krt18__chr15	0.0979807	0.101943	1.04044	0.0933305
Tyrp1__chr4	0.0979807	0.101924	1.04025	0.0933305
Chst4__chr8	0.0979807	0.101917	1.04018	0.0933305
Calr4__chr4	0.0979807	0.101908	1.04008	0.0933305
Rhox10__chrX	0.0979807	0.101907	1.04007	0.0933305
Olfr228__chr2	0.0979807	0.101895	1.03995	0.0933305
Serpina1f__chr12	0.0979807	0.101888	1.03988	0.0933305
Ppp1r42__chr1	0.0979807	0.101882	1.03982	0.0933305
Wnt3__chr11	0.0979807	0.101875	1.03974	0.0933305
Ibsp__chr5	0.0979807	0.101866	1.03965	0.0933305
Syt14__chr1	0.0979807	0.101866	1.03965	0.0933305
Muc15__chr2	0.0979807	0.101863	1.03962	0.0933305
Olfr154__chr2	0.0979807	0.101863	1.03962	0.0933305
Olfr191__chr16	0.0979807	0.101863	1.03962	0.0933305
Trpc5__chrX	0.0979807	0.101863	1.03962	0.0933305
9830132P13Rik__chr3	0.0979807	0.101862	1.03961	0.0933305
1810018F18Rik__chr19	0.0979807	0.101858	1.03957	0.0933305
Clrn3__chr7	0.0979807	0.101851	1.0395	0.0933305
B230312C02Rik__chr2	0.0979807	0.101847	1.03946	0.0933305
Gngt1__chr6	0.0979807	0.101844	1.03943	0.0933305
Chrdl1__chrX	0.0979807	0.101835	1.03934	0.0933305
Acss3__chr10	0.0979807	0.101833	1.03931	0.0933305
Igfn1__chr1	0.0979807	0.101833	1.03931	0.0933305
Gm14872__chr17	0.0979807	0.101828	1.03927	0.0933305
4930415L06Rik__chrX	0.0979807	0.101807	1.03905	0.0933305
Serpinc1__chr1	0.0979807	0.101787	1.03885	0.0933305
C330024C12Rik__chr17	0.0979807	0.101777	1.03874	0.0933305
Gm17252__chr9	0.0979807	0.101767	1.03864	0.0933305
4933406J08Rik__chr2	0.0979807	0.10175	1.03847	0.0933305
Tpte__chr8	0.0979807	0.101734	1.03831	0.0933305
Itpka__chr2	0.0979807	0.101734	1.03831	0.0933305
Slc26a5__chr5	0.0979807	0.10173	1.03827	0.0933305
Clec4a4__chr6	0.0979807	0.101729	1.03826	0.0933305
Gm6484__chr9	0.0979807	0.101729	1.03826	0.0933305
H2-M5__chr17	0.0979807	0.101729	1.03826	0.0933305
Slitrk3__chr3	0.0979807	0.101729	1.03826	0.0933305
Tmco2__chr4	0.0979807	0.101729	1.03826	0.0933305
Wnk3__chrX	0.0979807	0.101728	1.03825	0.0933305
Snora61__chr4	0.0979807	0.101719	1.03815	0.0933305
Gm732__chrX	0.0979807	0.101706	1.03802	0.0933305
Olfr1424__chr19	0.0979807	0.101702	1.03798	0.0933305
Pcdhga7__chr18	0.0979807	0.101702	1.03798	0.0933305
Gm16130__chr9	0.0979807	0.101689	1.03784	0.0933305
Trpd52l3__chr19	0.0979807	0.101662	1.03757	0.0933305
4930423M02Rik__chr4	0.0979807	0.101659	1.03754	0.0933305
Mrgprx2__chr7	0.0979807	0.101657	1.03752	0.0933305
Fam71a__chr1	0.0979807	0.101652	1.03747	0.0933305
Snora17__chr2	0.0979807	0.101652	1.03747	0.0933305
Dsg4__chr18	0.0979807	0.101648	1.03743	0.0933305
Hist1h2bl__chr13	0.0979807	0.101636	1.03731	0.0933305
Atp13a4__chr16	0.0979807	0.101625	1.03719	0.0933305
BC048546__chr6	0.0979807	0.101624	1.03719	0.0933305
Lyg2__chr1	0.0979807	0.101623	1.03718	0.0933305
9430018G01Rik__chr6	0.0979807	0.101623	1.03717	0.0933305
Gdpd4__chr7	0.0979807	0.101608	1.03702	0.0933305
Lrrtm2__chr18	0.0979807	0.101606	1.037	0.0933305
4931408C20Rik__chr1	0.0979807	0.101602	1.03696	0.0933305
Noxa1__chr2	0.0979807	0.1016	1.03694	0.0933305
Pik3c2g__chr6	0.0979807	0.101596	1.0369	0.0933305
4930519G04Rik__chr5	0.0979807	0.101589	1.03683	0.0933305
Ccdc110__chr8	0.0979807	0.101589	1.03683	0.0933305
4933407G14Rik__chr10	0.0979807	0.101589	1.03682	0.0933305
Zfp936__chr7	0.0979807	0.101587	1.03681	0.0933305
Mybpc1__chr10	0.0979807	0.101584	1.03678	0.0933305
1700023F02Rik__chr10	0.0979807	0.10155	1.03643	0.0933305
Vmn2r115__chr17	0.0979807	0.10155	1.03643	0.0933305
2900011O08Rik__chr16	0.0979807	0.101544	1.03637	0.0933305
Atoh1__chr6	0.0979807	0.10154	1.03633	0.0933305
Gm8787__chrX	0.0979807	0.101533	1.03626	0.0933305
Nnat__chr2	0.0979807	0.101525	1.03617	0.0933305
A630095E13Rik__chr9	0.0979807	0.101523	1.03615	0.0933305
Olfr730__chr14	0.0979807	0.101523	1.03615	0.0933305
Gm3925__chr5	0.0979807	0.101519	1.03611	0.0933305
Ccdc108__chr1	0.0979807	0.101519	1.03611	0.0933305
Olfr782__chr10	0.0979807	0.101511	1.03603	0.0933305
Tctex1d1__chr4	0.0979807	0.101504	1.03596	0.0933305
Gm1322__chr2	0.0979807	0.101499	1.03591	0.0933305
Grin2b__chr6	0.0979807	0.101497	1.03589	0.0933305
6030498E09Rik__chrX	0.0979807	0.101495	1.03587	0.0933305
Spock3__chr8	0.0979807	0.101483	1.03575	0.0933305
Nlrp9b__chr7	0.0979807	0.101475	1.03567	0.0933305
Gm20516__chr17	0.0979807	0.101473	1.03564	0.0933305
4931430N09Rik__chr6	0.0979807	0.101469	1.0356	0.0933305
Pcdhb13__chr18	0.0979807	0.101468	1.03559	0.0933305
Foxq1__chr13	0.0979807	0.101463	1.03554	0.0933305
D330045A20Rik__chrX	0.0979807	0.10145	1.0354	0.0933305
Ms4a5__chr19	0.0979807	0.10145	1.0354	0.0933305
V1rd18__chr7	0.0979807	0.10145	1.0354	0.0933305
Gm13083__chr4	0.0979807	0.101437	1.03528	0.0933305
Vmn1r223__chr13	0.0979807	0.101436	1.03527	0.0933305
1700003M02Rik__chr4	0.0979807	0.101436	1.03527	0.0933305
Vmn2r94__chr17	0.0979807	0.101433	1.03523	0.0933305
Fbxw16__chr9	0.0979807	0.101431	1.03521	0.0933305
Fam135b__chr15	0.0979807	0.101429	1.0352	0.0933305
Atp6v0a4__chr6	0.0979807	0.101429	1.03519	0.0933305
Gm5622__chr14	0.0979807	0.101428	1.03519	0.0933305
Sned1__chr1	0.0979807	0.101425	1.03516	0.0933305
Pou2f3__chr9	0.0979807	0.101421	1.03511	0.0933305
Gm11559__chr11	0.0979807	0.101415	1.03505	0.0933305
Gm872__chr10	0.0979807	0.101402	1.03491	0.0933305
Zfp804b__chr5	0.0979807	0.101397	1.03487	0.0933305
4930456L15Rik__chr4	0.0979807	0.101379	1.03469	0.0933305
Tas2r117__chr6	0.0979807	0.101379	1.03468	0.0933305
2610028E06Rik__chr4	0.0979807	0.101372	1.03461	0.0933305
Htr4__chr18	0.0979807	0.101365	1.03455	0.0933305
D130043K22Rik__chr13	0.0979807	0.101358	1.03447	0.0933305
Lrrc4__chr6	0.0979807	0.101354	1.03443	0.0933305
1500017E21Rik__chr19	0.0979807	0.101349	1.03438	0.0933305
Alox15__chr11	0.0979807	0.101338	1.03427	0.0933305
5730522E02Rik__chr11	0.0979807	0.101322	1.0341	0.0933305
Gm6623__chr17	0.0979807	0.101319	1.03408	0.0933305
Pabpc6__chr17	0.0979807	0.101317	1.03406	0.0933305
Npbwr1__chr1	0.0979807	0.101315	1.03404	0.0933305
1700028P14Rik__chr19	0.0979807	0.101315	1.03403	0.0933305
Grik1__chr16	0.0979807	0.101302	1.0339	0.0933305
Tm4sf4__chr3	0.0979807	0.101302	1.0339	0.0933305
Alox12b__chr11	0.0979807	0.101297	1.03384	0.0933305
Esrp1__chr4	0.0979807	0.101275	1.03362	0.0933305
Ccnb3__chrX	0.0979807	0.101268	1.03355	0.0933305
Fam194a__chr3	0.0979807	0.101263	1.0335	0.0933305
Ankef1__chr2	0.0979807	0.101262	1.03349	0.0933305
Adam30__chr3	0.0979807	0.10126	1.03347	0.0933305
Cep55__chr19	0.0979807	0.10126	1.03347	0.0933305
Hcn3__chr3	0.0979807	0.10126	1.03347	0.0933305
Nyap2__chr1	0.0979807	0.10126	1.03346	0.0933305
Sntg1__chr1	0.0979807	0.101255	1.03342	0.0933305
Cpxcr1__chrX	0.0979807	0.10125	1.03337	0.0933305
Ugt2a1__chr5	0.0979807	0.101241	1.03327	0.0933305
Slc17a3__chr13	0.0979807	0.101234	1.03321	0.0933305
Zfp114__chr7	0.0979807	0.101231	1.03318	0.0933305
Xkr9__chr1	0.0979807	0.10123	1.03316	0.0933305
Olfr1508__chr14	0.0979807	0.101214	1.033	0.0933305
Prdm12__chr2	0.0979807	0.101212	1.03297	0.0933305
Crhbp__chr13	0.0979807	0.10121	1.03296	0.0933305
Hephl1__chr9	0.0979807	0.101206	1.03291	0.0933305
Gm5531__chr1	0.0979807	0.101201	1.03287	0.0933305
Krt40__chr11	0.0979807	0.101196	1.03282	0.0933305
Scnn1b__chr7	0.0979807	0.10119	1.03275	0.0933305
Gm19345__chr7	0.0979807	0.101185	1.0327	0.0933305
4930509K18Rik__chr4	0.0979807	0.101181	1.03266	0.0933305
4933404G15Rik__chr16	0.0979807	0.101177	1.03262	0.0933305
Nipal1__chr5	0.0979807	0.101169	1.03254	0.0933305
Kcnk7__chr19	0.0979807	0.101166	1.0325	0.0933305
Olfr678__chr7	0.0979807	0.101165	1.0325	0.0933305
Taar6__chr10	0.0979807	0.101163	1.03248	0.0933305
1700123K08Rik__chr5	0.0979807	0.101158	1.03243	0.0933305
Olfr235__chr19	0.0979807	0.101158	1.03243	0.0933305
AU023762__chr9	0.0979807	0.101155	1.0324	0.0933305
Rbfox3__chr11	0.0979807	0.101154	1.03239	0.0933305
Rims1__chr1	0.0979807	0.101139	1.03223	0.0933305
Serpini2__chr3	0.0979807	0.101139	1.03223	0.0933305
Snora2b__chr15	0.0979807	0.101128	1.03212	0.0933305
Spred3__chr7	0.0979807	0.101115	1.03198	0.0933305
Panx3__chr9	0.0979807	0.101111	1.03195	0.0933305
Ell3__chr2	0.0979807	0.101106	1.0319	0.0933305
Pglyrp3__chr3	0.0979807	0.101091	1.03175	0.0933305
Cyp4a29-ps__chr4	0.0979807	0.101089	1.03172	0.0933305
2410141K09Rik__chr13	0.0979807	0.101083	1.03166	0.0933305
1700020M21Rik__chr9	0.0979807	0.101082	1.03166	0.0933305
Vmn2r16__chr5	0.0979807	0.101063	1.03146	0.0933305
4921511C20Rik__chrX	0.0979807	0.101059	1.03142	0.0933305
Car10__chr11	0.0979807	0.101059	1.03142	0.0933305
Glrb__chr3	0.0979807	0.101059	1.03142	0.0933305
Gm5065__chr7	0.0979807	0.101051	1.03133	0.0933305
Col22a1__chr15	0.0979807	0.101048	1.03131	0.0933305
Nron__chr2	0.0979807	0.101046	1.03128	0.0933305
Gdap1__chr1	0.0979807	0.101035	1.03118	0.0933305
Ptchd3__chr11	0.0979807	0.101035	1.03118	0.0933305
4933402C06Rik__chr7	0.0979807	0.101027	1.03109	0.0933305
Gm9767__chr10	0.0979807	0.101027	1.03109	0.0933305
Krtap5-5__chr7	0.0979807	0.101027	1.03109	0.0933305
Lrfn2__chr17	0.0979807	0.101027	1.03109	0.0933305
Prl3b1__chr13	0.0979807	0.101027	1.03109	0.0933305
Vmn1r21__chr6	0.0979807	0.101027	1.03109	0.0933305
Lin28b__chr10	0.0979807	0.10102	1.03102	0.0933305
D430019H16Rik__chr12	0.0979807	0.10102	1.03102	0.0933305
Vsx2__chr12	0.0979807	0.101018	1.03099	0.0933305
Gm19303__chr15	0.0979807	0.101017	1.03099	0.0933305
Ankrd36__chr11	0.0979807	0.100999	1.0308	0.0933305
1700027F09Rik__chr5	0.0979807	0.100995	1.03077	0.0933305
5430419D17Rik__chr7	0.0979807	0.100995	1.03077	0.0933305
Cdkl4__chr17	0.0979807	0.100995	1.03077	0.0933305
Fam228a__chr12	0.0979807	0.100995	1.03077	0.0933305
Gm12171__chr11	0.0979807	0.100995	1.03077	0.0933305
Lyg1__chr1	0.0979807	0.100995	1.03077	0.0933305
Tex21__chr12	0.0979807	0.100995	1.03077	0.0933305
Vmn1r31__chr6	0.0979807	0.100995	1.03077	0.0933305
Gpr37l1__chr1	0.0979807	0.100989	1.0307	0.0933305
Rgs20__chr1	0.0979807	0.100987	1.03068	0.0933305
Serpinb3c__chr1	0.0979807	0.10098	1.03061	0.0933305
Cntd1__chr11	0.0979807	0.100971	1.03052	0.0933305
Vat1l__chr8	0.0979807	0.100971	1.03052	0.0933305
Samd11__chr4	0.0979807	0.100967	1.03048	0.0933305
Glra3__chr8	0.0979807	0.100962	1.03043	0.0933305
Cyp19a1__chr9	0.0979807	0.100955	1.03035	0.0933305
Mir1186__chr8	0.0979807	0.100955	1.03035	0.0933305
4930524O08Rik__chr9	0.0979807	0.100952	1.03033	0.0933305
Olfr571__chr7	0.0979807	0.100947	1.03027	0.0933305
E330017A01Rik__chr16	0.0979807	0.100933	1.03013	0.0933305
Dsc3__chr18	0.0979807	0.100929	1.03009	0.0933305
Gjd2__chr2	0.0979807	0.100924	1.03004	0.0933305
Hpx__chr7	0.0979807	0.100923	1.03003	0.0933305
Olfr1085__chr2	0.0979807	0.10092	1.03	0.0933305
Gm11413__chr4	0.0979807	0.100918	1.02998	0.0933305
4933402P03Rik__chr11	0.0979807	0.100912	1.02992	0.0933305
Chrne__chr11	0.0979807	0.100912	1.02992	0.0933305
Clec2i__chr6	0.0979807	0.100912	1.02992	0.0933305
Pex5l__chr3	0.0979807	0.100905	1.02984	0.0933305
Gm382__chrX	0.0979807	0.100905	1.02984	0.0933305
Oit3__chr10	0.0979807	0.100904	1.02983	0.0933305
Uox__chr3	0.0979807	0.100882	1.02961	0.0933305
Aknad1__chr3	0.0979807	0.100881	1.02961	0.0933305
Kcnb2__chr1	0.0979807	0.10088	1.02959	0.0933305
9930013L23Rik__chr7	0.0979807	0.100872	1.0295	0.0933305
Tmprss11f__chr5	0.0979807	0.100861	1.0294	0.0933305
Gm13490__chr2	0.0979807	0.10086	1.02939	0.0933305
Sdr9c7__chr10	0.0979807	0.100858	1.02937	0.0933305
Glra2__chrX	0.0979807	0.100855	1.02933	0.0933305
Atp12a__chr14	0.0979807	0.100847	1.02925	0.0933305
Barx2__chr9	0.0979807	0.100847	1.02925	0.0933305
Dnahc9__chr11	0.0979807	0.100847	1.02925	0.0933305
Unc93a__chr17	0.0979807	0.100846	1.02924	0.0933305
Gm1587__chr14	0.0979807	0.100845	1.02923	0.0933305
Ntf5__chr7	0.0979807	0.100837	1.02915	0.0933305
4930467E23Rik__chr8	0.0979807	0.100832	1.0291	0.0933305
Ugt2b37__chr5	0.0979807	0.100828	1.02906	0.0933305
Mroh2b__chr15	0.0979807	0.100812	1.0289	0.0933305
Mir692-1__chr17	0.0979807	0.10081	1.02887	0.0933305
4930568E12Rik__chr9	0.0979807	0.100807	1.02884	0.0933305
Slc17a1__chr13	0.0979807	0.100807	1.02884	0.0933305
Aox4__chr1	0.0979807	0.1008	1.02877	0.0933305
Gm11426__chr11	0.0979807	0.1008	1.02877	0.0933305
Ppp2r2c__chr5	0.0979807	0.1008	1.02877	0.0933305
Thpo__chr16	0.0979807	0.1008	1.02877	0.0933305
Cldn22__chr8	0.0979807	0.100799	1.02877	0.0933305
Gm20743__chr1	0.0979807	0.100797	1.02875	0.0933305
Fn3krp__chr11	0.0979807	0.100794	1.02872	0.0933305
Pax2__chr19	0.0979807	0.100783	1.0286	0.0933305
Elovl2__chr13	0.0979807	0.10078	1.02857	0.0933305
Sptlc3__chr2	0.0979807	0.100773	1.0285	0.0933305
BC068157__chr8	0.0979807	0.100764	1.02841	0.0933305
T__chr17	0.0979807	0.100764	1.02841	0.0933305
Tmco5b__chr2	0.0979807	0.100764	1.02841	0.0933305
Tmprss11c__chr5	0.0979807	0.100764	1.02841	0.0933305
Vmn2r107__chr17	0.0979807	0.100764	1.02841	0.0933305
Vmn2r118__chr17	0.0979807	0.100764	1.02841	0.0933305
Mab21l2__chr3	0.0979807	0.100764	1.02841	0.0933305
Dmgdh__chr13	0.0979807	0.100763	1.0284	0.0933305
Gabra2__chr5	0.0979807	0.100753	1.0283	0.0933305
Slc3a1__chr17	0.0979807	0.100751	1.02827	0.0933305
Sox8__chr17	0.0979807	0.100749	1.02825	0.0933305
1700052I22Rik__chr12	0.0979807	0.100748	1.02824	0.0933305
Arl14__chr3	0.0979807	0.100748	1.02824	0.0933305
Zfp42__chr8	0.0979807	0.100733	1.02809	0.0933305
Il1f8__chr2	0.0979807	0.100726	1.02802	0.0933305
1300017J02Rik__chr9	0.0979807	0.100722	1.02798	0.0933305
4933429O19Rik__chr14	0.0979807	0.100722	1.02798	0.0933305
BC048502__chr15	0.0979807	0.100722	1.02798	0.0933305
Bc1__chr10	0.0979807	0.100722	1.02798	0.0933305
Cyp2c38__chr19	0.0979807	0.100722	1.02798	0.0933305
Kif2b__chr11	0.0979807	0.100722	1.02798	0.0933305
Olfr807__chr10	0.0979807	0.100722	1.02798	0.0933305
Pgk2__chr17	0.0979807	0.100722	1.02798	0.0933305
Plch2__chr4	0.0979807	0.100722	1.02798	0.0933305
Prss38__chr11	0.0979807	0.100722	1.02798	0.0933305
Thg1l__chr11	0.0979807	0.100722	1.02798	0.0933305
Vmn1r38__chr6	0.0979807	0.100722	1.02798	0.0933305
Egfem1__chr3	0.0979807	0.100715	1.02791	0.0933305
1700061F12Rik__chr2	0.0979807	0.100715	1.0279	0.0933305
Gm13807__chr2	0.0979807	0.100711	1.02786	0.0933305
Gabrg3__chr7	0.0979807	0.10071	1.02785	0.0933305
Vstm2a__chr11	0.0979807	0.100709	1.02785	0.0933305
Myo7b__chr18	0.0979807	0.100707	1.02783	0.0933305
Vmn2r103__chr17	0.0979807	0.100707	1.02783	0.0933305
Maats1__chr16	0.0979807	0.100705	1.02781	0.0933305
5033403H07Rik__chr5	0.0979807	0.100702	1.02778	0.0933305
Pkd1l3__chr8	0.0979807	0.100702	1.02777	0.0933305
Gm18409__chr10	0.0979807	0.100699	1.02775	0.0933305
Slc46a2__chr4	0.0979807	0.100695	1.0277	0.0933305
Try10__chr6	0.0979807	0.100681	1.02756	0.0933305
Vmn1r41__chr6	0.0979807	0.10068	1.02755	0.0933305
1700007F19Rik__chr3	0.0979807	0.100677	1.02752	0.0933305
Ect2l__chr10	0.0979807	0.100675	1.0275	0.0933305
Arhgef38__chr3	0.0979807	0.100675	1.0275	0.0933305
2010106E10Rik__chrX	0.0979807	0.100673	1.02748	0.0933305
C030029H02Rik__chr7	0.0979807	0.100663	1.02737	0.0933305
Syngr3__chr17	0.0979807	0.100659	1.02733	0.0933305
Vmn1r24__chr6	0.0979807	0.100649	1.02724	0.0933305
Krt39__chr11	0.0979807	0.100645	1.02719	0.0933305
Cacna1e__chr1	0.0979807	0.10064	1.02714	0.0933305
Gm10857__chr2	0.0979807	0.100638	1.02713	0.0933305
Kcnj6__chr16	0.0979807	0.100621	1.02695	0.0933305
Lrrc63__chr14	0.0979807	0.10062	1.02694	0.0933305
Slc44a5__chr3	0.0979807	0.100617	1.0269	0.0933305
4930474M22Rik__chr17	0.0979807	0.100616	1.02689	0.0933305
Dnahc17__chr11	0.0979807	0.100601	1.02675	0.0933305
4930503E14Rik__chr14	0.0979807	0.100601	1.02674	0.0933305
Mcpt4__chr14	0.0979807	0.100598	1.02671	0.0933305
Nkx3-1__chr14	0.0979807	0.100598	1.02671	0.0933305
Arhgef33__chr17	0.0979807	0.100598	1.02671	0.0933305
Vmn1r51__chr6	0.0979807	0.100589	1.02662	0.0933305
Aldh1a7__chr19	0.0979807	0.100584	1.02657	0.0933305
Ccdc113__chr8	0.0979807	0.100584	1.02657	0.0933305
Chdh__chr14	0.0979807	0.100584	1.02657	0.0933305
Ctxn2__chr2	0.0979807	0.100584	1.02657	0.0933305
Fa2h__chr8	0.0979807	0.100584	1.02657	0.0933305
Igsf11__chr16	0.0979807	0.100584	1.02657	0.0933305
Olfr1286__chr2	0.0979807	0.100584	1.02657	0.0933305
Olfr6__chr7	0.0979807	0.100584	1.02657	0.0933305
Xlr3a__chrX	0.0979807	0.100584	1.02657	0.0933305
Kcnh1__chr1	0.0979807	0.100577	1.0265	0.0933305
Hal__chr10	0.0979807	0.10057	1.02642	0.0933305
A730018C14Rik__chr12	0.0979807	0.100567	1.0264	0.0933305
Obox2__chr7	0.0979807	0.100562	1.02635	0.0933305
Slco4c1__chr1	0.0979807	0.100562	1.02635	0.0933305
Hist1h3f__chr13	0.0979807	0.100557	1.0263	0.0933305
Myh15__chr16	0.0979807	0.100548	1.0262	0.0933305
Olfr630__chr7	0.0979807	0.100548	1.0262	0.0933305
Olfr178__chr16	0.0979807	0.100548	1.0262	0.0933305
Olfr112__chr17	0.0979807	0.100544	1.02616	0.0933305
Vwde__chr6	0.0979807	0.100538	1.0261	0.0933305
Sytl3__chr17	0.0979807	0.100534	1.02606	0.0933305
Gm16853__chr9	0.0979807	0.10053	1.02602	0.0933305
Tmem229a__chr6	0.0979807	0.100523	1.02594	0.0933305
Slc22a2__chr17	0.0979807	0.100514	1.02585	0.0933305
Mab21l3__chr3	0.0979807	0.100513	1.02585	0.0933305
4931440J10Rik__chr14	0.0979807	0.100513	1.02584	0.0933305
4922502D21Rik__chr6	0.0979807	0.100513	1.02584	0.0933305
Acot12__chr13	0.0979807	0.10051	1.02581	0.0933305
Vmn1r86__chr7	0.0979807	0.10051	1.02581	0.0933305
Il20ra__chr10	0.0979807	0.100505	1.02577	0.0933305
Clcn5__chrX	0.0979807	0.100505	1.02577	0.0933305
Slc5a5__chr8	0.0979807	0.100504	1.02576	0.0933305
Nlrp4a__chr7	0.0979807	0.100494	1.02565	0.0933305
Armc4__chr18	0.0979807	0.100494	1.02565	0.0933305
4930522O17Rik__chr4	0.0979807	0.100491	1.02562	0.0933305
Asprv1__chr6	0.0979807	0.100485	1.02556	0.0933305
Gm815__chr19	0.0979807	0.100485	1.02556	0.0933305
Rnd2__chr11	0.0979807	0.100485	1.02556	0.0933305
1700003G18Rik__chr7	0.0979807	0.100479	1.0255	0.0933305
1700010J16Rik__chr10	0.0979807	0.100479	1.0255	0.0933305
B230323A14Rik__chr9	0.0979807	0.100479	1.0255	0.0933305
Gk2__chr5	0.0979807	0.100479	1.0255	0.0933305
Gm15455__chr1	0.0979807	0.100479	1.0255	0.0933305
Gm20580__chr17	0.0979807	0.100479	1.0255	0.0933305
Krtap3-2__chr11	0.0979807	0.100479	1.0255	0.0933305
Tmprss11bnl__chr5	0.0979807	0.100479	1.0255	0.0933305
Mroh8__chr2	0.0979807	0.100478	1.02549	0.0933305
A130049A11Rik__chr3	0.0979807	0.100471	1.02542	0.0933305
Clstn3__chr6	0.0979807	0.100471	1.02542	0.0933305
Vmn1r8__chr6	0.0979807	0.100471	1.02542	0.0933305
Olfr1391__chr11	0.0979807	0.100465	1.02535	0.0933305
Zfp109__chr7	0.0979807	0.100465	1.02535	0.0933305
4930432K09Rik__chr5	0.0979807	0.100464	1.02534	0.0933305
BC051019__chr7	0.0979807	0.100464	1.02534	0.0933305
Folr1__chr7	0.0979807	0.100464	1.02534	0.0933305
Olfr1361__chr13	0.0979807	0.100464	1.02534	0.0933305
Ppfia3__chr7	0.0979807	0.100464	1.02534	0.0933305
Acox2__chr14	0.0979807	0.100463	1.02534	0.0933305
Ttll13__chr7	0.0979807	0.100455	1.02525	0.0933305
Tgm5__chr2	0.0979807	0.100451	1.02521	0.0933305
Oxt__chr2	0.0979807	0.100447	1.02517	0.0933305
Tjp3__chr10	0.0979807	0.100446	1.02516	0.0933305
Vmn1r191__chr13	0.0979807	0.100436	1.02506	0.0933305
4930474H20Rik__chr14	0.0979807	0.100428	1.02498	0.0933305
Cox8c__chr12	0.0979807	0.100419	1.02488	0.0933305
Nxf2__chrX	0.0979807	0.100419	1.02488	0.0933305
Olfr183__chr16	0.0979807	0.100419	1.02488	0.0933305
Csl__chr10	0.0979807	0.100414	1.02484	0.0933305
Gm5538__chr3	0.0979807	0.100414	1.02484	0.0933305
Krt12__chr11	0.0979807	0.100414	1.02484	0.0933305
Slc24a4__chr12	0.0979807	0.10041	1.0248	0.0933305
1700120E14Rik__chr18	0.0979807	0.100409	1.02478	0.0933305
Zan__chr5	0.0979807	0.100408	1.02477	0.0933305
Mmp12__chr9	0.0979807	0.100404	1.02473	0.0933305
Moxd2__chr6	0.0979807	0.100404	1.02473	0.0933305
Olfr1166__chr2	0.0979807	0.100404	1.02473	0.0933305
Tinag__chr9	0.0979807	0.100404	1.02473	0.0933305
2700086A05Rik__chr6	0.0979807	0.100403	1.02473	0.0933305
Atp1a4__chr1	0.0979807	0.100403	1.02472	0.0933305
2610034M16Rik__chr17	0.0979807	0.100399	1.02468	0.0933305
4930565D16Rik__chr3	0.0979807	0.100399	1.02468	0.0933305
AI606473__chr3	0.0979807	0.100399	1.02468	0.0933305
Ceacam16__chr7	0.0979807	0.100399	1.02468	0.0933305
Dleu7__chr14	0.0979807	0.100399	1.02468	0.0933305
E030011O05Rik__chr9	0.0979807	0.100399	1.02468	0.0933305
Efhc2__chrX	0.0979807	0.100399	1.02468	0.0933305
Gm9573__chr17	0.0979807	0.100399	1.02468	0.0933305
Htr3a__chr9	0.0979807	0.100399	1.02468	0.0933305
Krtap2-4__chr11	0.0979807	0.100399	1.02468	0.0933305
Mei1__chr15	0.0979807	0.100399	1.02468	0.0933305
Sstr4__chr2	0.0979807	0.100399	1.02468	0.0933305
Themis3__chr17	0.0979807	0.100399	1.02468	0.0933305
Zpbp2__chr11	0.0979807	0.100399	1.02468	0.0933305
C130060K24Rik__chr6	0.0979807	0.100392	1.02461	0.0933305
Tm4sf5__chr11	0.0979807	0.100384	1.02453	0.0933305
Clhc1__chr4	0.0979807	0.100382	1.02451	0.0933305
Cyp2a5__chr7	0.0979807	0.100382	1.02451	0.0933305
Olfr107__chr17	0.0979807	0.100382	1.02451	0.0933305
Tmem198b__chr10	0.0979807	0.100379	1.02448	0.0933305
Lrfn5__chr12	0.0979807	0.100372	1.02441	0.0933305
Prr16__chr18	0.0979807	0.100358	1.02426	0.0933305
Scg3__chr9	0.0979807	0.100358	1.02426	0.0933305
Fam216b__chr14	0.0979807	0.100357	1.02425	0.0933305
Gpr176__chr2	0.0979807	0.100356	1.02424	0.0933305
Rbm46__chr3	0.0979807	0.100354	1.02422	0.0933305
Chrna7__chr7	0.0979807	0.100354	1.02422	0.0933305
Slc6a15__chr10	0.0979807	0.100353	1.02421	0.0933305
Tubal3__chr13	0.0979807	0.10035	1.02419	0.0933305
Agxt2l1__chr3	0.0979807	0.10035	1.02418	0.0933305
4930429D17Rik__chr5	0.0979807	0.100332	1.024	0.0933305
4930448I18Rik__chr5	0.0979807	0.100332	1.024	0.0933305
Dlec1__chr9	0.0979807	0.100332	1.024	0.0933305
Gm9920__chr15	0.0979807	0.100332	1.024	0.0933305
Gpr63__chr4	0.0979807	0.100332	1.024	0.0933305
Hist1h2bf__chr13	0.0979807	0.100332	1.024	0.0933305
Mettl7a2__chr15	0.0979807	0.100332	1.024	0.0933305
Muc5ac__chr7	0.0979807	0.100332	1.024	0.0933305
Plac1l__chr19	0.0979807	0.100332	1.024	0.0933305
Synpr__chr14	0.0979807	0.100332	1.024	0.0933305
Vmn2r88__chr14	0.0979807	0.100332	1.024	0.0933305
Gpr113__chr5	0.0979807	0.100312	1.0238	0.0933305
Klra7__chr6	0.0979807	0.100311	1.02379	0.0933305
Tbr1__chr2	0.0979807	0.100308	1.02375	0.0933305
E130003G02Rik__chr2	0.0979807	0.1003	1.02367	0.0933305
Gm6682__chr12	0.0979807	0.1003	1.02367	0.0933305
Wfikkn1__chr17	0.0979807	0.1003	1.02367	0.0933305
Gm12794__chr4	0.0979807	0.100293	1.0236	0.0933305
Gm13102__chr4	0.0979807	0.100293	1.0236	0.0933305
Gm5082__chr13	0.0979807	0.100293	1.0236	0.0933305
Kcnf1__chr12	0.0979807	0.100293	1.0236	0.0933305
Olfr116__chr17	0.0979807	0.100293	1.0236	0.0933305
Rnf148__chr6	0.0979807	0.100293	1.0236	0.0933305
Tas2r140__chr6	0.0979807	0.100293	1.0236	0.0933305
Dhrs9__chr2	0.0979807	0.100291	1.02358	0.0933305
3830403N18Rik__chrX	0.0979807	0.100286	1.02353	0.0933305
Hoxd11__chr2	0.0979807	0.100273	1.02339	0.0933305
Zpld1__chr16	0.0979807	0.100263	1.02329	0.0933305
Naip1__chr13	0.0979807	0.100258	1.02324	0.0933305
Gm9733__chr3	0.0979807	0.100253	1.02319	0.0933305
Vmn1r43__chr6	0.0979807	0.100253	1.02319	0.0933305
2210420H20Rik__chr18	0.0979807	0.100249	1.02315	0.0933305
2410017I17Rik__chr17	0.0979807	0.100249	1.02315	0.0933305
4932702P03Rik__chr13	0.0979807	0.100249	1.02315	0.0933305
Aadac__chr3	0.0979807	0.100249	1.02315	0.0933305
Gm156__chr6	0.0979807	0.100249	1.02315	0.0933305
Gm20581__chr17	0.0979807	0.100249	1.02315	0.0933305
Gpr115__chr17	0.0979807	0.100249	1.02315	0.0933305
Sucnr1__chr3	0.0979807	0.100249	1.02315	0.0933305
Sult1c2__chr17	0.0979807	0.100249	1.02315	0.0933305
Vmn1r185__chr7	0.0979807	0.100249	1.02315	0.0933305
Vmn2r93__chr17	0.0979807	0.100249	1.02315	0.0933305
Zp3__chr5	0.0979807	0.100249	1.02315	0.0933305
Pax8__chr2	0.0979807	0.100245	1.02311	0.0933305
Gm13399__chr2	0.0979807	0.100244	1.0231	0.0933305
Cldn18__chr9	0.0979807	0.100237	1.02302	0.0933305
Rfpl4__chr7	0.0979807	0.100231	1.02297	0.0933305
Siglec15__chr18	0.0979807	0.100227	1.02292	0.0933305
Slc7a3__chrX	0.0979807	0.100227	1.02292	0.0933305
Wfdc8__chr2	0.0979807	0.100227	1.02292	0.0933305
Fam154b__chr7	0.0979807	0.100223	1.02288	0.0933305
7530416G11Rik__chr15	0.0979807	0.10022	1.02286	0.0933305
Il27__chr7	0.0979807	0.100209	1.02274	0.0933305
Gbp8__chr5	0.0979807	0.100196	1.02261	0.0933305
D17Ertd648e__chr17	0.0979807	0.100196	1.02261	0.0933305
Olfr658__chr7	0.0979807	0.100195	1.0226	0.0933305
Hoxa2__chr6	0.0979807	0.100186	1.02251	0.0933305
BC051628__chr2	0.0979807	0.100185	1.0225	0.0933305
Dnahc7a__chr1	0.0979807	0.100183	1.02248	0.0933305
Ccdc37__chr6	0.0979807	0.100171	1.02235	0.0933305
Scgb1b30__chr7	0.0979807	0.100171	1.02235	0.0933305
1700011B04Rik__chr13	0.0979807	0.100167	1.02231	0.0933305
Lhfpl3__chr5	0.0979807	0.100164	1.02228	0.0933305
2810011L19Rik__chr12	0.0979807	0.100163	1.02228	0.0933305
Proca1__chr11	0.0979807	0.100162	1.02226	0.0933305
4930590J08Rik__chr6	0.0979807	0.100157	1.02221	0.0933305
Epha8__chr4	0.0979807	0.100156	1.0222	0.0933305
Mapk8ip2__chr15	0.0979807	0.100156	1.0222	0.0933305
Gm6150__chr10	0.0979807	0.100134	1.02198	0.0933305
BC051070__chr3	0.0979807	0.100125	1.02189	0.0933305
4933407I05Rik__chr9	0.0979807	0.100125	1.02188	0.0933305
5730488B01Rik__chr4	0.0979807	0.1001	1.02163	0.0933305
Gtsf1l__chr2	0.0979807	0.1001	1.02163	0.0933305
3930402G23Rik__chr8	0.0979807	0.100091	1.02154	0.0933305
Pigh__chr12	0.0979807	0.100088	1.02151	0.0933305
Tmem240__chr4	0.0979807	0.100085	1.02147	0.0933305
Tceal6__chrX	0.0979807	0.100083	1.02146	0.0933305
BB557941__chr2	0.0979807	0.100072	1.02134	0.0933305
1700031A10Rik__chr17	0.0979807	0.100068	1.0213	0.0933305
E030025P04Rik__chr11	0.0979807	0.100068	1.0213	0.0933305
Hoxa6__chr6	0.0979807	0.100063	1.02125	0.0933305
1700028K03Rik__chr5	0.0979807	0.100058	1.0212	0.0933305
4930417O13Rik__chr6	0.0979807	0.100057	1.02119	0.0933305
5730405O15Rik__chrX	0.0979807	0.100057	1.02119	0.0933305
Xrra1__chr7	0.0979807	0.100057	1.02119	0.0933305
Rgs8__chr1	0.0979807	0.100054	1.02117	0.0933305
Pitx2__chr3	0.0979807	0.100053	1.02115	0.0933305
Rdh16__chr10	0.0979807	0.10005	1.02112	0.0933305
Vmn2r113__chr17	0.0979807	0.100049	1.02111	0.0933305
Olfr1105__chr2	0.0979807	0.100047	1.02109	0.0933305
Gm10466__chr11	0.0979807	0.100045	1.02107	0.0933305
Boll__chr1	0.0979807	0.10004	1.02102	0.0933305
Klk11__chr7	0.0979807	0.10004	1.02102	0.0933305
Gpr152__chr19	0.0979807	0.100038	1.021	0.0933305
1700019N19Rik__chr19	0.0979807	0.100036	1.02098	0.0933305
B930025P03Rik__chr8	0.0979807	0.100036	1.02098	0.0933305
E330013P04Rik__chr19	0.0979807	0.100036	1.02098	0.0933305
Hsd17b2__chr8	0.0979807	0.100036	1.02098	0.0933305
Npvf__chr6	0.0979807	0.100036	1.02098	0.0933305
Pck1__chr2	0.0979807	0.100036	1.02098	0.0933305
Pglyrp4__chr3	0.0979807	0.100036	1.02098	0.0933305
Slc25a48__chr13	0.0979807	0.100036	1.02098	0.0933305
Tchh__chr3	0.0979807	0.100036	1.02098	0.0933305
Vmn1r171__chr7	0.0979807	0.100018	1.0208	0.0933305
9130209A04Rik__chr18	0.0979807	0.100013	1.02074	0.0933305
Il9__chr13	0.0979807	0.100012	1.02074	0.0933305
Ceacam18__chr7	0.0979807	0.100012	1.02073	0.0933305
Gm12238__chr11	0.0979807	0.100012	1.02073	0.0933305
Slc9a3__chr13	0.0979807	0.100012	1.02073	0.0933305
Gabra6__chr11	0.0979807	0.100011	1.02072	0.0933305
Gm12603__chr4	0.0979807	0.100008	1.02069	0.0933305
Gm5627__chr9	0.0979807	0.100003	1.02064	0.0933305
Gabrb2__chr11	0.0979807	0.0999965	1.02057	0.0933305
Gm5460__chr14	0.0979807	0.0999792	1.0204	0.0933305
Gm10767__chr13	0.0979807	0.0999697	1.0203	0.0933305
Abcc2__chr19	0.0979807	0.0999652	1.02025	0.0933305
Kif17__chr4	0.0979807	0.0999562	1.02016	0.0933305
Olfr284__chr15	0.0979807	0.0999533	1.02013	0.0933305
Ndp__chrX	0.0979807	0.0999456	1.02005	0.0933305
Prl8a6__chr13	0.0979807	0.0999223	1.01982	0.0933305
Gm1527__chr3	0.0979807	0.099912	1.01971	0.0933305
Gm7977__chr3	0.0979807	0.0999079	1.01967	0.0933305
Gm5122__chr9	0.0979807	0.0999063	1.01965	0.0933305
Stox1__chr10	0.0979807	0.0999026	1.01962	0.0933305
Nme8__chr13	0.0979807	0.0999008	1.0196	0.0933305
C530044C16Rik__chr6	0.0979807	0.0998923	1.01951	0.0933305
Htr1f__chr16	0.0979807	0.0998923	1.01951	0.0933305
Fank1__chr7	0.0979807	0.0998857	1.01944	0.0933305
Xist__chrX	0.0979807	0.0998851	1.01944	0.0933305
Tenm1__chrX	0.0979807	0.0998716	1.0193	0.0933305
Cyp2c53-ps__chr19	0.0979807	0.0998666	1.01925	0.0933305
Susd4__chr1	0.0979807	0.0998612	1.01919	0.0933305
4930539N22Rik__chr3	0.0979807	0.099855	1.01913	0.0933305
Psapl1__chr5	0.0979807	0.099855	1.01913	0.0933305
Sall3__chr18	0.0979807	0.0998546	1.01913	0.0933305
4933406I18Rik__chr7	0.0979807	0.0998503	1.01908	0.0933305
Hhipl1__chr12	0.0979807	0.0998497	1.01908	0.0933305
Lce3c__chr3	0.0979807	0.0998497	1.01908	0.0933305
Lce3d__chr3	0.0979807	0.0998497	1.01908	0.0933305
Ropn1l__chr15	0.0979807	0.0998497	1.01908	0.0933305
Scgb1b2__chr7	0.0979807	0.0998497	1.01908	0.0933305
AI314831__chr2	0.0979807	0.0998411	1.01899	0.0933305
4921506M07Rik__chr12	0.0979807	0.0998395	1.01897	0.0933305
Fam163a__chr1	0.0979807	0.0998376	1.01895	0.0933305
1700040N02Rik__chr2	0.0979807	0.0998353	1.01893	0.0933305
Cmtm2b__chr8	0.0979807	0.0998353	1.01893	0.0933305
Il23a__chr10	0.0979807	0.0998353	1.01893	0.0933305
Gm3086__chr12	0.0979807	0.0998338	1.01891	0.0933305
Gabra1__chr11	0.0979807	0.099831	1.01888	0.0933305
4921530L21Rik__chr14	0.0979807	0.0998302	1.01888	0.0933305
4930419G24Rik__chr3	0.0979807	0.0998294	1.01887	0.0933305
Taar2__chr10	0.0979807	0.0998285	1.01886	0.0933305
4930417O22Rik__chr11	0.0979807	0.0998268	1.01884	0.0933305
Farp2__chr1	0.0979807	0.0998251	1.01882	0.0933305
4930595M18Rik__chrX	0.0979807	0.0998239	1.01881	0.0933305
Olfr1115__chr2	0.0979807	0.0998239	1.01881	0.0933305
Slc22a26__chr19	0.0979807	0.0998239	1.01881	0.0933305
Tspan10__chr11	0.0979807	0.0998239	1.01881	0.0933305
Dsg1a__chr18	0.0979807	0.0998151	1.01872	0.0933305
D030025E07Rik__chr3	0.0979807	0.0998122	1.01869	0.0933305
Dnaic2__chr11	0.0979807	0.0998122	1.01869	0.0933305
Mir466f-2__chr7	0.0979807	0.0998122	1.01869	0.0933305
Olfm2__chr9	0.0979807	0.0998122	1.01869	0.0933305
4930480M12Rik__chr12	0.0979807	0.0998055	1.01862	0.0933305
Arl14epl__chr18	0.0979807	0.0998055	1.01862	0.0933305
Gm10248__chr14	0.0979807	0.0998055	1.01862	0.0933305
Gm3558__chr14	0.0979807	0.0998055	1.01862	0.0933305
Vmn2r11__chr5	0.0979807	0.0998055	1.01862	0.0933305
Htr3b__chr9	0.0979807	0.0997979	1.01855	0.0933305
Gm973__chr1	0.0979807	0.0997944	1.01851	0.0933305
Ccdc7__chr8	0.0979807	0.099794	1.01851	0.0933305
E030019B13Rik__chr12	0.0979807	0.0997885	1.01845	0.0933305
Slc10a2__chr8	0.0979807	0.0997856	1.01842	0.0933305
A230009B12Rik__chr17	0.0979807	0.0997856	1.01842	0.0933305
Nespas__chr2	0.0979807	0.0997856	1.01842	0.0933305
Nt5c1b__chr12	0.0979807	0.0997856	1.01842	0.0933305
Vsnl1__chr12	0.0979807	0.0997754	1.01832	0.0933305
Olfr850__chr9	0.0979807	0.0997631	1.01819	0.0933305
3300002I08Rik__chr2	0.0979807	0.0997602	1.01816	0.0933305
Gm5114__chr7	0.0979807	0.0997584	1.01814	0.0933305
4930539C22Rik__chr3	0.0979807	0.0997552	1.01811	0.0933305
4921539E11Rik__chr4	0.0979807	0.099749	1.01805	0.0933305
Gm5087__chr14	0.0979807	0.0997479	1.01804	0.0933305
Sntn__chr14	0.0979807	0.0997438	1.01799	0.0933305
Hoxa4__chr6	0.0979807	0.0997389	1.01794	0.0933305
Gm14124__chr2	0.0979807	0.0997379	1.01793	0.0933305
1700066J24Rik__chr4	0.0979807	0.0997372	1.01793	0.0933305
Aard__chr15	0.0979807	0.0997372	1.01793	0.0933305
B230214G05Rik__chr15	0.0979807	0.0997372	1.01793	0.0933305
Olfr671__chr7	0.0979807	0.0997372	1.01793	0.0933305
Lrrc30__chr17	0.0979807	0.0997239	1.01779	0.0933305
Ms4a2__chr19	0.0979807	0.0997163	1.01771	0.0933305
Igfbpl1__chr4	0.0979807	0.0997121	1.01767	0.0933305
1700006F04Rik__chr14	0.0979807	0.0997084	1.01763	0.0933305
1700064J06Rik__chr10	0.0979807	0.0997084	1.01763	0.0933305
2610316D01Rik__chr3	0.0979807	0.0997084	1.01763	0.0933305
4732456N10Rik__chr15	0.0979807	0.0997084	1.01763	0.0933305
4930449E01Rik__chr14	0.0979807	0.0997084	1.01763	0.0933305
9130015A21Rik__chr12	0.0979807	0.0997084	1.01763	0.0933305
Adam18__chr8	0.0979807	0.0997084	1.01763	0.0933305
BC030867__chr11	0.0979807	0.0997084	1.01763	0.0933305
Cntnap5a__chr1	0.0979807	0.0997084	1.01763	0.0933305
Efcab8__chr2	0.0979807	0.0997084	1.01763	0.0933305
Gm1553__chr10	0.0979807	0.0997084	1.01763	0.0933305
Mmd2__chr5	0.0979807	0.0997084	1.01763	0.0933305
Ninj2__chr6	0.0979807	0.0997084	1.01763	0.0933305
Ocln__chr13	0.0979807	0.0997084	1.01763	0.0933305
Omg__chr11	0.0979807	0.0997084	1.01763	0.0933305
Scp2d1__chr2	0.0979807	0.0997084	1.01763	0.0933305
Slc25a41__chr17	0.0979807	0.0997084	1.01763	0.0933305
Tcfl5__chr2	0.0979807	0.0997084	1.01763	0.0933305
Usp17lb__chr7	0.0979807	0.0997084	1.01763	0.0933305
1700016C15Rik__chr1	0.0979807	0.099705	1.0176	0.0933305
Cyp2b19__chr7	0.0979807	0.099705	1.0176	0.0933305
Defb38__chr8	0.0979807	0.099705	1.0176	0.0933305
Dpcr1__chr17	0.0979807	0.099705	1.0176	0.0933305
Hsf3__chrX	0.0979807	0.099705	1.0176	0.0933305
Klhl35__chr7	0.0979807	0.099705	1.0176	0.0933305
Olfr487__chr7	0.0979807	0.099705	1.0176	0.0933305
Olfr891__chr9	0.0979807	0.099705	1.0176	0.0933305
Ppp1r2-ps7__chrX	0.0979807	0.099705	1.0176	0.0933305
Psg-ps1__chr7	0.0979807	0.099705	1.0176	0.0933305
Ugt2a3__chr5	0.0979807	0.099705	1.0176	0.0933305
Vmn1r195__chr13	0.0979807	0.099705	1.0176	0.0933305
Vmn1r5__chr6	0.0979807	0.099705	1.0176	0.0933305
4930441O14Rik__chr13	0.0979807	0.0997005	1.01755	0.0933305
Mrgbp__chr2	0.0979807	0.0996943	1.01749	0.0933305
Vmn1r68__chr7	0.0979807	0.0996941	1.01749	0.0933305
Muc19__chr15	0.0979807	0.0996788	1.01733	0.0933305
Slamf1__chr1	0.0979807	0.0996779	1.01732	0.0933305
Gm10731__chr3	0.0979807	0.0996777	1.01732	0.0933305
Btn1a1__chr13	0.0979807	0.0996761	1.0173	0.0933305
Keg1__chr19	0.0979807	0.0996599	1.01714	0.0933305
Cd5l__chr3	0.0979807	0.0996594	1.01713	0.0933305
Cdhr1__chr14	0.0979807	0.0996594	1.01713	0.0933305
Fbxw24__chr9	0.0979807	0.0996594	1.01713	0.0933305
Olfr974__chr9	0.0979807	0.0996594	1.01713	0.0933305
Slc10a5__chr3	0.0979807	0.0996594	1.01713	0.0933305
Slc9b1__chr3	0.0979807	0.0996536	1.01707	0.0933305
Lhfpl4__chr6	0.0979807	0.0996521	1.01706	0.0933305
4933427I22Rik__chr4	0.0979807	0.0996511	1.01705	0.0933305
Slc5a4b__chr10	0.0979807	0.0996424	1.01696	0.0933305
Atp2b2__chr6	0.0979807	0.0996376	1.01691	0.0933305
C86187__chr7	0.0979807	0.0996357	1.01689	0.0933305
4931429I11Rik__chr9	0.0979807	0.0996357	1.01689	0.0933305
Gm5347__chr8	0.0979807	0.0996318	1.01685	0.0933305
Cyp2d13__chr15	0.0979807	0.0996292	1.01683	0.0933305
Nrl__chr14	0.0979807	0.0996278	1.01681	0.0933305
Alx1__chr10	0.0979807	0.0996203	1.01673	0.0933305
Ctsm__chr13	0.0979807	0.0996203	1.01673	0.0933305
Gcnt3__chr9	0.0979807	0.0996203	1.01673	0.0933305
Gif__chr19	0.0979807	0.0996203	1.01673	0.0933305
Gm20579__chr17	0.0979807	0.0996203	1.01673	0.0933305
Nlrp4c__chr7	0.0979807	0.0996203	1.01673	0.0933305
Nlrp9c__chr7	0.0979807	0.0996203	1.01673	0.0933305
Nox3__chr17	0.0979807	0.0996203	1.01673	0.0933305
Olfr1018__chr2	0.0979807	0.0996203	1.01673	0.0933305
Olfr1223__chr2	0.0979807	0.0996203	1.01673	0.0933305
Prr15l__chr11	0.0979807	0.0996203	1.01673	0.0933305
Retn__chr8	0.0979807	0.0996203	1.01673	0.0933305
Spam1__chr6	0.0979807	0.0996203	1.01673	0.0933305
Stk33__chr7	0.0979807	0.0996203	1.01673	0.0933305
Abcc12__chr8	0.0979807	0.0996158	1.01669	0.0933305
Bet3l__chr10	0.0979807	0.0996158	1.01669	0.0933305
Chrnd__chr1	0.0979807	0.0996158	1.01669	0.0933305
Dync1i1__chr6	0.0979807	0.0996158	1.01669	0.0933305
Kcnip4__chr5	0.0979807	0.0996158	1.01669	0.0933305
Lep__chr6	0.0979807	0.0996158	1.01669	0.0933305
Olfr803__chr10	0.0979807	0.0996158	1.01669	0.0933305
Otud7a__chr7	0.0979807	0.0996158	1.01669	0.0933305
Ralyl__chr3	0.0979807	0.0996158	1.01669	0.0933305
Nox1__chrX	0.0979807	0.0996081	1.01661	0.0933305
Gm12130__chr11	0.0979807	0.0996044	1.01657	0.0933305
Nrg3__chr14	0.0979807	0.09959	1.01642	0.0933305
Cnga1__chr5	0.0979807	0.099589	1.01642	0.0933305
Dlx1as__chr2	0.0979807	0.0995845	1.01637	0.0933305
4930519H02Rik__chr5	0.0979807	0.0995826	1.01635	0.0933305
Hmgcll1__chr9	0.0979807	0.0995818	1.01634	0.0933305
F13b__chr1	0.0979807	0.0995818	1.01634	0.0933305
Gm6040__chr8	0.0979807	0.0995818	1.01634	0.0933305
Rnf223__chr4	0.0979807	0.0995818	1.01634	0.0933305
Tbpl2__chr2	0.0979807	0.0995818	1.01634	0.0933305
Zfp872__chr9	0.0979807	0.0995772	1.01629	0.0933305
Lcn9__chr2	0.0979807	0.099573	1.01625	0.0933305
2310057J18Rik__chr10	0.0979807	0.0995724	1.01625	0.0933305
Gpr82__chrX	0.0979807	0.0995711	1.01623	0.0933305
Wee2__chr6	0.0979807	0.0995711	1.01623	0.0933305
A530046M15Rik__chr13	0.0979807	0.0995695	1.01622	0.0933305
Chst10__chr1	0.0979807	0.0995695	1.01622	0.0933305
Cpa6__chr1	0.0979807	0.0995695	1.01622	0.0933305
Eme1__chr11	0.0979807	0.0995695	1.01622	0.0933305
Gm12887__chr4	0.0979807	0.0995695	1.01622	0.0933305
Mir32__chr4	0.0979807	0.0995695	1.01622	0.0933305
Oas1f__chr5	0.0979807	0.0995695	1.01622	0.0933305
Orc1__chr4	0.0979807	0.0995695	1.01622	0.0933305
Tcl1b4__chr12	0.0979807	0.0995695	1.01622	0.0933305
Ttll6__chr11	0.0979807	0.0995695	1.01622	0.0933305
Vmn1r208__chr13	0.0979807	0.0995695	1.01622	0.0933305
Exd1__chr2	0.0979807	0.099569	1.01621	0.0933305
Slc4a11__chr2	0.0979807	0.0995663	1.01618	0.0933305
Npy5r__chr8	0.0979807	0.0995648	1.01617	0.0933305
AY358078__chr14	0.0979807	0.099564	1.01616	0.0933305
BC021614__chr19	0.0979807	0.099564	1.01616	0.0933305
Mia__chr7	0.0979807	0.099564	1.01616	0.0933305
Mtag2__chr7	0.0979807	0.099564	1.01616	0.0933305
Npc1l1__chr11	0.0979807	0.099564	1.01616	0.0933305
Olfr739__chr14	0.0979807	0.099564	1.01616	0.0933305
Skint7__chr4	0.0979807	0.099564	1.01616	0.0933305
Zfp534__chr4	0.0979807	0.099564	1.01616	0.0933305
Afp__chr5	0.0979807	0.0995618	1.01614	0.0933305
Foxn1__chr11	0.0979807	0.0995582	1.0161	0.0933305
Rprl2__chr3	0.0979807	0.0995577	1.0161	0.0933305
Ifitm10__chr7	0.0979807	0.0995533	1.01605	0.0933305
Gm7173__chrX	0.0979807	0.0995529	1.01605	0.0933305
4930500L23Rik__chr5	0.0979807	0.0995451	1.01597	0.0933305
B930092H01Rik__chr9	0.0979807	0.0995451	1.01597	0.0933305
4930455J16Rik__chr13	0.0979807	0.0995434	1.01595	0.0933305
4933402J10Rik__chr5	0.0979807	0.0995434	1.01595	0.0933305
Eppin__chr2	0.0979807	0.0995434	1.01595	0.0933305
Myo3b__chr2	0.0979807	0.0995434	1.01595	0.0933305
Nxph2__chr2	0.0979807	0.0995434	1.01595	0.0933305
Panx2__chr15	0.0979807	0.0995434	1.01595	0.0933305
3110035E14Rik__chr1	0.0979807	0.09954	1.01591	0.0933305
D1Pas1__chr1	0.0979807	0.0995381	1.0159	0.0933305
Tmem91__chr7	0.0979807	0.0995381	1.0159	0.0933305
Hpse2__chr19	0.0979807	0.0995364	1.01588	0.0933305
Ttc39d__chr17	0.0979807	0.0995338	1.01585	0.0933305
Ccdc175__chr12	0.0979807	0.0995286	1.0158	0.0933305
4932415M13Rik__chr17	0.0979807	0.0995281	1.01579	0.0933305
1810006J02Rik__chr1	0.0979807	0.0995186	1.0157	0.0933305
Gm4926__chr11	0.0979807	0.0995186	1.0157	0.0933305
Serp2__chr14	0.0979807	0.0995186	1.0157	0.0933305
Far2__chr6	0.0979807	0.0995117	1.01563	0.0933305
Smgc__chr15	0.0979807	0.0995047	1.01555	0.0933305
4921517D22Rik__chr13	0.0979807	0.0995026	1.01553	0.0933305
Nlrp12__chr7	0.0979807	0.0994905	1.01541	0.0933305
Foxa2__chr2	0.0979807	0.0994904	1.01541	0.0933305
Pthlh__chr6	0.0979807	0.0994904	1.01541	0.0933305
1700023C21Rik__chr11	0.0979807	0.09949	1.0154	0.0933305
Fstl5__chr3	0.0979807	0.0994898	1.0154	0.0933305
1700129C05Rik__chr14	0.0979807	0.0994844	1.01535	0.0933305
1810062O18Rik__chr14	0.0979807	0.0994844	1.01535	0.0933305
2810404M03Rik__chr8	0.0979807	0.0994844	1.01535	0.0933305
4930555B11Rik__chr2	0.0979807	0.0994844	1.01535	0.0933305
Calb1__chr4	0.0979807	0.0994844	1.01535	0.0933305
Gpr162__chr6	0.0979807	0.0994844	1.01535	0.0933305
Hsd17b6__chr10	0.0979807	0.0994844	1.01535	0.0933305
Ms4a13__chr19	0.0979807	0.0994844	1.01535	0.0933305
Nxph1__chr6	0.0979807	0.0994844	1.01535	0.0933305
Olfr729__chr14	0.0979807	0.0994844	1.01535	0.0933305
Spinkl__chr18	0.0979807	0.0994844	1.01535	0.0933305
Syne4__chr7	0.0979807	0.0994844	1.01535	0.0933305
Tecta__chr9	0.0979807	0.0994844	1.01535	0.0933305
Tldc2__chr2	0.0979807	0.0994844	1.01535	0.0933305
Vmn1r62__chr7	0.0979807	0.0994844	1.01535	0.0933305
Vmn2r25__chr6	0.0979807	0.0994844	1.01535	0.0933305
Gm4224__chr7	0.0979807	0.099477	1.01527	0.0933305
Slc13a1__chr6	0.0979807	0.0994643	1.01514	0.0933305
Gm10823__chr16	0.0979807	0.0994569	1.01507	0.0933305
Olfr141__chr2	0.0979807	0.0994569	1.01507	0.0933305
Olfr661__chr7	0.0979807	0.0994569	1.01507	0.0933305
Rem2__chr14	0.0979807	0.0994569	1.01507	0.0933305
Hapln2__chr3	0.0979807	0.0994556	1.01505	0.0933305
4933433H22Rik__chr17	0.0979807	0.0994544	1.01504	0.0933305
Pyy__chr11	0.0979807	0.0994432	1.01493	0.0933305
1700025B11Rik__chr15	0.0979807	0.0994403	1.0149	0.0933305
Slco6c1__chr1	0.0979807	0.099435	1.01484	0.0933305
Nkx6-3__chr8	0.0979807	0.099433	1.01482	0.0933305
Ak8__chr2	0.0979807	0.0994246	1.01474	0.0933305
Catsperb__chr12	0.0979807	0.0994246	1.01474	0.0933305
Ccr6__chr17	0.0979807	0.0994246	1.01474	0.0933305
Gm16532__chr7	0.0979807	0.0994246	1.01474	0.0933305
Nlrp5-ps__chr7	0.0979807	0.0994206	1.0147	0.0933305
Mmp27__chr9	0.0979807	0.099417	1.01466	0.0933305
Bglap__chr3	0.0979807	0.0994132	1.01462	0.0933305
Cyp2c44__chr19	0.0979807	0.0993887	1.01437	0.0933305
Lhx1__chr11	0.0979807	0.0993755	1.01424	0.0933305
4930402K13Rik__chrX	0.0979807	0.099375	1.01423	0.0933305
Morc2b__chr17	0.0979807	0.0993739	1.01422	0.0933305
Nyap1__chr5	0.0979807	0.0993657	1.01414	0.0933305
Gpha2__chr19	0.0979807	0.0993649	1.01413	0.0933305
Pax1__chr2	0.0979807	0.0993649	1.01413	0.0933305
Syn1__chrX	0.0979807	0.0993649	1.01413	0.0933305
D130017N08Rik__chr5	0.0979807	0.0993609	1.01409	0.0933305
Nlrp6__chr7	0.0979807	0.0993603	1.01408	0.0933305
Clec9a__chr6	0.0979807	0.0993502	1.01398	0.0933305
1700017D01Rik__chr19	0.0979807	0.0993482	1.01396	0.0933305
4930413M19Rik__chr14	0.0979807	0.0993482	1.01396	0.0933305
Dbpht2__chr12	0.0979807	0.0993482	1.01396	0.0933305
Gm9376__chr14	0.0979807	0.0993462	1.01394	0.0933305
S100a9__chr3	0.0979807	0.0993459	1.01393	0.0933305
Insrr__chr3	0.0979807	0.0993457	1.01393	0.0933305
A630010A05Rik__chr16	0.0979807	0.0993411	1.01389	0.0933305
1700046C09Rik__chr11	0.0979807	0.0993396	1.01387	0.0933305
Lingo4__chr3	0.0979807	0.099333	1.0138	0.0933305
Olfr74__chr2	0.0979807	0.099333	1.0138	0.0933305
Hoxb9__chr11	0.0979807	0.0993239	1.01371	0.0933305
Ntng1__chr3	0.0979807	0.0993157	1.01363	0.0933305
1700010B08Rik__chr2	0.0979807	0.0993128	1.0136	0.0933305
Olfr1496__chr19	0.0979807	0.0992991	1.01346	0.0933305
Acoxl__chr2	0.0979807	0.099298	1.01344	0.0933305
Agr3__chr12	0.0979807	0.0992976	1.01344	0.0933305
1700036G14Rik__chr3	0.0979807	0.0992951	1.01342	0.0933305
Cyp2f2__chr7	0.0979807	0.0992951	1.01342	0.0933305
Fam155a__chr8	0.0979807	0.0992951	1.01342	0.0933305
Tmem217__chr17	0.0979807	0.0992951	1.01342	0.0933305
Duox2__chr2	0.0979807	0.099293	1.01339	0.0933305
Psg26__chr7	0.0979807	0.099293	1.01339	0.0933305
Trcg1__chr9	0.0979807	0.099293	1.01339	0.0933305
Tmem132e__chr11	0.0979807	0.0992916	1.01338	0.0933305
1700031F05Rik__chrX	0.0979807	0.0992894	1.01336	0.0933305
4930469G21Rik__chr1	0.0979807	0.0992894	1.01336	0.0933305
4933400C23Rik__chr9	0.0979807	0.0992894	1.01336	0.0933305
Ccdc64__chr5	0.0979807	0.0992894	1.01336	0.0933305
Creb3l4__chr3	0.0979807	0.0992894	1.01336	0.0933305
Defb6__chr8	0.0979807	0.0992894	1.01336	0.0933305
Dio3__chr12	0.0979807	0.0992894	1.01336	0.0933305
Fam19a4__chr6	0.0979807	0.0992894	1.01336	0.0933305
Fpr3__chr17	0.0979807	0.0992894	1.01336	0.0933305
Gm10639__chr9	0.0979807	0.0992894	1.01336	0.0933305
Gm11487__chr4	0.0979807	0.0992894	1.01336	0.0933305
Il1f5__chr2	0.0979807	0.0992894	1.01336	0.0933305
Olfr1253__chr2	0.0979807	0.0992894	1.01336	0.0933305
Olfr898__chr9	0.0979807	0.0992894	1.01336	0.0933305
Pon1__chr6	0.0979807	0.0992894	1.01336	0.0933305
Samd7__chr3	0.0979807	0.0992894	1.01336	0.0933305
Vmn2r117__chr17	0.0979807	0.0992894	1.01336	0.0933305
Mup20__chr4	0.0979807	0.0992859	1.01332	0.0933305
H60c__chr10	0.0979807	0.0992843	1.0133	0.0933305
Gdap1l1__chr2	0.0979807	0.0992762	1.01322	0.0933305
Icam5__chr9	0.0979807	0.0992762	1.01322	0.0933305
Slc4a5__chr6	0.0979807	0.0992762	1.01322	0.0933305
2210414B05Rik__chr4	0.0979807	0.0992739	1.0132	0.0933305
Adad1__chr3	0.0979807	0.0992739	1.0132	0.0933305
Ccdc81__chr7	0.0979807	0.0992739	1.0132	0.0933305
Cyp4a30b-ps__chr4	0.0979807	0.0992739	1.0132	0.0933305
LOC100504608__chr10	0.0979807	0.0992739	1.0132	0.0933305
Olfr1__chr11	0.0979807	0.0992739	1.0132	0.0933305
Olfr1249__chr2	0.0979807	0.0992739	1.0132	0.0933305
Olfr976__chr9	0.0979807	0.0992739	1.0132	0.0933305
Phyhipl__chr10	0.0979807	0.0992739	1.0132	0.0933305
Serpinb5__chr1	0.0979807	0.0992739	1.0132	0.0933305
Slc22a16__chr10	0.0979807	0.0992739	1.0132	0.0933305
Naa11__chr5	0.0979807	0.0992702	1.01316	0.0933305
Nrsn1__chr13	0.0979807	0.0992658	1.01312	0.0933305
Olah__chr2	0.0979807	0.0992649	1.01311	0.0933305
4930519F16Rik__chrX	0.0979807	0.099261	1.01307	0.0933305
Htr2b__chr1	0.0979807	0.0992567	1.01302	0.0933305
Nhlh1__chr1	0.0979807	0.0992567	1.01302	0.0933305
1700019L03Rik__chr2	0.0979807	0.0992556	1.01301	0.0933305
Ccl20__chr1	0.0979807	0.0992523	1.01298	0.0933305
7630403G23Rik__chr9	0.0979807	0.0992499	1.01295	0.0933305
Fscb__chr12	0.0979807	0.0992489	1.01294	0.0933305
Svopl__chr6	0.0979807	0.0992459	1.01291	0.0933305
Fam167b__chr4	0.0979807	0.0992417	1.01287	0.0933305
Epgn__chr5	0.0979807	0.099237	1.01282	0.0933305
1700011E24Rik__chr17	0.0979807	0.0992356	1.01281	0.0933305
4930568K20Rik__chr5	0.0979807	0.0992356	1.01281	0.0933305
Ccdc142__chr6	0.0979807	0.0992356	1.01281	0.0933305
Dnajc5g__chr5	0.0979807	0.0992356	1.01281	0.0933305
Fam47c__chrX	0.0979807	0.0992356	1.01281	0.0933305
Gm11194__chr11	0.0979807	0.0992356	1.01281	0.0933305
Gm1141__chrX	0.0979807	0.0992356	1.01281	0.0933305
Klhl10__chr11	0.0979807	0.0992356	1.01281	0.0933305
Mir707__chr7	0.0979807	0.0992356	1.01281	0.0933305
Pgpep1l__chr7	0.0979807	0.0992356	1.01281	0.0933305
Slc34a1__chr13	0.0979807	0.0992356	1.01281	0.0933305
Trim61__chr8	0.0979807	0.0992356	1.01281	0.0933305
Zscan25__chr5	0.0979807	0.0992356	1.01281	0.0933305
Cacna1b__chr2	0.0979807	0.0992304	1.01276	0.0933305
Spata31__chr13	0.0979807	0.0992302	1.01275	0.0933305
Cnpy1__chr5	0.0979807	0.0992154	1.0126	0.0933305
Fbp1__chr13	0.0979807	0.0992154	1.0126	0.0933305
Tpbpa__chr13	0.0979807	0.0992154	1.0126	0.0933305
Vmn1r232__chr17	0.0979807	0.0992154	1.0126	0.0933305
Vmn2r70__chr7	0.0979807	0.0992154	1.0126	0.0933305
Adam7__chr14	0.0979807	0.0992092	1.01254	0.0933305
AI115009__chr3	0.0979807	0.0992085	1.01253	0.0933305
Apobec4__chr1	0.0979807	0.0992085	1.01253	0.0933305
Clnk__chr5	0.0979807	0.0992085	1.01253	0.0933305
Dnajc5b__chr3	0.0979807	0.0992085	1.01253	0.0933305
Frmpd1__chr4	0.0979807	0.0992085	1.01253	0.0933305
Galr1__chr18	0.0979807	0.0992085	1.01253	0.0933305
Glis1__chr4	0.0979807	0.0992085	1.01253	0.0933305
Gm766__chr6	0.0979807	0.0992085	1.01253	0.0933305
Gm8439__chr4	0.0979807	0.0992085	1.01253	0.0933305
Olfr1428__chr19	0.0979807	0.0992085	1.01253	0.0933305
Olfr1477__chr19	0.0979807	0.0992085	1.01253	0.0933305
Olfr770__chr10	0.0979807	0.0992085	1.01253	0.0933305
Pom121l2__chr13	0.0979807	0.0992085	1.01253	0.0933305
Scgb2b24__chr7	0.0979807	0.0992085	1.01253	0.0933305
Slc15a5__chr6	0.0979807	0.0992085	1.01253	0.0933305
Slc6a19__chr13	0.0979807	0.0992085	1.01253	0.0933305
Tex35__chr1	0.0979807	0.0992085	1.01253	0.0933305
Vmn2r73__chr7	0.0979807	0.0992085	1.01253	0.0933305
Pou4f1__chr14	0.0979807	0.0992051	1.0125	0.0933305
Slc6a1__chr6	0.0979807	0.099197	1.01241	0.0933305
Olfr665__chr7	0.0979807	0.0991953	1.0124	0.0933305
Vmn1r56__chr7	0.0979807	0.0991937	1.01238	0.0933305
9530080O11Rik__chr4	0.0979807	0.0991923	1.01237	0.0933305
Kcnh5__chr12	0.0979807	0.0991808	1.01225	0.0933305
Obox5__chr7	0.0979807	0.0991699	1.01214	0.0933305
Elovl4__chr9	0.0979807	0.0991671	1.01211	0.0933305
Vgll2__chr10	0.0979807	0.0991671	1.01211	0.0933305
Sult1c1__chr17	0.0979807	0.0991653	1.01209	0.0933305
4930402F11Rik__chr7	0.0979807	0.0991615	1.01205	0.0933305
Gm14635__chrX	0.0979807	0.0991568	1.012	0.0933305
4930405P13Rik__chr11	0.0979807	0.0991549	1.01198	0.0933305
Gjb3__chr4	0.0979807	0.0991549	1.01198	0.0933305
Vmn2r112__chr17	0.0979807	0.0991456	1.01189	0.0933305
4933422A05Rik__chr9	0.0979807	0.0991378	1.01181	0.0933305
Olfr889__chr9	0.0979807	0.0991322	1.01175	0.0933305
Rab9b__chrX	0.0979807	0.0991316	1.01175	0.0933305
Sectm1a__chr11	0.0979807	0.0991316	1.01175	0.0933305
Ap1m2__chr9	0.0979807	0.0991293	1.01172	0.0933305
Hist1h3g__chr13	0.0979807	0.0991293	1.01172	0.0933305
Nefm__chr14	0.0979807	0.0991276	1.01171	0.0933305
Eif4e1b__chr13	0.0979807	0.0991273	1.0117	0.0933305
Dbndd1__chr8	0.0979807	0.0991241	1.01167	0.0933305
Olfr1259__chr2	0.0979807	0.0991241	1.01167	0.0933305
Dscaml1__chr9	0.0979807	0.0991188	1.01162	0.0933305
Vmn1r32__chr6	0.0979807	0.0991188	1.01162	0.0933305
Abcb5__chr12	0.0979807	0.0991179	1.01161	0.0933305
AU015836__chrX	0.0979807	0.0991169	1.0116	0.0933305
Crb2__chr2	0.0979807	0.0991169	1.0116	0.0933305
Dynap__chr18	0.0979807	0.0991169	1.0116	0.0933305
Fgf6__chr6	0.0979807	0.0991169	1.0116	0.0933305
Kera__chr10	0.0979807	0.0991169	1.0116	0.0933305
Olfr890__chr9	0.0979807	0.0991169	1.0116	0.0933305
Plscr5__chr9	0.0979807	0.0991169	1.0116	0.0933305
Tdo2__chr3	0.0979807	0.0991169	1.0116	0.0933305
Wisp3__chr10	0.0979807	0.0991169	1.0116	0.0933305
Nek5__chr8	0.0979807	0.0991166	1.01159	0.0933305
Slc22a29__chr19	0.0979807	0.0991126	1.01155	0.0933305
Vmn2r97__chr17	0.0979807	0.0991116	1.01154	0.0933305
Fut2__chr7	0.0979807	0.0991078	1.0115	0.0933305
Gm5127__chrX	0.0979807	0.0991078	1.0115	0.0933305
1110035M17Rik__chr11	0.0979807	0.0991036	1.01146	0.0933305
9330175E14Rik__chr8	0.0979807	0.0991036	1.01146	0.0933305
Adam34__chr8	0.0979807	0.0991036	1.01146	0.0933305
Cdk3-ps__chr11	0.0979807	0.0991036	1.01146	0.0933305
Gm10649__chr8	0.0979807	0.0991036	1.01146	0.0933305
Gm10865__chr15	0.0979807	0.0991036	1.01146	0.0933305
Olfr1392__chr11	0.0979807	0.0991036	1.01146	0.0933305
Ostn__chr16	0.0979807	0.0991036	1.01146	0.0933305
Pla2g2f__chr4	0.0979807	0.0991036	1.01146	0.0933305
Slc22a20__chr19	0.0979807	0.0991036	1.01146	0.0933305
Sptssb__chr3	0.0979807	0.0991036	1.01146	0.0933305
Tac2__chr10	0.0979807	0.0991036	1.01146	0.0933305
Tas2r106__chr6	0.0979807	0.0991036	1.01146	0.0933305
Tmprss15__chr16	0.0979807	0.0991036	1.01146	0.0933305
Usp50__chr2	0.0979807	0.0991036	1.01146	0.0933305
Vmn1r205__chr13	0.0979807	0.0991036	1.01146	0.0933305
Vmn1r42__chr6	0.0979807	0.0991036	1.01146	0.0933305
Vmn1r66__chr7	0.0979807	0.0991036	1.01146	0.0933305
Vmn2r13__chr5	0.0979807	0.0991036	1.01146	0.0933305
Tnn__chr1	0.0979807	0.0991013	1.01144	0.0933305
Fam92b__chr8	0.0979807	0.0990915	1.01134	0.0933305
Tfap2d__chr1	0.0979807	0.0990915	1.01134	0.0933305
4833424O15Rik__chr3	0.0979807	0.0990892	1.01131	0.0933305
Rab11fip4__chr11	0.0979807	0.0990892	1.01131	0.0933305
4930405A21Rik__chr2	0.0979807	0.099089	1.01131	0.0933305
Cyp4f15__chr17	0.0979807	0.0990857	1.01128	0.0933305
Gm6300__chr3	0.0979807	0.0990857	1.01128	0.0933305
Gpr161__chr1	0.0979807	0.0990857	1.01128	0.0933305
Lcn4__chr2	0.0979807	0.0990857	1.01128	0.0933305
Olfr492__chr7	0.0979807	0.0990857	1.01128	0.0933305
Prr18__chr17	0.0979807	0.0990857	1.01128	0.0933305
Syt17__chr7	0.0979807	0.0990806	1.01123	0.0933305
1700023E05Rik__chr5	0.0979807	0.0990682	1.0111	0.0933305
Foxl2os__chr9	0.0979807	0.0990682	1.0111	0.0933305
Gm2176__chr18	0.0979807	0.0990682	1.0111	0.0933305
Hpca__chr4	0.0979807	0.0990682	1.0111	0.0933305
Clca6__chr3	0.0979807	0.099067	1.01109	0.0933305
Myo1a__chr10	0.0979807	0.099067	1.01109	0.0933305
Apol7d__chr1	0.0979807	0.0990659	1.01108	0.0933305
Odf3l2__chr10	0.0979807	0.0990659	1.01108	0.0933305
Sphkap__chr1	0.0979807	0.0990618	1.01103	0.0933305
Cfi__chr3	0.0979807	0.0990556	1.01097	0.0933305
Olfr414__chr1	0.0979807	0.0990482	1.01089	0.0933305
Olfr99__chr17	0.0979807	0.0990466	1.01088	0.0933305
Epha6__chr16	0.0979807	0.0990438	1.01085	0.0933305
Ros1__chr10	0.0979807	0.0990425	1.01084	0.0933305
Ankfn1__chr11	0.0979807	0.0990371	1.01078	0.0933305
Dock3__chr9	0.0979807	0.0990346	1.01076	0.0933305
Sec14l4__chr11	0.0979807	0.0990346	1.01076	0.0933305
Syt16__chr12	0.0979807	0.0990323	1.01073	0.0933305
Ugt2b36__chr5	0.0979807	0.0990312	1.01072	0.0933305
Piwil1__chr5	0.0979807	0.0990304	1.01071	0.0933305
1700042B14Rik__chrX	0.0979807	0.0990242	1.01065	0.0933305
4921507L20Rik__chr2	0.0979807	0.0990242	1.01065	0.0933305
Ffar3__chr7	0.0979807	0.0990242	1.01065	0.0933305
Gm10578__chr7	0.0979807	0.0990242	1.01065	0.0933305
Gypa__chr8	0.0979807	0.0990242	1.01065	0.0933305
Lrit1__chr14	0.0979807	0.0990242	1.01065	0.0933305
Olfr1445__chr19	0.0979807	0.0990242	1.01065	0.0933305
Pfpl__chr19	0.0979807	0.0990242	1.01065	0.0933305
Speer4b__chr5	0.0979807	0.0990242	1.01065	0.0933305
Tmprss4__chr9	0.0979807	0.0990242	1.01065	0.0933305
Trpc6__chr9	0.0979807	0.0990242	1.01065	0.0933305
Vpreb3__chr10	0.0979807	0.0990242	1.01065	0.0933305
A930011O12Rik__chr14	0.0979807	0.0990143	1.01055	0.0933305
Myb__chr10	0.0979807	0.0990143	1.01055	0.0933305
Myh1__chr11	0.0979807	0.0990143	1.01055	0.0933305
Neto1__chr18	0.0979807	0.0990143	1.01055	0.0933305
Shank2__chr7	0.0979807	0.0990143	1.01055	0.0933305
Sim2__chr16	0.0979807	0.0990143	1.01055	0.0933305
Tcerg1l__chr7	0.0979807	0.0990143	1.01055	0.0933305
Cwh43__chr5	0.0979807	0.0990115	1.01052	0.0933305
Pou3f4__chrX	0.0979807	0.099011	1.01052	0.0933305
Uprt__chrX	0.0979807	0.099011	1.01052	0.0933305
4930562C15Rik__chr16	0.0979807	0.0990109	1.01051	0.0933305
Adamts16__chr13	0.0979807	0.0990109	1.01051	0.0933305
Cyp24a1__chr2	0.0979807	0.0990109	1.01051	0.0933305
Fbxw21__chr9	0.0979807	0.0990109	1.01051	0.0933305
Mir1949__chr18	0.0979807	0.0990109	1.01051	0.0933305
Nms__chr1	0.0979807	0.0990109	1.01051	0.0933305
Vmn2r59__chr7	0.0979807	0.0990108	1.01051	0.0933305
Wdr17__chr8	0.0979807	0.0990108	1.01051	0.0933305
Slc6a14__chrX	0.0979807	0.0990066	1.01047	0.0933305
5830416I19Rik__chr5	0.0979807	0.0990046	1.01045	0.0933305
Olfr1232__chr2	0.0979807	0.0990037	1.01044	0.0933305
Fer1l4__chr2	0.0979807	0.0989945	1.01035	0.0933305
Hsd17b3__chr13	0.0979807	0.0989936	1.01034	0.0933305
Ins1__chr19	0.0979807	0.0989855	1.01026	0.0933305
Ankrd61__chr5	0.0979807	0.0989765	1.01016	0.0933305
Rnase9__chr14	0.0979807	0.0989765	1.01016	0.0933305
Gpr55__chr1	0.0979807	0.0989683	1.01008	0.0933305
Spata9__chr13	0.0979807	0.0989673	1.01007	0.0933305
Rdh12__chr12	0.0979807	0.0989366	1.00976	0.0933305
Dmrtc2__chr7	0.0979807	0.0989309	1.0097	0.0933305
Gm16701__chr1	0.0979807	0.0989309	1.0097	0.0933305
1700044C05Rik__chr14	0.0979807	0.0989287	1.00968	0.0933305
Olfr98__chr17	0.0979807	0.0989262	1.00965	0.0933305
1700011I03Rik__chr18	0.0979807	0.0989233	1.00962	0.0933305
9430021M05Rik__chr2	0.0979807	0.0989233	1.00962	0.0933305
Gm4981__chr10	0.0979807	0.0989233	1.00962	0.0933305
Gm8579__chr6	0.0979807	0.0989233	1.00962	0.0933305
Nlrp2__chr7	0.0979807	0.0989216	1.0096	0.0933305
Cylc1__chrX	0.0979807	0.0989211	1.0096	0.0933305
4930442L01Rik__chr3	0.0979807	0.0989158	1.00954	0.0933305
Olfr1289__chr2	0.0979807	0.0989158	1.00954	0.0933305
1700012D14Rik__chr7	0.0979807	0.0989155	1.00954	0.0933305
1700074H08Rik__chr13	0.0979807	0.0989155	1.00954	0.0933305
Akap4__chrX	0.0979807	0.0989155	1.00954	0.0933305
BC061237__chr14	0.0979807	0.0989155	1.00954	0.0933305
Gys2__chr6	0.0979807	0.0989155	1.00954	0.0933305
Hbb-y__chr7	0.0979807	0.0989155	1.00954	0.0933305
Marc1__chr1	0.0979807	0.0989155	1.00954	0.0933305
Nup62cl__chrX	0.0979807	0.0989155	1.00954	0.0933305
Olfr1136__chr2	0.0979807	0.0989155	1.00954	0.0933305
Olfr127__chr17	0.0979807	0.0989155	1.00954	0.0933305
Olfr1489__chr19	0.0979807	0.0989155	1.00954	0.0933305
Scgb1b3__chr7	0.0979807	0.0989155	1.00954	0.0933305
Tas2r130__chr6	0.0979807	0.0989155	1.00954	0.0933305
Vgf__chr5	0.0979807	0.0989155	1.00954	0.0933305
Vmn2r36__chr7	0.0979807	0.0989155	1.00954	0.0933305
Map3k19__chr1	0.0979807	0.0989114	1.0095	0.0933305
4930523O13Rik__chr15	0.0979807	0.0989105	1.00949	0.0933305
Pof1b__chrX	0.0979807	0.0989105	1.00949	0.0933305
Saa4__chr7	0.0979807	0.0989105	1.00949	0.0933305
Tdrd9__chr12	0.0979807	0.0989105	1.00949	0.0933305
Olfr669__chr7	0.0979807	0.0989005	1.00939	0.0933305
Gpr156__chr16	0.0979807	0.0988972	1.00935	0.0933305
Gm14085__chr2	0.0979807	0.0988892	1.00927	0.0933305
Gm6588__chr5	0.0979807	0.0988855	1.00923	0.0933305
Agtr1b__chr3	0.0979807	0.0988754	1.00913	0.0933305
Bfsp2__chr9	0.0979807	0.0988754	1.00913	0.0933305
Txndc2__chr17	0.0979807	0.0988748	1.00913	0.0933305
Gm14092__chr2	0.0979807	0.0988729	1.00911	0.0933305
1700030O20Rik__chr10	0.0979807	0.0988557	1.00893	0.0933305
Cd300e__chr11	0.0979807	0.0988557	1.00893	0.0933305
Mill1__chr7	0.0979807	0.0988557	1.00893	0.0933305
Spdyb__chr5	0.0979807	0.0988557	1.00893	0.0933305
Olfr1354__chr10	0.0979807	0.0988531	1.0089	0.0933305
Gm9871__chr6	0.0979807	0.098853	1.0089	0.0933305
Grin1__chr2	0.0979807	0.0988499	1.00887	0.0933305
Retnlg__chr16	0.0979807	0.0988466	1.00884	0.0933305
4930533P14Rik__chr1	0.0979807	0.0988456	1.00883	0.0933305
Gm12159__chr11	0.0979807	0.0988456	1.00883	0.0933305
Cyp4a14__chr4	0.0979807	0.0988451	1.00882	0.0933305
4930406D18Rik__chr3	0.0979807	0.0988431	1.0088	0.0933305
Sel1l2__chr2	0.0979807	0.0988431	1.0088	0.0933305
Stxbp3b__chr19	0.0979807	0.0988273	1.00864	0.0933305
Arl13a__chrX	0.0979807	0.0988255	1.00862	0.0933305
1100001G20Rik__chr11	0.0979807	0.09882	1.00857	0.0933305
1700039E22Rik__chr19	0.0979807	0.09882	1.00857	0.0933305
4930430F21Rik__chr15	0.0979807	0.09882	1.00857	0.0933305
4930435E12Rik__chr16	0.0979807	0.09882	1.00857	0.0933305
Acsm3__chr7	0.0979807	0.09882	1.00857	0.0933305
Amer2__chr14	0.0979807	0.09882	1.00857	0.0933305
BC049635__chr4	0.0979807	0.09882	1.00857	0.0933305
Bsph1__chr7	0.0979807	0.09882	1.00857	0.0933305
Card9__chr2	0.0979807	0.09882	1.00857	0.0933305
Chst5__chr8	0.0979807	0.09882	1.00857	0.0933305
Cyp4a12b__chr4	0.0979807	0.09882	1.00857	0.0933305
Gfral__chr9	0.0979807	0.09882	1.00857	0.0933305
Gzmk__chr13	0.0979807	0.09882	1.00857	0.0933305
Irgc1__chr7	0.0979807	0.09882	1.00857	0.0933305
Ivl__chr3	0.0979807	0.09882	1.00857	0.0933305
Izumo2__chr7	0.0979807	0.09882	1.00857	0.0933305
Loxhd1__chr18	0.0979807	0.09882	1.00857	0.0933305
Nell2__chr15	0.0979807	0.09882	1.00857	0.0933305
Olfr357__chr2	0.0979807	0.09882	1.00857	0.0933305
Olfr773__chr10	0.0979807	0.09882	1.00857	0.0933305
Ppm1n__chr7	0.0979807	0.09882	1.00857	0.0933305
Prl2b1__chr13	0.0979807	0.09882	1.00857	0.0933305
Tdh__chr14	0.0979807	0.09882	1.00857	0.0933305
Trpm8__chr1	0.0979807	0.09882	1.00857	0.0933305
Vil1__chr1	0.0979807	0.09882	1.00857	0.0933305
Vmn1r84__chr7	0.0979807	0.09882	1.00857	0.0933305
Fcrl6__chr1	0.0979807	0.0988125	1.00849	0.0933305
4930426D05Rik__chr18	0.0979807	0.0987982	1.00834	0.0933305
4930550C14Rik__chr9	0.0979807	0.0987982	1.00834	0.0933305
4930567J20Rik__chr16	0.0979807	0.0987982	1.00834	0.0933305
Acan__chr7	0.0979807	0.0987982	1.00834	0.0933305
Actn3__chr19	0.0979807	0.0987982	1.00834	0.0933305
Adam21__chr12	0.0979807	0.0987982	1.00834	0.0933305
Ambn__chr5	0.0979807	0.0987982	1.00834	0.0933305
AU018091__chr7	0.0979807	0.0987982	1.00834	0.0933305
Cdh15__chr8	0.0979807	0.0987982	1.00834	0.0933305
Cdx4__chrX	0.0979807	0.0987982	1.00834	0.0933305
Cers3__chr7	0.0979807	0.0987982	1.00834	0.0933305
Cntnap5b__chr1	0.0979807	0.0987982	1.00834	0.0933305
Coch__chr12	0.0979807	0.0987982	1.00834	0.0933305
Cpne6__chr14	0.0979807	0.0987982	1.00834	0.0933305
Dpp10__chr1	0.0979807	0.0987982	1.00834	0.0933305
Dspp__chr5	0.0979807	0.0987982	1.00834	0.0933305
Duxbl1__chr14	0.0979807	0.0987982	1.00834	0.0933305
Efcab1__chr16	0.0979807	0.0987982	1.00834	0.0933305
Fbxo47__chr11	0.0979807	0.0987982	1.00834	0.0933305
Fv1__chr4	0.0979807	0.0987982	1.00834	0.0933305
Galr3__chr15	0.0979807	0.0987982	1.00834	0.0933305
Gapdhs__chr7	0.0979807	0.0987982	1.00834	0.0933305
Ghsr__chr3	0.0979807	0.0987982	1.00834	0.0933305
Gm19710__chr3	0.0979807	0.0987982	1.00834	0.0933305
Gm765__chr6	0.0979807	0.0987982	1.00834	0.0933305
Gpr26__chr7	0.0979807	0.0987982	1.00834	0.0933305
Gpr37__chr6	0.0979807	0.0987982	1.00834	0.0933305
Gpr45__chr1	0.0979807	0.0987982	1.00834	0.0933305
Hist1h2an__chr13	0.0979807	0.0987982	1.00834	0.0933305
Hist2h2bb__chr3	0.0979807	0.0987982	1.00834	0.0933305
Hpd__chr5	0.0979807	0.0987982	1.00834	0.0933305
Kcnh6__chr11	0.0979807	0.0987982	1.00834	0.0933305
Kcnk12__chr17	0.0979807	0.0987982	1.00834	0.0933305
Klhl1__chr14	0.0979807	0.0987982	1.00834	0.0933305
Lin28a__chr4	0.0979807	0.0987982	1.00834	0.0933305
Lta__chr17	0.0979807	0.0987982	1.00834	0.0933305
Mep1a__chr17	0.0979807	0.0987982	1.00834	0.0933305
Mir125b-1__chr9	0.0979807	0.0987982	1.00834	0.0933305
Mir138-1__chr9	0.0979807	0.0987982	1.00834	0.0933305
Mir200a__chr4	0.0979807	0.0987982	1.00834	0.0933305
Mir301__chr11	0.0979807	0.0987982	1.00834	0.0933305
Mir92-2__chrX	0.0979807	0.0987982	1.00834	0.0933305
Nppc__chr1	0.0979807	0.0987982	1.00834	0.0933305
Olfr1019__chr2	0.0979807	0.0987982	1.00834	0.0933305
Olfr1310__chr2	0.0979807	0.0987982	1.00834	0.0933305
Olfr1491__chr19	0.0979807	0.0987982	1.00834	0.0933305
Olfr3__chr2	0.0979807	0.0987982	1.00834	0.0933305
Olfr560__chr7	0.0979807	0.0987982	1.00834	0.0933305
Olfr67__chr7	0.0979807	0.0987982	1.00834	0.0933305
Olfr963__chr9	0.0979807	0.0987982	1.00834	0.0933305
Olfr985__chr9	0.0979807	0.0987982	1.00834	0.0933305
Olfr994__chr2	0.0979807	0.0987982	1.00834	0.0933305
Oxgr1__chr14	0.0979807	0.0987982	1.00834	0.0933305
Pld5__chr1	0.0979807	0.0987982	1.00834	0.0933305
Ppp1r17__chr6	0.0979807	0.0987982	1.00834	0.0933305
Prdm13__chr4	0.0979807	0.0987982	1.00834	0.0933305
Pth2r__chr1	0.0979807	0.0987982	1.00834	0.0933305
Rspo2__chr15	0.0979807	0.0987982	1.00834	0.0933305
Scube3__chr17	0.0979807	0.0987982	1.00834	0.0933305
Serpinb13__chr1	0.0979807	0.0987982	1.00834	0.0933305
Slc1a6__chr10	0.0979807	0.0987982	1.00834	0.0933305
Slit1__chr19	0.0979807	0.0987982	1.00834	0.0933305
Strc__chr2	0.0979807	0.0987982	1.00834	0.0933305
Sufu__chr19	0.0979807	0.0987982	1.00834	0.0933305
Trpm5__chr7	0.0979807	0.0987982	1.00834	0.0933305
Tssk1__chr16	0.0979807	0.0987982	1.00834	0.0933305
Tubb1__chr2	0.0979807	0.0987982	1.00834	0.0933305
Ucp1__chr8	0.0979807	0.0987982	1.00834	0.0933305
Vax2__chr6	0.0979807	0.0987982	1.00834	0.0933305
Vmn1r196__chr13	0.0979807	0.0987982	1.00834	0.0933305
Wnt2b__chr3	0.0979807	0.0987982	1.00834	0.0933305
Zfp36l3__chrX	0.0979807	0.0987982	1.00834	0.0933305
Gm2109__chr9	0.0979807	0.0987976	1.00834	0.0933305
Hc__chr2	0.0979807	0.0987954	1.00832	0.0933305
BC048679__chr7	0.0979807	0.0987905	1.00827	0.0933305
C630031E19Rik__chr12	0.0979807	0.0987905	1.00827	0.0933305
Cst8__chr2	0.0979807	0.0987905	1.00827	0.0933305
Cyp2d34__chr15	0.0979807	0.0987905	1.00827	0.0933305
Elf5__chr2	0.0979807	0.0987905	1.00827	0.0933305
Fam184b__chr5	0.0979807	0.0987905	1.00827	0.0933305
Gje1__chr10	0.0979807	0.0987905	1.00827	0.0933305
Gstt4__chr10	0.0979807	0.0987905	1.00827	0.0933305
Kap__chr6	0.0979807	0.0987905	1.00827	0.0933305
Olfr1230__chr2	0.0979807	0.0987905	1.00827	0.0933305
Olfr173__chr16	0.0979807	0.0987905	1.00827	0.0933305
Olfr297__chr7	0.0979807	0.0987905	1.00827	0.0933305
Olfr392__chr11	0.0979807	0.0987905	1.00827	0.0933305
Olfr720__chr14	0.0979807	0.0987905	1.00827	0.0933305
Olfr745__chr14	0.0979807	0.0987905	1.00827	0.0933305
Taar4__chr10	0.0979807	0.0987905	1.00827	0.0933305
Trp53tg5__chr2	0.0979807	0.0987905	1.00827	0.0933305
Trpv6__chr6	0.0979807	0.0987905	1.00827	0.0933305
Adamdec1__chr14	0.0979807	0.09879	1.00826	0.0933305
Paqr3__chr5	0.0979807	0.09879	1.00826	0.0933305
Gm4961__chr5	0.0979807	0.0987885	1.00824	0.0933305
Olfr543__chr7	0.0979807	0.0987753	1.00811	0.0933305
1700063A18Rik__chr1	0.0979807	0.0987694	1.00805	0.0933305
4930554C24Rik__chr9	0.0979807	0.0987694	1.00805	0.0933305
5730420D15Rik__chr10	0.0979807	0.0987694	1.00805	0.0933305
Brs3__chrX	0.0979807	0.0987694	1.00805	0.0933305
C1ql3__chr2	0.0979807	0.0987694	1.00805	0.0933305
Car1__chr3	0.0979807	0.0987694	1.00805	0.0933305
CK137956__chr4	0.0979807	0.0987694	1.00805	0.0933305
Cpb2__chr14	0.0979807	0.0987694	1.00805	0.0933305
E130309F12Rik__chr4	0.0979807	0.0987694	1.00805	0.0933305
Fam162b__chr10	0.0979807	0.0987694	1.00805	0.0933305
Il8__chr5	0.0979807	0.0987694	1.00805	0.0933305
Kcng3__chr17	0.0979807	0.0987694	1.00805	0.0933305
Olfr103__chr17	0.0979807	0.0987694	1.00805	0.0933305
Olfr509__chr7	0.0979807	0.0987694	1.00805	0.0933305
Olfr710__chr7	0.0979807	0.0987694	1.00805	0.0933305
Olfr885__chr9	0.0979807	0.0987694	1.00805	0.0933305
Pcdhga8__chr18	0.0979807	0.0987694	1.00805	0.0933305
Scgb2b7__chr7	0.0979807	0.0987694	1.00805	0.0933305
Sult3a1__chr10	0.0979807	0.0987694	1.00805	0.0933305
Tac4__chr11	0.0979807	0.0987694	1.00805	0.0933305
Tmprss11d__chr5	0.0979807	0.0987694	1.00805	0.0933305
Wdr95__chr5	0.0979807	0.0987694	1.00805	0.0933305
Gm6455__chr5	0.0979807	0.0987685	1.00804	0.0933305
Gad1__chr2	0.0979807	0.0987679	1.00803	0.0933305
Gmnc__chr16	0.0979807	0.0987522	1.00787	0.0933305
Nfe2__chr15	0.0979807	0.0987522	1.00787	0.0933305
9530002B09Rik__chr4	0.0979807	0.0987497	1.00785	0.0933305
Olfr344__chr2	0.0979807	0.0987423	1.00777	0.0933305
1500002O10Rik__chr2	0.0979807	0.0987353	1.0077	0.0933305
C330011F03Rik__chr17	0.0979807	0.0987353	1.0077	0.0933305
Clca3__chr3	0.0979807	0.0987353	1.0077	0.0933305
D630023F18Rik__chr1	0.0979807	0.0987353	1.0077	0.0933305
Flt3__chr5	0.0979807	0.0987353	1.0077	0.0933305
Gm11568__chr11	0.0979807	0.0987353	1.0077	0.0933305
Il17a__chr1	0.0979807	0.0987353	1.0077	0.0933305
Nap1l2__chrX	0.0979807	0.0987353	1.0077	0.0933305
Oc90__chr15	0.0979807	0.0987353	1.0077	0.0933305
Olfr640__chr7	0.0979807	0.0987353	1.0077	0.0933305
Olfr866__chr9	0.0979807	0.0987353	1.0077	0.0933305
Prl8a9__chr13	0.0979807	0.0987353	1.0077	0.0933305
Zscan5b__chr7	0.0979807	0.0987353	1.0077	0.0933305
6030407O03Rik__chr1	0.0979807	0.098725	1.0076	0.0933305
Slc6a4__chr11	0.0979807	0.098725	1.0076	0.0933305
Adrb3__chr8	0.0979807	0.0987225	1.00757	0.0933305
Kctd4__chr14	0.0979807	0.0987225	1.00757	0.0933305
Nmur2__chr11	0.0979807	0.0987225	1.00757	0.0933305
1700057H15Rik__chr4	0.0979807	0.0987188	1.00753	0.0933305
2610035F20Rik__chr14	0.0979807	0.0987188	1.00753	0.0933305
Atp1b4__chrX	0.0979807	0.0987188	1.00753	0.0933305
Bpi__chr2	0.0979807	0.0987188	1.00753	0.0933305
Fgb__chr3	0.0979807	0.0987188	1.00753	0.0933305
Galp__chr7	0.0979807	0.0987188	1.00753	0.0933305
Gjb4__chr4	0.0979807	0.0987188	1.00753	0.0933305
Gm8817__chrX	0.0979807	0.0987188	1.00753	0.0933305
Gm9731__chr8	0.0979807	0.0987188	1.00753	0.0933305
Hormad2__chr11	0.0979807	0.0987188	1.00753	0.0933305
Mir1965__chr7	0.0979807	0.0987188	1.00753	0.0933305
Nell1__chr7	0.0979807	0.0987188	1.00753	0.0933305
Olfr1385__chr11	0.0979807	0.0987188	1.00753	0.0933305
Olfr214__chr6	0.0979807	0.0987188	1.00753	0.0933305
Pde6b__chr5	0.0979807	0.0987188	1.00753	0.0933305
Rnf112__chr11	0.0979807	0.0987188	1.00753	0.0933305
Sag__chr1	0.0979807	0.0987188	1.00753	0.0933305
Sept14__chr5	0.0979807	0.0987188	1.00753	0.0933305
Sp8__chr12	0.0979807	0.0987188	1.00753	0.0933305
Tas2r136__chr6	0.0979807	0.0987188	1.00753	0.0933305
Tmem30b__chr12	0.0979807	0.0987188	1.00753	0.0933305
Zswim2__chr2	0.0979807	0.0987188	1.00753	0.0933305
Ptprh__chr7	0.0979807	0.0987068	1.00741	0.0933305
Atp8b5__chr4	0.0979807	0.0986976	1.00732	0.0933305
Il12rb2__chr6	0.0979807	0.0986976	1.00732	0.0933305
4930405A10Rik__chr14	0.0979807	0.0986944	1.00728	0.0933305
Amelx__chrX	0.0979807	0.0986944	1.00728	0.0933305
Asz1__chr6	0.0979807	0.0986944	1.00728	0.0933305
Bpifa2__chr2	0.0979807	0.0986944	1.00728	0.0933305
Fgf20__chr8	0.0979807	0.0986944	1.00728	0.0933305
Fgf5__chr5	0.0979807	0.0986944	1.00728	0.0933305
Gm10220__chr5	0.0979807	0.0986944	1.00728	0.0933305
Gm4794__chr10	0.0979807	0.0986944	1.00728	0.0933305
Mmp28__chr11	0.0979807	0.0986944	1.00728	0.0933305
Ocm__chr5	0.0979807	0.0986944	1.00728	0.0933305
Slc26a7__chr4	0.0979807	0.0986944	1.00728	0.0933305
Ly6i__chr15	0.0979807	0.0986905	1.00724	0.0933305
Pgr15l__chrX	0.0979807	0.0986905	1.00724	0.0933305
Alk__chr17	0.0979807	0.0986794	1.00713	0.0933305
Gm20753__chr1	0.0979807	0.0986794	1.00713	0.0933305
Gm9866__chr12	0.0979807	0.0986794	1.00713	0.0933305
Serpinb3d__chr1	0.0979807	0.0986794	1.00713	0.0933305
Shisa7__chr7	0.0979807	0.0986794	1.00713	0.0933305
Cckbr__chr7	0.0979807	0.0986748	1.00708	0.0933305
Tmem151b__chr17	0.0979807	0.0986748	1.00708	0.0933305
Vmn2r105__chr17	0.0979807	0.0986748	1.00708	0.0933305
4930518P08Rik__chr13	0.0979807	0.0986728	1.00706	0.0933305
Fam83g__chr11	0.0979807	0.0986728	1.00706	0.0933305
Gm4792__chr10	0.0979807	0.0986728	1.00706	0.0933305
Gm711__chr2	0.0979807	0.0986728	1.00706	0.0933305
Iqcf3__chr9	0.0979807	0.0986728	1.00706	0.0933305
Jph4__chr14	0.0979807	0.0986728	1.00706	0.0933305
Olfr1145__chr2	0.0979807	0.0986728	1.00706	0.0933305
Olfr1188__chr2	0.0979807	0.0986728	1.00706	0.0933305
Olfr229__chr9	0.0979807	0.0986728	1.00706	0.0933305
Olfr52__chr2	0.0979807	0.0986728	1.00706	0.0933305
Ptprt__chr2	0.0979807	0.0986728	1.00706	0.0933305
Snora7a__chr6	0.0979807	0.0986728	1.00706	0.0933305
Spats1__chr17	0.0979807	0.0986728	1.00706	0.0933305
Alb__chr5	0.0979807	0.0986644	1.00698	0.0933305
Ccdc177__chr12	0.0979807	0.0986644	1.00698	0.0933305
Gpr123__chr7	0.0979807	0.0986644	1.00698	0.0933305
Insm1__chr2	0.0979807	0.0986644	1.00698	0.0933305
Klhl15__chrX	0.0979807	0.0986644	1.00698	0.0933305
Olfr598__chr7	0.0979807	0.0986552	1.00688	0.0933305
Gm10804__chr2	0.0979807	0.0986542	1.00687	0.0933305
Gm6260__chr3	0.0979807	0.0986542	1.00687	0.0933305
Ildr1__chr16	0.0979807	0.0986542	1.00687	0.0933305
Actl7a__chr4	0.0979807	0.0986443	1.00677	0.0933305
D630029K05Rik__chr10	0.0979807	0.0986443	1.00677	0.0933305
Gm16675__chr8	0.0979807	0.0986443	1.00677	0.0933305
Gnat3__chr5	0.0979807	0.0986443	1.00677	0.0933305
Gpr142__chr11	0.0979807	0.0986443	1.00677	0.0933305
Timm8a2__chr14	0.0979807	0.09864	1.00673	0.0933305
Dlx4__chr11	0.0979807	0.0986369	1.0067	0.0933305
Epx__chr11	0.0979807	0.0986369	1.0067	0.0933305
Gpr165__chrX	0.0979807	0.0986369	1.0067	0.0933305
[truncated: 16,472 more rows]

## Sheet: Cluster 4
CLUSTER 4
GENEID	mean non cluster	mean cluster	fold change	pvalue
Mir5109__chr5	9.50687	78.2672	8.2327	0
Lars2__chr9	3.06192	23.5432	7.68904	3.66374e-14
Kcnq1ot1__chr7	37.4104	4.93072	0.131801	4.22378e-12
Gm17821__chr12	19.4408	2.96303	0.152413	7.15977e-07
A630089N07Rik__chr16	10.871	1.84385	0.169613	0.000221896
Grk4__chr5	6.29313	0.917971	0.145869	0.00183733
Vmn2r55__chr7	8.16419	1.44362	0.176824	0.00258683
Beta-s__chr7	5.29395	0.164638	0.0310994	0.00500009
Lrg1__chr17	0.240142	1.03965	4.32931	0.0245959
Cox6a2__chr7	5.59129	10.6879	1.91153	0.0277946
Hrc__chr7	1.78685	4.58055	2.56349	0.0353955
Tnni3__chr7	3.88333	7.22179	1.85969	0.0443418
Bsg__chr10	2.57382	5.4123	2.10283	0.0470295
Clu__chr14	1.40856	3.73808	2.65383	0.0546279
Myl3__chr9	4.16573	7.57407	1.81818	0.0614398
Myl2__chr5	7.44313	11.255	1.51214	0.0756284
Mt1__chr8	0.465214	1.27059	2.7312	0.0798132
Mb__chr15	9.99339	14.7615	1.47712	0.08267
Ttn__chr2	14.1937	19.2897	1.35904	0.0840715
Atp1a2__chr1	1.64641	3.44646	2.09332	0.0852498
Ndufa4__chr6	1.04291	2.08673	2.00087	0.0883004
Mogat2__chr7	0.097287	0.11228	1.15411	0.0926942
Ttll10__chr4	0.097287	0.111827	1.14946	0.0926942
Mrgprh__chr17	0.097287	0.111765	1.14882	0.0926942
Rassf7__chr7	0.097287	0.111755	1.14871	0.0926942
Zfp879__chr11	0.097287	0.110417	1.13496	0.0926942
eGFP	0.097287	0.109047	1.12088	0.0926942
Sez6l__chr5	0.097287	0.108998	1.12038	0.0926942
Mia2__chr12	0.097287	0.107693	1.10697	0.0926942
Msln__chr17	0.097287	0.107693	1.10697	0.0926942
Gprin3__chr6	0.097287	0.107502	1.10499	0.0926942
Kcnh4__chr11	0.097287	0.107156	1.10145	0.0926942
Scrt1__chr15	0.097287	0.105994	1.0895	0.0926942
Prf1__chr10	0.097287	0.105392	1.08331	0.0926942
Dlx3__chr11	0.097287	0.104745	1.07666	0.0926942
Cyp2b10__chr7	0.097287	0.104195	1.07101	0.0926942
Lrfn1__chr7	0.097287	0.103986	1.06885	0.0926942
4933411K16Rik__chr19	0.097287	0.103632	1.06522	0.0926942
Pacrg__chr17	0.097287	0.103412	1.06296	0.0926942
Avpr2__chrX	0.097287	0.103167	1.06044	0.0926942
Fezf1__chr6	0.097287	0.103167	1.06044	0.0926942
Hist1h4c__chr13	0.097287	0.103167	1.06044	0.0926942
Trim38__chr13	0.097287	0.103167	1.06044	0.0926942
Vav2__chr2	0.097287	0.103167	1.06044	0.0926942
Oprl1__chr2	0.097287	0.102919	1.05789	0.0926942
Cacna2d3__chr14	0.097287	0.102663	1.05526	0.0926942
AI854703__chr6	0.097287	0.102222	1.05072	0.0926942
Glp2r__chr11	0.097287	0.102222	1.05072	0.0926942
Myf5__chr10	0.097287	0.102222	1.05072	0.0926942
Orm3__chr4	0.097287	0.102222	1.05072	0.0926942
Spata18__chr5	0.097287	0.102222	1.05072	0.0926942
9130017N09Rik__chr10	0.097287	0.101819	1.04658	0.0926942
Oog3__chr4	0.097287	0.101819	1.04658	0.0926942
Sesn3__chr9	0.097287	0.101731	1.04568	0.0926942
Vmn1r89__chr7	0.097287	0.101423	1.04251	0.0926942
5430428K19Rik__chrX	0.097287	0.101308	1.04133	0.0926942
Vmn1r28__chr6	0.097287	0.101241	1.04064	0.0926942
1110032F04Rik__chr3	0.097287	0.101016	1.03833	0.0926942
Serpina3j__chr12	0.097287	0.100747	1.03557	0.0926942
Stk36__chr1	0.097287	0.100747	1.03557	0.0926942
Vmn2r35__chr7	0.097287	0.100747	1.03557	0.0926942
Olfml2a__chr2	0.097287	0.10073	1.03539	0.0926942
Zic2__chr14	0.097287	0.100442	1.03243	0.0926942
Spink4__chr4	0.097287	0.100177	1.02971	0.0926942
Osbpl10__chr9	0.097287	0.100064	1.02854	0.0926942
Cga__chr4	0.097287	0.0999749	1.02763	0.0926942
Ctsr__chr13	0.097287	0.0999749	1.02763	0.0926942
Foxg1__chr12	0.097287	0.0999749	1.02763	0.0926942
Gm5126__chrX	0.097287	0.0992521	1.0202	0.0926942
Lao1__chr4	0.097287	0.0992521	1.0202	0.0926942
Efcab9__chr11	0.097287	0.0990087	1.0177	0.0926942
Tekt5__chr16	0.097287	0.0990087	1.0177	0.0926942
Gna14__chr19	0.097287	0.098717	1.0147	0.0926942
Sbspon__chr1	0.097287	0.098717	1.0147	0.0926942
4930549G23Rik__chr18	0.097287	0.0982695	1.0101	0.0926942
Fam129c__chr8	0.097287	0.0982695	1.0101	0.0926942
Frmd7__chrX	0.097287	0.0982695	1.0101	0.0926942
Gm10125__chr18	0.097287	0.0982695	1.0101	0.0926942
Hapln4__chr8	0.097287	0.0982695	1.0101	0.0926942
Hhipl2__chr1	0.097287	0.0982695	1.0101	0.0926942
Inhbe__chr10	0.097287	0.0982695	1.0101	0.0926942
Mfsd7a__chr5	0.097287	0.0982695	1.0101	0.0926942
Tnfsf18__chr1	0.097287	0.0982695	1.0101	0.0926942
4930479M11Rik__chr7	0.097287	0.098002	1.00735	0.0926942
Fam222a__chr5	0.097287	0.098002	1.00735	0.0926942
Gpr30__chr5	0.097287	0.098002	1.00735	0.0926942
Gstm3__chr3	0.097287	0.098002	1.00735	0.0926942
Mos__chr4	0.097287	0.098002	1.00735	0.0926942
Nxnl2__chr13	0.097287	0.098002	1.00735	0.0926942
Prph__chr15	0.097287	0.098002	1.00735	0.0926942
Sntb1__chr15	0.097287	0.098002	1.00735	0.0926942
1110002L01Rik__chr12	0.097287	0.097287	1	0.0926942
1110028F18Rik__chr8	0.097287	0.097287	1	0.0926942
1190005I06Rik__chr8	0.097287	0.097287	1	0.0926942
1600023N17Rik__chr5	0.097287	0.097287	1	0.0926942
1700001G11Rik__chr14	0.097287	0.097287	1	0.0926942
1700003P14Rik__chr13	0.097287	0.097287	1	0.0926942
1700006A11Rik__chr3	0.097287	0.097287	1	0.0926942
1700007K13Rik__chr2	0.097287	0.097287	1	0.0926942
1700013H16Rik__chrX	0.097287	0.097287	1	0.0926942
1700018B08Rik__chr8	0.097287	0.097287	1	0.0926942
1700019G24Rik__chr6	0.097287	0.097287	1	0.0926942
1700021N21Rik__chr4	0.097287	0.097287	1	0.0926942
1700030N03Rik__chr19	0.097287	0.097287	1	0.0926942
1700039E15Rik__chr7	0.097287	0.097287	1	0.0926942
1700054M17Rik__chr2	0.097287	0.097287	1	0.0926942
1700060C16Rik__chr6	0.097287	0.097287	1	0.0926942
1700081H22Rik__chr7	0.097287	0.097287	1	0.0926942
1700092K14Rik__chr11	0.097287	0.097287	1	0.0926942
1700101I11Rik__chr6	0.097287	0.097287	1	0.0926942
1700110C19Rik__chr17	0.097287	0.097287	1	0.0926942
1700113H08Rik__chr10	0.097287	0.097287	1	0.0926942
1700119H24Rik__chr16	0.097287	0.097287	1	0.0926942
1700125G02Rik__chr4	0.097287	0.097287	1	0.0926942
1810020O05Rik__chr6	0.097287	0.097287	1	0.0926942
2200002J24Rik__chr7	0.097287	0.097287	1	0.0926942
2410133F24Rik__chr9	0.097287	0.097287	1	0.0926942
3110039I08Rik__chr9	0.097287	0.097287	1	0.0926942
4921508D12Rik__chr2	0.097287	0.097287	1	0.0926942
4922502N22Rik__chr6	0.097287	0.097287	1	0.0926942
4930401C15Rik__chr10	0.097287	0.097287	1	0.0926942
4930426L09Rik__chr2	0.097287	0.097287	1	0.0926942
4930452N14Rik__chr1	0.097287	0.097287	1	0.0926942
4930467K11Rik__chr10	0.097287	0.097287	1	0.0926942
4930474N05Rik__chr14	0.097287	0.097287	1	0.0926942
4930486I03Rik__chr1	0.097287	0.097287	1	0.0926942
4930503E24Rik__chr10	0.097287	0.097287	1	0.0926942
4930525M21Rik__chrX	0.097287	0.097287	1	0.0926942
4930528P14Rik__chr2	0.097287	0.097287	1	0.0926942
4930544G11Rik__chr6	0.097287	0.097287	1	0.0926942
4930547C10Rik__chr4	0.097287	0.097287	1	0.0926942
4930556C24Rik__chr16	0.097287	0.097287	1	0.0926942
4930556G01Rik__chr4	0.097287	0.097287	1	0.0926942
4930563D23Rik__chr16	0.097287	0.097287	1	0.0926942
4930573O16Rik__chr2	0.097287	0.097287	1	0.0926942
4931440L10Rik__chr1	0.097287	0.097287	1	0.0926942
4932418E24Rik__chr2	0.097287	0.097287	1	0.0926942
4932429P05Rik__chrX	0.097287	0.097287	1	0.0926942
4932443I19Rik__chr8	0.097287	0.097287	1	0.0926942
4933400A11Rik__chrX	0.097287	0.097287	1	0.0926942
4933400B14Rik__chr17	0.097287	0.097287	1	0.0926942
4933401H06Rik__chr3	0.097287	0.097287	1	0.0926942
4933412O06Rik__chr13	0.097287	0.097287	1	0.0926942
4933417A18Rik__chr13	0.097287	0.097287	1	0.0926942
4933427E13Rik__chr11	0.097287	0.097287	1	0.0926942
4933432I09Rik__chr16	0.097287	0.097287	1	0.0926942
4933440M02Rik__chr7	0.097287	0.097287	1	0.0926942
5430402O13Rik__chr6	0.097287	0.097287	1	0.0926942
5830418P13Rik__chr9	0.097287	0.097287	1	0.0926942
6330409D20Rik__chr2	0.097287	0.097287	1	0.0926942
9230009I02Rik__chr11	0.097287	0.097287	1	0.0926942
9330178D15Rik__chr3	0.097287	0.097287	1	0.0926942
9330182O14Rik__chr15	0.097287	0.097287	1	0.0926942
9430007A20Rik__chr4	0.097287	0.097287	1	0.0926942
A330048O09Rik__chr13	0.097287	0.097287	1	0.0926942
A330076C08Rik__chr13	0.097287	0.097287	1	0.0926942
A530053G22Rik__chr6	0.097287	0.097287	1	0.0926942
A930011G23Rik__chr5	0.097287	0.097287	1	0.0926942
AA619741__chr1	0.097287	0.097287	1	0.0926942
AA792892__chr5	0.097287	0.097287	1	0.0926942
AA986860__chr1	0.097287	0.097287	1	0.0926942
Abp1__chr6	0.097287	0.097287	1	0.0926942
Ace3__chr11	0.097287	0.097287	1	0.0926942
Acnat2__chr4	0.097287	0.097287	1	0.0926942
Acsm1__chr7	0.097287	0.097287	1	0.0926942
Adam29__chr8	0.097287	0.097287	1	0.0926942
Adh6a__chr3	0.097287	0.097287	1	0.0926942
Adh7__chr3	0.097287	0.097287	1	0.0926942
AF357355__chr12	0.097287	0.097287	1	0.0926942
AF529169__chr9	0.097287	0.097287	1	0.0926942
Akp3__chr1	0.097287	0.097287	1	0.0926942
Akr1b7__chr6	0.097287	0.097287	1	0.0926942
Aldoc__chr11	0.097287	0.097287	1	0.0926942
Ang6__chr14	0.097287	0.097287	1	0.0926942
Ankmy1__chr1	0.097287	0.097287	1	0.0926942
Ankrd2__chr19	0.097287	0.097287	1	0.0926942
Ankrd22__chr19	0.097287	0.097287	1	0.0926942
Ankrd53__chr6	0.097287	0.097287	1	0.0926942
Anxa10__chr8	0.097287	0.097287	1	0.0926942
Ap3b2__chr7	0.097287	0.097287	1	0.0926942
Apoa1__chr9	0.097287	0.097287	1	0.0926942
Apoh__chr11	0.097287	0.097287	1	0.0926942
Aqp3__chr4	0.097287	0.097287	1	0.0926942
Arhgap40__chr2	0.097287	0.097287	1	0.0926942
Arhgef37__chr18	0.097287	0.097287	1	0.0926942
Arxes1__chrX	0.097287	0.097287	1	0.0926942
Ascl3__chr7	0.097287	0.097287	1	0.0926942
Asic2__chr11	0.097287	0.097287	1	0.0926942
Aspdh__chr7	0.097287	0.097287	1	0.0926942
Atp13a5__chr16	0.097287	0.097287	1	0.0926942
Atp7b__chr8	0.097287	0.097287	1	0.0926942
AU022751__chrX	0.097287	0.097287	1	0.0926942
Avp__chr2	0.097287	0.097287	1	0.0926942
AY512915__chr6	0.097287	0.097287	1	0.0926942
B020018J22Rik__chr12	0.097287	0.097287	1	0.0926942
B3galt5__chr16	0.097287	0.097287	1	0.0926942
B3gnt6__chr7	0.097287	0.097287	1	0.0926942
Bai1__chr15	0.097287	0.097287	1	0.0926942
BC049762__chr11	0.097287	0.097287	1	0.0926942
Bex1__chrX	0.097287	0.097287	1	0.0926942
C330013F16Rik__chrX	0.097287	0.097287	1	0.0926942
C4a__chr17	0.097287	0.097287	1	0.0926942
Cabp7__chr11	0.097287	0.097287	1	0.0926942
Cabs1__chr5	0.097287	0.097287	1	0.0926942
Cacna1i__chr15	0.097287	0.097287	1	0.0926942
Calm5__chr13	0.097287	0.097287	1	0.0926942
Caps2__chr10	0.097287	0.097287	1	0.0926942
Catsper3__chr13	0.097287	0.097287	1	0.0926942
Cbln1__chr8	0.097287	0.097287	1	0.0926942
Ccdc105__chr10	0.097287	0.097287	1	0.0926942
Ccdc172__chr19	0.097287	0.097287	1	0.0926942
Ccdc178__chr18	0.097287	0.097287	1	0.0926942
Ccdc60__chr5	0.097287	0.097287	1	0.0926942
Ccdc70__chr8	0.097287	0.097287	1	0.0926942
Ccdc87__chr19	0.097287	0.097287	1	0.0926942
Ccna1__chr3	0.097287	0.097287	1	0.0926942
Ccnf__chr17	0.097287	0.097287	1	0.0926942
Cdh3__chr8	0.097287	0.097287	1	0.0926942
Ceacam5__chr7	0.097287	0.097287	1	0.0926942
Cers6__chr2	0.097287	0.097287	1	0.0926942
Ces5a__chr8	0.097287	0.097287	1	0.0926942
Chgb__chr2	0.097287	0.097287	1	0.0926942
Chrna4__chr2	0.097287	0.097287	1	0.0926942
Chrna9__chr5	0.097287	0.097287	1	0.0926942
Ckmt1__chr2	0.097287	0.097287	1	0.0926942
Cldn6__chr17	0.097287	0.097287	1	0.0926942
Clic3__chr2	0.097287	0.097287	1	0.0926942
Cma2__chr14	0.097287	0.097287	1	0.0926942
Cnih2__chr19	0.097287	0.097287	1	0.0926942
Cnr1__chr4	0.097287	0.097287	1	0.0926942
Cplx4__chr18	0.097287	0.097287	1	0.0926942
Crabp1__chr9	0.097287	0.097287	1	0.0926942
Crisp4__chr1	0.097287	0.097287	1	0.0926942
Cryba2__chr1	0.097287	0.097287	1	0.0926942
Csn1s2a__chr5	0.097287	0.097287	1	0.0926942
Cst9__chr2	0.097287	0.097287	1	0.0926942
Cxx1a__chrX	0.097287	0.097287	1	0.0926942
Cyp11b1__chr15	0.097287	0.097287	1	0.0926942
Cyp2c65__chr19	0.097287	0.097287	1	0.0926942
D4Ertd617e__chr4	0.097287	0.097287	1	0.0926942
D730039F16Rik__chr2	0.097287	0.097287	1	0.0926942
Dao__chr5	0.097287	0.097287	1	0.0926942
Dcpp3__chr17	0.097287	0.097287	1	0.0926942
Defb4__chr8	0.097287	0.097287	1	0.0926942
Dhrs2__chr14	0.097287	0.097287	1	0.0926942
Dkk4__chr8	0.097287	0.097287	1	0.0926942
Dmbt1__chr7	0.097287	0.097287	1	0.0926942
Dmrtb1__chr4	0.097287	0.097287	1	0.0926942
Dmrtc1b__chrX	0.097287	0.097287	1	0.0926942
Dpys__chr15	0.097287	0.097287	1	0.0926942
Drd2__chr9	0.097287	0.097287	1	0.0926942
E330034G19Rik__chr14	0.097287	0.097287	1	0.0926942
Efcab3__chr11	0.097287	0.097287	1	0.0926942
Efcab6__chr15	0.097287	0.097287	1	0.0926942
Epm2a__chr10	0.097287	0.097287	1	0.0926942
Epyc__chr10	0.097287	0.097287	1	0.0926942
F2__chr2	0.097287	0.097287	1	0.0926942
Fam159b__chr13	0.097287	0.097287	1	0.0926942
Fam187a__chr11	0.097287	0.097287	1	0.0926942
Fam196b__chr11	0.097287	0.097287	1	0.0926942
Fam227b__chr2	0.097287	0.097287	1	0.0926942
Fam46b__chr4	0.097287	0.097287	1	0.0926942
Fam47e__chr5	0.097287	0.097287	1	0.0926942
Fbln7__chr2	0.097287	0.097287	1	0.0926942
Fbxo15__chr18	0.097287	0.097287	1	0.0926942
Fmo9__chr1	0.097287	0.097287	1	0.0926942
Fmod__chr1	0.097287	0.097287	1	0.0926942
Foxd3__chr4	0.097287	0.097287	1	0.0926942
Fsip1__chr2	0.097287	0.097287	1	0.0926942
G630025P09Rik__chr11	0.097287	0.097287	1	0.0926942
Galr2__chr11	0.097287	0.097287	1	0.0926942
Gbp1__chr3	0.097287	0.097287	1	0.0926942
Gckr__chr5	0.097287	0.097287	1	0.0926942
Gdf6__chr4	0.097287	0.097287	1	0.0926942
Gfi1__chr5	0.097287	0.097287	1	0.0926942
Gkn1__chr6	0.097287	0.097287	1	0.0926942
Gldn__chr9	0.097287	0.097287	1	0.0926942
Gm10280__chr8	0.097287	0.097287	1	0.0926942
Gm10664__chr8	0.097287	0.097287	1	0.0926942
Gm10677__chr9	0.097287	0.097287	1	0.0926942
Gm1123__chr9	0.097287	0.097287	1	0.0926942
Gm11240__chr4	0.097287	0.097287	1	0.0926942
Gm11529__chr11	0.097287	0.097287	1	0.0926942
Gm11544__chr11	0.097287	0.097287	1	0.0926942
Gm11549__chr3	0.097287	0.097287	1	0.0926942
Gm11961__chr11	0.097287	0.097287	1	0.0926942
Gm11985__chr11	0.097287	0.097287	1	0.0926942
Gm12709__chr4	0.097287	0.097287	1	0.0926942
Gm13084__chr4	0.097287	0.097287	1	0.0926942
Gm13177__chr4	0.097287	0.097287	1	0.0926942
Gm13178__chr4	0.097287	0.097287	1	0.0926942
Gm14318__chr2	0.097287	0.097287	1	0.0926942
Gm14436__chr2	0.097287	0.097287	1	0.0926942
Gm16432__chr1	0.097287	0.097287	1	0.0926942
Gm16880__chr1	0.097287	0.097287	1	0.0926942
Gm17801__chr17	0.097287	0.097287	1	0.0926942
Gm19424__chr19	0.097287	0.097287	1	0.0926942
Gm19510__chr15	0.097287	0.097287	1	0.0926942
Gm20758__chr10	0.097287	0.097287	1	0.0926942
Gm2837__chrX	0.097287	0.097287	1	0.0926942
Gm4278__chr14	0.097287	0.097287	1	0.0926942
Gm4759__chr7	0.097287	0.097287	1	0.0926942
Gm4846__chr1	0.097287	0.097287	1	0.0926942
Gm4850__chr1	0.097287	0.097287	1	0.0926942
Gm4907__chrX	0.097287	0.097287	1	0.0926942
Gm5434__chr12	0.097287	0.097287	1	0.0926942
Gm5480__chr16	0.097287	0.097287	1	0.0926942
Gm5800__chr14	0.097287	0.097287	1	0.0926942
Gm6696__chr8	0.097287	0.097287	1	0.0926942
Gpr149__chr3	0.097287	0.097287	1	0.0926942
Grap2__chr15	0.097287	0.097287	1	0.0926942
Grin2d__chr7	0.097287	0.097287	1	0.0926942
Grpr__chrX	0.097287	0.097287	1	0.0926942
Gsdma2__chr11	0.097287	0.097287	1	0.0926942
Gsdmc4__chr15	0.097287	0.097287	1	0.0926942
Gzmf__chr14	0.097287	0.097287	1	0.0926942
Gzmg__chr14	0.097287	0.097287	1	0.0926942
H2-Q7__chr17	0.097287	0.097287	1	0.0926942
Hbq1b__chr11	0.097287	0.097287	1	0.0926942
Hes5__chr4	0.097287	0.097287	1	0.0926942
Hgd__chr16	0.097287	0.097287	1	0.0926942
Hipk4__chr7	0.097287	0.097287	1	0.0926942
Hist1h1a__chr13	0.097287	0.097287	1	0.0926942
Hmx2__chr7	0.097287	0.097287	1	0.0926942
Hoxa11as__chr6	0.097287	0.097287	1	0.0926942
Hoxa13__chr6	0.097287	0.097287	1	0.0926942
Hoxd13__chr2	0.097287	0.097287	1	0.0926942
Hyal4__chr6	0.097287	0.097287	1	0.0926942
Igbp1b__chr6	0.097287	0.097287	1	0.0926942
Igsf9b__chr9	0.097287	0.097287	1	0.0926942
Il17rb__chr14	0.097287	0.097287	1	0.0926942
Il1rapl1__chrX	0.097287	0.097287	1	0.0926942
Il1rl2__chr1	0.097287	0.097287	1	0.0926942
Iqch__chr9	0.097287	0.097287	1	0.0926942
Iqcj__chr3	0.097287	0.097287	1	0.0926942
Kcnk18__chr19	0.097287	0.097287	1	0.0926942
Khdc1a__chr1	0.097287	0.097287	1	0.0926942
Khdrbs2__chr1	0.097287	0.097287	1	0.0926942
Kif18b__chr11	0.097287	0.097287	1	0.0926942
Kif4-ps__chr12	0.097287	0.097287	1	0.0926942
Kifc5b__chr17	0.097287	0.097287	1	0.0926942
Klhdc7b__chr15	0.097287	0.097287	1	0.0926942
Klrg1__chr6	0.097287	0.097287	1	0.0926942
Krt1__chr15	0.097287	0.097287	1	0.0926942
Krt14__chr11	0.097287	0.097287	1	0.0926942
Krt15__chr11	0.097287	0.097287	1	0.0926942
Krt28__chr11	0.097287	0.097287	1	0.0926942
Krt75__chr15	0.097287	0.097287	1	0.0926942
Krt82__chr15	0.097287	0.097287	1	0.0926942
Krt85__chr15	0.097287	0.097287	1	0.0926942
Lama1__chr17	0.097287	0.097287	1	0.0926942
Lcn5__chr2	0.097287	0.097287	1	0.0926942
Lman1l__chr9	0.097287	0.097287	1	0.0926942
LOC100503496__chr11	0.097287	0.097287	1	0.0926942
LOC100861615__chr14	0.097287	0.097287	1	0.0926942
Lrtm2__chr6	0.097287	0.097287	1	0.0926942
Lypd3__chr7	0.097287	0.097287	1	0.0926942
Lzts1__chr8	0.097287	0.097287	1	0.0926942
Mael__chr1	0.097287	0.097287	1	0.0926942
Mageb16__chrX	0.097287	0.097287	1	0.0926942
Mal2__chr15	0.097287	0.097287	1	0.0926942
Marveld3__chr8	0.097287	0.097287	1	0.0926942
Mas1__chr17	0.097287	0.097287	1	0.0926942
Mcf2__chrX	0.097287	0.097287	1	0.0926942
Mctp2__chr7	0.097287	0.097287	1	0.0926942
Mettl21c__chr1	0.097287	0.097287	1	0.0926942
Mettl7a3__chr15	0.097287	0.097287	1	0.0926942
Mfsd12__chr10	0.097287	0.097287	1	0.0926942
Miat__chr5	0.097287	0.097287	1	0.0926942
Mir297a-4__chr2	0.097287	0.097287	1	0.0926942
Mmp1a__chr9	0.097287	0.097287	1	0.0926942
Mmp24__chr2	0.097287	0.097287	1	0.0926942
Mmp25__chr17	0.097287	0.097287	1	0.0926942
Mrgprx1__chr7	0.097287	0.097287	1	0.0926942
Mroh2a__chr1	0.097287	0.097287	1	0.0926942
Muc5b__chr7	0.097287	0.097287	1	0.0926942
Mybph__chr1	0.097287	0.097287	1	0.0926942
Mybphl__chr3	0.097287	0.097287	1	0.0926942
Myo16__chr8	0.097287	0.097287	1	0.0926942
Myo3a__chr2	0.097287	0.097287	1	0.0926942
Nanos2__chr7	0.097287	0.097287	1	0.0926942
Neurod4__chr10	0.097287	0.097287	1	0.0926942
Nptx2__chr5	0.097287	0.097287	1	0.0926942
Npw__chr17	0.097287	0.097287	1	0.0926942
Oas1d__chr5	0.097287	0.097287	1	0.0926942
Obp1a__chrX	0.097287	0.097287	1	0.0926942
Oit1__chr14	0.097287	0.097287	1	0.0926942
Olfr1006__chr2	0.097287	0.097287	1	0.0926942
Olfr1020__chr2	0.097287	0.097287	1	0.0926942
Olfr1032__chr2	0.097287	0.097287	1	0.0926942
Olfr1038-ps__chr2	0.097287	0.097287	1	0.0926942
Olfr1077-ps1__chr2	0.097287	0.097287	1	0.0926942
Olfr1087__chr2	0.097287	0.097287	1	0.0926942
Olfr1089__chr2	0.097287	0.097287	1	0.0926942
Olfr1131__chr2	0.097287	0.097287	1	0.0926942
Olfr1133__chr2	0.097287	0.097287	1	0.0926942
Olfr117__chr17	0.097287	0.097287	1	0.0926942
Olfr1182__chr2	0.097287	0.097287	1	0.0926942
Olfr1184__chr2	0.097287	0.097287	1	0.0926942
Olfr121__chr17	0.097287	0.097287	1	0.0926942
Olfr1214__chr2	0.097287	0.097287	1	0.0926942
Olfr1305__chr2	0.097287	0.097287	1	0.0926942
Olfr1353__chr10	0.097287	0.097287	1	0.0926942
Olfr1437__chr19	0.097287	0.097287	1	0.0926942
Olfr1465__chr19	0.097287	0.097287	1	0.0926942
Olfr1467__chr19	0.097287	0.097287	1	0.0926942
Olfr1501__chr19	0.097287	0.097287	1	0.0926942
Olfr152__chr2	0.097287	0.097287	1	0.0926942
Olfr1532-ps1__chr7	0.097287	0.097287	1	0.0926942
Olfr16__chr1	0.097287	0.097287	1	0.0926942
Olfr160__chr9	0.097287	0.097287	1	0.0926942
Olfr172__chr16	0.097287	0.097287	1	0.0926942
Olfr186__chr16	0.097287	0.097287	1	0.0926942
Olfr19__chr16	0.097287	0.097287	1	0.0926942
Olfr197__chr16	0.097287	0.097287	1	0.0926942
Olfr218__chr1	0.097287	0.097287	1	0.0926942
Olfr267__chr4	0.097287	0.097287	1	0.0926942
Olfr291__chr7	0.097287	0.097287	1	0.0926942
Olfr304__chr7	0.097287	0.097287	1	0.0926942
Olfr305__chr7	0.097287	0.097287	1	0.0926942
Olfr312__chr11	0.097287	0.097287	1	0.0926942
Olfr314__chr11	0.097287	0.097287	1	0.0926942
Olfr329-ps__chr11	0.097287	0.097287	1	0.0926942
Olfr398__chr11	0.097287	0.097287	1	0.0926942
Olfr421-ps1__chr1	0.097287	0.097287	1	0.0926942
Olfr517__chr7	0.097287	0.097287	1	0.0926942
Olfr518__chr7	0.097287	0.097287	1	0.0926942
Olfr53__chr7	0.097287	0.097287	1	0.0926942
Olfr552__chr7	0.097287	0.097287	1	0.0926942
Olfr608__chr7	0.097287	0.097287	1	0.0926942
Olfr639__chr7	0.097287	0.097287	1	0.0926942
Olfr641__chr7	0.097287	0.097287	1	0.0926942
Olfr672__chr7	0.097287	0.097287	1	0.0926942
Olfr693__chr7	0.097287	0.097287	1	0.0926942
Olfr733__chr14	0.097287	0.097287	1	0.0926942
Olfr748__chr14	0.097287	0.097287	1	0.0926942
Olfr805__chr10	0.097287	0.097287	1	0.0926942
Olfr814__chr10	0.097287	0.097287	1	0.0926942
Olfr820__chr10	0.097287	0.097287	1	0.0926942
Olfr821__chr10	0.097287	0.097287	1	0.0926942
Olfr860__chr9	0.097287	0.097287	1	0.0926942
Olfr869__chr9	0.097287	0.097287	1	0.0926942
Olfr881__chr9	0.097287	0.097287	1	0.0926942
Olfr913__chr9	0.097287	0.097287	1	0.0926942
Olfr967__chr9	0.097287	0.097287	1	0.0926942
Oxtr__chr6	0.097287	0.097287	1	0.0926942
Paqr5__chr9	0.097287	0.097287	1	0.0926942
Paqr6__chr3	0.097287	0.097287	1	0.0926942
Pcdhgb6__chr18	0.097287	0.097287	1	0.0926942
Pdha2__chr3	0.097287	0.097287	1	0.0926942
Pip__chr6	0.097287	0.097287	1	0.0926942
Pla2g1b__chr5	0.097287	0.097287	1	0.0926942
Pla2g2c__chr4	0.097287	0.097287	1	0.0926942
Plcd4__chr1	0.097287	0.097287	1	0.0926942
Pllp__chr8	0.097287	0.097287	1	0.0926942
Pnliprp1__chr19	0.097287	0.097287	1	0.0926942
Pnma1__chr12	0.097287	0.097287	1	0.0926942
Pnmal1__chr7	0.097287	0.097287	1	0.0926942
Polh__chr17	0.097287	0.097287	1	0.0926942
Pou4f2__chr8	0.097287	0.097287	1	0.0926942
Pp2d1__chr17	0.097287	0.097287	1	0.0926942
Ppef1__chrX	0.097287	0.097287	1	0.0926942
Ppy__chr11	0.097287	0.097287	1	0.0926942
Prl2c1__chr13	0.097287	0.097287	1	0.0926942
Prl3d1__chr13	0.097287	0.097287	1	0.0926942
Prl7a2__chr13	0.097287	0.097287	1	0.0926942
Prl8a1__chr13	0.097287	0.097287	1	0.0926942
Prps1l1__chr12	0.097287	0.097287	1	0.0926942
Prrx2__chr2	0.097287	0.097287	1	0.0926942
Prss51__chr14	0.097287	0.097287	1	0.0926942
Prss8__chr7	0.097287	0.097287	1	0.0926942
Psg21__chr7	0.097287	0.097287	1	0.0926942
Rad54b__chr4	0.097287	0.097287	1	0.0926942
Reg4__chr3	0.097287	0.097287	1	0.0926942
Rhox12__chrX	0.097287	0.097287	1	0.0926942
Rhox6__chrX	0.097287	0.097287	1	0.0926942
Rhox9__chrX	0.097287	0.097287	1	0.0926942
Rnu12__chr15	0.097287	0.097287	1	0.0926942
Robo3__chr9	0.097287	0.097287	1	0.0926942
Rph3al__chr11	0.097287	0.097287	1	0.0926942
Rsph1__chr17	0.097287	0.097287	1	0.0926942
Rsph3b__chr17	0.097287	0.097287	1	0.0926942
Rsph9__chr17	0.097287	0.097287	1	0.0926942
Rubie__chr14	0.097287	0.097287	1	0.0926942
Rundc3a__chr11	0.097287	0.097287	1	0.0926942
Sbk2__chr7	0.097287	0.097287	1	0.0926942
Sectm1b__chr11	0.097287	0.097287	1	0.0926942
Sema3e__chr5	0.097287	0.097287	1	0.0926942
Serpina10__chr12	0.097287	0.097287	1	0.0926942
Serpinb11__chr1	0.097287	0.097287	1	0.0926942
Serpinb6c__chr13	0.097287	0.097287	1	0.0926942
Shd__chr17	0.097287	0.097287	1	0.0926942
Six2__chr17	0.097287	0.097287	1	0.0926942
Sla2__chr2	0.097287	0.097287	1	0.0926942
Slc16a8__chr15	0.097287	0.097287	1	0.0926942
Slc22a19__chr19	0.097287	0.097287	1	0.0926942
Slc27a6__chr18	0.097287	0.097287	1	0.0926942
Slc5a2__chr7	0.097287	0.097287	1	0.0926942
Slc5a9__chr4	0.097287	0.097287	1	0.0926942
Slc6a20a__chr9	0.097287	0.097287	1	0.0926942
Slc6a3__chr13	0.097287	0.097287	1	0.0926942
Slc8a3__chr12	0.097287	0.097287	1	0.0926942
Slco1a5__chr6	0.097287	0.097287	1	0.0926942
Smcp__chr3	0.097287	0.097287	1	0.0926942
Smr3a__chr5	0.097287	0.097287	1	0.0926942
Snrpn__chr7	0.097287	0.097287	1	0.0926942
Speer1-ps1__chr5	0.097287	0.097287	1	0.0926942
Speer3__chr5	0.097287	0.097287	1	0.0926942
Spink2__chr5	0.097287	0.097287	1	0.0926942
Spink7__chr18	0.097287	0.097287	1	0.0926942
Spo11__chr2	0.097287	0.097287	1	0.0926942
Sppl2c__chr11	0.097287	0.097287	1	0.0926942
Sprr2b__chr3	0.097287	0.097287	1	0.0926942
Srcrb4d__chr5	0.097287	0.097287	1	0.0926942
Stac2__chr11	0.097287	0.097287	1	0.0926942
Stpg2__chr3	0.097287	0.097287	1	0.0926942
Stx19__chr16	0.097287	0.097287	1	0.0926942
Sv2b__chr7	0.097287	0.097287	1	0.0926942
Sval1__chr6	0.097287	0.097287	1	0.0926942
Svop__chr5	0.097287	0.097287	1	0.0926942
Svs6__chr2	0.097287	0.097287	1	0.0926942
Syna__chr5	0.097287	0.097287	1	0.0926942
Syt4__chr18	0.097287	0.097287	1	0.0926942
Tas2r105__chr6	0.097287	0.097287	1	0.0926942
Tdpoz2__chr3	0.097287	0.097287	1	0.0926942
Tdrd12__chr7	0.097287	0.097287	1	0.0926942
Tff2__chr17	0.097287	0.097287	1	0.0926942
Tgm7__chr2	0.097287	0.097287	1	0.0926942
Tktl1__chrX	0.097287	0.097287	1	0.0926942
Tlr8__chrX	0.097287	0.097287	1	0.0926942
Tmem125__chr4	0.097287	0.097287	1	0.0926942
Tmem139__chr6	0.097287	0.097287	1	0.0926942
Tmem163__chr1	0.097287	0.097287	1	0.0926942
Tmem179__chr12	0.097287	0.097287	1	0.0926942
Tpo__chr12	0.097287	0.097287	1	0.0926942
Tpsb2__chr17	0.097287	0.097287	1	0.0926942
Trap1a__chrX	0.097287	0.097287	1	0.0926942
Trip13__chr13	0.097287	0.097287	1	0.0926942
Ttc16__chr2	0.097287	0.097287	1	0.0926942
Ttc23l__chr15	0.097287	0.097287	1	0.0926942
Ttll8__chr15	0.097287	0.097287	1	0.0926942
Ttr__chr18	0.097287	0.097287	1	0.0926942
Tuba3a__chr6	0.097287	0.097287	1	0.0926942
Ubash3a__chr17	0.097287	0.097287	1	0.0926942
Ubd__chr17	0.097287	0.097287	1	0.0926942
Ucma__chr2	0.097287	0.097287	1	0.0926942
Upk2__chr9	0.097287	0.097287	1	0.0926942
Usp17le__chr7	0.097287	0.097287	1	0.0926942
Uts2b__chr16	0.097287	0.097287	1	0.0926942
Vip__chr10	0.097287	0.097287	1	0.0926942
Vmn1r201__chr13	0.097287	0.097287	1	0.0926942
Vmn1r227__chr17	0.097287	0.097287	1	0.0926942
Vmn1r228__chr17	0.097287	0.097287	1	0.0926942
Vmn1r236__chr17	0.097287	0.097287	1	0.0926942
Vmn1r35__chr6	0.097287	0.097287	1	0.0926942
Vmn1r46__chr6	0.097287	0.097287	1	0.0926942
Vmn1r70__chr7	0.097287	0.097287	1	0.0926942
Vmn1r76__chr7	0.097287	0.097287	1	0.0926942
Vmn1r77__chr7	0.097287	0.097287	1	0.0926942
Vmn1r87__chr7	0.097287	0.097287	1	0.0926942
Vmn2r104__chr17	0.097287	0.097287	1	0.0926942
Vmn2r109__chr17	0.097287	0.097287	1	0.0926942
Vmn2r12__chr5	0.097287	0.097287	1	0.0926942
Vmn2r19__chr6	0.097287	0.097287	1	0.0926942
Vmn2r24__chr6	0.097287	0.097287	1	0.0926942
Vmn2r53__chr7	0.097287	0.097287	1	0.0926942
Vmn2r6__chr3	0.097287	0.097287	1	0.0926942
Vmn2r60__chr7	0.097287	0.097287	1	0.0926942
Vmn2r61__chr7	0.097287	0.097287	1	0.0926942
Vmn2r69__chr7	0.097287	0.097287	1	0.0926942
Vmn2r71__chr7	0.097287	0.097287	1	0.0926942
Wdr72__chr9	0.097287	0.097287	1	0.0926942
Wfdc15b__chr2	0.097287	0.097287	1	0.0926942
Wwc1__chr11	0.097287	0.097287	1	0.0926942
Zar1__chr5	0.097287	0.097287	1	0.0926942
Zcchc13__chrX	0.097287	0.097287	1	0.0926942
Zdhhc19__chr16	0.097287	0.097287	1	0.0926942
Zfp474__chr18	0.097287	0.097287	1	0.0926942
Zfp750__chr11	0.097287	0.097287	1	0.0926942
Zfp783__chr6	0.097287	0.097287	1	0.0926942
Zfp791__chr8	0.097287	0.097287	1	0.0926942
Zfy2__chrY	0.097287	0.097287	1	0.0926942
Zic3__chrX	0.097287	0.097287	1	0.0926942
Zic4__chr9	0.097287	0.097287	1	0.0926942
Zkscan2__chr7	0.097287	0.097287	1	0.0926942
Zkscan7__chr9	0.097287	0.097287	1	0.0926942
Zp2__chr7	0.097287	0.097287	1	0.0926942
Zscan4d__chr7	0.097287	0.097287	1	0.0926942
Skint8__chr4	0.0973039	0.101059	1.0386	0.0927096
1700003H04Rik__chr3	0.0973039	0.097287	0.999826	0.0927096
1700042G15Rik__chr4	0.0973039	0.097287	0.999826	0.0927096
2010300C02Rik__chr1	0.0973039	0.097287	0.999826	0.0927096
4930542C21Rik__chr16	0.0973039	0.097287	0.999826	0.0927096
AA543401__chr9	0.0973039	0.097287	0.999826	0.0927096
Ak5__chr3	0.0973039	0.097287	0.999826	0.0927096
Apcs__chr1	0.0973039	0.097287	0.999826	0.0927096
Cdkn2a__chr4	0.0973039	0.097287	0.999826	0.0927096
Cer1__chr4	0.0973039	0.097287	0.999826	0.0927096
Ces1e__chr8	0.0973039	0.097287	0.999826	0.0927096
Crygs__chr16	0.0973039	0.097287	0.999826	0.0927096
D630032N06Rik__chr11	0.0973039	0.097287	0.999826	0.0927096
Dlgap3__chr4	0.0973039	0.097287	0.999826	0.0927096
E230025N22Rik__chr18	0.0973039	0.097287	0.999826	0.0927096
Gjb6__chr14	0.0973039	0.097287	0.999826	0.0927096
Gm10658__chr9	0.0973039	0.097287	0.999826	0.0927096
Gm12695__chr4	0.0973039	0.097287	0.999826	0.0927096
Gm15545__chr7	0.0973039	0.097287	0.999826	0.0927096
Gm20556__chr15	0.0973039	0.097287	0.999826	0.0927096
Gm5468__chr15	0.0973039	0.097287	0.999826	0.0927096
Gm7457__chr6	0.0973039	0.097287	0.999826	0.0927096
Gzmn__chr14	0.0973039	0.097287	0.999826	0.0927096
Hoxb6__chr11	0.0973039	0.097287	0.999826	0.0927096
Klrb1__chr6	0.0973039	0.097287	0.999826	0.0927096
Mir1907__chr15	0.0973039	0.097287	0.999826	0.0927096
Mir681__chr12	0.0973039	0.097287	0.999826	0.0927096
Mrgprb5__chr7	0.0973039	0.097287	0.999826	0.0927096
Msh5__chr17	0.0973039	0.097287	0.999826	0.0927096
Olfr1095__chr2	0.0973039	0.097287	0.999826	0.0927096
Olfr1111__chr2	0.0973039	0.097287	0.999826	0.0927096
Olfr1234__chr2	0.0973039	0.097287	0.999826	0.0927096
Olfr142__chr2	0.0973039	0.097287	0.999826	0.0927096
Olfr222__chr11	0.0973039	0.097287	0.999826	0.0927096
Olfr32__chr2	0.0973039	0.097287	0.999826	0.0927096
Olfr574__chr7	0.0973039	0.097287	0.999826	0.0927096
Ovch2__chr7	0.0973039	0.097287	0.999826	0.0927096
Pcdha8__chr18	0.0973039	0.097287	0.999826	0.0927096
Prl7d1__chr13	0.0973039	0.097287	0.999826	0.0927096
Prom2__chr2	0.0973039	0.097287	0.999826	0.0927096
Slc17a4__chr13	0.0973039	0.097287	0.999826	0.0927096
Slitrk5__chr14	0.0973039	0.097287	0.999826	0.0927096
Tbx4__chr11	0.0973039	0.097287	0.999826	0.0927096
Upk1b__chr16	0.0973039	0.097287	0.999826	0.0927096
Xpnpep2__chrX	0.0973039	0.097287	0.999826	0.0927096
Zscan10__chr17	0.0973039	0.097287	0.999826	0.0927096
Astn2__chr4	0.0973158	0.103167	1.06013	0.0927203
1700084E18Rik__chr2	0.0973158	0.097287	0.999704	0.0927203
4930596M17Rik__chr9	0.0973158	0.097287	0.999704	0.0927203
4933406J10Rik__chr7	0.0973158	0.097287	0.999704	0.0927203
Adam1b__chr5	0.0973158	0.097287	0.999704	0.0927203
C130026L21Rik__chr5	0.0973158	0.097287	0.999704	0.0927203
Calb2__chr8	0.0973158	0.097287	0.999704	0.0927203
Ccdc42__chr11	0.0973158	0.097287	0.999704	0.0927203
Chia__chr3	0.0973158	0.097287	0.999704	0.0927203
Cym__chr3	0.0973158	0.097287	0.999704	0.0927203
Cyp2d11__chr15	0.0973158	0.097287	0.999704	0.0927203
E2f2__chr4	0.0973158	0.097287	0.999704	0.0927203
Fam132b__chr1	0.0973158	0.097287	0.999704	0.0927203
Fam46d__chrX	0.0973158	0.097287	0.999704	0.0927203
Fbxo41__chr6	0.0973158	0.097287	0.999704	0.0927203
Gm12359__chr11	0.0973158	0.097287	0.999704	0.0927203
Gm5083__chr13	0.0973158	0.097287	0.999704	0.0927203
Gm5346__chr8	0.0973158	0.097287	0.999704	0.0927203
Grm4__chr17	0.0973158	0.097287	0.999704	0.0927203
Klk10__chr7	0.0973158	0.097287	0.999704	0.0927203
Mir27a__chr8	0.0973158	0.097287	0.999704	0.0927203
Nmur1__chr1	0.0973158	0.097287	0.999704	0.0927203
Ooep__chr9	0.0973158	0.097287	0.999704	0.0927203
Opalin__chr19	0.0973158	0.097287	0.999704	0.0927203
Pabpc5__chrX	0.0973158	0.097287	0.999704	0.0927203
Prap1__chr7	0.0973158	0.097287	0.999704	0.0927203
Prl6a1__chr13	0.0973158	0.097287	0.999704	0.0927203
Pth__chr7	0.0973158	0.097287	0.999704	0.0927203
Serpind1__chr16	0.0973158	0.097287	0.999704	0.0927203
Slc25a18__chr6	0.0973158	0.097287	0.999704	0.0927203
Slc7a10__chr7	0.0973158	0.097287	0.999704	0.0927203
Tcstv1__chr13	0.0973158	0.097287	0.999704	0.0927203
Tmem252__chr19	0.0973158	0.097287	0.999704	0.0927203
Tmprss3__chr17	0.0973158	0.097287	0.999704	0.0927203
Tox2__chr2	0.0973158	0.097287	0.999704	0.0927203
Vmn1r4__chr6	0.0973158	0.097287	0.999704	0.0927203
Hes2__chr4	0.0973209	0.097287	0.999652	0.0927249
Skor1__chr9	0.0973209	0.097287	0.999652	0.0927249
Sox21__chr14	0.0973209	0.097287	0.999652	0.0927249
1700013G23Rik__chr11	0.0973255	0.097287	0.999604	0.0927292
4930483J18Rik__chr15	0.0973255	0.097287	0.999604	0.0927292
Ddi2__chr4	0.0973255	0.097287	0.999604	0.0927292
F730043M19Rik__chr12	0.0973255	0.097287	0.999604	0.0927292
Fstl3__chr10	0.0973255	0.097287	0.999604	0.0927292
Gm21057__chr7	0.0973255	0.097287	0.999604	0.0927292
Nupr1l__chr5	0.0973255	0.097287	0.999604	0.0927292
Bhlhe23__chr2	0.0973327	0.097287	0.999531	0.0927356
Card14__chr11	0.0973344	0.103597	1.06435	0.0927372
Erbb3__chr10	0.0973344	0.103102	1.05926	0.0927372
Olfr1258__chr2	0.0973344	0.0990087	1.0172	0.0927372
0610012H03Rik__chr2	0.0973344	0.097287	0.999513	0.0927372
1600002D24Rik__chr16	0.0973344	0.097287	0.999513	0.0927372
1700016L21Rik__chr1	0.0973344	0.097287	0.999513	0.0927372
1700041M19Rik__chr16	0.0973344	0.097287	0.999513	0.0927372
1700058G18Rik__chr10	0.0973344	0.097287	0.999513	0.0927372
1700063D05Rik__chr9	0.0973344	0.097287	0.999513	0.0927372
1700065I17Rik__chr18	0.0973344	0.097287	0.999513	0.0927372
1810046K07Rik__chr9	0.0973344	0.097287	0.999513	0.0927372
4632434I11Rik__chr7	0.0973344	0.097287	0.999513	0.0927372
4921511I17Rik__chr12	0.0973344	0.097287	0.999513	0.0927372
4930527F14Rik__chr14	0.0973344	0.097287	0.999513	0.0927372
4930552N02Rik__chr4	0.0973344	0.097287	0.999513	0.0927372
4930584F24Rik__chr5	0.0973344	0.097287	0.999513	0.0927372
4933425H06Rik__chr6	0.0973344	0.097287	0.999513	0.0927372
4933425L06Rik__chr13	0.0973344	0.097287	0.999513	0.0927372
4933430I17Rik__chr4	0.0973344	0.097287	0.999513	0.0927372
A730090N16Rik__chr3	0.0973344	0.097287	0.999513	0.0927372
A930017M01Rik__chr15	0.0973344	0.097287	0.999513	0.0927372
Aanat__chr11	0.0973344	0.097287	0.999513	0.0927372
AI747448__chr3	0.0973344	0.097287	0.999513	0.0927372
AW495222__chr13	0.0973344	0.097287	0.999513	0.0927372
Barhl1__chr2	0.0973344	0.097287	0.999513	0.0927372
Bcl2l10__chr9	0.0973344	0.097287	0.999513	0.0927372
Bnipl__chr3	0.0973344	0.097287	0.999513	0.0927372
Bpifa1__chr2	0.0973344	0.097287	0.999513	0.0927372
C9__chr15	0.0973344	0.097287	0.999513	0.0927372
Ccdc13__chr9	0.0973344	0.097287	0.999513	0.0927372
Ccdc144b__chr3	0.0973344	0.097287	0.999513	0.0927372
Ccr8__chr9	0.0973344	0.097287	0.999513	0.0927372
Cdx1__chr18	0.0973344	0.097287	0.999513	0.0927372
Celf3__chr3	0.0973344	0.097287	0.999513	0.0927372
Ces2d-ps__chr8	0.0973344	0.097287	0.999513	0.0927372
Chrm3__chr13	0.0973344	0.097287	0.999513	0.0927372
Chrnb3__chr8	0.0973344	0.097287	0.999513	0.0927372
Creb3l3__chr10	0.0973344	0.097287	0.999513	0.0927372
Cyp3a11__chr5	0.0973344	0.097287	0.999513	0.0927372
Doxl2__chr6	0.0973344	0.097287	0.999513	0.0927372
Dsg1c__chr18	0.0973344	0.097287	0.999513	0.0927372
E230019M04Rik__chrX	0.0973344	0.097287	0.999513	0.0927372
Eddm3b__chr14	0.0973344	0.097287	0.999513	0.0927372
Fbxw28__chr9	0.0973344	0.097287	0.999513	0.0927372
Gdf2__chr14	0.0973344	0.097287	0.999513	0.0927372
Glra1__chr11	0.0973344	0.097287	0.999513	0.0927372
Gm10373__chr15	0.0973344	0.097287	0.999513	0.0927372
Gm10532__chr18	0.0973344	0.097287	0.999513	0.0927372
Gm1110__chr9	0.0973344	0.097287	0.999513	0.0927372
Gm11595__chr11	0.0973344	0.097287	0.999513	0.0927372
Gm13288__chr4	0.0973344	0.097287	0.999513	0.0927372
Gm14393__chr2	0.0973344	0.097287	0.999513	0.0927372
Gm17495__chr17	0.0973344	0.097287	0.999513	0.0927372
Gm20408__chr17	0.0973344	0.097287	0.999513	0.0927372
Gm20754__chr3	0.0973344	0.097287	0.999513	0.0927372
Gm3279__chr6	0.0973344	0.097287	0.999513	0.0927372
Gm6614__chr6	0.0973344	0.097287	0.999513	0.0927372
Gm6878__chr14	0.0973344	0.097287	0.999513	0.0927372
Gm906__chr13	0.0973344	0.097287	0.999513	0.0927372
H2-M10.1__chr17	0.0973344	0.097287	0.999513	0.0927372
Hmx3__chr7	0.0973344	0.097287	0.999513	0.0927372
Hrnr__chr3	0.0973344	0.097287	0.999513	0.0927372
Htr5a__chr5	0.0973344	0.097287	0.999513	0.0927372
Ido2__chr8	0.0973344	0.097287	0.999513	0.0927372
Iqub__chr6	0.0973344	0.097287	0.999513	0.0927372
Izumo3__chr4	0.0973344	0.097287	0.999513	0.0927372
Klb__chr5	0.0973344	0.097287	0.999513	0.0927372
Klrc3__chr6	0.0973344	0.097287	0.999513	0.0927372
Krt35__chr11	0.0973344	0.097287	0.999513	0.0927372
Krt6b__chr15	0.0973344	0.097287	0.999513	0.0927372
Krtap5-2__chr7	0.0973344	0.097287	0.999513	0.0927372
Lbx1__chr19	0.0973344	0.097287	0.999513	0.0927372
March10__chr11	0.0973344	0.097287	0.999513	0.0927372
Mbd3l2__chr9	0.0973344	0.097287	0.999513	0.0927372
Mmp10__chr9	0.0973344	0.097287	0.999513	0.0927372
Mrgprb1__chr7	0.0973344	0.097287	0.999513	0.0927372
Nctc1__chr7	0.0973344	0.097287	0.999513	0.0927372
Nek10__chr14	0.0973344	0.097287	0.999513	0.0927372
Nphs2__chr1	0.0973344	0.097287	0.999513	0.0927372
Nps__chr7	0.0973344	0.097287	0.999513	0.0927372
Olfr1099__chr2	0.0973344	0.097287	0.999513	0.0927372
Olfr11__chr13	0.0973344	0.097287	0.999513	0.0927372
Olfr1181__chr2	0.0973344	0.097287	0.999513	0.0927372
Olfr1270__chr2	0.0973344	0.097287	0.999513	0.0927372
Olfr134__chr17	0.0973344	0.097287	0.999513	0.0927372
Olfr1446__chr19	0.0973344	0.097287	0.999513	0.0927372
Olfr346__chr2	0.0973344	0.097287	0.999513	0.0927372
Olfr381__chr11	0.0973344	0.097287	0.999513	0.0927372
Olfr46__chr7	0.0973344	0.097287	0.999513	0.0927372
Olfr461__chr6	0.0973344	0.097287	0.999513	0.0927372
Olfr491__chr7	0.0973344	0.097287	0.999513	0.0927372
Olfr657__chr7	0.0973344	0.097287	0.999513	0.0927372
Olfr695__chr7	0.0973344	0.097287	0.999513	0.0927372
Olfr788__chr10	0.0973344	0.097287	0.999513	0.0927372
Olfr868__chr9	0.0973344	0.097287	0.999513	0.0927372
Olfr911-ps1__chr9	0.0973344	0.097287	0.999513	0.0927372
Olfr937__chr9	0.0973344	0.097287	0.999513	0.0927372
Olfr993__chr2	0.0973344	0.097287	0.999513	0.0927372
Pla2g4d__chr2	0.0973344	0.097287	0.999513	0.0927372
Ppp3r2__chr4	0.0973344	0.097287	0.999513	0.0927372
Prl7a1__chr13	0.0973344	0.097287	0.999513	0.0927372
Prl7b1__chr13	0.0973344	0.097287	0.999513	0.0927372
Psg19__chr7	0.0973344	0.097287	0.999513	0.0927372
Rassf6__chr5	0.0973344	0.097287	0.999513	0.0927372
Reg3b__chr6	0.0973344	0.097287	0.999513	0.0927372
Rfpl4b__chr10	0.0973344	0.097287	0.999513	0.0927372
Rhox7__chrX	0.0973344	0.097287	0.999513	0.0927372
Scgb2b19__chr7	0.0973344	0.097287	0.999513	0.0927372
Sgcz__chr8	0.0973344	0.097287	0.999513	0.0927372
Slc23a3__chr1	0.0973344	0.097287	0.999513	0.0927372
Slc25a54__chr3	0.0973344	0.097287	0.999513	0.0927372
Slc6a5__chr7	0.0973344	0.097287	0.999513	0.0927372
Smok3a__chr5	0.0973344	0.097287	0.999513	0.0927372
Smok4a__chr17	0.0973344	0.097287	0.999513	0.0927372
Spatc1__chr15	0.0973344	0.097287	0.999513	0.0927372
Speer4d__chr5	0.0973344	0.097287	0.999513	0.0927372
Ssxb8__chrX	0.0973344	0.097287	0.999513	0.0927372
Taar7e__chr10	0.0973344	0.097287	0.999513	0.0927372
Tex36__chr7	0.0973344	0.097287	0.999513	0.0927372
Ugt3a2__chr15	0.0973344	0.097287	0.999513	0.0927372
Upb1__chr10	0.0973344	0.097287	0.999513	0.0927372
Upk3bl__chr5	0.0973344	0.097287	0.999513	0.0927372
Vmn1r235__chr17	0.0973344	0.097287	0.999513	0.0927372
Vmn1r69__chr7	0.0973344	0.097287	0.999513	0.0927372
Vmn2r26__chr6	0.0973344	0.097287	0.999513	0.0927372
Vmn2r27__chr6	0.0973344	0.097287	0.999513	0.0927372
Wnt16__chr6	0.0973344	0.097287	0.999513	0.0927372
4933421I07Rik__chr7	0.0973377	0.097287	0.999479	0.0927402
6430584L05Rik__chr6	0.0973377	0.097287	0.999479	0.0927402
Bdkrb1__chr12	0.0973377	0.097287	0.999479	0.0927402
Cd19__chr7	0.0973377	0.097287	0.999479	0.0927402
Cldn10__chr14	0.0973377	0.097287	0.999479	0.0927402
E030003E18Rik__chr19	0.0973377	0.097287	0.999479	0.0927402
Hoxd12__chr2	0.0973377	0.097287	0.999479	0.0927402
Iglon5__chr7	0.0973377	0.097287	0.999479	0.0927402
Il6__chr5	0.0973377	0.097287	0.999479	0.0927402
Pcdhgc3__chr18	0.0973377	0.097287	0.999479	0.0927402
Arx__chrX	0.0973378	0.103167	1.05989	0.0927403
Tex37__chr6	0.0973378	0.097287	0.999478	0.0927403
1700045H11Rik__chr4	0.0973412	0.097287	0.999443	0.0927434
Fam221a__chr6	0.0973412	0.097287	0.999443	0.0927434
Gm12888__chr4	0.0973412	0.097287	0.999443	0.0927434
Gm3716__chr5	0.0973412	0.097287	0.999443	0.0927434
L3mbtl1__chr2	0.0973412	0.097287	0.999443	0.0927434
Utf1__chr7	0.0973412	0.097287	0.999443	0.0927434
Mfsd2a__chr4	0.0973422	0.103167	1.05984	0.0927443
Pbx4__chr8	0.0973422	0.103167	1.05984	0.0927443
Cdh6__chr15	0.0973422	0.098002	1.00678	0.0927443
4930430D24Rik__chrX	0.0973422	0.097287	0.999433	0.0927443
Aadat__chr8	0.0973422	0.097287	0.999433	0.0927443
Apitd1__chr4	0.0973422	0.097287	0.999433	0.0927443
Cdx2__chr5	0.0973422	0.097287	0.999433	0.0927443
Clcn6__chr4	0.0973422	0.097287	0.999433	0.0927443
Crybb2__chr5	0.0973422	0.097287	0.999433	0.0927443
E130201H02Rik__chr7	0.0973422	0.097287	0.999433	0.0927443
Fam50b__chr13	0.0973422	0.097287	0.999433	0.0927443
Foxf2__chr13	0.0973422	0.097287	0.999433	0.0927443
Gabra5__chr7	0.0973422	0.097287	0.999433	0.0927443
Gbx2__chr1	0.0973422	0.097287	0.999433	0.0927443
Gdf11__chr10	0.0973422	0.097287	0.999433	0.0927443
Gm15413__chr7	0.0973422	0.097287	0.999433	0.0927443
Grm8__chr6	0.0973422	0.097287	0.999433	0.0927443
Hes7__chr11	0.0973422	0.097287	0.999433	0.0927443
Hist1h3d__chr13	0.0973422	0.097287	0.999433	0.0927443
Kcnq2__chr2	0.0973422	0.097287	0.999433	0.0927443
LOC101243624__chr3	0.0973422	0.097287	0.999433	0.0927443
Lrfn3__chr7	0.0973422	0.097287	0.999433	0.0927443
Lrrc34__chr3	0.0973422	0.097287	0.999433	0.0927443
Mcoln3__chr3	0.0973422	0.097287	0.999433	0.0927443
Mgarp__chr3	0.0973422	0.097287	0.999433	0.0927443
Mt4__chr8	0.0973422	0.097287	0.999433	0.0927443
Mzf1__chr7	0.0973422	0.097287	0.999433	0.0927443
Neurog2__chr3	0.0973422	0.097287	0.999433	0.0927443
Pcdhb9__chr18	0.0973422	0.097287	0.999433	0.0927443
Pgbd5__chr8	0.0973422	0.097287	0.999433	0.0927443
Rnf182__chr13	0.0973422	0.097287	0.999433	0.0927443
Slc27a2__chr2	0.0973422	0.097287	0.999433	0.0927443
Slc39a4__chr15	0.0973422	0.097287	0.999433	0.0927443
Sox1__chr8	0.0973422	0.097287	0.999433	0.0927443
Trpv1__chr11	0.0973422	0.097287	0.999433	0.0927443
Cyp2j11__chr4	0.0973445	0.097287	0.999409	0.0927464
Galnt9__chr5	0.0973499	0.097287	0.999354	0.0927513
Naip7__chr13	0.0973499	0.097287	0.999354	0.0927513
Spata5l1__chr2	0.0973499	0.097287	0.999354	0.0927513
Xlr4b__chrX	0.0973499	0.097287	0.999354	0.0927513
Mup4__chr4	0.0973513	0.097287	0.999339	0.0927526
4930563E18Rik__chr18	0.0973609	0.11228	1.15324	0.0927612
1700006E09Rik__chr11	0.0973609	0.097287	0.999241	0.0927612
1700022E09Rik__chr16	0.0973609	0.097287	0.999241	0.0927612
1700025M24Rik__chr5	0.0973609	0.097287	0.999241	0.0927612
1700034P13Rik__chr1	0.0973609	0.097287	0.999241	0.0927612
2310005E17Rik__chr13	0.0973609	0.097287	0.999241	0.0927612
2610528A11Rik__chr14	0.0973609	0.097287	0.999241	0.0927612
4921525B02Rik__chr14	0.0973609	0.097287	0.999241	0.0927612
4930425K10Rik__chr5	0.0973609	0.097287	0.999241	0.0927612
4930547E08Rik__chr2	0.0973609	0.097287	0.999241	0.0927612
4930548G14Rik__chr15	0.0973609	0.097287	0.999241	0.0927612
9430014N10Rik__chr15	0.0973609	0.097287	0.999241	0.0927612
Adam6b__chr12	0.0973609	0.097287	0.999241	0.0927612
Antxrl__chr14	0.0973609	0.097287	0.999241	0.0927612
Bcl2l15__chr3	0.0973609	0.097287	0.999241	0.0927612
Btla__chr16	0.0973609	0.097287	0.999241	0.0927612
Casp14__chr10	0.0973609	0.097287	0.999241	0.0927612
Ccdc54__chr16	0.0973609	0.097287	0.999241	0.0927612
Cplx1__chr5	0.0973609	0.097287	0.999241	0.0927612
Dmrt1__chr19	0.0973609	0.097287	0.999241	0.0927612
Dnajb7__chr15	0.0973609	0.097287	0.999241	0.0927612
Foxi1__chr11	0.0973609	0.097287	0.999241	0.0927612
Gabrq__chrX	0.0973609	0.097287	0.999241	0.0927612
Gcg__chr2	0.0973609	0.097287	0.999241	0.0927612
Gm17689__chr9	0.0973609	0.097287	0.999241	0.0927612
Gm2061__chr1	0.0973609	0.097287	0.999241	0.0927612
Gm9__chrX	0.0973609	0.097287	0.999241	0.0927612
Gpr12__chr5	0.0973609	0.097287	0.999241	0.0927612
Kcnu1__chr8	0.0973609	0.097287	0.999241	0.0927612
Klra22__chr6	0.0973609	0.097287	0.999241	0.0927612
Lipf__chr19	0.0973609	0.097287	0.999241	0.0927612
Marco__chr1	0.0973609	0.097287	0.999241	0.0927612
Matn3__chr12	0.0973609	0.097287	0.999241	0.0927612
Mtnr1a__chr8	0.0973609	0.097287	0.999241	0.0927612
Myh4__chr11	0.0973609	0.097287	0.999241	0.0927612
Nsun3__chr16	0.0973609	0.097287	0.999241	0.0927612
Olfr1101__chr2	0.0973609	0.097287	0.999241	0.0927612
Olfr1229__chr2	0.0973609	0.097287	0.999241	0.0927612
Olfr722__chr14	0.0973609	0.097287	0.999241	0.0927612
Olfr798__chr10	0.0973609	0.097287	0.999241	0.0927612
Olfr96__chr17	0.0973609	0.097287	0.999241	0.0927612
Oprk1__chr1	0.0973609	0.097287	0.999241	0.0927612
Pcdhb10__chr18	0.0973609	0.097287	0.999241	0.0927612
Pou2af1__chr9	0.0973609	0.097287	0.999241	0.0927612
Pramel7__chr2	0.0973609	0.097287	0.999241	0.0927612
Ropn1__chr16	0.0973609	0.097287	0.999241	0.0927612
Rprl1__chr6	0.0973609	0.097287	0.999241	0.0927612
Serpine3__chr14	0.0973609	0.097287	0.999241	0.0927612
Sftpc__chr14	0.0973609	0.097287	0.999241	0.0927612
Skor2__chr18	0.0973609	0.097287	0.999241	0.0927612
Spata22__chr11	0.0973609	0.097287	0.999241	0.0927612
Tas2r107__chr6	0.0973609	0.097287	0.999241	0.0927612
Tmem150b__chr7	0.0973609	0.097287	0.999241	0.0927612
Tnfsf11__chr14	0.0973609	0.097287	0.999241	0.0927612
Ugt2b34__chr5	0.0973609	0.097287	0.999241	0.0927612
Vmn2r121__chrX	0.0973609	0.097287	0.999241	0.0927612
Plekhs1__chr19	0.0973632	0.097287	0.999218	0.0927633
1700120G07Rik__chr7	0.0973636	0.101532	1.04282	0.0927637
1700007B14Rik__chr8	0.0973636	0.097287	0.999213	0.0927637
1700008I05Rik__chrX	0.0973636	0.097287	0.999213	0.0927637
1700071M16Rik__chr17	0.0973636	0.097287	0.999213	0.0927637
1700080N15Rik__chr2	0.0973636	0.097287	0.999213	0.0927637
4921511H03Rik__chr5	0.0973636	0.097287	0.999213	0.0927637
4930444M15Rik__chr14	0.0973636	0.097287	0.999213	0.0927637
5830403M04Rik__chr5	0.0973636	0.097287	0.999213	0.0927637
Actrt3__chr3	0.0973636	0.097287	0.999213	0.0927637
Agbl1__chr7	0.0973636	0.097287	0.999213	0.0927637
Ascl4__chr10	0.0973636	0.097287	0.999213	0.0927637
Ccdc147__chr19	0.0973636	0.097287	0.999213	0.0927637
Cdh19__chr1	0.0973636	0.097287	0.999213	0.0927637
Cdh9__chr15	0.0973636	0.097287	0.999213	0.0927637
Csn1s2b__chr5	0.0973636	0.097287	0.999213	0.0927637
Cyp3a16__chr5	0.0973636	0.097287	0.999213	0.0927637
Dusp21__chrX	0.0973636	0.097287	0.999213	0.0927637
Fam115e__chr6	0.0973636	0.097287	0.999213	0.0927637
Fezf2__chr14	0.0973636	0.097287	0.999213	0.0927637
Fhl5__chr4	0.0973636	0.097287	0.999213	0.0927637
Glipr1l1__chr10	0.0973636	0.097287	0.999213	0.0927637
Gm13580__chr2	0.0973636	0.097287	0.999213	0.0927637
Gnrhr__chr5	0.0973636	0.097287	0.999213	0.0927637
Klf1__chr8	0.0973636	0.097287	0.999213	0.0927637
Mroh9__chr1	0.0973636	0.097287	0.999213	0.0927637
Olfr1036__chr2	0.0973636	0.097287	0.999213	0.0927637
Olfr1290__chr2	0.0973636	0.097287	0.999213	0.0927637
Olfr688__chr7	0.0973636	0.097287	0.999213	0.0927637
Olfr918__chr9	0.0973636	0.097287	0.999213	0.0927637
Olfr943__chr9	0.0973636	0.097287	0.999213	0.0927637
Pnlip__chr19	0.0973636	0.097287	0.999213	0.0927637
Ptf1a__chr2	0.0973636	0.097287	0.999213	0.0927637
Sval2__chr6	0.0973636	0.097287	0.999213	0.0927637
Tat__chr8	0.0973636	0.097287	0.999213	0.0927637
Tmem215__chr4	0.0973636	0.097287	0.999213	0.0927637
Ttc29__chr8	0.0973636	0.097287	0.999213	0.0927637
Vmn1r71__chr7	0.0973636	0.097287	0.999213	0.0927637
Vmn2r-ps11__chr3	0.0973636	0.097287	0.999213	0.0927637
1700019B21Rik__chrX	0.0973654	0.097287	0.999194	0.0927654
Cplx3__chr9	0.0973654	0.097287	0.999194	0.0927654
Fut4-ps1__chr17	0.0973654	0.097287	0.999194	0.0927654
Gp9__chr6	0.0973654	0.097287	0.999194	0.0927654
Kcns2__chr15	0.0973654	0.097287	0.999194	0.0927654
Lct__chr1	0.0973654	0.097287	0.999194	0.0927654
Npffr2__chr5	0.0973654	0.097287	0.999194	0.0927654
Pdilt__chr7	0.0973654	0.097287	0.999194	0.0927654
Sec14l2__chr11	0.0973654	0.097287	0.999194	0.0927654
Slc5a11__chr7	0.0973654	0.097287	0.999194	0.0927654
Treml1__chr17	0.0973654	0.097287	0.999194	0.0927654
6430710C18Rik__chr2	0.097368	0.097287	0.999168	0.0927677
Cml5__chr6	0.097368	0.097287	0.999168	0.0927677
DQ267102__chr12	0.097368	0.097287	0.999168	0.0927677
Ghrl__chr6	0.097368	0.097287	0.999168	0.0927677
Gnat1__chr9	0.097368	0.097287	0.999168	0.0927677
Olfr1295__chr2	0.097368	0.097287	0.999168	0.0927677
Rfpl3s__chr9	0.097368	0.097287	0.999168	0.0927677
Hsd17b1__chr11	0.0973687	0.101437	1.04179	0.0927683
Plxnb3__chrX	0.0973687	0.0993997	1.02086	0.0927683
D830013O20Rik__chr12	0.0973687	0.097287	0.999161	0.0927683
Lrrc69__chr4	0.0973687	0.097287	0.999161	0.0927683
Tnip3__chr6	0.0973687	0.097287	0.999161	0.0927683
BC051226__chr17	0.0973729	0.101046	1.03772	0.0927722
1700015F17Rik__chr5	0.0973754	0.097287	0.999092	0.0927744
Ercc6l__chrX	0.0973754	0.097287	0.999092	0.0927744
Gm10509__chr17	0.0973754	0.097287	0.999092	0.0927744
Hoxc11__chr15	0.0973754	0.097287	0.999092	0.0927744
Abca14__chr7	0.0973761	0.097287	0.999085	0.092775
Slc39a12__chr2	0.0973761	0.097287	0.999085	0.092775
E130215H24Rik__chr2	0.0973766	0.097287	0.999079	0.0927755
Prok2__chr6	0.0973766	0.097287	0.999079	0.0927755
Tmem220__chr11	0.0973787	0.097287	0.999058	0.0927774
A3galt2__chr4	0.0973806	0.097287	0.999039	0.0927791
Olfr582__chr7	0.0973806	0.097287	0.999039	0.0927791
4933425B07Rik__chr14	0.0973818	0.097287	0.999026	0.0927802
Chi3l4__chr3	0.0973818	0.097287	0.999026	0.0927802
Olfr812__chr10	0.0973818	0.097287	0.999026	0.0927802
Olfr992__chr2	0.0973818	0.097287	0.999026	0.0927802
Prol1__chr5	0.0973818	0.097287	0.999026	0.0927802
Smok2a__chr17	0.0973818	0.097287	0.999026	0.0927802
Vmn2r100__chr17	0.0973818	0.097287	0.999026	0.0927802
C230079O03Rik__chr7	0.0973824	0.097287	0.999021	0.0927807
Ubxn11__chr4	0.0973838	0.097287	0.999006	0.092782
Tectb__chr19	0.0973876	0.105778	1.08615	0.0927854
Slc30a2__chr4	0.0973876	0.101535	1.04259	0.0927854
Vmn2r18__chr5	0.0973876	0.100177	1.02864	0.0927854
1700012B07Rik__chr11	0.0973876	0.097287	0.998967	0.0927854
4931429P17Rik__chr13	0.0973876	0.097287	0.998967	0.0927854
Agxt2__chr15	0.0973876	0.097287	0.998967	0.0927854
Ccdc103__chr11	0.0973876	0.097287	0.998967	0.0927854
Cpn1__chr19	0.0973876	0.097287	0.998967	0.0927854
Cyp2c50__chr19	0.0973876	0.097287	0.998967	0.0927854
Fhad1__chr4	0.0973876	0.097287	0.998967	0.0927854
Gm16861__chr16	0.0973876	0.097287	0.998967	0.0927854
Gm21276__chr7	0.0973876	0.097287	0.998967	0.0927854
Gm2516__chr8	0.0973876	0.097287	0.998967	0.0927854
Gm7104__chr12	0.0973876	0.097287	0.998967	0.0927854
Igsf5__chr16	0.0973876	0.097287	0.998967	0.0927854
Itgad__chr7	0.0973876	0.097287	0.998967	0.0927854
Klra5__chr6	0.0973876	0.097287	0.998967	0.0927854
LOC100038947__chr3	0.0973876	0.097287	0.998967	0.0927854
Mc4r__chr18	0.0973876	0.097287	0.998967	0.0927854
Msx1as__chr5	0.0973876	0.097287	0.998967	0.0927854
Olfr1132__chr2	0.0973876	0.097287	0.998967	0.0927854
Olfr1316__chr2	0.0973876	0.097287	0.998967	0.0927854
Olig3__chr10	0.0973876	0.097287	0.998967	0.0927854
Tekt3__chr11	0.0973876	0.097287	0.998967	0.0927854
Tram1l1__chr3	0.0973876	0.097287	0.998967	0.0927854
Vmn1r172__chr7	0.0973876	0.097287	0.998967	0.0927854
Zfp184__chr13	0.0973876	0.097287	0.998967	0.0927854
Zfand4__chr6	0.0973888	0.102341	1.05085	0.0927865
BC048609__chr19	0.0973888	0.097287	0.998955	0.0927865
Chrnb2__chr3	0.0973888	0.097287	0.998955	0.0927865
E130012A19Rik__chr11	0.0973888	0.097287	0.998955	0.0927865
Gm13031__chr4	0.0973888	0.097287	0.998955	0.0927865
Gm13078__chr4	0.0973888	0.097287	0.998955	0.0927865
1700020D05Rik__chr19	0.0973896	0.097287	0.998947	0.0927873
1700057G04Rik__chr9	0.0973896	0.097287	0.998947	0.0927873
1700108J01Rik__chr14	0.0973896	0.097287	0.998947	0.0927873
3010033K07Rik__chr8	0.0973896	0.097287	0.998947	0.0927873
4930412B13Rik__chr2	0.0973896	0.097287	0.998947	0.0927873
4933428C19Rik__chr4	0.0973896	0.097287	0.998947	0.0927873
9230102K24Rik__chr10	0.0973896	0.097287	0.998947	0.0927873
A730085A09Rik__chr4	0.0973896	0.097287	0.998947	0.0927873
Bmp3__chr5	0.0973896	0.097287	0.998947	0.0927873
Ccdc64b__chr17	0.0973896	0.097287	0.998947	0.0927873
Ccdc79__chr8	0.0973896	0.097287	0.998947	0.0927873
Ceacam3__chr7	0.0973896	0.097287	0.998947	0.0927873
Cyb5d1__chr11	0.0973896	0.097287	0.998947	0.0927873
Eya4__chr10	0.0973896	0.097287	0.998947	0.0927873
Fam19a2__chr10	0.0973896	0.097287	0.998947	0.0927873
Fbxw19__chr9	0.0973896	0.097287	0.998947	0.0927873
Gcnt7__chr2	0.0973896	0.097287	0.998947	0.0927873
Gfap__chr11	0.0973896	0.097287	0.998947	0.0927873
Gm13752__chr2	0.0973896	0.097287	0.998947	0.0927873
Gm15070__chrX	0.0973896	0.097287	0.998947	0.0927873
Gm19583__chr5	0.0973896	0.097287	0.998947	0.0927873
Gm5134__chr10	0.0973896	0.097287	0.998947	0.0927873
Hoxc5__chr15	0.0973896	0.097287	0.998947	0.0927873
Kif9__chr9	0.0973896	0.097287	0.998947	0.0927873
Mep1b__chr18	0.0973896	0.097287	0.998947	0.0927873
Mrgprb2__chr7	0.0973896	0.097287	0.998947	0.0927873
Olfr1109__chr2	0.0973896	0.097287	0.998947	0.0927873
Olfr1274-ps__chr2	0.0973896	0.097287	0.998947	0.0927873
Olfr1299__chr2	0.0973896	0.097287	0.998947	0.0927873
Olfr266__chr3	0.0973896	0.097287	0.998947	0.0927873
Olfr390__chr11	0.0973896	0.097287	0.998947	0.0927873
Olfr539__chr7	0.0973896	0.097287	0.998947	0.0927873
Olfr912__chr9	0.0973896	0.097287	0.998947	0.0927873
Pde6c__chr19	0.0973896	0.097287	0.998947	0.0927873
Rnf151__chr17	0.0973896	0.097287	0.998947	0.0927873
Samt2__chrX	0.0973896	0.097287	0.998947	0.0927873
Sdr16c6__chr4	0.0973896	0.097287	0.998947	0.0927873
Slco6d1__chr1	0.0973896	0.097287	0.998947	0.0927873
Speer2__chr16	0.0973896	0.097287	0.998947	0.0927873
Tmem132c__chr5	0.0973896	0.097287	0.998947	0.0927873
Ugt2b5__chr5	0.0973896	0.097287	0.998947	0.0927873
Vmn2r74__chr7	0.0973896	0.097287	0.998947	0.0927873
Vmn2r75__chr7	0.0973896	0.097287	0.998947	0.0927873
Wdr93__chr7	0.0973896	0.097287	0.998947	0.0927873
Zfp541__chr7	0.0973896	0.097287	0.998947	0.0927873
Gnb1l__chr16	0.0973916	0.09913	1.01785	0.0927891
2610020C07Rik__chr16	0.0973916	0.097287	0.998926	0.0927891
Abcg4__chr9	0.0973916	0.097287	0.998926	0.0927891
D630039A03Rik__chr4	0.0973916	0.097287	0.998926	0.0927891
Olfr56__chr11	0.0973916	0.097287	0.998926	0.0927891
Snord99__chr4	0.0973916	0.097287	0.998926	0.0927891
1700017N19Rik__chr10	0.0973919	0.097287	0.998923	0.0927893
2010001E11Rik__chr10	0.0973919	0.097287	0.998923	0.0927893
4930455H04Rik__chr3	0.0973919	0.097287	0.998923	0.0927893
4930527G23Rik__chr18	0.0973919	0.097287	0.998923	0.0927893
4933440J02Rik__chr10	0.0973919	0.097287	0.998923	0.0927893
Ak7__chr12	0.0973919	0.097287	0.998923	0.0927893
Arid3c__chr4	0.0973919	0.097287	0.998923	0.0927893
Capn9__chr8	0.0973919	0.097287	0.998923	0.0927893
Cyp26c1__chr19	0.0973919	0.097287	0.998923	0.0927893
Cyp3a25__chr5	0.0973919	0.097287	0.998923	0.0927893
Dapl1__chr2	0.0973919	0.097287	0.998923	0.0927893
Frmpd4__chrX	0.0973919	0.097287	0.998923	0.0927893
Fshr__chr17	0.0973919	0.097287	0.998923	0.0927893
Fxyd4__chr6	0.0973919	0.097287	0.998923	0.0927893
Gm10512__chr17	0.0973919	0.097287	0.998923	0.0927893
Gm1647__chr3	0.0973919	0.097287	0.998923	0.0927893
Moxd1__chr10	0.0973919	0.097287	0.998923	0.0927893
Myo1h__chr5	0.0973919	0.097287	0.998923	0.0927893
Plac8l1__chr18	0.0973919	0.097287	0.998923	0.0927893
Prpmp5__chr6	0.0973919	0.097287	0.998923	0.0927893
Sh2d7__chr9	0.0973919	0.097287	0.998923	0.0927893
Slc6a20b__chr9	0.0973919	0.097287	0.998923	0.0927893
Snora20__chr17	0.0973919	0.097287	0.998923	0.0927893
Zfp572__chr15	0.0973919	0.097287	0.998923	0.0927893
BC049715__chr6	0.0973924	0.0997789	1.0245	0.0927898
4930442J19Rik__chr2	0.0973941	0.097287	0.9989	0.0927914
9330179D12Rik__chr6	0.0973941	0.097287	0.9989	0.0927914
Ap4m1__chr5	0.0973941	0.097287	0.9989	0.0927914
Crisp1__chr17	0.0973942	0.097287	0.998899	0.0927914
Zfp940__chr7	0.0973942	0.097287	0.998899	0.0927914
Rps27__chr3	0.0973944	0.097287	0.998898	0.0927916
Spink14__chr18	0.0973944	0.097287	0.998898	0.0927916
Neil1__chr9	0.0973945	0.110737	1.137	0.0927917
4933407L21Rik__chr1	0.0973945	0.097287	0.998896	0.0927917
Aim1l__chr4	0.0973945	0.097287	0.998896	0.0927917
Ctsw__chr19	0.0973945	0.097287	0.998896	0.0927917
Gm20324__chr15	0.0973945	0.097287	0.998896	0.0927917
Gm4832__chr17	0.0973945	0.097287	0.998896	0.0927917
Lgals7__chr7	0.0973945	0.097287	0.998896	0.0927917
Mir669k__chr2	0.0973945	0.097287	0.998896	0.0927917
Slain1__chr14	0.0973945	0.097287	0.998896	0.0927917
Snord32a__chr7	0.0973945	0.097287	0.998896	0.0927917
Tbx21__chr11	0.0973945	0.097287	0.998896	0.0927917
Tespa1__chr10	0.0973945	0.097287	0.998896	0.0927917
Xlr5b__chrX	0.0973945	0.097287	0.998896	0.0927917
Caly__chr7	0.0973966	0.097287	0.998875	0.0927936
Zfp133-ps__chr2	0.0973966	0.097287	0.998875	0.0927936
Nrg1__chr8	0.0973969	0.104745	1.07545	0.0927939
1700007G11Rik__chr5	0.0973969	0.097287	0.998872	0.0927939
1700018B24Rik__chr3	0.0973969	0.097287	0.998872	0.0927939
4833423E24Rik__chr2	0.0973969	0.097287	0.998872	0.0927939
Cfhr2__chr1	0.0973969	0.097287	0.998872	0.0927939
D930015M05Rik__chr2	0.0973969	0.097287	0.998872	0.0927939
Gm10440__chr5	0.0973969	0.097287	0.998872	0.0927939
Kcnj1__chr9	0.0973969	0.097287	0.998872	0.0927939
Mobp__chr9	0.0973969	0.097287	0.998872	0.0927939
Mogat1__chr1	0.0973969	0.097287	0.998872	0.0927939
Nek11__chr9	0.0973969	0.097287	0.998872	0.0927939
Olfr905__chr9	0.0973969	0.097287	0.998872	0.0927939
Prop1__chr11	0.0973969	0.097287	0.998872	0.0927939
Prrxl1__chr14	0.0973969	0.097287	0.998872	0.0927939
Sval3__chr6	0.0973969	0.097287	0.998872	0.0927939
Syt6__chr3	0.0973969	0.097287	0.998872	0.0927939
Vmn1r183__chr7	0.0973969	0.097287	0.998872	0.0927939
Igfbp2__chr1	0.0973974	0.114927	1.17998	0.0927943
Pou3f3__chr1	0.0973974	0.097287	0.998867	0.0927943
Rnf208__chr2	0.0973974	0.097287	0.998867	0.0927943
Tub__chr7	0.0973974	0.097287	0.998867	0.0927943
Cd200r3__chr16	0.0973975	0.097287	0.998865	0.0927945
Fga__chr3	0.0973975	0.097287	0.998865	0.0927945
Zcchc4__chr5	0.0973994	0.097287	0.998846	0.0927962
C1ql1__chr11	0.0974	0.097287	0.99884	0.0927967
Irs3__chr5	0.0974	0.097287	0.99884	0.0927967
Nphp4__chr4	0.0974	0.097287	0.99884	0.0927967
Sox10__chr15	0.097402	0.100442	1.03121	0.0927985
Mark4__chr7	0.0974022	0.097287	0.998817	0.0927987
P2rx1__chr11	0.0974023	0.098002	1.00616	0.0927988
1700024P16Rik__chr4	0.0974023	0.097287	0.998816	0.0927988
1700027I24Rik__chr9	0.0974023	0.097287	0.998816	0.0927988
2610206C17Rik__chr7	0.0974023	0.097287	0.998816	0.0927988
4930529K09Rik__chr14	0.0974023	0.097287	0.998816	0.0927988
4933431G14Rik__chr6	0.0974023	0.097287	0.998816	0.0927988
9230115E21Rik__chr9	0.0974023	0.097287	0.998816	0.0927988
AA387883__chr19	0.0974023	0.097287	0.998816	0.0927988
Abcg5__chr17	0.0974023	0.097287	0.998816	0.0927988
Ccl17__chr8	0.0974023	0.097287	0.998816	0.0927988
Cd1d2__chr3	0.0974023	0.097287	0.998816	0.0927988
Ceacam-ps1__chr7	0.0974023	0.097287	0.998816	0.0927988
Cpvl__chr6	0.0974023	0.097287	0.998816	0.0927988
Cyp2j8__chr4	0.0974023	0.097287	0.998816	0.0927988
Gm12360__chr2	0.0974023	0.097287	0.998816	0.0927988
Gm16551__chr9	0.0974023	0.097287	0.998816	0.0927988
Gm20751__chr13	0.0974023	0.097287	0.998816	0.0927988
Gm8300__chr12	0.0974023	0.097287	0.998816	0.0927988
Il31ra__chr13	0.0974023	0.097287	0.998816	0.0927988
Kcnj9__chr1	0.0974023	0.097287	0.998816	0.0927988
Kctd19__chr8	0.0974023	0.097287	0.998816	0.0927988
Krt25__chr11	0.0974023	0.097287	0.998816	0.0927988
Lce1g__chr3	0.0974023	0.097287	0.998816	0.0927988
Lrrc43__chr5	0.0974023	0.097287	0.998816	0.0927988
Mat1a__chr14	0.0974023	0.097287	0.998816	0.0927988
Mir873__chr4	0.0974023	0.097287	0.998816	0.0927988
Olfr1130__chr2	0.0974023	0.097287	0.998816	0.0927988
Olfr1512__chr14	0.0974023	0.097287	0.998816	0.0927988
Olfr190__chr16	0.0974023	0.097287	0.998816	0.0927988
Olfr206__chr16	0.0974023	0.097287	0.998816	0.0927988
Olfr464__chr11	0.0974023	0.097287	0.998816	0.0927988
Olfr493__chr7	0.0974023	0.097287	0.998816	0.0927988
Olfr75-ps1__chr11	0.0974023	0.097287	0.998816	0.0927988
Pramef12__chr4	0.0974023	0.097287	0.998816	0.0927988
Slitrk1__chr14	0.0974023	0.097287	0.998816	0.0927988
Sowahd__chrX	0.0974023	0.097287	0.998816	0.0927988
Syce1l__chr8	0.0974023	0.097287	0.998816	0.0927988
Vmn1r1__chr1	0.0974023	0.097287	0.998816	0.0927988
Wnt3a__chr11	0.0974023	0.097287	0.998816	0.0927988
Xkr5__chr8	0.0974023	0.097287	0.998816	0.0927988
Pet117__chr2	0.0974029	0.0999671	1.02633	0.0927993
1700024F13Rik__chr13	0.0974029	0.097287	0.99881	0.0927993
1700029P11Rik__chr15	0.0974029	0.097287	0.99881	0.0927993
1700030M09Rik__chr8	0.0974029	0.097287	0.99881	0.0927993
1700108F19Rik__chr14	0.0974029	0.097287	0.99881	0.0927993
4930505G20Rik__chr14	0.0974029	0.097287	0.99881	0.0927993
4930524N10Rik__chrX	0.0974029	0.097287	0.99881	0.0927993
5430427M07Rik__chr12	0.0974029	0.097287	0.99881	0.0927993
Aym1__chr5	0.0974029	0.097287	0.99881	0.0927993
B3gat1__chr9	0.0974029	0.097287	0.99881	0.0927993
Bcl2l14__chr6	0.0974029	0.097287	0.99881	0.0927993
Cartpt__chr13	0.0974029	0.097287	0.99881	0.0927993
Col9a1__chr1	0.0974029	0.097287	0.99881	0.0927993
Cyp2a22__chr7	0.0974029	0.097287	0.99881	0.0927993
Disc1__chr8	0.0974029	0.097287	0.99881	0.0927993
Dmrt2__chr19	0.0974029	0.097287	0.99881	0.0927993
Dnajc6__chr4	0.0974029	0.097287	0.99881	0.0927993
Dyrk3__chr1	0.0974029	0.097287	0.99881	0.0927993
E030002O03Rik__chr7	0.0974029	0.097287	0.99881	0.0927993
Eps8l3__chr3	0.0974029	0.097287	0.99881	0.0927993
Fam26d__chr10	0.0974029	0.097287	0.99881	0.0927993
Gabra4__chr5	0.0974029	0.097287	0.99881	0.0927993
Gm19466__chr18	0.0974029	0.097287	0.99881	0.0927993
Gm5089__chr14	0.0974029	0.097287	0.99881	0.0927993
Got1l1__chr8	0.0974029	0.097287	0.99881	0.0927993
Krt9__chr11	0.0974029	0.097287	0.99881	0.0927993
Ms4a3__chr19	0.0974029	0.097287	0.99881	0.0927993
Msmb__chr14	0.0974029	0.097287	0.99881	0.0927993
Nobox__chr6	0.0974029	0.097287	0.99881	0.0927993
Nup62-il4i1__chr7	0.0974029	0.097287	0.99881	0.0927993
Olfr1135__chr2	0.0974029	0.097287	0.99881	0.0927993
Olfr1408__chr1	0.0974029	0.097287	0.99881	0.0927993
Olfr1537__chr9	0.0974029	0.097287	0.99881	0.0927993
Olfr564__chr7	0.0974029	0.097287	0.99881	0.0927993
Olfr771__chr10	0.0974029	0.097287	0.99881	0.0927993
Olfr924__chr9	0.0974029	0.097287	0.99881	0.0927993
Ovol2__chr2	0.0974029	0.097287	0.99881	0.0927993
Pax5__chr4	0.0974029	0.097287	0.99881	0.0927993
Pcdha10__chr18	0.0974029	0.097287	0.99881	0.0927993
Pcdha5__chr18	0.0974029	0.097287	0.99881	0.0927993
Pipox__chr11	0.0974029	0.097287	0.99881	0.0927993
Ppapdc1a__chr7	0.0974029	0.097287	0.99881	0.0927993
Prl8a8__chr13	0.0974029	0.097287	0.99881	0.0927993
Scn9a__chr2	0.0974029	0.097287	0.99881	0.0927993
Snap25__chr2	0.0974029	0.097287	0.99881	0.0927993
Sohlh2__chr3	0.0974029	0.097287	0.99881	0.0927993
Sstr1__chr12	0.0974029	0.097287	0.99881	0.0927993
Sva__chr6	0.0974029	0.097287	0.99881	0.0927993
Tmem174__chr13	0.0974029	0.097287	0.99881	0.0927993
Tnfsf4__chr1	0.0974029	0.097287	0.99881	0.0927993
Tssk3__chr4	0.0974029	0.097287	0.99881	0.0927993
Tulp2__chr7	0.0974029	0.097287	0.99881	0.0927993
Vmn1r34__chr6	0.0974029	0.097287	0.99881	0.0927993
Acot4__chr12	0.0974043	0.110417	1.1336	0.0928006
Fdx1l__chr9	0.0974043	0.097287	0.998795	0.0928006
Hist1h4i__chr13	0.0974064	0.097287	0.998774	0.0928025
Hmga1-rs1__chr17	0.0974064	0.097287	0.998774	0.0928025
Ppp1r3g__chr13	0.0974064	0.097287	0.998774	0.0928025
Foxd2__chr4	0.0974065	0.097287	0.998773	0.0928026
Rnf222__chr11	0.0974065	0.097287	0.998773	0.0928026
Zfp418__chr7	0.0974072	0.100747	1.03429	0.0928033
5031414D18Rik__chr14	0.0974072	0.097287	0.998765	0.0928033
Cyp2w1__chr5	0.0974072	0.097287	0.998765	0.0928033
D030018L15Rik__chr15	0.0974072	0.097287	0.998765	0.0928033
Guca2a__chr4	0.0974072	0.097287	0.998765	0.0928033
Siglecg__chr7	0.0974072	0.097287	0.998765	0.0928033
1110015O18Rik__chr3	0.0974083	0.097287	0.998755	0.0928042
Defb48__chr14	0.0974083	0.097287	0.998755	0.0928042
Olfr1404__chr1	0.0974083	0.097287	0.998755	0.0928042
Bfsp1__chr2	0.0974088	0.097287	0.99875	0.0928047
Pax9__chr12	0.0974088	0.097287	0.99875	0.0928047
Gp1ba__chr11	0.0974089	0.10282	1.05556	0.0928047
Irf6__chr1	0.0974089	0.101121	1.03811	0.0928047
0610039K10Rik__chr2	0.0974089	0.097287	0.998749	0.0928047
1700030J22Rik__chr8	0.0974089	0.097287	0.998749	0.0928047
1700066B17Rik__chr1	0.0974089	0.097287	0.998749	0.0928047
1700112J05Rik__chr5	0.0974089	0.097287	0.998749	0.0928047
4930408F14Rik__chrX	0.0974089	0.097287	0.998749	0.0928047
4931431C16Rik__chr5	0.0974089	0.097287	0.998749	0.0928047
4933416C03Rik__chr10	0.0974089	0.097287	0.998749	0.0928047
6720468P15Rik__chr19	0.0974089	0.097287	0.998749	0.0928047
A930003O13Rik__chr5	0.0974089	0.097287	0.998749	0.0928047
Alx3__chr3	0.0974089	0.097287	0.998749	0.0928047
Aspg__chr12	0.0974089	0.097287	0.998749	0.0928047
AU040972__chr11	0.0974089	0.097287	0.998749	0.0928047
Bbox1__chr2	0.0974089	0.097287	0.998749	0.0928047
Dlx1__chr2	0.0974089	0.097287	0.998749	0.0928047
Etv2__chr7	0.0974089	0.097287	0.998749	0.0928047
Gm4884__chr7	0.0974089	0.097287	0.998749	0.0928047
Gm6116__chr5	0.0974089	0.097287	0.998749	0.0928047
Htr1a__chr13	0.0974089	0.097287	0.998749	0.0928047
Il13ra2__chrX	0.0974089	0.097287	0.998749	0.0928047
Il21__chr3	0.0974089	0.097287	0.998749	0.0928047
Krt71__chr15	0.0974089	0.097287	0.998749	0.0928047
Mir196a-1__chr11	0.0974089	0.097287	0.998749	0.0928047
Necab2__chr8	0.0974089	0.097287	0.998749	0.0928047
Olfr118__chr17	0.0974089	0.097287	0.998749	0.0928047
Onecut1__chr9	0.0974089	0.097287	0.998749	0.0928047
Pdzk1ip1__chr4	0.0974089	0.097287	0.998749	0.0928047
Prm3__chr16	0.0974089	0.097287	0.998749	0.0928047
Psg18__chr7	0.0974089	0.097287	0.998749	0.0928047
Rltpr__chr8	0.0974089	0.097287	0.998749	0.0928047
Serinc4__chr2	0.0974089	0.097287	0.998749	0.0928047
Spata16__chr3	0.0974089	0.097287	0.998749	0.0928047
Tmed6__chr8	0.0974089	0.097287	0.998749	0.0928047
Tomt__chr7	0.0974089	0.097287	0.998749	0.0928047
Tonsl__chr15	0.0974089	0.097287	0.998749	0.0928047
Trpv5__chr6	0.0974089	0.097287	0.998749	0.0928047
Tsga13__chr6	0.0974089	0.097287	0.998749	0.0928047
Tsks__chr7	0.0974089	0.097287	0.998749	0.0928047
Wfdc3__chr2	0.0974089	0.097287	0.998749	0.0928047
Wnt1__chr15	0.0974089	0.097287	0.998749	0.0928047
Zdhhc25__chr15	0.0974089	0.097287	0.998749	0.0928047
Zfp786__chr6	0.0974089	0.097287	0.998749	0.0928047
Zscan4c__chr7	0.0974089	0.097287	0.998749	0.0928047
Oprm1__chr10	0.097411	0.097287	0.998727	0.0928067
Ephx4__chr5	0.0974111	0.097287	0.998726	0.0928067
Pah__chr10	0.0974111	0.097287	0.998726	0.0928067
Spink5__chr18	0.0974111	0.097287	0.998726	0.0928067
1700084F23Rik__chr13	0.0974115	0.097287	0.998722	0.0928071
2010001M06Rik__chr5	0.0974115	0.097287	0.998722	0.0928071
4833428L15Rik__chr9	0.0974115	0.097287	0.998722	0.0928071
C8b__chr4	0.0974115	0.097287	0.998722	0.0928071
Dach2__chrX	0.0974115	0.097287	0.998722	0.0928071
Trim69__chr2	0.0974115	0.097287	0.998722	0.0928071
Hinfp__chr9	0.0974121	0.097287	0.998715	0.0928077
1700025F22Rik__chr19	0.0974124	0.097287	0.998712	0.092808
1700025K24Rik__chr17	0.0974124	0.097287	0.998712	0.092808
4930438E09Rik__chr14	0.0974124	0.097287	0.998712	0.092808
Baalc__chr15	0.0974124	0.097287	0.998712	0.092808
Baat__chr4	0.0974124	0.097287	0.998712	0.092808
Bpifa6__chr2	0.0974124	0.097287	0.998712	0.092808
D030047H15Rik__chr7	0.0974124	0.097287	0.998712	0.092808
Flg2__chr3	0.0974124	0.097287	0.998712	0.092808
Fshb__chr2	0.0974124	0.097287	0.998712	0.092808
Gm10046__chr7	0.0974124	0.097287	0.998712	0.092808
Gm10560__chr4	0.0974124	0.097287	0.998712	0.092808
Gm2022__chr12	0.0974124	0.097287	0.998712	0.092808
H2afy3__chr15	0.0974124	0.097287	0.998712	0.092808
Kcnh7__chr2	0.0974124	0.097287	0.998712	0.092808
Lce3b__chr3	0.0974124	0.097287	0.998712	0.092808
Nlrp14__chr7	0.0974124	0.097287	0.998712	0.092808
Olfr1066__chr2	0.0974124	0.097287	0.998712	0.092808
Olfr968__chr9	0.0974124	0.097287	0.998712	0.092808
Omp__chr7	0.0974124	0.097287	0.998712	0.092808
Prr9__chr3	0.0974124	0.097287	0.998712	0.092808
Prss56__chr1	0.0974124	0.097287	0.998712	0.092808
Tfap2e__chr4	0.0974124	0.097287	0.998712	0.092808
Vmn1r225__chr17	0.0974124	0.097287	0.998712	0.092808
Guca1a__chr17	0.0974128	0.097287	0.998708	0.0928083
Olfr955__chr9	0.0974128	0.097287	0.998708	0.0928083
Olfr983__chr9	0.0974128	0.097287	0.998708	0.0928083
Snora43__chr2	0.0974151	0.097287	0.998685	0.0928104
Nanos3__chr8	0.0974151	0.110737	1.13676	0.0928104
Kcnk5__chr14	0.0974151	0.097287	0.998685	0.0928104
Krt79__chr15	0.0974151	0.097287	0.998685	0.0928104
Sprn__chr7	0.0974151	0.097287	0.998685	0.0928104
Zfp781__chr10	0.0974151	0.097287	0.998685	0.0928104
Ntn5__chr7	0.0974156	0.097287	0.998679	0.0928109
Sds__chr5	0.0974156	0.097287	0.998679	0.0928109
Kcnt1__chr2	0.097416	0.100439	1.03103	0.0928113
Doc2a__chr7	0.097416	0.097287	0.998675	0.0928113
Kcnk1__chr8	0.097416	0.097287	0.998675	0.0928113
Nmnat2__chr1	0.097416	0.097287	0.998675	0.0928113
Olfr147__chr9	0.097416	0.097287	0.998675	0.0928113
Pcsk1__chr13	0.097416	0.097287	0.998675	0.0928113
Vmn2r17__chr5	0.097416	0.097287	0.998675	0.0928113
Vmn2r79__chr7	0.097416	0.097287	0.998675	0.0928113
Zfp454__chr11	0.097416	0.097287	0.998675	0.0928113
Asic1__chr15	0.0974161	0.097287	0.998675	0.0928113
Lin7b__chr7	0.0974161	0.097287	0.998675	0.0928113
Tmem95__chr11	0.0974163	0.097287	0.998672	0.0928115
2010204K13Rik__chrX	0.0974171	0.097287	0.998664	0.0928123
4930550L24Rik__chrX	0.0974171	0.097287	0.998664	0.0928123
Cgn__chr3	0.0974171	0.097287	0.998664	0.0928123
Chrna3__chr9	0.0974171	0.097287	0.998664	0.0928123
Gm1661__chr4	0.0974171	0.097287	0.998664	0.0928123
Gpr110__chr17	0.0974171	0.097287	0.998664	0.0928123
Hotair__chr15	0.0974171	0.097287	0.998664	0.0928123
Iapp__chr6	0.0974171	0.097287	0.998664	0.0928123
Lrit3__chr3	0.0974171	0.097287	0.998664	0.0928123
Mir5119__chr11	0.0974171	0.097287	0.998664	0.0928123
Mir883a__chrX	0.0974171	0.097287	0.998664	0.0928123
Mpzl2__chr9	0.0974171	0.097287	0.998664	0.0928123
Npy2r__chr3	0.0974171	0.097287	0.998664	0.0928123
Oog2__chr4	0.0974171	0.097287	0.998664	0.0928123
Pmfbp1__chr8	0.0974171	0.097287	0.998664	0.0928123
Skint10__chr4	0.0974171	0.097287	0.998664	0.0928123
Stmnd1__chr13	0.0974171	0.097287	0.998664	0.0928123
Taf7l__chrX	0.0974171	0.097287	0.998664	0.0928123
Tas2r103__chr6	0.0974171	0.097287	0.998664	0.0928123
Vmn1r13__chr6	0.0974171	0.097287	0.998664	0.0928123
Vmn1r17__chr6	0.0974171	0.097287	0.998664	0.0928123
4930526D03Rik__chr2	0.0974173	0.097287	0.998662	0.0928124
4933400F21Rik__chr1	0.0974173	0.097287	0.998662	0.0928124
C630043F03Rik__chr4	0.0974173	0.097287	0.998662	0.0928124
Cyp26a1__chr19	0.0974173	0.097287	0.998662	0.0928124
Fam5c__chr1	0.0974173	0.097287	0.998662	0.0928124
Olfr1495__chr19	0.0974173	0.097287	0.998662	0.0928124
Pcp4__chr16	0.0974173	0.097287	0.998662	0.0928124
Krt20__chr11	0.0974183	0.097287	0.998652	0.0928133
Mpz__chr1	0.0974188	0.097287	0.998647	0.0928138
Masp1__chr16	0.0974193	0.097287	0.998642	0.0928142
Nxph4__chr10	0.0974193	0.097287	0.998642	0.0928142
Gbp10__chr5	0.0974216	0.097287	0.998618	0.0928163
Gm11110__chr17	0.0974216	0.097287	0.998618	0.0928163
Zyg11a__chr4	0.0974216	0.097287	0.998618	0.0928163
Tmem181c-ps__chr17	0.0974227	0.100517	1.03176	0.0928173
1700024B18Rik__chr14	0.0974227	0.097287	0.998607	0.0928173
1700028P15Rik__chr2	0.0974227	0.097287	0.998607	0.0928173
1700109G15Rik__chr11	0.0974227	0.097287	0.998607	0.0928173
4930404I05Rik__chr16	0.0974227	0.097287	0.998607	0.0928173
4930433B08Rik__chr3	0.0974227	0.097287	0.998607	0.0928173
Baiap3__chr17	0.0974227	0.097287	0.998607	0.0928173
Btnl1__chr17	0.0974227	0.097287	0.998607	0.0928173
Gm11564__chr11	0.0974227	0.097287	0.998607	0.0928173
Olfr221__chr14	0.0974227	0.097287	0.998607	0.0928173
Rptn__chr3	0.0974227	0.097287	0.998607	0.0928173
Gm16497__chr12	0.0974252	0.097287	0.998581	0.0928196
Cxcr5__chr9	0.0974253	0.097287	0.99858	0.0928197
D930007P13Rik__chr15	0.0974253	0.097287	0.99858	0.0928197
Fam57a__chr11	0.0974253	0.097287	0.99858	0.0928197
Gdf7__chr12	0.0974253	0.097287	0.99858	0.0928197
Pglyrp2__chr17	0.0974253	0.097287	0.99858	0.0928197
Spink6__chr18	0.0974253	0.097287	0.99858	0.0928197
Syt8__chr7	0.0974253	0.097287	0.99858	0.0928197
Ccser1__chr6	0.0974265	0.097287	0.998568	0.0928207
Crip3__chr17	0.0974265	0.097287	0.998568	0.0928207
Fbxl13__chr5	0.0974265	0.097287	0.998568	0.0928207
Oaz3__chr3	0.0974265	0.097287	0.998568	0.0928207
Rtp1__chr16	0.0974265	0.097287	0.998568	0.0928207
Vmn1r11__chr6	0.0974265	0.097287	0.998568	0.0928207
Wscd2__chr5	0.0974265	0.097287	0.998568	0.0928207
Gm10012__chr17	0.0974282	0.103167	1.0589	0.0928223
St8sia2__chr7	0.0974282	0.097287	0.99855	0.0928223
5930412G12Rik__chr5	0.0974292	0.097287	0.99854	0.0928232
Iqcf4__chr9	0.0974292	0.097287	0.99854	0.0928232
4930404A05Rik__chr16	0.0974292	0.097287	0.99854	0.0928232
Gm6034__chr17	0.0974292	0.097287	0.99854	0.0928232
Olfr1282__chr2	0.0974292	0.097287	0.99854	0.0928232
Dydc1__chr14	0.0974294	0.097287	0.998539	0.0928233
Phf19__chr2	0.0974296	0.098002	1.00588	0.0928235
Dlx4__chr11	0.097431	0.097287	0.998522	0.0928248
Epx__chr11	0.097431	0.097287	0.998522	0.0928248
Gpr165__chrX	0.097431	0.097287	0.998522	0.0928248
Klk1b11__chr7	0.097431	0.097287	0.998522	0.0928248
Mlf1ip__chr8	0.097431	0.097287	0.998522	0.0928248
Mpo__chr11	0.097431	0.097287	0.998522	0.0928248
Muc1__chr3	0.097431	0.097287	0.998522	0.0928248
Pla2g10__chr16	0.097431	0.097287	0.998522	0.0928248
Syngr4__chr7	0.097431	0.097287	0.998522	0.0928248
Tmem30c__chr16	0.097431	0.097287	0.998522	0.0928248
Vtcn1__chr3	0.097431	0.097287	0.998522	0.0928248
Timm8a2__chr14	0.0974316	0.097287	0.998515	0.0928254
Tom1l1__chr11	0.0974318	0.097287	0.998514	0.0928256
Mag__chr7	0.0974321	0.097287	0.998511	0.0928258
Sapcd2__chr2	0.0974321	0.097287	0.998511	0.0928258
Tmem26__chr10	0.0974326	0.100064	1.027	0.0928263
Actl7a__chr4	0.0974326	0.097287	0.998506	0.0928263
D630029K05Rik__chr10	0.0974326	0.097287	0.998506	0.0928263
Gm16675__chr8	0.0974326	0.097287	0.998506	0.0928263
Gnat3__chr5	0.0974326	0.097287	0.998506	0.0928263
Gpr142__chr11	0.0974326	0.097287	0.998506	0.0928263
Sspo__chr6	0.097433	0.097287	0.998502	0.0928266
Gm10804__chr2	0.0974348	0.097287	0.998483	0.0928282
Gm6260__chr3	0.0974348	0.097287	0.998483	0.0928282
Ildr1__chr16	0.0974348	0.097287	0.998483	0.0928282
Olfr598__chr7	0.097435	0.097287	0.998481	0.0928284
Alb__chr5	0.097437	0.097287	0.998461	0.0928303
Ccdc177__chr12	0.097437	0.097287	0.998461	0.0928303
Gpr123__chr7	0.097437	0.097287	0.998461	0.0928303
Insm1__chr2	0.097437	0.097287	0.998461	0.0928303
Klhl15__chrX	0.097437	0.097287	0.998461	0.0928303
Gp6__chr7	0.0974388	0.098002	1.00578	0.0928319
4930518P08Rik__chr13	0.0974388	0.097287	0.998442	0.0928319
Fam83g__chr11	0.0974388	0.097287	0.998442	0.0928319
Gm4792__chr10	0.0974388	0.097287	0.998442	0.0928319
Gm711__chr2	0.0974388	0.097287	0.998442	0.0928319
Iqcf3__chr9	0.0974388	0.097287	0.998442	0.0928319
Jph4__chr14	0.0974388	0.097287	0.998442	0.0928319
Olfr1145__chr2	0.0974388	0.097287	0.998442	0.0928319
Olfr1188__chr2	0.0974388	0.097287	0.998442	0.0928319
Olfr229__chr9	0.0974388	0.097287	0.998442	0.0928319
Olfr52__chr2	0.0974388	0.097287	0.998442	0.0928319
Ptprt__chr2	0.0974388	0.097287	0.998442	0.0928319
Snora7a__chr6	0.0974388	0.097287	0.998442	0.0928319
Spats1__chr17	0.0974388	0.097287	0.998442	0.0928319
Cthrc1__chr15	0.097439	0.097287	0.99844	0.0928321
Il22ra2__chr10	0.097439	0.097287	0.99844	0.0928321
Cckbr__chr7	0.0974393	0.097287	0.998437	0.0928323
Tmem151b__chr17	0.0974393	0.097287	0.998437	0.0928323
Vmn2r105__chr17	0.0974393	0.097287	0.998437	0.0928323
Arhgdig__chr17	0.0974396	0.100517	1.03158	0.0928327
Vwc2__chr11	0.0974397	0.108998	1.11862	0.0928327
Gm17455__chr10	0.0974397	0.097287	0.998433	0.0928327
Plcxd3__chr15	0.0974397	0.097287	0.998433	0.0928327
Alk__chr17	0.0974403	0.097287	0.998427	0.0928333
Gm20753__chr1	0.0974403	0.097287	0.998427	0.0928333
Gm9866__chr12	0.0974403	0.097287	0.998427	0.0928333
Serpinb3d__chr1	0.0974403	0.097287	0.998427	0.0928333
Shisa7__chr7	0.0974403	0.097287	0.998427	0.0928333
Art2a-ps__chr7	0.0974419	0.097287	0.99841	0.0928347
Zbtb37__chr1	0.0974425	0.0990087	1.01607	0.0928353
Ly6i__chr15	0.0974427	0.097287	0.998402	0.0928355
Pgr15l__chrX	0.0974427	0.097287	0.998402	0.0928355
4930405A10Rik__chr14	0.0974436	0.097287	0.998393	0.0928362
Amelx__chrX	0.0974436	0.097287	0.998393	0.0928362
Asz1__chr6	0.0974436	0.097287	0.998393	0.0928362
Bpifa2__chr2	0.0974436	0.097287	0.998393	0.0928362
Fgf20__chr8	0.0974436	0.097287	0.998393	0.0928362
Fgf5__chr5	0.0974436	0.097287	0.998393	0.0928362
Gm10220__chr5	0.0974436	0.097287	0.998393	0.0928362
Gm4794__chr10	0.0974436	0.097287	0.998393	0.0928362
Mmp28__chr11	0.0974436	0.097287	0.998393	0.0928362
Ocm__chr5	0.0974436	0.097287	0.998393	0.0928362
Slc26a7__chr4	0.0974436	0.097287	0.998393	0.0928362
Ccdc120__chrX	0.0974439	0.097287	0.99839	0.0928365
Acbd7__chr2	0.0974441	0.097287	0.998388	0.0928367
Atp8b5__chr4	0.0974443	0.097287	0.998386	0.0928369
Il12rb2__chr6	0.0974443	0.097287	0.998386	0.0928369
Spock1__chr13	0.0974461	0.097287	0.998368	0.0928385
Ptprh__chr7	0.0974463	0.097287	0.998365	0.0928387
Rspo4__chr2	0.0974489	0.108822	1.11671	0.0928411
Eppk1__chr15	0.0974489	0.0982695	1.00842	0.0928411
1700057H15Rik__chr4	0.0974489	0.097287	0.998338	0.0928411
2610035F20Rik__chr14	0.0974489	0.097287	0.998338	0.0928411
Atp1b4__chrX	0.0974489	0.097287	0.998338	0.0928411
Bpi__chr2	0.0974489	0.097287	0.998338	0.0928411
Fgb__chr3	0.0974489	0.097287	0.998338	0.0928411
Galp__chr7	0.0974489	0.097287	0.998338	0.0928411
Gjb4__chr4	0.0974489	0.097287	0.998338	0.0928411
Gm8817__chrX	0.0974489	0.097287	0.998338	0.0928411
Gm9731__chr8	0.0974489	0.097287	0.998338	0.0928411
Hormad2__chr11	0.0974489	0.097287	0.998338	0.0928411
Mir1965__chr7	0.0974489	0.097287	0.998338	0.0928411
Nell1__chr7	0.0974489	0.097287	0.998338	0.0928411
Olfr1385__chr11	0.0974489	0.097287	0.998338	0.0928411
Olfr214__chr6	0.0974489	0.097287	0.998338	0.0928411
Pde6b__chr5	0.0974489	0.097287	0.998338	0.0928411
Rnf112__chr11	0.0974489	0.097287	0.998338	0.0928411
Sag__chr1	0.0974489	0.097287	0.998338	0.0928411
Sept14__chr5	0.0974489	0.097287	0.998338	0.0928411
Sp8__chr12	0.0974489	0.097287	0.998338	0.0928411
Tas2r136__chr6	0.0974489	0.097287	0.998338	0.0928411
Tmem30b__chr12	0.0974489	0.097287	0.998338	0.0928411
Zswim2__chr2	0.0974489	0.097287	0.998338	0.0928411
Mns1__chr9	0.097449	0.097287	0.998338	0.0928411
Gm5506__chr18	0.0974497	0.102919	1.05613	0.0928418
Sema4f__chr6	0.0974497	0.097287	0.998331	0.0928418
Adrb3__chr8	0.0974497	0.097287	0.99833	0.0928418
Kctd4__chr14	0.0974497	0.097287	0.99833	0.0928418
Nmur2__chr11	0.0974497	0.097287	0.99833	0.0928418
6030407O03Rik__chr1	0.0974503	0.097287	0.998324	0.0928423
Slc6a4__chr11	0.0974503	0.097287	0.998324	0.0928423
Esrp2__chr8	0.0974503	0.097287	0.998324	0.0928424
Nat1__chr8	0.0974503	0.097287	0.998324	0.0928424
Mir680-2__chr9	0.0974505	0.097287	0.998322	0.0928425
Fbxl15__chr19	0.0974506	0.09913	1.01723	0.0928426
Pex11c__chr8	0.0974514	0.102316	1.04992	0.0928433
Gm5643__chrX	0.0974525	0.103167	1.05864	0.0928444
Stmn1-rs1__chr9	0.0974525	0.097287	0.998301	0.0928444
1500002O10Rik__chr2	0.0974526	0.097287	0.998301	0.0928444
C330011F03Rik__chr17	0.0974526	0.097287	0.998301	0.0928444
Clca3__chr3	0.0974526	0.097287	0.998301	0.0928444
D630023F18Rik__chr1	0.0974526	0.097287	0.998301	0.0928444
Flt3__chr5	0.0974526	0.097287	0.998301	0.0928444
Gm11568__chr11	0.0974526	0.097287	0.998301	0.0928444
Il17a__chr1	0.0974526	0.097287	0.998301	0.0928444
Nap1l2__chrX	0.0974526	0.097287	0.998301	0.0928444
Oc90__chr15	0.0974526	0.097287	0.998301	0.0928444
Olfr640__chr7	0.0974526	0.097287	0.998301	0.0928444
Olfr866__chr9	0.0974526	0.097287	0.998301	0.0928444
Prl8a9__chr13	0.0974526	0.097287	0.998301	0.0928444
Zscan5b__chr7	0.0974526	0.097287	0.998301	0.0928444
9530077C05Rik__chr9	0.097453	0.097287	0.998296	0.0928448
Phf16__chrX	0.0974534	0.097287	0.998292	0.0928451
Olfr344__chr2	0.0974541	0.097287	0.998285	0.0928458
Degs2__chr12	0.0974546	0.097287	0.99828	0.0928462
Catsperg1__chr7	0.0974557	0.097287	0.998269	0.0928472
Gm6213__chr8	0.0974557	0.097287	0.998269	0.0928472
Klf8__chrX	0.0974557	0.097287	0.998269	0.0928472
Rab37__chr11	0.0974557	0.097287	0.998269	0.0928472
Sp5__chr2	0.0974557	0.097287	0.998269	0.0928472
9530002B09Rik__chr4	0.0974557	0.097287	0.998269	0.0928472
Gmnc__chr16	0.0974563	0.097287	0.998263	0.0928477
Nfe2__chr15	0.0974563	0.097287	0.998263	0.0928477
Psd__chr19	0.0974572	0.097287	0.998254	0.0928486
Smco2__chr6	0.0974572	0.097287	0.998254	0.0928486
Vmn2r78__chr7	0.0974572	0.097287	0.998254	0.0928486
Hesx1__chr14	0.0974575	0.097287	0.99825	0.0928489
Apoa2__chr1	0.0974597	0.100977	1.03609	0.0928509
Gad1__chr2	0.0974597	0.097287	0.998228	0.0928509
Gm6455__chr5	0.0974598	0.097287	0.998226	0.092851
Dmbx1__chr4	0.09746	0.103167	1.05856	0.0928512
1700063A18Rik__chr1	0.09746	0.097287	0.998224	0.0928512
4930554C24Rik__chr9	0.09746	0.097287	0.998224	0.0928512
5730420D15Rik__chr10	0.09746	0.097287	0.998224	0.0928512
Brs3__chrX	0.09746	0.097287	0.998224	0.0928512
C1ql3__chr2	0.09746	0.097287	0.998224	0.0928512
Car1__chr3	0.09746	0.097287	0.998224	0.0928512
CK137956__chr4	0.09746	0.097287	0.998224	0.0928512
Cpb2__chr14	0.09746	0.097287	0.998224	0.0928512
E130309F12Rik__chr4	0.09746	0.097287	0.998224	0.0928512
Fam162b__chr10	0.09746	0.097287	0.998224	0.0928512
Il8__chr5	0.09746	0.097287	0.998224	0.0928512
Kcng3__chr17	0.09746	0.097287	0.998224	0.0928512
Olfr103__chr17	0.09746	0.097287	0.998224	0.0928512
Olfr509__chr7	0.09746	0.097287	0.998224	0.0928512
Olfr710__chr7	0.09746	0.097287	0.998224	0.0928512
Olfr885__chr9	0.09746	0.097287	0.998224	0.0928512
Pcdhga8__chr18	0.09746	0.097287	0.998224	0.0928512
Scgb2b7__chr7	0.09746	0.097287	0.998224	0.0928512
Sult3a1__chr10	0.09746	0.097287	0.998224	0.0928512
Tac4__chr11	0.09746	0.097287	0.998224	0.0928512
Tmprss11d__chr5	0.09746	0.097287	0.998224	0.0928512
Wdr95__chr5	0.09746	0.097287	0.998224	0.0928512
Olfr543__chr7	0.0974613	0.097287	0.998211	0.0928523
Erp27__chr6	0.0974618	0.097287	0.998206	0.0928528
Gp1bb__chr16	0.0974618	0.097287	0.998206	0.0928528
Slc25a53__chrX	0.0974618	0.097287	0.998206	0.0928528
Lrrc6__chr15	0.0974635	0.097287	0.998189	0.0928543
Mira__chr6	0.097464	0.097287	0.998184	0.0928547
Gm4961__chr5	0.0974642	0.097287	0.998182	0.092855
Adamdec1__chr14	0.0974646	0.097287	0.998178	0.0928553
Paqr3__chr5	0.0974646	0.097287	0.998178	0.0928553
Sult1b1__chr5	0.0974647	0.0996672	1.0226	0.0928554
BC048679__chr7	0.0974647	0.097287	0.998177	0.0928554
C630031E19Rik__chr12	0.0974647	0.097287	0.998177	0.0928554
Cst8__chr2	0.0974647	0.097287	0.998177	0.0928554
Cyp2d34__chr15	0.0974647	0.097287	0.998177	0.0928554
Elf5__chr2	0.0974647	0.097287	0.998177	0.0928554
Fam184b__chr5	0.0974647	0.097287	0.998177	0.0928554
Gje1__chr10	0.0974647	0.097287	0.998177	0.0928554
Gstt4__chr10	0.0974647	0.097287	0.998177	0.0928554
Kap__chr6	0.0974647	0.097287	0.998177	0.0928554
Olfr1230__chr2	0.0974647	0.097287	0.998177	0.0928554
Olfr173__chr16	0.0974647	0.097287	0.998177	0.0928554
Olfr297__chr7	0.0974647	0.097287	0.998177	0.0928554
Olfr392__chr11	0.0974647	0.097287	0.998177	0.0928554
Olfr720__chr14	0.0974647	0.097287	0.998177	0.0928554
Olfr745__chr14	0.0974647	0.097287	0.998177	0.0928554
Taar4__chr10	0.0974647	0.097287	0.998177	0.0928554
Trp53tg5__chr2	0.0974647	0.097287	0.998177	0.0928554
Trpv6__chr6	0.0974647	0.097287	0.998177	0.0928554
Hc__chr2	0.0974657	0.097287	0.998166	0.0928563
Gm2109__chr9	0.0974662	0.097287	0.998161	0.0928568
Gap43__chr16	0.0974664	0.107332	1.10122	0.0928569
Ajap1__chr4	0.0974664	0.100064	1.02665	0.0928569
4930426D05Rik__chr18	0.0974664	0.097287	0.99816	0.0928569
4930550C14Rik__chr9	0.0974664	0.097287	0.99816	0.0928569
4930567J20Rik__chr16	0.0974664	0.097287	0.99816	0.0928569
Acan__chr7	0.0974664	0.097287	0.99816	0.0928569
Actn3__chr19	0.0974664	0.097287	0.99816	0.0928569
Adam21__chr12	0.0974664	0.097287	0.99816	0.0928569
Ambn__chr5	0.0974664	0.097287	0.99816	0.0928569
AU018091__chr7	0.0974664	0.097287	0.99816	0.0928569
Cdh15__chr8	0.0974664	0.097287	0.99816	0.0928569
Cdx4__chrX	0.0974664	0.097287	0.99816	0.0928569
Cers3__chr7	0.0974664	0.097287	0.99816	0.0928569
Cntnap5b__chr1	0.0974664	0.097287	0.99816	0.0928569
Coch__chr12	0.0974664	0.097287	0.99816	0.0928569
Cpne6__chr14	0.0974664	0.097287	0.99816	0.0928569
Dpp10__chr1	0.0974664	0.097287	0.99816	0.0928569
Dspp__chr5	0.0974664	0.097287	0.99816	0.0928569
Duxbl1__chr14	0.0974664	0.097287	0.99816	0.0928569
Efcab1__chr16	0.0974664	0.097287	0.99816	0.0928569
Fbxo47__chr11	0.0974664	0.097287	0.99816	0.0928569
Fv1__chr4	0.0974664	0.097287	0.99816	0.0928569
Galr3__chr15	0.0974664	0.097287	0.99816	0.0928569
Gapdhs__chr7	0.0974664	0.097287	0.99816	0.0928569
Ghsr__chr3	0.0974664	0.097287	0.99816	0.0928569
Gm19710__chr3	0.0974664	0.097287	0.99816	0.0928569
Gm765__chr6	0.0974664	0.097287	0.99816	0.0928569
Gpr26__chr7	0.0974664	0.097287	0.99816	0.0928569
Gpr37__chr6	0.0974664	0.097287	0.99816	0.0928569
Gpr45__chr1	0.0974664	0.097287	0.99816	0.0928569
Hist1h2an__chr13	0.0974664	0.097287	0.99816	0.0928569
Hist2h2bb__chr3	0.0974664	0.097287	0.99816	0.0928569
Hpd__chr5	0.0974664	0.097287	0.99816	0.0928569
Kcnh6__chr11	0.0974664	0.097287	0.99816	0.0928569
Kcnk12__chr17	0.0974664	0.097287	0.99816	0.0928569
Klhl1__chr14	0.0974664	0.097287	0.99816	0.0928569
Lin28a__chr4	0.0974664	0.097287	0.99816	0.0928569
Lta__chr17	0.0974664	0.097287	0.99816	0.0928569
Mep1a__chr17	0.0974664	0.097287	0.99816	0.0928569
Mir125b-1__chr9	0.0974664	0.097287	0.99816	0.0928569
Mir138-1__chr9	0.0974664	0.097287	0.99816	0.0928569
Mir200a__chr4	0.0974664	0.097287	0.99816	0.0928569
Mir301__chr11	0.0974664	0.097287	0.99816	0.0928569
Mir92-2__chrX	0.0974664	0.097287	0.99816	0.0928569
Nppc__chr1	0.0974664	0.097287	0.99816	0.0928569
Olfr1019__chr2	0.0974664	0.097287	0.99816	0.0928569
Olfr1310__chr2	0.0974664	0.097287	0.99816	0.0928569
Olfr1491__chr19	0.0974664	0.097287	0.99816	0.0928569
Olfr3__chr2	0.0974664	0.097287	0.99816	0.0928569
Olfr560__chr7	0.0974664	0.097287	0.99816	0.0928569
Olfr67__chr7	0.0974664	0.097287	0.99816	0.0928569
Olfr963__chr9	0.0974664	0.097287	0.99816	0.0928569
Olfr985__chr9	0.0974664	0.097287	0.99816	0.0928569
Olfr994__chr2	0.0974664	0.097287	0.99816	0.0928569
Oxgr1__chr14	0.0974664	0.097287	0.99816	0.0928569
Pld5__chr1	0.0974664	0.097287	0.99816	0.0928569
Ppp1r17__chr6	0.0974664	0.097287	0.99816	0.0928569
Prdm13__chr4	0.0974664	0.097287	0.99816	0.0928569
Pth2r__chr1	0.0974664	0.097287	0.99816	0.0928569
Rspo2__chr15	0.0974664	0.097287	0.99816	0.0928569
Scube3__chr17	0.0974664	0.097287	0.99816	0.0928569
Serpinb13__chr1	0.0974664	0.097287	0.99816	0.0928569
Slc1a6__chr10	0.0974664	0.097287	0.99816	0.0928569
Slit1__chr19	0.0974664	0.097287	0.99816	0.0928569
Strc__chr2	0.0974664	0.097287	0.99816	0.0928569
Sufu__chr19	0.0974664	0.097287	0.99816	0.0928569
Trpm5__chr7	0.0974664	0.097287	0.99816	0.0928569
Tssk1__chr16	0.0974664	0.097287	0.99816	0.0928569
Tubb1__chr2	0.0974664	0.097287	0.99816	0.0928569
Ucp1__chr8	0.0974664	0.097287	0.99816	0.0928569
Vax2__chr6	0.0974664	0.097287	0.99816	0.0928569
Vmn1r196__chr13	0.0974664	0.097287	0.99816	0.0928569
Wnt2b__chr3	0.0974664	0.097287	0.99816	0.0928569
Zfp36l3__chrX	0.0974664	0.097287	0.99816	0.0928569
Btnl6__chr17	0.0974666	0.097287	0.998157	0.0928571
BC051142__chr17	0.0974667	0.097287	0.998157	0.0928572
Cdca7l__chr12	0.0974672	0.097287	0.998151	0.0928577
Cyp4f41-ps__chr17	0.0974672	0.097287	0.998151	0.0928577
Fabp9__chr3	0.0974672	0.100147	1.0275	0.0928577
Gpr137c__chr14	0.097469	0.097287	0.998133	0.0928593
Fcrl6__chr1	0.0974695	0.097287	0.998128	0.0928597
Golga7b__chr19	0.0974699	0.097287	0.998124	0.0928601
Ccdc24__chr4	0.09747	0.097287	0.998122	0.0928602
1100001G20Rik__chr11	0.0974711	0.097287	0.998111	0.0928612
1700039E22Rik__chr19	0.0974711	0.097287	0.998111	0.0928612
4930430F21Rik__chr15	0.0974711	0.097287	0.998111	0.0928612
4930435E12Rik__chr16	0.0974711	0.097287	0.998111	0.0928612
Acsm3__chr7	0.0974711	0.097287	0.998111	0.0928612
Amer2__chr14	0.0974711	0.097287	0.998111	0.0928612
BC049635__chr4	0.0974711	0.097287	0.998111	0.0928612
Bsph1__chr7	0.0974711	0.097287	0.998111	0.0928612
Card9__chr2	0.0974711	0.097287	0.998111	0.0928612
Chst5__chr8	0.0974711	0.097287	0.998111	0.0928612
Cyp4a12b__chr4	0.0974711	0.097287	0.998111	0.0928612
Gfral__chr9	0.0974711	0.097287	0.998111	0.0928612
Gzmk__chr13	0.0974711	0.097287	0.998111	0.0928612
Irgc1__chr7	0.0974711	0.097287	0.998111	0.0928612
Ivl__chr3	0.0974711	0.097287	0.998111	0.0928612
Izumo2__chr7	0.0974711	0.097287	0.998111	0.0928612
Loxhd1__chr18	0.0974711	0.097287	0.998111	0.0928612
Nell2__chr15	0.0974711	0.097287	0.998111	0.0928612
Olfr357__chr2	0.0974711	0.097287	0.998111	0.0928612
Olfr773__chr10	0.0974711	0.097287	0.998111	0.0928612
Ppm1n__chr7	0.0974711	0.097287	0.998111	0.0928612
Prl2b1__chr13	0.0974711	0.097287	0.998111	0.0928612
Tdh__chr14	0.0974711	0.097287	0.998111	0.0928612
Trpm8__chr1	0.0974711	0.097287	0.998111	0.0928612
Vil1__chr1	0.0974711	0.097287	0.998111	0.0928612
Vmn1r84__chr7	0.0974711	0.097287	0.998111	0.0928612
Arl13a__chrX	0.0974723	0.097287	0.998098	0.0928623
Ncrna00086__chrX	0.0974726	0.097287	0.998096	0.0928626
Stxbp3b__chr19	0.0974727	0.097287	0.998094	0.0928627
1700128A07Rik__chr14	0.0974733	0.097287	0.998089	0.0928632
9130230L23Rik__chr5	0.0974733	0.097287	0.998089	0.0928632
Lrrc73__chr17	0.0974733	0.097287	0.998089	0.0928632
Olfr1058__chr2	0.0974733	0.097287	0.998089	0.0928632
4930506C21Rik__chr17	0.0974735	0.097287	0.998086	0.0928634
Cd180__chr13	0.0974757	0.097287	0.998064	0.0928654
[truncated: 16,700 more rows]

## Sheet: Cluster 5
CLUSTER 5
[truncated: 18,471 more rows]

## Sheet: Cluster 6
CLUSTER 6
[truncated: 18,471 more rows]

## Sheet: Cluster 7
CLUSTER 7
[truncated: 18,471 more rows]

## Sheet: Cluster 8
CLUSTER 8
[truncated: 18,471 more rows]

[truncated: 2 more sheets: Cluster 9, Cluster 10]
