# Supplementary material for: Single-cell transcriptomics following ischemic injury identifies a role for B2M in cardiac repair
Source: Commun Biol. 2021 Jan 29;4:146. doi: 10.1038/s42003-020-01636-3 (PMC7846780; doi:10.1038/s42003-020-01636-3)
Supplement: Supplementary file 10 — Supplementary Data 7 [file 42003_2020_1636_MOESM10_ESM.xlsx]

## Sheet: Cluster information
Cluster	Number of cells	Designated cell type	Cluster Robustness (Jaccard's similarity index)
1	57	Fibroblasts	0.960031
2	55	Cardiomyocytes	0.683652
3	18	Endothelial cells	0.700795
4	154	Macrophages	0.77771
5	42	Macrophages	0.697268
6	110	Cardiomyocytes	0.56605
7	36	?	0.973627
8	83	Cardiomyocytes	0.62112

## Sheet: Cluster 1
CLUSTER 1
GENEID	mean non cluster	mean cluster	fold change	pvalue
Col1a2__chr6	1.1578	26.3244	22.7367	0
Col1a1__chr11	0.83593	18.8264	22.5215	0
Col3a1__chr1	1.56721	31.0567	19.8165	0
Sparc__chr11	1.60777	18.8036	11.6955	1.39888e-14
Dcn__chr10	0.472441	9.71698	20.5676	9.79614e-11
Wdr92__chr11	0.547333	8.09647	14.7926	7.34704e-09
Fstl1__chr16	0.419344	7.98978	19.053	1.62036e-08
Bgn__chrX	0.314639	5.95677	18.9321	1.02491e-06
Postn__chr3	0.362764	5.48654	15.1242	2.31097e-06
Igfbp7__chr5	0.758172	6.33291	8.35287	1.46837e-05
Ttn__chr2	13.1441	1.94082	0.147656	2.68927e-05
Atp2a2__chr5	14.784	2.55714	0.172967	4.59856e-05
Actc1__chr2	12.2795	1.70833	0.139121	6.01804e-05
Mgp__chr6	0.234015	3.12975	13.3741	0.000103517
Col6a2__chr10	0.249357	3.76675	15.1059	0.000131838
Kcnq1ot1__chr7	12.9478	2.94102	0.227143	0.000227382
Ctsb__chr14	10.6728	1.40463	0.131608	0.000265481
Lyz1__chr10	7.98409	0.42282	0.0529578	0.000336601
Sfrp2__chr3	0.14176	2.71731	19.1684	0.000426706
Mmp2__chr8	0.151786	2.10722	13.8828	0.000519913
Mb__chr15	7.25895	0.995014	0.137074	0.000696577
Col5a2__chr1	0.196508	2.11281	10.7518	0.00109132
Lpl__chr8	8.80482	1.43244	0.162688	0.00145306
Gsn__chr2	0.485697	3.89118	8.01153	0.00157488
Tnnt2__chr1	8.61833	1.40691	0.163246	0.00171862
Serpinh1__chr7	0.499561	3.61178	7.22991	0.00174346
Fbln2__chr6	0.234241	2.62263	11.1963	0.00179744
Fn1__chr1	0.863656	4.55482	5.27389	0.00196032
Apoe__chr7	5.77989	0.397111	0.0687056	0.00306858
Ftl1__chr7	7.78105	1.1975	0.1539	0.003633
Myh6__chr14	7.56376	1.09599	0.1449	0.0044055
Col15a1__chr4	0.333158	2.06909	6.21052	0.00480723
Gm17821__chr12	7.43246	1.35427	0.18221	0.00494827
Mir5109__chr5	5.25063	0.996511	0.189789	0.00521541
Gas1__chr13	0.11668	1.15319	9.88336	0.00629874
Mfap4__chr11	0.128951	1.10243	8.5492	0.00763131
Prelp__chr1	0.133525	1.31338	9.83619	0.00815763
Eln__chr5	0.135264	1.94279	14.3629	0.00836189
Aspn__chr13	0.148756	1.31922	8.86833	0.0100238
Adamts2__chr11	0.149269	1.10453	7.39963	0.0100896
C3__chr17	0.153254	1.28854	8.40787	0.0106078
Lum__chr10	0.156196	1.52034	9.73354	0.0109976
Col6a3__chr1	0.166462	1.33075	7.99432	0.0124067
Dpt__chr1	0.168465	1.46446	8.69294	0.0126905
Serping1__chr2	0.171519	1.78733	10.4206	0.0131284
Sod3__chr5	0.173091	1.53525	8.86961	0.0133563
Col8a1__chr16	0.173272	1.4871	8.58245	0.0133826
Myl2__chr5	4.28862	0.578628	0.134922	0.0136729
Ccdc80__chr16	0.177338	1.84126	10.3827	0.0139808
Col6a1__chr10	0.177541	1.43422	8.07828	0.0140109
Fbn1__chr2	0.181515	1.98009	10.9087	0.0146071
Mfap5__chr6	0.183328	1.7525	9.55936	0.0148826
Ctgf__chr10	0.188197	1.23577	6.56639	0.0156335
Axl__chr7	0.190234	1.2478	6.5593	0.0159525
Clu__chr14	4.10682	0.684429	0.166657	0.0164038
Col5a1__chr2	0.193989	1.92241	9.90989	0.0165478
Timp1__chrX	0.198496	1.19168	6.00355	0.0172744
Nid1__chr13	0.212946	1.55196	7.28804	0.0196939
A630089N07Rik__chr16	5.83262	1.52386	0.261266	0.0199256
Ogn__chr13	0.214396	1.4835	6.91943	0.0199441
Timp3__chr10	0.21766	1.41285	6.49108	0.0205121
Tpm1__chr9	5.71541	1.1345	0.198498	0.0220241
Fth1__chr19	5.67101	1.62458	0.286471	0.0228737
Lamc1__chr1	0.232121	1.08859	4.68975	0.0231089
Igfbp4__chr11	0.245368	1.49036	6.07398	0.0255995
Cfh__chr1	0.250289	1.84722	7.38033	0.0265512
Cox6a2__chr7	3.45465	0.528861	0.153087	0.031521
Psap__chr10	3.32653	0.845696	0.254228	0.0358356
Cryab__chr9	3.30584	0.738511	0.223396	0.036586
Slc25a4__chr8	5.10382	1.11217	0.217909	0.0369401
Ctsd__chr7	3.24494	0.562704	0.17341	0.0388863
Ckap4__chr10	0.315216	1.05214	3.33783	0.0403719
Spp1__chr5	3.2045	0.239548	0.0747537	0.0404932
Vmn2r55__chr7	3.14055	0.57932	0.184465	0.0431707
Nppa__chr4	3.09958	0.301192	0.0971718	0.0449785
Tmsb4x__chrX	4.6525	1.67845	0.360763	0.0537579
Ankrd1__chr19	2.79431	0.388976	0.139203	0.0610573
Sparcl1__chr5	0.402587	1.00155	2.48778	0.0622408
Myl3__chr9	2.74853	0.413649	0.150498	0.0639208
Emp1__chr6	0.423153	1.06175	2.50914	0.0678593
Grk4__chr5	2.59221	0.611026	0.235716	0.0747486
Ctss__chr3	2.57538	0.174575	0.067786	0.0760186
S100a11__chr3	0.452672	1.06472	2.35208	0.0762012
S100a6__chr3	0.454598	1.31503	2.89273	0.076756
Nedd4__chr9	0.472089	1.67875	3.55601	0.0818549
Angptl7__chr4	0.0991831	0.338282	3.41068	0.0944299
Lrrn4__chr2	0.0991831	0.212153	2.13901	0.0944299
Upk1b__chr16	0.0991831	0.170299	1.71702	0.0944299
Upk3b__chr5	0.0991831	0.155299	1.56578	0.0944299
Mpzl2__chr9	0.0991831	0.138975	1.4012	0.0944299
Gpr39__chr1	0.0991831	0.134853	1.35964	0.0944299
Cdhr1__chr14	0.0991831	0.129894	1.30964	0.0944299
Col2a1__chr15	0.0991831	0.12887	1.29931	0.0944299
Larp6__chr9	0.0991831	0.128186	1.29241	0.0944299
Krt8__chr15	0.0991831	0.127393	1.28442	0.0944299
Crabp2__chr3	0.0991831	0.127268	1.28316	0.0944299
Efhd1__chr1	0.0991831	0.126849	1.27894	0.0944299
Angptl1__chr1	0.0991831	0.12459	1.25616	0.0944299
Cilp2__chr8	0.0991831	0.122659	1.23669	0.0944299
Prokr2__chr2	0.0991831	0.122394	1.23402	0.0944299
Cldn11__chr3	0.0991831	0.121729	1.22732	0.0944299
Matn4__chr2	0.0991831	0.121675	1.22677	0.0944299
Rspo1__chr4	0.0991831	0.120452	1.21444	0.0944299
Smad9__chr3	0.0991831	0.119488	1.20472	0.0944299
Aqp2__chr15	0.0991831	0.119364	1.20347	0.0944299
Krt20__chr11	0.0991831	0.118075	1.19047	0.0944299
Bnc1__chr7	0.0991831	0.117854	1.18825	0.0944299
Gria1__chr11	0.0991831	0.117325	1.18292	0.0944299
Micalcl__chr7	0.0991831	0.11638	1.17339	0.0944299
Cyp26a1__chr19	0.0991831	0.116329	1.17287	0.0944299
Phf16__chrX	0.0991831	0.116329	1.17287	0.0944299
Col4a6__chrX	0.0991831	0.115844	1.16798	0.0944299
1700024B18Rik__chr14	0.0991831	0.115843	1.16797	0.0944299
Stk33__chr7	0.0991831	0.115843	1.16797	0.0944299
A730046J19Rik__chrX	0.0991831	0.115715	1.16668	0.0944299
Vnn1__chr10	0.0991831	0.115709	1.16662	0.0944299
Krt25__chr11	0.0991831	0.115685	1.16638	0.0944299
Gjb3__chr4	0.0991831	0.115393	1.16343	0.0944299
Adamts16__chr13	0.0991831	0.114614	1.15558	0.0944299
Prrx2__chr2	0.0991831	0.11445	1.15393	0.0944299
Tmem255a__chrX	0.0991831	0.114183	1.15124	0.0944299
Ar__chrX	0.0991831	0.113303	1.14236	0.0944299
Ckmt1__chr2	0.0991831	0.113299	1.14232	0.0944299
Hoxd4__chr2	0.0991831	0.112157	1.13081	0.0944299
Mlana__chr19	0.0991831	0.112157	1.13081	0.0944299
Sh3rf3__chr10	0.0991831	0.111682	1.12602	0.0944299
Tub__chr7	0.0991831	0.110959	1.11873	0.0944299
Islr2__chr9	0.0991831	0.11092	1.11834	0.0944299
Crb2__chr2	0.0991831	0.110883	1.11796	0.0944299
Etnk2__chr1	0.0991831	0.110837	1.1175	0.0944299
Col4a3__chr1	0.0991831	0.110789	1.11701	0.0944299
Mpl__chr4	0.0991831	0.110789	1.11701	0.0944299
Rassf10__chr7	0.0991831	0.110789	1.11701	0.0944299
Slc9b2__chr3	0.0991831	0.110659	1.1157	0.0944299
Defb25__chr2	0.0991831	0.110566	1.11477	0.0944299
Begain__chr12	0.0991831	0.110559	1.1147	0.0944299
Esyt3__chr9	0.0991831	0.11019	1.11097	0.0944299
C330011F03Rik__chr17	0.0991831	0.110095	1.11002	0.0944299
Dlgap1__chr17	0.0991831	0.110008	1.10914	0.0944299
4930404H11Rik__chr12	0.0991831	0.109538	1.1044	0.0944299
4930558J18Rik__chr1	0.0991831	0.109337	1.10238	0.0944299
Efhb__chr17	0.0991831	0.10927	1.1017	0.0944299
C430002N11Rik__chr9	0.0991831	0.109207	1.10107	0.0944299
Efhc2__chrX	0.0991831	0.109195	1.10094	0.0944299
Otx1__chr11	0.0991831	0.109089	1.09988	0.0944299
9130017N09Rik__chr10	0.0991831	0.108464	1.09357	0.0944299
Fam83g__chr11	0.0991831	0.108464	1.09357	0.0944299
Slc6a7__chr18	0.0991831	0.108464	1.09357	0.0944299
Nsun7__chr5	0.0991831	0.108091	1.08982	0.0944299
Paqr6__chr3	0.0991831	0.108001	1.0889	0.0944299
Syt4__chr18	0.0991831	0.108001	1.0889	0.0944299
Lypd6b__chr2	0.0991831	0.107968	1.08857	0.0944299
Prrt2__chr7	0.0991831	0.107905	1.08793	0.0944299
Rplp2-ps1__chr12	0.0991831	0.107867	1.08755	0.0944299
Vipr2__chr12	0.0991831	0.107867	1.08755	0.0944299
Lsamp__chr16	0.0991831	0.107721	1.08608	0.0944299
Trhde__chr10	0.0991831	0.107721	1.08608	0.0944299
Adamtsl1__chr4	0.0991831	0.107615	1.08501	0.0944299
Alas2__chrX	0.0991831	0.107449	1.08334	0.0944299
Aldh1a7__chr19	0.0991831	0.107449	1.08334	0.0944299
Chrdl1__chrX	0.0991831	0.107449	1.08334	0.0944299
Slc39a4__chr15	0.0991831	0.107449	1.08334	0.0944299
Ccdc74a__chr16	0.0991831	0.107446	1.08331	0.0944299
Fam5b__chr1	0.0991831	0.107446	1.08331	0.0944299
Prss57__chr10	0.0991831	0.107446	1.08331	0.0944299
Xpnpep2__chrX	0.0991831	0.107446	1.08331	0.0944299
Zfp551__chr7	0.0991831	0.107446	1.08331	0.0944299
E330013P04Rik__chr19	0.0991831	0.106872	1.07752	0.0944299
Cyp2c44__chr19	0.0991831	0.106683	1.07562	0.0944299
Lmo3__chr6	0.0991831	0.106683	1.07562	0.0944299
Col24a1__chr3	0.0991831	0.106219	1.07094	0.0944299
Bhlha15__chr5	0.0991831	0.105761	1.06633	0.0944299
Kcnb2__chr1	0.0991831	0.105761	1.06633	0.0944299
Usp44__chr10	0.0991831	0.105761	1.06633	0.0944299
Raver2__chr4	0.0991831	0.105638	1.06508	0.0944299
A930001C03Rik__chr19	0.0991831	0.105249	1.06116	0.0944299
Aox3__chr1	0.0991831	0.105249	1.06116	0.0944299
Hoxa2__chr6	0.0991831	0.105249	1.06116	0.0944299
Mkrn3__chr7	0.0991831	0.105249	1.06116	0.0944299
Sfrp4__chr13	0.0991831	0.105249	1.06116	0.0944299
Moxd1__chr10	0.0991831	0.105224	1.0609	0.0944299
Cfi__chr3	0.0991831	0.105199	1.06065	0.0944299
Lypd4__chr7	0.0991831	0.105033	1.05898	0.0944299
Nme5__chr18	0.0991831	0.105033	1.05898	0.0944299
Prss12__chr3	0.0991831	0.105033	1.05898	0.0944299
Ptger3__chr3	0.0991831	0.105033	1.05898	0.0944299
Scrg1__chr8	0.0991831	0.105033	1.05898	0.0944299
Slc16a4__chr3	0.0991831	0.105033	1.05898	0.0944299
Tfcp2l1__chr1	0.0991831	0.105033	1.05898	0.0944299
6720468P15Rik__chr19	0.0991831	0.104686	1.05549	0.0944299
9530053A07Rik__chr7	0.0991831	0.104686	1.05549	0.0944299
Alox15__chr11	0.0991831	0.104686	1.05549	0.0944299
Cntn1__chr15	0.0991831	0.104686	1.05549	0.0944299
Fam84a__chr12	0.0991831	0.104686	1.05549	0.0944299
Gm16897__chr1	0.0991831	0.104686	1.05549	0.0944299
Lgals7__chr7	0.0991831	0.104686	1.05549	0.0944299
Pnlip__chr19	0.0991831	0.104686	1.05549	0.0944299
Ppl__chr16	0.0991831	0.104686	1.05549	0.0944299
Prr15l__chr11	0.0991831	0.104686	1.05549	0.0944299
Serpinb5__chr1	0.0991831	0.104686	1.05549	0.0944299
Tex101__chr7	0.0991831	0.104686	1.05549	0.0944299
Wnt7b__chr15	0.0991831	0.104686	1.05549	0.0944299
Has1__chr17	0.0991831	0.104538	1.05399	0.0944299
Myh13__chr11	0.0991831	0.104425	1.05285	0.0944299
Slc5a11__chr7	0.0991831	0.104425	1.05285	0.0944299
Itih2__chr2	0.0991831	0.104179	1.05037	0.0944299
Tpbg__chr9	0.0991831	0.104057	1.04914	0.0944299
Ccdc65__chr15	0.0991831	0.103922	1.04778	0.0944299
Twist2__chr1	0.0991831	0.103809	1.04664	0.0944299
Gdf11__chr10	0.0991831	0.103779	1.04634	0.0944299
Gm12530__chr4	0.0991831	0.103779	1.04634	0.0944299
Arxes1__chrX	0.0991831	0.103739	1.04593	0.0944299
Gm7173__chrX	0.0991831	0.103739	1.04593	0.0944299
Mpo__chr11	0.0991831	0.103739	1.04593	0.0944299
Ndp__chrX	0.0991831	0.103739	1.04593	0.0944299
Sdk2__chr11	0.0991831	0.103739	1.04593	0.0944299
Lrrc8e__chr8	0.0991831	0.103614	1.04467	0.0944299
Crabp1__chr9	0.0991831	0.103608	1.04461	0.0944299
Chrna4__chr2	0.0991831	0.103517	1.04369	0.0944299
Gm5535__chr2	0.0991831	0.103517	1.04369	0.0944299
Tbata__chr10	0.0991831	0.103517	1.04369	0.0944299
Gm13749__chr1	0.0991831	0.103347	1.04198	0.0944299
Adam5__chr8	0.0991831	0.103123	1.03973	0.0944299
Nfasc__chr1	0.0991831	0.103024	1.03872	0.0944299
Slc38a5__chrX	0.0991831	0.103018	1.03866	0.0944299
Rab39b__chrX	0.0991831	0.102969	1.03817	0.0944299
Serpina3m__chr12	0.0991831	0.102848	1.03695	0.0944299
Lingo2__chr4	0.0991831	0.102799	1.03645	0.0944299
Crtac1__chr19	0.0991831	0.102586	1.03431	0.0944299
Negr1__chr3	0.0991831	0.102586	1.03431	0.0944299
Psd__chr19	0.0991831	0.102586	1.03431	0.0944299
Sntg1__chr1	0.0991831	0.102586	1.03431	0.0944299
Tram1l1__chr3	0.0991831	0.102527	1.03372	0.0944299
Zfp618__chr4	0.0991831	0.102414	1.03258	0.0944299
Gipr__chr7	0.0991831	0.102405	1.03249	0.0944299
Olfr295__chr7	0.0991831	0.102405	1.03249	0.0944299
Pcdhga5__chr18	0.0991831	0.102405	1.03249	0.0944299
Spem1__chr11	0.0991831	0.102405	1.03249	0.0944299
Podnl1__chr8	0.0991831	0.102266	1.03108	0.0944299
Ceacam-ps1__chr7	0.0991831	0.102218	1.0306	0.0944299
Col9a2__chr4	0.0991831	0.102218	1.0306	0.0944299
Slc24a1__chr9	0.0991831	0.102218	1.0306	0.0944299
Amigo3__chr9	0.0991831	0.102204	1.03046	0.0944299
Nptx2__chr5	0.0991831	0.102008	1.02848	0.0944299
C77370__chrX	0.0991831	0.102	1.0284	0.0944299
Faah__chr4	0.0991831	0.101979	1.02819	0.0944299
Ly6f__chr15	0.0991831	0.101979	1.02819	0.0944299
F2rl1__chr13	0.0991831	0.101869	1.02708	0.0944299
1700020D05Rik__chr19	0.0991831	0.101728	1.02566	0.0944299
Elovl4__chr9	0.0991831	0.101728	1.02566	0.0944299
1700010D01Rik__chrX	0.0991831	0.101526	1.02362	0.0944299
4930581F22Rik__chr9	0.0991831	0.101526	1.02362	0.0944299
Ctsw__chr19	0.0991831	0.101526	1.02362	0.0944299
D730045A05Rik__chr18	0.0991831	0.101526	1.02362	0.0944299
Defb28__chr2	0.0991831	0.101526	1.02362	0.0944299
Epcam__chr17	0.0991831	0.101526	1.02362	0.0944299
Gm4907__chrX	0.0991831	0.101526	1.02362	0.0944299
Hoxa10__chr6	0.0991831	0.101526	1.02362	0.0944299
Mcpt1__chr14	0.0991831	0.101526	1.02362	0.0944299
Mslnl__chr17	0.0991831	0.101526	1.02362	0.0944299
Nkx2-9__chr12	0.0991831	0.101526	1.02362	0.0944299
Otog__chr7	0.0991831	0.101526	1.02362	0.0944299
Sox8__chr17	0.0991831	0.101526	1.02362	0.0944299
Svop__chr5	0.0991831	0.101526	1.02362	0.0944299
Trpm8__chr1	0.0991831	0.101526	1.02362	0.0944299
Cpne7__chr8	0.0991831	0.101504	1.0234	0.0944299
Efna4__chr3	0.0991831	0.101342	1.02176	0.0944299
Tmem198__chr1	0.0991831	0.101333	1.02168	0.0944299
2610204G22Rik__chr4	0.0991831	0.101265	1.02099	0.0944299
Folr4__chr9	0.0991831	0.101265	1.02099	0.0944299
Tmem91__chr7	0.0991831	0.101265	1.02099	0.0944299
Adam23__chr1	0.0991831	0.101157	1.0199	0.0944299
Rbp4__chr19	0.0991831	0.101046	1.01878	0.0944299
Pdzd4__chrX	0.0991831	0.100893	1.01724	0.0944299
Grin3a__chr4	0.0991831	0.100795	1.01625	0.0944299
4933407E24Rik__chr4	0.0991831	0.100766	1.01596	0.0944299
4933436E23Rik__chr1	0.0991831	0.100766	1.01596	0.0944299
Ankrd61__chr5	0.0991831	0.100766	1.01596	0.0944299
Arntl2__chr6	0.0991831	0.100766	1.01596	0.0944299
C130026L21Rik__chr5	0.0991831	0.100766	1.01596	0.0944299
Cckar__chr5	0.0991831	0.100766	1.01596	0.0944299
Guca1b__chr17	0.0991831	0.100766	1.01596	0.0944299
Hist1h1t__chr13	0.0991831	0.100766	1.01596	0.0944299
Frmd7__chrX	0.0991831	0.100667	1.01496	0.0944299
Gabrp__chr11	0.0991831	0.100591	1.0142	0.0944299
Mab21l3__chr3	0.0991831	0.100591	1.0142	0.0944299
Nlgn3__chrX	0.0991831	0.100591	1.0142	0.0944299
1700001O22Rik__chr2	0.0991831	0.100456	1.01283	0.0944299
A630023A22Rik__chr14	0.0991831	0.100456	1.01283	0.0944299
Gdf5__chr2	0.0991831	0.100456	1.01283	0.0944299
Gucy1b2__chr14	0.0991831	0.100456	1.01283	0.0944299
Myo1a__chr10	0.0991831	0.100456	1.01283	0.0944299
Slc13a4__chr6	0.0991831	0.100456	1.01283	0.0944299
Tmprss6__chr15	0.0991831	0.100456	1.01283	0.0944299
Ttll9__chr2	0.0991831	0.100456	1.01283	0.0944299
1600029O15Rik__chr9	0.0991831	0.100397	1.01224	0.0944299
Epb4.1l4b__chr4	0.0991831	0.100397	1.01224	0.0944299
Gm10415__chr6	0.0991831	0.100397	1.01224	0.0944299
H2-T3__chr17	0.0991831	0.100397	1.01224	0.0944299
Krtap3-2__chr11	0.0991831	0.100397	1.01224	0.0944299
Cxcl11__chr5	0.0991831	0.100367	1.01194	0.0944299
Gpr20__chr15	0.0991831	0.100258	1.01083	0.0944299
Lmx1a__chr1	0.0991831	0.100258	1.01083	0.0944299
Serpinb6c__chr13	0.0991831	0.100258	1.01083	0.0944299
Serpind1__chr16	0.0991831	0.100258	1.01083	0.0944299
Wnt10b__chr15	0.0991831	0.100258	1.01083	0.0944299
3010001F23Rik__chrX	0.0991831	0.100127	1.00952	0.0944299
A930015D03Rik__chr17	0.0991831	0.100127	1.00952	0.0944299
BC021614__chr19	0.0991831	0.100127	1.00952	0.0944299
Ccl17__chr8	0.0991831	0.100127	1.00952	0.0944299
Gm2115__chr7	0.0991831	0.100127	1.00952	0.0944299
Mug2__chr6	0.0991831	0.100127	1.00952	0.0944299
Nlrp5-ps__chr7	0.0991831	0.100127	1.00952	0.0944299
Nmnat2__chr1	0.0991831	0.100127	1.00952	0.0944299
Wnt2b__chr3	0.0991831	0.100127	1.00952	0.0944299
1700001L19Rik__chr13	0.0991831	0.100115	1.00939	0.0944299
Il13ra2__chrX	0.0991831	0.100115	1.00939	0.0944299
Zpbp2__chr11	0.0991831	0.100115	1.00939	0.0944299
Arnt2__chr7	0.0991831	0.100058	1.00882	0.0944299
Epha1__chr6	0.0991831	0.100058	1.00882	0.0944299
Fabp2__chr3	0.0991831	0.100058	1.00882	0.0944299
Stpg1__chr4	0.0991831	0.100047	1.00871	0.0944299
Aard__chr15	0.0991831	0.0999273	1.0075	0.0944299
Apol9a__chr15	0.0991831	0.0999273	1.0075	0.0944299
Hoxc6__chr15	0.0991831	0.0999273	1.0075	0.0944299
Lrrc73__chr17	0.0991831	0.0999273	1.0075	0.0944299
Mir3091__chr2	0.0991831	0.0999273	1.0075	0.0944299
Plekhh1__chr12	0.0991831	0.0999273	1.0075	0.0944299
Spata18__chr5	0.0991831	0.0999273	1.0075	0.0944299
Trim71__chr9	0.0991831	0.0999273	1.0075	0.0944299
Zcchc12__chrX	0.0991831	0.0999273	1.0075	0.0944299
2810468N07Rik__chr17	0.0991831	0.099925	1.00748	0.0944299
Gm13446__chr2	0.0991831	0.099925	1.00748	0.0944299
Pcdhga3__chr18	0.0991831	0.099925	1.00748	0.0944299
Rhpn1__chr15	0.0991831	0.099925	1.00748	0.0944299
Snord96a__chr11	0.0991831	0.099925	1.00748	0.0944299
Tmem121__chr12	0.0991831	0.099925	1.00748	0.0944299
Tmem59l__chr8	0.0991831	0.099925	1.00748	0.0944299
Vmn1r19__chr6	0.0991831	0.099925	1.00748	0.0944299
Vmn1r21__chr6	0.0991831	0.099925	1.00748	0.0944299
1700001P01Rik__chr11	0.0991831	0.0997751	1.00597	0.0944299
2900057B20Rik__chr18	0.0991831	0.0997751	1.00597	0.0944299
4931409K22Rik__chr5	0.0991831	0.0997751	1.00597	0.0944299
4933406C10Rik__chr12	0.0991831	0.0997751	1.00597	0.0944299
9530052E02Rik__chr8	0.0991831	0.0997751	1.00597	0.0944299
A330076H08Rik__chr7	0.0991831	0.0997751	1.00597	0.0944299
Chrnb3__chr8	0.0991831	0.0997751	1.00597	0.0944299
D030024E09Rik__chr15	0.0991831	0.0997751	1.00597	0.0944299
D630033O11Rik__chr9	0.0991831	0.0997751	1.00597	0.0944299
D6Ertd527e__chr6	0.0991831	0.0997751	1.00597	0.0944299
Gm2176__chr18	0.0991831	0.0997751	1.00597	0.0944299
Lce1l__chr3	0.0991831	0.0997751	1.00597	0.0944299
Lrrc46__chr11	0.0991831	0.0997751	1.00597	0.0944299
Ly6k__chr15	0.0991831	0.0997751	1.00597	0.0944299
Mroh2a__chr1	0.0991831	0.0997751	1.00597	0.0944299
Mroh7__chr4	0.0991831	0.0997751	1.00597	0.0944299
Myh2__chr11	0.0991831	0.0997751	1.00597	0.0944299
Olfr1239__chr2	0.0991831	0.0997751	1.00597	0.0944299
Samd12__chr15	0.0991831	0.0997751	1.00597	0.0944299
Slc4a1__chr11	0.0991831	0.0997751	1.00597	0.0944299
Vmn1r13__chr6	0.0991831	0.0997751	1.00597	0.0944299
Vmn1r15__chr6	0.0991831	0.0997751	1.00597	0.0944299
Zkscan4__chr13	0.0991831	0.0997751	1.00597	0.0944299
5330434G04Rik__chrX	0.0991831	0.0997203	1.00542	0.0944299
9230009I02Rik__chr11	0.0991831	0.0997203	1.00542	0.0944299
Abcc2__chr19	0.0991831	0.0997203	1.00542	0.0944299
Bmp8a__chr4	0.0991831	0.0997203	1.00542	0.0944299
Ccdc78__chr17	0.0991831	0.0997203	1.00542	0.0944299
Dlx3__chr11	0.0991831	0.0997203	1.00542	0.0944299
Dlx4__chr11	0.0991831	0.0997203	1.00542	0.0944299
Doc2b__chr11	0.0991831	0.0997203	1.00542	0.0944299
Fam178b__chr1	0.0991831	0.0997203	1.00542	0.0944299
Fibcd1__chr2	0.0991831	0.0997203	1.00542	0.0944299
Gm17751__chr1	0.0991831	0.0997203	1.00542	0.0944299
Gm2381__chr7	0.0991831	0.0997203	1.00542	0.0944299
Gpr173__chrX	0.0991831	0.0997203	1.00542	0.0944299
Miat__chr5	0.0991831	0.0997203	1.00542	0.0944299
Uprt__chrX	0.0991831	0.0997203	1.00542	0.0944299
Wnt2__chr6	0.0991831	0.0997203	1.00542	0.0944299
Egr3__chr14	0.0991831	0.0996206	1.00441	0.0944299
Fam180a__chr6	0.0991831	0.0996206	1.00441	0.0944299
Fan1__chr7	0.0991831	0.0996206	1.00441	0.0944299
Gm13212__chr4	0.0991831	0.0996206	1.00441	0.0944299
Gpr123__chr7	0.0991831	0.0996206	1.00441	0.0944299
Hhla1__chr15	0.0991831	0.0996206	1.00441	0.0944299
Mir1951__chr2	0.0991831	0.0996206	1.00441	0.0944299
Mir337__chr12	0.0991831	0.0996206	1.00441	0.0944299
Olfr332__chr11	0.0991831	0.0996206	1.00441	0.0944299
Pdia2__chr17	0.0991831	0.0996206	1.00441	0.0944299
Snhg9__chr17	0.0991831	0.0996206	1.00441	0.0944299
Tmem198b__chr10	0.0991831	0.0996206	1.00441	0.0944299
Tmem240__chr4	0.0991831	0.0996206	1.00441	0.0944299
4933415F23Rik__chr1	0.0991831	0.0996149	1.00435	0.0944299
Adcy2__chr13	0.0991831	0.0996149	1.00435	0.0944299
Baat__chr4	0.0991831	0.0996149	1.00435	0.0944299
Dnajb3__chr1	0.0991831	0.0996149	1.00435	0.0944299
Gm11549__chr3	0.0991831	0.0996149	1.00435	0.0944299
Gm8773__chr5	0.0991831	0.0996149	1.00435	0.0944299
Nacad__chr11	0.0991831	0.0996149	1.00435	0.0944299
Pck1__chr2	0.0991831	0.0996149	1.00435	0.0944299
Ptger1__chr8	0.0991831	0.0996149	1.00435	0.0944299
1500015L24Rik__chr19	0.0991831	0.0991831	1	0.0944299
1700001J11Rik__chr9	0.0991831	0.0991831	1	0.0944299
1700007B14Rik__chr8	0.0991831	0.0991831	1	0.0944299
1700010I02Rik__chr3	0.0991831	0.0991831	1	0.0944299
1700017J07Rik__chr2	0.0991831	0.0991831	1	0.0944299
1700025K24Rik__chr17	0.0991831	0.0991831	1	0.0944299
1700026D11Rik__chr2	0.0991831	0.0991831	1	0.0944299
1700034I23Rik__chr3	0.0991831	0.0991831	1	0.0944299
1700058G18Rik__chr10	0.0991831	0.0991831	1	0.0944299
1700066O22Rik__chr18	0.0991831	0.0991831	1	0.0944299
1700069L16Rik__chr5	0.0991831	0.0991831	1	0.0944299
1700119H24Rik__chr16	0.0991831	0.0991831	1	0.0944299
1700121N20Rik__chr12	0.0991831	0.0991831	1	0.0944299
1700125G22Rik__chr3	0.0991831	0.0991831	1	0.0944299
1810007C17Rik__chr12	0.0991831	0.0991831	1	0.0944299
2410137M14Rik__chr17	0.0991831	0.0991831	1	0.0944299
2610100L16Rik__chr3	0.0991831	0.0991831	1	0.0944299
2700069I18Rik__chr3	0.0991831	0.0991831	1	0.0944299
2810007J24Rik__chr7	0.0991831	0.0991831	1	0.0944299
2810405F15Rik__chr2	0.0991831	0.0991831	1	0.0944299
2810459M11Rik__chr1	0.0991831	0.0991831	1	0.0944299
2810471M01Rik__chr11	0.0991831	0.0991831	1	0.0944299
3110015C05Rik__chr13	0.0991831	0.0991831	1	0.0944299
4921507P07Rik__chr6	0.0991831	0.0991831	1	0.0944299
4921511C10Rik__chr3	0.0991831	0.0991831	1	0.0944299
4921525O09Rik__chr13	0.0991831	0.0991831	1	0.0944299
4930412B13Rik__chr2	0.0991831	0.0991831	1	0.0944299
4930412O13Rik__chr2	0.0991831	0.0991831	1	0.0944299
4930425K10Rik__chr5	0.0991831	0.0991831	1	0.0944299
4930425O10Rik__chr3	0.0991831	0.0991831	1	0.0944299
4930444F02Rik__chr10	0.0991831	0.0991831	1	0.0944299
4930455H04Rik__chr3	0.0991831	0.0991831	1	0.0944299
4930456L15Rik__chr4	0.0991831	0.0991831	1	0.0944299
4930467K11Rik__chr10	0.0991831	0.0991831	1	0.0944299
4930479M11Rik__chr7	0.0991831	0.0991831	1	0.0944299
4930480M12Rik__chr12	0.0991831	0.0991831	1	0.0944299
4930500L23Rik__chr5	0.0991831	0.0991831	1	0.0944299
4930509E16Rik__chr9	0.0991831	0.0991831	1	0.0944299
4930519H02Rik__chr5	0.0991831	0.0991831	1	0.0944299
4930523O13Rik__chr15	0.0991831	0.0991831	1	0.0944299
4930524O08Rik__chr9	0.0991831	0.0991831	1	0.0944299
4930525M21Rik__chrX	0.0991831	0.0991831	1	0.0944299
4930527F14Rik__chr14	0.0991831	0.0991831	1	0.0944299
4930539M17Rik__chr3	0.0991831	0.0991831	1	0.0944299
4930545L23Rik__chr2	0.0991831	0.0991831	1	0.0944299
4930557J02Rik__chr5	0.0991831	0.0991831	1	0.0944299
4930558K02Rik__chr1	0.0991831	0.0991831	1	0.0944299
4930570G19Rik__chr3	0.0991831	0.0991831	1	0.0944299
4930597G03Rik__chr14	0.0991831	0.0991831	1	0.0944299
4931408D14Rik__chr19	0.0991831	0.0991831	1	0.0944299
4932412D23Rik__chr16	0.0991831	0.0991831	1	0.0944299
4932414J04Rik__chr11	0.0991831	0.0991831	1	0.0944299
4932435O22Rik__chr11	0.0991831	0.0991831	1	0.0944299
4933400F21Rik__chr1	0.0991831	0.0991831	1	0.0944299
4933401H06Rik__chr3	0.0991831	0.0991831	1	0.0944299
4933408J17Rik__chr10	0.0991831	0.0991831	1	0.0944299
4933427D06Rik__chr6	0.0991831	0.0991831	1	0.0944299
4933427I22Rik__chr4	0.0991831	0.0991831	1	0.0944299
5330411J11Rik__chr2	0.0991831	0.0991831	1	0.0944299
5330439B14Rik__chr6	0.0991831	0.0991831	1	0.0944299
6330403K07Rik__chr11	0.0991831	0.0991831	1	0.0944299
6720483E21Rik__chr1	0.0991831	0.0991831	1	0.0944299
7420426K07Rik__chr9	0.0991831	0.0991831	1	0.0944299
7420700N18Rik__chr8	0.0991831	0.0991831	1	0.0944299
9030204H09Rik__chr2	0.0991831	0.0991831	1	0.0944299
9130227L01Rik__chr1	0.0991831	0.0991831	1	0.0944299
9530026F06Rik__chr1	0.0991831	0.0991831	1	0.0944299
9530036O11Rik__chr5	0.0991831	0.0991831	1	0.0944299
9830132P13Rik__chr3	0.0991831	0.0991831	1	0.0944299
A2m__chr6	0.0991831	0.0991831	1	0.0944299
A330033J07Rik__chr13	0.0991831	0.0991831	1	0.0944299
A330040F15Rik__chr19	0.0991831	0.0991831	1	0.0944299
A330041J22Rik__chr9	0.0991831	0.0991831	1	0.0944299
A630019I02Rik__chr13	0.0991831	0.0991831	1	0.0944299
A730018C14Rik__chr12	0.0991831	0.0991831	1	0.0944299
A730056A06Rik__chr7	0.0991831	0.0991831	1	0.0944299
A730085A09Rik__chr4	0.0991831	0.0991831	1	0.0944299
A830009L08Rik__chr13	0.0991831	0.0991831	1	0.0944299
A930012L18Rik__chr18	0.0991831	0.0991831	1	0.0944299
AA465934__chr11	0.0991831	0.0991831	1	0.0944299
AA474331__chr10	0.0991831	0.0991831	1	0.0944299
AA792892__chr5	0.0991831	0.0991831	1	0.0944299
Aadac__chr3	0.0991831	0.0991831	1	0.0944299
Aadat__chr8	0.0991831	0.0991831	1	0.0944299
Acot10__chr15	0.0991831	0.0991831	1	0.0944299
Acsbg2__chr17	0.0991831	0.0991831	1	0.0944299
Actl6b__chr5	0.0991831	0.0991831	1	0.0944299
Acvr1c__chr2	0.0991831	0.0991831	1	0.0944299
Adam2__chr14	0.0991831	0.0991831	1	0.0944299
Adam6a__chr12	0.0991831	0.0991831	1	0.0944299
AF357355__chr12	0.0991831	0.0991831	1	0.0944299
AF357399__chr7	0.0991831	0.0991831	1	0.0944299
Agtr1b__chr3	0.0991831	0.0991831	1	0.0944299
Aknad1__chr3	0.0991831	0.0991831	1	0.0944299
Aldob__chr4	0.0991831	0.0991831	1	0.0944299
Als2cr11__chr1	0.0991831	0.0991831	1	0.0944299
Amhr2__chr15	0.0991831	0.0991831	1	0.0944299
Amtn__chr5	0.0991831	0.0991831	1	0.0944299
Ankrd63__chr2	0.0991831	0.0991831	1	0.0944299
Ano7__chr1	0.0991831	0.0991831	1	0.0944299
Ap1m2__chr9	0.0991831	0.0991831	1	0.0944299
Ap3b2__chr7	0.0991831	0.0991831	1	0.0944299
Apba2__chr7	0.0991831	0.0991831	1	0.0944299
Apob__chr12	0.0991831	0.0991831	1	0.0944299
Arid3c__chr4	0.0991831	0.0991831	1	0.0944299
Ascl1__chr10	0.0991831	0.0991831	1	0.0944299
Atp2a1__chr7	0.0991831	0.0991831	1	0.0944299
Atp2b2__chr6	0.0991831	0.0991831	1	0.0944299
Atp2b3__chrX	0.0991831	0.0991831	1	0.0944299
Atp2c2__chr8	0.0991831	0.0991831	1	0.0944299
Atp4a__chr7	0.0991831	0.0991831	1	0.0944299
Atp4b__chr8	0.0991831	0.0991831	1	0.0944299
AU023762__chr9	0.0991831	0.0991831	1	0.0944299
AU040972__chr11	0.0991831	0.0991831	1	0.0944299
AW495222__chr13	0.0991831	0.0991831	1	0.0944299
B3galt5__chr16	0.0991831	0.0991831	1	0.0944299
BB283400__chr6	0.0991831	0.0991831	1	0.0944299
Bmp8b__chr4	0.0991831	0.0991831	1	0.0944299
C130030K03Rik__chr10	0.0991831	0.0991831	1	0.0944299
C330008G21Rik__chr2	0.0991831	0.0991831	1	0.0944299
C630031E19Rik__chr12	0.0991831	0.0991831	1	0.0944299
C87414__chr5	0.0991831	0.0991831	1	0.0944299
Cabp7__chr11	0.0991831	0.0991831	1	0.0944299
Cacna1b__chr2	0.0991831	0.0991831	1	0.0944299
Cacna2d3__chr14	0.0991831	0.0991831	1	0.0944299
Cacng7__chr7	0.0991831	0.0991831	1	0.0944299
Calcoco2__chr11	0.0991831	0.0991831	1	0.0944299
Calcr__chr6	0.0991831	0.0991831	1	0.0944299
Caps2__chr10	0.0991831	0.0991831	1	0.0944299
Car10__chr11	0.0991831	0.0991831	1	0.0944299
Casp14__chr10	0.0991831	0.0991831	1	0.0944299
Catsper4__chr4	0.0991831	0.0991831	1	0.0944299
Ccdc103__chr11	0.0991831	0.0991831	1	0.0944299
Ccdc13__chr9	0.0991831	0.0991831	1	0.0944299
Ccdc172__chr19	0.0991831	0.0991831	1	0.0944299
Ccdc3__chr2	0.0991831	0.0991831	1	0.0944299
Ccdc33__chr9	0.0991831	0.0991831	1	0.0944299
Ccdc60__chr5	0.0991831	0.0991831	1	0.0944299
Ccdc7__chr8	0.0991831	0.0991831	1	0.0944299
Ccdc79__chr8	0.0991831	0.0991831	1	0.0944299
Ccl28__chr13	0.0991831	0.0991831	1	0.0944299
Ccna1__chr3	0.0991831	0.0991831	1	0.0944299
Ccr4__chr9	0.0991831	0.0991831	1	0.0944299
Cd160__chr3	0.0991831	0.0991831	1	0.0944299
Cd27__chr6	0.0991831	0.0991831	1	0.0944299
Cd8b1__chr6	0.0991831	0.0991831	1	0.0944299
Cd96__chr16	0.0991831	0.0991831	1	0.0944299
Cdh8__chr8	0.0991831	0.0991831	1	0.0944299
Ceacam18__chr7	0.0991831	0.0991831	1	0.0944299
Ceacam20__chr7	0.0991831	0.0991831	1	0.0944299
Cer1__chr4	0.0991831	0.0991831	1	0.0944299
Cfhr1__chr1	0.0991831	0.0991831	1	0.0944299
Cftr__chr6	0.0991831	0.0991831	1	0.0944299
Chga__chr12	0.0991831	0.0991831	1	0.0944299
Chrna9__chr5	0.0991831	0.0991831	1	0.0944299
CK137956__chr4	0.0991831	0.0991831	1	0.0944299
Clca1__chr3	0.0991831	0.0991831	1	0.0944299
Clcn6__chr4	0.0991831	0.0991831	1	0.0944299
Clec3a__chr8	0.0991831	0.0991831	1	0.0944299
Cma1__chr14	0.0991831	0.0991831	1	0.0944299
Cnga1__chr5	0.0991831	0.0991831	1	0.0944299
Cnr1__chr4	0.0991831	0.0991831	1	0.0944299
Coch__chr12	0.0991831	0.0991831	1	0.0944299
Cpa3__chr3	0.0991831	0.0991831	1	0.0944299
Cps1__chr1	0.0991831	0.0991831	1	0.0944299
Crisp2__chr17	0.0991831	0.0991831	1	0.0944299
Csn1s1__chr5	0.0991831	0.0991831	1	0.0944299
Cst9__chr2	0.0991831	0.0991831	1	0.0944299
Cts8__chr13	0.0991831	0.0991831	1	0.0944299
Ctsm__chr13	0.0991831	0.0991831	1	0.0944299
Cyp24a1__chr2	0.0991831	0.0991831	1	0.0944299
Cypt12__chr3	0.0991831	0.0991831	1	0.0944299
D030045P18Rik__chr10	0.0991831	0.0991831	1	0.0944299
D430019H16Rik__chr12	0.0991831	0.0991831	1	0.0944299
D430036J16Rik__chr9	0.0991831	0.0991831	1	0.0944299
D430041D05Rik__chr2	0.0991831	0.0991831	1	0.0944299
D730048I06Rik__chr9	0.0991831	0.0991831	1	0.0944299
Dab1__chr4	0.0991831	0.0991831	1	0.0944299
Dach2__chrX	0.0991831	0.0991831	1	0.0944299
Dact2__chr17	0.0991831	0.0991831	1	0.0944299
Dbx2__chr15	0.0991831	0.0991831	1	0.0944299
Defa26__chr8	0.0991831	0.0991831	1	0.0944299
Dio1__chr4	0.0991831	0.0991831	1	0.0944299
Diras1__chr10	0.0991831	0.0991831	1	0.0944299
Dmrt1__chr19	0.0991831	0.0991831	1	0.0944299
Dmrta1__chr4	0.0991831	0.0991831	1	0.0944299
Dnahc10__chr5	0.0991831	0.0991831	1	0.0944299
Dnahc17__chr11	0.0991831	0.0991831	1	0.0944299
Dnahc7a__chr1	0.0991831	0.0991831	1	0.0944299
Dok6__chr18	0.0991831	0.0991831	1	0.0944299
Dpcr1__chr17	0.0991831	0.0991831	1	0.0944299
Dppa1__chr11	0.0991831	0.0991831	1	0.0944299
Dsc3__chr18	0.0991831	0.0991831	1	0.0944299
Dsg3__chr18	0.0991831	0.0991831	1	0.0944299
Dsg4__chr18	0.0991831	0.0991831	1	0.0944299
Duoxa2__chr2	0.0991831	0.0991831	1	0.0944299
Dusp5__chr19	0.0991831	0.0991831	1	0.0944299
Duxbl1__chr14	0.0991831	0.0991831	1	0.0944299
E030019B13Rik__chr12	0.0991831	0.0991831	1	0.0944299
Edar__chr10	0.0991831	0.0991831	1	0.0944299
Efcab4b__chr6	0.0991831	0.0991831	1	0.0944299
Efcab9__chr11	0.0991831	0.0991831	1	0.0944299
Egfl6__chrX	0.0991831	0.0991831	1	0.0944299
Elf3__chr1	0.0991831	0.0991831	1	0.0944299
En1__chr1	0.0991831	0.0991831	1	0.0944299
Eno4__chr19	0.0991831	0.0991831	1	0.0944299
Eomes__chr9	0.0991831	0.0991831	1	0.0944299
Epha10__chr4	0.0991831	0.0991831	1	0.0944299
Epha5__chr5	0.0991831	0.0991831	1	0.0944299
F830002L21Rik__chr10	0.0991831	0.0991831	1	0.0944299
Faim2__chr15	0.0991831	0.0991831	1	0.0944299
Fam129c__chr8	0.0991831	0.0991831	1	0.0944299
Fam154a__chr4	0.0991831	0.0991831	1	0.0944299
Fam155a__chr8	0.0991831	0.0991831	1	0.0944299
Fam189a1__chr7	0.0991831	0.0991831	1	0.0944299
Fam71d__chr12	0.0991831	0.0991831	1	0.0944299
Fbxo15__chr18	0.0991831	0.0991831	1	0.0944299
Fbxw15__chr9	0.0991831	0.0991831	1	0.0944299
Fcrl6__chr1	0.0991831	0.0991831	1	0.0944299
Fez1__chr9	0.0991831	0.0991831	1	0.0944299
Fezf1__chr6	0.0991831	0.0991831	1	0.0944299
Fgf6__chr6	0.0991831	0.0991831	1	0.0944299
Fgfr4__chr13	0.0991831	0.0991831	1	0.0944299
Fgl1__chr8	0.0991831	0.0991831	1	0.0944299
Fmo9__chr1	0.0991831	0.0991831	1	0.0944299
Foxa1__chr12	0.0991831	0.0991831	1	0.0944299
Foxg1__chr12	0.0991831	0.0991831	1	0.0944299
Foxi2__chr7	0.0991831	0.0991831	1	0.0944299
Foxp3__chrX	0.0991831	0.0991831	1	0.0944299
Fshr__chr17	0.0991831	0.0991831	1	0.0944299
G630071F17Rik__chr18	0.0991831	0.0991831	1	0.0944299
Gabbr2__chr4	0.0991831	0.0991831	1	0.0944299
Gabra5__chr7	0.0991831	0.0991831	1	0.0944299
Gabrg1__chr5	0.0991831	0.0991831	1	0.0944299
Gabrg2__chr11	0.0991831	0.0991831	1	0.0944299
Gabrr1__chr4	0.0991831	0.0991831	1	0.0944299
Gal3st2__chr1	0.0991831	0.0991831	1	0.0944299
Galr1__chr18	0.0991831	0.0991831	1	0.0944299
Gapdhs__chr7	0.0991831	0.0991831	1	0.0944299
Gata1__chrX	0.0991831	0.0991831	1	0.0944299
Gata3__chr2	0.0991831	0.0991831	1	0.0944299
Gckr__chr5	0.0991831	0.0991831	1	0.0944299
Gfi1b__chr2	0.0991831	0.0991831	1	0.0944299
Gimap7__chr6	0.0991831	0.0991831	1	0.0944299
Gjd2__chr2	0.0991831	0.0991831	1	0.0944299
Gldn__chr9	0.0991831	0.0991831	1	0.0944299
Gli1__chr10	0.0991831	0.0991831	1	0.0944299
Glra1__chr11	0.0991831	0.0991831	1	0.0944299
Glra2__chrX	0.0991831	0.0991831	1	0.0944299
Gm10229__chr16	0.0991831	0.0991831	1	0.0944299
Gm10319__chr6	0.0991831	0.0991831	1	0.0944299
Gm10440__chr5	0.0991831	0.0991831	1	0.0944299
Gm10536__chr18	0.0991831	0.0991831	1	0.0944299
Gm10619__chr7	0.0991831	0.0991831	1	0.0944299
Gm10731__chr3	0.0991831	0.0991831	1	0.0944299
Gm10787__chr10	0.0991831	0.0991831	1	0.0944299
Gm10857__chr2	0.0991831	0.0991831	1	0.0944299
Gm10863__chr15	0.0991831	0.0991831	1	0.0944299
Gm11346__chr13	0.0991831	0.0991831	1	0.0944299
Gm11413__chr4	0.0991831	0.0991831	1	0.0944299
Gm11437__chr11	0.0991831	0.0991831	1	0.0944299
Gm11978__chr11	0.0991831	0.0991831	1	0.0944299
Gm13124__chr4	0.0991831	0.0991831	1	0.0944299
Gm13498__chr2	0.0991831	0.0991831	1	0.0944299
Gm13544__chr2	0.0991831	0.0991831	1	0.0944299
Gm14318__chr2	0.0991831	0.0991831	1	0.0944299
Gm14635__chrX	0.0991831	0.0991831	1	0.0944299
Gm15328__chr18	0.0991831	0.0991831	1	0.0944299
Gm156__chr6	0.0991831	0.0991831	1	0.0944299
Gm15698__chr11	0.0991831	0.0991831	1	0.0944299
Gm16157__chr7	0.0991831	0.0991831	1	0.0944299
Gm19345__chr7	0.0991831	0.0991831	1	0.0944299
Gm1968__chr16	0.0991831	0.0991831	1	0.0944299
Gm20125__chr10	0.0991831	0.0991831	1	0.0944299
Gm20408__chr17	0.0991831	0.0991831	1	0.0944299
Gm20554__chr13	0.0991831	0.0991831	1	0.0944299
Gm20579__chr17	0.0991831	0.0991831	1	0.0944299
Gm20736__chrY	0.0991831	0.0991831	1	0.0944299
Gm20753__chr1	0.0991831	0.0991831	1	0.0944299
Gm20755__chr3	0.0991831	0.0991831	1	0.0944299
Gm20767__chr13	0.0991831	0.0991831	1	0.0944299
Gm21284__chr6	0.0991831	0.0991831	1	0.0944299
Gm438__chr4	0.0991831	0.0991831	1	0.0944299
Gm4776__chr1	0.0991831	0.0991831	1	0.0944299
Gm4794__chr10	0.0991831	0.0991831	1	0.0944299
Gm4814__chr13	0.0991831	0.0991831	1	0.0944299
Gm4846__chr1	0.0991831	0.0991831	1	0.0944299
Gm4956__chr1	0.0991831	0.0991831	1	0.0944299
Gm4971__chr7	0.0991831	0.0991831	1	0.0944299
Gm5458__chr14	0.0991831	0.0991831	1	0.0944299
Gm609__chr16	0.0991831	0.0991831	1	0.0944299
Gm6213__chr8	0.0991831	0.0991831	1	0.0944299
Gm6531__chr8	0.0991831	0.0991831	1	0.0944299
Gm6567__chr7	0.0991831	0.0991831	1	0.0944299
Gm6583__chr5	0.0991831	0.0991831	1	0.0944299
Gm6614__chr6	0.0991831	0.0991831	1	0.0944299
Gm6756__chr18	0.0991831	0.0991831	1	0.0944299
Gm8096__chr8	0.0991831	0.0991831	1	0.0944299
Gm8221__chr15	0.0991831	0.0991831	1	0.0944299
Gm8267__chr14	0.0991831	0.0991831	1	0.0944299
Gm904__chr13	0.0991831	0.0991831	1	0.0944299
Gmnc__chr16	0.0991831	0.0991831	1	0.0944299
Gnaz__chr10	0.0991831	0.0991831	1	0.0944299
Got1l1__chr8	0.0991831	0.0991831	1	0.0944299
Gpr115__chr17	0.0991831	0.0991831	1	0.0944299
Gpr81__chr5	0.0991831	0.0991831	1	0.0944299
Gsdmc__chr15	0.0991831	0.0991831	1	0.0944299
Gsta2__chr9	0.0991831	0.0991831	1	0.0944299
Guca2a__chr4	0.0991831	0.0991831	1	0.0944299
Gucy2f__chrX	0.0991831	0.0991831	1	0.0944299
Gucy2g__chr19	0.0991831	0.0991831	1	0.0944299
Gzma__chr13	0.0991831	0.0991831	1	0.0944299
Hapln1__chr13	0.0991831	0.0991831	1	0.0944299
Hapln3__chr7	0.0991831	0.0991831	1	0.0944299
Hgd__chr16	0.0991831	0.0991831	1	0.0944299
Hist1h3c__chr13	0.0991831	0.0991831	1	0.0944299
Hist1h4a__chr13	0.0991831	0.0991831	1	0.0944299
Hoxa11__chr6	0.0991831	0.0991831	1	0.0944299
Hoxb8__chr11	0.0991831	0.0991831	1	0.0944299
Hoxd9__chr2	0.0991831	0.0991831	1	0.0944299
Hpdl__chr4	0.0991831	0.0991831	1	0.0944299
Hsd3b6__chr3	0.0991831	0.0991831	1	0.0944299
Hsf5__chr11	0.0991831	0.0991831	1	0.0944299
Htr5a__chr5	0.0991831	0.0991831	1	0.0944299
Icam4__chr9	0.0991831	0.0991831	1	0.0944299
Il17rb__chr14	0.0991831	0.0991831	1	0.0944299
Il21__chr3	0.0991831	0.0991831	1	0.0944299
Il31ra__chr13	0.0991831	0.0991831	1	0.0944299
Il34__chr8	0.0991831	0.0991831	1	0.0944299
Il7__chr3	0.0991831	0.0991831	1	0.0944299
Ildr1__chr16	0.0991831	0.0991831	1	0.0944299
Ina__chr19	0.0991831	0.0991831	1	0.0944299
Ins2__chr7	0.0991831	0.0991831	1	0.0944299
Insm1__chr2	0.0991831	0.0991831	1	0.0944299
Iqca__chr1	0.0991831	0.0991831	1	0.0944299
Iqcj__chr3	0.0991831	0.0991831	1	0.0944299
Jakmip3__chr7	0.0991831	0.0991831	1	0.0944299
Kank4__chr4	0.0991831	0.0991831	1	0.0944299
Kcna1__chr6	0.0991831	0.0991831	1	0.0944299
Kcna6__chr6	0.0991831	0.0991831	1	0.0944299
Kcnj1__chr9	0.0991831	0.0991831	1	0.0944299
Kcnmb4__chr10	0.0991831	0.0991831	1	0.0944299
Kcnq2__chr2	0.0991831	0.0991831	1	0.0944299
Kcnq4__chr4	0.0991831	0.0991831	1	0.0944299
Kcns2__chr15	0.0991831	0.0991831	1	0.0944299
Kcnv1__chr15	0.0991831	0.0991831	1	0.0944299
Keg1__chr19	0.0991831	0.0991831	1	0.0944299
Klhl10__chr11	0.0991831	0.0991831	1	0.0944299
Klk14__chr7	0.0991831	0.0991831	1	0.0944299
Klra1__chr6	0.0991831	0.0991831	1	0.0944299
Kprp__chr3	0.0991831	0.0991831	1	0.0944299
Krt2__chr15	0.0991831	0.0991831	1	0.0944299
Krt31__chr11	0.0991831	0.0991831	1	0.0944299
Krt42__chr11	0.0991831	0.0991831	1	0.0944299
Krtap4-7__chr11	0.0991831	0.0991831	1	0.0944299
Ksr1__chr11	0.0991831	0.0991831	1	0.0944299
Lamp5__chr2	0.0991831	0.0991831	1	0.0944299
Lao1__chr4	0.0991831	0.0991831	1	0.0944299
Lhfpl4__chr6	0.0991831	0.0991831	1	0.0944299
Lhx5__chr5	0.0991831	0.0991831	1	0.0944299
Lhx9__chr1	0.0991831	0.0991831	1	0.0944299
Lipm__chr19	0.0991831	0.0991831	1	0.0944299
LOC100503280__chrX	0.0991831	0.0991831	1	0.0944299
LOC101243624__chr3	0.0991831	0.0991831	1	0.0944299
Lrrc38__chr4	0.0991831	0.0991831	1	0.0944299
Lrrn1__chr6	0.0991831	0.0991831	1	0.0944299
Ly6d__chr15	0.0991831	0.0991831	1	0.0944299
Lypd3__chr7	0.0991831	0.0991831	1	0.0944299
Magea5__chrX	0.0991831	0.0991831	1	0.0944299
Mageb16__chrX	0.0991831	0.0991831	1	0.0944299
Mal2__chr15	0.0991831	0.0991831	1	0.0944299
Mamld1__chrX	0.0991831	0.0991831	1	0.0944299
March4__chr1	0.0991831	0.0991831	1	0.0944299
Meiob__chr17	0.0991831	0.0991831	1	0.0944299
Mir1983__chr13	0.0991831	0.0991831	1	0.0944299
Mir25__chr5	0.0991831	0.0991831	1	0.0944299
Mir339__chr5	0.0991831	0.0991831	1	0.0944299
Mir466i__chr13	0.0991831	0.0991831	1	0.0944299
Mir680-2__chr9	0.0991831	0.0991831	1	0.0944299
Mir687__chr14	0.0991831	0.0991831	1	0.0944299
Mir713__chr13	0.0991831	0.0991831	1	0.0944299
Mixl1__chr1	0.0991831	0.0991831	1	0.0944299
Mro__chr18	0.0991831	0.0991831	1	0.0944299
Mroh9__chr1	0.0991831	0.0991831	1	0.0944299
Msx2__chr13	0.0991831	0.0991831	1	0.0944299
Muc13__chr16	0.0991831	0.0991831	1	0.0944299
Muc6__chr7	0.0991831	0.0991831	1	0.0944299
Myh4__chr11	0.0991831	0.0991831	1	0.0944299
Myo3a__chr2	0.0991831	0.0991831	1	0.0944299
Nalcn__chr14	0.0991831	0.0991831	1	0.0944299
Nanog__chr6	0.0991831	0.0991831	1	0.0944299
Nhs__chrX	0.0991831	0.0991831	1	0.0944299
Nipal4__chr11	0.0991831	0.0991831	1	0.0944299
Nkx6-3__chr8	0.0991831	0.0991831	1	0.0944299
Npnt__chr3	0.0991831	0.0991831	1	0.0944299
Nptx1__chr11	0.0991831	0.0991831	1	0.0944299
Nrl__chr14	0.0991831	0.0991831	1	0.0944299
Ntng1__chr3	0.0991831	0.0991831	1	0.0944299
Ntrk3__chr7	0.0991831	0.0991831	1	0.0944299
Nxph3__chr11	0.0991831	0.0991831	1	0.0944299
Oca2__chr7	0.0991831	0.0991831	1	0.0944299
Olfr1183__chr2	0.0991831	0.0991831	1	0.0944299
Olfr1282__chr2	0.0991831	0.0991831	1	0.0944299
Olfr142__chr2	0.0991831	0.0991831	1	0.0944299
Olfr1467__chr19	0.0991831	0.0991831	1	0.0944299
Olfr153__chr2	0.0991831	0.0991831	1	0.0944299
Olfr267__chr4	0.0991831	0.0991831	1	0.0944299
Olfr284__chr15	0.0991831	0.0991831	1	0.0944299
Olfr304__chr7	0.0991831	0.0991831	1	0.0944299
Olfr385__chr11	0.0991831	0.0991831	1	0.0944299
Olfr414__chr1	0.0991831	0.0991831	1	0.0944299
Olfr498__chr7	0.0991831	0.0991831	1	0.0944299
Olfr568__chr7	0.0991831	0.0991831	1	0.0944299
Olfr631__chr7	0.0991831	0.0991831	1	0.0944299
Olfr658__chr7	0.0991831	0.0991831	1	0.0944299
Olfr711__chr7	0.0991831	0.0991831	1	0.0944299
Olfr738__chr14	0.0991831	0.0991831	1	0.0944299
Olfr836__chr9	0.0991831	0.0991831	1	0.0944299
Olfr855__chr9	0.0991831	0.0991831	1	0.0944299
Olfr860__chr9	0.0991831	0.0991831	1	0.0944299
Olfr891__chr9	0.0991831	0.0991831	1	0.0944299
Olfr907__chr9	0.0991831	0.0991831	1	0.0944299
Olfr922__chr9	0.0991831	0.0991831	1	0.0944299
Olfr943__chr9	0.0991831	0.0991831	1	0.0944299
Omg__chr11	0.0991831	0.0991831	1	0.0944299
Otc__chrX	0.0991831	0.0991831	1	0.0944299
Otogl__chr10	0.0991831	0.0991831	1	0.0944299
P2rx2__chr5	0.0991831	0.0991831	1	0.0944299
P2ry4__chrX	0.0991831	0.0991831	1	0.0944299
Pabpc2__chr18	0.0991831	0.0991831	1	0.0944299
Paqr5__chr9	0.0991831	0.0991831	1	0.0944299
Pax7__chr4	0.0991831	0.0991831	1	0.0944299
Pcdh20__chr14	0.0991831	0.0991831	1	0.0944299
Pcdha8__chr18	0.0991831	0.0991831	1	0.0944299
Pcp4__chr16	0.0991831	0.0991831	1	0.0944299
Pdha2__chr3	0.0991831	0.0991831	1	0.0944299
Phox2a__chr7	0.0991831	0.0991831	1	0.0944299
Pinc__chr1	0.0991831	0.0991831	1	0.0944299
Pkd2l1__chr19	0.0991831	0.0991831	1	0.0944299
Pla2g10__chr16	0.0991831	0.0991831	1	0.0944299
Plcxd3__chr15	0.0991831	0.0991831	1	0.0944299
Pld5__chr1	0.0991831	0.0991831	1	0.0944299
Plekha7__chr7	0.0991831	0.0991831	1	0.0944299
Plekhd1__chr12	0.0991831	0.0991831	1	0.0944299
Pls1__chr9	0.0991831	0.0991831	1	0.0944299
Pon1__chr6	0.0991831	0.0991831	1	0.0944299
Pou2f3__chr9	0.0991831	0.0991831	1	0.0944299
Ppp2r2c__chr5	0.0991831	0.0991831	1	0.0944299
Prdm12__chr2	0.0991831	0.0991831	1	0.0944299
Prl2b1__chr13	0.0991831	0.0991831	1	0.0944299
Prl3c1__chr13	0.0991831	0.0991831	1	0.0944299
Prss42__chr9	0.0991831	0.0991831	1	0.0944299
Prss55__chr14	0.0991831	0.0991831	1	0.0944299
Psg17__chr7	0.0991831	0.0991831	1	0.0944299
Psg19__chr7	0.0991831	0.0991831	1	0.0944299
Ptchd2__chr4	0.0991831	0.0991831	1	0.0944299
Ptcra__chr17	0.0991831	0.0991831	1	0.0944299
Ptpn20__chr14	0.0991831	0.0991831	1	0.0944299
Ptprn2__chr12	0.0991831	0.0991831	1	0.0944299
Ptprz1__chr6	0.0991831	0.0991831	1	0.0944299
Rab37__chr11	0.0991831	0.0991831	1	0.0944299
Rasgrf1__chr9	0.0991831	0.0991831	1	0.0944299
Rdh19__chr10	0.0991831	0.0991831	1	0.0944299
Retnlg__chr16	0.0991831	0.0991831	1	0.0944299
Rfx6__chr10	0.0991831	0.0991831	1	0.0944299
Rgn__chrX	0.0991831	0.0991831	1	0.0944299
Rgs20__chr1	0.0991831	0.0991831	1	0.0944299
Rho__chr6	0.0991831	0.0991831	1	0.0944299
Rnf112__chr11	0.0991831	0.0991831	1	0.0944299
Rp1__chr1	0.0991831	0.0991831	1	0.0944299
Rtp2__chr16	0.0991831	0.0991831	1	0.0944299
Rxfp2__chr5	0.0991831	0.0991831	1	0.0944299
Satl1__chrX	0.0991831	0.0991831	1	0.0944299
Scg3__chr9	0.0991831	0.0991831	1	0.0944299
Scgb1b3__chr7	0.0991831	0.0991831	1	0.0944299
Scnn1b__chr7	0.0991831	0.0991831	1	0.0944299
Scrt1__chr15	0.0991831	0.0991831	1	0.0944299
Sema5b__chr16	0.0991831	0.0991831	1	0.0944299
Sept12__chr16	0.0991831	0.0991831	1	0.0944299
Sept5__chr16	0.0991831	0.0991831	1	0.0944299
Serpina12__chr12	0.0991831	0.0991831	1	0.0944299
Serpinc1__chr1	0.0991831	0.0991831	1	0.0944299
Sez6l__chr5	0.0991831	0.0991831	1	0.0944299
Sh3gl3__chr7	0.0991831	0.0991831	1	0.0944299
Shh__chr5	0.0991831	0.0991831	1	0.0944299
Sis__chr3	0.0991831	0.0991831	1	0.0944299
Six2__chr17	0.0991831	0.0991831	1	0.0944299
Slc13a2__chr11	0.0991831	0.0991831	1	0.0944299
Slc17a3__chr13	0.0991831	0.0991831	1	0.0944299
Slc1a1__chr19	0.0991831	0.0991831	1	0.0944299
Slc22a14__chr9	0.0991831	0.0991831	1	0.0944299
Slc22a2__chr17	0.0991831	0.0991831	1	0.0944299
Slc22a8__chr19	0.0991831	0.0991831	1	0.0944299
Slc25a53__chrX	0.0991831	0.0991831	1	0.0944299
Slc26a5__chr5	0.0991831	0.0991831	1	0.0944299
Slc26a9__chr1	0.0991831	0.0991831	1	0.0944299
Slc27a6__chr18	0.0991831	0.0991831	1	0.0944299
Slc2a7__chr4	0.0991831	0.0991831	1	0.0944299
Slc35f3__chr8	0.0991831	0.0991831	1	0.0944299
Slc36a3__chr11	0.0991831	0.0991831	1	0.0944299
Slc3a1__chr17	0.0991831	0.0991831	1	0.0944299
Slc44a3__chr3	0.0991831	0.0991831	1	0.0944299
Slc5a8__chr10	0.0991831	0.0991831	1	0.0944299
Slc6a15__chr10	0.0991831	0.0991831	1	0.0944299
Slc7a12__chr3	0.0991831	0.0991831	1	0.0944299
Slc9c1__chr16	0.0991831	0.0991831	1	0.0944299
Smok4a__chr17	0.0991831	0.0991831	1	0.0944299
Smr3a__chr5	0.0991831	0.0991831	1	0.0944299
Snai3__chr8	0.0991831	0.0991831	1	0.0944299
Snap25__chr2	0.0991831	0.0991831	1	0.0944299
Snca__chr6	0.0991831	0.0991831	1	0.0944299
Snord37__chr10	0.0991831	0.0991831	1	0.0944299
Snph__chr2	0.0991831	0.0991831	1	0.0944299
Sostdc1__chr12	0.0991831	0.0991831	1	0.0944299
Sox14__chr9	0.0991831	0.0991831	1	0.0944299
Sox21__chr14	0.0991831	0.0991831	1	0.0944299
Sox3__chrX	0.0991831	0.0991831	1	0.0944299
Sox30__chr11	0.0991831	0.0991831	1	0.0944299
Spaca1__chr4	0.0991831	0.0991831	1	0.0944299
Spata16__chr3	0.0991831	0.0991831	1	0.0944299
Spata22__chr11	0.0991831	0.0991831	1	0.0944299
Spata9__chr13	0.0991831	0.0991831	1	0.0944299
Spats1__chr17	0.0991831	0.0991831	1	0.0944299
Spink10__chr18	0.0991831	0.0991831	1	0.0944299
Spint3__chr2	0.0991831	0.0991831	1	0.0944299
Spock1__chr13	0.0991831	0.0991831	1	0.0944299
Spock3__chr8	0.0991831	0.0991831	1	0.0944299
Sspo__chr6	0.0991831	0.0991831	1	0.0944299
Sstr2__chr11	0.0991831	0.0991831	1	0.0944299
Ssu2__chr6	0.0991831	0.0991831	1	0.0944299
St6galnac1__chr11	0.0991831	0.0991831	1	0.0944299
St8sia2__chr7	0.0991831	0.0991831	1	0.0944299
Stra8__chr6	0.0991831	0.0991831	1	0.0944299
Stx1b__chr7	0.0991831	0.0991831	1	0.0944299
Sucnr1__chr3	0.0991831	0.0991831	1	0.0944299
Sun3__chr11	0.0991831	0.0991831	1	0.0944299
Susd5__chr9	0.0991831	0.0991831	1	0.0944299
Svs4__chr2	0.0991831	0.0991831	1	0.0944299
Syce1l__chr8	0.0991831	0.0991831	1	0.0944299
Syt1__chr10	0.0991831	0.0991831	1	0.0944299
Syt2__chr1	0.0991831	0.0991831	1	0.0944299
Syt6__chr3	0.0991831	0.0991831	1	0.0944299
Tas1r3__chr4	0.0991831	0.0991831	1	0.0944299
Tas2r140__chr6	0.0991831	0.0991831	1	0.0944299
Tbr1__chr2	0.0991831	0.0991831	1	0.0944299
Tbx22__chrX	0.0991831	0.0991831	1	0.0944299
Tcerg1l__chr7	0.0991831	0.0991831	1	0.0944299
Tctex1d1__chr4	0.0991831	0.0991831	1	0.0944299
Tdo2__chr3	0.0991831	0.0991831	1	0.0944299
Tfap2b__chr1	0.0991831	0.0991831	1	0.0944299
Tigd3__chr19	0.0991831	0.0991831	1	0.0944299
Tmem132b__chr5	0.0991831	0.0991831	1	0.0944299
Tmem169__chr1	0.0991831	0.0991831	1	0.0944299
Tmem181c-ps__chr17	0.0991831	0.0991831	1	0.0944299
Tmem232__chr17	0.0991831	0.0991831	1	0.0944299
Tmem235__chr11	0.0991831	0.0991831	1	0.0944299
Tmem239__chr2	0.0991831	0.0991831	1	0.0944299
Tmem52b__chr6	0.0991831	0.0991831	1	0.0944299
Tmprss7__chr16	0.0991831	0.0991831	1	0.0944299
Tppp2__chr14	0.0991831	0.0991831	1	0.0944299
Trank1__chr9	0.0991831	0.0991831	1	0.0944299
Trp73__chr4	0.0991831	0.0991831	1	0.0944299
Trpc7__chr13	0.0991831	0.0991831	1	0.0944299
Ttll13__chr7	0.0991831	0.0991831	1	0.0944299
Tuba3a__chr6	0.0991831	0.0991831	1	0.0944299
Tuba3b__chr6	0.0991831	0.0991831	1	0.0944299
Ugt2b5__chr5	0.0991831	0.0991831	1	0.0944299
Upk3bl__chr5	0.0991831	0.0991831	1	0.0944299
Ush1g__chr11	0.0991831	0.0991831	1	0.0944299
Vil1__chr1	0.0991831	0.0991831	1	0.0944299
Vmn1r211__chr13	0.0991831	0.0991831	1	0.0944299
Vmn1r235__chr17	0.0991831	0.0991831	1	0.0944299
Vmn2r1__chr3	0.0991831	0.0991831	1	0.0944299
Vmn2r102__chr17	0.0991831	0.0991831	1	0.0944299
Vmn2r19__chr6	0.0991831	0.0991831	1	0.0944299
Vmn2r28__chr7	0.0991831	0.0991831	1	0.0944299
Vmn2r53__chr7	0.0991831	0.0991831	1	0.0944299
Vmn2r68__chr7	0.0991831	0.0991831	1	0.0944299
Vtcn1__chr3	0.0991831	0.0991831	1	0.0944299
Vwc2l__chr1	0.0991831	0.0991831	1	0.0944299
Vwde__chr6	0.0991831	0.0991831	1	0.0944299
Wdr31__chr4	0.0991831	0.0991831	1	0.0944299
Wdr52__chr16	0.0991831	0.0991831	1	0.0944299
Wdr64__chr1	0.0991831	0.0991831	1	0.0944299
Wdr95__chr5	0.0991831	0.0991831	1	0.0944299
Wfdc13__chr2	0.0991831	0.0991831	1	0.0944299
Xcl1__chr1	0.0991831	0.0991831	1	0.0944299
Zc3h12b__chrX	0.0991831	0.0991831	1	0.0944299
Zfp457__chr13	0.0991831	0.0991831	1	0.0944299
Zfp572__chr15	0.0991831	0.0991831	1	0.0944299
Zfp831__chr2	0.0991831	0.0991831	1	0.0944299
Zfp936__chr7	0.0991831	0.0991831	1	0.0944299
Zic3__chrX	0.0991831	0.0991831	1	0.0944299
Zmat4__chr8	0.0991831	0.0991831	1	0.0944299
Zscan4a__chr7	0.0991831	0.0991831	1	0.0944299
Zscan4d__chr7	0.0991831	0.0991831	1	0.0944299
Ppfia2__chr10	0.0992062	0.113969	1.14881	0.0944508
Col6a6__chr9	0.0992062	0.105249	1.06091	0.0944508
Hs6st2__chrX	0.0992062	0.100799	1.01606	0.0944508
Anks1b__chr10	0.0992062	0.0996206	1.00418	0.0944508
4930578M01Rik__chr15	0.0992062	0.0991831	0.999768	0.0944508
Amer2__chr14	0.0992062	0.0991831	0.999768	0.0944508
BC049352__chr9	0.0992062	0.0991831	0.999768	0.0944508
Drd1a__chr13	0.0992062	0.0991831	0.999768	0.0944508
Flywch2__chr17	0.0992062	0.0991831	0.999768	0.0944508
Fstl5__chr3	0.0992062	0.0991831	0.999768	0.0944508
Gm10549__chr18	0.0992062	0.0991831	0.999768	0.0944508
Gm16130__chr9	0.0992062	0.0991831	0.999768	0.0944508
Gm16432__chr1	0.0992062	0.0991831	0.999768	0.0944508
Gm595__chrX	0.0992062	0.0991831	0.999768	0.0944508
Gm9199__chr14	0.0992062	0.0991831	0.999768	0.0944508
Idi2__chr13	0.0992062	0.0991831	0.999768	0.0944508
Kcnk12__chr17	0.0992062	0.0991831	0.999768	0.0944508
Olfr156__chr4	0.0992062	0.0991831	0.999768	0.0944508
S100a14__chr3	0.0992062	0.0991831	0.999768	0.0944508
Samd5__chr10	0.0992062	0.0991831	0.999768	0.0944508
Skint5__chr4	0.0992062	0.0991831	0.999768	0.0944508
Syt15__chr14	0.0992062	0.0991831	0.999768	0.0944508
Tacr3__chr3	0.0992062	0.0991831	0.999768	0.0944508
Tmem236__chr2	0.0992062	0.0991831	0.999768	0.0944508
Nrg1__chr8	0.0992084	0.145605	1.46767	0.0944528
Gareml__chr5	0.0992084	0.120099	1.21058	0.0944528
Nr1h4__chr10	0.0992084	0.119856	1.20812	0.0944528
Dclk3__chr9	0.0992084	0.119384	1.20336	0.0944528
Lrp2__chr2	0.0992084	0.112952	1.13854	0.0944528
Tvp23a__chr16	0.0992084	0.110868	1.11753	0.0944528
Cpz__chr5	0.0992084	0.108405	1.0927	0.0944528
Faxc__chr4	0.0992084	0.106744	1.07596	0.0944528
Fbxl13__chr5	0.0992084	0.105641	1.06484	0.0944528
Cdh10__chr15	0.0992084	0.104425	1.05259	0.0944528
Sema4g__chr19	0.0992084	0.103739	1.04567	0.0944528
Duox1__chr2	0.0992084	0.102405	1.03222	0.0944528
Tmem215__chr4	0.0992084	0.101979	1.02793	0.0944528
Gbx2__chr1	0.0992084	0.101806	1.02618	0.0944528
Bfsp1__chr2	0.0992084	0.101728	1.0254	0.0944528
Tmem132e__chr11	0.0992084	0.100859	1.01664	0.0944528
Fam184b__chr5	0.0992084	0.100127	1.00926	0.0944528
Tulp1__chr17	0.0992084	0.0999273	1.00725	0.0944528
Fsd1__chr17	0.0992084	0.099925	1.00722	0.0944528
AF366264__chr8	0.0992084	0.0997751	1.00571	0.0944528
Npm2__chr14	0.0992084	0.0996206	1.00416	0.0944528
Unc13c__chr9	0.0992084	0.0996206	1.00416	0.0944528
0610038B21Rik__chr8	0.0992084	0.0991831	0.999746	0.0944528
1700001G17Rik__chr1	0.0992084	0.0991831	0.999746	0.0944528
2610028E06Rik__chr4	0.0992084	0.0991831	0.999746	0.0944528
3110039M20Rik__chr12	0.0992084	0.0991831	0.999746	0.0944528
4930540M03Rik__chr9	0.0992084	0.0991831	0.999746	0.0944528
4933421I07Rik__chr7	0.0992084	0.0991831	0.999746	0.0944528
9130024F11Rik__chr1	0.0992084	0.0991831	0.999746	0.0944528
9430018G01Rik__chr6	0.0992084	0.0991831	0.999746	0.0944528
A530053G22Rik__chr6	0.0992084	0.0991831	0.999746	0.0944528
Acnat2__chr4	0.0992084	0.0991831	0.999746	0.0944528
Agbl1__chr7	0.0992084	0.0991831	0.999746	0.0944528
Agmat__chr4	0.0992084	0.0991831	0.999746	0.0944528
Agr3__chr12	0.0992084	0.0991831	0.999746	0.0944528
AI747448__chr3	0.0992084	0.0991831	0.999746	0.0944528
Atp6v0a4__chr6	0.0992084	0.0991831	0.999746	0.0944528
BC089597__chr10	0.0992084	0.0991831	0.999746	0.0944528
C030023E24Rik__chrX	0.0992084	0.0991831	0.999746	0.0944528
Ccdc177__chr12	0.0992084	0.0991831	0.999746	0.0944528
Chadl__chr15	0.0992084	0.0991831	0.999746	0.0944528
Chat__chr14	0.0992084	0.0991831	0.999746	0.0944528
D030025P21Rik__chr12	0.0992084	0.0991831	0.999746	0.0944528
Dleu7__chr14	0.0992084	0.0991831	0.999746	0.0944528
Dnahc9__chr11	0.0992084	0.0991831	0.999746	0.0944528
E030025P04Rik__chr11	0.0992084	0.0991831	0.999746	0.0944528
Efcab5__chr11	0.0992084	0.0991831	0.999746	0.0944528
Ern2__chr7	0.0992084	0.0991831	0.999746	0.0944528
Esx1__chrX	0.0992084	0.0991831	0.999746	0.0944528
Galr2__chr11	0.0992084	0.0991831	0.999746	0.0944528
Gdnf__chr15	0.0992084	0.0991831	0.999746	0.0944528
Gm15348__chr8	0.0992084	0.0991831	0.999746	0.0944528
Gm15645__chr7	0.0992084	0.0991831	0.999746	0.0944528
Gm1661__chr4	0.0992084	0.0991831	0.999746	0.0944528
Gm8709__chr10	0.0992084	0.0991831	0.999746	0.0944528
Gpc5__chr14	0.0992084	0.0991831	0.999746	0.0944528
Hotair__chr15	0.0992084	0.0991831	0.999746	0.0944528
Il8__chr5	0.0992084	0.0991831	0.999746	0.0944528
Kcnk18__chr19	0.0992084	0.0991831	0.999746	0.0944528
Nxph4__chr10	0.0992084	0.0991831	0.999746	0.0944528
Olfr1215__chr2	0.0992084	0.0991831	0.999746	0.0944528
Olfr19__chr16	0.0992084	0.0991831	0.999746	0.0944528
Olfr197__chr16	0.0992084	0.0991831	0.999746	0.0944528
Olfr963__chr9	0.0992084	0.0991831	0.999746	0.0944528
Olfr985__chr9	0.0992084	0.0991831	0.999746	0.0944528
Otoa__chr7	0.0992084	0.0991831	0.999746	0.0944528
Pifo__chr3	0.0992084	0.0991831	0.999746	0.0944528
Six3__chr17	0.0992084	0.0991831	0.999746	0.0944528
Slc14a2__chr18	0.0992084	0.0991831	0.999746	0.0944528
Slc2a5__chr4	0.0992084	0.0991831	0.999746	0.0944528
Sphkap__chr1	0.0992084	0.0991831	0.999746	0.0944528
Syngr3__chr17	0.0992084	0.0991831	0.999746	0.0944528
Tectb__chr19	0.0992084	0.0991831	0.999746	0.0944528
Tekt2__chr4	0.0992084	0.0991831	0.999746	0.0944528
Tmprss3__chr17	0.0992084	0.0991831	0.999746	0.0944528
Trim60__chr8	0.0992084	0.0991831	0.999746	0.0944528
Trpc5__chrX	0.0992084	0.0991831	0.999746	0.0944528
Usp51__chrX	0.0992084	0.0991831	0.999746	0.0944528
Vmn2r39__chr7	0.0992084	0.0991831	0.999746	0.0944528
Zfp872__chr9	0.0992084	0.0991831	0.999746	0.0944528
Zic4__chr9	0.0992084	0.0991831	0.999746	0.0944528
Zscan5b__chr7	0.0992084	0.0991831	0.999746	0.0944528
2010001M06Rik__chr5	0.0992134	0.11146	1.12344	0.0944573
Brsk1__chr7	0.0992134	0.10315	1.03968	0.0944573
Greb1l__chr18	0.0992134	0.102837	1.03653	0.0944573
Rab36__chr10	0.0992134	0.100397	1.01193	0.0944573
Clstn2__chr9	0.0992134	0.0997751	1.00566	0.0944573
Kcns1__chr2	0.0992134	0.0996206	1.0041	0.0944573
2210416O15Rik__chr11	0.0992134	0.0991831	0.999695	0.0944573
4930565N06Rik__chr16	0.0992134	0.0991831	0.999695	0.0944573
A330069E16Rik__chr2	0.0992134	0.0991831	0.999695	0.0944573
Bmp5__chr9	0.0992134	0.0991831	0.999695	0.0944573
Btbd8__chr5	0.0992134	0.0991831	0.999695	0.0944573
Cttnbp2__chr6	0.0992134	0.0991831	0.999695	0.0944573
Dmp1__chr5	0.0992134	0.0991831	0.999695	0.0944573
Eif4e1b__chr13	0.0992134	0.0991831	0.999695	0.0944573
Fam209__chr2	0.0992134	0.0991831	0.999695	0.0944573
Gm10696__chr3	0.0992134	0.0991831	0.999695	0.0944573
Gm11944__chr11	0.0992134	0.0991831	0.999695	0.0944573
Gm6793__chr2	0.0992134	0.0991831	0.999695	0.0944573
Kcnt1__chr2	0.0992134	0.0991831	0.999695	0.0944573
Khdc3__chr9	0.0992134	0.0991831	0.999695	0.0944573
Lrfn2__chr17	0.0992134	0.0991831	0.999695	0.0944573
Map3k7cl__chr16	0.0992134	0.0991831	0.999695	0.0944573
Mir24-2__chr8	0.0992134	0.0991831	0.999695	0.0944573
Nup62cl__chrX	0.0992134	0.0991831	0.999695	0.0944573
Olfr1372-ps1__chr11	0.0992134	0.0991831	0.999695	0.0944573
Pgbd5__chr8	0.0992134	0.0991831	0.999695	0.0944573
Prx__chr7	0.0992134	0.0991831	0.999695	0.0944573
Scgb3a1__chr11	0.0992134	0.0991831	0.999695	0.0944573
Trim61__chr8	0.0992134	0.0991831	0.999695	0.0944573
Trpc3__chr3	0.0992134	0.0991831	0.999695	0.0944573
Vsig8__chr1	0.0992134	0.0991831	0.999695	0.0944573
Wnt9b__chr11	0.0992134	0.0991831	0.999695	0.0944573
Tm6sf2__chr8	0.0992153	0.108464	1.09322	0.0944591
Tnfrsf22__chr7	0.0992153	0.100258	1.0105	0.0944591
4930562C15Rik__chr16	0.0992153	0.0991831	0.999675	0.0944591
AF067061__chr13	0.0992153	0.0991831	0.999675	0.0944591
Dlec1__chr9	0.0992153	0.0991831	0.999675	0.0944591
Gm5134__chr10	0.0992153	0.0991831	0.999675	0.0944591
Kcnh7__chr2	0.0992153	0.0991831	0.999675	0.0944591
Ltf__chr9	0.0992153	0.0991831	0.999675	0.0944591
Slc39a12__chr2	0.0992153	0.0991831	0.999675	0.0944591
Tmc5__chr7	0.0992153	0.0991831	0.999675	0.0944591
Sema3e__chr5	0.0992157	0.0997203	1.00509	0.0944594
4930556C24Rik__chr16	0.0992157	0.0991831	0.999672	0.0944594
Ascl3__chr7	0.0992157	0.0991831	0.999672	0.0944594
Cdkl4__chr17	0.0992157	0.0991831	0.999672	0.0944594
Crh__chr3	0.0992157	0.0991831	0.999672	0.0944594
Crybb1__chr5	0.0992157	0.0991831	0.999672	0.0944594
Olfr729__chr14	0.0992157	0.0991831	0.999672	0.0944594
Pate2__chr9	0.0992157	0.0991831	0.999672	0.0944594
Pdcd1lg2__chr19	0.0992157	0.0991831	0.999672	0.0944594
Muc1__chr3	0.0992161	0.101029	1.01827	0.0944597
Lrriq3__chr3	0.0992161	0.100047	1.00837	0.0944597
4930513D17Rik__chr5	0.0992161	0.0991831	0.999668	0.0944597
Ankk1__chr9	0.0992161	0.0991831	0.999668	0.0944597
Cyp4f41-ps__chr17	0.0992161	0.0991831	0.999668	0.0944597
D630029K05Rik__chr10	0.0992161	0.0991831	0.999668	0.0944597
Myf5__chr10	0.0992161	0.0991831	0.999668	0.0944597
Nlrp4c__chr7	0.0992161	0.0991831	0.999668	0.0944597
Rpl10l__chr12	0.0992161	0.0991831	0.999668	0.0944597
Spag6__chr16	0.0992161	0.0991831	0.999668	0.0944597
Srms__chr2	0.0992161	0.0991831	0.999668	0.0944597
Fam196a__chr7	0.099228	0.101526	1.02316	0.0944705
Prr7__chr13	0.099228	0.100456	1.01237	0.0944705
Iqcg__chr16	0.099228	0.0997751	1.00551	0.0944705
1600016N20Rik__chr7	0.099228	0.0991831	0.999548	0.0944705
2010300C02Rik__chr1	0.099228	0.0991831	0.999548	0.0944705
Cml2__chr6	0.099228	0.0991831	0.999548	0.0944705
Gm10658__chr9	0.099228	0.0991831	0.999548	0.0944705
Gm5082__chr13	0.099228	0.0991831	0.999548	0.0944705
Hoxa7__chr6	0.099228	0.0991831	0.999548	0.0944705
Klc3__chr7	0.099228	0.0991831	0.999548	0.0944705
Pp2d1__chr17	0.099228	0.0991831	0.999548	0.0944705
Sidt1__chr16	0.099228	0.0991831	0.999548	0.0944705
Snora7a__chr6	0.099228	0.0991831	0.999548	0.0944705
Spin2__chrX	0.099228	0.0991831	0.999548	0.0944705
Car12__chr9	0.099229	0.102358	1.03153	0.0944715
Zfp114__chr7	0.099229	0.100456	1.01236	0.0944715
Snora78__chr17	0.099229	0.0996206	1.00395	0.0944715
4930405P13Rik__chr11	0.099229	0.0991831	0.999537	0.0944715
Baiap2l2__chr15	0.099229	0.0991831	0.999537	0.0944715
Gabra6__chr11	0.099229	0.0991831	0.999537	0.0944715
H60b__chr10	0.099229	0.0991831	0.999537	0.0944715
Il13__chr11	0.099229	0.0991831	0.999537	0.0944715
Msh4__chr3	0.099229	0.0991831	0.999537	0.0944715
Pappa2__chr1	0.099229	0.0991831	0.999537	0.0944715
Slc6a2__chr8	0.099229	0.0991831	0.999537	0.0944715
Usp9y__chrY	0.099229	0.0991831	0.999537	0.0944715
2600006L11Rik__chr9	0.0992292	0.110008	1.10862	0.0944716
Prph__chr15	0.0992292	0.100672	1.01454	0.0944716
Mir3096__chr5	0.0992292	0.0991831	0.999536	0.0944716
Gm5088__chr14	0.0992314	0.0991831	0.999513	0.0944736
4930524L23Rik__chrX	0.0992328	0.10627	1.07091	0.0944749
E130218I03Rik__chr4	0.0992328	0.0991831	0.999499	0.0944749
Scarna17__chr18	0.0992328	0.0991831	0.999499	0.0944749
Slc26a6__chr9	0.0992328	0.0991831	0.999499	0.0944749
Col8a2__chr4	0.0992336	0.183495	1.84913	0.0944756
Duoxa1__chr2	0.0992336	0.121109	1.22044	0.0944756
1810062G17Rik__chr3	0.0992336	0.101978	1.02765	0.0944756
Sprn__chr7	0.0992336	0.100456	1.01232	0.0944756
1700016K19Rik__chr11	0.0992336	0.0991831	0.999491	0.0944756
Gm12359__chr11	0.0992336	0.0991831	0.999491	0.0944756
Mir18b__chrX	0.0992336	0.0991831	0.999491	0.0944756
Npsr1__chr9	0.0992353	0.0991831	0.999474	0.0944771
Olfr676__chr7	0.0992353	0.0991831	0.999474	0.0944771
Pdzk1ip1__chr4	0.0992353	0.0991831	0.999474	0.0944771
Tmprss5__chr9	0.0992353	0.0991831	0.999474	0.0944771
A4galt__chr15	0.0992378	0.129399	1.30393	0.0944794
4930538K18Rik__chr4	0.0992378	0.105508	1.06318	0.0944794
Vmn1r45__chr6	0.0992378	0.100456	1.01227	0.0944794
1700019A02Rik__chr1	0.0992378	0.0991831	0.999449	0.0944794
2010308F09Rik__chrX	0.0992378	0.0991831	0.999449	0.0944794
4930578C19Rik__chrX	0.0992378	0.0991831	0.999449	0.0944794
4933413J09Rik__chr14	0.0992378	0.0991831	0.999449	0.0944794
Fam217a__chr13	0.0992378	0.0991831	0.999449	0.0944794
Gdf9__chr11	0.0992378	0.0991831	0.999449	0.0944794
Gm17455__chr10	0.0992378	0.0991831	0.999449	0.0944794
Gm4890__chr8	0.0992378	0.0991831	0.999449	0.0944794
Gm5531__chr1	0.0992378	0.0991831	0.999449	0.0944794
Gm5796__chr14	0.0992378	0.0991831	0.999449	0.0944794
Gp6__chr7	0.0992378	0.0991831	0.999449	0.0944794
Kcnc2__chr10	0.0992378	0.0991831	0.999449	0.0944794
Ltb__chr17	0.0992378	0.0991831	0.999449	0.0944794
Opn1sw__chr6	0.0992378	0.0991831	0.999449	0.0944794
Serpinb3b__chr1	0.0992378	0.0991831	0.999449	0.0944794
Tnni1__chr1	0.0992378	0.0991831	0.999449	0.0944794
Vmn1r63__chr7	0.0992378	0.0991831	0.999449	0.0944794
Asphd2__chr5	0.0992407	0.108069	1.08896	0.0944821
4930542C21Rik__chr16	0.0992407	0.0991831	0.999419	0.0944821
Dbil5__chr11	0.0992407	0.0991831	0.999419	0.0944821
Fgf2__chr3	0.0992407	0.0991831	0.999419	0.0944821
Gm3646__chr1	0.0992407	0.0991831	0.999419	0.0944821
Sbk2__chr7	0.0992407	0.0991831	0.999419	0.0944821
Spata17__chr1	0.0992407	0.0991831	0.999419	0.0944821
Wnk3__chrX	0.0992409	0.101832	1.02611	0.0944823
Best1__chr19	0.0992409	0.0991831	0.999417	0.0944823
Tceal3__chrX	0.0992436	0.0991831	0.99939	0.0944847
Zfp286__chr11	0.0992456	0.0991831	0.99937	0.0944865
Slc25a31__chr3	0.0992456	0.100667	1.01432	0.0944865
Gm20324__chr15	0.0992456	0.0991831	0.99937	0.0944865
Lpar5__chr6	0.0992456	0.0991831	0.99937	0.0944865
Tacr1__chr6	0.0992456	0.0991831	0.99937	0.0944865
5730422E09Rik__chr5	0.0992475	0.100591	1.01354	0.0944883
Pbp2__chr6	0.0992476	0.10234	1.03115	0.0944883
Gm6634__chr3	0.0992476	0.100127	1.00886	0.0944883
1700012D14Rik__chr7	0.0992476	0.0991831	0.99935	0.0944883
4930428E07Rik__chr12	0.0992476	0.0991831	0.99935	0.0944883
4930518P08Rik__chr13	0.0992476	0.0991831	0.99935	0.0944883
C86187__chr7	0.0992476	0.0991831	0.99935	0.0944883
Gabrd__chr4	0.0992476	0.0991831	0.99935	0.0944883
Npy5r__chr8	0.0992476	0.0991831	0.99935	0.0944883
Olfr620__chr7	0.0992476	0.0991831	0.99935	0.0944883
Tmem125__chr4	0.0992476	0.0991831	0.99935	0.0944883
Zkscan7__chr9	0.0992476	0.0991831	0.99935	0.0944883
Gm5347__chr8	0.0992479	0.0991831	0.999347	0.0944886
Mylpf__chr7	0.0992483	0.0991831	0.999343	0.0944889
1700022E09Rik__chr16	0.0992493	0.0991831	0.999333	0.0944899
4933427E13Rik__chr11	0.0992493	0.0991831	0.999333	0.0944899
Gm12888__chr4	0.0992493	0.0991831	0.999333	0.0944899
Gm3500__chr14	0.0992493	0.0991831	0.999333	0.0944899
Impg1__chr9	0.0992493	0.0991831	0.999333	0.0944899
Nxf2__chrX	0.0992493	0.0991831	0.999333	0.0944899
Rab26__chr17	0.0992493	0.0991831	0.999333	0.0944899
Snord4a__chr11	0.0992493	0.0991831	0.999333	0.0944899
Gm20743__chr1	0.0992494	0.0991831	0.999332	0.0944899
Olfr287__chr15	0.0992494	0.0991831	0.999332	0.0944899
Clec2f__chr6	0.0992522	0.0991831	0.999304	0.0944924
Cmtm2a__chr8	0.0992522	0.0991831	0.999304	0.0944924
Pcsk1n__chrX	0.0992522	0.0991831	0.999304	0.0944924
Rab11fip4__chr11	0.0992522	0.0991831	0.999304	0.0944924
Tmem253__chr14	0.0992522	0.0991831	0.999304	0.0944924
Gm15880__chr7	0.0992522	0.0991831	0.999303	0.0944925
Gnat3__chr5	0.0992534	0.0991831	0.999292	0.0944936
Mir682__chr13	0.0992534	0.0991831	0.999292	0.0944936
Id4__chr13	0.0992535	0.119386	1.20284	0.0944937
1700029I15Rik__chr2	0.0992535	0.104425	1.05211	0.0944937
Zfp13__chr17	0.0992535	0.101059	1.01819	0.0944937
BC049762__chr11	0.0992535	0.0991831	0.999291	0.0944937
Fam83h__chr15	0.0992535	0.0991831	0.999291	0.0944937
Gm10638__chr8	0.0992535	0.0991831	0.999291	0.0944937
Tal2__chr4	0.0992535	0.0991831	0.999291	0.0944937
Tmem52__chr4	0.0992535	0.0991831	0.999291	0.0944937
Tnfrsf19__chr14	0.0992535	0.0991831	0.999291	0.0944937
Cstad__chr2	0.0992536	0.110804	1.11637	0.0944938
Efcab10__chr12	0.0992536	0.0991831	0.999289	0.0944938
Gm14873__chr17	0.0992536	0.0991831	0.999289	0.0944938
Styk1__chr6	0.0992536	0.0991831	0.999289	0.0944938
Tchh__chr3	0.0992545	0.108538	1.09353	0.0944946
2310005A03Rik__chr2	0.0992545	0.0991831	0.999281	0.0944946
2410012M07Rik__chr9	0.0992545	0.0991831	0.999281	0.0944946
4930563F08Rik__chr5	0.0992545	0.0991831	0.999281	0.0944946
D030028A08Rik__chr11	0.0992545	0.0991831	0.999281	0.0944946
Grhl1__chr12	0.0992545	0.0991831	0.999281	0.0944946
Hes7__chr11	0.0992545	0.0991831	0.999281	0.0944946
4931429L15Rik__chr9	0.0992567	0.0996149	1.00361	0.0944966
Fam110c__chr12	0.0992567	0.0991831	0.999258	0.0944966
Gm8369__chr19	0.0992567	0.0991831	0.999258	0.0944966
Kirrel3__chr9	0.0992567	0.0991831	0.999258	0.0944966
Lmtk3__chr7	0.0992567	0.0991831	0.999258	0.0944966
Col11a1__chr3	0.099258	0.138128	1.3916	0.0944978
Cd207__chr6	0.099258	0.0991831	0.999245	0.0944978
Etohd2__chr13	0.099258	0.0991831	0.999245	0.0944978
Hist2h2bb__chr3	0.099258	0.0991831	0.999245	0.0944978
Kif19a__chr11	0.099258	0.0991831	0.999245	0.0944978
Gng8__chr7	0.0992588	0.116988	1.17861	0.0944985
1700001J03Rik__chr5	0.0992605	0.0991831	0.99922	0.0945
Slc23a3__chr1	0.0992606	0.109195	1.10008	0.0945001
Ampd1__chr3	0.0992606	0.0991831	0.999219	0.0945001
Ccdc162__chr10	0.0992606	0.0991831	0.999219	0.0945001
Guca2b__chr4	0.0992606	0.0991831	0.999219	0.0945001
Jakmip1__chr5	0.0992606	0.0991831	0.999219	0.0945001
Snora41__chr1	0.0992606	0.0991831	0.999219	0.0945001
Pcdhgb2__chr18	0.0992628	0.0991831	0.999197	0.0945021
Shisa2__chr14	0.0992631	0.0991831	0.999195	0.0945023
Cacna2d4__chr6	0.0992651	0.0991831	0.999174	0.0945042
Ccr10__chr11	0.0992651	0.0991831	0.999174	0.0945042
Gm20605__chr5	0.0992651	0.0991831	0.999174	0.0945042
Npy6r__chr18	0.0992651	0.0991831	0.999174	0.0945042
Serpinb3c__chr1	0.0992651	0.0991831	0.999174	0.0945042
C530044C16Rik__chr6	0.0992662	0.0991831	0.999163	0.0945051
1700067K01Rik__chr8	0.0992665	0.0991831	0.99916	0.0945055
2900093L17Rik__chr4	0.0992665	0.0991831	0.99916	0.0945055
3010033K07Rik__chr8	0.0992665	0.0991831	0.99916	0.0945055
9930111J21Rik2__chr11	0.0992665	0.0991831	0.99916	0.0945055
Pdcd1__chr1	0.0992665	0.0991831	0.99916	0.0945055
Itgb4__chr11	0.0992667	0.100456	1.01198	0.0945056
Espn__chr4	0.0992706	0.101526	1.02272	0.0945091
Shf__chr2	0.0992707	0.102586	1.0334	0.0945092
4930550C14Rik__chr9	0.099271	0.0991831	0.999115	0.0945095
Col9a1__chr1	0.0992729	0.0991831	0.999096	0.0945112
Gfra1__chr19	0.0992729	0.104217	1.0498	0.0945112
Slc12a8__chr16	0.0992739	0.111169	1.11982	0.0945121
Ngfr__chr11	0.0992739	0.0991831	0.999085	0.0945121
3632454L22Rik__chrX	0.099276	0.0991831	0.999064	0.094514
Ccdc158__chr5	0.099276	0.0991831	0.999064	0.094514
Cyp4f17__chr17	0.099276	0.0991831	0.999064	0.094514
Vmn1r226__chr17	0.099276	0.0991831	0.999064	0.094514
Krt7__chr15	0.0992763	0.11019	1.10993	0.0945143
Ascl2__chr7	0.0992763	0.107311	1.08094	0.0945143
Snora3__chr7	0.0992763	0.0999273	1.00656	0.0945143
Otos__chr1	0.0992763	0.0991831	0.999061	0.0945143
Sntb1__chr15	0.0992763	0.0991831	0.999061	0.0945143
Prss22__chr17	0.0992777	0.0991831	0.999047	0.0945156
Gm4432__chr17	0.0992782	0.0991831	0.999042	0.094516
Tmigd1__chr11	0.0992796	0.0991831	0.999028	0.0945173
Mdfi__chr17	0.0992801	0.108313	1.09098	0.0945178
Epgn__chr5	0.0992802	0.0991831	0.999022	0.0945178
Ucp1__chr8	0.0992819	0.0997751	1.00497	0.0945193
Dync1i1__chr6	0.0992819	0.0996206	1.00341	0.0945193
Aipl1__chr11	0.0992819	0.0991831	0.999005	0.0945193
Gm14496__chr2	0.0992819	0.0991831	0.999005	0.0945193
Gm20758__chr10	0.0992819	0.0991831	0.999005	0.0945193
Myo15__chr11	0.0992819	0.0991831	0.999005	0.0945193
Apol7d__chr1	0.099282	0.0991831	0.999004	0.0945194
Kcne4__chr1	0.0992825	0.121088	1.21963	0.0945199
Dusp4__chr8	0.0992837	0.100047	1.00768	0.094521
4930465K10Rik__chr18	0.0992837	0.0991831	0.998987	0.094521
Chsy3__chr18	0.0992839	0.110959	1.11759	0.0945212
Ambp__chr4	0.0992839	0.0991831	0.998984	0.0945212
Ccdc87__chr19	0.0992839	0.0991831	0.998984	0.0945212
Fam163a__chr1	0.0992839	0.0991831	0.998984	0.0945212
Lin7a__chr10	0.0992847	0.0991831	0.998977	0.0945219
Stc2__chr11	0.0992854	0.13706	1.38046	0.0945225
Dmc1__chr15	0.0992854	0.0997203	1.00438	0.0945225
4932438H23Rik__chr16	0.0992854	0.0991831	0.99897	0.0945225
Chi3l4__chr3	0.0992854	0.0991831	0.99897	0.0945225
Hkdc1__chr10	0.0992854	0.0991831	0.99897	0.0945225
Pglyrp1__chr7	0.0992854	0.0991831	0.99897	0.0945225
Snord47__chr1	0.0992854	0.0991831	0.99897	0.0945225
Tlr12__chr4	0.0992854	0.0991831	0.99897	0.0945225
Tnfrsf18__chr4	0.0992854	0.0991831	0.99897	0.0945225
Fads6__chr11	0.0992859	0.0991831	0.998965	0.094523
Olfr1444__chr19	0.0992859	0.0991831	0.998965	0.094523
Sec14l3__chr11	0.0992859	0.0991831	0.998965	0.094523
1700047M11Rik__chr1	0.0992864	0.0991831	0.99896	0.0945234
Rltpr__chr8	0.099287	0.0996149	1.0033	0.094524
4930404I05Rik__chr16	0.099287	0.0991831	0.998953	0.094524
Chrm3__chr13	0.099287	0.0991831	0.998953	0.094524
Foxo3__chr10	0.099287	0.0991831	0.998953	0.094524
Lep__chr6	0.099287	0.0991831	0.998953	0.094524
Lrrc71__chr3	0.099287	0.0991831	0.998953	0.094524
Olfr937__chr9	0.099287	0.0991831	0.998953	0.094524
Vmn1r12__chr6	0.099287	0.0991831	0.998953	0.094524
Dnajb7__chr15	0.0992871	0.0991831	0.998952	0.0945241
Gm16998__chr10	0.0992871	0.0991831	0.998952	0.0945241
C330013F16Rik__chrX	0.0992872	0.0991831	0.998951	0.0945242
Dgki__chr6	0.0992872	0.0991831	0.998951	0.0945242
H2-DMb2__chr17	0.0992872	0.0991831	0.998951	0.0945242
Ncan__chr8	0.0992872	0.0991831	0.998951	0.0945242
Olfr1271__chr2	0.0992872	0.0991831	0.998951	0.0945242
Olfr1446__chr19	0.0992872	0.0991831	0.998951	0.0945242
Ly6g6d__chr17	0.0992874	0.0991831	0.998949	0.0945244
Sppl2c__chr11	0.0992877	0.0991831	0.998946	0.0945246
Pycr1__chr11	0.0992883	0.108832	1.09612	0.0945252
D130020L05Rik__chr12	0.0992892	0.108832	1.09611	0.094526
1700008O03Rik__chr7	0.0992892	0.0991831	0.998931	0.094526
Acaa1b__chr9	0.0992892	0.0991831	0.998931	0.094526
Cfhr2__chr1	0.0992892	0.0991831	0.998931	0.094526
Lyzl4__chr9	0.0992895	0.0991831	0.998929	0.0945262
Rab33a__chrX	0.0992895	0.0991831	0.998929	0.0945262
Capns2__chr8	0.0992896	0.0991831	0.998928	0.0945263
Chrne__chr11	0.0992897	0.0991831	0.998926	0.0945264
5730416F02Rik__chrX	0.0992911	0.0991831	0.998912	0.0945277
Il19__chr1	0.0992911	0.0991831	0.998912	0.0945277
Rsph4a__chr10	0.0992911	0.0991831	0.998912	0.0945277
Snora70__chrX	0.0992911	0.0991831	0.998912	0.0945277
Epm2a__chr10	0.0992916	0.0991831	0.998908	0.0945281
Gria4__chr9	0.0992916	0.0991831	0.998908	0.0945281
Igsf23__chr7	0.0992916	0.0991831	0.998908	0.0945281
Olfr39__chr9	0.0992916	0.0991831	0.998908	0.0945281
Ooep__chr9	0.0992916	0.0991831	0.998908	0.0945281
Sec14l5__chr16	0.0992916	0.0991831	0.998908	0.0945281
Spag17__chr3	0.0992925	0.0991831	0.998898	0.094529
Tnfsf15__chr4	0.0992945	0.10792	1.08687	0.0945308
Apol9b__chr15	0.0992945	0.0991831	0.998878	0.0945308
Trim14__chr4	0.0992945	0.0991831	0.998878	0.0945308
Zfp296__chr7	0.0992953	0.100127	1.00838	0.0945315
1600015I10Rik__chr6	0.0992953	0.0991831	0.99887	0.0945315
Klre1__chr6	0.0992953	0.0991831	0.99887	0.0945315
Lrit2__chr14	0.0992953	0.0991831	0.99887	0.0945315
Myt1l__chr12	0.0992953	0.0991831	0.99887	0.0945315
Npas1__chr7	0.0992953	0.0991831	0.99887	0.0945315
Speer1-ps1__chr5	0.0992953	0.0991831	0.99887	0.0945315
Gm4847__chr1	0.0992955	0.0991831	0.998868	0.0945316
Hist1h4c__chr13	0.0992959	0.0991831	0.998864	0.0945321
Klhl1__chr14	0.0992959	0.0991831	0.998864	0.0945321
Ppp1r14a__chr7	0.0992959	0.102379	1.03104	0.0945321
Nudt12__chr17	0.0992962	0.099925	1.00633	0.0945323
Fbxo2__chr4	0.0992962	0.0991831	0.998861	0.0945323
Lurap1__chr4	0.0992962	0.0991831	0.998861	0.0945323
Xist__chrX	0.0992962	0.0991831	0.998861	0.0945323
Lrrc36__chr8	0.0992966	0.0991831	0.998857	0.0945327
March10__chr11	0.0992966	0.0991831	0.998857	0.0945327
Psg20__chr7	0.0992966	0.0991831	0.998857	0.0945327
Fam57a__chr11	0.099297	0.0991831	0.998853	0.0945331
Snora68__chr8	0.0992994	0.100127	1.00834	0.0945352
Ano5__chr7	0.0992999	0.103614	1.04345	0.0945357
Fgf7__chr2	0.0992999	0.100362	1.0107	0.0945357
6330403A02Rik__chr1	0.0992999	0.0991831	0.998824	0.0945357
Dnaic1__chr4	0.0992999	0.0991831	0.998824	0.0945357
Chd5__chr4	0.099301	0.0991831	0.998813	0.0945367
Gm12839__chr4	0.099301	0.0991831	0.998813	0.0945367
Gm5544__chr3	0.099301	0.0991831	0.998813	0.0945367
Pdzd7__chr19	0.0993023	0.0991831	0.998799	0.0945379
Vax2__chr6	0.0993025	0.100591	1.01298	0.094538
Folr1__chr7	0.0993035	0.0996149	1.00314	0.0945389
Ripk4__chr16	0.0993035	0.0991831	0.998788	0.0945389
Baalc__chr15	0.0993046	0.0997751	1.00474	0.0945399
Fhl4__chr10	0.0993046	0.0991831	0.998777	0.0945399
Gm12603__chr4	0.0993046	0.0991831	0.998777	0.0945399
Muc15__chr2	0.0993046	0.0991831	0.998777	0.0945399
Rasal1__chr5	0.0993046	0.0991831	0.998777	0.0945399
S100a3__chr3	0.0993046	0.0991831	0.998777	0.0945399
Slc30a2__chr4	0.0993046	0.0991831	0.998777	0.0945399
Gm10804__chr2	0.0993051	0.0991831	0.998771	0.0945404
Ovol1__chr19	0.0993051	0.0991831	0.998771	0.0945404
Syndig1l__chr12	0.0993051	0.0991831	0.998771	0.0945404
Phkg2__chr7	0.0993062	0.108001	1.08755	0.0945413
Bcas1__chr2	0.0993062	0.0991831	0.998761	0.0945413
Isl1__chr13	0.0993062	0.0991831	0.998761	0.0945413
Aldoart2__chr12	0.0993065	0.0991831	0.998758	0.0945416
Efcab12__chr6	0.0993072	0.0991831	0.99875	0.0945423
Sec14l4__chr11	0.0993072	0.0991831	0.99875	0.0945423
Tcte3__chr17	0.0993072	0.0991831	0.99875	0.0945423
Hist1h2bg__chr13	0.0993076	0.100591	1.01293	0.0945427
4931430N09Rik__chr6	0.0993076	0.0997751	1.00471	0.0945427
Asgr2__chr11	0.0993076	0.0991831	0.998746	0.0945427
Cldn6__chr17	0.0993076	0.0991831	0.998746	0.0945427
Dpys__chr15	0.0993076	0.0991831	0.998746	0.0945427
Fbxo39__chr11	0.0993076	0.0991831	0.998746	0.0945427
Gm12159__chr11	0.0993076	0.0991831	0.998746	0.0945427
Gm806__chr13	0.0993076	0.0991831	0.998746	0.0945427
Gpr55__chr1	0.0993076	0.0991831	0.998746	0.0945427
Hist1h2bm__chr13	0.0993076	0.0991831	0.998746	0.0945427
Hrnr__chr3	0.0993076	0.0991831	0.998746	0.0945427
Kcnh3__chr15	0.0993076	0.0991831	0.998746	0.0945427
Nccrp1__chr7	0.0993076	0.0991831	0.998746	0.0945427
Slc12a1__chr2	0.0993076	0.0991831	0.998746	0.0945427
Gm11744__chr11	0.0993093	0.101129	1.01832	0.0945442
Ano8__chr8	0.0993095	0.110959	1.11731	0.0945443
4930483O08Rik__chr7	0.0993095	0.0996206	1.00313	0.0945443
4930556G01Rik__chr4	0.0993095	0.0991831	0.998728	0.0945443
Gm17769__chr10	0.0993095	0.0991831	0.998728	0.0945443
Spata5l1__chr2	0.0993095	0.0991831	0.998728	0.0945443
Tdpoz3__chr3	0.0993095	0.0991831	0.998728	0.0945443
2900055J20Rik__chr18	0.0993099	0.0991831	0.998723	0.0945447
Abca12__chr1	0.0993099	0.0991831	0.998723	0.0945447
Cdh20__chr1	0.0993099	0.0991831	0.998723	0.0945447
Golga7b__chr19	0.0993099	0.0991831	0.998723	0.0945447
Vmn2r72__chr7	0.0993099	0.0991831	0.998723	0.0945447
Vsx2__chr12	0.0993099	0.0991831	0.998723	0.0945447
Ggt7__chr2	0.0993101	0.105767	1.06502	0.0945449
4930563M20Rik__chr8	0.0993101	0.0991831	0.998721	0.0945449
Hdx__chrX	0.0993101	0.0991831	0.998721	0.0945449
Ksr2__chr5	0.0993101	0.0991831	0.998721	0.0945449
Serpinb7__chr1	0.0993101	0.0991831	0.998721	0.0945449
Sytl2__chr7	0.0993103	0.102932	1.03647	0.0945451
1700092M07Rik__chr19	0.0993103	0.0991831	0.998719	0.0945451
4930520P13Rik__chr13	0.0993103	0.0991831	0.998719	0.0945451
Arg2__chr12	0.0993103	0.0991831	0.998719	0.0945451
Gm16336__chr7	0.0993103	0.0991831	0.998719	0.0945451
Atg9b__chr5	0.0993128	0.103517	1.04233	0.0945473
Hao1__chr2	0.099315	0.0991831	0.998672	0.0945494
Snord17__chr2	0.099315	0.0991831	0.998672	0.0945494
Tead4__chr6	0.0993156	0.0991831	0.998666	0.0945499
Gpr150__chr13	0.0993178	0.0991831	0.998644	0.0945519
Best3__chr10	0.0993183	0.0991831	0.998639	0.0945523
D130017N08Rik__chr5	0.0993183	0.0991831	0.998639	0.0945523
Epb4.2__chr2	0.0993183	0.0991831	0.998639	0.0945523
Gm14718__chrX	0.0993183	0.0991831	0.998639	0.0945523
Hoxa9__chr6	0.0993183	0.0991831	0.998639	0.0945523
Nmbr__chr10	0.0993183	0.0991831	0.998639	0.0945523
Kirrel__chr3	0.0993184	0.141819	1.42792	0.0945524
4632428C04Rik__chr16	0.0993187	0.0991831	0.998635	0.0945527
Fam131c__chr4	0.0993187	0.0991831	0.998635	0.0945527
Fam228b__chr12	0.0993187	0.0991831	0.998635	0.0945527
Gm10560__chr4	0.0993187	0.0991831	0.998635	0.0945527
Hnf4g__chr3	0.0993187	0.0991831	0.998635	0.0945527
Lat__chr7	0.0993201	0.0991831	0.998621	0.094554
Adamts20__chr15	0.0993204	0.108844	1.09588	0.0945543
Dhh__chr15	0.0993204	0.0997751	1.00458	0.0945543
Ccdc120__chrX	0.0993204	0.0991831	0.998617	0.0945543
Cct6b__chr11	0.0993204	0.0991831	0.998617	0.0945543
Cdk3-ps__chr11	0.0993204	0.0991831	0.998617	0.0945543
Cldn4__chr5	0.0993204	0.0991831	0.998617	0.0945543
Dusp26__chr8	0.0993204	0.0991831	0.998617	0.0945543
Folh1__chr7	0.0993204	0.0991831	0.998617	0.0945543
Galnt13__chr2	0.0993204	0.0991831	0.998617	0.0945543
Klhl35__chr7	0.0993204	0.0991831	0.998617	0.0945543
Lct__chr1	0.0993204	0.0991831	0.998617	0.0945543
Mir743b__chrX	0.0993204	0.0991831	0.998617	0.0945543
Olfr1212__chr2	0.0993204	0.0991831	0.998617	0.0945543
Plekhb1__chr7	0.0993204	0.0991831	0.998617	0.0945543
Snora61__chr4	0.0993204	0.0991831	0.998617	0.0945543
Zfa-ps__chr10	0.0993204	0.0991831	0.998617	0.0945543
Peli3__chr19	0.0993212	0.100591	1.01279	0.094555
Prdm8__chr5	0.0993215	0.0997203	1.00402	0.0945552
1700071M16Rik__chr17	0.0993236	0.0991831	0.998585	0.0945571
A330076C08Rik__chr13	0.0993236	0.0991831	0.998585	0.0945571
B3gat1__chr9	0.0993236	0.0991831	0.998585	0.0945571
B3gat2__chr1	0.0993236	0.0991831	0.998585	0.0945571
Rassf6__chr5	0.0993236	0.0991831	0.998585	0.0945571
Hoxc4__chr15	0.0993246	0.106683	1.07409	0.0945581
Erbb3__chr10	0.0993246	0.0991831	0.998575	0.0945581
Gk2__chr5	0.0993246	0.0991831	0.998575	0.0945581
Gm21945__chr17	0.0993246	0.0991831	0.998575	0.0945581
Krtap5-5__chr7	0.0993246	0.0991831	0.998575	0.0945581
Slc26a7__chr4	0.0993246	0.0991831	0.998575	0.0945581
Sult6b1__chr17	0.0993246	0.0991831	0.998575	0.0945581
Ctrl__chr8	0.0993248	0.0991831	0.998574	0.0945582
Zfp112__chr7	0.0993251	0.0991831	0.998571	0.0945585
5730559C18Rik__chr1	0.0993265	0.100115	1.00794	0.0945597
Gm4984__chrX	0.0993265	0.0991831	0.998557	0.0945597
Spink13__chr18	0.0993265	0.0991831	0.998557	0.0945597
Hs3st6__chr17	0.0993265	0.0991831	0.998556	0.0945597
Nfe2l3__chr6	0.0993268	0.12354	1.24377	0.0945601
Slc18a2__chr19	0.0993268	0.0997203	1.00396	0.0945601
Pcdhb18__chr18	0.0993268	0.0996206	1.00296	0.0945601
1700095B22Rik__chr3	0.0993268	0.0991831	0.998553	0.0945601
9330159F19Rik__chr10	0.0993268	0.0991831	0.998553	0.0945601
AA536875__chr14	0.0993268	0.0991831	0.998553	0.0945601
AI118078__chr9	0.0993268	0.0991831	0.998553	0.0945601
Gltpd2__chr11	0.0993268	0.0991831	0.998553	0.0945601
Gm14812__chrX	0.0993268	0.0991831	0.998553	0.0945601
Gm2109__chr9	0.0993268	0.0991831	0.998553	0.0945601
Mir3112__chrX	0.0993268	0.0991831	0.998553	0.0945601
Prdm10__chr9	0.0993268	0.0991831	0.998553	0.0945601
Slc4a9__chr18	0.0993268	0.0991831	0.998553	0.0945601
Wdr78__chr4	0.0993277	0.100591	1.01272	0.0945608
Fam98c__chr7	0.0993277	0.0991831	0.998544	0.0945608
Gm9897__chr5	0.0993283	0.0996206	1.00294	0.0945614
Arxes2__chrX	0.0993284	0.102009	1.02699	0.0945615
1700023F06Rik__chr11	0.0993293	0.0991831	0.998528	0.0945623
Camk1g__chr1	0.0993293	0.0991831	0.998528	0.0945623
Lancl3__chrX	0.0993293	0.0991831	0.998528	0.0945623
Tgfa__chr6	0.0993293	0.0991831	0.998528	0.0945623
Foxd2__chr4	0.0993295	0.0991831	0.998527	0.0945624
Ppef2__chr5	0.0993295	0.0991831	0.998527	0.0945624
Tubg2__chr11	0.0993298	0.10292	1.03615	0.0945628
BC021891__chr8	0.0993306	0.0991831	0.998515	0.0945634
Trim42__chr9	0.0993306	0.0991831	0.998515	0.0945634
Unc79__chr12	0.0993308	0.0996206	1.00292	0.0945636
Asb18__chr1	0.0993308	0.0991831	0.998513	0.0945636
Nudt10__chrX	0.0993308	0.0991831	0.998513	0.0945636
Ccbp2__chr9	0.0993313	0.102406	1.03096	0.0945641
LOC100503496__chr11	0.0993313	0.0996149	1.00285	0.0945641
4930413G21Rik__chr7	0.0993313	0.0991831	0.998508	0.0945641
5430401F13Rik__chr6	0.0993313	0.0991831	0.998508	0.0945641
Bfsp2__chr9	0.0993313	0.0991831	0.998508	0.0945641
En2__chr5	0.0993313	0.0991831	0.998508	0.0945641
Fam159a__chr4	0.0993313	0.0991831	0.998508	0.0945641
Gm10125__chr18	0.0993313	0.0991831	0.998508	0.0945641
Gm10639__chr9	0.0993313	0.0991831	0.998508	0.0945641
Gm20139__chr10	0.0993313	0.0991831	0.998508	0.0945641
Gm6249__chr7	0.0993313	0.0991831	0.998508	0.0945641
Gucy2e__chr11	0.0993313	0.0991831	0.998508	0.0945641
Igfbpl1__chr4	0.0993313	0.0991831	0.998508	0.0945641
Mill1__chr7	0.0993313	0.0991831	0.998508	0.0945641
Papln__chr12	0.0993313	0.0991831	0.998508	0.0945641
Prl7b1__chr13	0.0993313	0.0991831	0.998508	0.0945641
Sez6__chr11	0.0993313	0.0991831	0.998508	0.0945641
Trpa1__chr1	0.0993313	0.0991831	0.998508	0.0945641
Vmn1r232__chr17	0.0993313	0.0991831	0.998508	0.0945641
Vmn2r63__chr7	0.0993313	0.0991831	0.998508	0.0945641
Vmn2r98__chr17	0.0993313	0.0991831	0.998508	0.0945641
Cideb__chr14	0.0993316	0.0991831	0.998506	0.0945643
Klk1b11__chr7	0.0993316	0.0991831	0.998506	0.0945643
Slc16a8__chr15	0.0993316	0.0991831	0.998506	0.0945643
Pomc__chr12	0.0993321	0.0991831	0.9985	0.0945648
Cd46__chr1	0.099333	0.0991831	0.998491	0.0945656
Cplx3__chr9	0.099333	0.0991831	0.998491	0.0945656
Krt26__chr11	0.099333	0.0991831	0.998491	0.0945656
Mdh1b__chr1	0.099333	0.0991831	0.998491	0.0945656
Mmp20__chr9	0.099333	0.0991831	0.998491	0.0945656
Nphp4__chr4	0.099333	0.0991831	0.998491	0.0945656
Npy2r__chr3	0.099333	0.0991831	0.998491	0.0945656
Rpl34__chr3	0.0993334	0.100058	1.0073	0.094566
Lrrc23__chr6	0.0993334	0.0991831	0.998487	0.094566
Olfr1034__chr2	0.0993334	0.0991831	0.998487	0.094566
Pcdhgb1__chr18	0.0993334	0.0991831	0.998487	0.094566
Xlr4c__chrX	0.0993334	0.0991831	0.998487	0.094566
Dusp9__chrX	0.0993342	0.0991831	0.998479	0.0945668
Fbxo43__chr15	0.0993358	0.115843	1.16618	0.0945682
4932414N04Rik__chr2	0.0993358	0.0991831	0.998463	0.0945682
Armc12__chr17	0.0993358	0.0991831	0.998463	0.0945682
Best2__chr8	0.0993358	0.0991831	0.998463	0.0945682
Glrb__chr3	0.0993358	0.0991831	0.998463	0.0945682
Gm19784__chr18	0.0993358	0.0991831	0.998463	0.0945682
Klhl3__chr13	0.0993358	0.0991831	0.998463	0.0945682
H2-Q10__chr17	0.0993358	0.109239	1.09969	0.0945682
Apol10a__chr15	0.0993358	0.0991831	0.998463	0.0945682
Sp6__chr11	0.0993358	0.0991831	0.998463	0.0945682
Map7d2__chrX	0.0993365	0.12965	1.30516	0.0945689
Plekhs1__chr19	0.0993367	0.0991831	0.998454	0.094569
Slc22a12__chr19	0.0993377	0.106637	1.07348	0.0945699
Rps15a-ps4__chr4	0.0993377	0.103517	1.04207	0.0945699
Tagln3__chr16	0.0993377	0.0997751	1.0044	0.0945699
1500016L03Rik__chr11	0.0993377	0.0991831	0.998444	0.0945699
Epx__chr11	0.0993377	0.0991831	0.998444	0.0945699
H2-Eb2__chr17	0.0993377	0.0991831	0.998444	0.0945699
Nlrp4f__chr13	0.0993377	0.0991831	0.998444	0.0945699
Ntf5__chr7	0.0993377	0.0991831	0.998444	0.0945699
Sbspon__chr1	0.0993377	0.0991831	0.998444	0.0945699
Spink5__chr18	0.0993377	0.0991831	0.998444	0.0945699
Omd__chr13	0.0993379	0.146215	1.47189	0.0945701
1810010D01Rik__chr7	0.0993385	0.0991831	0.998436	0.0945706
4933433H22Rik__chr17	0.0993385	0.0991831	0.998436	0.0945706
Cdhr2__chr13	0.0993385	0.0991831	0.998436	0.0945706
Rslcan18__chr13	0.0993385	0.0991831	0.998436	0.0945706
Lmod1__chr1	0.0993393	0.0997751	1.00439	0.0945713
Mmp28__chr11	0.0993395	0.0991831	0.998426	0.0945715
Slitrk3__chr3	0.0993397	0.099925	1.00589	0.0945717
Cdhr3__chr12	0.0993397	0.0991831	0.998424	0.0945717
Scgb1a1__chr19	0.0993403	0.0991831	0.998418	0.0945722
Gm15441__chr3	0.0993404	0.0991831	0.998417	0.0945723
6430573F11Rik__chr8	0.0993417	0.0991831	0.998403	0.0945735
1810006J02Rik__chr1	0.099342	0.0991831	0.9984	0.0945738
Glrp1__chr1	0.0993424	0.0997751	1.00436	0.0945742
Adam4__chr12	0.0993445	0.0991831	0.998376	0.094576
Bmp6__chr13	0.0993445	0.0991831	0.998376	0.094576
Dnahc6__chr6	0.0993445	0.0991831	0.998376	0.094576
Htr2a__chr14	0.0993445	0.0991831	0.998376	0.094576
Msx1__chr5	0.0993445	0.0991831	0.998376	0.094576
Pcdhb11__chr18	0.0993445	0.0991831	0.998376	0.094576
Tepp__chr8	0.0993445	0.0991831	0.998376	0.094576
Gm101__chr1	0.0993447	0.0991831	0.998373	0.0945762
Hist1h2bk__chr13	0.0993447	0.0991831	0.998373	0.0945762
Hmx2__chr7	0.0993447	0.0991831	0.998373	0.0945762
Slc27a3__chr3	0.0993463	0.110781	1.1151	0.0945777
1700020L24Rik__chr11	0.0993463	0.0991831	0.998357	0.0945777
4930503E24Rik__chr10	0.0993463	0.0991831	0.998357	0.0945777
Fabp1__chr6	0.0993463	0.0991831	0.998357	0.0945777
Prss50__chr9	0.0993463	0.0991831	0.998357	0.0945777
Rbm46__chr3	0.099347	0.101072	1.01736	0.0945783
Nnat__chr2	0.0993476	0.0991831	0.998344	0.0945788
4930548J01Rik__chr17	0.0993477	0.0991831	0.998344	0.0945789
Cntfr__chr4	0.0993479	0.100456	1.01115	0.0945791
1700019E08Rik__chr2	0.0993479	0.0991831	0.998341	0.0945791
1700123L14Rik__chr6	0.0993479	0.0991831	0.998341	0.0945791
4930528A17Rik__chr4	0.0993479	0.0991831	0.998341	0.0945791
Gm10768__chr19	0.0993479	0.0991831	0.998341	0.0945791
Gm12886__chr4	0.0993479	0.0991831	0.998341	0.0945791
Gm17660__chr5	0.0993479	0.0991831	0.998341	0.0945791
Gsdma2__chr11	0.0993479	0.0991831	0.998341	0.0945791
Gucy2c__chr6	0.0993479	0.0991831	0.998341	0.0945791
Olfr629__chr7	0.0993479	0.0991831	0.998341	0.0945791
Prss40__chr1	0.0993479	0.0991831	0.998341	0.0945791
Rit2__chr18	0.0993479	0.0991831	0.998341	0.0945791
Sctr__chr1	0.0993479	0.0991831	0.998341	0.0945791
Tmprss11f__chr5	0.0993479	0.0991831	0.998341	0.0945791
Vmn2r79__chr7	0.0993479	0.0991831	0.998341	0.0945791
Hsd17b14__chr7	0.0993497	0.0991831	0.998323	0.0945807
Pcdhgb8__chr18	0.0993499	0.0991831	0.998321	0.0945809
Lhx2__chr2	0.09935	0.0991831	0.99832	0.094581
1700108F19Rik__chr14	0.09935	0.0991831	0.99832	0.094581
Lect2__chr13	0.09935	0.0991831	0.99832	0.094581
Slc17a8__chr10	0.09935	0.0991831	0.99832	0.094581
Sprr1b__chr3	0.09935	0.0991831	0.99832	0.094581
4930429F24Rik__chr9	0.0993506	0.0991831	0.998314	0.0945816
Ccdc110__chr8	0.0993506	0.0991831	0.998314	0.0945816
Eva1c__chr16	0.0993507	0.0991831	0.998313	0.0945817
Tmem178__chr17	0.0993507	0.0991831	0.998313	0.0945817
Pof1b__chrX	0.0993544	0.0991831	0.998276	0.094585
Hsd17b13__chr5	0.0993552	0.0991831	0.998268	0.0945857
Hap1__chr11	0.0993553	0.112157	1.12885	0.0945859
Tstd1__chr1	0.099356	0.103739	1.04411	0.0945865
Chl1__chr6	0.0993566	0.111017	1.11736	0.094587
Cdsn__chr17	0.0993567	0.0991831	0.998252	0.0945871
St8sia5__chr18	0.0993567	0.0991831	0.998252	0.0945871
Haao__chr17	0.0993574	0.0991831	0.998246	0.0945877
Efcab7__chr4	0.0993591	0.104089	1.0476	0.0945893
BC048507__chr13	0.0993598	0.101265	1.01918	0.0945899
4930503E14Rik__chr14	0.0993598	0.0991831	0.998222	0.0945899
Cdh3__chr8	0.0993601	0.124514	1.25316	0.0945901
F420014N23Rik__chr10	0.0993602	0.0996206	1.00262	0.0945903
Snord12__chr2	0.0993604	0.0997751	1.00417	0.0945905
Snord15b__chr7	0.0993605	0.0991831	0.998214	0.0945906
Aff2__chrX	0.099362	0.0991831	0.9982	0.0945919
4930502E18Rik__chrX	0.099362	0.0991831	0.9982	0.0945919
C030016D13Rik__chr19	0.099362	0.0999273	1.00569	0.0945919
Gchfr__chr2	0.099362	0.0991831	0.9982	0.0945919
Mef2b__chr8	0.099362	0.0991831	0.9982	0.0945919
Xlr4b__chrX	0.099362	0.0991831	0.9982	0.0945919
Recql4__chr15	0.0993648	0.100456	1.01098	0.0945945
Myoc__chr1	0.0993652	0.129079	1.29904	0.0945948
Insc__chr7	0.0993652	0.0991831	0.998167	0.0945948
Stac__chr9	0.0993675	0.0991831	0.998144	0.0945969
Sik2__chr9	0.0993679	0.100127	1.00764	0.0945973
Rtkn2__chr10	0.099368	0.0999273	1.00563	0.0945973
4930426L09Rik__chr2	0.0993685	0.0991831	0.998135	0.0945978
Aifm3__chr16	0.0993685	0.0991831	0.998135	0.0945978
Cnnm1__chr19	0.0993685	0.0991831	0.998135	0.0945978
Mir1954__chr2	0.0993685	0.0991831	0.998135	0.0945978
Nlrp12__chr7	0.0993685	0.0991831	0.998135	0.0945978
Oaz3__chr3	0.0993685	0.0991831	0.998135	0.0945978
Patl2__chr2	0.0993685	0.0991831	0.998135	0.0945978
Pfpl__chr19	0.0993685	0.0991831	0.998135	0.0945978
Phox2b__chr5	0.0993685	0.0991831	0.998135	0.0945978
Syt9__chr7	0.0993685	0.0991831	0.998135	0.0945978
Tex36__chr7	0.0993685	0.0991831	0.998135	0.0945978
1700007L15Rik__chr16	0.0993687	0.0991831	0.998133	0.0945979
4833411C07Rik__chr8	0.0993696	0.0991831	0.998123	0.0945988
Rab3b__chr4	0.0993697	0.0997751	1.00408	0.0945989
Tfdp1__chr8	0.0993705	0.0991831	0.998114	0.0945996
Slc5a7__chr17	0.0993708	0.0991831	0.998111	0.0945999
Sgip1__chr4	0.0993709	0.0991831	0.99811	0.0946
Ddb2__chr2	0.0993713	0.0997203	1.00351	0.0946003
Dppa4__chr16	0.0993715	0.0991831	0.998104	0.0946005
Tgm3__chr2	0.0993715	0.0991831	0.998104	0.0946005
Eya4__chr10	0.0993715	0.0991831	0.998104	0.0946005
Syt5__chr7	0.0993722	0.116053	1.16786	0.0946011
Tulp2__chr7	0.0993724	0.0991831	0.998095	0.0946013
4933401D09Rik__chr17	0.0993724	0.106872	1.07547	0.0946014
Rnd2__chr11	0.0993726	0.0991831	0.998093	0.0946015
Six1__chr12	0.0993727	0.0991831	0.998092	0.0946016
1700026D08Rik__chr7	0.099373	0.0991831	0.998089	0.0946018
A730090N16Rik__chr3	0.0993734	0.0991831	0.998086	0.0946022
1700056E22Rik__chr1	0.0993742	0.101526	1.02165	0.0946029
Gm14379__chrX	0.0993748	0.0991831	0.998071	0.0946035
Serpina3h__chr12	0.0993752	0.117905	1.18646	0.0946039
Tro__chrX	0.0993773	0.129052	1.2986	0.0946057
1700102H20Rik__chr17	0.0993773	0.100766	1.01398	0.0946058
1700020N01Rik__chr10	0.0993773	0.0991831	0.998046	0.0946058
1700080N15Rik__chr2	0.0993773	0.0991831	0.998046	0.0946058
2200002J24Rik__chr7	0.0993773	0.0991831	0.998046	0.0946058
1190005I06Rik__chr8	0.0993775	0.0991831	0.998044	0.0946059
Trap1a__chrX	0.0993782	0.0991831	0.998037	0.0946065
Xkr4__chr1	0.0993782	0.0991831	0.998037	0.0946065
Fhit__chr14	0.0993783	0.0991831	0.998036	0.0946067
Ube2e1__chr14	0.099379	0.0991831	0.998028	0.0946073
Taf1c__chr8	0.0993794	0.0991831	0.998025	0.0946076
Crb1__chr1	0.0993804	0.0991831	0.998015	0.0946086
Gm16294__chr15	0.0993805	0.0991831	0.998014	0.0946086
2410133F24Rik__chr9	0.0993808	0.0991831	0.99801	0.094609
Fabp12__chr3	0.0993809	0.0991831	0.99801	0.094609
Cmtm5__chr14	0.0993832	0.0991831	0.997986	0.0946111
Prr18__chr17	0.0993832	0.0991831	0.997986	0.0946111
1700084E18Rik__chr2	0.0993835	0.0991831	0.997984	0.0946113
Hist1h1b__chr13	0.0993844	0.0991831	0.997974	0.0946122
Cgn__chr3	0.0993848	0.0991831	0.997971	0.0946125
Hsh2d__chr8	0.0993851	0.0991831	0.997967	0.0946129
Adam26a__chr8	0.0993854	0.0991831	0.997964	0.0946131
Mmp10__chr9	0.0993854	0.0991831	0.997964	0.0946131
Ptprq__chr10	0.0993854	0.0991831	0.997964	0.0946131
Tmco5__chr2	0.0993854	0.0991831	0.997964	0.0946131
AU019990__chr2	0.0993856	0.0991831	0.997963	0.0946132
Mipol1__chr12	0.0993857	0.0991831	0.997962	0.0946133
E130317F20Rik__chr10	0.0993863	0.0997203	1.00336	0.0946139
Serpinb1b__chr13	0.0993865	0.0991831	0.997954	0.0946141
Pcdhga7__chr18	0.0993873	0.107446	1.08109	0.0946148
Gm15760__chr16	0.0993873	0.100115	1.00732	0.0946148
Slc19a3__chr1	0.0993873	0.0991831	0.997945	0.0946148
Slc25a21__chr12	0.0993873	0.0991831	0.997945	0.0946148
Nefh__chr11	0.0993876	0.0991831	0.997942	0.0946151
Etv4__chr11	0.0993884	0.106628	1.07284	0.0946158
Zik1__chr7	0.0993889	0.110659	1.11339	0.0946163
Fam184a__chr10	0.0993889	0.109195	1.09866	0.0946163
Gm10664__chr8	0.0993889	0.0991831	0.997929	0.0946163
Gm14047__chr2	0.0993889	0.0991831	0.997929	0.0946163
Gm8787__chrX	0.0993889	0.0991831	0.997929	0.0946163
Fam131b__chr6	0.0993891	0.101814	1.0244	0.0946164
Astn1__chr1	0.0993896	0.0991831	0.997923	0.0946169
Vmn1r148__chr7	0.0993896	0.0991831	0.997922	0.0946169
Chrnb2__chr3	0.0993899	0.0991831	0.99792	0.0946171
Kiss1r__chr10	0.0993903	0.100893	1.01512	0.0946175
Gm21057__chr7	0.0993903	0.0996149	1.00226	0.0946175
Gm15787__chr5	0.0993903	0.0991831	0.997915	0.0946175
Hist1h4d__chr13	0.0993903	0.0991831	0.997915	0.0946175
Rtl1__chr12	0.0993903	0.0991831	0.997915	0.0946175
Necab3__chr2	0.0993911	0.0997203	1.00331	0.0946183
Celf3__chr3	0.0993911	0.0991831	0.997907	0.0946183
Ihh__chr1	0.0993911	0.0991831	0.997907	0.0946183
Pcdhgb4__chr18	0.0993911	0.0991831	0.997907	0.0946183
Hist1h2ag__chr13	0.099392	0.104748	1.05389	0.0946191
Cyp2r1__chr7	0.099392	0.0991831	0.997898	0.0946191
Gm14872__chr17	0.099392	0.0991831	0.997898	0.0946191
Gm711__chr2	0.099392	0.0991831	0.997898	0.0946191
Piwil1__chr5	0.099392	0.0991831	0.997898	0.0946191
Rfpl4__chr7	0.099392	0.0991831	0.997898	0.0946191
Tm4sf20__chr1	0.099392	0.0991831	0.997898	0.0946191
Trpc2__chr7	0.099392	0.0991831	0.997898	0.0946191
Lrrc8b__chr5	0.0993923	0.0991831	0.997895	0.0946193
Akr1c20__chr13	0.0993929	0.107311	1.07967	0.0946199
Nrn1l__chr8	0.0993929	0.100115	1.00726	0.0946199
6430710C18Rik__chr2	0.0993929	0.0991831	0.997889	0.0946199
Kcne3__chr7	0.099393	0.0991831	0.997888	0.09462
Raet1e__chr10	0.0993942	0.0991831	0.997877	0.094621
Mcoln3__chr3	0.0993944	0.0991831	0.997875	0.0946212
Smarca1__chrX	0.0993944	0.110496	1.11169	0.0946212
Tbc1d30__chr10	0.0993948	0.0991831	0.99787	0.0946216
Ankrd34b__chr13	0.0993957	0.0991831	0.997862	0.0946224
P2rx1__chr11	0.0993957	0.0991831	0.997862	0.0946224
Sycp3__chr10	0.0993961	0.0991831	0.997857	0.0946227
Snora30__chr7	0.0993972	0.100127	1.00735	0.0946238
Slc44a5__chr3	0.0993972	0.0991831	0.997846	0.0946238
Mobp__chr9	0.0993981	0.0991831	0.997837	0.0946246
Gm5069__chr1	0.0993982	0.0991831	0.997836	0.0946247
A630077J23Rik__chr4	0.0993991	0.0991831	0.997827	0.0946255
Ccr3__chr9	0.0993991	0.0991831	0.997827	0.0946255
Syngr4__chr7	0.0993991	0.0991831	0.997827	0.0946255
Plcd4__chr1	0.0993993	0.101612	1.02226	0.0946257
Pxt1__chr17	0.0994005	0.0991831	0.997813	0.0946268
F9__chrX	0.0994005	0.0991831	0.997813	0.0946268
Tdrd1__chr19	0.0994007	0.0996149	1.00215	0.0946269
Slc5a1__chr5	0.0994007	0.0991831	0.997811	0.094627
Rragb__chrX	0.0994007	0.0991831	0.997811	0.094627
Zfp454__chr11	0.0994008	0.0997751	1.00377	0.094627
Tmem40__chr6	0.099401	0.0991831	0.997808	0.0946272
5830418P13Rik__chr9	0.0994019	0.0991831	0.997799	0.094628
Rasef__chr4	0.099402	0.103922	1.04548	0.0946281
Akr1cl__chr1	0.099402	0.0991831	0.997798	0.0946281
Col28a1__chr6	0.099402	0.0991831	0.997798	0.0946281
Cxcr5__chr9	0.099402	0.0991831	0.997798	0.0946281
Gpr142__chr11	0.099402	0.0991831	0.997798	0.0946281
Nat1__chr8	0.099402	0.0991831	0.997798	0.0946281
Ralgps1__chr2	0.099402	0.0991831	0.997798	0.0946281
Vpreb3__chr10	0.099402	0.0991831	0.997798	0.0946281
Krt14__chr11	0.0994021	0.1267	1.27462	0.0946282
Fancd2os__chr6	0.0994021	0.100456	1.0106	0.0946282
Arsj__chr3	0.0994021	0.100365	1.00969	0.0946282
1700125H20Rik__chr11	0.0994021	0.0991831	0.997797	0.0946282
4930502E09Rik__chr11	0.0994021	0.0991831	0.997797	0.0946282
7630403G23Rik__chr9	0.0994021	0.0991831	0.997797	0.0946282
9830166K06Rik__chr19	0.0994021	0.0991831	0.997797	0.0946282
Abcb11__chr2	0.0994021	0.0991831	0.997797	0.0946282
Bpifb1__chr2	0.0994021	0.0991831	0.997797	0.0946282
Cntnap4__chr8	0.0994021	0.0991831	0.997797	0.0946282
Ehf__chr2	0.0994021	0.0991831	0.997797	0.0946282
Fam26d__chr10	0.0994021	0.0991831	0.997797	0.0946282
Fam83b__chr9	0.0994021	0.0991831	0.997797	0.0946282
Gm13078__chr4	0.0994021	0.0991831	0.997797	0.0946282
Il22ra1__chr4	0.0994021	0.0991831	0.997797	0.0946282
Olfr141__chr2	0.0994021	0.0991831	0.997797	0.0946282
Olfr98__chr17	0.0994021	0.0991831	0.997797	0.0946282
Rhag__chr17	0.0994021	0.0991831	0.997797	0.0946282
Sema3g__chr14	0.0994021	0.0991831	0.997797	0.0946282
Spata3__chr1	0.0994021	0.0991831	0.997797	0.0946282
Spz1__chr13	0.0994021	0.0991831	0.997797	0.0946282
Taar6__chr10	0.0994021	0.0991831	0.997797	0.0946282
Dnd1__chr18	0.0994027	0.0991831	0.997791	0.0946287
Sprtn__chr8	0.0994028	0.0991831	0.99779	0.0946288
4930415F15Rik__chr11	0.0994033	0.0991831	0.997785	0.0946292
Nrip2__chr6	0.0994036	0.0991831	0.997782	0.0946296
Gjc2__chr11	0.0994046	0.103922	1.04545	0.0946305
Sec1__chr7	0.0994046	0.0991831	0.997772	0.0946305
4930593C16Rik__chr9	0.0994046	0.0991831	0.997771	0.0946305
Rpl22l1__chr3	0.0994046	0.0991831	0.997771	0.0946305
Mgarp__chr3	0.099406	0.104046	1.04668	0.0946317
4833417C18Rik__chr11	0.099406	0.0991831	0.997758	0.0946317
4930529K09Rik__chr14	0.099406	0.0991831	0.997758	0.0946317
Osbpl10__chr9	0.099406	0.0991831	0.997758	0.0946317
Gm15133__chr7	0.0994065	0.0996206	1.00215	0.0946322
Chrna10__chr7	0.0994065	0.0991831	0.997753	0.0946322
Hcn4__chr9	0.0994065	0.0991831	0.997753	0.0946322
Pcdhga6__chr18	0.0994065	0.0991831	0.997753	0.0946322
Krtdap__chr7	0.0994076	0.0991831	0.997742	0.0946332
Klri2__chr6	0.0994085	0.0991831	0.997733	0.094634
1700018L02Rik__chr19	0.0994086	0.0991831	0.997732	0.0946341
4833418N02Rik__chr17	0.0994089	0.100456	1.01053	0.0946344
Cyp2s1__chr7	0.0994095	0.133036	1.33827	0.0946349
E130215H24Rik__chr2	0.0994095	0.0991831	0.997723	0.0946349
Hsd11b2__chr8	0.0994095	0.0991831	0.997723	0.0946349
Dnajc5g__chr5	0.0994109	0.0991831	0.997709	0.0946361
Gm8300__chr12	0.0994109	0.0991831	0.997709	0.0946361
Gpr84__chr15	0.0994128	0.0991831	0.997689	0.0946379
Trim29__chr9	0.0994141	0.0991831	0.997676	0.0946391
Xlr4a__chrX	0.0994141	0.0991831	0.997676	0.0946391
Tspan11__chr6	0.0994144	0.135616	1.36414	0.0946393
Dpf1__chr7	0.0994155	0.0991831	0.997663	0.0946403
C2cd4d__chr3	0.0994157	0.0991831	0.997661	0.0946405
Calm5__chr13	0.0994157	0.0991831	0.997661	0.0946405
Zfp184__chr13	0.0994167	0.0991831	0.997651	0.0946414
Gm715__chrX	0.0994167	0.0996149	1.00199	0.0946414
Lrrc4__chr6	0.0994183	0.0991831	0.997635	0.0946428
Slc6a13__chr6	0.0994183	0.0991831	0.997634	0.0946429
Tex11__chrX	0.0994183	0.0991831	0.997634	0.0946429
Tm4sf19__chr16	0.0994183	0.0991831	0.997634	0.0946429
BC002163__chr16	0.0994187	0.0991831	0.997631	0.0946432
Lefty1__chr1	0.099419	0.118832	1.19526	0.0946435
Amph__chr13	0.0994192	0.0991831	0.997626	0.0946437
1810024B03Rik__chr2	0.0994206	0.102586	1.03184	0.0946449
1700034F02Rik__chr11	0.0994206	0.0991831	0.997611	0.094645
Fads2__chr19	0.0994224	0.106099	1.06715	0.0946466
Ccdc116__chr16	0.0994224	0.100359	1.00942	0.0946466
Snora65__chr2	0.0994232	0.103779	1.04381	0.0946473
A230028O05Rik__chr16	0.0994236	0.102405	1.02999	0.0946477
Pde6a__chr18	0.0994242	0.0991831	0.997576	0.0946482
Gm16532__chr7	0.0994252	0.0991831	0.997565	0.0946491
Agbl2__chr2	0.0994254	0.100397	1.00978	0.0946493
Ankrd2__chr19	0.0994261	0.0991831	0.997556	0.0946499
Tm4sf4__chr3	0.0994261	0.0991831	0.997556	0.0946499
Gm4224__chr7	0.0994265	0.0991831	0.997552	0.0946503
Naa11__chr5	0.0994265	0.0991831	0.997552	0.0946503
Ugt1a5__chr1	0.0994265	0.0991831	0.997552	0.0946503
Ahrr__chr13	0.0994265	0.0991831	0.997552	0.0946503
9530051G07Rik__chrX	0.0994274	0.0991831	0.997543	0.0946511
9530027J09Rik__chrX	0.0994277	0.0991831	0.99754	0.0946514
Kcnrg__chr14	0.0994282	0.0991831	0.997535	0.0946519
Pou6f2__chr13	0.0994297	0.0997751	1.00347	0.0946532
Gp9__chr6	0.0994297	0.0991831	0.99752	0.0946532
Pak7__chr2	0.0994299	0.0991831	0.997518	0.0946534
Dnahc2__chr11	0.0994313	0.0991831	0.997503	0.0946547
4930500J02Rik__chr2	0.0994314	0.0991831	0.997503	0.0946547
Mfap1b__chr2	0.0994319	0.0991831	0.997497	0.0946552
Itln1__chr1	0.0994321	0.0991831	0.997495	0.0946554
Dner__chr1	0.0994322	0.0991831	0.997495	0.0946555
Mycl1__chr4	0.0994325	0.0991831	0.997492	0.0946557
Ankrd42__chr7	0.0994349	0.0999273	1.00495	0.0946579
4930451G09Rik__chr16	0.0994349	0.0991831	0.997468	0.0946579
Niacr1__chr5	0.099437	0.0991831	0.997447	0.0946598
Ccl27a__chr4	0.0994371	0.0991831	0.997445	0.0946599
Vwc2__chr11	0.0994372	0.11234	1.12976	0.0946599
Cnih2__chr19	0.0994372	0.101768	1.02344	0.0946599
Csf2__chr11	0.0994372	0.101072	1.01644	0.0946599
9830107B12Rik__chr17	0.0994372	0.0991831	0.997445	0.0946599
Cpt1b__chr15	0.0994372	0.0991831	0.997445	0.0946599
Mir1960__chr5	0.0994372	0.0991831	0.997445	0.0946599
Ofcc1__chr13	0.0994372	0.0991831	0.997445	0.0946599
Rfpl3s__chr9	0.0994372	0.0991831	0.997445	0.0946599
Lca5__chr9	0.0994384	0.0991831	0.997432	0.0946611
Lin7b__chr7	0.0994386	0.0991831	0.997431	0.0946613
Disp2__chr2	0.0994404	0.0997751	1.00337	0.0946628
C330013E15Rik__chr15	0.0994407	0.105249	1.05841	0.0946632
1700121L16Rik__chrX	0.0994419	0.0991831	0.997398	0.0946642
2210417K05Rik__chr10	0.0994419	0.0991831	0.997398	0.0946642
Hist1h3g__chr13	0.0994419	0.0991831	0.997398	0.0946642
Robo2__chr16	0.0994419	0.0991831	0.997398	0.0946642
4933430I17Rik__chr4	0.0994423	0.0991831	0.997394	0.0946646
1700109F18Rik__chr2	0.0994426	0.0991831	0.997391	0.0946648
Ankrd36__chr11	0.0994426	0.0991831	0.997391	0.0946648
Fam43b__chr4	0.0994426	0.0991831	0.997391	0.0946648
Hoxb6__chr11	0.0994426	0.0991831	0.997391	0.0946648
Lrrc9__chr12	0.0994426	0.0991831	0.997391	0.0946648
Mir1946a__chr16	0.0994426	0.0991831	0.997391	0.0946648
Ranbp3l__chr15	0.0994426	0.0991831	0.997391	0.0946648
9330175E14Rik__chr8	0.0994431	0.0991831	0.997385	0.0946653
Sptbn4__chr7	0.0994431	0.0991831	0.997385	0.0946653
Gal3st3__chr19	0.0994437	0.0991831	0.99738	0.0946659
Dnahc5__chr15	0.0994448	0.0991831	0.997369	0.0946669
D4Ertd617e__chr4	0.0994478	0.0991831	0.997338	0.0946696
Myrip__chr9	0.0994484	0.101265	1.01827	0.0946701
Snord72__chr15	0.0994487	0.0999273	1.00481	0.0946704
4930579K19Rik__chr9	0.0994488	0.0991831	0.997329	0.0946705
Hist3h2ba__chr11	0.0994488	0.0991831	0.997329	0.0946705
Neto2__chr8	0.0994488	0.0991831	0.997329	0.0946705
Upk3a__chr15	0.0994488	0.0991831	0.997329	0.0946705
Ccdc57__chr11	0.0994497	0.105761	1.06347	0.0946713
Eci3__chr13	0.0994497	0.100127	1.00681	0.0946713
1700001G11Rik__chr14	0.0994497	0.0991831	0.997319	0.0946713
Gm867__chr10	0.0994497	0.0991831	0.997319	0.0946713
Olfr952__chr9	0.0994497	0.0991831	0.997319	0.0946713
Slc6a11__chr6	0.0994497	0.0991831	0.997319	0.0946713
Vmn2r106__chr17	0.0994497	0.0991831	0.997319	0.0946713
Grin2c__chr11	0.0994498	0.0991831	0.997319	0.0946714
Irgc1__chr7	0.0994501	0.0991831	0.997315	0.0946717
[truncated: 14,682 more rows]

## Sheet: Cluster 2
CLUSTER 2
GENEID	mean non cluster	mean cluster	fold change	pvalue
Nppa__chr4	1.13845	14.5395	12.7714	1.76859e-12
Actc1__chr2	7.88851	27.3564	3.46788	2.00944e-08
Clu__chr14	2.44011	11.0536	4.52994	9.74664e-06
Cryab__chr9	1.86369	9.9819	5.35598	2.55552e-05
Kcnq1ot1__chr7	11.3942	1.91488	0.168058	0.000136617
Sprr1a__chr3	0.215923	2.4764	11.4689	0.00142584
Tpm1__chr9	3.97921	10.2455	2.57475	0.00270082
Des__chr1	1.38082	5.36906	3.88831	0.00298005
Apoe__chr7	4.9824	0.967418	0.194167	0.00682802
Mb__chr15	5.16334	11.6119	2.2489	0.00686222
Lyz1__chr10	6.89114	1.14324	0.1659	0.00797213
Ftl1__chr7	6.79306	1.12655	0.165839	0.00868633
Gm17821__chr12	6.49872	1.17651	0.181037	0.0112262
Ankrd1__chr19	1.84899	5.73551	3.10196	0.0116633
Tnnt2__chr1	6.26536	12.7634	2.03714	0.0121059
Tmsb4x__chrX	4.13264	0.903994	0.218745	0.0159952
Actb__chr5	4.06098	0.986179	0.242843	0.0171854
Ctsb__chr14	9.09877	3.31856	0.364726	0.019652
Acta1__chr8	0.237966	1.1028	4.63429	0.0241822
Malat1__chr19	5.23147	1.2473	0.238423	0.0332082
A630089N07Rik__chr16	5.13353	1.03641	0.20189	0.0360552
Slc25a4__chr8	3.77936	7.18506	1.90113	0.0388984
Fth1__chr19	4.90818	1.89313	0.385708	0.0435243
Myl3__chr9	1.93239	4.63619	2.3992	0.0466535
Hspb1__chr5	0.353284	1.25433	3.55048	0.0494531
Crip2__chr12	0.846258	2.04838	2.42051	0.0542432
Spp1__chr5	2.77106	0.474838	0.171356	0.0625282
Vmn2r55__chr7	2.74213	0.538762	0.196475	0.0643649
Hspb7__chr4	0.433028	1.27456	2.94336	0.0705808
Ehd4__chr2	0.435539	1.07492	2.46802	0.0712868
Col3a1__chr1	4.26869	1.86922	0.437891	0.0736355
Atp1b1__chr1	0.447774	1.56627	3.49789	0.0747597
Tnni3__chr7	1.57393	3.22438	2.04861	0.0751528
Atp5a1__chr18	1.58595	3.04162	1.91786	0.076778
S100a1__chr3	0.455959	1.04822	2.29894	0.0771125
Atp5g3__chr2	1.59379	3.54854	2.22648	0.0778481
Nppb__chr4	0.463463	1.11624	2.40848	0.0792901
Uqcrc2__chr7	0.470836	1.02247	2.1716	0.081448
Gja6__chrX	0.0869908	0.102807	1.18182	0.0832995
Hist1h3f__chr13	0.0869908	0.101623	1.16821	0.0832995
Kcnj4__chr15	0.0869908	0.0999547	1.14903	0.0832995
Derl3__chr10	0.0869908	0.0995709	1.14461	0.0832995
Lta__chr17	0.0869908	0.0991267	1.13951	0.0832995
Slc5a4b__chr10	0.0869908	0.0991267	1.13951	0.0832995
E230025N22Rik__chr18	0.0869908	0.0989203	1.13714	0.0832995
Cnpy1__chr5	0.0869908	0.0980444	1.12707	0.0832995
Nog__chr11	0.0869908	0.0976084	1.12205	0.0832995
Rgs9__chr11	0.0869908	0.0974346	1.12006	0.0832995
1700110M21Rik__chr14	0.0869908	0.0974097	1.11977	0.0832995
Csrnp3__chr2	0.0869908	0.0974097	1.11977	0.0832995
Fbxw28__chr9	0.0869908	0.0974097	1.11977	0.0832995
Gpr3__chr4	0.0869908	0.0974097	1.11977	0.0832995
Lhx1__chr11	0.0869908	0.0974097	1.11977	0.0832995
Olfr294__chr7	0.0869908	0.0974097	1.11977	0.0832995
Mcpt4__chr14	0.0869908	0.09725	1.11793	0.0832995
2310069B03Rik__chr6	0.0869908	0.0958461	1.1018	0.0832995
Gcgr__chr11	0.0869908	0.0957278	1.10044	0.0832995
Tescl__chr7	0.0869908	0.0949733	1.09176	0.0832995
Zcchc16__chrX	0.0869908	0.0949733	1.09176	0.0832995
4930408F14Rik__chrX	0.0869908	0.0945988	1.08746	0.0832995
Lzts1__chr8	0.0869908	0.0937705	1.07794	0.0832995
Speer3__chr5	0.0869908	0.0937705	1.07794	0.0832995
Notum__chr11	0.0869908	0.0937697	1.07793	0.0832995
Nhlh1__chr1	0.0869908	0.0934727	1.07451	0.0832995
Nrk__chrX	0.0869908	0.0934727	1.07451	0.0832995
7530420F21Rik__chr1	0.0869908	0.0920097	1.0577	0.0832995
Klf5__chr14	0.0869908	0.0920097	1.0577	0.0832995
Gyltl1b__chr2	0.0869908	0.0919729	1.05727	0.0832995
1700015F17Rik__chr5	0.0869908	0.0906064	1.04156	0.0832995
Glis3__chr19	0.0869908	0.0906064	1.04156	0.0832995
Gpr21__chr2	0.0869908	0.0906064	1.04156	0.0832995
Vsx1__chr2	0.0869908	0.0906064	1.04156	0.0832995
Ube2cbp__chr9	0.0869908	0.0901864	1.03673	0.0832995
2700081L22Rik__chr4	0.0869908	0.0900817	1.03553	0.0832995
Mpst__chr15	0.0869908	0.0900754	1.03546	0.0832995
Slc8a2__chr7	0.0869908	0.0900577	1.03526	0.0832995
1110020A21Rik__chr17	0.0869908	0.0899974	1.03456	0.0832995
Gm15471__chr3	0.0869908	0.0899974	1.03456	0.0832995
Nxph1__chr6	0.0869908	0.0899974	1.03456	0.0832995
Rec8__chr14	0.0869908	0.0899974	1.03456	0.0832995
Cdh22__chr2	0.0869908	0.0899199	1.03367	0.0832995
Acot4__chr12	0.0869908	0.0896416	1.03047	0.0832995
1700109F18Rik__chr2	0.0869908	0.0890513	1.02369	0.0832995
Ankrd36__chr11	0.0869908	0.0890513	1.02369	0.0832995
Fam43b__chr4	0.0869908	0.0890513	1.02369	0.0832995
Hoxb6__chr11	0.0869908	0.0890513	1.02369	0.0832995
Lrrc9__chr12	0.0869908	0.0890513	1.02369	0.0832995
Mir1946a__chr16	0.0869908	0.0890513	1.02369	0.0832995
Ranbp3l__chr15	0.0869908	0.0890513	1.02369	0.0832995
Gp9__chr6	0.0869908	0.088949	1.02251	0.0832995
Ankrd2__chr19	0.0869908	0.0889203	1.02218	0.0832995
Tm4sf4__chr3	0.0869908	0.0889203	1.02218	0.0832995
Sec1__chr7	0.0869908	0.08875	1.02022	0.0832995
5830418P13Rik__chr9	0.0869908	0.088728	1.01997	0.0832995
1700108F19Rik__chr14	0.0869908	0.0883162	1.01524	0.0832995
Lect2__chr13	0.0869908	0.0883162	1.01524	0.0832995
Slc17a8__chr10	0.0869908	0.0883162	1.01524	0.0832995
Sprr1b__chr3	0.0869908	0.0883162	1.01524	0.0832995
Fhl4__chr10	0.0869908	0.0879555	1.01109	0.0832995
Gm12603__chr4	0.0869908	0.0879555	1.01109	0.0832995
Muc15__chr2	0.0869908	0.0879555	1.01109	0.0832995
Rasal1__chr5	0.0869908	0.0879555	1.01109	0.0832995
S100a3__chr3	0.0869908	0.0879555	1.01109	0.0832995
Slc30a2__chr4	0.0869908	0.0879555	1.01109	0.0832995
BC049762__chr11	0.0869908	0.0875499	1.00643	0.0832995
Fam83h__chr15	0.0869908	0.0875499	1.00643	0.0832995
Gm10638__chr8	0.0869908	0.0875499	1.00643	0.0832995
Tal2__chr4	0.0869908	0.0875499	1.00643	0.0832995
Tmem52__chr4	0.0869908	0.0875499	1.00643	0.0832995
Tnfrsf19__chr14	0.0869908	0.0875499	1.00643	0.0832995
1500015L24Rik__chr19	0.0869908	0.0869908	1	0.0832995
1700001J11Rik__chr9	0.0869908	0.0869908	1	0.0832995
1700007B14Rik__chr8	0.0869908	0.0869908	1	0.0832995
1700010I02Rik__chr3	0.0869908	0.0869908	1	0.0832995
1700017J07Rik__chr2	0.0869908	0.0869908	1	0.0832995
1700025K24Rik__chr17	0.0869908	0.0869908	1	0.0832995
1700026D11Rik__chr2	0.0869908	0.0869908	1	0.0832995
1700034I23Rik__chr3	0.0869908	0.0869908	1	0.0832995
1700058G18Rik__chr10	0.0869908	0.0869908	1	0.0832995
1700066O22Rik__chr18	0.0869908	0.0869908	1	0.0832995
1700069L16Rik__chr5	0.0869908	0.0869908	1	0.0832995
1700119H24Rik__chr16	0.0869908	0.0869908	1	0.0832995
1700121N20Rik__chr12	0.0869908	0.0869908	1	0.0832995
1700125G22Rik__chr3	0.0869908	0.0869908	1	0.0832995
1810007C17Rik__chr12	0.0869908	0.0869908	1	0.0832995
2410137M14Rik__chr17	0.0869908	0.0869908	1	0.0832995
2610100L16Rik__chr3	0.0869908	0.0869908	1	0.0832995
2700069I18Rik__chr3	0.0869908	0.0869908	1	0.0832995
2810007J24Rik__chr7	0.0869908	0.0869908	1	0.0832995
2810405F15Rik__chr2	0.0869908	0.0869908	1	0.0832995
2810459M11Rik__chr1	0.0869908	0.0869908	1	0.0832995
2810471M01Rik__chr11	0.0869908	0.0869908	1	0.0832995
3110015C05Rik__chr13	0.0869908	0.0869908	1	0.0832995
4921507P07Rik__chr6	0.0869908	0.0869908	1	0.0832995
4921511C10Rik__chr3	0.0869908	0.0869908	1	0.0832995
4921525O09Rik__chr13	0.0869908	0.0869908	1	0.0832995
4930412B13Rik__chr2	0.0869908	0.0869908	1	0.0832995
4930412O13Rik__chr2	0.0869908	0.0869908	1	0.0832995
4930425K10Rik__chr5	0.0869908	0.0869908	1	0.0832995
4930425O10Rik__chr3	0.0869908	0.0869908	1	0.0832995
4930444F02Rik__chr10	0.0869908	0.0869908	1	0.0832995
4930455H04Rik__chr3	0.0869908	0.0869908	1	0.0832995
4930456L15Rik__chr4	0.0869908	0.0869908	1	0.0832995
4930467K11Rik__chr10	0.0869908	0.0869908	1	0.0832995
4930479M11Rik__chr7	0.0869908	0.0869908	1	0.0832995
4930480M12Rik__chr12	0.0869908	0.0869908	1	0.0832995
4930500L23Rik__chr5	0.0869908	0.0869908	1	0.0832995
4930509E16Rik__chr9	0.0869908	0.0869908	1	0.0832995
4930519H02Rik__chr5	0.0869908	0.0869908	1	0.0832995
4930523O13Rik__chr15	0.0869908	0.0869908	1	0.0832995
4930524O08Rik__chr9	0.0869908	0.0869908	1	0.0832995
4930525M21Rik__chrX	0.0869908	0.0869908	1	0.0832995
4930527F14Rik__chr14	0.0869908	0.0869908	1	0.0832995
4930539M17Rik__chr3	0.0869908	0.0869908	1	0.0832995
4930545L23Rik__chr2	0.0869908	0.0869908	1	0.0832995
4930557J02Rik__chr5	0.0869908	0.0869908	1	0.0832995
4930558K02Rik__chr1	0.0869908	0.0869908	1	0.0832995
4930570G19Rik__chr3	0.0869908	0.0869908	1	0.0832995
4930597G03Rik__chr14	0.0869908	0.0869908	1	0.0832995
4931408D14Rik__chr19	0.0869908	0.0869908	1	0.0832995
4932412D23Rik__chr16	0.0869908	0.0869908	1	0.0832995
4932414J04Rik__chr11	0.0869908	0.0869908	1	0.0832995
4932435O22Rik__chr11	0.0869908	0.0869908	1	0.0832995
4933400F21Rik__chr1	0.0869908	0.0869908	1	0.0832995
4933401H06Rik__chr3	0.0869908	0.0869908	1	0.0832995
4933408J17Rik__chr10	0.0869908	0.0869908	1	0.0832995
4933427D06Rik__chr6	0.0869908	0.0869908	1	0.0832995
4933427I22Rik__chr4	0.0869908	0.0869908	1	0.0832995
5330411J11Rik__chr2	0.0869908	0.0869908	1	0.0832995
5330439B14Rik__chr6	0.0869908	0.0869908	1	0.0832995
6330403K07Rik__chr11	0.0869908	0.0869908	1	0.0832995
6720483E21Rik__chr1	0.0869908	0.0869908	1	0.0832995
7420426K07Rik__chr9	0.0869908	0.0869908	1	0.0832995
7420700N18Rik__chr8	0.0869908	0.0869908	1	0.0832995
9030204H09Rik__chr2	0.0869908	0.0869908	1	0.0832995
9130227L01Rik__chr1	0.0869908	0.0869908	1	0.0832995
9530026F06Rik__chr1	0.0869908	0.0869908	1	0.0832995
9530036O11Rik__chr5	0.0869908	0.0869908	1	0.0832995
9830132P13Rik__chr3	0.0869908	0.0869908	1	0.0832995
A2m__chr6	0.0869908	0.0869908	1	0.0832995
A330033J07Rik__chr13	0.0869908	0.0869908	1	0.0832995
A330040F15Rik__chr19	0.0869908	0.0869908	1	0.0832995
A330041J22Rik__chr9	0.0869908	0.0869908	1	0.0832995
A630019I02Rik__chr13	0.0869908	0.0869908	1	0.0832995
A730018C14Rik__chr12	0.0869908	0.0869908	1	0.0832995
A730056A06Rik__chr7	0.0869908	0.0869908	1	0.0832995
A730085A09Rik__chr4	0.0869908	0.0869908	1	0.0832995
A830009L08Rik__chr13	0.0869908	0.0869908	1	0.0832995
A930012L18Rik__chr18	0.0869908	0.0869908	1	0.0832995
AA465934__chr11	0.0869908	0.0869908	1	0.0832995
AA474331__chr10	0.0869908	0.0869908	1	0.0832995
AA792892__chr5	0.0869908	0.0869908	1	0.0832995
Aadac__chr3	0.0869908	0.0869908	1	0.0832995
Aadat__chr8	0.0869908	0.0869908	1	0.0832995
Acot10__chr15	0.0869908	0.0869908	1	0.0832995
Acsbg2__chr17	0.0869908	0.0869908	1	0.0832995
Actl6b__chr5	0.0869908	0.0869908	1	0.0832995
Acvr1c__chr2	0.0869908	0.0869908	1	0.0832995
Adam2__chr14	0.0869908	0.0869908	1	0.0832995
Adam6a__chr12	0.0869908	0.0869908	1	0.0832995
AF357355__chr12	0.0869908	0.0869908	1	0.0832995
AF357399__chr7	0.0869908	0.0869908	1	0.0832995
Agtr1b__chr3	0.0869908	0.0869908	1	0.0832995
Aknad1__chr3	0.0869908	0.0869908	1	0.0832995
Aldob__chr4	0.0869908	0.0869908	1	0.0832995
Als2cr11__chr1	0.0869908	0.0869908	1	0.0832995
Amhr2__chr15	0.0869908	0.0869908	1	0.0832995
Amtn__chr5	0.0869908	0.0869908	1	0.0832995
Ankrd63__chr2	0.0869908	0.0869908	1	0.0832995
Ano7__chr1	0.0869908	0.0869908	1	0.0832995
Ap1m2__chr9	0.0869908	0.0869908	1	0.0832995
Ap3b2__chr7	0.0869908	0.0869908	1	0.0832995
Apba2__chr7	0.0869908	0.0869908	1	0.0832995
Apob__chr12	0.0869908	0.0869908	1	0.0832995
Arid3c__chr4	0.0869908	0.0869908	1	0.0832995
Ascl1__chr10	0.0869908	0.0869908	1	0.0832995
Atp2a1__chr7	0.0869908	0.0869908	1	0.0832995
Atp2b2__chr6	0.0869908	0.0869908	1	0.0832995
Atp2b3__chrX	0.0869908	0.0869908	1	0.0832995
Atp2c2__chr8	0.0869908	0.0869908	1	0.0832995
Atp4a__chr7	0.0869908	0.0869908	1	0.0832995
Atp4b__chr8	0.0869908	0.0869908	1	0.0832995
AU023762__chr9	0.0869908	0.0869908	1	0.0832995
AU040972__chr11	0.0869908	0.0869908	1	0.0832995
AW495222__chr13	0.0869908	0.0869908	1	0.0832995
B3galt5__chr16	0.0869908	0.0869908	1	0.0832995
BB283400__chr6	0.0869908	0.0869908	1	0.0832995
Bmp8b__chr4	0.0869908	0.0869908	1	0.0832995
C130030K03Rik__chr10	0.0869908	0.0869908	1	0.0832995
C330008G21Rik__chr2	0.0869908	0.0869908	1	0.0832995
C630031E19Rik__chr12	0.0869908	0.0869908	1	0.0832995
C87414__chr5	0.0869908	0.0869908	1	0.0832995
Cabp7__chr11	0.0869908	0.0869908	1	0.0832995
Cacna1b__chr2	0.0869908	0.0869908	1	0.0832995
Cacna2d3__chr14	0.0869908	0.0869908	1	0.0832995
Cacng7__chr7	0.0869908	0.0869908	1	0.0832995
Calcoco2__chr11	0.0869908	0.0869908	1	0.0832995
Calcr__chr6	0.0869908	0.0869908	1	0.0832995
Caps2__chr10	0.0869908	0.0869908	1	0.0832995
Car10__chr11	0.0869908	0.0869908	1	0.0832995
Casp14__chr10	0.0869908	0.0869908	1	0.0832995
Catsper4__chr4	0.0869908	0.0869908	1	0.0832995
Ccdc103__chr11	0.0869908	0.0869908	1	0.0832995
Ccdc13__chr9	0.0869908	0.0869908	1	0.0832995
Ccdc172__chr19	0.0869908	0.0869908	1	0.0832995
Ccdc3__chr2	0.0869908	0.0869908	1	0.0832995
Ccdc33__chr9	0.0869908	0.0869908	1	0.0832995
Ccdc60__chr5	0.0869908	0.0869908	1	0.0832995
Ccdc7__chr8	0.0869908	0.0869908	1	0.0832995
Ccdc79__chr8	0.0869908	0.0869908	1	0.0832995
Ccl28__chr13	0.0869908	0.0869908	1	0.0832995
Ccna1__chr3	0.0869908	0.0869908	1	0.0832995
Ccr4__chr9	0.0869908	0.0869908	1	0.0832995
Cd160__chr3	0.0869908	0.0869908	1	0.0832995
Cd27__chr6	0.0869908	0.0869908	1	0.0832995
Cd8b1__chr6	0.0869908	0.0869908	1	0.0832995
Cd96__chr16	0.0869908	0.0869908	1	0.0832995
Cdh8__chr8	0.0869908	0.0869908	1	0.0832995
Ceacam18__chr7	0.0869908	0.0869908	1	0.0832995
Ceacam20__chr7	0.0869908	0.0869908	1	0.0832995
Cer1__chr4	0.0869908	0.0869908	1	0.0832995
Cfhr1__chr1	0.0869908	0.0869908	1	0.0832995
Cftr__chr6	0.0869908	0.0869908	1	0.0832995
Chga__chr12	0.0869908	0.0869908	1	0.0832995
Chrna9__chr5	0.0869908	0.0869908	1	0.0832995
CK137956__chr4	0.0869908	0.0869908	1	0.0832995
Clca1__chr3	0.0869908	0.0869908	1	0.0832995
Clcn6__chr4	0.0869908	0.0869908	1	0.0832995
Clec3a__chr8	0.0869908	0.0869908	1	0.0832995
Cma1__chr14	0.0869908	0.0869908	1	0.0832995
Cnga1__chr5	0.0869908	0.0869908	1	0.0832995
Cnr1__chr4	0.0869908	0.0869908	1	0.0832995
Coch__chr12	0.0869908	0.0869908	1	0.0832995
Cpa3__chr3	0.0869908	0.0869908	1	0.0832995
Cps1__chr1	0.0869908	0.0869908	1	0.0832995
Crisp2__chr17	0.0869908	0.0869908	1	0.0832995
Csn1s1__chr5	0.0869908	0.0869908	1	0.0832995
Cst9__chr2	0.0869908	0.0869908	1	0.0832995
Cts8__chr13	0.0869908	0.0869908	1	0.0832995
Ctsm__chr13	0.0869908	0.0869908	1	0.0832995
Cyp24a1__chr2	0.0869908	0.0869908	1	0.0832995
Cypt12__chr3	0.0869908	0.0869908	1	0.0832995
D030045P18Rik__chr10	0.0869908	0.0869908	1	0.0832995
D430019H16Rik__chr12	0.0869908	0.0869908	1	0.0832995
D430036J16Rik__chr9	0.0869908	0.0869908	1	0.0832995
D430041D05Rik__chr2	0.0869908	0.0869908	1	0.0832995
D730048I06Rik__chr9	0.0869908	0.0869908	1	0.0832995
Dab1__chr4	0.0869908	0.0869908	1	0.0832995
Dach2__chrX	0.0869908	0.0869908	1	0.0832995
Dact2__chr17	0.0869908	0.0869908	1	0.0832995
Dbx2__chr15	0.0869908	0.0869908	1	0.0832995
Defa26__chr8	0.0869908	0.0869908	1	0.0832995
Dio1__chr4	0.0869908	0.0869908	1	0.0832995
Diras1__chr10	0.0869908	0.0869908	1	0.0832995
Dmrt1__chr19	0.0869908	0.0869908	1	0.0832995
Dmrta1__chr4	0.0869908	0.0869908	1	0.0832995
Dnahc10__chr5	0.0869908	0.0869908	1	0.0832995
Dnahc17__chr11	0.0869908	0.0869908	1	0.0832995
Dnahc7a__chr1	0.0869908	0.0869908	1	0.0832995
Dok6__chr18	0.0869908	0.0869908	1	0.0832995
Dpcr1__chr17	0.0869908	0.0869908	1	0.0832995
Dppa1__chr11	0.0869908	0.0869908	1	0.0832995
Dsc3__chr18	0.0869908	0.0869908	1	0.0832995
Dsg3__chr18	0.0869908	0.0869908	1	0.0832995
Dsg4__chr18	0.0869908	0.0869908	1	0.0832995
Duoxa2__chr2	0.0869908	0.0869908	1	0.0832995
Dusp5__chr19	0.0869908	0.0869908	1	0.0832995
Duxbl1__chr14	0.0869908	0.0869908	1	0.0832995
E030019B13Rik__chr12	0.0869908	0.0869908	1	0.0832995
Edar__chr10	0.0869908	0.0869908	1	0.0832995
Efcab4b__chr6	0.0869908	0.0869908	1	0.0832995
Efcab9__chr11	0.0869908	0.0869908	1	0.0832995
Egfl6__chrX	0.0869908	0.0869908	1	0.0832995
Elf3__chr1	0.0869908	0.0869908	1	0.0832995
En1__chr1	0.0869908	0.0869908	1	0.0832995
Eno4__chr19	0.0869908	0.0869908	1	0.0832995
Eomes__chr9	0.0869908	0.0869908	1	0.0832995
Epha10__chr4	0.0869908	0.0869908	1	0.0832995
Epha5__chr5	0.0869908	0.0869908	1	0.0832995
F830002L21Rik__chr10	0.0869908	0.0869908	1	0.0832995
Faim2__chr15	0.0869908	0.0869908	1	0.0832995
Fam129c__chr8	0.0869908	0.0869908	1	0.0832995
Fam154a__chr4	0.0869908	0.0869908	1	0.0832995
Fam155a__chr8	0.0869908	0.0869908	1	0.0832995
Fam189a1__chr7	0.0869908	0.0869908	1	0.0832995
Fam71d__chr12	0.0869908	0.0869908	1	0.0832995
Fbxo15__chr18	0.0869908	0.0869908	1	0.0832995
Fbxw15__chr9	0.0869908	0.0869908	1	0.0832995
Fcrl6__chr1	0.0869908	0.0869908	1	0.0832995
Fez1__chr9	0.0869908	0.0869908	1	0.0832995
Fezf1__chr6	0.0869908	0.0869908	1	0.0832995
Fgf6__chr6	0.0869908	0.0869908	1	0.0832995
Fgfr4__chr13	0.0869908	0.0869908	1	0.0832995
Fgl1__chr8	0.0869908	0.0869908	1	0.0832995
Fmo9__chr1	0.0869908	0.0869908	1	0.0832995
Foxa1__chr12	0.0869908	0.0869908	1	0.0832995
Foxg1__chr12	0.0869908	0.0869908	1	0.0832995
Foxi2__chr7	0.0869908	0.0869908	1	0.0832995
Foxp3__chrX	0.0869908	0.0869908	1	0.0832995
Fshr__chr17	0.0869908	0.0869908	1	0.0832995
G630071F17Rik__chr18	0.0869908	0.0869908	1	0.0832995
Gabbr2__chr4	0.0869908	0.0869908	1	0.0832995
Gabra5__chr7	0.0869908	0.0869908	1	0.0832995
Gabrg1__chr5	0.0869908	0.0869908	1	0.0832995
Gabrg2__chr11	0.0869908	0.0869908	1	0.0832995
Gabrr1__chr4	0.0869908	0.0869908	1	0.0832995
Gal3st2__chr1	0.0869908	0.0869908	1	0.0832995
Galr1__chr18	0.0869908	0.0869908	1	0.0832995
Gapdhs__chr7	0.0869908	0.0869908	1	0.0832995
Gata1__chrX	0.0869908	0.0869908	1	0.0832995
Gata3__chr2	0.0869908	0.0869908	1	0.0832995
Gckr__chr5	0.0869908	0.0869908	1	0.0832995
Gfi1b__chr2	0.0869908	0.0869908	1	0.0832995
Gimap7__chr6	0.0869908	0.0869908	1	0.0832995
Gjd2__chr2	0.0869908	0.0869908	1	0.0832995
Gldn__chr9	0.0869908	0.0869908	1	0.0832995
Gli1__chr10	0.0869908	0.0869908	1	0.0832995
Glra1__chr11	0.0869908	0.0869908	1	0.0832995
Glra2__chrX	0.0869908	0.0869908	1	0.0832995
Gm10229__chr16	0.0869908	0.0869908	1	0.0832995
Gm10319__chr6	0.0869908	0.0869908	1	0.0832995
Gm10440__chr5	0.0869908	0.0869908	1	0.0832995
Gm10536__chr18	0.0869908	0.0869908	1	0.0832995
Gm10619__chr7	0.0869908	0.0869908	1	0.0832995
Gm10731__chr3	0.0869908	0.0869908	1	0.0832995
Gm10787__chr10	0.0869908	0.0869908	1	0.0832995
Gm10857__chr2	0.0869908	0.0869908	1	0.0832995
Gm10863__chr15	0.0869908	0.0869908	1	0.0832995
Gm11346__chr13	0.0869908	0.0869908	1	0.0832995
Gm11413__chr4	0.0869908	0.0869908	1	0.0832995
Gm11437__chr11	0.0869908	0.0869908	1	0.0832995
Gm11978__chr11	0.0869908	0.0869908	1	0.0832995
Gm13124__chr4	0.0869908	0.0869908	1	0.0832995
Gm13498__chr2	0.0869908	0.0869908	1	0.0832995
Gm13544__chr2	0.0869908	0.0869908	1	0.0832995
Gm14318__chr2	0.0869908	0.0869908	1	0.0832995
Gm14635__chrX	0.0869908	0.0869908	1	0.0832995
Gm15328__chr18	0.0869908	0.0869908	1	0.0832995
Gm156__chr6	0.0869908	0.0869908	1	0.0832995
Gm15698__chr11	0.0869908	0.0869908	1	0.0832995
Gm16157__chr7	0.0869908	0.0869908	1	0.0832995
Gm19345__chr7	0.0869908	0.0869908	1	0.0832995
Gm1968__chr16	0.0869908	0.0869908	1	0.0832995
Gm20125__chr10	0.0869908	0.0869908	1	0.0832995
Gm20408__chr17	0.0869908	0.0869908	1	0.0832995
Gm20554__chr13	0.0869908	0.0869908	1	0.0832995
Gm20579__chr17	0.0869908	0.0869908	1	0.0832995
Gm20736__chrY	0.0869908	0.0869908	1	0.0832995
Gm20753__chr1	0.0869908	0.0869908	1	0.0832995
Gm20755__chr3	0.0869908	0.0869908	1	0.0832995
Gm20767__chr13	0.0869908	0.0869908	1	0.0832995
Gm21284__chr6	0.0869908	0.0869908	1	0.0832995
Gm438__chr4	0.0869908	0.0869908	1	0.0832995
Gm4776__chr1	0.0869908	0.0869908	1	0.0832995
Gm4794__chr10	0.0869908	0.0869908	1	0.0832995
Gm4814__chr13	0.0869908	0.0869908	1	0.0832995
Gm4846__chr1	0.0869908	0.0869908	1	0.0832995
Gm4956__chr1	0.0869908	0.0869908	1	0.0832995
Gm4971__chr7	0.0869908	0.0869908	1	0.0832995
Gm5458__chr14	0.0869908	0.0869908	1	0.0832995
Gm609__chr16	0.0869908	0.0869908	1	0.0832995
Gm6213__chr8	0.0869908	0.0869908	1	0.0832995
Gm6531__chr8	0.0869908	0.0869908	1	0.0832995
Gm6567__chr7	0.0869908	0.0869908	1	0.0832995
Gm6583__chr5	0.0869908	0.0869908	1	0.0832995
Gm6614__chr6	0.0869908	0.0869908	1	0.0832995
Gm6756__chr18	0.0869908	0.0869908	1	0.0832995
Gm8096__chr8	0.0869908	0.0869908	1	0.0832995
Gm8221__chr15	0.0869908	0.0869908	1	0.0832995
Gm8267__chr14	0.0869908	0.0869908	1	0.0832995
Gm904__chr13	0.0869908	0.0869908	1	0.0832995
Gmnc__chr16	0.0869908	0.0869908	1	0.0832995
Gnaz__chr10	0.0869908	0.0869908	1	0.0832995
Got1l1__chr8	0.0869908	0.0869908	1	0.0832995
Gpr115__chr17	0.0869908	0.0869908	1	0.0832995
Gpr81__chr5	0.0869908	0.0869908	1	0.0832995
Gsdmc__chr15	0.0869908	0.0869908	1	0.0832995
Gsta2__chr9	0.0869908	0.0869908	1	0.0832995
Guca2a__chr4	0.0869908	0.0869908	1	0.0832995
Gucy2f__chrX	0.0869908	0.0869908	1	0.0832995
Gucy2g__chr19	0.0869908	0.0869908	1	0.0832995
Gzma__chr13	0.0869908	0.0869908	1	0.0832995
Hapln1__chr13	0.0869908	0.0869908	1	0.0832995
Hapln3__chr7	0.0869908	0.0869908	1	0.0832995
Hgd__chr16	0.0869908	0.0869908	1	0.0832995
Hist1h3c__chr13	0.0869908	0.0869908	1	0.0832995
Hist1h4a__chr13	0.0869908	0.0869908	1	0.0832995
Hoxa11__chr6	0.0869908	0.0869908	1	0.0832995
Hoxb8__chr11	0.0869908	0.0869908	1	0.0832995
Hoxd9__chr2	0.0869908	0.0869908	1	0.0832995
Hpdl__chr4	0.0869908	0.0869908	1	0.0832995
Hsd3b6__chr3	0.0869908	0.0869908	1	0.0832995
Hsf5__chr11	0.0869908	0.0869908	1	0.0832995
Htr5a__chr5	0.0869908	0.0869908	1	0.0832995
Icam4__chr9	0.0869908	0.0869908	1	0.0832995
Il17rb__chr14	0.0869908	0.0869908	1	0.0832995
Il21__chr3	0.0869908	0.0869908	1	0.0832995
Il31ra__chr13	0.0869908	0.0869908	1	0.0832995
Il34__chr8	0.0869908	0.0869908	1	0.0832995
Il7__chr3	0.0869908	0.0869908	1	0.0832995
Ildr1__chr16	0.0869908	0.0869908	1	0.0832995
Ina__chr19	0.0869908	0.0869908	1	0.0832995
Ins2__chr7	0.0869908	0.0869908	1	0.0832995
Insm1__chr2	0.0869908	0.0869908	1	0.0832995
Iqca__chr1	0.0869908	0.0869908	1	0.0832995
Iqcj__chr3	0.0869908	0.0869908	1	0.0832995
Jakmip3__chr7	0.0869908	0.0869908	1	0.0832995
Kank4__chr4	0.0869908	0.0869908	1	0.0832995
Kcna1__chr6	0.0869908	0.0869908	1	0.0832995
Kcna6__chr6	0.0869908	0.0869908	1	0.0832995
Kcnj1__chr9	0.0869908	0.0869908	1	0.0832995
Kcnmb4__chr10	0.0869908	0.0869908	1	0.0832995
Kcnq2__chr2	0.0869908	0.0869908	1	0.0832995
Kcnq4__chr4	0.0869908	0.0869908	1	0.0832995
Kcns2__chr15	0.0869908	0.0869908	1	0.0832995
Kcnv1__chr15	0.0869908	0.0869908	1	0.0832995
Keg1__chr19	0.0869908	0.0869908	1	0.0832995
Klhl10__chr11	0.0869908	0.0869908	1	0.0832995
Klk14__chr7	0.0869908	0.0869908	1	0.0832995
Klra1__chr6	0.0869908	0.0869908	1	0.0832995
Kprp__chr3	0.0869908	0.0869908	1	0.0832995
Krt2__chr15	0.0869908	0.0869908	1	0.0832995
Krt31__chr11	0.0869908	0.0869908	1	0.0832995
Krt42__chr11	0.0869908	0.0869908	1	0.0832995
Krtap4-7__chr11	0.0869908	0.0869908	1	0.0832995
Ksr1__chr11	0.0869908	0.0869908	1	0.0832995
Lamp5__chr2	0.0869908	0.0869908	1	0.0832995
Lao1__chr4	0.0869908	0.0869908	1	0.0832995
Lhfpl4__chr6	0.0869908	0.0869908	1	0.0832995
Lhx5__chr5	0.0869908	0.0869908	1	0.0832995
Lhx9__chr1	0.0869908	0.0869908	1	0.0832995
Lipm__chr19	0.0869908	0.0869908	1	0.0832995
LOC100503280__chrX	0.0869908	0.0869908	1	0.0832995
LOC101243624__chr3	0.0869908	0.0869908	1	0.0832995
Lrrc38__chr4	0.0869908	0.0869908	1	0.0832995
Lrrn1__chr6	0.0869908	0.0869908	1	0.0832995
Ly6d__chr15	0.0869908	0.0869908	1	0.0832995
Lypd3__chr7	0.0869908	0.0869908	1	0.0832995
Magea5__chrX	0.0869908	0.0869908	1	0.0832995
Mageb16__chrX	0.0869908	0.0869908	1	0.0832995
Mal2__chr15	0.0869908	0.0869908	1	0.0832995
Mamld1__chrX	0.0869908	0.0869908	1	0.0832995
March4__chr1	0.0869908	0.0869908	1	0.0832995
Meiob__chr17	0.0869908	0.0869908	1	0.0832995
Mir1983__chr13	0.0869908	0.0869908	1	0.0832995
Mir25__chr5	0.0869908	0.0869908	1	0.0832995
Mir339__chr5	0.0869908	0.0869908	1	0.0832995
Mir466i__chr13	0.0869908	0.0869908	1	0.0832995
Mir680-2__chr9	0.0869908	0.0869908	1	0.0832995
Mir687__chr14	0.0869908	0.0869908	1	0.0832995
Mir713__chr13	0.0869908	0.0869908	1	0.0832995
Mixl1__chr1	0.0869908	0.0869908	1	0.0832995
Mro__chr18	0.0869908	0.0869908	1	0.0832995
Mroh9__chr1	0.0869908	0.0869908	1	0.0832995
Msx2__chr13	0.0869908	0.0869908	1	0.0832995
Muc13__chr16	0.0869908	0.0869908	1	0.0832995
Muc6__chr7	0.0869908	0.0869908	1	0.0832995
Myh4__chr11	0.0869908	0.0869908	1	0.0832995
Myo3a__chr2	0.0869908	0.0869908	1	0.0832995
Nalcn__chr14	0.0869908	0.0869908	1	0.0832995
Nanog__chr6	0.0869908	0.0869908	1	0.0832995
Nhs__chrX	0.0869908	0.0869908	1	0.0832995
Nipal4__chr11	0.0869908	0.0869908	1	0.0832995
Nkx6-3__chr8	0.0869908	0.0869908	1	0.0832995
Npnt__chr3	0.0869908	0.0869908	1	0.0832995
Nptx1__chr11	0.0869908	0.0869908	1	0.0832995
Nrl__chr14	0.0869908	0.0869908	1	0.0832995
Ntng1__chr3	0.0869908	0.0869908	1	0.0832995
Ntrk3__chr7	0.0869908	0.0869908	1	0.0832995
Nxph3__chr11	0.0869908	0.0869908	1	0.0832995
Oca2__chr7	0.0869908	0.0869908	1	0.0832995
Olfr1183__chr2	0.0869908	0.0869908	1	0.0832995
Olfr1282__chr2	0.0869908	0.0869908	1	0.0832995
Olfr142__chr2	0.0869908	0.0869908	1	0.0832995
Olfr1467__chr19	0.0869908	0.0869908	1	0.0832995
Olfr153__chr2	0.0869908	0.0869908	1	0.0832995
Olfr267__chr4	0.0869908	0.0869908	1	0.0832995
Olfr284__chr15	0.0869908	0.0869908	1	0.0832995
Olfr304__chr7	0.0869908	0.0869908	1	0.0832995
Olfr385__chr11	0.0869908	0.0869908	1	0.0832995
Olfr414__chr1	0.0869908	0.0869908	1	0.0832995
Olfr498__chr7	0.0869908	0.0869908	1	0.0832995
Olfr568__chr7	0.0869908	0.0869908	1	0.0832995
Olfr631__chr7	0.0869908	0.0869908	1	0.0832995
Olfr658__chr7	0.0869908	0.0869908	1	0.0832995
Olfr711__chr7	0.0869908	0.0869908	1	0.0832995
Olfr738__chr14	0.0869908	0.0869908	1	0.0832995
Olfr836__chr9	0.0869908	0.0869908	1	0.0832995
Olfr855__chr9	0.0869908	0.0869908	1	0.0832995
Olfr860__chr9	0.0869908	0.0869908	1	0.0832995
Olfr891__chr9	0.0869908	0.0869908	1	0.0832995
Olfr907__chr9	0.0869908	0.0869908	1	0.0832995
Olfr922__chr9	0.0869908	0.0869908	1	0.0832995
Olfr943__chr9	0.0869908	0.0869908	1	0.0832995
Omg__chr11	0.0869908	0.0869908	1	0.0832995
Otc__chrX	0.0869908	0.0869908	1	0.0832995
Otogl__chr10	0.0869908	0.0869908	1	0.0832995
P2rx2__chr5	0.0869908	0.0869908	1	0.0832995
P2ry4__chrX	0.0869908	0.0869908	1	0.0832995
Pabpc2__chr18	0.0869908	0.0869908	1	0.0832995
Paqr5__chr9	0.0869908	0.0869908	1	0.0832995
Pax7__chr4	0.0869908	0.0869908	1	0.0832995
Pcdh20__chr14	0.0869908	0.0869908	1	0.0832995
Pcdha8__chr18	0.0869908	0.0869908	1	0.0832995
Pcp4__chr16	0.0869908	0.0869908	1	0.0832995
Pdha2__chr3	0.0869908	0.0869908	1	0.0832995
Phox2a__chr7	0.0869908	0.0869908	1	0.0832995
Pinc__chr1	0.0869908	0.0869908	1	0.0832995
Pkd2l1__chr19	0.0869908	0.0869908	1	0.0832995
Pla2g10__chr16	0.0869908	0.0869908	1	0.0832995
Plcxd3__chr15	0.0869908	0.0869908	1	0.0832995
Pld5__chr1	0.0869908	0.0869908	1	0.0832995
Plekha7__chr7	0.0869908	0.0869908	1	0.0832995
Plekhd1__chr12	0.0869908	0.0869908	1	0.0832995
Pls1__chr9	0.0869908	0.0869908	1	0.0832995
Pon1__chr6	0.0869908	0.0869908	1	0.0832995
Pou2f3__chr9	0.0869908	0.0869908	1	0.0832995
Ppp2r2c__chr5	0.0869908	0.0869908	1	0.0832995
Prdm12__chr2	0.0869908	0.0869908	1	0.0832995
Prl2b1__chr13	0.0869908	0.0869908	1	0.0832995
Prl3c1__chr13	0.0869908	0.0869908	1	0.0832995
Prss42__chr9	0.0869908	0.0869908	1	0.0832995
Prss55__chr14	0.0869908	0.0869908	1	0.0832995
Psg17__chr7	0.0869908	0.0869908	1	0.0832995
Psg19__chr7	0.0869908	0.0869908	1	0.0832995
Ptchd2__chr4	0.0869908	0.0869908	1	0.0832995
Ptcra__chr17	0.0869908	0.0869908	1	0.0832995
Ptpn20__chr14	0.0869908	0.0869908	1	0.0832995
Ptprn2__chr12	0.0869908	0.0869908	1	0.0832995
Ptprz1__chr6	0.0869908	0.0869908	1	0.0832995
Rab37__chr11	0.0869908	0.0869908	1	0.0832995
Rasgrf1__chr9	0.0869908	0.0869908	1	0.0832995
Rdh19__chr10	0.0869908	0.0869908	1	0.0832995
Retnlg__chr16	0.0869908	0.0869908	1	0.0832995
Rfx6__chr10	0.0869908	0.0869908	1	0.0832995
Rgn__chrX	0.0869908	0.0869908	1	0.0832995
Rgs20__chr1	0.0869908	0.0869908	1	0.0832995
Rho__chr6	0.0869908	0.0869908	1	0.0832995
Rnf112__chr11	0.0869908	0.0869908	1	0.0832995
Rp1__chr1	0.0869908	0.0869908	1	0.0832995
Rtp2__chr16	0.0869908	0.0869908	1	0.0832995
Rxfp2__chr5	0.0869908	0.0869908	1	0.0832995
Satl1__chrX	0.0869908	0.0869908	1	0.0832995
Scg3__chr9	0.0869908	0.0869908	1	0.0832995
Scgb1b3__chr7	0.0869908	0.0869908	1	0.0832995
Scnn1b__chr7	0.0869908	0.0869908	1	0.0832995
Scrt1__chr15	0.0869908	0.0869908	1	0.0832995
Sema5b__chr16	0.0869908	0.0869908	1	0.0832995
Sept12__chr16	0.0869908	0.0869908	1	0.0832995
Sept5__chr16	0.0869908	0.0869908	1	0.0832995
Serpina12__chr12	0.0869908	0.0869908	1	0.0832995
Serpinc1__chr1	0.0869908	0.0869908	1	0.0832995
Sez6l__chr5	0.0869908	0.0869908	1	0.0832995
Sh3gl3__chr7	0.0869908	0.0869908	1	0.0832995
Shh__chr5	0.0869908	0.0869908	1	0.0832995
Sis__chr3	0.0869908	0.0869908	1	0.0832995
Six2__chr17	0.0869908	0.0869908	1	0.0832995
Slc13a2__chr11	0.0869908	0.0869908	1	0.0832995
Slc17a3__chr13	0.0869908	0.0869908	1	0.0832995
Slc1a1__chr19	0.0869908	0.0869908	1	0.0832995
Slc22a14__chr9	0.0869908	0.0869908	1	0.0832995
Slc22a2__chr17	0.0869908	0.0869908	1	0.0832995
Slc22a8__chr19	0.0869908	0.0869908	1	0.0832995
Slc25a53__chrX	0.0869908	0.0869908	1	0.0832995
Slc26a5__chr5	0.0869908	0.0869908	1	0.0832995
Slc26a9__chr1	0.0869908	0.0869908	1	0.0832995
Slc27a6__chr18	0.0869908	0.0869908	1	0.0832995
Slc2a7__chr4	0.0869908	0.0869908	1	0.0832995
Slc35f3__chr8	0.0869908	0.0869908	1	0.0832995
Slc36a3__chr11	0.0869908	0.0869908	1	0.0832995
Slc3a1__chr17	0.0869908	0.0869908	1	0.0832995
Slc44a3__chr3	0.0869908	0.0869908	1	0.0832995
Slc5a8__chr10	0.0869908	0.0869908	1	0.0832995
Slc6a15__chr10	0.0869908	0.0869908	1	0.0832995
Slc7a12__chr3	0.0869908	0.0869908	1	0.0832995
Slc9c1__chr16	0.0869908	0.0869908	1	0.0832995
Smok4a__chr17	0.0869908	0.0869908	1	0.0832995
Smr3a__chr5	0.0869908	0.0869908	1	0.0832995
Snai3__chr8	0.0869908	0.0869908	1	0.0832995
Snap25__chr2	0.0869908	0.0869908	1	0.0832995
Snca__chr6	0.0869908	0.0869908	1	0.0832995
Snord37__chr10	0.0869908	0.0869908	1	0.0832995
Snph__chr2	0.0869908	0.0869908	1	0.0832995
Sostdc1__chr12	0.0869908	0.0869908	1	0.0832995
Sox14__chr9	0.0869908	0.0869908	1	0.0832995
Sox21__chr14	0.0869908	0.0869908	1	0.0832995
Sox3__chrX	0.0869908	0.0869908	1	0.0832995
Sox30__chr11	0.0869908	0.0869908	1	0.0832995
Spaca1__chr4	0.0869908	0.0869908	1	0.0832995
Spata16__chr3	0.0869908	0.0869908	1	0.0832995
Spata22__chr11	0.0869908	0.0869908	1	0.0832995
Spata9__chr13	0.0869908	0.0869908	1	0.0832995
Spats1__chr17	0.0869908	0.0869908	1	0.0832995
Spink10__chr18	0.0869908	0.0869908	1	0.0832995
Spint3__chr2	0.0869908	0.0869908	1	0.0832995
Spock1__chr13	0.0869908	0.0869908	1	0.0832995
Spock3__chr8	0.0869908	0.0869908	1	0.0832995
Sspo__chr6	0.0869908	0.0869908	1	0.0832995
Sstr2__chr11	0.0869908	0.0869908	1	0.0832995
Ssu2__chr6	0.0869908	0.0869908	1	0.0832995
St6galnac1__chr11	0.0869908	0.0869908	1	0.0832995
St8sia2__chr7	0.0869908	0.0869908	1	0.0832995
Stra8__chr6	0.0869908	0.0869908	1	0.0832995
Stx1b__chr7	0.0869908	0.0869908	1	0.0832995
Sucnr1__chr3	0.0869908	0.0869908	1	0.0832995
Sun3__chr11	0.0869908	0.0869908	1	0.0832995
Susd5__chr9	0.0869908	0.0869908	1	0.0832995
Svs4__chr2	0.0869908	0.0869908	1	0.0832995
Syce1l__chr8	0.0869908	0.0869908	1	0.0832995
Syt1__chr10	0.0869908	0.0869908	1	0.0832995
Syt2__chr1	0.0869908	0.0869908	1	0.0832995
Syt6__chr3	0.0869908	0.0869908	1	0.0832995
Tas1r3__chr4	0.0869908	0.0869908	1	0.0832995
Tas2r140__chr6	0.0869908	0.0869908	1	0.0832995
Tbr1__chr2	0.0869908	0.0869908	1	0.0832995
Tbx22__chrX	0.0869908	0.0869908	1	0.0832995
Tcerg1l__chr7	0.0869908	0.0869908	1	0.0832995
Tctex1d1__chr4	0.0869908	0.0869908	1	0.0832995
Tdo2__chr3	0.0869908	0.0869908	1	0.0832995
Tfap2b__chr1	0.0869908	0.0869908	1	0.0832995
Tigd3__chr19	0.0869908	0.0869908	1	0.0832995
Tmem132b__chr5	0.0869908	0.0869908	1	0.0832995
Tmem169__chr1	0.0869908	0.0869908	1	0.0832995
Tmem181c-ps__chr17	0.0869908	0.0869908	1	0.0832995
Tmem232__chr17	0.0869908	0.0869908	1	0.0832995
Tmem235__chr11	0.0869908	0.0869908	1	0.0832995
Tmem239__chr2	0.0869908	0.0869908	1	0.0832995
Tmem52b__chr6	0.0869908	0.0869908	1	0.0832995
Tmprss7__chr16	0.0869908	0.0869908	1	0.0832995
Tppp2__chr14	0.0869908	0.0869908	1	0.0832995
Trank1__chr9	0.0869908	0.0869908	1	0.0832995
Trp73__chr4	0.0869908	0.0869908	1	0.0832995
Trpc7__chr13	0.0869908	0.0869908	1	0.0832995
Ttll13__chr7	0.0869908	0.0869908	1	0.0832995
Tuba3a__chr6	0.0869908	0.0869908	1	0.0832995
Tuba3b__chr6	0.0869908	0.0869908	1	0.0832995
Ugt2b5__chr5	0.0869908	0.0869908	1	0.0832995
Upk3bl__chr5	0.0869908	0.0869908	1	0.0832995
Ush1g__chr11	0.0869908	0.0869908	1	0.0832995
Vil1__chr1	0.0869908	0.0869908	1	0.0832995
Vmn1r211__chr13	0.0869908	0.0869908	1	0.0832995
Vmn1r235__chr17	0.0869908	0.0869908	1	0.0832995
Vmn2r1__chr3	0.0869908	0.0869908	1	0.0832995
Vmn2r102__chr17	0.0869908	0.0869908	1	0.0832995
Vmn2r19__chr6	0.0869908	0.0869908	1	0.0832995
Vmn2r28__chr7	0.0869908	0.0869908	1	0.0832995
Vmn2r53__chr7	0.0869908	0.0869908	1	0.0832995
Vmn2r68__chr7	0.0869908	0.0869908	1	0.0832995
Vtcn1__chr3	0.0869908	0.0869908	1	0.0832995
Vwc2l__chr1	0.0869908	0.0869908	1	0.0832995
Vwde__chr6	0.0869908	0.0869908	1	0.0832995
Wdr31__chr4	0.0869908	0.0869908	1	0.0832995
Wdr52__chr16	0.0869908	0.0869908	1	0.0832995
Wdr64__chr1	0.0869908	0.0869908	1	0.0832995
Wdr95__chr5	0.0869908	0.0869908	1	0.0832995
Wfdc13__chr2	0.0869908	0.0869908	1	0.0832995
Xcl1__chr1	0.0869908	0.0869908	1	0.0832995
Zc3h12b__chrX	0.0869908	0.0869908	1	0.0832995
Zfp457__chr13	0.0869908	0.0869908	1	0.0832995
Zfp572__chr15	0.0869908	0.0869908	1	0.0832995
Zfp831__chr2	0.0869908	0.0869908	1	0.0832995
Zfp936__chr7	0.0869908	0.0869908	1	0.0832995
Zic3__chrX	0.0869908	0.0869908	1	0.0832995
Zmat4__chr8	0.0869908	0.0869908	1	0.0832995
Zscan4a__chr7	0.0869908	0.0869908	1	0.0832995
Zscan4d__chr7	0.0869908	0.0869908	1	0.0832995
4930578M01Rik__chr15	0.0870109	0.0869908	0.999769	0.0833179
Amer2__chr14	0.0870109	0.0869908	0.999769	0.0833179
BC049352__chr9	0.0870109	0.0869908	0.999769	0.0833179
Drd1a__chr13	0.0870109	0.0869908	0.999769	0.0833179
Flywch2__chr17	0.0870109	0.0869908	0.999769	0.0833179
Fstl5__chr3	0.0870109	0.0869908	0.999769	0.0833179
Gm10549__chr18	0.0870109	0.0869908	0.999769	0.0833179
Gm16130__chr9	0.0870109	0.0869908	0.999769	0.0833179
Gm16432__chr1	0.0870109	0.0869908	0.999769	0.0833179
Gm595__chrX	0.0870109	0.0869908	0.999769	0.0833179
Gm9199__chr14	0.0870109	0.0869908	0.999769	0.0833179
Idi2__chr13	0.0870109	0.0869908	0.999769	0.0833179
Kcnk12__chr17	0.0870109	0.0869908	0.999769	0.0833179
Olfr156__chr4	0.0870109	0.0869908	0.999769	0.0833179
S100a14__chr3	0.0870109	0.0869908	0.999769	0.0833179
Samd5__chr10	0.0870109	0.0869908	0.999769	0.0833179
Skint5__chr4	0.0870109	0.0869908	0.999769	0.0833179
Syt15__chr14	0.0870109	0.0869908	0.999769	0.0833179
Tacr3__chr3	0.0870109	0.0869908	0.999769	0.0833179
Tmem236__chr2	0.0870109	0.0869908	0.999769	0.0833179
2410114N07Rik__chr4	0.0870129	0.09725	1.11765	0.0833197
Hist1h3i__chr13	0.0870129	0.0901864	1.03647	0.0833197
Htr5b__chr1	0.0870129	0.088949	1.02225	0.0833197
0610038B21Rik__chr8	0.0870129	0.0869908	0.999747	0.0833197
1700001G17Rik__chr1	0.0870129	0.0869908	0.999747	0.0833197
2610028E06Rik__chr4	0.0870129	0.0869908	0.999747	0.0833197
3110039M20Rik__chr12	0.0870129	0.0869908	0.999747	0.0833197
4930540M03Rik__chr9	0.0870129	0.0869908	0.999747	0.0833197
4933421I07Rik__chr7	0.0870129	0.0869908	0.999747	0.0833197
9130024F11Rik__chr1	0.0870129	0.0869908	0.999747	0.0833197
9430018G01Rik__chr6	0.0870129	0.0869908	0.999747	0.0833197
A530053G22Rik__chr6	0.0870129	0.0869908	0.999747	0.0833197
Acnat2__chr4	0.0870129	0.0869908	0.999747	0.0833197
Agbl1__chr7	0.0870129	0.0869908	0.999747	0.0833197
Agmat__chr4	0.0870129	0.0869908	0.999747	0.0833197
Agr3__chr12	0.0870129	0.0869908	0.999747	0.0833197
AI747448__chr3	0.0870129	0.0869908	0.999747	0.0833197
Atp6v0a4__chr6	0.0870129	0.0869908	0.999747	0.0833197
BC089597__chr10	0.0870129	0.0869908	0.999747	0.0833197
C030023E24Rik__chrX	0.0870129	0.0869908	0.999747	0.0833197
Ccdc177__chr12	0.0870129	0.0869908	0.999747	0.0833197
Chadl__chr15	0.0870129	0.0869908	0.999747	0.0833197
Chat__chr14	0.0870129	0.0869908	0.999747	0.0833197
D030025P21Rik__chr12	0.0870129	0.0869908	0.999747	0.0833197
Dleu7__chr14	0.0870129	0.0869908	0.999747	0.0833197
Dnahc9__chr11	0.0870129	0.0869908	0.999747	0.0833197
E030025P04Rik__chr11	0.0870129	0.0869908	0.999747	0.0833197
Efcab5__chr11	0.0870129	0.0869908	0.999747	0.0833197
Ern2__chr7	0.0870129	0.0869908	0.999747	0.0833197
Esx1__chrX	0.0870129	0.0869908	0.999747	0.0833197
Galr2__chr11	0.0870129	0.0869908	0.999747	0.0833197
Gdnf__chr15	0.0870129	0.0869908	0.999747	0.0833197
Gm15348__chr8	0.0870129	0.0869908	0.999747	0.0833197
Gm15645__chr7	0.0870129	0.0869908	0.999747	0.0833197
Gm1661__chr4	0.0870129	0.0869908	0.999747	0.0833197
Gm8709__chr10	0.0870129	0.0869908	0.999747	0.0833197
Gpc5__chr14	0.0870129	0.0869908	0.999747	0.0833197
Hotair__chr15	0.0870129	0.0869908	0.999747	0.0833197
Il8__chr5	0.0870129	0.0869908	0.999747	0.0833197
Kcnk18__chr19	0.0870129	0.0869908	0.999747	0.0833197
Nxph4__chr10	0.0870129	0.0869908	0.999747	0.0833197
Olfr1215__chr2	0.0870129	0.0869908	0.999747	0.0833197
Olfr19__chr16	0.0870129	0.0869908	0.999747	0.0833197
Olfr197__chr16	0.0870129	0.0869908	0.999747	0.0833197
Olfr963__chr9	0.0870129	0.0869908	0.999747	0.0833197
Olfr985__chr9	0.0870129	0.0869908	0.999747	0.0833197
Otoa__chr7	0.0870129	0.0869908	0.999747	0.0833197
Pifo__chr3	0.0870129	0.0869908	0.999747	0.0833197
Six3__chr17	0.0870129	0.0869908	0.999747	0.0833197
Slc14a2__chr18	0.0870129	0.0869908	0.999747	0.0833197
Slc2a5__chr4	0.0870129	0.0869908	0.999747	0.0833197
Sphkap__chr1	0.0870129	0.0869908	0.999747	0.0833197
Syngr3__chr17	0.0870129	0.0869908	0.999747	0.0833197
Tectb__chr19	0.0870129	0.0869908	0.999747	0.0833197
Tekt2__chr4	0.0870129	0.0869908	0.999747	0.0833197
Tmprss3__chr17	0.0870129	0.0869908	0.999747	0.0833197
Trim60__chr8	0.0870129	0.0869908	0.999747	0.0833197
Trpc5__chrX	0.0870129	0.0869908	0.999747	0.0833197
Usp51__chrX	0.0870129	0.0869908	0.999747	0.0833197
Vmn2r39__chr7	0.0870129	0.0869908	0.999747	0.0833197
Zfp872__chr9	0.0870129	0.0869908	0.999747	0.0833197
Zic4__chr9	0.0870129	0.0869908	0.999747	0.0833197
Zscan5b__chr7	0.0870129	0.0869908	0.999747	0.0833197
Csta__chr16	0.0870172	0.0922996	1.0607	0.0833237
Xkr6__chr14	0.0870172	0.088949	1.0222	0.0833237
4930451G09Rik__chr16	0.0870172	0.08875	1.01991	0.0833237
2210416O15Rik__chr11	0.0870172	0.0869908	0.999696	0.0833237
4930565N06Rik__chr16	0.0870172	0.0869908	0.999696	0.0833237
A330069E16Rik__chr2	0.0870172	0.0869908	0.999696	0.0833237
Bmp5__chr9	0.0870172	0.0869908	0.999696	0.0833237
Btbd8__chr5	0.0870172	0.0869908	0.999696	0.0833237
Cttnbp2__chr6	0.0870172	0.0869908	0.999696	0.0833237
Dmp1__chr5	0.0870172	0.0869908	0.999696	0.0833237
Eif4e1b__chr13	0.0870172	0.0869908	0.999696	0.0833237
Fam209__chr2	0.0870172	0.0869908	0.999696	0.0833237
Gm10696__chr3	0.0870172	0.0869908	0.999696	0.0833237
Gm11944__chr11	0.0870172	0.0869908	0.999696	0.0833237
Gm6793__chr2	0.0870172	0.0869908	0.999696	0.0833237
Kcnt1__chr2	0.0870172	0.0869908	0.999696	0.0833237
Khdc3__chr9	0.0870172	0.0869908	0.999696	0.0833237
Lrfn2__chr17	0.0870172	0.0869908	0.999696	0.0833237
Map3k7cl__chr16	0.0870172	0.0869908	0.999696	0.0833237
Mir24-2__chr8	0.0870172	0.0869908	0.999696	0.0833237
Nup62cl__chrX	0.0870172	0.0869908	0.999696	0.0833237
Olfr1372-ps1__chr11	0.0870172	0.0869908	0.999696	0.0833237
Pgbd5__chr8	0.0870172	0.0869908	0.999696	0.0833237
Prx__chr7	0.0870172	0.0869908	0.999696	0.0833237
Scgb3a1__chr11	0.0870172	0.0869908	0.999696	0.0833237
Trim61__chr8	0.0870172	0.0869908	0.999696	0.0833237
Trpc3__chr3	0.0870172	0.0869908	0.999696	0.0833237
Vsig8__chr1	0.0870172	0.0869908	0.999696	0.0833237
Wnt9b__chr11	0.0870172	0.0869908	0.999696	0.0833237
4930562C15Rik__chr16	0.0870189	0.0869908	0.999677	0.0833253
AF067061__chr13	0.0870189	0.0869908	0.999677	0.0833253
Dlec1__chr9	0.0870189	0.0869908	0.999677	0.0833253
Gm5134__chr10	0.0870189	0.0869908	0.999677	0.0833253
Kcnh7__chr2	0.0870189	0.0869908	0.999677	0.0833253
Ltf__chr9	0.0870189	0.0869908	0.999677	0.0833253
Slc39a12__chr2	0.0870189	0.0869908	0.999677	0.0833253
Tmc5__chr7	0.0870189	0.0869908	0.999677	0.0833253
Zfp112__chr7	0.0870193	0.0878594	1.00965	0.0833256
4930556C24Rik__chr16	0.0870193	0.0869908	0.999673	0.0833256
Ascl3__chr7	0.0870193	0.0869908	0.999673	0.0833256
Cdkl4__chr17	0.0870193	0.0869908	0.999673	0.0833256
Crh__chr3	0.0870193	0.0869908	0.999673	0.0833256
Crybb1__chr5	0.0870193	0.0869908	0.999673	0.0833256
Olfr729__chr14	0.0870193	0.0869908	0.999673	0.0833256
Pate2__chr9	0.0870193	0.0869908	0.999673	0.0833256
Pdcd1lg2__chr19	0.0870193	0.0869908	0.999673	0.0833256
B230214G05Rik__chr15	0.0870196	0.0906064	1.04122	0.0833259
Gm6904__chr14	0.0870196	0.0901864	1.03639	0.0833259
4930513D17Rik__chr5	0.0870196	0.0869908	0.999669	0.0833259
Ankk1__chr9	0.0870196	0.0869908	0.999669	0.0833259
Cyp4f41-ps__chr17	0.0870196	0.0869908	0.999669	0.0833259
D630029K05Rik__chr10	0.0870196	0.0869908	0.999669	0.0833259
Myf5__chr10	0.0870196	0.0869908	0.999669	0.0833259
Nlrp4c__chr7	0.0870196	0.0869908	0.999669	0.0833259
Rpl10l__chr12	0.0870196	0.0869908	0.999669	0.0833259
Spag6__chr16	0.0870196	0.0869908	0.999669	0.0833259
Srms__chr2	0.0870196	0.0869908	0.999669	0.0833259
1600016N20Rik__chr7	0.08703	0.0869908	0.999549	0.0833354
2010300C02Rik__chr1	0.08703	0.0869908	0.999549	0.0833354
Cml2__chr6	0.08703	0.0869908	0.999549	0.0833354
Gm10658__chr9	0.08703	0.0869908	0.999549	0.0833354
Gm5082__chr13	0.08703	0.0869908	0.999549	0.0833354
Hoxa7__chr6	0.08703	0.0869908	0.999549	0.0833354
Klc3__chr7	0.08703	0.0869908	0.999549	0.0833354
Pp2d1__chr17	0.08703	0.0869908	0.999549	0.0833354
Sidt1__chr16	0.08703	0.0869908	0.999549	0.0833354
Snora7a__chr6	0.08703	0.0869908	0.999549	0.0833354
Spin2__chrX	0.08703	0.0869908	0.999549	0.0833354
4930405P13Rik__chr11	0.0870309	0.0869908	0.999539	0.0833362
Baiap2l2__chr15	0.0870309	0.0869908	0.999539	0.0833362
Gabra6__chr11	0.0870309	0.0869908	0.999539	0.0833362
H60b__chr10	0.0870309	0.0869908	0.999539	0.0833362
Il13__chr11	0.0870309	0.0869908	0.999539	0.0833362
Msh4__chr3	0.0870309	0.0869908	0.999539	0.0833362
Pappa2__chr1	0.0870309	0.0869908	0.999539	0.0833362
Slc6a2__chr8	0.0870309	0.0869908	0.999539	0.0833362
Usp9y__chrY	0.0870309	0.0869908	0.999539	0.0833362
Mir3096__chr5	0.0870311	0.0869908	0.999537	0.0833364
Gm5088__chr14	0.087033	0.0869908	0.999515	0.0833381
4933415F23Rik__chr1	0.087034	0.0869908	0.999504	0.083339
Adcy2__chr13	0.087034	0.0869908	0.999504	0.083339
Baat__chr4	0.087034	0.0869908	0.999504	0.083339
Dnajb3__chr1	0.087034	0.0869908	0.999504	0.083339
Gm11549__chr3	0.087034	0.0869908	0.999504	0.083339
Gm8773__chr5	0.087034	0.0869908	0.999504	0.083339
Nacad__chr11	0.087034	0.0869908	0.999504	0.083339
Pck1__chr2	0.087034	0.0869908	0.999504	0.083339
Ptger1__chr8	0.087034	0.0869908	0.999504	0.083339
AA543186__chr2	0.0870342	0.0991267	1.13894	0.0833393
E130218I03Rik__chr4	0.0870342	0.0869908	0.999501	0.0833393
Scarna17__chr18	0.0870342	0.0869908	0.999501	0.0833393
Slc26a6__chr9	0.0870342	0.0869908	0.999501	0.0833393
Shox2__chr3	0.0870345	0.0950449	1.09204	0.0833396
Egr3__chr14	0.0870345	0.0869908	0.999497	0.0833396
Fam180a__chr6	0.0870345	0.0869908	0.999497	0.0833396
Fan1__chr7	0.0870345	0.0869908	0.999497	0.0833396
Gm13212__chr4	0.0870345	0.0869908	0.999497	0.0833396
Gpr123__chr7	0.0870345	0.0869908	0.999497	0.0833396
Hhla1__chr15	0.0870345	0.0869908	0.999497	0.0833396
Mir1951__chr2	0.0870345	0.0869908	0.999497	0.0833396
Mir337__chr12	0.0870345	0.0869908	0.999497	0.0833396
Olfr332__chr11	0.0870345	0.0869908	0.999497	0.0833396
Pdia2__chr17	0.0870345	0.0869908	0.999497	0.0833396
Snhg9__chr17	0.0870345	0.0869908	0.999497	0.0833396
Tmem198b__chr10	0.0870345	0.0869908	0.999497	0.0833396
Tmem240__chr4	0.0870345	0.0869908	0.999497	0.0833396
1700016K19Rik__chr11	0.0870349	0.0869908	0.999493	0.0833399
Gm12359__chr11	0.0870349	0.0869908	0.999493	0.0833399
Mir18b__chrX	0.0870349	0.0869908	0.999493	0.0833399
Npsr1__chr9	0.0870364	0.0869908	0.999477	0.0833412
Olfr676__chr7	0.0870364	0.0869908	0.999477	0.0833412
Pdzk1ip1__chr4	0.0870364	0.0869908	0.999477	0.0833412
Tmprss5__chr9	0.0870364	0.0869908	0.999477	0.0833412
1700019A02Rik__chr1	0.0870386	0.0869908	0.999451	0.0833433
2010308F09Rik__chrX	0.0870386	0.0869908	0.999451	0.0833433
4930578C19Rik__chrX	0.0870386	0.0869908	0.999451	0.0833433
4933413J09Rik__chr14	0.0870386	0.0869908	0.999451	0.0833433
Fam217a__chr13	0.0870386	0.0869908	0.999451	0.0833433
Gdf9__chr11	0.0870386	0.0869908	0.999451	0.0833433
Gm17455__chr10	0.0870386	0.0869908	0.999451	0.0833433
Gm4890__chr8	0.0870386	0.0869908	0.999451	0.0833433
Gm5531__chr1	0.0870386	0.0869908	0.999451	0.0833433
Gm5796__chr14	0.0870386	0.0869908	0.999451	0.0833433
Gp6__chr7	0.0870386	0.0869908	0.999451	0.0833433
Kcnc2__chr10	0.0870386	0.0869908	0.999451	0.0833433
Ltb__chr17	0.0870386	0.0869908	0.999451	0.0833433
Opn1sw__chr6	0.0870386	0.0869908	0.999451	0.0833433
Serpinb3b__chr1	0.0870386	0.0869908	0.999451	0.0833433
Tnni1__chr1	0.0870386	0.0869908	0.999451	0.0833433
Vmn1r63__chr7	0.0870386	0.0869908	0.999451	0.0833433
Ache__chr5	0.0870411	0.097109	1.11567	0.0833456
4930542C21Rik__chr16	0.0870411	0.0869908	0.999422	0.0833456
Dbil5__chr11	0.0870411	0.0869908	0.999422	0.0833456
Fgf2__chr3	0.0870411	0.0869908	0.999422	0.0833456
Gm3646__chr1	0.0870411	0.0869908	0.999422	0.0833456
Sbk2__chr7	0.0870411	0.0869908	0.999422	0.0833456
Spata17__chr1	0.0870411	0.0869908	0.999422	0.0833456
Best1__chr19	0.0870413	0.0869908	0.99942	0.0833458
Tceal3__chrX	0.0870437	0.0869908	0.999392	0.0833479
5330434G04Rik__chrX	0.0870445	0.0869908	0.999383	0.0833487
9230009I02Rik__chr11	0.0870445	0.0869908	0.999383	0.0833487
Abcc2__chr19	0.0870445	0.0869908	0.999383	0.0833487
Bmp8a__chr4	0.0870445	0.0869908	0.999383	0.0833487
Ccdc78__chr17	0.0870445	0.0869908	0.999383	0.0833487
Dlx3__chr11	0.0870445	0.0869908	0.999383	0.0833487
Dlx4__chr11	0.0870445	0.0869908	0.999383	0.0833487
Doc2b__chr11	0.0870445	0.0869908	0.999383	0.0833487
Fam178b__chr1	0.0870445	0.0869908	0.999383	0.0833487
Fibcd1__chr2	0.0870445	0.0869908	0.999383	0.0833487
Gm17751__chr1	0.0870445	0.0869908	0.999383	0.0833487
Gm2381__chr7	0.0870445	0.0869908	0.999383	0.0833487
Gpr173__chrX	0.0870445	0.0869908	0.999383	0.0833487
Miat__chr5	0.0870445	0.0869908	0.999383	0.0833487
Uprt__chrX	0.0870445	0.0869908	0.999383	0.0833487
Wnt2__chr6	0.0870445	0.0869908	0.999383	0.0833487
Zfp286__chr11	0.0870454	0.0869908	0.999373	0.0833495
Gm20324__chr15	0.0870454	0.0869908	0.999372	0.0833496
Lpar5__chr6	0.0870454	0.0869908	0.999372	0.0833496
Tacr1__chr6	0.0870454	0.0869908	0.999372	0.0833496
1700012D14Rik__chr7	0.0870472	0.0869908	0.999353	0.0833511
4930428E07Rik__chr12	0.0870472	0.0869908	0.999353	0.0833511
4930518P08Rik__chr13	0.0870472	0.0869908	0.999353	0.0833511
C86187__chr7	0.0870472	0.0869908	0.999353	0.0833511
Gabrd__chr4	0.0870472	0.0869908	0.999353	0.0833511
Npy5r__chr8	0.0870472	0.0869908	0.999353	0.0833511
Olfr620__chr7	0.0870472	0.0869908	0.999353	0.0833511
Tmem125__chr4	0.0870472	0.0869908	0.999353	0.0833511
Zkscan7__chr9	0.0870472	0.0869908	0.999353	0.0833511
Gm5347__chr8	0.0870474	0.0869908	0.99935	0.0833514
Mylpf__chr7	0.0870477	0.0869908	0.999346	0.0833516
1700022E09Rik__chr16	0.0870487	0.0869908	0.999335	0.0833525
4933427E13Rik__chr11	0.0870487	0.0869908	0.999335	0.0833525
Gm12888__chr4	0.0870487	0.0869908	0.999335	0.0833525
Gm3500__chr14	0.0870487	0.0869908	0.999335	0.0833525
Impg1__chr9	0.0870487	0.0869908	0.999335	0.0833525
Nxf2__chrX	0.0870487	0.0869908	0.999335	0.0833525
Rab26__chr17	0.0870487	0.0869908	0.999335	0.0833525
Snord4a__chr11	0.0870487	0.0869908	0.999335	0.0833525
Gm20743__chr1	0.0870487	0.0869908	0.999335	0.0833525
Olfr287__chr15	0.0870487	0.0869908	0.999335	0.0833525
Pou6f2__chr13	0.08705	0.088949	1.02181	0.0833537
Baalc__chr15	0.08705	0.0879555	1.0104	0.0833537
1700001P01Rik__chr11	0.08705	0.0869908	0.99932	0.0833537
2900057B20Rik__chr18	0.08705	0.0869908	0.99932	0.0833537
4931409K22Rik__chr5	0.08705	0.0869908	0.99932	0.0833537
4933406C10Rik__chr12	0.08705	0.0869908	0.99932	0.0833537
9530052E02Rik__chr8	0.08705	0.0869908	0.99932	0.0833537
A330076H08Rik__chr7	0.08705	0.0869908	0.99932	0.0833537
Chrnb3__chr8	0.08705	0.0869908	0.99932	0.0833537
D030024E09Rik__chr15	0.08705	0.0869908	0.99932	0.0833537
D630033O11Rik__chr9	0.08705	0.0869908	0.99932	0.0833537
D6Ertd527e__chr6	0.08705	0.0869908	0.99932	0.0833537
Gm2176__chr18	0.08705	0.0869908	0.99932	0.0833537
Lce1l__chr3	0.08705	0.0869908	0.99932	0.0833537
Lrrc46__chr11	0.08705	0.0869908	0.99932	0.0833537
Ly6k__chr15	0.08705	0.0869908	0.99932	0.0833537
Mroh2a__chr1	0.08705	0.0869908	0.99932	0.0833537
Mroh7__chr4	0.08705	0.0869908	0.99932	0.0833537
Myh2__chr11	0.08705	0.0869908	0.99932	0.0833537
Olfr1239__chr2	0.08705	0.0869908	0.99932	0.0833537
Samd12__chr15	0.08705	0.0869908	0.99932	0.0833537
Slc4a1__chr11	0.08705	0.0869908	0.99932	0.0833537
Vmn1r13__chr6	0.08705	0.0869908	0.99932	0.0833537
Vmn1r15__chr6	0.08705	0.0869908	0.99932	0.0833537
Zkscan4__chr13	0.08705	0.0869908	0.99932	0.0833537
Clec2f__chr6	0.0870511	0.0869908	0.999307	0.0833548
Cmtm2a__chr8	0.0870511	0.0869908	0.999307	0.0833548
Pcsk1n__chrX	0.0870511	0.0869908	0.999307	0.0833548
Rab11fip4__chr11	0.0870511	0.0869908	0.999307	0.0833548
Tmem253__chr14	0.0870511	0.0869908	0.999307	0.0833548
Gm15880__chr7	0.0870512	0.0869908	0.999306	0.0833548
Gnat3__chr5	0.0870522	0.0869908	0.999294	0.0833558
Mir682__chr13	0.0870522	0.0869908	0.999294	0.0833558
Efcab10__chr12	0.0870524	0.0869908	0.999292	0.0833559
Gm14873__chr17	0.0870524	0.0869908	0.999292	0.0833559
Styk1__chr6	0.0870524	0.0869908	0.999292	0.0833559
2310005A03Rik__chr2	0.0870532	0.0869908	0.999283	0.0833567
2410012M07Rik__chr9	0.0870532	0.0869908	0.999283	0.0833567
4930563F08Rik__chr5	0.0870532	0.0869908	0.999283	0.0833567
D030028A08Rik__chr11	0.0870532	0.0869908	0.999283	0.0833567
Grhl1__chr12	0.0870532	0.0869908	0.999283	0.0833567
Hes7__chr11	0.0870532	0.0869908	0.999283	0.0833567
Anks1b__chr10	0.0870547	0.0869908	0.999266	0.083358
Fam110c__chr12	0.0870551	0.0869908	0.999261	0.0833584
Gm8369__chr19	0.0870551	0.0869908	0.999261	0.0833584
Kirrel3__chr9	0.0870551	0.0869908	0.999261	0.0833584
Lmtk3__chr7	0.0870551	0.0869908	0.999261	0.0833584
Cd207__chr6	0.0870563	0.0869908	0.999248	0.0833595
Etohd2__chr13	0.0870563	0.0869908	0.999248	0.0833595
Hist2h2bb__chr3	0.0870563	0.0869908	0.999248	0.0833595
Kif19a__chr11	0.0870563	0.0869908	0.999248	0.0833595
Sepsecs__chr5	0.0870563	0.0906064	1.04078	0.0833595
Npm2__chr14	0.0870566	0.0869908	0.999244	0.0833598
Unc13c__chr9	0.0870566	0.0869908	0.999244	0.0833598
1700007L15Rik__chr16	0.0870574	0.0878594	1.00921	0.0833605
1700001J03Rik__chr5	0.0870584	0.0869908	0.999223	0.0833614
Pacrg__chr17	0.0870585	0.08875	1.01943	0.0833615
Ampd1__chr3	0.0870585	0.0869908	0.999222	0.0833615
Ccdc162__chr10	0.0870585	0.0869908	0.999222	0.0833615
Guca2b__chr4	0.0870585	0.0869908	0.999222	0.0833615
Jakmip1__chr5	0.0870585	0.0869908	0.999222	0.0833615
Snora41__chr1	0.0870585	0.0869908	0.999222	0.0833615
Pcdhgb2__chr18	0.0870605	0.0869908	0.9992	0.0833633
Shisa2__chr14	0.0870606	0.0869908	0.999198	0.0833635
Kcns1__chr2	0.087061	0.0869908	0.999194	0.0833638
Cacna2d4__chr6	0.0870624	0.0869908	0.999177	0.0833651
Ccr10__chr11	0.0870624	0.0869908	0.999177	0.0833651
Gm20605__chr5	0.0870624	0.0869908	0.999177	0.0833651
Npy6r__chr18	0.0870624	0.0869908	0.999177	0.0833651
Serpinb3c__chr1	0.0870624	0.0869908	0.999177	0.0833651
C530044C16Rik__chr6	0.0870634	0.0869908	0.999167	0.083366
1700067K01Rik__chr8	0.0870637	0.0869908	0.999163	0.0833663
2900093L17Rik__chr4	0.0870637	0.0869908	0.999163	0.0833663
3010033K07Rik__chr8	0.0870637	0.0869908	0.999163	0.0833663
9930111J21Rik2__chr11	0.0870637	0.0869908	0.999163	0.0833663
Pdcd1__chr1	0.0870637	0.0869908	0.999163	0.0833663
2810468N07Rik__chr17	0.087065	0.0869908	0.999148	0.0833675
Gm13446__chr2	0.087065	0.0869908	0.999148	0.0833675
Pcdhga3__chr18	0.087065	0.0869908	0.999148	0.0833675
Rhpn1__chr15	0.087065	0.0869908	0.999148	0.0833675
Snord96a__chr11	0.087065	0.0869908	0.999148	0.0833675
Tmem121__chr12	0.087065	0.0869908	0.999148	0.0833675
Tmem59l__chr8	0.087065	0.0869908	0.999148	0.0833675
Vmn1r19__chr6	0.087065	0.0869908	0.999148	0.0833675
Vmn1r21__chr6	0.087065	0.0869908	0.999148	0.0833675
Aard__chr15	0.0870652	0.0869908	0.999145	0.0833677
Apol9a__chr15	0.0870652	0.0869908	0.999145	0.0833677
Hoxc6__chr15	0.0870652	0.0869908	0.999145	0.0833677
Lrrc73__chr17	0.0870652	0.0869908	0.999145	0.0833677
Mir3091__chr2	0.0870652	0.0869908	0.999145	0.0833677
Plekhh1__chr12	0.0870652	0.0869908	0.999145	0.0833677
Spata18__chr5	0.0870652	0.0869908	0.999145	0.0833677
Trim71__chr9	0.0870652	0.0869908	0.999145	0.0833677
Zcchc12__chrX	0.0870652	0.0869908	0.999145	0.0833677
4930550C14Rik__chr9	0.0870676	0.0869908	0.999118	0.0833698
Col9a1__chr1	0.0870692	0.0869908	0.999099	0.0833713
Ngfr__chr11	0.0870701	0.0869908	0.999089	0.0833722
3632454L22Rik__chrX	0.087072	0.0869908	0.999068	0.0833739
Ccdc158__chr5	0.087072	0.0869908	0.999068	0.0833739
Cyp4f17__chr17	0.087072	0.0869908	0.999068	0.0833739
Vmn1r226__chr17	0.087072	0.0869908	0.999068	0.0833739
AF366264__chr8	0.087072	0.0869908	0.999067	0.0833739
Mipol1__chr12	0.0870722	0.0878594	1.00904	0.0833741
Otos__chr1	0.0870722	0.0869908	0.999065	0.0833741
Sntb1__chr15	0.0870722	0.0869908	0.999065	0.0833741
Sema3e__chr5	0.087073	0.0869908	0.999056	0.0833748
Prss22__chr17	0.0870735	0.0869908	0.999051	0.0833752
Gm4432__chr17	0.0870739	0.0869908	0.999046	0.0833756
Snora78__chr17	0.0870747	0.0869908	0.999037	0.0833763
Tmigd1__chr11	0.0870751	0.0869908	0.999032	0.0833767
Epgn__chr5	0.0870756	0.0869908	0.999026	0.0833772
Clstn2__chr9	0.0870764	0.0869908	0.999017	0.083378
Aipl1__chr11	0.0870771	0.0869908	0.999009	0.0833785
Gm14496__chr2	0.0870771	0.0869908	0.999009	0.0833785
Gm20758__chr10	0.0870771	0.0869908	0.999009	0.0833785
Myo15__chr11	0.0870771	0.0869908	0.999009	0.0833785
Stpg1__chr4	0.0870771	0.0869908	0.999008	0.0833786
Apol7d__chr1	0.0870772	0.0869908	0.999008	0.0833786
Arnt2__chr7	0.0870783	0.0869908	0.998995	0.0833797
Epha1__chr6	0.0870783	0.0869908	0.998995	0.0833797
Fabp2__chr3	0.0870783	0.0869908	0.998995	0.0833797
4930465K10Rik__chr18	0.0870787	0.0869908	0.998991	0.08338
Ambp__chr4	0.0870789	0.0869908	0.998989	0.0833802
Ccdc87__chr19	0.0870789	0.0869908	0.998989	0.0833802
Fam163a__chr1	0.0870789	0.0869908	0.998989	0.0833802
Lin7a__chr10	0.0870796	0.0869908	0.998981	0.0833808
Raet1e__chr10	0.0870796	0.0878594	1.00895	0.0833809
4932438H23Rik__chr16	0.0870801	0.0869908	0.998974	0.0833813
Chi3l4__chr3	0.0870801	0.0869908	0.998974	0.0833813
Hkdc1__chr10	0.0870801	0.0869908	0.998974	0.0833813
Pglyrp1__chr7	0.0870801	0.0869908	0.998974	0.0833813
Snord47__chr1	0.0870801	0.0869908	0.998974	0.0833813
Tlr12__chr4	0.0870801	0.0869908	0.998974	0.0833813
Tnfrsf18__chr4	0.0870801	0.0869908	0.998974	0.0833813
5830454E08Rik__chr9	0.0870806	0.0889203	1.02113	0.0833818
Fads6__chr11	0.0870806	0.0869908	0.998969	0.0833818
Olfr1444__chr19	0.0870806	0.0869908	0.998969	0.0833818
Sec14l3__chr11	0.0870806	0.0869908	0.998969	0.0833818
1700047M11Rik__chr1	0.087081	0.0869908	0.998964	0.0833822
4930404I05Rik__chr16	0.0870816	0.0869908	0.998957	0.0833827
Chrm3__chr13	0.0870816	0.0869908	0.998957	0.0833827
Foxo3__chr10	0.0870816	0.0869908	0.998957	0.0833827
Lep__chr6	0.0870816	0.0869908	0.998957	0.0833827
Lrrc71__chr3	0.0870816	0.0869908	0.998957	0.0833827
Olfr937__chr9	0.0870816	0.0869908	0.998957	0.0833827
Vmn1r12__chr6	0.0870816	0.0869908	0.998957	0.0833827
Dnajb7__chr15	0.0870817	0.0869908	0.998956	0.0833828
Gm16998__chr10	0.0870817	0.0869908	0.998956	0.0833828
C330013F16Rik__chrX	0.0870817	0.0869908	0.998956	0.0833828
Dgki__chr6	0.0870817	0.0869908	0.998956	0.0833828
H2-DMb2__chr17	0.0870817	0.0869908	0.998956	0.0833828
Ncan__chr8	0.0870817	0.0869908	0.998956	0.0833828
Olfr1271__chr2	0.0870817	0.0869908	0.998956	0.0833828
Olfr1446__chr19	0.0870817	0.0869908	0.998956	0.0833828
Ly6g6d__chr17	0.0870819	0.0869908	0.998954	0.083383
Sppl2c__chr11	0.0870822	0.0869908	0.998951	0.0833832
1700008O03Rik__chr7	0.0870835	0.0869908	0.998935	0.0833844
Acaa1b__chr9	0.0870835	0.0869908	0.998935	0.0833844
Cfhr2__chr1	0.0870835	0.0869908	0.998935	0.0833844
Lyzl4__chr9	0.0870837	0.0869908	0.998933	0.0833846
Rab33a__chrX	0.0870837	0.0869908	0.998933	0.0833846
Capns2__chr8	0.0870838	0.0869908	0.998932	0.0833847
Chrne__chr11	0.0870839	0.0869908	0.998931	0.0833848
BC024386__chr7	0.0870839	0.0989203	1.13592	0.0833848
1700001L19Rik__chr13	0.0870839	0.0869908	0.99893	0.0833848
Il13ra2__chrX	0.0870839	0.0869908	0.99893	0.0833848
Zpbp2__chr11	0.0870839	0.0869908	0.99893	0.0833848
5730416F02Rik__chrX	0.0870852	0.0869908	0.998916	0.083386
Il19__chr1	0.0870852	0.0869908	0.998916	0.083386
Rsph4a__chr10	0.0870852	0.0869908	0.998916	0.083386
Snora70__chrX	0.0870852	0.0869908	0.998916	0.083386
3010001F23Rik__chrX	0.0870852	0.0869908	0.998916	0.083386
A930015D03Rik__chr17	0.0870852	0.0869908	0.998916	0.083386
BC021614__chr19	0.0870852	0.0869908	0.998916	0.083386
Ccl17__chr8	0.0870852	0.0869908	0.998916	0.083386
Gm2115__chr7	0.0870852	0.0869908	0.998916	0.083386
Mug2__chr6	0.0870852	0.0869908	0.998916	0.083386
Nlrp5-ps__chr7	0.0870852	0.0869908	0.998916	0.083386
Nmnat2__chr1	0.0870852	0.0869908	0.998916	0.083386
Wnt2b__chr3	0.0870852	0.0869908	0.998916	0.083386
Aff2__chrX	0.0870856	0.0875499	1.00533	0.0833863
Epm2a__chr10	0.0870856	0.0869908	0.998912	0.0833863
Gria4__chr9	0.0870856	0.0869908	0.998912	0.0833863
Igsf23__chr7	0.0870856	0.0869908	0.998912	0.0833863
Olfr39__chr9	0.0870856	0.0869908	0.998912	0.0833863
Ooep__chr9	0.0870856	0.0869908	0.998912	0.0833863
Sec14l5__chr16	0.0870856	0.0869908	0.998912	0.0833863
Spag17__chr3	0.0870864	0.0869908	0.998902	0.0833871
Fsd1__chr17	0.087087	0.0869908	0.998895	0.0833877
Tulp1__chr17	0.0870873	0.0869908	0.998892	0.0833879
Apol9b__chr15	0.0870881	0.0869908	0.998883	0.0833887
Trim14__chr4	0.0870881	0.0869908	0.998883	0.0833887
Fam46b__chr4	0.0870888	0.108477	1.24559	0.0833893
1600015I10Rik__chr6	0.0870888	0.0869908	0.998874	0.0833893
Klre1__chr6	0.0870888	0.0869908	0.998874	0.0833893
Lrit2__chr14	0.0870888	0.0869908	0.998874	0.0833893
Myt1l__chr12	0.0870888	0.0869908	0.998874	0.0833893
Npas1__chr7	0.0870888	0.0869908	0.998874	0.0833893
Speer1-ps1__chr5	0.0870888	0.0869908	0.998874	0.0833893
Gm4847__chr1	0.087089	0.0869908	0.998873	0.0833894
Iqcg__chr16	0.0870892	0.0869908	0.99887	0.0833897
Hist1h4c__chr13	0.0870893	0.0869908	0.998869	0.0833898
Klhl1__chr14	0.0870893	0.0869908	0.998869	0.0833898
Fbxo2__chr4	0.0870896	0.0869908	0.998865	0.08339
Lurap1__chr4	0.0870896	0.0869908	0.998865	0.08339
Xist__chrX	0.0870896	0.0869908	0.998865	0.08339
Lrrc36__chr8	0.0870899	0.0869908	0.998862	0.0833903
March10__chr11	0.0870899	0.0869908	0.998862	0.0833903
Psg20__chr7	0.0870899	0.0869908	0.998862	0.0833903
Fam57a__chr11	0.0870903	0.0869908	0.998857	0.0833907
Ankrd42__chr7	0.0870917	0.08875	1.01904	0.0833919
6330403A02Rik__chr1	0.0870928	0.0869908	0.998829	0.083393
Dnaic1__chr4	0.0870928	0.0869908	0.998829	0.083393
Chd5__chr4	0.0870938	0.0869908	0.998817	0.0833939
Gm12839__chr4	0.0870938	0.0869908	0.998817	0.0833939
Gm5544__chr3	0.0870938	0.0869908	0.998817	0.0833939
Pdzd7__chr19	0.0870949	0.0869908	0.998804	0.0833949
Ripk4__chr16	0.087096	0.0869908	0.998793	0.0833959
Sufu__chr19	0.0870967	0.0890484	1.02241	0.0833965
Gm10804__chr2	0.0870974	0.0869908	0.998776	0.0833972
Ovol1__chr19	0.0870974	0.0869908	0.998776	0.0833972
Syndig1l__chr12	0.0870974	0.0869908	0.998776	0.0833972
Gpr20__chr15	0.0870982	0.0869908	0.998767	0.0833979
Lmx1a__chr1	0.0870982	0.0869908	0.998767	0.0833979
Serpinb6c__chr13	0.0870982	0.0869908	0.998767	0.0833979
Serpind1__chr16	0.0870982	0.0869908	0.998767	0.0833979
Wnt10b__chr15	0.0870982	0.0869908	0.998767	0.0833979
4931429L15Rik__chr9	0.0870983	0.0869908	0.998766	0.083398
Bcas1__chr2	0.0870983	0.0869908	0.998766	0.083398
Isl1__chr13	0.0870983	0.0869908	0.998766	0.083398
Aldoart2__chr12	0.0870986	0.0869908	0.998763	0.0833982
Efcab12__chr6	0.0870992	0.0869908	0.998755	0.0833989
Sec14l4__chr11	0.0870992	0.0869908	0.998755	0.0833989
Tcte3__chr17	0.0870992	0.0869908	0.998755	0.0833989
Asgr2__chr11	0.0870996	0.0869908	0.998751	0.0833992
Cldn6__chr17	0.0870996	0.0869908	0.998751	0.0833992
Dpys__chr15	0.0870996	0.0869908	0.998751	0.0833992
Fbxo39__chr11	0.0870996	0.0869908	0.998751	0.0833992
Gm12159__chr11	0.0870996	0.0869908	0.998751	0.0833992
Gm806__chr13	0.0870996	0.0869908	0.998751	0.0833992
Gpr55__chr1	0.0870996	0.0869908	0.998751	0.0833992
Hist1h2bm__chr13	0.0870996	0.0869908	0.998751	0.0833992
Hrnr__chr3	0.0870996	0.0869908	0.998751	0.0833992
Kcnh3__chr15	0.0870996	0.0869908	0.998751	0.0833992
Nccrp1__chr7	0.0870996	0.0869908	0.998751	0.0833992
Slc12a1__chr2	0.0870996	0.0869908	0.998751	0.0833992
4930556G01Rik__chr4	0.0871012	0.0869908	0.998733	0.0834006
Gm17769__chr10	0.0871012	0.0869908	0.998733	0.0834006
Spata5l1__chr2	0.0871012	0.0869908	0.998733	0.0834006
Tdpoz3__chr3	0.0871012	0.0869908	0.998733	0.0834006
2900055J20Rik__chr18	0.0871016	0.0869908	0.998728	0.083401
Abca12__chr1	0.0871016	0.0869908	0.998728	0.083401
Cdh20__chr1	0.0871016	0.0869908	0.998728	0.083401
Golga7b__chr19	0.0871016	0.0869908	0.998728	0.083401
Vmn2r72__chr7	0.0871016	0.0869908	0.998728	0.083401
Vsx2__chr12	0.0871016	0.0869908	0.998728	0.083401
4930563M20Rik__chr8	0.0871017	0.0869908	0.998726	0.0834012
Hdx__chrX	0.0871017	0.0869908	0.998726	0.0834012
Ksr2__chr5	0.0871017	0.0869908	0.998726	0.0834012
Serpinb7__chr1	0.0871017	0.0869908	0.998726	0.0834012
1700092M07Rik__chr19	0.0871019	0.0869908	0.998724	0.0834013
4930520P13Rik__chr13	0.0871019	0.0869908	0.998724	0.0834013
Arg2__chr12	0.0871019	0.0869908	0.998724	0.0834013
Gm16336__chr7	0.0871019	0.0869908	0.998724	0.0834013
Lrriq3__chr3	0.0871059	0.0869908	0.998678	0.083405
Hao1__chr2	0.087106	0.0869908	0.998677	0.0834051
Snord17__chr2	0.087106	0.0869908	0.998677	0.0834051
Tead4__chr6	0.0871065	0.0869908	0.998671	0.0834055
Fam184b__chr5	0.0871073	0.0869908	0.998663	0.0834062
Syn2__chr6	0.0871084	0.0899974	1.03317	0.0834073
Gpr150__chr13	0.0871084	0.0869908	0.99865	0.0834073
Hspa1l__chr17	0.0871089	0.095338	1.09447	0.0834077
Best3__chr10	0.0871089	0.0869908	0.998644	0.0834077
D130017N08Rik__chr5	0.0871089	0.0869908	0.998644	0.0834077
Epb4.2__chr2	0.0871089	0.0869908	0.998644	0.0834077
Gm14718__chrX	0.0871089	0.0869908	0.998644	0.0834077
Hoxa9__chr6	0.0871089	0.0869908	0.998644	0.0834077
Nmbr__chr10	0.0871089	0.0869908	0.998644	0.0834077
Cxcl11__chr5	0.0871092	0.0869908	0.998641	0.083408
4632428C04Rik__chr16	0.0871092	0.0869908	0.99864	0.083408
Fam131c__chr4	0.0871092	0.0869908	0.99864	0.083408
Fam228b__chr12	0.0871092	0.0869908	0.99864	0.083408
Gm10560__chr4	0.0871092	0.0869908	0.99864	0.083408
Hnf4g__chr3	0.0871092	0.0869908	0.99864	0.083408
Enkur__chr2	0.0871104	0.088949	1.02111	0.0834091
Lat__chr7	0.0871105	0.0869908	0.998626	0.0834092
Ccdc120__chrX	0.0871108	0.0869908	0.998623	0.0834094
Cct6b__chr11	0.0871108	0.0869908	0.998623	0.0834094
Cdk3-ps__chr11	0.0871108	0.0869908	0.998623	0.0834094
Cldn4__chr5	0.0871108	0.0869908	0.998623	0.0834094
Dusp26__chr8	0.0871108	0.0869908	0.998623	0.0834094
Folh1__chr7	0.0871108	0.0869908	0.998623	0.0834094
Galnt13__chr2	0.0871108	0.0869908	0.998623	0.0834094
Klhl35__chr7	0.0871108	0.0869908	0.998623	0.0834094
Lct__chr1	0.0871108	0.0869908	0.998623	0.0834094
Mir743b__chrX	0.0871108	0.0869908	0.998623	0.0834094
Olfr1212__chr2	0.0871108	0.0869908	0.998623	0.0834094
Plekhb1__chr7	0.0871108	0.0869908	0.998623	0.0834094
Snora61__chr4	0.0871108	0.0869908	0.998623	0.0834094
Zfa-ps__chr10	0.0871108	0.0869908	0.998623	0.0834094
1600029O15Rik__chr9	0.0871122	0.0869908	0.998606	0.0834108
Epb4.1l4b__chr4	0.0871122	0.0869908	0.998606	0.0834108
Gm10415__chr6	0.0871122	0.0869908	0.998606	0.0834108
H2-T3__chr17	0.0871122	0.0869908	0.998606	0.0834108
Krtap3-2__chr11	0.0871122	0.0869908	0.998606	0.0834108
1700071M16Rik__chr17	0.0871136	0.0869908	0.998591	0.083412
A330076C08Rik__chr13	0.0871136	0.0869908	0.998591	0.083412
B3gat1__chr9	0.0871136	0.0869908	0.998591	0.083412
B3gat2__chr1	0.0871136	0.0869908	0.998591	0.083412
Rassf6__chr5	0.0871136	0.0869908	0.998591	0.083412
Erbb3__chr10	0.0871144	0.0869908	0.998581	0.0834128
Gk2__chr5	0.0871144	0.0869908	0.998581	0.0834128
Gm21945__chr17	0.0871144	0.0869908	0.998581	0.0834128
Krtap5-5__chr7	0.0871144	0.0869908	0.998581	0.0834128
Slc26a7__chr4	0.0871144	0.0869908	0.998581	0.0834128
Sult6b1__chr17	0.0871144	0.0869908	0.998581	0.0834128
Ctrl__chr8	0.0871146	0.0869908	0.998579	0.0834129
Gm4984__chrX	0.087116	0.0869908	0.998562	0.0834143
Spink13__chr18	0.087116	0.0869908	0.998562	0.0834143
Hs3st6__chr17	0.0871161	0.0869908	0.998562	0.0834143
1700095B22Rik__chr3	0.0871164	0.0869908	0.998559	0.0834146
9330159F19Rik__chr10	0.0871164	0.0869908	0.998559	0.0834146
AA536875__chr14	0.0871164	0.0869908	0.998559	0.0834146
AI118078__chr9	0.0871164	0.0869908	0.998559	0.0834146
Gltpd2__chr11	0.0871164	0.0869908	0.998559	0.0834146
Gm14812__chrX	0.0871164	0.0869908	0.998559	0.0834146
Gm2109__chr9	0.0871164	0.0869908	0.998559	0.0834146
Mir3112__chrX	0.0871164	0.0869908	0.998559	0.0834146
Prdm10__chr9	0.0871164	0.0869908	0.998559	0.0834146
Slc4a9__chr18	0.0871164	0.0869908	0.998559	0.0834146
Fam98c__chr7	0.0871171	0.0869908	0.99855	0.0834152
1700001O22Rik__chr2	0.087118	0.0869908	0.998539	0.0834161
A630023A22Rik__chr14	0.087118	0.0869908	0.998539	0.0834161
Gdf5__chr2	0.087118	0.0869908	0.998539	0.0834161
Gucy1b2__chr14	0.087118	0.0869908	0.998539	0.0834161
Myo1a__chr10	0.087118	0.0869908	0.998539	0.0834161
Slc13a4__chr6	0.087118	0.0869908	0.998539	0.0834161
Tmprss6__chr15	0.087118	0.0869908	0.998539	0.0834161
Ttll9__chr2	0.087118	0.0869908	0.998539	0.0834161
1700023F06Rik__chr11	0.0871185	0.0869908	0.998534	0.0834165
Camk1g__chr1	0.0871185	0.0869908	0.998534	0.0834165
Lancl3__chrX	0.0871185	0.0869908	0.998534	0.0834165
Tgfa__chr6	0.0871185	0.0869908	0.998534	0.0834165
Foxd2__chr4	0.0871186	0.0869908	0.998533	0.0834166
Ppef2__chr5	0.0871186	0.0869908	0.998533	0.0834166
BC021891__chr8	0.0871196	0.0869908	0.998521	0.0834175
Trim42__chr9	0.0871196	0.0869908	0.998521	0.0834175
Asb18__chr1	0.0871198	0.0869908	0.998519	0.0834177
Nudt10__chrX	0.0871198	0.0869908	0.998519	0.0834177
Zfp786__chr6	0.0871203	0.0899974	1.03302	0.0834181
4930413G21Rik__chr7	0.0871203	0.0869908	0.998514	0.0834181
5430401F13Rik__chr6	0.0871203	0.0869908	0.998514	0.0834181
Bfsp2__chr9	0.0871203	0.0869908	0.998514	0.0834181
En2__chr5	0.0871203	0.0869908	0.998514	0.0834181
Fam159a__chr4	0.0871203	0.0869908	0.998514	0.0834181
Gm10125__chr18	0.0871203	0.0869908	0.998514	0.0834181
Gm10639__chr9	0.0871203	0.0869908	0.998514	0.0834181
Gm20139__chr10	0.0871203	0.0869908	0.998514	0.0834181
Gm6249__chr7	0.0871203	0.0869908	0.998514	0.0834181
Gucy2e__chr11	0.0871203	0.0869908	0.998514	0.0834181
Igfbpl1__chr4	0.0871203	0.0869908	0.998514	0.0834181
Mill1__chr7	0.0871203	0.0869908	0.998514	0.0834181
Papln__chr12	0.0871203	0.0869908	0.998514	0.0834181
Prl7b1__chr13	0.0871203	0.0869908	0.998514	0.0834181
Sez6__chr11	0.0871203	0.0869908	0.998514	0.0834181
Trpa1__chr1	0.0871203	0.0869908	0.998514	0.0834181
Vmn1r232__chr17	0.0871203	0.0869908	0.998514	0.0834181
Vmn2r63__chr7	0.0871203	0.0869908	0.998514	0.0834181
Vmn2r98__chr17	0.0871203	0.0869908	0.998514	0.0834181
Cideb__chr14	0.0871205	0.0869908	0.998512	0.0834183
Klk1b11__chr7	0.0871205	0.0869908	0.998512	0.0834183
Slc16a8__chr15	0.0871205	0.0869908	0.998512	0.0834183
Dync1i1__chr6	0.0871208	0.0869908	0.998508	0.0834186
Pomc__chr12	0.087121	0.0869908	0.998506	0.0834188
Cd46__chr1	0.0871217	0.0869908	0.998497	0.0834195
Cplx3__chr9	0.0871217	0.0869908	0.998497	0.0834195
Krt26__chr11	0.0871217	0.0869908	0.998497	0.0834195
Mdh1b__chr1	0.0871217	0.0869908	0.998497	0.0834195
Mmp20__chr9	0.0871217	0.0869908	0.998497	0.0834195
Nphp4__chr4	0.0871217	0.0869908	0.998497	0.0834195
Npy2r__chr3	0.0871217	0.0869908	0.998497	0.0834195
Lrrc23__chr6	0.0871221	0.0869908	0.998493	0.0834198
Olfr1034__chr2	0.0871221	0.0869908	0.998493	0.0834198
Pcdhgb1__chr18	0.0871221	0.0869908	0.998493	0.0834198
Xlr4c__chrX	0.0871221	0.0869908	0.998493	0.0834198
Dusp9__chrX	0.0871228	0.0869908	0.998485	0.0834205
4932414N04Rik__chr2	0.0871242	0.0869908	0.998469	0.0834217
Armc12__chr17	0.0871242	0.0869908	0.998469	0.0834217
Best2__chr8	0.0871242	0.0869908	0.998469	0.0834217
Glrb__chr3	0.0871242	0.0869908	0.998469	0.0834217
Gm19784__chr18	0.0871242	0.0869908	0.998469	0.0834217
Klhl3__chr13	0.0871242	0.0869908	0.998469	0.0834217
9430083A17Rik__chr13	0.0871242	0.0922996	1.0594	0.0834218
Apol10a__chr15	0.0871242	0.0869908	0.998469	0.0834218
Sp6__chr11	0.0871242	0.0869908	0.998469	0.0834218
Rltpr__chr8	0.0871248	0.0869908	0.998462	0.0834223
Lmod1__chr1	0.0871249	0.0875499	1.00488	0.0834224
Plekhs1__chr19	0.087125	0.0869908	0.99846	0.0834224
1500016L03Rik__chr11	0.0871258	0.0869908	0.99845	0.0834232
Epx__chr11	0.0871258	0.0869908	0.99845	0.0834232
H2-Eb2__chr17	0.0871258	0.0869908	0.99845	0.0834232
Nlrp4f__chr13	0.0871258	0.0869908	0.99845	0.0834232
Ntf5__chr7	0.0871258	0.0869908	0.99845	0.0834232
Sbspon__chr1	0.0871258	0.0869908	0.99845	0.0834232
Spink5__chr18	0.0871258	0.0869908	0.99845	0.0834232
E130012A19Rik__chr11	0.0871262	0.0900817	1.03392	0.0834236
Tnfrsf22__chr7	0.0871264	0.0869908	0.998444	0.0834237
1810010D01Rik__chr7	0.0871265	0.0869908	0.998442	0.0834239
4933433H22Rik__chr17	0.0871265	0.0869908	0.998442	0.0834239
Cdhr2__chr13	0.0871265	0.0869908	0.998442	0.0834239
Rslcan18__chr13	0.0871265	0.0869908	0.998442	0.0834239
Mmp28__chr11	0.0871274	0.0869908	0.998432	0.0834247
Cdhr3__chr12	0.0871276	0.0869908	0.99843	0.0834248
Scgb1a1__chr19	0.0871281	0.0869908	0.998424	0.0834253
Gm15441__chr3	0.0871282	0.0869908	0.998423	0.0834254
6430573F11Rik__chr8	0.0871294	0.0869908	0.99841	0.0834265
1810006J02Rik__chr1	0.0871296	0.0869908	0.998407	0.0834267
Arl10__chr13	0.0871316	0.0900577	1.03358	0.0834285
Paqr3__chr5	0.0871316	0.0899974	1.03289	0.0834285
Gabrp__chr11	0.0871316	0.0869908	0.998384	0.0834285
Mab21l3__chr3	0.0871316	0.0869908	0.998384	0.0834285
Nlgn3__chrX	0.0871316	0.0869908	0.998384	0.0834285
Adam4__chr12	0.0871317	0.0869908	0.998382	0.0834287
Bmp6__chr13	0.0871317	0.0869908	0.998382	0.0834287
Dnahc6__chr6	0.0871317	0.0869908	0.998382	0.0834287
Htr2a__chr14	0.0871317	0.0869908	0.998382	0.0834287
Msx1__chr5	0.0871317	0.0869908	0.998382	0.0834287
Pcdhb11__chr18	0.0871317	0.0869908	0.998382	0.0834287
Tepp__chr8	0.0871317	0.0869908	0.998382	0.0834287
Gm101__chr1	0.087132	0.0869908	0.99838	0.0834289
Hist1h2bk__chr13	0.087132	0.0869908	0.99838	0.0834289
Hmx2__chr7	0.087132	0.0869908	0.99838	0.0834289
1700020L24Rik__chr11	0.0871334	0.0869908	0.998364	0.0834301
4930503E24Rik__chr10	0.0871334	0.0869908	0.998364	0.0834301
Fabp1__chr6	0.0871334	0.0869908	0.998364	0.0834301
Prss50__chr9	0.0871334	0.0869908	0.998364	0.0834301
Dmc1__chr15	0.0871338	0.0869908	0.998358	0.0834306
Nnat__chr2	0.0871345	0.0869908	0.998351	0.0834312
4930548J01Rik__chr17	0.0871346	0.0869908	0.99835	0.0834312
1700019E08Rik__chr2	0.0871348	0.0869908	0.998348	0.0834314
1700123L14Rik__chr6	0.0871348	0.0869908	0.998348	0.0834314
4930528A17Rik__chr4	0.0871348	0.0869908	0.998348	0.0834314
Gm10768__chr19	0.0871348	0.0869908	0.998348	0.0834314
Gm12886__chr4	0.0871348	0.0869908	0.998348	0.0834314
Gm17660__chr5	0.0871348	0.0869908	0.998348	0.0834314
Gsdma2__chr11	0.0871348	0.0869908	0.998348	0.0834314
Gucy2c__chr6	0.0871348	0.0869908	0.998348	0.0834314
Olfr629__chr7	0.0871348	0.0869908	0.998348	0.0834314
Prss40__chr1	0.0871348	0.0869908	0.998348	0.0834314
Rit2__chr18	0.0871348	0.0869908	0.998348	0.0834314
Sctr__chr1	0.0871348	0.0869908	0.998348	0.0834314
Tmprss11f__chr5	0.0871348	0.0869908	0.998348	0.0834314
Vmn2r79__chr7	0.0871348	0.0869908	0.998348	0.0834314
Ucp1__chr8	0.0871363	0.0869908	0.998331	0.0834328
Hsd17b14__chr7	0.0871363	0.0869908	0.99833	0.0834328
Pcdhgb8__chr18	0.0871365	0.0869908	0.998328	0.083433
Lhx2__chr2	0.0871366	0.0869908	0.998327	0.0834331
4930429F24Rik__chr9	0.0871372	0.0869908	0.99832	0.0834336
Ccdc110__chr8	0.0871372	0.0869908	0.99832	0.0834336
Eva1c__chr16	0.0871372	0.0869908	0.99832	0.0834337
Tmem178__chr17	0.0871372	0.0869908	0.99832	0.0834337
Rab36__chr10	0.0871387	0.0869908	0.998303	0.083435
Folr1__chr7	0.0871391	0.0869908	0.998298	0.0834354
Frmd7__chrX	0.0871392	0.0869908	0.998297	0.0834354
Fsbp__chr4	0.0871405	0.0899974	1.03279	0.0834366
Pof1b__chrX	0.0871405	0.0869908	0.998282	0.0834366
Hsd17b13__chr5	0.0871411	0.0869908	0.998275	0.0834372
Gm6634__chr3	0.0871416	0.0869908	0.99827	0.0834377
Lypd6__chr2	0.0871425	0.0899974	1.03276	0.0834385
Cdsn__chr17	0.0871425	0.0869908	0.998259	0.0834385
St8sia5__chr18	0.0871425	0.0869908	0.998259	0.0834385
Haao__chr17	0.087143	0.0869908	0.998253	0.083439
4930483O08Rik__chr7	0.0871449	0.0869908	0.998231	0.0834407
4930503E14Rik__chr14	0.0871452	0.0869908	0.998229	0.0834409
Snord15b__chr7	0.0871458	0.0869908	0.998221	0.0834415
Snora3__chr7	0.0871466	0.0869908	0.998212	0.0834423
4930502E18Rik__chrX	0.0871471	0.0869908	0.998207	0.0834427
Gchfr__chr2	0.0871471	0.0869908	0.998207	0.0834427
Mef2b__chr8	0.0871471	0.0869908	0.998207	0.0834427
Xlr4b__chrX	0.0871471	0.0869908	0.998207	0.0834427
4933407E24Rik__chr4	0.0871491	0.0869908	0.998184	0.0834445
4933436E23Rik__chr1	0.0871491	0.0869908	0.998184	0.0834445
Ankrd61__chr5	0.0871491	0.0869908	0.998184	0.0834445
Arntl2__chr6	0.0871491	0.0869908	0.998184	0.0834445
C130026L21Rik__chr5	0.0871491	0.0869908	0.998184	0.0834445
Cckar__chr5	0.0871491	0.0869908	0.998184	0.0834445
Guca1b__chr17	0.0871491	0.0869908	0.998184	0.0834445
Hist1h1t__chr13	0.0871491	0.0869908	0.998184	0.0834445
Insc__chr7	0.0871499	0.0869908	0.998175	0.0834453
Stac__chr9	0.0871519	0.0869908	0.998152	0.0834471
Grin3a__chr4	0.0871519	0.0869908	0.998151	0.0834472
4930426L09Rik__chr2	0.0871527	0.0869908	0.998142	0.0834479
Aifm3__chr16	0.0871527	0.0869908	0.998142	0.0834479
Cnnm1__chr19	0.0871527	0.0869908	0.998142	0.0834479
Mir1954__chr2	0.0871527	0.0869908	0.998142	0.0834479
Nlrp12__chr7	0.0871527	0.0869908	0.998142	0.0834479
Oaz3__chr3	0.0871527	0.0869908	0.998142	0.0834479
Patl2__chr2	0.0871527	0.0869908	0.998142	0.0834479
Pfpl__chr19	0.0871527	0.0869908	0.998142	0.0834479
Phox2b__chr5	0.0871527	0.0869908	0.998142	0.0834479
Syt9__chr7	0.0871527	0.0869908	0.998142	0.0834479
Tex36__chr7	0.0871527	0.0869908	0.998142	0.0834479
4833411C07Rik__chr8	0.0871537	0.0869908	0.99813	0.0834488
Fam71e1__chr7	0.0871542	0.104073	1.19413	0.0834492
Pydc4__chr1	0.0871545	0.0890513	1.02176	0.0834495
Tfdp1__chr8	0.0871545	0.0869908	0.998121	0.0834495
Slc5a7__chr17	0.0871548	0.0869908	0.998119	0.0834498
Sgip1__chr4	0.0871549	0.0869908	0.998117	0.0834499
Serpinb9b__chr13	0.0871549	0.0999831	1.14719	0.0834499
Dppa4__chr16	0.0871554	0.0869908	0.998112	0.0834503
Tgm3__chr2	0.0871554	0.0869908	0.998112	0.0834503
Eya4__chr10	0.0871554	0.0869908	0.998112	0.0834503
Tulp2__chr7	0.0871561	0.0869908	0.998103	0.083451
Rnd2__chr11	0.0871563	0.0869908	0.998101	0.0834512
Six1__chr12	0.0871564	0.0869908	0.9981	0.0834513
1700026D08Rik__chr7	0.0871567	0.0869908	0.998097	0.0834515
A730090N16Rik__chr3	0.087157	0.0869908	0.998093	0.0834518
Prr7__chr13	0.0871572	0.0869908	0.99809	0.083452
Zfp114__chr7	0.0871582	0.0869908	0.99808	0.0834529
Gm14379__chrX	0.0871583	0.0869908	0.998078	0.083453
4931430N09Rik__chr6	0.0871588	0.0869908	0.998073	0.0834534
Pcdhb18__chr18	0.0871601	0.0869908	0.998057	0.0834546
1700020N01Rik__chr10	0.0871605	0.0869908	0.998053	0.083455
1700080N15Rik__chr2	0.0871605	0.0869908	0.998053	0.083455
2200002J24Rik__chr7	0.0871605	0.0869908	0.998053	0.083455
1190005I06Rik__chr8	0.0871606	0.0869908	0.998052	0.0834551
Trap1a__chrX	0.0871612	0.0869908	0.998045	0.0834556
Xkr4__chr1	0.0871612	0.0869908	0.998045	0.0834556
Fhit__chr14	0.0871613	0.0869908	0.998043	0.0834558
Gm9897__chr5	0.0871614	0.0869908	0.998043	0.0834558
Pdzd4__chrX	0.0871618	0.0869908	0.998038	0.0834562
Ube2e1__chr14	0.087162	0.0869908	0.998036	0.0834563
Sprn__chr7	0.0871621	0.0869908	0.998034	0.0834565
Taf1c__chr8	0.0871623	0.0869908	0.998033	0.0834566
Crb1__chr1	0.0871632	0.0869908	0.998023	0.0834574
Gm16294__chr15	0.0871632	0.0869908	0.998022	0.0834575
LOC100503496__chr11	0.0871634	0.0869908	0.998019	0.0834577
2410133F24Rik__chr9	0.0871635	0.0869908	0.998018	0.0834578
Fabp12__chr3	0.0871635	0.0869908	0.998018	0.0834578
Unc79__chr12	0.0871635	0.0869908	0.998018	0.0834578
Nudt12__chr17	0.0871638	0.0869908	0.998015	0.083458
Dusp4__chr8	0.087165	0.0869908	0.998001	0.0834591
Prdm8__chr5	0.0871654	0.0869908	0.997997	0.0834595
Neil1__chr9	0.0871656	0.0879555	1.00906	0.0834597
Cmtm5__chr14	0.0871656	0.0869908	0.997994	0.0834597
Prr18__chr17	0.0871656	0.0869908	0.997994	0.0834597
1700084E18Rik__chr2	0.0871658	0.0869908	0.997992	0.0834599
Vmn1r45__chr6	0.0871658	0.0869908	0.997992	0.0834599
Hist1h1b__chr13	0.0871667	0.0869908	0.997982	0.0834606
Cgn__chr3	0.087167	0.0869908	0.997979	0.0834609
Hsh2d__chr8	0.0871673	0.0869908	0.997975	0.0834612
Adam26a__chr8	0.0871675	0.0869908	0.997972	0.0834615
Mmp10__chr9	0.0871675	0.0869908	0.997972	0.0834615
Ptprq__chr10	0.0871675	0.0869908	0.997972	0.0834615
Tmco5__chr2	0.0871675	0.0869908	0.997972	0.0834615
AU019990__chr2	0.0871677	0.0869908	0.997971	0.0834616
Serpinb1b__chr13	0.0871685	0.0869908	0.997962	0.0834623
Slc19a3__chr1	0.0871692	0.0869908	0.997954	0.083463
Slc25a21__chr12	0.0871692	0.0869908	0.997954	0.083463
Nefh__chr11	0.0871694	0.0869908	0.997951	0.0834632
Dhh__chr15	0.08717	0.0869908	0.997945	0.0834637
Slc18a2__chr19	0.0871701	0.0869908	0.997943	0.0834638
Gm10664__chr8	0.0871706	0.0869908	0.997938	0.0834642
Gm14047__chr2	0.0871706	0.0869908	0.997938	0.0834642
Gm8787__chrX	0.0871706	0.0869908	0.997938	0.0834642
Gdf10__chr14	0.0871708	0.0911061	1.04514	0.0834644
Astn1__chr1	0.0871712	0.0869908	0.997931	0.0834648
Vmn1r148__chr7	0.0871712	0.0869908	0.99793	0.0834648
Chrnb2__chr3	0.0871714	0.0869908	0.997928	0.083465
Gm15787__chr5	0.0871718	0.0869908	0.997924	0.0834653
Hist1h4d__chr13	0.0871718	0.0869908	0.997924	0.0834653
Rtl1__chr12	0.0871718	0.0869908	0.997924	0.0834653
Hs6st2__chrX	0.0871725	0.0869908	0.997916	0.083466
Celf3__chr3	0.0871725	0.0869908	0.997915	0.083466
Ihh__chr1	0.0871725	0.0869908	0.997915	0.083466
Pcdhgb4__chr18	0.0871725	0.0869908	0.997915	0.083466
Cyp2r1__chr7	0.0871733	0.0869908	0.997906	0.0834667
Gm14872__chr17	0.0871733	0.0869908	0.997906	0.0834667
Gm711__chr2	0.0871733	0.0869908	0.997906	0.0834667
Piwil1__chr5	0.0871733	0.0869908	0.997906	0.0834667
Rfpl4__chr7	0.0871733	0.0869908	0.997906	0.0834667
Tm4sf20__chr1	0.0871733	0.0869908	0.997906	0.0834667
Trpc2__chr7	0.0871733	0.0869908	0.997906	0.0834667
Lrrc8b__chr5	0.0871736	0.0869908	0.997904	0.083467
6430710C18Rik__chr2	0.0871741	0.0869908	0.997898	0.0834674
Kcne3__chr7	0.0871742	0.0869908	0.997896	0.0834675
Mcoln3__chr3	0.0871754	0.0869908	0.997883	0.0834686
Tbc1d30__chr10	0.0871758	0.0869908	0.997878	0.083469
Ankrd34b__chr13	0.0871765	0.0869908	0.99787	0.0834696
P2rx1__chr11	0.0871765	0.0869908	0.99787	0.0834696
Sycp3__chr10	0.0871768	0.0869908	0.997866	0.08347
Rbp4__chr19	0.0871771	0.0869908	0.997863	0.0834702
Slc44a5__chr3	0.0871778	0.0869908	0.997855	0.0834709
Ccdc114__chr7	0.0871779	0.0911061	1.04506	0.0834709
Zfp13__chr17	0.0871784	0.0875499	1.00426	0.0834714
Mobp__chr9	0.0871786	0.0869908	0.997845	0.0834716
Zfp454__chr11	0.0871786	0.0875499	1.00426	0.0834716
Gm5069__chr1	0.0871787	0.0869908	0.997844	0.0834717
A630077J23Rik__chr4	0.0871795	0.0869908	0.997835	0.0834724
Ccr3__chr9	0.0871795	0.0869908	0.997835	0.0834724
Syngr4__chr7	0.0871795	0.0869908	0.997835	0.0834724
Prph__chr15	0.0871799	0.0869908	0.997831	0.0834728
Tmem132e__chr11	0.0871804	0.0869908	0.997825	0.0834732
Pxt1__chr17	0.0871807	0.0869908	0.997822	0.0834735
F9__chrX	0.0871807	0.0869908	0.997821	0.0834735
Slc5a1__chr5	0.0871809	0.0869908	0.99782	0.0834737
Rragb__chrX	0.0871809	0.0869908	0.997819	0.0834737
Tmem40__chr6	0.0871811	0.0869908	0.997817	0.0834739
Pigb__chr9	0.087182	0.0931871	1.06888	0.0834747
Akr1cl__chr1	0.087182	0.0869908	0.997806	0.0834747
Col28a1__chr6	0.087182	0.0869908	0.997806	0.0834747
Cxcr5__chr9	0.087182	0.0869908	0.997806	0.0834747
Gpr142__chr11	0.087182	0.0869908	0.997806	0.0834747
Nat1__chr8	0.087182	0.0869908	0.997806	0.0834747
Ralgps1__chr2	0.087182	0.0869908	0.997806	0.0834747
Vpreb3__chr10	0.087182	0.0869908	0.997806	0.0834747
1700125H20Rik__chr11	0.0871821	0.0869908	0.997805	0.0834748
4930502E09Rik__chr11	0.0871821	0.0869908	0.997805	0.0834748
7630403G23Rik__chr9	0.0871821	0.0869908	0.997805	0.0834748
9830166K06Rik__chr19	0.0871821	0.0869908	0.997805	0.0834748
Abcb11__chr2	0.0871821	0.0869908	0.997805	0.0834748
Bpifb1__chr2	0.0871821	0.0869908	0.997805	0.0834748
Cntnap4__chr8	0.0871821	0.0869908	0.997805	0.0834748
Ehf__chr2	0.0871821	0.0869908	0.997805	0.0834748
Fam26d__chr10	0.0871821	0.0869908	0.997805	0.0834748
Fam83b__chr9	0.0871821	0.0869908	0.997805	0.0834748
Gm13078__chr4	0.0871821	0.0869908	0.997805	0.0834748
Il22ra1__chr4	0.0871821	0.0869908	0.997805	0.0834748
Olfr141__chr2	0.0871821	0.0869908	0.997805	0.0834748
Olfr98__chr17	0.0871821	0.0869908	0.997805	0.0834748
Rhag__chr17	0.0871821	0.0869908	0.997805	0.0834748
Sema3g__chr14	0.0871821	0.0869908	0.997805	0.0834748
Spata3__chr1	0.0871821	0.0869908	0.997805	0.0834748
Spz1__chr13	0.0871821	0.0869908	0.997805	0.0834748
Taar6__chr10	0.0871821	0.0869908	0.997805	0.0834748
Dnd1__chr18	0.0871826	0.0869908	0.9978	0.0834752
Sprtn__chr8	0.0871827	0.0869908	0.997799	0.0834754
4930415F15Rik__chr11	0.0871831	0.0869908	0.997794	0.0834757
Zfp296__chr7	0.0871833	0.0869908	0.997792	0.0834759
Nrip2__chr6	0.0871834	0.0869908	0.997791	0.083476
4930593C16Rik__chr9	0.0871843	0.0869908	0.99778	0.0834768
Rpl22l1__chr3	0.0871843	0.0869908	0.99778	0.0834768
Tagln3__chr16	0.087185	0.0869908	0.997772	0.0834775
4833417C18Rik__chr11	0.0871855	0.0869908	0.997767	0.0834779
4930529K09Rik__chr14	0.0871855	0.0869908	0.997767	0.0834779
Osbpl10__chr9	0.0871855	0.0869908	0.997767	0.0834779
Chrna10__chr7	0.0871859	0.0869908	0.997762	0.0834783
Hcn4__chr9	0.0871859	0.0869908	0.997762	0.0834783
Pcdhga6__chr18	0.0871859	0.0869908	0.997762	0.0834783
Snora68__chr8	0.0871868	0.0869908	0.997752	0.0834791
Krtdap__chr7	0.0871869	0.0869908	0.997751	0.0834792
Klri2__chr6	0.0871877	0.0869908	0.997742	0.0834799
1700018L02Rik__chr19	0.0871878	0.0869908	0.997741	0.08348
5730422E09Rik__chr5	0.0871879	0.0869908	0.997739	0.0834801
Adam23__chr1	0.0871882	0.0869908	0.997736	0.0834803
E130215H24Rik__chr2	0.0871885	0.0869908	0.997732	0.0834807
Hsd11b2__chr8	0.0871885	0.0869908	0.997732	0.0834807
Gpc2__chr5	0.0871888	0.0890513	1.02136	0.0834809
Glrp1__chr1	0.0871892	0.0869908	0.997725	0.0834813
F420014N23Rik__chr10	0.0871892	0.0869908	0.997724	0.0834813
Dnajc5g__chr5	0.0871898	0.0869908	0.997718	0.0834818
Gm8300__chr12	0.0871898	0.0869908	0.997718	0.0834818
Itgb4__chr11	0.0871911	0.0869908	0.997703	0.083483
Gpr84__chr15	0.0871915	0.0869908	0.997698	0.0834834
Trim29__chr9	0.0871926	0.0869908	0.997685	0.0834844
Xlr4a__chrX	0.0871926	0.0869908	0.997685	0.0834844
Dpf1__chr7	0.0871938	0.0869908	0.997672	0.0834855
Slc25a31__chr3	0.0871938	0.0869908	0.997672	0.0834855
C2cd4d__chr3	0.087194	0.0869908	0.99767	0.0834857
Calm5__chr13	0.087194	0.0869908	0.99767	0.0834857
Zfp184__chr13	0.0871948	0.0869908	0.99766	0.0834865
Lrrc4__chr6	0.0871962	0.0869908	0.997644	0.0834877
Slc6a13__chr6	0.0871963	0.0869908	0.997644	0.0834878
Tex11__chrX	0.0871963	0.0869908	0.997644	0.0834878
Tm4sf19__chr16	0.0871963	0.0869908	0.997644	0.0834878
BC002163__chr16	0.0871966	0.0869908	0.99764	0.0834881
Amph__chr13	0.087197	0.0869908	0.997635	0.0834885
1700034F02Rik__chr11	0.0871983	0.0869908	0.997621	0.0834896
Tmem179__chr12	0.087199	0.0900577	1.03278	0.0834903
2610204G22Rik__chr4	0.087199	0.0869908	0.997613	0.0834903
Folr4__chr9	0.087199	0.0869908	0.997613	0.0834903
Tmem91__chr7	0.087199	0.0869908	0.997613	0.0834903
Pde6a__chr18	0.0872014	0.0869908	0.997585	0.0834925
Slitrk3__chr3	0.0872018	0.0869908	0.997581	0.0834928
Gm16532__chr7	0.0872023	0.0869908	0.997575	0.0834933
Gm4224__chr7	0.0872034	0.0869908	0.997562	0.0834943
Naa11__chr5	0.0872034	0.0869908	0.997562	0.0834943
Ugt1a5__chr1	0.0872034	0.0869908	0.997562	0.0834943
Ahrr__chr13	0.0872034	0.0869908	0.997562	0.0834944
Muc1__chr3	0.0872041	0.0869908	0.997554	0.083495
9530051G07Rik__chrX	0.0872042	0.0869908	0.997553	0.083495
9530027J09Rik__chrX	0.0872045	0.0869908	0.99755	0.0834953
Snord12__chr2	0.0872049	0.0869908	0.997545	0.0834957
Kcnrg__chr14	0.0872049	0.0869908	0.997544	0.0834957
Tmem198__chr1	0.0872058	0.0869908	0.997535	0.0834965
Pak7__chr2	0.0872064	0.0869908	0.997528	0.083497
Efna4__chr3	0.0872066	0.0869908	0.997525	0.0834973
Dnahc2__chr11	0.0872077	0.0869908	0.997513	0.0834982
4930500J02Rik__chr2	0.0872077	0.0869908	0.997513	0.0834983
Mfap1b__chr2	0.0872082	0.0869908	0.997507	0.0834987
Itln1__chr1	0.0872083	0.0869908	0.997505	0.0834988
Dner__chr1	0.0872084	0.0869908	0.997505	0.0834989
Mycl1__chr4	0.0872087	0.0869908	0.997502	0.0834991
Ddb2__chr2	0.0872089	0.0869908	0.997499	0.0834994
5730559C18Rik__chr1	0.0872092	0.0869908	0.997496	0.0834996
Rpl34__chr3	0.0872096	0.0869908	0.997491	0.0835
Fgf7__chr2	0.0872107	0.0869908	0.997478	0.083501
Gal__chr19	0.0872114	0.0890513	1.0211	0.0835017
Niacr1__chr5	0.0872126	0.0869908	0.997457	0.0835027
Ccl27a__chr4	0.0872127	0.0869908	0.997456	0.0835028
Astn2__chr4	0.0872127	0.102231	1.1722	0.0835029
9830107B12Rik__chr17	0.0872127	0.0869908	0.997455	0.0835029
Cpt1b__chr15	0.0872127	0.0869908	0.997455	0.0835029
Mir1960__chr5	0.0872127	0.0869908	0.997455	0.0835029
Ofcc1__chr13	0.0872127	0.0869908	0.997455	0.0835029
Rfpl3s__chr9	0.0872127	0.0869908	0.997455	0.0835029
Rab3b__chr4	0.087213	0.0869908	0.997452	0.0835031
Lca5__chr9	0.0872139	0.0869908	0.997442	0.0835039
Lin7b__chr7	0.087214	0.0869908	0.997441	0.083504
Myl4__chr11	0.087215	0.0938083	1.0756	0.0835049
Gm21057__chr7	0.087215	0.0869908	0.99743	0.0835049
Slc4a5__chr6	0.0872169	0.0931871	1.06845	0.0835067
1700121L16Rik__chrX	0.0872169	0.0869908	0.997408	0.0835067
2210417K05Rik__chr10	0.0872169	0.0869908	0.997408	0.0835067
Hist1h3g__chr13	0.0872169	0.0869908	0.997408	0.0835067
Robo2__chr16	0.0872169	0.0869908	0.997408	0.0835067
4933430I17Rik__chr4	0.0872172	0.0869908	0.997404	0.083507
9330175E14Rik__chr8	0.0872179	0.0869908	0.997396	0.0835076
Sptbn4__chr7	0.0872179	0.0869908	0.997396	0.0835076
Gal3st3__chr19	0.0872184	0.0869908	0.99739	0.0835081
Dnahc5__chr15	0.0872194	0.0869908	0.997379	0.083509
C030016D13Rik__chr19	0.0872215	0.0869908	0.997355	0.0835109
E130317F20Rik__chr10	0.087222	0.0869908	0.997349	0.0835114
D4Ertd617e__chr4	0.0872221	0.0869908	0.997349	0.0835114
Cpne7__chr8	0.0872228	0.0869908	0.99734	0.0835121
4930579K19Rik__chr9	0.0872229	0.0869908	0.997339	0.0835122
Hist3h2ba__chr11	0.0872229	0.0869908	0.997339	0.0835122
Neto2__chr8	0.0872229	0.0869908	0.997339	0.0835122
Upk3a__chr15	0.0872229	0.0869908	0.997339	0.0835122
0610040B10Rik__chr5	0.0872236	0.0879555	1.00839	0.0835129
1700001G11Rik__chr14	0.0872237	0.0869908	0.99733	0.0835129
Gm867__chr10	0.0872237	0.0869908	0.99733	0.0835129
Olfr952__chr9	0.0872237	0.0869908	0.99733	0.0835129
Slc6a11__chr6	0.0872237	0.0869908	0.99733	0.0835129
Vmn2r106__chr17	0.0872237	0.0869908	0.99733	0.0835129
Grin2c__chr11	0.0872237	0.0869908	0.997329	0.0835129
Tdrd1__chr19	0.087224	0.0869908	0.997326	0.0835132
Irgc1__chr7	0.0872241	0.0869908	0.997326	0.0835133
2810408A11Rik__chr11	0.0872241	0.0869908	0.997325	0.0835133
1100001G20Rik__chr11	0.0872243	0.0869908	0.997323	0.0835134
AI854703__chr6	0.087225	0.0869908	0.997315	0.0835141
Pde6g__chr11	0.0872251	0.0937697	1.07503	0.0835142
1700010D01Rik__chrX	0.0872251	0.0869908	0.997314	0.0835142
4930581F22Rik__chr9	0.0872251	0.0869908	0.997314	0.0835142
Ctsw__chr19	0.0872251	0.0869908	0.997314	0.0835142
D730045A05Rik__chr18	0.0872251	0.0869908	0.997314	0.0835142
Defb28__chr2	0.0872251	0.0869908	0.997314	0.0835142
Epcam__chr17	0.0872251	0.0869908	0.997314	0.0835142
Gm4907__chrX	0.0872251	0.0869908	0.997314	0.0835142
Hoxa10__chr6	0.0872251	0.0869908	0.997314	0.0835142
Mcpt1__chr14	0.0872251	0.0869908	0.997314	0.0835142
Mslnl__chr17	0.0872251	0.0869908	0.997314	0.0835142
Nkx2-9__chr12	0.0872251	0.0869908	0.997314	0.0835142
Otog__chr7	0.0872251	0.0869908	0.997314	0.0835142
Sox8__chr17	0.0872251	0.0869908	0.997314	0.0835142
Svop__chr5	0.0872251	0.0869908	0.997314	0.0835142
Trpm8__chr1	0.0872251	0.0869908	0.997314	0.0835142
A730020M07Rik__chr3	0.0872252	0.0938436	1.07588	0.0835143
Necab3__chr2	0.0872262	0.0869908	0.997301	0.0835153
Rtkn2__chr10	0.0872267	0.0869908	0.997295	0.0835157
Gltscr1__chr7	0.0872277	0.0869908	0.997284	0.0835166
Ces3b__chr8	0.0872278	0.0869908	0.997283	0.0835167
Pou5f1__chr17	0.0872278	0.0869908	0.997283	0.0835167
Gm10142__chr10	0.0872284	0.0869908	0.997277	0.0835172
Olfr1079__chr2	0.0872284	0.0869908	0.997277	0.0835172
4930404N11Rik__chr10	0.0872285	0.0869908	0.997274	0.0835174
Zfp459__chr13	0.0872289	0.0869908	0.99727	0.0835177
Gm15133__chr7	0.0872297	0.0869908	0.997262	0.0835184
Gpr82__chrX	0.0872298	0.0869908	0.99726	0.0835185
Rnf180__chr13	0.0872303	0.0869908	0.997254	0.083519
Gm15706__chr6	0.0872306	0.0879555	1.00831	0.0835193
6030498E09Rik__chrX	0.0872306	0.0869908	0.997251	0.0835193
Map3k15__chrX	0.0872306	0.0869908	0.997251	0.0835193
Rsph3a__chr17	0.0872306	0.0869908	0.997251	0.0835193
Snord65__chr11	0.0872306	0.0869908	0.997251	0.0835193
Vmn2r52__chr7	0.0872306	0.0869908	0.997251	0.0835193
Gm7854__chr5	0.0872309	0.0869908	0.997247	0.0835195
1700029P11Rik__chr15	0.087231	0.0869908	0.997246	0.0835196
Klkb1__chr8	0.087231	0.0869908	0.997246	0.0835196
Gm9079__chr10	0.0872324	0.0869908	0.99723	0.0835209
2310042E22Rik__chr16	0.0872334	0.0869908	0.997219	0.0835218
Asic2__chr11	0.0872334	0.0869908	0.997219	0.0835218
Ribc1__chrX	0.0872341	0.0869908	0.99721	0.0835225
Vax2__chr6	0.0872359	0.0869908	0.997191	0.0835241
Ceacam16__chr7	0.0872363	0.0869908	0.997186	0.0835244
Gm16894__chr1	0.0872368	0.0869908	0.99718	0.0835249
Gm715__chrX	0.087238	0.0869908	0.997166	0.083526
4930447K03Rik__chr13	0.0872385	0.0869908	0.997161	0.0835265
1700060C20Rik__chr2	0.0872403	0.0869908	0.99714	0.0835281
1810046K07Rik__chr9	0.0872403	0.0869908	0.99714	0.0835281
4922502D21Rik__chr6	0.0872403	0.0869908	0.99714	0.0835281
4930507D05Rik__chr10	0.0872403	0.0869908	0.99714	0.0835281
5730420D15Rik__chr10	0.0872403	0.0869908	0.99714	0.0835281
Abcg5__chr17	0.0872403	0.0869908	0.99714	0.0835281
AF529169__chr9	0.0872403	0.0869908	0.99714	0.0835281
Ces1g__chr8	0.0872403	0.0869908	0.99714	0.0835281
Cpb1__chr3	0.0872403	0.0869908	0.99714	0.0835281
Epo__chr5	0.0872403	0.0869908	0.99714	0.0835281
Fam3b__chr16	0.0872403	0.0869908	0.99714	0.0835281
Gm6116__chr5	0.0872403	0.0869908	0.99714	0.0835281
Gria2__chr3	0.0872403	0.0869908	0.99714	0.0835281
Map3k13__chr16	0.0872403	0.0869908	0.99714	0.0835281
Mup7__chr4	0.0872403	0.0869908	0.99714	0.0835281
Nol4__chr18	0.0872403	0.0869908	0.99714	0.0835281
Olfr1124__chr2	0.0872403	0.0869908	0.99714	0.0835281
Olfr481__chr7	0.0872403	0.0869908	0.99714	0.0835281
Skor2__chr18	0.0872403	0.0869908	0.99714	0.0835281
Tas2r103__chr6	0.0872403	0.0869908	0.99714	0.0835281
Trp63__chr16	0.0872403	0.0869908	0.99714	0.0835281
Zdhhc23__chr16	0.0872403	0.0869908	0.99714	0.0835281
Hist1h2bg__chr13	0.0872404	0.0869908	0.997139	0.0835282
1700039E15Rik__chr7	0.0872407	0.0869908	0.997135	0.0835285
Neurod4__chr10	0.0872407	0.0869908	0.997135	0.0835285
Otof__chr5	0.0872407	0.0869908	0.997135	0.0835285
Gm9961__chr16	0.0872413	0.0869908	0.997129	0.083529
Plk5__chr10	0.0872419	0.0869908	0.997121	0.0835296
Gm9733__chr3	0.0872435	0.0869908	0.997103	0.0835311
2310016D03Rik__chr12	0.0872442	0.0869908	0.997096	0.0835317
Morc2b__chr17	0.0872442	0.0869908	0.997096	0.0835317
Ndst4__chr3	0.0872442	0.0869908	0.997096	0.0835317
Rnu12__chr15	0.0872442	0.0869908	0.997096	0.0835317
Syndig1__chr2	0.0872442	0.0869908	0.997096	0.0835317
Ttc16__chr2	0.0872442	0.0869908	0.997096	0.0835317
Rasgef1a__chr6	0.0872447	0.0869908	0.99709	0.0835321
Mogat2__chr7	0.0872449	0.0869908	0.997087	0.0835324
1700020D05Rik__chr19	0.0872453	0.0869908	0.997083	0.0835327
Elovl4__chr9	0.0872453	0.0869908	0.997083	0.0835327
Dmrta2__chr4	0.0872458	0.0869908	0.997077	0.0835331
4930545H06Rik__chr10	0.0872465	0.0869908	0.997069	0.0835338
Sik2__chr9	0.0872467	0.0869908	0.997067	0.083534
Olfr1321__chrX	0.0872487	0.0869908	0.997044	0.0835359
Mospd4__chr18	0.0872488	0.0869908	0.997043	0.0835359
Cd300c__chr11	0.0872492	0.0869908	0.997039	0.0835362
Mir133a-1__chr18	0.0872494	0.0869908	0.997036	0.0835365
Olfr1019__chr2	0.0872497	0.0869908	0.997032	0.0835368
Ubxn10__chr4	0.0872502	0.0869908	0.997028	0.0835372
Prf1__chr10	0.0872503	0.0869908	0.997026	0.0835373
Fcrlb__chr1	0.087251	0.0869908	0.997018	0.0835379
Tex29__chr8	0.087251	0.0869908	0.997018	0.0835379
1700044C05Rik__chr14	0.0872514	0.0869908	0.997014	0.0835383
4930413F20Rik__chr15	0.0872514	0.0869908	0.997014	0.0835383
Adad1__chr3	0.0872514	0.0869908	0.997014	0.0835383
Chst4__chr8	0.0872514	0.0869908	0.997014	0.0835383
Csnka2ip__chr16	0.0872514	0.0869908	0.997014	0.0835383
1700097N02Rik__chr17	0.0872519	0.0869908	0.997007	0.0835388
BC051537__chr17	0.0872519	0.0869908	0.997007	0.0835388
Bcl2l14__chr6	0.0872519	0.0869908	0.997007	0.0835388
Ccdc150__chr1	0.0872519	0.0869908	0.997007	0.0835388
Gramd2__chr9	0.0872519	0.0869908	0.997007	0.0835388
Kctd14__chr7	0.0872519	0.0869908	0.997007	0.0835388
Ocstamp__chr2	0.0872519	0.0869908	0.997007	0.0835388
Sv2b__chr7	0.0872519	0.0869908	0.997007	0.0835388
Wdr86__chr5	0.0872519	0.0869908	0.997007	0.0835388
Peli3__chr19	0.0872523	0.0869908	0.997003	0.0835391
4930519F16Rik__chrX	0.0872529	0.0869908	0.996996	0.0835397
Gm12169__chr11	0.0872529	0.0869908	0.996996	0.0835397
Snx22__chr9	0.0872529	0.0869908	0.996996	0.0835397
Kmo__chr1	0.0872537	0.0869908	0.996987	0.0835404
Glt1d1__chr5	0.0872539	0.0869908	0.996985	0.0835406
Krtap5-4__chr7	0.0872539	0.0869908	0.996985	0.0835406
March11__chr15	0.0872539	0.0869908	0.996985	0.0835406
Oxt__chr2	0.0872539	0.0869908	0.996985	0.0835406
Tmprss9__chr10	0.0872539	0.0869908	0.996985	0.0835406
Ncam2__chr16	0.0872545	0.0869908	0.996978	0.0835411
Plek2__chr12	0.0872545	0.0869908	0.996978	0.0835411
Sall1__chr8	0.0872545	0.0869908	0.996978	0.0835411
Serpinb2__chr1	0.0872545	0.0869908	0.996978	0.0835411
Apex1__chr14	0.0872547	0.0869908	0.996975	0.0835414
Cd1d2__chr3	0.0872556	0.0869908	0.996966	0.0835421
Solh__chr17	0.0872569	0.0869908	0.996951	0.0835433
Ccdc39__chr3	0.0872569	0.0869908	0.996951	0.0835433
Wdr78__chr4	0.0872579	0.0869908	0.996939	0.0835442
Slc45a1__chr4	0.0872581	0.0869908	0.996937	0.0835444
F2rl1__chr13	0.0872594	0.0869908	0.996922	0.0835456
Cerkl__chr2	0.0872595	0.0869908	0.996921	0.0835457
P2ry10__chrX	0.0872596	0.0869908	0.99692	0.0835458
Cntfr__chr4	0.087262	0.0869908	0.996892	0.083548
Gm15760__chr16	0.0872623	0.0869908	0.996888	0.0835483
Rph3a__chr5	0.087263	0.0869908	0.996881	0.0835489
B230209E15Rik__chr7	0.0872642	0.0869908	0.996867	0.08355
Fam196a__chr7	0.0872643	0.0869908	0.996866	0.0835501
Olfr323__chr11	0.0872667	0.0869908	0.996838	0.0835523
Nrn1l__chr8	0.0872672	0.0869908	0.996833	0.0835528
Bfsp1__chr2	0.0872673	0.0869908	0.996831	0.0835529
4932416K20Rik__chr8	0.0872681	0.0869908	0.996823	0.0835536
Prps1l1__chr12	0.0872681	0.0869908	0.996823	0.0835536
Snord71__chr8	0.0872681	0.0869908	0.996823	0.0835536
Cox7b2__chr5	0.0872682	0.0974097	1.11621	0.0835537
6430550D23Rik__chr2	0.0872682	0.0869908	0.996821	0.0835537
Cntn5__chr9	0.0872682	0.0869908	0.996821	0.0835537
Cyp2g1__chr7	0.0872682	0.0869908	0.996821	0.0835537
Dcc__chr18	0.0872682	0.0869908	0.996821	0.0835537
Dyrk4__chr6	0.0872682	0.0869908	0.996821	0.0835537
Fcgbp__chr7	0.0872682	0.0869908	0.996821	0.0835537
Gm13288__chr4	0.0872682	0.0869908	0.996821	0.0835537
Gm20751__chr13	0.0872682	0.0869908	0.996821	0.0835537
Gm4894__chr9	0.0872682	0.0869908	0.996821	0.0835537
Hsfy2__chr1	0.0872682	0.0869908	0.996821	0.0835537
Kif2b__chr11	0.0872682	0.0869908	0.996821	0.0835537
Plin1__chr7	0.0872682	0.0869908	0.996821	0.0835537
Six3os1__chr17	0.0872682	0.0869908	0.996821	0.0835537
Snord35a__chr7	0.0872682	0.0869908	0.996821	0.0835537
Uts2r__chr11	0.0872682	0.0869908	0.996821	0.0835537
Wdr65__chr4	0.0872682	0.0869908	0.996821	0.0835537
Zan__chr5	0.0872682	0.0869908	0.996821	0.0835537
Efcab11__chr12	0.0872688	0.0869908	0.996814	0.0835543
Ankrd6__chr4	0.0872693	0.0934727	1.07108	0.0835547
Cabyr__chr18	0.0872694	0.0869908	0.996808	0.0835547
Faah__chr4	0.0872704	0.0869908	0.996797	0.0835557
Ly6f__chr15	0.0872704	0.0869908	0.996797	0.0835557
Cyb5rl__chr4	0.0872704	0.0879555	1.00785	0.0835557
Ocln__chr13	0.0872706	0.0869908	0.996793	0.0835559
Snora30__chr7	0.0872722	0.0869908	0.996775	0.0835574
C77370__chrX	0.0872724	0.0869908	0.996773	0.0835576
Gcsam__chr16	0.0872724	0.0869908	0.996773	0.0835576
1110028F18Rik__chr8	0.0872728	0.0919729	1.05386	0.0835579
Nptx2__chr5	0.0872732	0.0869908	0.996764	0.0835583
Capn9__chr8	0.087274	0.0869908	0.996755	0.083559
Dyx1c1__chr9	0.0872741	0.0869908	0.996754	0.0835591
Disp2__chr2	0.0872747	0.0869908	0.996747	0.0835597
Gbx2__chr1	0.0872751	0.0869908	0.996743	0.08356
Arhgef37__chr18	0.0872757	0.0869908	0.996735	0.0835606
Lrrc19__chr4	0.0872765	0.0869908	0.996726	0.0835613
Recql4__chr15	0.0872768	0.0869908	0.996723	0.0835616
Gm16861__chr16	0.0872768	0.0869908	0.996723	0.0835616
Gm10941__chr10	0.0872769	0.0869908	0.996722	0.0835616
Padi3__chr4	0.087277	0.0869908	0.99672	0.0835618
Rnu11__chr4	0.0872787	0.0869908	0.996701	0.0835633
Vmn2r100__chr17	0.0872797	0.0869908	0.99669	0.0835642
Cyp2ab1__chr16	0.0872797	0.0869908	0.99669	0.0835642
Gm13034__chr4	0.0872797	0.0869908	0.99669	0.0835642
Gm7538__chr5	0.0872797	0.0869908	0.99669	0.0835642
Mir698__chr4	0.0872797	0.0869908	0.99669	0.0835642
Rgs8__chr1	0.0872797	0.0869908	0.99669	0.0835642
Zpbp__chr11	0.0872797	0.0869908	0.99669	0.0835642
Armc3__chr2	0.0872804	0.0869908	0.996682	0.0835648
Ggn__chr7	0.0872808	0.0869908	0.996678	0.0835652
Hesx1__chr14	0.0872818	0.0869908	0.996666	0.0835661
2410017I17Rik__chr17	0.0872822	0.0869908	0.996661	0.0835665
3110021N24Rik__chr4	0.0872822	0.0869908	0.996661	0.0835665
4930404A05Rik__chr16	0.0872822	0.0869908	0.996661	0.0835665
4930539J05Rik__chr3	0.0872822	0.0869908	0.996661	0.0835665
4933425H06Rik__chr6	0.0872822	0.0869908	0.996661	0.0835665
5830403M04Rik__chr5	0.0872822	0.0869908	0.996661	0.0835665
Aanat__chr11	0.0872822	0.0869908	0.996661	0.0835665
BC049715__chr6	0.0872822	0.0869908	0.996661	0.0835665
Cacna1e__chr1	0.0872822	0.0869908	0.996661	0.0835665
Capza3__chr6	0.0872822	0.0869908	0.996661	0.0835665
Chrnd__chr1	0.0872822	0.0869908	0.996661	0.0835665
Cyp2b10__chr7	0.0872822	0.0869908	0.996661	0.0835665
Defa-ps12__chr8	0.0872822	0.0869908	0.996661	0.0835665
Ftmt__chr18	0.0872822	0.0869908	0.996661	0.0835665
Gm13539__chr2	0.0872822	0.0869908	0.996661	0.0835665
Gm1553__chr10	0.0872822	0.0869908	0.996661	0.0835665
Htr3a__chr9	0.0872822	0.0869908	0.996661	0.0835665
Kcnk16__chr14	0.0872822	0.0869908	0.996661	0.0835665
Neurod6__chr6	0.0872822	0.0869908	0.996661	0.0835665
Nron__chr2	0.0872822	0.0869908	0.996661	0.0835665
Olfr1__chr11	0.0872822	0.0869908	0.996661	0.0835665
Olfr1324__chrX	0.0872822	0.0869908	0.996661	0.0835665
Oog3__chr4	0.0872822	0.0869908	0.996661	0.0835665
Plcxd1__chr5	0.0872822	0.0869908	0.996661	0.0835665
Ppm1n__chr7	0.0872822	0.0869908	0.996661	0.0835665
Rpe65__chr3	0.0872822	0.0869908	0.996661	0.0835665
Sit1__chr4	0.0872822	0.0869908	0.996661	0.0835665
Snora17__chr2	0.0872822	0.0869908	0.996661	0.0835665
Spib__chr7	0.0872822	0.0869908	0.996661	0.0835665
Sult1c1__chr17	0.0872822	0.0869908	0.996661	0.0835665
Tex38__chr4	0.0872822	0.0869908	0.996661	0.0835665
Gm4832__chr17	0.0872826	0.0869908	0.996657	0.0835668
Cdh17__chr4	0.0872829	0.0869908	0.996653	0.0835672
Degs2__chr12	0.0872829	0.0869908	0.996653	0.0835672
Fam211b__chr10	0.087284	0.0869908	0.996641	0.0835682
4933408B17Rik__chr18	0.0872841	0.0869908	0.99664	0.0835682
Gpr110__chr17	0.0872843	0.0869908	0.996637	0.0835685
Zfp382__chr7	0.0872848	0.0869908	0.996631	0.0835689
Vmn1r83__chr7	0.0872855	0.0869908	0.996624	0.0835695
Olfr1102__chr2	0.0872861	0.0869908	0.996617	0.08357
Tmem140__chr6	0.0872861	0.0869908	0.996617	0.08357
Clec2l__chr6	0.0872861	0.0869908	0.996617	0.0835701
Slc10a1__chr12	0.0872874	0.0869908	0.996602	0.0835713
1700025N23Rik__chr6	0.0872876	0.0869908	0.9966	0.0835715
Proser2__chr2	0.0872877	0.0869908	0.996598	0.0835716
4933432I09Rik__chr16	0.0872882	0.0869908	0.996592	0.0835721
Adra1d__chr2	0.0872882	0.0869908	0.996592	0.0835721
Dgkk__chrX	0.0872882	0.0869908	0.996592	0.0835721
Fam216b__chr14	0.0872882	0.0869908	0.996592	0.0835721
Ogdhl__chr14	0.0872882	0.0869908	0.996592	0.0835721
Slc15a1__chr14	0.0872907	0.0869908	0.996565	0.0835743
Rnase1__chr14	0.0872911	0.0869908	0.99656	0.0835746
Tmem215__chr4	0.0872924	0.0869908	0.996545	0.0835759
BC051226__chr17	0.0872925	0.0869908	0.996543	0.083576
Amigo3__chr9	0.0872928	0.0869908	0.99654	0.0835763
Gm17384__chr5	0.087293	0.101623	1.16416	0.0835764
Nhlh2__chr3	0.0872931	0.0869908	0.996537	0.0835765
Sned1__chr1	0.0872943	0.0869908	0.996524	0.0835776
Ppp1r36__chr12	0.0872943	0.0901864	1.03313	0.0835776
Ceacam-ps1__chr7	0.0872943	0.0869908	0.996524	0.0835776
Col9a2__chr4	0.0872943	0.0869908	0.996524	0.0835776
Slc24a1__chr9	0.0872943	0.0869908	0.996524	0.0835776
Mfsd12__chr10	0.0872955	0.0869908	0.99651	0.0835787
Gm11744__chr11	0.0872956	0.0869908	0.996509	0.0835788
Acbd7__chr2	0.0872956	0.0869908	0.996508	0.0835788
Gm4925__chr10	0.0872965	0.0869908	0.996498	0.0835796
Gm5083__chr13	0.0872967	0.0869908	0.996496	0.0835798
Gm19277__chr15	0.0872969	0.0869908	0.996493	0.08358
Snord72__chr15	0.0872972	0.0869908	0.99649	0.0835802
Serpina3a__chr12	0.0872978	0.0869908	0.996483	0.0835808
Mettl7a2__chr15	0.0872979	0.0869908	0.996482	0.0835809
3830403N18Rik__chrX	0.0872981	0.0869908	0.996479	0.0835811
Podnl1__chr8	0.087299	0.0869908	0.99647	0.0835819
Tac1__chr6	0.0872995	0.0901864	1.03307	0.0835823
Psd2__chr18	0.0872998	0.0869908	0.99646	0.0835827
Slc9a7__chrX	0.0872999	0.0875499	1.00286	0.0835827
Arsj__chr3	0.0873003	0.0869908	0.996455	0.0835831
Gm410__chr3	0.0873007	0.0869908	0.99645	0.0835835
Espn__chr4	0.0873015	0.0869908	0.996441	0.0835842
Rnu73b__chr3	0.0873024	0.0869908	0.996431	0.083585
Sirpb1a__chr3	0.0873024	0.0869908	0.996431	0.083585
[truncated: 14,682 more rows]

## Sheet: Cluster 3
CLUSTER 3
GENEID	mean non cluster	mean cluster	fold change	pvalue
Fabp4__chr3	0.623477	11.5532	18.5303	3.98903e-12
Ttn__chr2	16.3318	1.18256	0.0724081	1.35209e-06
Atp2a2__chr5	18.386	2.39594	0.130313	1.87476e-06
Igfbp7__chr5	1.49667	9.54029	6.37436	3.98381e-06
Actc1__chr2	15.1967	2.47935	0.163151	3.22411e-05
Lyz1__chr10	9.81717	0.634384	0.0646199	5.37342e-05
Ctsb__chr14	13.201	2.03595	0.154227	0.000183849
Cav1__chr6	0.27594	3.71509	13.4634	0.000193671
Lpl__chr8	10.922	1.88507	0.172593	0.000212116
Kcnq1ot1__chr7	16.1314	4.17119	0.258576	0.000354036
Ftl1__chr7	9.63811	1.79718	0.186466	0.000685817
Myh6__chr14	9.37709	1.21974	0.130077	0.000869083
Mb__chr15	8.97739	1.5837	0.17641	0.0012474
Tnnt2__chr1	10.679	2.21349	0.207275	0.00156363
Col3a1__chr1	6.24071	0.976662	0.156499	0.00193705
Sparcl1__chr5	0.520062	3.3845	6.50789	0.00201584
Sdpr__chr1	0.256619	2.00666	7.81962	0.00232503
Cxcl12__chr6	0.291488	2.0843	7.15056	0.00332073
Ly6e__chr15	1.01066	4.43374	4.38696	0.00381987
Gm17821__chr12	9.20831	2.53715	0.275528	0.00522901
A630089N07Rik__chr16	7.29454	1.8815	0.257932	0.0055997
Clu__chr14	5.1027	0.698296	0.136848	0.00605616
Col1a2__chr6	5.08583	0.678082	0.133328	0.00615936
Fth1__chr19	7.1079	1.96523	0.276486	0.00659915
Tpm1__chr9	7.09934	1.79316	0.25258	0.00664892
Apoe__chr7	7.09783	1.11071	0.156485	0.00665778
Epas1__chr17	0.385201	2.19804	5.7062	0.00715259
Col4a1__chr8	0.748299	3.81855	5.10297	0.00722907
Ly6a__chr15	0.390126	2.86977	7.35601	0.00740361
Col4a2__chr8	0.75481	3.60249	4.77271	0.00744615
Mir5109__chr5	6.52101	1.48638	0.227938	0.0110199
Trp53i11__chr2	0.164148	1.0101	6.15357	0.0120833
Gpihbp1__chr15	0.165994	1.13739	6.85198	0.0123416
Slc25a4__chr8	6.36879	1.14684	0.180071	0.0125751
Sparc__chr11	4.29006	9.40615	2.19255	0.0126701
Cdh5__chr8	0.170708	1.15299	6.75418	0.0130121
Slc9a3r2__chr17	0.17101	1.03979	6.08029	0.0130557
Gng11__chr6	0.17316	1.08121	6.24402	0.0133671
Egfl7__chr2	0.173673	1.08832	6.26647	0.0134419
Ptma__chr1	0.900214	3.36616	3.73928	0.0134581
Id1__chr2	0.173852	1.08495	6.24069	0.013468
Cox6a2__chr7	4.28509	0.609002	0.142121	0.0137334
Cd36__chr5	1.92064	5.95064	3.09826	0.0138429
Mmrn2__chr14	0.177305	1.07198	6.04599	0.0139766
Tie1__chr4	0.182506	1.0932	5.98995	0.0147581
Aqp1__chr6	0.183676	1.23887	6.74486	0.0149366
Kitl__chr10	0.184232	1.07199	5.81868	0.0150216
Cryab__chr9	4.12744	0.751218	0.182006	0.0160816
Eltd1__chr3	0.191469	1.09355	5.71136	0.0161482
Cd300lg__chr11	0.193966	1.95457	10.0769	0.016545
Ctsd__chr7	4.03214	0.633779	0.157182	0.0176916
Gpr116__chr17	0.205646	1.33849	6.50872	0.0184557
Cd74__chr18	0.55002	2.19786	3.99596	0.0184583
Spp1__chr5	3.94752	0.329247	0.083406	0.0192559
Mgll__chr6	0.212328	1.57432	7.41458	0.0195887
Nppa__chr4	3.82257	0.480734	0.125762	0.0218218
Podxl__chr6	0.225332	1.58696	7.04275	0.0218748
Ptprb__chr10	0.226324	1.49897	6.62313	0.0220535
Pecam1__chr11	0.228364	1.79482	7.85949	0.0224229
H2-Ab1__chr17	0.598965	2.2239	3.7129	0.0230042
Klf2__chr8	0.240377	1.01303	4.21434	0.02465
Eng__chr2	0.246931	1.40027	5.67071	0.0259014
Col1a1__chr11	3.64681	0.488422	0.133931	0.02602
Tspan7__chrX	0.257809	1.59474	6.18574	0.0280341
Tnfaip1__chr11	0.262862	1.06335	4.04528	0.029048
Snrk__chr9	0.264371	1.2802	4.84244	0.0293538
Id3__chr4	0.274765	1.05463	3.83831	0.0314933
Ankrd1__chr19	3.45477	0.665802	0.19272	0.0315354
Myl2__chr5	5.29125	1.27403	0.240781	0.0315861
Ltbp4__chr7	0.280543	1.15107	4.103	0.0327085
Myl3__chr9	3.40624	0.543999	0.159707	0.0331053
Tm4sf1__chr3	0.290191	1.2186	4.1993	0.0347781
Ppap2b__chr4	0.293301	1.00982	3.44293	0.0354558
B2m__chr2	2.41858	5.16393	2.13511	0.0367547
Ptrf__chr11	0.319547	1.13231	3.5435	0.0413744
Ctss__chr3	3.16635	0.373556	0.117977	0.0420901
Cd93__chr2	0.777251	2.67743	3.44475	0.044194
Gnas__chr2	2.55506	5.1278	2.00692	0.0457467
Egr1__chr18	0.367554	1.03215	2.80815	0.0530662
Sptbn1__chr11	0.852338	2.01922	2.36904	0.055225
Zc3h11a__chr1	0.383181	1.00236	2.61588	0.057096
H2-K1__chr17	0.873241	2.05671	2.35526	0.0585077
Tmsb4x__chrX	5.60007	9.9571	1.77803	0.0589985
Tcf4__chr18	0.394444	1.18143	2.99518	0.0600645
Tuba1a__chr15	0.396465	1.00406	2.53254	0.0606027
Malat1__chr19	7.40664	3.60437	0.486641	0.0626727
Des__chr1	2.73703	0.80879	0.295499	0.0646846
Timp3__chr10	0.41296	1.54253	3.7353	0.0650563
Sptan1__chr2	0.413393	1.42947	3.45789	0.0651746
Rps24__chr14	0.929041	2.1467	2.31066	0.0677064
Tnni3__chr7	2.6842	0.594328	0.221417	0.0681965
Tpm4__chr8	0.437698	1.15434	2.63729	0.0719323
Nid1__chr13	0.443636	1.03695	2.33739	0.0736164
Cst3__chr2	4.25209	1.97357	0.46414	0.0746284
Rps7__chr12	1.00335	2.15335	2.14616	0.0809014
H2-Eb1__chr17	0.468893	1.32185	2.81909	0.080918
Rbm3__chrX	0.469821	1.16876	2.48767	0.0811903
Psap__chr10	4.14641	1.38995	0.335217	0.0812865
Grn__chr11	2.49941	0.801036	0.32049	0.0820499
App__chr16	1.01242	2.11968	2.09368	0.0825819
Myadm__chr7	0.478671	1.21502	2.53832	0.0838023
Pabpc1__chr15	1.03201	2.066	2.00191	0.0862659
Tuba1b__chr15	1.05044	2.57851	2.4547	0.0897913
Ywhaz__chr15	0.502151	1.1236	2.23758	0.0908535
Gsn__chr2	1.06182	2.34447	2.20797	0.0919991
Lars2__chr9	2.36397	0.474676	0.200796	0.0939604
Gnai2__chr9	1.70642	3.65692	2.14303	0.0941177
Rpl19__chr11	1.0743	2.07238	1.92906	0.0944444
Pln__chr10	2.35046	0.667189	0.283855	0.0952394
Ctnnb1__chr9	0.527351	1.36633	2.59094	0.0986057
Vmn2r55__chr7	3.89239	1.05825	0.271878	0.0996453
Gpnmb__chr6	2.29729	0.210604	0.0916751	0.100444
Ifitm3__chr7	0.537287	1.88534	3.509	0.101712
Lgals9__chr11	0.539696	1.33294	2.46979	0.102469
Aplp2__chr9	0.554675	1.12616	2.03031	0.107211
Xirp2__chr2	1.79661	3.46014	1.92593	0.108128
Bsg__chr10	2.21627	0.536254	0.241963	0.108927
Ppia__chr11	0.565615	1.10042	1.94554	0.110711
Rps21__chr2	0.571423	1.10087	1.92655	0.112582
Ctsl__chr13	2.15966	0.713076	0.33018	0.115275
Lgals3__chr14	2.15039	0.226773	0.105457	0.116349
Fkbp1a__chr2	0.585703	1.67098	2.85295	0.117214
Rps8__chr4	1.18905	2.06011	1.73256	0.118131
Rpl41__chr10	1.19202	2.47293	2.07457	0.118769
H2-Aa__chr17	0.591143	1.40713	2.38035	0.118992
C1qc__chr4	2.12252	0.296925	0.139893	0.11964
Tpt1__chr14	3.33958	5.09379	1.52528	0.121855
Ctnna1__chr18	0.601814	1.05294	1.74962	0.122497
Dtx1__chr5	0.130996	0.186331	1.42241	0.122787
Fndc8__chr11	0.130996	0.186331	1.42241	0.122787
Hspb9__chr11	0.130996	0.182347	1.392	0.122787
Slfn3__chr11	0.130996	0.168164	1.28373	0.122787
A330009N23Rik__chr15	0.130996	0.162468	1.24025	0.122787
Gipc3__chr10	0.130996	0.161246	1.23092	0.122787
Ankrd34c__chr9	0.130996	0.157044	1.19885	0.122787
Capn12__chr7	0.130996	0.157044	1.19885	0.122787
Crybb3__chr5	0.130996	0.157044	1.19885	0.122787
Olfr697__chr7	0.130996	0.157044	1.19885	0.122787
Olfr786__chr10	0.130996	0.157044	1.19885	0.122787
Pllp__chr8	0.130996	0.155936	1.19039	0.122787
Marcksl1-ps4__chr13	0.130996	0.153902	1.17486	0.122787
Stk32c__chr7	0.130996	0.153902	1.17486	0.122787
4930443O20Rik__chr2	0.130996	0.150097	1.14581	0.122787
Lamc3__chr2	0.130996	0.150097	1.14581	0.122787
4933431G14Rik__chr6	0.130996	0.148662	1.13486	0.122787
Abca13__chr11	0.130996	0.148662	1.13486	0.122787
Lrrtm2__chr18	0.130996	0.148662	1.13486	0.122787
2010109A12Rik__chr5	0.130996	0.148003	1.12983	0.122787
4930453L07Rik__chr8	0.130996	0.148003	1.12983	0.122787
Arx__chrX	0.130996	0.148003	1.12983	0.122787
Apon__chr10	0.130996	0.146133	1.11555	0.122787
Mira__chr6	0.130996	0.146133	1.11555	0.122787
Elf5__chr2	0.130996	0.145258	1.10887	0.122787
Fbxl21__chr13	0.130996	0.145258	1.10887	0.122787
Pcdhgb6__chr18	0.130996	0.145258	1.10887	0.122787
Ffar2__chr7	0.130996	0.144646	1.1042	0.122787
Gm4925__chr10	0.130996	0.143784	1.09762	0.122787
Itln1__chr1	0.130996	0.140096	1.06947	0.122787
Adam4__chr12	0.130996	0.136892	1.04501	0.122787
Bmp6__chr13	0.130996	0.136892	1.04501	0.122787
Dnahc6__chr6	0.130996	0.136892	1.04501	0.122787
Htr2a__chr14	0.130996	0.136892	1.04501	0.122787
Msx1__chr5	0.130996	0.136892	1.04501	0.122787
Pcdhb11__chr18	0.130996	0.136892	1.04501	0.122787
Tepp__chr8	0.130996	0.136892	1.04501	0.122787
Asgr2__chr11	0.130996	0.135546	1.03473	0.122787
Cldn6__chr17	0.130996	0.135546	1.03473	0.122787
Dpys__chr15	0.130996	0.135546	1.03473	0.122787
Fbxo39__chr11	0.130996	0.135546	1.03473	0.122787
Gm12159__chr11	0.130996	0.135546	1.03473	0.122787
Gm806__chr13	0.130996	0.135546	1.03473	0.122787
Gpr55__chr1	0.130996	0.135546	1.03473	0.122787
Hist1h2bm__chr13	0.130996	0.135546	1.03473	0.122787
Hrnr__chr3	0.130996	0.135546	1.03473	0.122787
Kcnh3__chr15	0.130996	0.135546	1.03473	0.122787
Nccrp1__chr7	0.130996	0.135546	1.03473	0.122787
Slc12a1__chr2	0.130996	0.135546	1.03473	0.122787
1600016N20Rik__chr7	0.130996	0.132636	1.01252	0.122787
2010300C02Rik__chr1	0.130996	0.132636	1.01252	0.122787
Cml2__chr6	0.130996	0.132636	1.01252	0.122787
Gm10658__chr9	0.130996	0.132636	1.01252	0.122787
Gm5082__chr13	0.130996	0.132636	1.01252	0.122787
Hoxa7__chr6	0.130996	0.132636	1.01252	0.122787
Klc3__chr7	0.130996	0.132636	1.01252	0.122787
Pp2d1__chr17	0.130996	0.132636	1.01252	0.122787
Sidt1__chr16	0.130996	0.132636	1.01252	0.122787
Snora7a__chr6	0.130996	0.132636	1.01252	0.122787
Spin2__chrX	0.130996	0.132636	1.01252	0.122787
1500015L24Rik__chr19	0.130996	0.130996	1	0.122787
1700001J11Rik__chr9	0.130996	0.130996	1	0.122787
1700007B14Rik__chr8	0.130996	0.130996	1	0.122787
1700010I02Rik__chr3	0.130996	0.130996	1	0.122787
1700017J07Rik__chr2	0.130996	0.130996	1	0.122787
1700025K24Rik__chr17	0.130996	0.130996	1	0.122787
1700026D11Rik__chr2	0.130996	0.130996	1	0.122787
1700034I23Rik__chr3	0.130996	0.130996	1	0.122787
1700058G18Rik__chr10	0.130996	0.130996	1	0.122787
1700066O22Rik__chr18	0.130996	0.130996	1	0.122787
1700069L16Rik__chr5	0.130996	0.130996	1	0.122787
1700119H24Rik__chr16	0.130996	0.130996	1	0.122787
1700121N20Rik__chr12	0.130996	0.130996	1	0.122787
1700125G22Rik__chr3	0.130996	0.130996	1	0.122787
1810007C17Rik__chr12	0.130996	0.130996	1	0.122787
2410137M14Rik__chr17	0.130996	0.130996	1	0.122787
2610100L16Rik__chr3	0.130996	0.130996	1	0.122787
2700069I18Rik__chr3	0.130996	0.130996	1	0.122787
2810007J24Rik__chr7	0.130996	0.130996	1	0.122787
2810405F15Rik__chr2	0.130996	0.130996	1	0.122787
2810459M11Rik__chr1	0.130996	0.130996	1	0.122787
2810471M01Rik__chr11	0.130996	0.130996	1	0.122787
3110015C05Rik__chr13	0.130996	0.130996	1	0.122787
4921507P07Rik__chr6	0.130996	0.130996	1	0.122787
4921511C10Rik__chr3	0.130996	0.130996	1	0.122787
4921525O09Rik__chr13	0.130996	0.130996	1	0.122787
4930412B13Rik__chr2	0.130996	0.130996	1	0.122787
4930412O13Rik__chr2	0.130996	0.130996	1	0.122787
4930425K10Rik__chr5	0.130996	0.130996	1	0.122787
4930425O10Rik__chr3	0.130996	0.130996	1	0.122787
4930444F02Rik__chr10	0.130996	0.130996	1	0.122787
4930455H04Rik__chr3	0.130996	0.130996	1	0.122787
4930456L15Rik__chr4	0.130996	0.130996	1	0.122787
4930467K11Rik__chr10	0.130996	0.130996	1	0.122787
4930479M11Rik__chr7	0.130996	0.130996	1	0.122787
4930480M12Rik__chr12	0.130996	0.130996	1	0.122787
4930500L23Rik__chr5	0.130996	0.130996	1	0.122787
4930509E16Rik__chr9	0.130996	0.130996	1	0.122787
4930519H02Rik__chr5	0.130996	0.130996	1	0.122787
4930523O13Rik__chr15	0.130996	0.130996	1	0.122787
4930524O08Rik__chr9	0.130996	0.130996	1	0.122787
4930525M21Rik__chrX	0.130996	0.130996	1	0.122787
4930527F14Rik__chr14	0.130996	0.130996	1	0.122787
4930539M17Rik__chr3	0.130996	0.130996	1	0.122787
4930545L23Rik__chr2	0.130996	0.130996	1	0.122787
4930557J02Rik__chr5	0.130996	0.130996	1	0.122787
4930558K02Rik__chr1	0.130996	0.130996	1	0.122787
4930570G19Rik__chr3	0.130996	0.130996	1	0.122787
4930597G03Rik__chr14	0.130996	0.130996	1	0.122787
4931408D14Rik__chr19	0.130996	0.130996	1	0.122787
4932412D23Rik__chr16	0.130996	0.130996	1	0.122787
4932414J04Rik__chr11	0.130996	0.130996	1	0.122787
4932435O22Rik__chr11	0.130996	0.130996	1	0.122787
4933400F21Rik__chr1	0.130996	0.130996	1	0.122787
4933401H06Rik__chr3	0.130996	0.130996	1	0.122787
4933408J17Rik__chr10	0.130996	0.130996	1	0.122787
4933427D06Rik__chr6	0.130996	0.130996	1	0.122787
4933427I22Rik__chr4	0.130996	0.130996	1	0.122787
5330411J11Rik__chr2	0.130996	0.130996	1	0.122787
5330439B14Rik__chr6	0.130996	0.130996	1	0.122787
6330403K07Rik__chr11	0.130996	0.130996	1	0.122787
6720483E21Rik__chr1	0.130996	0.130996	1	0.122787
7420426K07Rik__chr9	0.130996	0.130996	1	0.122787
7420700N18Rik__chr8	0.130996	0.130996	1	0.122787
9030204H09Rik__chr2	0.130996	0.130996	1	0.122787
9130227L01Rik__chr1	0.130996	0.130996	1	0.122787
9530026F06Rik__chr1	0.130996	0.130996	1	0.122787
9530036O11Rik__chr5	0.130996	0.130996	1	0.122787
9830132P13Rik__chr3	0.130996	0.130996	1	0.122787
A2m__chr6	0.130996	0.130996	1	0.122787
A330033J07Rik__chr13	0.130996	0.130996	1	0.122787
A330040F15Rik__chr19	0.130996	0.130996	1	0.122787
A330041J22Rik__chr9	0.130996	0.130996	1	0.122787
A630019I02Rik__chr13	0.130996	0.130996	1	0.122787
A730018C14Rik__chr12	0.130996	0.130996	1	0.122787
A730056A06Rik__chr7	0.130996	0.130996	1	0.122787
A730085A09Rik__chr4	0.130996	0.130996	1	0.122787
A830009L08Rik__chr13	0.130996	0.130996	1	0.122787
A930012L18Rik__chr18	0.130996	0.130996	1	0.122787
AA465934__chr11	0.130996	0.130996	1	0.122787
AA474331__chr10	0.130996	0.130996	1	0.122787
AA792892__chr5	0.130996	0.130996	1	0.122787
Aadac__chr3	0.130996	0.130996	1	0.122787
Aadat__chr8	0.130996	0.130996	1	0.122787
Acot10__chr15	0.130996	0.130996	1	0.122787
Acsbg2__chr17	0.130996	0.130996	1	0.122787
Actl6b__chr5	0.130996	0.130996	1	0.122787
Acvr1c__chr2	0.130996	0.130996	1	0.122787
Adam2__chr14	0.130996	0.130996	1	0.122787
Adam6a__chr12	0.130996	0.130996	1	0.122787
AF357355__chr12	0.130996	0.130996	1	0.122787
AF357399__chr7	0.130996	0.130996	1	0.122787
Agtr1b__chr3	0.130996	0.130996	1	0.122787
Aknad1__chr3	0.130996	0.130996	1	0.122787
Aldob__chr4	0.130996	0.130996	1	0.122787
Als2cr11__chr1	0.130996	0.130996	1	0.122787
Amhr2__chr15	0.130996	0.130996	1	0.122787
Amtn__chr5	0.130996	0.130996	1	0.122787
Ankrd63__chr2	0.130996	0.130996	1	0.122787
Ano7__chr1	0.130996	0.130996	1	0.122787
Ap1m2__chr9	0.130996	0.130996	1	0.122787
Ap3b2__chr7	0.130996	0.130996	1	0.122787
Apba2__chr7	0.130996	0.130996	1	0.122787
Apob__chr12	0.130996	0.130996	1	0.122787
Arid3c__chr4	0.130996	0.130996	1	0.122787
Ascl1__chr10	0.130996	0.130996	1	0.122787
Atp2a1__chr7	0.130996	0.130996	1	0.122787
Atp2b2__chr6	0.130996	0.130996	1	0.122787
Atp2b3__chrX	0.130996	0.130996	1	0.122787
Atp2c2__chr8	0.130996	0.130996	1	0.122787
Atp4a__chr7	0.130996	0.130996	1	0.122787
Atp4b__chr8	0.130996	0.130996	1	0.122787
AU023762__chr9	0.130996	0.130996	1	0.122787
AU040972__chr11	0.130996	0.130996	1	0.122787
AW495222__chr13	0.130996	0.130996	1	0.122787
B3galt5__chr16	0.130996	0.130996	1	0.122787
BB283400__chr6	0.130996	0.130996	1	0.122787
Bmp8b__chr4	0.130996	0.130996	1	0.122787
C130030K03Rik__chr10	0.130996	0.130996	1	0.122787
C330008G21Rik__chr2	0.130996	0.130996	1	0.122787
C630031E19Rik__chr12	0.130996	0.130996	1	0.122787
C87414__chr5	0.130996	0.130996	1	0.122787
Cabp7__chr11	0.130996	0.130996	1	0.122787
Cacna1b__chr2	0.130996	0.130996	1	0.122787
Cacna2d3__chr14	0.130996	0.130996	1	0.122787
Cacng7__chr7	0.130996	0.130996	1	0.122787
Calcoco2__chr11	0.130996	0.130996	1	0.122787
Calcr__chr6	0.130996	0.130996	1	0.122787
Caps2__chr10	0.130996	0.130996	1	0.122787
Car10__chr11	0.130996	0.130996	1	0.122787
Casp14__chr10	0.130996	0.130996	1	0.122787
Catsper4__chr4	0.130996	0.130996	1	0.122787
Ccdc103__chr11	0.130996	0.130996	1	0.122787
Ccdc13__chr9	0.130996	0.130996	1	0.122787
Ccdc172__chr19	0.130996	0.130996	1	0.122787
Ccdc3__chr2	0.130996	0.130996	1	0.122787
Ccdc33__chr9	0.130996	0.130996	1	0.122787
Ccdc60__chr5	0.130996	0.130996	1	0.122787
Ccdc7__chr8	0.130996	0.130996	1	0.122787
Ccdc79__chr8	0.130996	0.130996	1	0.122787
Ccl28__chr13	0.130996	0.130996	1	0.122787
Ccna1__chr3	0.130996	0.130996	1	0.122787
Ccr4__chr9	0.130996	0.130996	1	0.122787
Cd160__chr3	0.130996	0.130996	1	0.122787
Cd27__chr6	0.130996	0.130996	1	0.122787
Cd8b1__chr6	0.130996	0.130996	1	0.122787
Cd96__chr16	0.130996	0.130996	1	0.122787
Cdh8__chr8	0.130996	0.130996	1	0.122787
Ceacam18__chr7	0.130996	0.130996	1	0.122787
Ceacam20__chr7	0.130996	0.130996	1	0.122787
Cer1__chr4	0.130996	0.130996	1	0.122787
Cfhr1__chr1	0.130996	0.130996	1	0.122787
Cftr__chr6	0.130996	0.130996	1	0.122787
Chga__chr12	0.130996	0.130996	1	0.122787
Chrna9__chr5	0.130996	0.130996	1	0.122787
CK137956__chr4	0.130996	0.130996	1	0.122787
Clca1__chr3	0.130996	0.130996	1	0.122787
Clcn6__chr4	0.130996	0.130996	1	0.122787
Clec3a__chr8	0.130996	0.130996	1	0.122787
Cma1__chr14	0.130996	0.130996	1	0.122787
Cnga1__chr5	0.130996	0.130996	1	0.122787
Cnr1__chr4	0.130996	0.130996	1	0.122787
Coch__chr12	0.130996	0.130996	1	0.122787
Cpa3__chr3	0.130996	0.130996	1	0.122787
Cps1__chr1	0.130996	0.130996	1	0.122787
Crisp2__chr17	0.130996	0.130996	1	0.122787
Csn1s1__chr5	0.130996	0.130996	1	0.122787
Cst9__chr2	0.130996	0.130996	1	0.122787
Cts8__chr13	0.130996	0.130996	1	0.122787
Ctsm__chr13	0.130996	0.130996	1	0.122787
Cyp24a1__chr2	0.130996	0.130996	1	0.122787
Cypt12__chr3	0.130996	0.130996	1	0.122787
D030045P18Rik__chr10	0.130996	0.130996	1	0.122787
D430019H16Rik__chr12	0.130996	0.130996	1	0.122787
D430036J16Rik__chr9	0.130996	0.130996	1	0.122787
D430041D05Rik__chr2	0.130996	0.130996	1	0.122787
D730048I06Rik__chr9	0.130996	0.130996	1	0.122787
Dab1__chr4	0.130996	0.130996	1	0.122787
Dach2__chrX	0.130996	0.130996	1	0.122787
Dact2__chr17	0.130996	0.130996	1	0.122787
Dbx2__chr15	0.130996	0.130996	1	0.122787
Defa26__chr8	0.130996	0.130996	1	0.122787
Dio1__chr4	0.130996	0.130996	1	0.122787
Diras1__chr10	0.130996	0.130996	1	0.122787
Dmrt1__chr19	0.130996	0.130996	1	0.122787
Dmrta1__chr4	0.130996	0.130996	1	0.122787
Dnahc10__chr5	0.130996	0.130996	1	0.122787
Dnahc17__chr11	0.130996	0.130996	1	0.122787
Dnahc7a__chr1	0.130996	0.130996	1	0.122787
Dok6__chr18	0.130996	0.130996	1	0.122787
Dpcr1__chr17	0.130996	0.130996	1	0.122787
Dppa1__chr11	0.130996	0.130996	1	0.122787
Dsc3__chr18	0.130996	0.130996	1	0.122787
Dsg3__chr18	0.130996	0.130996	1	0.122787
Dsg4__chr18	0.130996	0.130996	1	0.122787
Duoxa2__chr2	0.130996	0.130996	1	0.122787
Dusp5__chr19	0.130996	0.130996	1	0.122787
Duxbl1__chr14	0.130996	0.130996	1	0.122787
E030019B13Rik__chr12	0.130996	0.130996	1	0.122787
Edar__chr10	0.130996	0.130996	1	0.122787
Efcab4b__chr6	0.130996	0.130996	1	0.122787
Efcab9__chr11	0.130996	0.130996	1	0.122787
Egfl6__chrX	0.130996	0.130996	1	0.122787
Elf3__chr1	0.130996	0.130996	1	0.122787
En1__chr1	0.130996	0.130996	1	0.122787
Eno4__chr19	0.130996	0.130996	1	0.122787
Eomes__chr9	0.130996	0.130996	1	0.122787
Epha10__chr4	0.130996	0.130996	1	0.122787
Epha5__chr5	0.130996	0.130996	1	0.122787
F830002L21Rik__chr10	0.130996	0.130996	1	0.122787
Faim2__chr15	0.130996	0.130996	1	0.122787
Fam129c__chr8	0.130996	0.130996	1	0.122787
Fam154a__chr4	0.130996	0.130996	1	0.122787
Fam155a__chr8	0.130996	0.130996	1	0.122787
Fam189a1__chr7	0.130996	0.130996	1	0.122787
Fam71d__chr12	0.130996	0.130996	1	0.122787
Fbxo15__chr18	0.130996	0.130996	1	0.122787
Fbxw15__chr9	0.130996	0.130996	1	0.122787
Fcrl6__chr1	0.130996	0.130996	1	0.122787
Fez1__chr9	0.130996	0.130996	1	0.122787
Fezf1__chr6	0.130996	0.130996	1	0.122787
Fgf6__chr6	0.130996	0.130996	1	0.122787
Fgfr4__chr13	0.130996	0.130996	1	0.122787
Fgl1__chr8	0.130996	0.130996	1	0.122787
Fmo9__chr1	0.130996	0.130996	1	0.122787
Foxa1__chr12	0.130996	0.130996	1	0.122787
Foxg1__chr12	0.130996	0.130996	1	0.122787
Foxi2__chr7	0.130996	0.130996	1	0.122787
Foxp3__chrX	0.130996	0.130996	1	0.122787
Fshr__chr17	0.130996	0.130996	1	0.122787
G630071F17Rik__chr18	0.130996	0.130996	1	0.122787
Gabbr2__chr4	0.130996	0.130996	1	0.122787
Gabra5__chr7	0.130996	0.130996	1	0.122787
Gabrg1__chr5	0.130996	0.130996	1	0.122787
Gabrg2__chr11	0.130996	0.130996	1	0.122787
Gabrr1__chr4	0.130996	0.130996	1	0.122787
Gal3st2__chr1	0.130996	0.130996	1	0.122787
Galr1__chr18	0.130996	0.130996	1	0.122787
Gapdhs__chr7	0.130996	0.130996	1	0.122787
Gata1__chrX	0.130996	0.130996	1	0.122787
Gata3__chr2	0.130996	0.130996	1	0.122787
Gckr__chr5	0.130996	0.130996	1	0.122787
Gfi1b__chr2	0.130996	0.130996	1	0.122787
Gimap7__chr6	0.130996	0.130996	1	0.122787
Gjd2__chr2	0.130996	0.130996	1	0.122787
Gldn__chr9	0.130996	0.130996	1	0.122787
Gli1__chr10	0.130996	0.130996	1	0.122787
Glra1__chr11	0.130996	0.130996	1	0.122787
Glra2__chrX	0.130996	0.130996	1	0.122787
Gm10229__chr16	0.130996	0.130996	1	0.122787
Gm10319__chr6	0.130996	0.130996	1	0.122787
Gm10440__chr5	0.130996	0.130996	1	0.122787
Gm10536__chr18	0.130996	0.130996	1	0.122787
Gm10619__chr7	0.130996	0.130996	1	0.122787
Gm10731__chr3	0.130996	0.130996	1	0.122787
Gm10787__chr10	0.130996	0.130996	1	0.122787
Gm10857__chr2	0.130996	0.130996	1	0.122787
Gm10863__chr15	0.130996	0.130996	1	0.122787
Gm11346__chr13	0.130996	0.130996	1	0.122787
Gm11413__chr4	0.130996	0.130996	1	0.122787
Gm11437__chr11	0.130996	0.130996	1	0.122787
Gm11978__chr11	0.130996	0.130996	1	0.122787
Gm13124__chr4	0.130996	0.130996	1	0.122787
Gm13498__chr2	0.130996	0.130996	1	0.122787
Gm13544__chr2	0.130996	0.130996	1	0.122787
Gm14318__chr2	0.130996	0.130996	1	0.122787
Gm14635__chrX	0.130996	0.130996	1	0.122787
Gm15328__chr18	0.130996	0.130996	1	0.122787
Gm156__chr6	0.130996	0.130996	1	0.122787
Gm15698__chr11	0.130996	0.130996	1	0.122787
Gm16157__chr7	0.130996	0.130996	1	0.122787
Gm19345__chr7	0.130996	0.130996	1	0.122787
Gm1968__chr16	0.130996	0.130996	1	0.122787
Gm20125__chr10	0.130996	0.130996	1	0.122787
Gm20408__chr17	0.130996	0.130996	1	0.122787
Gm20554__chr13	0.130996	0.130996	1	0.122787
Gm20579__chr17	0.130996	0.130996	1	0.122787
Gm20736__chrY	0.130996	0.130996	1	0.122787
Gm20753__chr1	0.130996	0.130996	1	0.122787
Gm20755__chr3	0.130996	0.130996	1	0.122787
Gm20767__chr13	0.130996	0.130996	1	0.122787
Gm21284__chr6	0.130996	0.130996	1	0.122787
Gm438__chr4	0.130996	0.130996	1	0.122787
Gm4776__chr1	0.130996	0.130996	1	0.122787
Gm4794__chr10	0.130996	0.130996	1	0.122787
Gm4814__chr13	0.130996	0.130996	1	0.122787
Gm4846__chr1	0.130996	0.130996	1	0.122787
Gm4956__chr1	0.130996	0.130996	1	0.122787
Gm4971__chr7	0.130996	0.130996	1	0.122787
Gm5458__chr14	0.130996	0.130996	1	0.122787
Gm609__chr16	0.130996	0.130996	1	0.122787
Gm6213__chr8	0.130996	0.130996	1	0.122787
Gm6531__chr8	0.130996	0.130996	1	0.122787
Gm6567__chr7	0.130996	0.130996	1	0.122787
Gm6583__chr5	0.130996	0.130996	1	0.122787
Gm6614__chr6	0.130996	0.130996	1	0.122787
Gm6756__chr18	0.130996	0.130996	1	0.122787
Gm8096__chr8	0.130996	0.130996	1	0.122787
Gm8221__chr15	0.130996	0.130996	1	0.122787
Gm8267__chr14	0.130996	0.130996	1	0.122787
Gm904__chr13	0.130996	0.130996	1	0.122787
Gmnc__chr16	0.130996	0.130996	1	0.122787
Gnaz__chr10	0.130996	0.130996	1	0.122787
Got1l1__chr8	0.130996	0.130996	1	0.122787
Gpr115__chr17	0.130996	0.130996	1	0.122787
Gpr81__chr5	0.130996	0.130996	1	0.122787
Gsdmc__chr15	0.130996	0.130996	1	0.122787
Gsta2__chr9	0.130996	0.130996	1	0.122787
Guca2a__chr4	0.130996	0.130996	1	0.122787
Gucy2f__chrX	0.130996	0.130996	1	0.122787
Gucy2g__chr19	0.130996	0.130996	1	0.122787
Gzma__chr13	0.130996	0.130996	1	0.122787
Hapln1__chr13	0.130996	0.130996	1	0.122787
Hapln3__chr7	0.130996	0.130996	1	0.122787
Hgd__chr16	0.130996	0.130996	1	0.122787
Hist1h3c__chr13	0.130996	0.130996	1	0.122787
Hist1h4a__chr13	0.130996	0.130996	1	0.122787
Hoxa11__chr6	0.130996	0.130996	1	0.122787
Hoxb8__chr11	0.130996	0.130996	1	0.122787
Hoxd9__chr2	0.130996	0.130996	1	0.122787
Hpdl__chr4	0.130996	0.130996	1	0.122787
Hsd3b6__chr3	0.130996	0.130996	1	0.122787
Hsf5__chr11	0.130996	0.130996	1	0.122787
Htr5a__chr5	0.130996	0.130996	1	0.122787
Icam4__chr9	0.130996	0.130996	1	0.122787
Il17rb__chr14	0.130996	0.130996	1	0.122787
Il21__chr3	0.130996	0.130996	1	0.122787
Il31ra__chr13	0.130996	0.130996	1	0.122787
Il34__chr8	0.130996	0.130996	1	0.122787
Il7__chr3	0.130996	0.130996	1	0.122787
Ildr1__chr16	0.130996	0.130996	1	0.122787
Ina__chr19	0.130996	0.130996	1	0.122787
Ins2__chr7	0.130996	0.130996	1	0.122787
Insm1__chr2	0.130996	0.130996	1	0.122787
Iqca__chr1	0.130996	0.130996	1	0.122787
Iqcj__chr3	0.130996	0.130996	1	0.122787
Jakmip3__chr7	0.130996	0.130996	1	0.122787
Kank4__chr4	0.130996	0.130996	1	0.122787
Kcna1__chr6	0.130996	0.130996	1	0.122787
Kcna6__chr6	0.130996	0.130996	1	0.122787
Kcnj1__chr9	0.130996	0.130996	1	0.122787
Kcnmb4__chr10	0.130996	0.130996	1	0.122787
Kcnq2__chr2	0.130996	0.130996	1	0.122787
Kcnq4__chr4	0.130996	0.130996	1	0.122787
Kcns2__chr15	0.130996	0.130996	1	0.122787
Kcnv1__chr15	0.130996	0.130996	1	0.122787
Keg1__chr19	0.130996	0.130996	1	0.122787
Klhl10__chr11	0.130996	0.130996	1	0.122787
Klk14__chr7	0.130996	0.130996	1	0.122787
Klra1__chr6	0.130996	0.130996	1	0.122787
Kprp__chr3	0.130996	0.130996	1	0.122787
Krt2__chr15	0.130996	0.130996	1	0.122787
Krt31__chr11	0.130996	0.130996	1	0.122787
Krt42__chr11	0.130996	0.130996	1	0.122787
Krtap4-7__chr11	0.130996	0.130996	1	0.122787
Ksr1__chr11	0.130996	0.130996	1	0.122787
Lamp5__chr2	0.130996	0.130996	1	0.122787
Lao1__chr4	0.130996	0.130996	1	0.122787
Lhfpl4__chr6	0.130996	0.130996	1	0.122787
Lhx5__chr5	0.130996	0.130996	1	0.122787
Lhx9__chr1	0.130996	0.130996	1	0.122787
Lipm__chr19	0.130996	0.130996	1	0.122787
LOC100503280__chrX	0.130996	0.130996	1	0.122787
LOC101243624__chr3	0.130996	0.130996	1	0.122787
Lrrc38__chr4	0.130996	0.130996	1	0.122787
Lrrn1__chr6	0.130996	0.130996	1	0.122787
Ly6d__chr15	0.130996	0.130996	1	0.122787
Lypd3__chr7	0.130996	0.130996	1	0.122787
Magea5__chrX	0.130996	0.130996	1	0.122787
Mageb16__chrX	0.130996	0.130996	1	0.122787
Mal2__chr15	0.130996	0.130996	1	0.122787
Mamld1__chrX	0.130996	0.130996	1	0.122787
March4__chr1	0.130996	0.130996	1	0.122787
Meiob__chr17	0.130996	0.130996	1	0.122787
Mir1983__chr13	0.130996	0.130996	1	0.122787
Mir25__chr5	0.130996	0.130996	1	0.122787
Mir339__chr5	0.130996	0.130996	1	0.122787
Mir466i__chr13	0.130996	0.130996	1	0.122787
Mir680-2__chr9	0.130996	0.130996	1	0.122787
Mir687__chr14	0.130996	0.130996	1	0.122787
Mir713__chr13	0.130996	0.130996	1	0.122787
Mixl1__chr1	0.130996	0.130996	1	0.122787
Mro__chr18	0.130996	0.130996	1	0.122787
Mroh9__chr1	0.130996	0.130996	1	0.122787
Msx2__chr13	0.130996	0.130996	1	0.122787
Muc13__chr16	0.130996	0.130996	1	0.122787
Muc6__chr7	0.130996	0.130996	1	0.122787
Myh4__chr11	0.130996	0.130996	1	0.122787
Myo3a__chr2	0.130996	0.130996	1	0.122787
Nalcn__chr14	0.130996	0.130996	1	0.122787
Nanog__chr6	0.130996	0.130996	1	0.122787
Nhs__chrX	0.130996	0.130996	1	0.122787
Nipal4__chr11	0.130996	0.130996	1	0.122787
Nkx6-3__chr8	0.130996	0.130996	1	0.122787
Npnt__chr3	0.130996	0.130996	1	0.122787
Nptx1__chr11	0.130996	0.130996	1	0.122787
Nrl__chr14	0.130996	0.130996	1	0.122787
Ntng1__chr3	0.130996	0.130996	1	0.122787
Ntrk3__chr7	0.130996	0.130996	1	0.122787
Nxph3__chr11	0.130996	0.130996	1	0.122787
Oca2__chr7	0.130996	0.130996	1	0.122787
Olfr1183__chr2	0.130996	0.130996	1	0.122787
Olfr1282__chr2	0.130996	0.130996	1	0.122787
Olfr142__chr2	0.130996	0.130996	1	0.122787
Olfr1467__chr19	0.130996	0.130996	1	0.122787
Olfr153__chr2	0.130996	0.130996	1	0.122787
Olfr267__chr4	0.130996	0.130996	1	0.122787
Olfr284__chr15	0.130996	0.130996	1	0.122787
Olfr304__chr7	0.130996	0.130996	1	0.122787
Olfr385__chr11	0.130996	0.130996	1	0.122787
Olfr414__chr1	0.130996	0.130996	1	0.122787
Olfr498__chr7	0.130996	0.130996	1	0.122787
Olfr568__chr7	0.130996	0.130996	1	0.122787
Olfr631__chr7	0.130996	0.130996	1	0.122787
Olfr658__chr7	0.130996	0.130996	1	0.122787
Olfr711__chr7	0.130996	0.130996	1	0.122787
Olfr738__chr14	0.130996	0.130996	1	0.122787
Olfr836__chr9	0.130996	0.130996	1	0.122787
Olfr855__chr9	0.130996	0.130996	1	0.122787
Olfr860__chr9	0.130996	0.130996	1	0.122787
Olfr891__chr9	0.130996	0.130996	1	0.122787
Olfr907__chr9	0.130996	0.130996	1	0.122787
Olfr922__chr9	0.130996	0.130996	1	0.122787
Olfr943__chr9	0.130996	0.130996	1	0.122787
Omg__chr11	0.130996	0.130996	1	0.122787
Otc__chrX	0.130996	0.130996	1	0.122787
Otogl__chr10	0.130996	0.130996	1	0.122787
P2rx2__chr5	0.130996	0.130996	1	0.122787
P2ry4__chrX	0.130996	0.130996	1	0.122787
Pabpc2__chr18	0.130996	0.130996	1	0.122787
Paqr5__chr9	0.130996	0.130996	1	0.122787
Pax7__chr4	0.130996	0.130996	1	0.122787
Pcdh20__chr14	0.130996	0.130996	1	0.122787
Pcdha8__chr18	0.130996	0.130996	1	0.122787
Pcp4__chr16	0.130996	0.130996	1	0.122787
Pdha2__chr3	0.130996	0.130996	1	0.122787
Phox2a__chr7	0.130996	0.130996	1	0.122787
Pinc__chr1	0.130996	0.130996	1	0.122787
Pkd2l1__chr19	0.130996	0.130996	1	0.122787
Pla2g10__chr16	0.130996	0.130996	1	0.122787
Plcxd3__chr15	0.130996	0.130996	1	0.122787
Pld5__chr1	0.130996	0.130996	1	0.122787
Plekha7__chr7	0.130996	0.130996	1	0.122787
Plekhd1__chr12	0.130996	0.130996	1	0.122787
Pls1__chr9	0.130996	0.130996	1	0.122787
Pon1__chr6	0.130996	0.130996	1	0.122787
Pou2f3__chr9	0.130996	0.130996	1	0.122787
Ppp2r2c__chr5	0.130996	0.130996	1	0.122787
Prdm12__chr2	0.130996	0.130996	1	0.122787
Prl2b1__chr13	0.130996	0.130996	1	0.122787
Prl3c1__chr13	0.130996	0.130996	1	0.122787
Prss42__chr9	0.130996	0.130996	1	0.122787
Prss55__chr14	0.130996	0.130996	1	0.122787
Psg17__chr7	0.130996	0.130996	1	0.122787
Psg19__chr7	0.130996	0.130996	1	0.122787
Ptchd2__chr4	0.130996	0.130996	1	0.122787
Ptcra__chr17	0.130996	0.130996	1	0.122787
Ptpn20__chr14	0.130996	0.130996	1	0.122787
Ptprn2__chr12	0.130996	0.130996	1	0.122787
Ptprz1__chr6	0.130996	0.130996	1	0.122787
Rab37__chr11	0.130996	0.130996	1	0.122787
Rasgrf1__chr9	0.130996	0.130996	1	0.122787
Rdh19__chr10	0.130996	0.130996	1	0.122787
Retnlg__chr16	0.130996	0.130996	1	0.122787
Rfx6__chr10	0.130996	0.130996	1	0.122787
Rgn__chrX	0.130996	0.130996	1	0.122787
Rgs20__chr1	0.130996	0.130996	1	0.122787
Rho__chr6	0.130996	0.130996	1	0.122787
Rnf112__chr11	0.130996	0.130996	1	0.122787
Rp1__chr1	0.130996	0.130996	1	0.122787
Rtp2__chr16	0.130996	0.130996	1	0.122787
Rxfp2__chr5	0.130996	0.130996	1	0.122787
Satl1__chrX	0.130996	0.130996	1	0.122787
Scg3__chr9	0.130996	0.130996	1	0.122787
Scgb1b3__chr7	0.130996	0.130996	1	0.122787
Scnn1b__chr7	0.130996	0.130996	1	0.122787
Scrt1__chr15	0.130996	0.130996	1	0.122787
Sema5b__chr16	0.130996	0.130996	1	0.122787
Sept12__chr16	0.130996	0.130996	1	0.122787
Sept5__chr16	0.130996	0.130996	1	0.122787
Serpina12__chr12	0.130996	0.130996	1	0.122787
Serpinc1__chr1	0.130996	0.130996	1	0.122787
Sez6l__chr5	0.130996	0.130996	1	0.122787
Sh3gl3__chr7	0.130996	0.130996	1	0.122787
Shh__chr5	0.130996	0.130996	1	0.122787
Sis__chr3	0.130996	0.130996	1	0.122787
Six2__chr17	0.130996	0.130996	1	0.122787
Slc13a2__chr11	0.130996	0.130996	1	0.122787
Slc17a3__chr13	0.130996	0.130996	1	0.122787
Slc1a1__chr19	0.130996	0.130996	1	0.122787
Slc22a14__chr9	0.130996	0.130996	1	0.122787
Slc22a2__chr17	0.130996	0.130996	1	0.122787
Slc22a8__chr19	0.130996	0.130996	1	0.122787
Slc25a53__chrX	0.130996	0.130996	1	0.122787
Slc26a5__chr5	0.130996	0.130996	1	0.122787
Slc26a9__chr1	0.130996	0.130996	1	0.122787
Slc27a6__chr18	0.130996	0.130996	1	0.122787
Slc2a7__chr4	0.130996	0.130996	1	0.122787
Slc35f3__chr8	0.130996	0.130996	1	0.122787
Slc36a3__chr11	0.130996	0.130996	1	0.122787
Slc3a1__chr17	0.130996	0.130996	1	0.122787
Slc44a3__chr3	0.130996	0.130996	1	0.122787
Slc5a8__chr10	0.130996	0.130996	1	0.122787
Slc6a15__chr10	0.130996	0.130996	1	0.122787
Slc7a12__chr3	0.130996	0.130996	1	0.122787
Slc9c1__chr16	0.130996	0.130996	1	0.122787
Smok4a__chr17	0.130996	0.130996	1	0.122787
Smr3a__chr5	0.130996	0.130996	1	0.122787
Snai3__chr8	0.130996	0.130996	1	0.122787
Snap25__chr2	0.130996	0.130996	1	0.122787
Snca__chr6	0.130996	0.130996	1	0.122787
Snord37__chr10	0.130996	0.130996	1	0.122787
Snph__chr2	0.130996	0.130996	1	0.122787
Sostdc1__chr12	0.130996	0.130996	1	0.122787
Sox14__chr9	0.130996	0.130996	1	0.122787
Sox21__chr14	0.130996	0.130996	1	0.122787
Sox3__chrX	0.130996	0.130996	1	0.122787
Sox30__chr11	0.130996	0.130996	1	0.122787
Spaca1__chr4	0.130996	0.130996	1	0.122787
Spata16__chr3	0.130996	0.130996	1	0.122787
Spata22__chr11	0.130996	0.130996	1	0.122787
Spata9__chr13	0.130996	0.130996	1	0.122787
Spats1__chr17	0.130996	0.130996	1	0.122787
Spink10__chr18	0.130996	0.130996	1	0.122787
Spint3__chr2	0.130996	0.130996	1	0.122787
Spock1__chr13	0.130996	0.130996	1	0.122787
Spock3__chr8	0.130996	0.130996	1	0.122787
Sspo__chr6	0.130996	0.130996	1	0.122787
Sstr2__chr11	0.130996	0.130996	1	0.122787
Ssu2__chr6	0.130996	0.130996	1	0.122787
St6galnac1__chr11	0.130996	0.130996	1	0.122787
St8sia2__chr7	0.130996	0.130996	1	0.122787
Stra8__chr6	0.130996	0.130996	1	0.122787
Stx1b__chr7	0.130996	0.130996	1	0.122787
Sucnr1__chr3	0.130996	0.130996	1	0.122787
Sun3__chr11	0.130996	0.130996	1	0.122787
Susd5__chr9	0.130996	0.130996	1	0.122787
Svs4__chr2	0.130996	0.130996	1	0.122787
Syce1l__chr8	0.130996	0.130996	1	0.122787
Syt1__chr10	0.130996	0.130996	1	0.122787
Syt2__chr1	0.130996	0.130996	1	0.122787
Syt6__chr3	0.130996	0.130996	1	0.122787
Tas1r3__chr4	0.130996	0.130996	1	0.122787
Tas2r140__chr6	0.130996	0.130996	1	0.122787
Tbr1__chr2	0.130996	0.130996	1	0.122787
Tbx22__chrX	0.130996	0.130996	1	0.122787
Tcerg1l__chr7	0.130996	0.130996	1	0.122787
Tctex1d1__chr4	0.130996	0.130996	1	0.122787
Tdo2__chr3	0.130996	0.130996	1	0.122787
Tfap2b__chr1	0.130996	0.130996	1	0.122787
Tigd3__chr19	0.130996	0.130996	1	0.122787
Tmem132b__chr5	0.130996	0.130996	1	0.122787
Tmem169__chr1	0.130996	0.130996	1	0.122787
Tmem181c-ps__chr17	0.130996	0.130996	1	0.122787
Tmem232__chr17	0.130996	0.130996	1	0.122787
Tmem235__chr11	0.130996	0.130996	1	0.122787
Tmem239__chr2	0.130996	0.130996	1	0.122787
Tmem52b__chr6	0.130996	0.130996	1	0.122787
Tmprss7__chr16	0.130996	0.130996	1	0.122787
Tppp2__chr14	0.130996	0.130996	1	0.122787
Trank1__chr9	0.130996	0.130996	1	0.122787
Trp73__chr4	0.130996	0.130996	1	0.122787
Trpc7__chr13	0.130996	0.130996	1	0.122787
Ttll13__chr7	0.130996	0.130996	1	0.122787
Tuba3a__chr6	0.130996	0.130996	1	0.122787
Tuba3b__chr6	0.130996	0.130996	1	0.122787
Ugt2b5__chr5	0.130996	0.130996	1	0.122787
Upk3bl__chr5	0.130996	0.130996	1	0.122787
Ush1g__chr11	0.130996	0.130996	1	0.122787
Vil1__chr1	0.130996	0.130996	1	0.122787
Vmn1r211__chr13	0.130996	0.130996	1	0.122787
Vmn1r235__chr17	0.130996	0.130996	1	0.122787
Vmn2r1__chr3	0.130996	0.130996	1	0.122787
Vmn2r102__chr17	0.130996	0.130996	1	0.122787
Vmn2r19__chr6	0.130996	0.130996	1	0.122787
Vmn2r28__chr7	0.130996	0.130996	1	0.122787
Vmn2r53__chr7	0.130996	0.130996	1	0.122787
Vmn2r68__chr7	0.130996	0.130996	1	0.122787
Vtcn1__chr3	0.130996	0.130996	1	0.122787
Vwc2l__chr1	0.130996	0.130996	1	0.122787
Vwde__chr6	0.130996	0.130996	1	0.122787
Wdr31__chr4	0.130996	0.130996	1	0.122787
Wdr52__chr16	0.130996	0.130996	1	0.122787
Wdr64__chr1	0.130996	0.130996	1	0.122787
Wdr95__chr5	0.130996	0.130996	1	0.122787
Wfdc13__chr2	0.130996	0.130996	1	0.122787
Xcl1__chr1	0.130996	0.130996	1	0.122787
Zc3h12b__chrX	0.130996	0.130996	1	0.122787
Zfp457__chr13	0.130996	0.130996	1	0.122787
Zfp572__chr15	0.130996	0.130996	1	0.122787
Zfp831__chr2	0.130996	0.130996	1	0.122787
Zfp936__chr7	0.130996	0.130996	1	0.122787
Zic3__chrX	0.130996	0.130996	1	0.122787
Zmat4__chr8	0.130996	0.130996	1	0.122787
Zscan4a__chr7	0.130996	0.130996	1	0.122787
Zscan4d__chr7	0.130996	0.130996	1	0.122787
Stac__chr9	0.131024	0.136892	1.04478	0.122811
4930578M01Rik__chr15	0.131024	0.130996	0.999785	0.122811
Amer2__chr14	0.131024	0.130996	0.999785	0.122811
BC049352__chr9	0.131024	0.130996	0.999785	0.122811
Drd1a__chr13	0.131024	0.130996	0.999785	0.122811
Flywch2__chr17	0.131024	0.130996	0.999785	0.122811
Fstl5__chr3	0.131024	0.130996	0.999785	0.122811
Gm10549__chr18	0.131024	0.130996	0.999785	0.122811
Gm16130__chr9	0.131024	0.130996	0.999785	0.122811
Gm16432__chr1	0.131024	0.130996	0.999785	0.122811
Gm595__chrX	0.131024	0.130996	0.999785	0.122811
Gm9199__chr14	0.131024	0.130996	0.999785	0.122811
Idi2__chr13	0.131024	0.130996	0.999785	0.122811
Kcnk12__chr17	0.131024	0.130996	0.999785	0.122811
Olfr156__chr4	0.131024	0.130996	0.999785	0.122811
S100a14__chr3	0.131024	0.130996	0.999785	0.122811
Samd5__chr10	0.131024	0.130996	0.999785	0.122811
Skint5__chr4	0.131024	0.130996	0.999785	0.122811
Syt15__chr14	0.131024	0.130996	0.999785	0.122811
Tacr3__chr3	0.131024	0.130996	0.999785	0.122811
Tmem236__chr2	0.131024	0.130996	0.999785	0.122811
Tceal5__chrX	0.131027	0.161246	1.23063	0.122814
0610038B21Rik__chr8	0.131027	0.130996	0.999764	0.122814
1700001G17Rik__chr1	0.131027	0.130996	0.999764	0.122814
2610028E06Rik__chr4	0.131027	0.130996	0.999764	0.122814
3110039M20Rik__chr12	0.131027	0.130996	0.999764	0.122814
4930540M03Rik__chr9	0.131027	0.130996	0.999764	0.122814
4933421I07Rik__chr7	0.131027	0.130996	0.999764	0.122814
9130024F11Rik__chr1	0.131027	0.130996	0.999764	0.122814
9430018G01Rik__chr6	0.131027	0.130996	0.999764	0.122814
A530053G22Rik__chr6	0.131027	0.130996	0.999764	0.122814
Acnat2__chr4	0.131027	0.130996	0.999764	0.122814
Agbl1__chr7	0.131027	0.130996	0.999764	0.122814
Agmat__chr4	0.131027	0.130996	0.999764	0.122814
Agr3__chr12	0.131027	0.130996	0.999764	0.122814
AI747448__chr3	0.131027	0.130996	0.999764	0.122814
Atp6v0a4__chr6	0.131027	0.130996	0.999764	0.122814
BC089597__chr10	0.131027	0.130996	0.999764	0.122814
C030023E24Rik__chrX	0.131027	0.130996	0.999764	0.122814
Ccdc177__chr12	0.131027	0.130996	0.999764	0.122814
Chadl__chr15	0.131027	0.130996	0.999764	0.122814
Chat__chr14	0.131027	0.130996	0.999764	0.122814
D030025P21Rik__chr12	0.131027	0.130996	0.999764	0.122814
Dleu7__chr14	0.131027	0.130996	0.999764	0.122814
Dnahc9__chr11	0.131027	0.130996	0.999764	0.122814
E030025P04Rik__chr11	0.131027	0.130996	0.999764	0.122814
Efcab5__chr11	0.131027	0.130996	0.999764	0.122814
Ern2__chr7	0.131027	0.130996	0.999764	0.122814
Esx1__chrX	0.131027	0.130996	0.999764	0.122814
Galr2__chr11	0.131027	0.130996	0.999764	0.122814
Gdnf__chr15	0.131027	0.130996	0.999764	0.122814
Gm15348__chr8	0.131027	0.130996	0.999764	0.122814
Gm15645__chr7	0.131027	0.130996	0.999764	0.122814
Gm1661__chr4	0.131027	0.130996	0.999764	0.122814
Gm8709__chr10	0.131027	0.130996	0.999764	0.122814
Gpc5__chr14	0.131027	0.130996	0.999764	0.122814
Hotair__chr15	0.131027	0.130996	0.999764	0.122814
Il8__chr5	0.131027	0.130996	0.999764	0.122814
Kcnk18__chr19	0.131027	0.130996	0.999764	0.122814
Nxph4__chr10	0.131027	0.130996	0.999764	0.122814
Olfr1215__chr2	0.131027	0.130996	0.999764	0.122814
Olfr19__chr16	0.131027	0.130996	0.999764	0.122814
Olfr197__chr16	0.131027	0.130996	0.999764	0.122814
Olfr963__chr9	0.131027	0.130996	0.999764	0.122814
Olfr985__chr9	0.131027	0.130996	0.999764	0.122814
Otoa__chr7	0.131027	0.130996	0.999764	0.122814
Pifo__chr3	0.131027	0.130996	0.999764	0.122814
Six3__chr17	0.131027	0.130996	0.999764	0.122814
Slc14a2__chr18	0.131027	0.130996	0.999764	0.122814
Slc2a5__chr4	0.131027	0.130996	0.999764	0.122814
Sphkap__chr1	0.131027	0.130996	0.999764	0.122814
Syngr3__chr17	0.131027	0.130996	0.999764	0.122814
Tectb__chr19	0.131027	0.130996	0.999764	0.122814
Tekt2__chr4	0.131027	0.130996	0.999764	0.122814
Tmprss3__chr17	0.131027	0.130996	0.999764	0.122814
Trim60__chr8	0.131027	0.130996	0.999764	0.122814
Trpc5__chrX	0.131027	0.130996	0.999764	0.122814
Usp51__chrX	0.131027	0.130996	0.999764	0.122814
Vmn2r39__chr7	0.131027	0.130996	0.999764	0.122814
Zfp872__chr9	0.131027	0.130996	0.999764	0.122814
Zic4__chr9	0.131027	0.130996	0.999764	0.122814
Zscan5b__chr7	0.131027	0.130996	0.999764	0.122814
2210416O15Rik__chr11	0.131033	0.130996	0.999717	0.122819
4930565N06Rik__chr16	0.131033	0.130996	0.999717	0.122819
A330069E16Rik__chr2	0.131033	0.130996	0.999717	0.122819
Bmp5__chr9	0.131033	0.130996	0.999717	0.122819
Btbd8__chr5	0.131033	0.130996	0.999717	0.122819
Cttnbp2__chr6	0.131033	0.130996	0.999717	0.122819
Dmp1__chr5	0.131033	0.130996	0.999717	0.122819
Eif4e1b__chr13	0.131033	0.130996	0.999717	0.122819
Fam209__chr2	0.131033	0.130996	0.999717	0.122819
Gm10696__chr3	0.131033	0.130996	0.999717	0.122819
Gm11944__chr11	0.131033	0.130996	0.999717	0.122819
Gm6793__chr2	0.131033	0.130996	0.999717	0.122819
Kcnt1__chr2	0.131033	0.130996	0.999717	0.122819
Khdc3__chr9	0.131033	0.130996	0.999717	0.122819
Lrfn2__chr17	0.131033	0.130996	0.999717	0.122819
Map3k7cl__chr16	0.131033	0.130996	0.999717	0.122819
Mir24-2__chr8	0.131033	0.130996	0.999717	0.122819
Nup62cl__chrX	0.131033	0.130996	0.999717	0.122819
Olfr1372-ps1__chr11	0.131033	0.130996	0.999717	0.122819
Pgbd5__chr8	0.131033	0.130996	0.999717	0.122819
Prx__chr7	0.131033	0.130996	0.999717	0.122819
Scgb3a1__chr11	0.131033	0.130996	0.999717	0.122819
Trim61__chr8	0.131033	0.130996	0.999717	0.122819
Trpc3__chr3	0.131033	0.130996	0.999717	0.122819
Vsig8__chr1	0.131033	0.130996	0.999717	0.122819
Wnt9b__chr11	0.131033	0.130996	0.999717	0.122819
4930562C15Rik__chr16	0.131036	0.130996	0.999699	0.122821
AF067061__chr13	0.131036	0.130996	0.999699	0.122821
Dlec1__chr9	0.131036	0.130996	0.999699	0.122821
Gm5134__chr10	0.131036	0.130996	0.999699	0.122821
Kcnh7__chr2	0.131036	0.130996	0.999699	0.122821
Ltf__chr9	0.131036	0.130996	0.999699	0.122821
Slc39a12__chr2	0.131036	0.130996	0.999699	0.122821
Tmc5__chr7	0.131036	0.130996	0.999699	0.122821
4930556C24Rik__chr16	0.131036	0.130996	0.999695	0.122822
Ascl3__chr7	0.131036	0.130996	0.999695	0.122822
Cdkl4__chr17	0.131036	0.130996	0.999695	0.122822
Crh__chr3	0.131036	0.130996	0.999695	0.122822
Crybb1__chr5	0.131036	0.130996	0.999695	0.122822
Olfr729__chr14	0.131036	0.130996	0.999695	0.122822
Pate2__chr9	0.131036	0.130996	0.999695	0.122822
Pdcd1lg2__chr19	0.131036	0.130996	0.999695	0.122822
4930513D17Rik__chr5	0.131037	0.130996	0.999692	0.122822
Ankk1__chr9	0.131037	0.130996	0.999692	0.122822
Cyp4f41-ps__chr17	0.131037	0.130996	0.999692	0.122822
D630029K05Rik__chr10	0.131037	0.130996	0.999692	0.122822
Myf5__chr10	0.131037	0.130996	0.999692	0.122822
Nlrp4c__chr7	0.131037	0.130996	0.999692	0.122822
Rpl10l__chr12	0.131037	0.130996	0.999692	0.122822
Spag6__chr16	0.131037	0.130996	0.999692	0.122822
Srms__chr2	0.131037	0.130996	0.999692	0.122822
4930405P13Rik__chr11	0.131052	0.130996	0.999571	0.122836
Baiap2l2__chr15	0.131052	0.130996	0.999571	0.122836
Gabra6__chr11	0.131052	0.130996	0.999571	0.122836
H60b__chr10	0.131052	0.130996	0.999571	0.122836
Il13__chr11	0.131052	0.130996	0.999571	0.122836
Msh4__chr3	0.131052	0.130996	0.999571	0.122836
Pappa2__chr1	0.131052	0.130996	0.999571	0.122836
Slc6a2__chr8	0.131052	0.130996	0.999571	0.122836
Usp9y__chrY	0.131052	0.130996	0.999571	0.122836
Mir3096__chr5	0.131053	0.130996	0.999569	0.122836
Gm5088__chr14	0.131055	0.130996	0.999549	0.122839
4933415F23Rik__chr1	0.131057	0.130996	0.999538	0.12284
Adcy2__chr13	0.131057	0.130996	0.999538	0.12284
Baat__chr4	0.131057	0.130996	0.999538	0.12284
Dnajb3__chr1	0.131057	0.130996	0.999538	0.12284
Gm11549__chr3	0.131057	0.130996	0.999538	0.12284
Gm8773__chr5	0.131057	0.130996	0.999538	0.12284
Nacad__chr11	0.131057	0.130996	0.999538	0.12284
Pck1__chr2	0.131057	0.130996	0.999538	0.12284
Ptger1__chr8	0.131057	0.130996	0.999538	0.12284
Haao__chr17	0.131057	0.135546	1.03425	0.12284
Prss22__chr17	0.131057	0.132636	1.01205	0.12284
E130218I03Rik__chr4	0.131057	0.130996	0.999535	0.12284
Scarna17__chr18	0.131057	0.130996	0.999535	0.12284
Slc26a6__chr9	0.131057	0.130996	0.999535	0.12284
Egr3__chr14	0.131058	0.130996	0.999532	0.12284
Fam180a__chr6	0.131058	0.130996	0.999532	0.12284
Fan1__chr7	0.131058	0.130996	0.999532	0.12284
Gm13212__chr4	0.131058	0.130996	0.999532	0.12284
Gpr123__chr7	0.131058	0.130996	0.999532	0.12284
Hhla1__chr15	0.131058	0.130996	0.999532	0.12284
Mir1951__chr2	0.131058	0.130996	0.999532	0.12284
Mir337__chr12	0.131058	0.130996	0.999532	0.12284
Olfr332__chr11	0.131058	0.130996	0.999532	0.12284
Pdia2__chr17	0.131058	0.130996	0.999532	0.12284
Snhg9__chr17	0.131058	0.130996	0.999532	0.12284
Tmem198b__chr10	0.131058	0.130996	0.999532	0.12284
Tmem240__chr4	0.131058	0.130996	0.999532	0.12284
Pcdhb12__chr18	0.131058	0.200014	1.52615	0.122841
1700016K19Rik__chr11	0.131058	0.130996	0.999528	0.122841
Gm12359__chr11	0.131058	0.130996	0.999528	0.122841
Mir18b__chrX	0.131058	0.130996	0.999528	0.122841
Npsr1__chr9	0.13106	0.130996	0.999513	0.122843
Olfr676__chr7	0.13106	0.130996	0.999513	0.122843
Pdzk1ip1__chr4	0.13106	0.130996	0.999513	0.122843
Tmprss5__chr9	0.13106	0.130996	0.999513	0.122843
Prol1__chr5	0.131063	0.157044	1.19823	0.122845
Cd247__chr1	0.131063	0.148003	1.12925	0.122845
1700019A02Rik__chr1	0.131063	0.130996	0.999489	0.122845
2010308F09Rik__chrX	0.131063	0.130996	0.999489	0.122845
4930578C19Rik__chrX	0.131063	0.130996	0.999489	0.122845
4933413J09Rik__chr14	0.131063	0.130996	0.999489	0.122845
Fam217a__chr13	0.131063	0.130996	0.999489	0.122845
Gdf9__chr11	0.131063	0.130996	0.999489	0.122845
Gm17455__chr10	0.131063	0.130996	0.999489	0.122845
Gm4890__chr8	0.131063	0.130996	0.999489	0.122845
Gm5531__chr1	0.131063	0.130996	0.999489	0.122845
Gm5796__chr14	0.131063	0.130996	0.999489	0.122845
Gp6__chr7	0.131063	0.130996	0.999489	0.122845
Kcnc2__chr10	0.131063	0.130996	0.999489	0.122845
Ltb__chr17	0.131063	0.130996	0.999489	0.122845
Opn1sw__chr6	0.131063	0.130996	0.999489	0.122845
Serpinb3b__chr1	0.131063	0.130996	0.999489	0.122845
Tnni1__chr1	0.131063	0.130996	0.999489	0.122845
Vmn1r63__chr7	0.131063	0.130996	0.999489	0.122845
4930542C21Rik__chr16	0.131067	0.130996	0.999462	0.122849
Dbil5__chr11	0.131067	0.130996	0.999462	0.122849
Fgf2__chr3	0.131067	0.130996	0.999462	0.122849
Gm3646__chr1	0.131067	0.130996	0.999462	0.122849
Sbk2__chr7	0.131067	0.130996	0.999462	0.122849
Spata17__chr1	0.131067	0.130996	0.999462	0.122849
Best1__chr19	0.131067	0.130996	0.99946	0.122849
Tceal3__chrX	0.13107	0.130996	0.999434	0.122852
5330434G04Rik__chrX	0.131072	0.130996	0.999425	0.122853
9230009I02Rik__chr11	0.131072	0.130996	0.999425	0.122853
Abcc2__chr19	0.131072	0.130996	0.999425	0.122853
Bmp8a__chr4	0.131072	0.130996	0.999425	0.122853
Ccdc78__chr17	0.131072	0.130996	0.999425	0.122853
Dlx3__chr11	0.131072	0.130996	0.999425	0.122853
Dlx4__chr11	0.131072	0.130996	0.999425	0.122853
Doc2b__chr11	0.131072	0.130996	0.999425	0.122853
Fam178b__chr1	0.131072	0.130996	0.999425	0.122853
Fibcd1__chr2	0.131072	0.130996	0.999425	0.122853
Gm17751__chr1	0.131072	0.130996	0.999425	0.122853
Gm2381__chr7	0.131072	0.130996	0.999425	0.122853
Gpr173__chrX	0.131072	0.130996	0.999425	0.122853
Miat__chr5	0.131072	0.130996	0.999425	0.122853
Uprt__chrX	0.131072	0.130996	0.999425	0.122853
Wnt2__chr6	0.131072	0.130996	0.999425	0.122853
Zfp286__chr11	0.131073	0.130996	0.999416	0.122854
Gm20324__chr15	0.131073	0.130996	0.999416	0.122854
Lpar5__chr6	0.131073	0.130996	0.999416	0.122854
Tacr1__chr6	0.131073	0.130996	0.999416	0.122854
1700012D14Rik__chr7	0.131075	0.130996	0.999397	0.122856
4930428E07Rik__chr12	0.131075	0.130996	0.999397	0.122856
4930518P08Rik__chr13	0.131075	0.130996	0.999397	0.122856
C86187__chr7	0.131075	0.130996	0.999397	0.122856
Gabrd__chr4	0.131075	0.130996	0.999397	0.122856
Npy5r__chr8	0.131075	0.130996	0.999397	0.122856
Olfr620__chr7	0.131075	0.130996	0.999397	0.122856
Tmem125__chr4	0.131075	0.130996	0.999397	0.122856
Zkscan7__chr9	0.131075	0.130996	0.999397	0.122856
Gm5347__chr8	0.131076	0.130996	0.999394	0.122856
Mylpf__chr7	0.131076	0.130996	0.999391	0.122857
Gm694__chr4	0.131077	0.182347	1.39114	0.122858
1700022E09Rik__chr16	0.131077	0.130996	0.999381	0.122858
4933427E13Rik__chr11	0.131077	0.130996	0.999381	0.122858
Gm12888__chr4	0.131077	0.130996	0.999381	0.122858
Gm3500__chr14	0.131077	0.130996	0.999381	0.122858
Impg1__chr9	0.131077	0.130996	0.999381	0.122858
Nxf2__chrX	0.131077	0.130996	0.999381	0.122858
Rab26__chr17	0.131077	0.130996	0.999381	0.122858
Snord4a__chr11	0.131077	0.130996	0.999381	0.122858
Gm20743__chr1	0.131077	0.130996	0.999381	0.122858
Olfr287__chr15	0.131077	0.130996	0.999381	0.122858
4931430N09Rik__chr6	0.131079	0.135546	1.03408	0.122859
Iqcg__chr16	0.131079	0.132636	1.01188	0.122859
1700001P01Rik__chr11	0.131079	0.130996	0.999367	0.122859
2900057B20Rik__chr18	0.131079	0.130996	0.999367	0.122859
4931409K22Rik__chr5	0.131079	0.130996	0.999367	0.122859
4933406C10Rik__chr12	0.131079	0.130996	0.999367	0.122859
9530052E02Rik__chr8	0.131079	0.130996	0.999367	0.122859
A330076H08Rik__chr7	0.131079	0.130996	0.999367	0.122859
Chrnb3__chr8	0.131079	0.130996	0.999367	0.122859
D030024E09Rik__chr15	0.131079	0.130996	0.999367	0.122859
D630033O11Rik__chr9	0.131079	0.130996	0.999367	0.122859
D6Ertd527e__chr6	0.131079	0.130996	0.999367	0.122859
Gm2176__chr18	0.131079	0.130996	0.999367	0.122859
Lce1l__chr3	0.131079	0.130996	0.999367	0.122859
Lrrc46__chr11	0.131079	0.130996	0.999367	0.122859
Ly6k__chr15	0.131079	0.130996	0.999367	0.122859
Mroh2a__chr1	0.131079	0.130996	0.999367	0.122859
Mroh7__chr4	0.131079	0.130996	0.999367	0.122859
Myh2__chr11	0.131079	0.130996	0.999367	0.122859
Olfr1239__chr2	0.131079	0.130996	0.999367	0.122859
Samd12__chr15	0.131079	0.130996	0.999367	0.122859
Slc4a1__chr11	0.131079	0.130996	0.999367	0.122859
Vmn1r13__chr6	0.131079	0.130996	0.999367	0.122859
Vmn1r15__chr6	0.131079	0.130996	0.999367	0.122859
Zkscan4__chr13	0.131079	0.130996	0.999367	0.122859
Fam57a__chr11	0.131081	0.132636	1.01187	0.122861
Clec2f__chr6	0.131081	0.130996	0.999355	0.122861
Cmtm2a__chr8	0.131081	0.130996	0.999355	0.122861
Pcsk1n__chrX	0.131081	0.130996	0.999355	0.122861
Rab11fip4__chr11	0.131081	0.130996	0.999355	0.122861
Tmem253__chr14	0.131081	0.130996	0.999355	0.122861
1810006J02Rik__chr1	0.131081	0.134276	1.02438	0.122861
Gm15880__chr7	0.131081	0.130996	0.999354	0.122861
Gnat3__chr5	0.131082	0.130996	0.999343	0.122862
Mir682__chr13	0.131082	0.130996	0.999343	0.122862
Tmie__chr9	0.131082	0.148662	1.13411	0.122862
BC049762__chr11	0.131082	0.130996	0.999342	0.122862
Fam83h__chr15	0.131082	0.130996	0.999342	0.122862
Gm10638__chr8	0.131082	0.130996	0.999342	0.122862
Tal2__chr4	0.131082	0.130996	0.999342	0.122862
Tmem52__chr4	0.131082	0.130996	0.999342	0.122862
Tnfrsf19__chr14	0.131082	0.130996	0.999342	0.122862
Efcab10__chr12	0.131083	0.130996	0.999341	0.122862
Gm14873__chr17	0.131083	0.130996	0.999341	0.122862
Styk1__chr6	0.131083	0.130996	0.999341	0.122862
Ncrna00086__chrX	0.131084	0.165326	1.26122	0.122863
2310005A03Rik__chr2	0.131084	0.130996	0.999333	0.122863
2410012M07Rik__chr9	0.131084	0.130996	0.999333	0.122863
4930563F08Rik__chr5	0.131084	0.130996	0.999333	0.122863
D030028A08Rik__chr11	0.131084	0.130996	0.999333	0.122863
Grhl1__chr12	0.131084	0.130996	0.999333	0.122863
Hes7__chr11	0.131084	0.130996	0.999333	0.122863
Anks1b__chr10	0.131086	0.130996	0.999317	0.122865
Fam110c__chr12	0.131086	0.130996	0.999312	0.122866
Gm8369__chr19	0.131086	0.130996	0.999312	0.122866
Kirrel3__chr9	0.131086	0.130996	0.999312	0.122866
Lmtk3__chr7	0.131086	0.130996	0.999312	0.122866
Cd207__chr6	0.131088	0.130996	0.9993	0.122867
Etohd2__chr13	0.131088	0.130996	0.9993	0.122867
Hist2h2bb__chr3	0.131088	0.130996	0.9993	0.122867
Kif19a__chr11	0.131088	0.130996	0.9993	0.122867
Npm2__chr14	0.131088	0.130996	0.999296	0.122868
Unc13c__chr9	0.131088	0.130996	0.999296	0.122868
1700001J03Rik__chr5	0.131091	0.130996	0.999277	0.12287
Hsh2d__chr8	0.131091	0.135546	1.03398	0.12287
Ampd1__chr3	0.131091	0.130996	0.999276	0.12287
Ccdc162__chr10	0.131091	0.130996	0.999276	0.12287
Guca2b__chr4	0.131091	0.130996	0.999276	0.12287
Jakmip1__chr5	0.131091	0.130996	0.999276	0.12287
Snora41__chr1	0.131091	0.130996	0.999276	0.12287
Pcdhgb2__chr18	0.131094	0.130996	0.999255	0.122872
Shisa2__chr14	0.131094	0.130996	0.999253	0.122873
Kcns1__chr2	0.131095	0.130996	0.999249	0.122873
Vmn1r148__chr7	0.131097	0.135546	1.03394	0.122875
Cacna2d4__chr6	0.131097	0.130996	0.999234	0.122875
Ccr10__chr11	0.131097	0.130996	0.999234	0.122875
Gm20605__chr5	0.131097	0.130996	0.999234	0.122875
Npy6r__chr18	0.131097	0.130996	0.999234	0.122875
Serpinb3c__chr1	0.131097	0.130996	0.999234	0.122875
C530044C16Rik__chr6	0.131098	0.130996	0.999224	0.122876
1700067K01Rik__chr8	0.131098	0.130996	0.999221	0.122876
2900093L17Rik__chr4	0.131098	0.130996	0.999221	0.122876
3010033K07Rik__chr8	0.131098	0.130996	0.999221	0.122876
9930111J21Rik2__chr11	0.131098	0.130996	0.999221	0.122876
Pdcd1__chr1	0.131098	0.130996	0.999221	0.122876
Gm16675__chr8	0.1311	0.160776	1.22636	0.122878
2810468N07Rik__chr17	0.1311	0.130996	0.999207	0.122878
Gm13446__chr2	0.1311	0.130996	0.999207	0.122878
Pcdhga3__chr18	0.1311	0.130996	0.999207	0.122878
Rhpn1__chr15	0.1311	0.130996	0.999207	0.122878
Snord96a__chr11	0.1311	0.130996	0.999207	0.122878
Tmem121__chr12	0.1311	0.130996	0.999207	0.122878
Tmem59l__chr8	0.1311	0.130996	0.999207	0.122878
Vmn1r19__chr6	0.1311	0.130996	0.999207	0.122878
Vmn1r21__chr6	0.1311	0.130996	0.999207	0.122878
Hoxb5__chr11	0.1311	0.152923	1.16646	0.122878
Aard__chr15	0.131101	0.130996	0.999204	0.122878
Apol9a__chr15	0.131101	0.130996	0.999204	0.122878
Hoxc6__chr15	0.131101	0.130996	0.999204	0.122878
Lrrc73__chr17	0.131101	0.130996	0.999204	0.122878
Mir3091__chr2	0.131101	0.130996	0.999204	0.122878
Plekhh1__chr12	0.131101	0.130996	0.999204	0.122878
Spata18__chr5	0.131101	0.130996	0.999204	0.122878
Trim71__chr9	0.131101	0.130996	0.999204	0.122878
Zcchc12__chrX	0.131101	0.130996	0.999204	0.122878
4930550C14Rik__chr9	0.131104	0.130996	0.999179	0.122881
Col9a1__chr1	0.131106	0.130996	0.999161	0.122883
Ngfr__chr11	0.131107	0.130996	0.999152	0.122884
3632454L22Rik__chrX	0.13111	0.130996	0.999132	0.122886
Ccdc158__chr5	0.13111	0.130996	0.999132	0.122886
Cyp4f17__chr17	0.13111	0.130996	0.999132	0.122886
Vmn1r226__chr17	0.13111	0.130996	0.999132	0.122886
Rab3b__chr4	0.13111	0.136892	1.0441	0.122887
AF366264__chr8	0.13111	0.130996	0.999131	0.122887
Otos__chr1	0.13111	0.130996	0.999129	0.122887
Sntb1__chr15	0.13111	0.130996	0.999129	0.122887
Sema3e__chr5	0.131111	0.130996	0.999121	0.122888
Gm4432__chr17	0.131113	0.130996	0.999111	0.122889
Snora78__chr17	0.131114	0.130996	0.999103	0.12289
Tmigd1__chr11	0.131114	0.130996	0.999098	0.12289
Epgn__chr5	0.131115	0.130996	0.999093	0.122891
Clstn2__chr9	0.131116	0.130996	0.999084	0.122892
Aipl1__chr11	0.131117	0.130996	0.999077	0.122893
Gm14496__chr2	0.131117	0.130996	0.999077	0.122893
Gm20758__chr10	0.131117	0.130996	0.999077	0.122893
Myo15__chr11	0.131117	0.130996	0.999077	0.122893
Stpg1__chr4	0.131117	0.130996	0.999077	0.122893
Apol7d__chr1	0.131117	0.130996	0.999076	0.122893
Arnt2__chr7	0.131119	0.130996	0.999064	0.122894
Epha1__chr6	0.131119	0.130996	0.999064	0.122894
Fabp2__chr3	0.131119	0.130996	0.999064	0.122894
4930465K10Rik__chr18	0.131119	0.130996	0.99906	0.122895
Hs3st3b1__chr11	0.13112	0.155936	1.18927	0.122895
Nr4a3__chr4	0.13112	0.148662	1.13379	0.122895
Klri2__chr6	0.13112	0.135546	1.03376	0.122895
Ambp__chr4	0.13112	0.130996	0.999058	0.122895
Ccdc87__chr19	0.13112	0.130996	0.999058	0.122895
Fam163a__chr1	0.13112	0.130996	0.999058	0.122895
Lin7a__chr10	0.131121	0.130996	0.999051	0.122896
4932438H23Rik__chr16	0.131121	0.130996	0.999045	0.122896
Chi3l4__chr3	0.131121	0.130996	0.999045	0.122896
Hkdc1__chr10	0.131121	0.130996	0.999045	0.122896
Pglyrp1__chr7	0.131121	0.130996	0.999045	0.122896
Snord47__chr1	0.131121	0.130996	0.999045	0.122896
Tlr12__chr4	0.131121	0.130996	0.999045	0.122896
Tnfrsf18__chr4	0.131121	0.130996	0.999045	0.122896
Fads6__chr11	0.131122	0.130996	0.99904	0.122897
Olfr1444__chr19	0.131122	0.130996	0.99904	0.122897
Sec14l3__chr11	0.131122	0.130996	0.99904	0.122897
1700047M11Rik__chr1	0.131123	0.130996	0.999035	0.122898
2610019F03Rik__chr8	0.131124	0.183698	1.40095	0.122898
4930404I05Rik__chr16	0.131124	0.130996	0.999029	0.122898
Chrm3__chr13	0.131124	0.130996	0.999029	0.122898
Foxo3__chr10	0.131124	0.130996	0.999029	0.122898
Lep__chr6	0.131124	0.130996	0.999029	0.122898
Lrrc71__chr3	0.131124	0.130996	0.999029	0.122898
Olfr937__chr9	0.131124	0.130996	0.999029	0.122898
Vmn1r12__chr6	0.131124	0.130996	0.999029	0.122898
Dnajb7__chr15	0.131124	0.130996	0.999028	0.122898
Gm16998__chr10	0.131124	0.130996	0.999028	0.122898
C330013F16Rik__chrX	0.131124	0.130996	0.999027	0.122898
Dgki__chr6	0.131124	0.130996	0.999027	0.122898
H2-DMb2__chr17	0.131124	0.130996	0.999027	0.122898
Ncan__chr8	0.131124	0.130996	0.999027	0.122898
Olfr1271__chr2	0.131124	0.130996	0.999027	0.122898
Olfr1446__chr19	0.131124	0.130996	0.999027	0.122898
Ly6g6d__chr17	0.131124	0.130996	0.999026	0.122899
Sppl2c__chr11	0.131124	0.130996	0.999023	0.122899
1700008O03Rik__chr7	0.131126	0.130996	0.999009	0.122901
Acaa1b__chr9	0.131126	0.130996	0.999009	0.122901
Cfhr2__chr1	0.131126	0.130996	0.999009	0.122901
Lyzl4__chr9	0.131126	0.130996	0.999007	0.122901
Rab33a__chrX	0.131126	0.130996	0.999007	0.122901
Capns2__chr8	0.131127	0.130996	0.999005	0.122901
Chrne__chr11	0.131127	0.130996	0.999004	0.122901
1700001L19Rik__chr13	0.131127	0.130996	0.999004	0.122901
Il13ra2__chrX	0.131127	0.130996	0.999004	0.122901
Zpbp2__chr11	0.131127	0.130996	0.999004	0.122901
5730416F02Rik__chrX	0.131129	0.130996	0.998991	0.122903
Il19__chr1	0.131129	0.130996	0.998991	0.122903
Rsph4a__chr10	0.131129	0.130996	0.998991	0.122903
Snora70__chrX	0.131129	0.130996	0.998991	0.122903
3010001F23Rik__chrX	0.131129	0.130996	0.99899	0.122903
A930015D03Rik__chr17	0.131129	0.130996	0.99899	0.122903
BC021614__chr19	0.131129	0.130996	0.99899	0.122903
Ccl17__chr8	0.131129	0.130996	0.99899	0.122903
Gm2115__chr7	0.131129	0.130996	0.99899	0.122903
Mug2__chr6	0.131129	0.130996	0.99899	0.122903
Nlrp5-ps__chr7	0.131129	0.130996	0.99899	0.122903
Nmnat2__chr1	0.131129	0.130996	0.99899	0.122903
Wnt2b__chr3	0.131129	0.130996	0.99899	0.122903
Epm2a__chr10	0.131129	0.130996	0.998987	0.122903
Gria4__chr9	0.131129	0.130996	0.998987	0.122903
Igsf23__chr7	0.131129	0.130996	0.998987	0.122903
Olfr39__chr9	0.131129	0.130996	0.998987	0.122903
Ooep__chr9	0.131129	0.130996	0.998987	0.122903
Sec14l5__chr16	0.131129	0.130996	0.998987	0.122903
Spag17__chr3	0.13113	0.130996	0.998978	0.122904
Fsd1__chr17	0.131131	0.130996	0.998971	0.122905
Tulp1__chr17	0.131131	0.130996	0.998969	0.122905
Apol9b__chr15	0.131133	0.130996	0.998959	0.122906
Trim14__chr4	0.131133	0.130996	0.998959	0.122906
1600015I10Rik__chr6	0.131134	0.130996	0.998952	0.122907
Klre1__chr6	0.131134	0.130996	0.998952	0.122907
Lrit2__chr14	0.131134	0.130996	0.998952	0.122907
Myt1l__chr12	0.131134	0.130996	0.998952	0.122907
Npas1__chr7	0.131134	0.130996	0.998952	0.122907
Speer1-ps1__chr5	0.131134	0.130996	0.998952	0.122907
Gm4847__chr1	0.131134	0.130996	0.998951	0.122907
Hist1h4c__chr13	0.131134	0.130996	0.998946	0.122908
Klhl1__chr14	0.131134	0.130996	0.998946	0.122908
Fbxo2__chr4	0.131135	0.130996	0.998944	0.122908
Lurap1__chr4	0.131135	0.130996	0.998944	0.122908
Xist__chrX	0.131135	0.130996	0.998944	0.122908
Lrrc36__chr8	0.131135	0.130996	0.99894	0.122909
March10__chr11	0.131135	0.130996	0.99894	0.122909
Psg20__chr7	0.131135	0.130996	0.99894	0.122909
6330403A02Rik__chr1	0.131139	0.130996	0.998909	0.122912
Dnaic1__chr4	0.131139	0.130996	0.998909	0.122912
Chd5__chr4	0.131141	0.130996	0.998899	0.122913
Gm12839__chr4	0.131141	0.130996	0.998899	0.122913
Gm5544__chr3	0.131141	0.130996	0.998899	0.122913
Pdzd7__chr19	0.131142	0.130996	0.998887	0.122915
Ripk4__chr16	0.131144	0.130996	0.998876	0.122916
Fhl4__chr10	0.131145	0.130996	0.998865	0.122917
Gm12603__chr4	0.131145	0.130996	0.998865	0.122917
Muc15__chr2	0.131145	0.130996	0.998865	0.122917
Rasal1__chr5	0.131145	0.130996	0.998865	0.122917
S100a3__chr3	0.131145	0.130996	0.998865	0.122917
Slc30a2__chr4	0.131145	0.130996	0.998865	0.122917
Gm10804__chr2	0.131146	0.130996	0.99886	0.122918
Ovol1__chr19	0.131146	0.130996	0.99886	0.122918
Syndig1l__chr12	0.131146	0.130996	0.99886	0.122918
Gpr20__chr15	0.131147	0.130996	0.998851	0.122919
Lmx1a__chr1	0.131147	0.130996	0.998851	0.122919
Serpinb6c__chr13	0.131147	0.130996	0.998851	0.122919
Serpind1__chr16	0.131147	0.130996	0.998851	0.122919
Wnt10b__chr15	0.131147	0.130996	0.998851	0.122919
4931429L15Rik__chr9	0.131147	0.130996	0.998851	0.122919
Bcas1__chr2	0.131147	0.130996	0.998851	0.122919
Isl1__chr13	0.131147	0.130996	0.998851	0.122919
Aldoart2__chr12	0.131147	0.130996	0.998848	0.122919
Efcab12__chr6	0.131148	0.130996	0.998841	0.12292
Sec14l4__chr11	0.131148	0.130996	0.998841	0.12292
Tcte3__chr17	0.131148	0.130996	0.998841	0.12292
4930556G01Rik__chr4	0.131151	0.130996	0.99882	0.122922
Gm17769__chr10	0.131151	0.130996	0.99882	0.122922
Spata5l1__chr2	0.131151	0.130996	0.99882	0.122922
Tdpoz3__chr3	0.131151	0.130996	0.99882	0.122922
2900055J20Rik__chr18	0.131151	0.130996	0.998816	0.122923
Abca12__chr1	0.131151	0.130996	0.998816	0.122923
Cdh20__chr1	0.131151	0.130996	0.998816	0.122923
Golga7b__chr19	0.131151	0.130996	0.998816	0.122923
Vmn2r72__chr7	0.131151	0.130996	0.998816	0.122923
Vsx2__chr12	0.131151	0.130996	0.998816	0.122923
Arhgef26__chr3	0.131152	0.161964	1.23494	0.122923
Siglec5__chr7	0.131152	0.140096	1.0682	0.122923
4930563M20Rik__chr8	0.131152	0.130996	0.998814	0.122923
Hdx__chrX	0.131152	0.130996	0.998814	0.122923
Ksr2__chr5	0.131152	0.130996	0.998814	0.122923
Serpinb7__chr1	0.131152	0.130996	0.998814	0.122923
1700092M07Rik__chr19	0.131152	0.130996	0.998812	0.122923
4930520P13Rik__chr13	0.131152	0.130996	0.998812	0.122923
Arg2__chr12	0.131152	0.130996	0.998812	0.122923
Gm16336__chr7	0.131152	0.130996	0.998812	0.122923
Lrriq3__chr3	0.131158	0.130996	0.998769	0.122928
Hao1__chr2	0.131158	0.130996	0.998768	0.122928
Snord17__chr2	0.131158	0.130996	0.998768	0.122928
Tead4__chr6	0.131158	0.130996	0.998763	0.122929
Fam184b__chr5	0.13116	0.130996	0.998755	0.12293
Gpr150__chr13	0.131161	0.130996	0.998742	0.122931
Best3__chr10	0.131162	0.130996	0.998738	0.122932
D130017N08Rik__chr5	0.131162	0.130996	0.998738	0.122932
Epb4.2__chr2	0.131162	0.130996	0.998738	0.122932
Gm14718__chrX	0.131162	0.130996	0.998738	0.122932
Hoxa9__chr6	0.131162	0.130996	0.998738	0.122932
Nmbr__chr10	0.131162	0.130996	0.998738	0.122932
Cxcl11__chr5	0.131162	0.130996	0.998734	0.122932
4632428C04Rik__chr16	0.131162	0.130996	0.998734	0.122932
Fam131c__chr4	0.131162	0.130996	0.998734	0.122932
Fam228b__chr12	0.131162	0.130996	0.998734	0.122932
Gm10560__chr4	0.131162	0.130996	0.998734	0.122932
Hnf4g__chr3	0.131162	0.130996	0.998734	0.122932
Lat__chr7	0.131164	0.130996	0.998721	0.122934
Ccdc120__chrX	0.131164	0.130996	0.998718	0.122934
Cct6b__chr11	0.131164	0.130996	0.998718	0.122934
Cdk3-ps__chr11	0.131164	0.130996	0.998718	0.122934
Cldn4__chr5	0.131164	0.130996	0.998718	0.122934
Dusp26__chr8	0.131164	0.130996	0.998718	0.122934
Folh1__chr7	0.131164	0.130996	0.998718	0.122934
Galnt13__chr2	0.131164	0.130996	0.998718	0.122934
Klhl35__chr7	0.131164	0.130996	0.998718	0.122934
Lct__chr1	0.131164	0.130996	0.998718	0.122934
Mir743b__chrX	0.131164	0.130996	0.998718	0.122934
Olfr1212__chr2	0.131164	0.130996	0.998718	0.122934
Plekhb1__chr7	0.131164	0.130996	0.998718	0.122934
Snora61__chr4	0.131164	0.130996	0.998718	0.122934
Zfa-ps__chr10	0.131164	0.130996	0.998718	0.122934
Serp2__chr14	0.131166	0.200014	1.52489	0.122936
1600029O15Rik__chr9	0.131166	0.130996	0.998702	0.122936
Epb4.1l4b__chr4	0.131166	0.130996	0.998702	0.122936
Gm10415__chr6	0.131166	0.130996	0.998702	0.122936
H2-T3__chr17	0.131166	0.130996	0.998702	0.122936
Krtap3-2__chr11	0.131166	0.130996	0.998702	0.122936
1700071M16Rik__chr17	0.131168	0.130996	0.998688	0.122938
A330076C08Rik__chr13	0.131168	0.130996	0.998688	0.122938
B3gat1__chr9	0.131168	0.130996	0.998688	0.122938
B3gat2__chr1	0.131168	0.130996	0.998688	0.122938
Rassf6__chr5	0.131168	0.130996	0.998688	0.122938
Erbb3__chr10	0.13117	0.130996	0.998678	0.122939
Gk2__chr5	0.13117	0.130996	0.998678	0.122939
Gm21945__chr17	0.13117	0.130996	0.998678	0.122939
Krtap5-5__chr7	0.13117	0.130996	0.998678	0.122939
Slc26a7__chr4	0.13117	0.130996	0.998678	0.122939
Sult6b1__chr17	0.13117	0.130996	0.998678	0.122939
Ctrl__chr8	0.13117	0.130996	0.998677	0.122939
Zfp112__chr7	0.13117	0.130996	0.998674	0.122939
Gm4984__chrX	0.131172	0.130996	0.998661	0.122941
Spink13__chr18	0.131172	0.130996	0.998661	0.122941
Hs3st6__chr17	0.131172	0.130996	0.998661	0.122941
Sacs__chr14	0.131172	0.140172	1.06861	0.122941
1700095B22Rik__chr3	0.131172	0.130996	0.998658	0.122941
9330159F19Rik__chr10	0.131172	0.130996	0.998658	0.122941
AA536875__chr14	0.131172	0.130996	0.998658	0.122941
AI118078__chr9	0.131172	0.130996	0.998658	0.122941
Gltpd2__chr11	0.131172	0.130996	0.998658	0.122941
Gm14812__chrX	0.131172	0.130996	0.998658	0.122941
Gm2109__chr9	0.131172	0.130996	0.998658	0.122941
Mir3112__chrX	0.131172	0.130996	0.998658	0.122941
Prdm10__chr9	0.131172	0.130996	0.998658	0.122941
Slc4a9__chr18	0.131172	0.130996	0.998658	0.122941
Fam98c__chr7	0.131173	0.130996	0.99865	0.122942
Prr7__chr13	0.131175	0.132636	1.01114	0.122943
1700001O22Rik__chr2	0.131175	0.130996	0.99864	0.122943
A630023A22Rik__chr14	0.131175	0.130996	0.99864	0.122943
Gdf5__chr2	0.131175	0.130996	0.99864	0.122943
Gucy1b2__chr14	0.131175	0.130996	0.99864	0.122943
Myo1a__chr10	0.131175	0.130996	0.99864	0.122943
Slc13a4__chr6	0.131175	0.130996	0.99864	0.122943
Tmprss6__chr15	0.131175	0.130996	0.99864	0.122943
Ttll9__chr2	0.131175	0.130996	0.99864	0.122943
1700023F06Rik__chr11	0.131175	0.130996	0.998635	0.122944
Camk1g__chr1	0.131175	0.130996	0.998635	0.122944
Lancl3__chrX	0.131175	0.130996	0.998635	0.122944
Tgfa__chr6	0.131175	0.130996	0.998635	0.122944
Foxd2__chr4	0.131175	0.130996	0.998634	0.122944
Ppef2__chr5	0.131175	0.130996	0.998634	0.122944
BC021891__chr8	0.131177	0.130996	0.998623	0.122945
Trim42__chr9	0.131177	0.130996	0.998623	0.122945
Asb18__chr1	0.131177	0.130996	0.998621	0.122945
Nudt10__chrX	0.131177	0.130996	0.998621	0.122945
4930413G21Rik__chr7	0.131178	0.130996	0.998616	0.122946
5430401F13Rik__chr6	0.131178	0.130996	0.998616	0.122946
Bfsp2__chr9	0.131178	0.130996	0.998616	0.122946
En2__chr5	0.131178	0.130996	0.998616	0.122946
Fam159a__chr4	0.131178	0.130996	0.998616	0.122946
Gm10125__chr18	0.131178	0.130996	0.998616	0.122946
Gm10639__chr9	0.131178	0.130996	0.998616	0.122946
Gm20139__chr10	0.131178	0.130996	0.998616	0.122946
Gm6249__chr7	0.131178	0.130996	0.998616	0.122946
Gucy2e__chr11	0.131178	0.130996	0.998616	0.122946
Igfbpl1__chr4	0.131178	0.130996	0.998616	0.122946
Mill1__chr7	0.131178	0.130996	0.998616	0.122946
Papln__chr12	0.131178	0.130996	0.998616	0.122946
Prl7b1__chr13	0.131178	0.130996	0.998616	0.122946
Sez6__chr11	0.131178	0.130996	0.998616	0.122946
Trpa1__chr1	0.131178	0.130996	0.998616	0.122946
Vmn1r232__chr17	0.131178	0.130996	0.998616	0.122946
Vmn2r63__chr7	0.131178	0.130996	0.998616	0.122946
Vmn2r98__chr17	0.131178	0.130996	0.998616	0.122946
Cideb__chr14	0.131178	0.130996	0.998614	0.122946
Klk1b11__chr7	0.131178	0.130996	0.998614	0.122946
Slc16a8__chr15	0.131178	0.130996	0.998614	0.122946
Dync1i1__chr6	0.131178	0.130996	0.99861	0.122947
Pomc__chr12	0.131179	0.130996	0.998609	0.122947
Cd46__chr1	0.13118	0.130996	0.998601	0.122948
Cplx3__chr9	0.13118	0.130996	0.998601	0.122948
Krt26__chr11	0.13118	0.130996	0.998601	0.122948
Mdh1b__chr1	0.13118	0.130996	0.998601	0.122948
Mmp20__chr9	0.13118	0.130996	0.998601	0.122948
Nphp4__chr4	0.13118	0.130996	0.998601	0.122948
Npy2r__chr3	0.13118	0.130996	0.998601	0.122948
Lrrc23__chr6	0.13118	0.130996	0.998597	0.122948
Olfr1034__chr2	0.13118	0.130996	0.998597	0.122948
Pcdhgb1__chr18	0.13118	0.130996	0.998597	0.122948
Xlr4c__chrX	0.13118	0.130996	0.998597	0.122948
Dusp9__chrX	0.131181	0.130996	0.998589	0.122949
4932414N04Rik__chr2	0.131183	0.130996	0.998574	0.122951
Armc12__chr17	0.131183	0.130996	0.998574	0.122951
Best2__chr8	0.131183	0.130996	0.998574	0.122951
Glrb__chr3	0.131183	0.130996	0.998574	0.122951
Gm19784__chr18	0.131183	0.130996	0.998574	0.122951
Klhl3__chr13	0.131183	0.130996	0.998574	0.122951
Apol10a__chr15	0.131183	0.130996	0.998574	0.122951
Sp6__chr11	0.131183	0.130996	0.998574	0.122951
Rltpr__chr8	0.131184	0.130996	0.998568	0.122951
Plekhs1__chr19	0.131184	0.130996	0.998566	0.122952
1500016L03Rik__chr11	0.131185	0.130996	0.998557	0.122953
Epx__chr11	0.131185	0.130996	0.998557	0.122953
H2-Eb2__chr17	0.131185	0.130996	0.998557	0.122953
Nlrp4f__chr13	0.131185	0.130996	0.998557	0.122953
Ntf5__chr7	0.131185	0.130996	0.998557	0.122953
Sbspon__chr1	0.131185	0.130996	0.998557	0.122953
Spink5__chr18	0.131185	0.130996	0.998557	0.122953
Tnfrsf22__chr7	0.131186	0.130996	0.998551	0.122953
1810010D01Rik__chr7	0.131187	0.130996	0.998549	0.122954
4933433H22Rik__chr17	0.131187	0.130996	0.998549	0.122954
Cdhr2__chr13	0.131187	0.130996	0.998549	0.122954
Rslcan18__chr13	0.131187	0.130996	0.998549	0.122954
Mmp28__chr11	0.131188	0.130996	0.99854	0.122955
Cdhr3__chr12	0.131188	0.130996	0.998538	0.122955
Scgb1a1__chr19	0.131189	0.130996	0.998533	0.122955
Gm15441__chr3	0.131189	0.130996	0.998532	0.122956
6430573F11Rik__chr8	0.13119	0.130996	0.998519	0.122957
Hist1h2bg__chr13	0.131194	0.135546	1.03318	0.12296
Gabrp__chr11	0.131194	0.130996	0.998495	0.12296
Mab21l3__chr3	0.131194	0.130996	0.998495	0.12296
Nlgn3__chrX	0.131194	0.130996	0.998495	0.12296
Slfn14-ps__chr11	0.131194	0.208395	1.58845	0.12296
Gm101__chr1	0.131194	0.130996	0.998491	0.12296
Hist1h2bk__chr13	0.131194	0.130996	0.998491	0.12296
Hmx2__chr7	0.131194	0.130996	0.998491	0.12296
Epha3__chr16	0.131196	0.150097	1.14407	0.122962
1700020L24Rik__chr11	0.131196	0.130996	0.998477	0.122962
4930503E24Rik__chr10	0.131196	0.130996	0.998477	0.122962
Fabp1__chr6	0.131196	0.130996	0.998477	0.122962
Prss50__chr9	0.131196	0.130996	0.998477	0.122962
Dmc1__chr15	0.131197	0.130996	0.998471	0.122963
Nnat__chr2	0.131198	0.130996	0.998464	0.122963
4930548J01Rik__chr17	0.131198	0.130996	0.998464	0.122963
Gm9733__chr3	0.131198	0.135546	1.03314	0.122964
1700019E08Rik__chr2	0.131198	0.130996	0.998462	0.122964
1700123L14Rik__chr6	0.131198	0.130996	0.998462	0.122964
4930528A17Rik__chr4	0.131198	0.130996	0.998462	0.122964
Gm10768__chr19	0.131198	0.130996	0.998462	0.122964
Gm12886__chr4	0.131198	0.130996	0.998462	0.122964
Gm17660__chr5	0.131198	0.130996	0.998462	0.122964
Gsdma2__chr11	0.131198	0.130996	0.998462	0.122964
Gucy2c__chr6	0.131198	0.130996	0.998462	0.122964
Olfr629__chr7	0.131198	0.130996	0.998462	0.122964
Prss40__chr1	0.131198	0.130996	0.998462	0.122964
Rit2__chr18	0.131198	0.130996	0.998462	0.122964
Sctr__chr1	0.131198	0.130996	0.998462	0.122964
Tmprss11f__chr5	0.131198	0.130996	0.998462	0.122964
Vmn2r79__chr7	0.131198	0.130996	0.998462	0.122964
Ucp1__chr8	0.1312	0.130996	0.998445	0.122966
Hsd17b14__chr7	0.1312	0.130996	0.998445	0.122966
Pcdhgb8__chr18	0.1312	0.130996	0.998443	0.122966
Lhx2__chr2	0.131201	0.130996	0.998442	0.122966
1700108F19Rik__chr14	0.131201	0.130996	0.998442	0.122966
Lect2__chr13	0.131201	0.130996	0.998442	0.122966
Slc17a8__chr10	0.131201	0.130996	0.998442	0.122966
Sprr1b__chr3	0.131201	0.130996	0.998442	0.122966
4930429F24Rik__chr9	0.131201	0.130996	0.998436	0.122967
Ccdc110__chr8	0.131201	0.130996	0.998436	0.122967
Eva1c__chr16	0.131201	0.130996	0.998435	0.122967
Tmem178__chr17	0.131201	0.130996	0.998435	0.122967
Rab36__chr10	0.131204	0.130996	0.99842	0.122968
Folr1__chr7	0.131204	0.130996	0.998415	0.122969
Frmd7__chrX	0.131204	0.130996	0.998415	0.122969
Pof1b__chrX	0.131206	0.130996	0.998401	0.122971
Hsd17b13__chr5	0.131207	0.130996	0.998394	0.122972
Gm6634__chr3	0.131208	0.130996	0.998389	0.122972
Gm4832__chr17	0.131208	0.136892	1.04332	0.122972
Cdsn__chr17	0.131209	0.130996	0.998379	0.122973
St8sia5__chr18	0.131209	0.130996	0.998379	0.122973
4930483O08Rik__chr7	0.131212	0.130996	0.998353	0.122976
4930503E14Rik__chr14	0.131213	0.130996	0.99835	0.122976
Snord15b__chr7	0.131214	0.130996	0.998344	0.122977
Snora3__chr7	0.131215	0.130996	0.998335	0.122978
Aff2__chrX	0.131215	0.130996	0.99833	0.122979
4930502E18Rik__chrX	0.131215	0.130996	0.99833	0.122979
Gchfr__chr2	0.131215	0.130996	0.99833	0.122979
Mef2b__chr8	0.131215	0.130996	0.99833	0.122979
Xlr4b__chrX	0.131215	0.130996	0.99833	0.122979
Snora68__chr8	0.131216	0.132636	1.01082	0.122979
4933407E24Rik__chr4	0.131218	0.130996	0.998309	0.122981
4933436E23Rik__chr1	0.131218	0.130996	0.998309	0.122981
Ankrd61__chr5	0.131218	0.130996	0.998309	0.122981
Arntl2__chr6	0.131218	0.130996	0.998309	0.122981
C130026L21Rik__chr5	0.131218	0.130996	0.998309	0.122981
Cckar__chr5	0.131218	0.130996	0.998309	0.122981
Guca1b__chr17	0.131218	0.130996	0.998309	0.122981
Hist1h1t__chr13	0.131218	0.130996	0.998309	0.122981
Insc__chr7	0.131219	0.130996	0.9983	0.122982
Grin3a__chr4	0.131222	0.130996	0.998278	0.122985
4930426L09Rik__chr2	0.131223	0.130996	0.99827	0.122986
Aifm3__chr16	0.131223	0.130996	0.99827	0.122986
Cnnm1__chr19	0.131223	0.130996	0.99827	0.122986
Mir1954__chr2	0.131223	0.130996	0.99827	0.122986
Nlrp12__chr7	0.131223	0.130996	0.99827	0.122986
Oaz3__chr3	0.131223	0.130996	0.99827	0.122986
Patl2__chr2	0.131223	0.130996	0.99827	0.122986
Pfpl__chr19	0.131223	0.130996	0.99827	0.122986
Phox2b__chr5	0.131223	0.130996	0.99827	0.122986
Syt9__chr7	0.131223	0.130996	0.99827	0.122986
Tex36__chr7	0.131223	0.130996	0.99827	0.122986
1700007L15Rik__chr16	0.131223	0.130996	0.998268	0.122986
4833411C07Rik__chr8	0.131225	0.130996	0.998259	0.122987
Tfdp1__chr8	0.131226	0.130996	0.998251	0.122988
Slc5a7__chr17	0.131226	0.130996	0.998248	0.122988
Sgip1__chr4	0.131226	0.130996	0.998247	0.122988
Dppa4__chr16	0.131227	0.130996	0.998242	0.122989
Tgm3__chr2	0.131227	0.130996	0.998242	0.122989
Eya4__chr10	0.131227	0.130996	0.998242	0.122989
Baalc__chr15	0.131228	0.130996	0.998234	0.12299
Tulp2__chr7	0.131228	0.130996	0.998234	0.12299
Rnd2__chr11	0.131228	0.130996	0.998231	0.12299
Six1__chr12	0.131228	0.130996	0.998231	0.12299
1700026D08Rik__chr7	0.131229	0.130996	0.998228	0.122991
A730090N16Rik__chr3	0.131229	0.130996	0.998224	0.122991
Zfp114__chr7	0.131231	0.130996	0.998212	0.122992
Gm14379__chrX	0.131231	0.130996	0.998211	0.122993
Pcdhb18__chr18	0.131234	0.130996	0.998191	0.122995
1700020N01Rik__chr10	0.131234	0.130996	0.998187	0.122995
1700080N15Rik__chr2	0.131234	0.130996	0.998187	0.122995
2200002J24Rik__chr7	0.131234	0.130996	0.998187	0.122995
1190005I06Rik__chr8	0.131234	0.130996	0.998186	0.122995
Trap1a__chrX	0.131235	0.130996	0.99818	0.122996
Xkr4__chr1	0.131235	0.130996	0.99818	0.122996
Fhit__chr14	0.131235	0.130996	0.998178	0.122996
Gm9897__chr5	0.131235	0.130996	0.998177	0.122996
Pdzd4__chrX	0.131236	0.130996	0.998173	0.122997
Ube2e1__chr14	0.131236	0.130996	0.998171	0.122997
Sprn__chr7	0.131236	0.130996	0.998169	0.122997
Taf1c__chr8	0.131237	0.130996	0.998168	0.122998
Crb1__chr1	0.131238	0.130996	0.998159	0.122999
Gm16294__chr15	0.131238	0.130996	0.998158	0.122999
LOC100503496__chr11	0.131238	0.130996	0.998156	0.122999
2410133F24Rik__chr9	0.131238	0.130996	0.998155	0.122999
Fabp12__chr3	0.131238	0.130996	0.998154	0.122999
Unc79__chr12	0.131238	0.130996	0.998154	0.122999
Nudt12__chr17	0.131239	0.130996	0.998152	0.122999
Dusp4__chr8	0.13124	0.130996	0.998139	0.123001
Prdm8__chr5	0.131241	0.130996	0.998134	0.123001
Cmtm5__chr14	0.131241	0.130996	0.998132	0.123002
Prr18__chr17	0.131241	0.130996	0.998132	0.123002
1700084E18Rik__chr2	0.131242	0.130996	0.99813	0.123002
Vmn1r45__chr6	0.131242	0.130996	0.99813	0.123002
Hist1h1b__chr13	0.131243	0.130996	0.998121	0.123003
Cgn__chr3	0.131243	0.130996	0.998118	0.123003
Adam26a__chr8	0.131244	0.130996	0.998112	0.123004
Mmp10__chr9	0.131244	0.130996	0.998112	0.123004
Ptprq__chr10	0.131244	0.130996	0.998112	0.123004
Tmco5__chr2	0.131244	0.130996	0.998112	0.123004
AU019990__chr2	0.131244	0.130996	0.998111	0.123004
Mipol1__chr12	0.131244	0.130996	0.99811	0.123004
Serpinb1b__chr13	0.131245	0.130996	0.998102	0.123005
Slc19a3__chr1	0.131246	0.130996	0.998094	0.123006
Slc25a21__chr12	0.131246	0.130996	0.998094	0.123006
Mycl1__chr4	0.131247	0.132636	1.01059	0.123006
Nefh__chr11	0.131247	0.130996	0.998092	0.123006
Dhh__chr15	0.131247	0.130996	0.998086	0.123007
Slc18a2__chr19	0.131248	0.130996	0.998085	0.123007
Gm10664__chr8	0.131248	0.130996	0.998079	0.123008
Gm14047__chr2	0.131248	0.130996	0.998079	0.123008
Gm8787__chrX	0.131248	0.130996	0.998079	0.123008
Astn1__chr1	0.131249	0.130996	0.998073	0.123008
Chrnb2__chr3	0.131249	0.130996	0.998071	0.123009
Gm15787__chr5	0.13125	0.130996	0.998067	0.123009
Hist1h4d__chr13	0.13125	0.130996	0.998067	0.123009
Rtl1__chr12	0.13125	0.130996	0.998067	0.123009
Gng7__chr10	0.13125	0.155936	1.18809	0.123009
Hs6st2__chrX	0.131251	0.130996	0.998059	0.12301
Celf3__chr3	0.131251	0.130996	0.998059	0.12301
Ihh__chr1	0.131251	0.130996	0.998059	0.12301
Pcdhgb4__chr18	0.131251	0.130996	0.998059	0.12301
Cyp2r1__chr7	0.131252	0.130996	0.99805	0.123011
Gm14872__chr17	0.131252	0.130996	0.99805	0.123011
Gm711__chr2	0.131252	0.130996	0.99805	0.123011
Piwil1__chr5	0.131252	0.130996	0.99805	0.123011
Rfpl4__chr7	0.131252	0.130996	0.99805	0.123011
Tm4sf20__chr1	0.131252	0.130996	0.99805	0.123011
Trpc2__chr7	0.131252	0.130996	0.99805	0.123011
Lrrc8b__chr5	0.131252	0.130996	0.998048	0.123011
6430710C18Rik__chr2	0.131253	0.130996	0.998042	0.123012
Kcne3__chr7	0.131253	0.130996	0.998041	0.123012
Raet1e__chr10	0.131255	0.130996	0.99803	0.123013
Mcoln3__chr3	0.131255	0.130996	0.998029	0.123014
Tbc1d30__chr10	0.131256	0.130996	0.998024	0.123014
Zdhhc2__chr8	0.131256	0.192226	1.46451	0.123015
Ankrd34b__chr13	0.131257	0.130996	0.998017	0.123015
P2rx1__chr11	0.131257	0.130996	0.998017	0.123015
Sycp3__chr10	0.131257	0.130996	0.998013	0.123015
Rbp4__chr19	0.131257	0.130996	0.99801	0.123016
Slc44a5__chr3	0.131258	0.130996	0.998002	0.123017
Mobp__chr9	0.13126	0.130996	0.997994	0.123018
Gm5069__chr1	0.13126	0.130996	0.997993	0.123018
A630077J23Rik__chr4	0.131261	0.130996	0.997984	0.123019
Ccr3__chr9	0.131261	0.130996	0.997984	0.123019
Syngr4__chr7	0.131261	0.130996	0.997984	0.123019
Prph__chr15	0.131261	0.130996	0.99798	0.123019
Tmem132e__chr11	0.131262	0.130996	0.997975	0.12302
Pxt1__chr17	0.131262	0.130996	0.997971	0.12302
F9__chrX	0.131263	0.130996	0.997971	0.12302
Slc5a1__chr5	0.131263	0.130996	0.997969	0.12302
Rragb__chrX	0.131263	0.130996	0.997969	0.12302
Tmem40__chr6	0.131263	0.130996	0.997967	0.123021
5830418P13Rik__chr9	0.131264	0.130996	0.997959	0.123022
Akr1cl__chr1	0.131264	0.130996	0.997957	0.123022
Col28a1__chr6	0.131264	0.130996	0.997957	0.123022
Cxcr5__chr9	0.131264	0.130996	0.997957	0.123022
Gpr142__chr11	0.131264	0.130996	0.997957	0.123022
Nat1__chr8	0.131264	0.130996	0.997957	0.123022
Ralgps1__chr2	0.131264	0.130996	0.997957	0.123022
Vpreb3__chr10	0.131264	0.130996	0.997957	0.123022
1700125H20Rik__chr11	0.131264	0.130996	0.997956	0.123022
4930502E09Rik__chr11	0.131264	0.130996	0.997956	0.123022
7630403G23Rik__chr9	0.131264	0.130996	0.997956	0.123022
9830166K06Rik__chr19	0.131264	0.130996	0.997956	0.123022
Abcb11__chr2	0.131264	0.130996	0.997956	0.123022
Bpifb1__chr2	0.131264	0.130996	0.997956	0.123022
Cntnap4__chr8	0.131264	0.130996	0.997956	0.123022
Ehf__chr2	0.131264	0.130996	0.997956	0.123022
Fam26d__chr10	0.131264	0.130996	0.997956	0.123022
Fam83b__chr9	0.131264	0.130996	0.997956	0.123022
Gm13078__chr4	0.131264	0.130996	0.997956	0.123022
Il22ra1__chr4	0.131264	0.130996	0.997956	0.123022
Olfr141__chr2	0.131264	0.130996	0.997956	0.123022
Olfr98__chr17	0.131264	0.130996	0.997956	0.123022
Rhag__chr17	0.131264	0.130996	0.997956	0.123022
Sema3g__chr14	0.131264	0.130996	0.997956	0.123022
Spata3__chr1	0.131264	0.130996	0.997956	0.123022
Spz1__chr13	0.131264	0.130996	0.997956	0.123022
Taar6__chr10	0.131264	0.130996	0.997956	0.123022
Dnd1__chr18	0.131265	0.130996	0.997951	0.123023
Sprtn__chr8	0.131265	0.130996	0.99795	0.123023
4930415F15Rik__chr11	0.131266	0.130996	0.997946	0.123023
Zfp296__chr7	0.131266	0.130996	0.997944	0.123023
Nrip2__chr6	0.131266	0.130996	0.997943	0.123024
Sec1__chr7	0.131268	0.130996	0.997933	0.123025
4930593C16Rik__chr9	0.131268	0.130996	0.997933	0.123025
Rpl22l1__chr3	0.131268	0.130996	0.997933	0.123025
Tagln3__chr16	0.131268	0.130996	0.997926	0.123025
4833417C18Rik__chr11	0.131269	0.130996	0.997921	0.123026
4930529K09Rik__chr14	0.131269	0.130996	0.997921	0.123026
Osbpl10__chr9	0.131269	0.130996	0.997921	0.123026
Chrna10__chr7	0.13127	0.130996	0.997916	0.123027
Hcn4__chr9	0.13127	0.130996	0.997916	0.123027
Pcdhga6__chr18	0.13127	0.130996	0.997916	0.123027
Lmod1__chr1	0.13127	0.130996	0.99791	0.123027
Krtdap__chr7	0.131271	0.130996	0.997906	0.123028
1700018L02Rik__chr19	0.131272	0.130996	0.997896	0.123029
5730422E09Rik__chr5	0.131273	0.130996	0.997895	0.123029
Adam23__chr1	0.131273	0.130996	0.997892	0.123029
E130215H24Rik__chr2	0.131273	0.130996	0.997888	0.12303
Hsd11b2__chr8	0.131273	0.130996	0.997888	0.12303
Glrp1__chr1	0.131274	0.130996	0.997881	0.123031
F420014N23Rik__chr10	0.131274	0.130996	0.997881	0.123031
Dnajc5g__chr5	0.131275	0.130996	0.997875	0.123031
Gm8300__chr12	0.131275	0.130996	0.997875	0.123031
Itgb4__chr11	0.131277	0.130996	0.997861	0.123033
Gpr84__chr15	0.131278	0.130996	0.997857	0.123033
Trim29__chr9	0.131279	0.130996	0.997845	0.123035
Xlr4a__chrX	0.131279	0.130996	0.997844	0.123035
Dpf1__chr7	0.131281	0.130996	0.997832	0.123036
Slc25a31__chr3	0.131281	0.130996	0.997832	0.123036
C2cd4d__chr3	0.131281	0.130996	0.99783	0.123036
Calm5__chr13	0.131281	0.130996	0.99783	0.123036
Zfp184__chr13	0.131282	0.130996	0.997821	0.123038
Lrrc4__chr6	0.131284	0.130996	0.997806	0.123039
Slc6a13__chr6	0.131284	0.130996	0.997806	0.123039
Tex11__chrX	0.131284	0.130996	0.997806	0.123039
Tm4sf19__chr16	0.131284	0.130996	0.997806	0.123039
BC002163__chr16	0.131285	0.130996	0.997802	0.12304
Amph__chr13	0.131285	0.130996	0.997798	0.12304
1700034F02Rik__chr11	0.131287	0.130996	0.997784	0.123042
2610204G22Rik__chr4	0.131288	0.130996	0.997777	0.123043
Folr4__chr9	0.131288	0.130996	0.997777	0.123043
Tmem91__chr7	0.131288	0.130996	0.997777	0.123043
Pde6a__chr18	0.131291	0.130996	0.997751	0.123046
Fam107a__chr14	0.131292	0.180877	1.37767	0.123046
Slitrk3__chr3	0.131292	0.130996	0.997747	0.123046
Gm16532__chr7	0.131293	0.130996	0.997742	0.123047
Ankrd2__chr19	0.131294	0.130996	0.997733	0.123048
Tm4sf4__chr3	0.131294	0.130996	0.997733	0.123048
Gm4224__chr7	0.131294	0.130996	0.997729	0.123048
Naa11__chr5	0.131294	0.130996	0.997729	0.123048
Ugt1a5__chr1	0.131294	0.130996	0.997729	0.123048
Ahrr__chr13	0.131294	0.130996	0.997729	0.123048
Muc1__chr3	0.131295	0.130996	0.997722	0.123049
9530051G07Rik__chrX	0.131295	0.130996	0.997721	0.123049
9530027J09Rik__chrX	0.131296	0.130996	0.997718	0.123049
Tbx6__chr7	0.131296	0.153902	1.17218	0.123049
Snord12__chr2	0.131296	0.130996	0.997714	0.12305
Kcnrg__chr14	0.131296	0.130996	0.997713	0.12305
Tmem198__chr1	0.131298	0.130996	0.997704	0.123051
Gp9__chr6	0.131298	0.130996	0.9977	0.123052
Pak7__chr2	0.131298	0.130996	0.997698	0.123052
Efna4__chr3	0.131299	0.130996	0.997695	0.123052
Dnahc2__chr11	0.1313	0.130996	0.997684	0.123053
4930500J02Rik__chr2	0.1313	0.130996	0.997684	0.123053
Mfap1b__chr2	0.131301	0.130996	0.997679	0.123054
Dner__chr1	0.131301	0.130996	0.997676	0.123054
Ddb2__chr2	0.131302	0.130996	0.997671	0.123055
5730559C18Rik__chr1	0.131302	0.130996	0.997668	0.123055
Rpl34__chr3	0.131303	0.130996	0.997664	0.123056
Fgf7__chr2	0.131305	0.130996	0.997651	0.123057
4930451G09Rik__chr16	0.131305	0.130996	0.997651	0.123057
Niacr1__chr5	0.131307	0.130996	0.997632	0.123059
Ccl27a__chr4	0.131307	0.130996	0.997631	0.12306
9830107B12Rik__chr17	0.131307	0.130996	0.99763	0.12306
Cpt1b__chr15	0.131307	0.130996	0.99763	0.12306
Mir1960__chr5	0.131307	0.130996	0.99763	0.12306
Ofcc1__chr13	0.131307	0.130996	0.99763	0.12306
Rfpl3s__chr9	0.131307	0.130996	0.99763	0.12306
Lca5__chr9	0.131309	0.130996	0.997618	0.123061
Lin7b__chr7	0.131309	0.130996	0.997617	0.123061
Gm21057__chr7	0.13131	0.130996	0.997607	0.123062
Hist1h2ae__chr13	0.131313	0.140096	1.06689	0.123064
1700121L16Rik__chrX	0.131313	0.130996	0.997586	0.123065
2210417K05Rik__chr10	0.131313	0.130996	0.997586	0.123065
Hist1h3g__chr13	0.131313	0.130996	0.997586	0.123065
Robo2__chr16	0.131313	0.130996	0.997586	0.123065
4933430I17Rik__chr4	0.131314	0.130996	0.997582	0.123065
1700109F18Rik__chr2	0.131314	0.130996	0.99758	0.123065
Ankrd36__chr11	0.131314	0.130996	0.99758	0.123065
Fam43b__chr4	0.131314	0.130996	0.99758	0.123065
Hoxb6__chr11	0.131314	0.130996	0.99758	0.123065
Lrrc9__chr12	0.131314	0.130996	0.99758	0.123065
Mir1946a__chr16	0.131314	0.130996	0.99758	0.123065
Ranbp3l__chr15	0.131314	0.130996	0.99758	0.123065
9330175E14Rik__chr8	0.131315	0.130996	0.997575	0.123066
Sptbn4__chr7	0.131315	0.130996	0.997575	0.123066
Gal3st3__chr19	0.131315	0.130996	0.997569	0.123067
Dnahc5__chr15	0.131317	0.130996	0.997559	0.123068
C030016D13Rik__chr19	0.13132	0.130996	0.997537	0.12307
E130317F20Rik__chr10	0.13132	0.130996	0.997531	0.123071
D4Ertd617e__chr4	0.13132	0.130996	0.997531	0.123071
Cpne7__chr8	0.131322	0.130996	0.997523	0.123072
4930579K19Rik__chr9	0.131322	0.130996	0.997522	0.123072
Hist3h2ba__chr11	0.131322	0.130996	0.997522	0.123072
Neto2__chr8	0.131322	0.130996	0.997522	0.123072
Upk3a__chr15	0.131322	0.130996	0.997522	0.123072
1700001G11Rik__chr14	0.131323	0.130996	0.997513	0.123073
Gm867__chr10	0.131323	0.130996	0.997513	0.123073
Olfr952__chr9	0.131323	0.130996	0.997513	0.123073
Slc6a11__chr6	0.131323	0.130996	0.997513	0.123073
Vmn2r106__chr17	0.131323	0.130996	0.997513	0.123073
Grin2c__chr11	0.131323	0.130996	0.997513	0.123073
Tdrd1__chr19	0.131323	0.130996	0.99751	0.123073
Irgc1__chr7	0.131323	0.130996	0.997509	0.123074
2810408A11Rik__chr11	0.131323	0.130996	0.997509	0.123074
1100001G20Rik__chr11	0.131324	0.130996	0.997507	0.123074
AI854703__chr6	0.131325	0.130996	0.997499	0.123075
Fam196a__chr7	0.131325	0.132636	1.00999	0.123075
1700010D01Rik__chrX	0.131325	0.130996	0.997499	0.123075
4930581F22Rik__chr9	0.131325	0.130996	0.997499	0.123075
Ctsw__chr19	0.131325	0.130996	0.997499	0.123075
D730045A05Rik__chr18	0.131325	0.130996	0.997499	0.123075
Defb28__chr2	0.131325	0.130996	0.997499	0.123075
Epcam__chr17	0.131325	0.130996	0.997499	0.123075
Gm4907__chrX	0.131325	0.130996	0.997499	0.123075
Hoxa10__chr6	0.131325	0.130996	0.997499	0.123075
Mcpt1__chr14	0.131325	0.130996	0.997499	0.123075
Mslnl__chr17	0.131325	0.130996	0.997499	0.123075
Nkx2-9__chr12	0.131325	0.130996	0.997499	0.123075
Otog__chr7	0.131325	0.130996	0.997499	0.123075
Sox8__chr17	0.131325	0.130996	0.997499	0.123075
Svop__chr5	0.131325	0.130996	0.997499	0.123075
Trpm8__chr1	0.131325	0.130996	0.997499	0.123075
Necab3__chr2	0.131326	0.130996	0.997486	0.123076
Rtkn2__chr10	0.131327	0.130996	0.997481	0.123077
Gltscr1__chr7	0.131328	0.130996	0.997471	0.123078
Ces3b__chr8	0.131329	0.130996	0.99747	0.123078
Pou5f1__chr17	0.131329	0.130996	0.99747	0.123078
Htr5b__chr1	0.131329	0.130996	0.997465	0.123079
Gm10142__chr10	0.131329	0.130996	0.997464	0.123079
Olfr1079__chr2	0.131329	0.130996	0.997464	0.123079
4930404N11Rik__chr10	0.13133	0.130996	0.997462	0.123079
Zfp459__chr13	0.13133	0.130996	0.997458	0.123079
Gm15133__chr7	0.131331	0.130996	0.99745	0.12308
Gpr82__chrX	0.131331	0.130996	0.997448	0.123081
Rnf180__chr13	0.131332	0.130996	0.997443	0.123081
6030498E09Rik__chrX	0.131332	0.130996	0.99744	0.123082
Map3k15__chrX	0.131332	0.130996	0.99744	0.123082
Rsph3a__chr17	0.131332	0.130996	0.99744	0.123082
Snord65__chr11	0.131332	0.130996	0.99744	0.123082
Vmn2r52__chr7	0.131332	0.130996	0.99744	0.123082
Gm7854__chr5	0.131333	0.130996	0.997436	0.123082
1700029P11Rik__chr15	0.131333	0.130996	0.997435	0.123082
Klkb1__chr8	0.131333	0.130996	0.997435	0.123082
Gm9079__chr10	0.131335	0.130996	0.99742	0.123084
Xkr6__chr14	0.131335	0.130996	0.997418	0.123084
2310042E22Rik__chr16	0.131336	0.130996	0.99741	0.123085
Asic2__chr11	0.131336	0.130996	0.99741	0.123085
Ribc1__chrX	0.131337	0.130996	0.997402	0.123086
Vax2__chr6	0.13134	0.130996	0.997384	0.123088
Ceacam16__chr7	0.13134	0.130996	0.99738	0.123089
Gm16894__chr1	0.131341	0.130996	0.997374	0.123089
Gm715__chrX	0.131343	0.130996	0.997361	0.123091
4930447K03Rik__chr13	0.131344	0.130996	0.997356	0.123091
Zfp13__chr17	0.131345	0.130996	0.997341	0.123093
Zfp454__chr11	0.131346	0.130996	0.997338	0.123093
Crmp1__chr5	0.131346	0.144133	1.09735	0.123093
1700060C20Rik__chr2	0.131346	0.130996	0.997337	0.123093
1810046K07Rik__chr9	0.131346	0.130996	0.997337	0.123093
4922502D21Rik__chr6	0.131346	0.130996	0.997337	0.123093
4930507D05Rik__chr10	0.131346	0.130996	0.997337	0.123093
5730420D15Rik__chr10	0.131346	0.130996	0.997337	0.123093
Abcg5__chr17	0.131346	0.130996	0.997337	0.123093
AF529169__chr9	0.131346	0.130996	0.997337	0.123093
Ces1g__chr8	0.131346	0.130996	0.997337	0.123093
Cpb1__chr3	0.131346	0.130996	0.997337	0.123093
Epo__chr5	0.131346	0.130996	0.997337	0.123093
Fam3b__chr16	0.131346	0.130996	0.997337	0.123093
Gm6116__chr5	0.131346	0.130996	0.997337	0.123093
Gria2__chr3	0.131346	0.130996	0.997337	0.123093
Map3k13__chr16	0.131346	0.130996	0.997337	0.123093
Mup7__chr4	0.131346	0.130996	0.997337	0.123093
Nol4__chr18	0.131346	0.130996	0.997337	0.123093
Olfr1124__chr2	0.131346	0.130996	0.997337	0.123093
Olfr481__chr7	0.131346	0.130996	0.997337	0.123093
Skor2__chr18	0.131346	0.130996	0.997337	0.123093
Tas2r103__chr6	0.131346	0.130996	0.997337	0.123093
Trp63__chr16	0.131346	0.130996	0.997337	0.123093
Zdhhc23__chr16	0.131346	0.130996	0.997337	0.123093
1700039E15Rik__chr7	0.131347	0.130996	0.997332	0.123094
Neurod4__chr10	0.131347	0.130996	0.997332	0.123094
Otof__chr5	0.131347	0.130996	0.997332	0.123094
Gm9961__chr16	0.131347	0.130996	0.997326	0.123095
Plk5__chr10	0.131348	0.130996	0.997319	0.123095
2310016D03Rik__chr12	0.131351	0.130996	0.997295	0.123098
Morc2b__chr17	0.131351	0.130996	0.997295	0.123098
Ndst4__chr3	0.131351	0.130996	0.997295	0.123098
Rnu12__chr15	0.131351	0.130996	0.997295	0.123098
Syndig1__chr2	0.131351	0.130996	0.997295	0.123098
Ttc16__chr2	0.131351	0.130996	0.997295	0.123098
Rasgef1a__chr6	0.131352	0.130996	0.99729	0.123099
Mogat2__chr7	0.131353	0.130996	0.997287	0.123099
1700020D05Rik__chr19	0.131353	0.130996	0.997284	0.1231
Elovl4__chr9	0.131353	0.130996	0.997284	0.1231
Zfp382__chr7	0.131353	0.132636	1.00977	0.1231
Dmrta2__chr4	0.131354	0.130996	0.997278	0.1231
4930545H06Rik__chr10	0.131355	0.130996	0.997271	0.123101
Sik2__chr9	0.131355	0.130996	0.997269	0.123101
Olfr1321__chrX	0.131358	0.130996	0.997247	0.123104
Mospd4__chr18	0.131358	0.130996	0.997246	0.123104
Cd300c__chr11	0.131358	0.130996	0.997242	0.123104
Mir133a-1__chr18	0.131359	0.130996	0.997239	0.123105
Olfr1019__chr2	0.131359	0.130996	0.997236	0.123105
Ubxn10__chr4	0.13136	0.130996	0.997232	0.123106
Prf1__chr10	0.13136	0.130996	0.99723	0.123106
Fcrlb__chr1	0.131361	0.130996	0.997223	0.123107
Tex29__chr8	0.131361	0.130996	0.997223	0.123107
A430090L17Rik__chr13	0.131362	0.143784	1.09457	0.123107
1700044C05Rik__chr14	0.131362	0.130996	0.997219	0.123107
4930413F20Rik__chr15	0.131362	0.130996	0.997219	0.123107
Adad1__chr3	0.131362	0.130996	0.997219	0.123107
Chst4__chr8	0.131362	0.130996	0.997219	0.123107
Csnka2ip__chr16	0.131362	0.130996	0.997219	0.123107
1700097N02Rik__chr17	0.131362	0.130996	0.997213	0.123108
BC051537__chr17	0.131362	0.130996	0.997213	0.123108
Bcl2l14__chr6	0.131362	0.130996	0.997213	0.123108
Ccdc150__chr1	0.131362	0.130996	0.997213	0.123108
Gramd2__chr9	0.131362	0.130996	0.997213	0.123108
Kctd14__chr7	0.131362	0.130996	0.997213	0.123108
Ocstamp__chr2	0.131362	0.130996	0.997213	0.123108
Sv2b__chr7	0.131362	0.130996	0.997213	0.123108
Wdr86__chr5	0.131362	0.130996	0.997213	0.123108
Pacrg__chr17	0.131362	0.130996	0.997212	0.123108
Peli3__chr19	0.131363	0.130996	0.997209	0.123108
4930519F16Rik__chrX	0.131364	0.130996	0.997202	0.123109
Gm12169__chr11	0.131364	0.130996	0.997202	0.123109
Snx22__chr9	0.131364	0.130996	0.997202	0.123109
Trim6__chr7	0.131364	0.165669	1.26115	0.123109
Kmo__chr1	0.131365	0.130996	0.997194	0.12311
Glt1d1__chr5	0.131365	0.130996	0.997192	0.12311
Krtap5-4__chr7	0.131365	0.130996	0.997192	0.12311
March11__chr15	0.131365	0.130996	0.997192	0.12311
Oxt__chr2	0.131365	0.130996	0.997192	0.12311
Tmprss9__chr10	0.131365	0.130996	0.997192	0.12311
Ncam2__chr16	0.131366	0.130996	0.997186	0.123111
Plek2__chr12	0.131366	0.130996	0.997186	0.123111
Sall1__chr8	0.131366	0.130996	0.997186	0.123111
Serpinb2__chr1	0.131366	0.130996	0.997186	0.123111
Apex1__chr14	0.131366	0.130996	0.997183	0.123111
Cd1d2__chr3	0.131367	0.130996	0.997174	0.123112
Solh__chr17	0.131369	0.130996	0.99716	0.123114
Ccdc39__chr3	0.131369	0.130996	0.99716	0.123114
Wdr78__chr4	0.131371	0.130996	0.997149	0.123115
Slc45a1__chr4	0.131371	0.130996	0.997147	0.123115
F2rl1__chr13	0.131373	0.130996	0.997134	0.123117
Cerkl__chr2	0.131373	0.130996	0.997132	0.123117
P2ry10__chrX	0.131373	0.130996	0.997131	0.123117
Cntfr__chr4	0.131376	0.130996	0.997106	0.12312
Gm15760__chr16	0.131377	0.130996	0.997102	0.123121
Rph3a__chr5	0.131378	0.130996	0.997095	0.123121
B230209E15Rik__chr7	0.13138	0.130996	0.997082	0.123123
Pou6f2__chr13	0.131381	0.130996	0.99707	0.123124
Gm6150__chr10	0.131382	0.132636	1.00955	0.123125
Olfr323__chr11	0.131383	0.130996	0.997055	0.123126
Adora2a__chr10	0.131383	0.148003	1.1265	0.123126
Nrn1l__chr8	0.131384	0.130996	0.99705	0.123127
Bfsp1__chr2	0.131384	0.130996	0.997049	0.123127
4932416K20Rik__chr8	0.131385	0.130996	0.997041	0.123128
Prps1l1__chr12	0.131385	0.130996	0.997041	0.123128
Snord71__chr8	0.131385	0.130996	0.997041	0.123128
6430550D23Rik__chr2	0.131385	0.130996	0.99704	0.123128
Cntn5__chr9	0.131385	0.130996	0.99704	0.123128
Cyp2g1__chr7	0.131385	0.130996	0.99704	0.123128
Dcc__chr18	0.131385	0.130996	0.99704	0.123128
Dyrk4__chr6	0.131385	0.130996	0.99704	0.123128
Fcgbp__chr7	0.131385	0.130996	0.99704	0.123128
Gm13288__chr4	0.131385	0.130996	0.99704	0.123128
Gm20751__chr13	0.131385	0.130996	0.99704	0.123128
Gm4894__chr9	0.131385	0.130996	0.99704	0.123128
Hsfy2__chr1	0.131385	0.130996	0.99704	0.123128
Kif2b__chr11	0.131385	0.130996	0.99704	0.123128
Plin1__chr7	0.131385	0.130996	0.99704	0.123128
Six3os1__chr17	0.131385	0.130996	0.99704	0.123128
Snord35a__chr7	0.131385	0.130996	0.99704	0.123128
Uts2r__chr11	0.131385	0.130996	0.99704	0.123128
Wdr65__chr4	0.131385	0.130996	0.99704	0.123128
Zan__chr5	0.131385	0.130996	0.99704	0.123128
Efcab11__chr12	0.131386	0.130996	0.997033	0.123129
Cabyr__chr18	0.131387	0.130996	0.997027	0.123129
Faah__chr4	0.131388	0.130996	0.997017	0.12313
Ly6f__chr15	0.131388	0.130996	0.997017	0.12313
C630043F03Rik__chr4	0.131389	0.161269	1.22742	0.123131
Ocln__chr13	0.131389	0.130996	0.997014	0.123131
Neil1__chr9	0.13139	0.130996	0.997002	0.123132
Snora30__chr7	0.131391	0.130996	0.996997	0.123133
C77370__chrX	0.131391	0.130996	0.996995	0.123133
Gcsam__chr16	0.131391	0.130996	0.996995	0.123133
Nptx2__chr5	0.131392	0.130996	0.996986	0.123134
Capn9__chr8	0.131393	0.130996	0.996978	0.123135
Dyx1c1__chr9	0.131393	0.130996	0.996977	0.123135
Disp2__chr2	0.131394	0.130996	0.99697	0.123136
Gbx2__chr1	0.131395	0.130996	0.996966	0.123136
Arhgef37__chr18	0.131396	0.130996	0.99696	0.123137
Lrrc19__chr4	0.131397	0.130996	0.996951	0.123138
Recql4__chr15	0.131397	0.130996	0.996948	0.123138
Gm16861__chr16	0.131397	0.130996	0.996948	0.123138
Gm10941__chr10	0.131397	0.130996	0.996947	0.123138
Padi3__chr4	0.131398	0.130996	0.996946	0.123139
Rnu11__chr4	0.1314	0.130996	0.996928	0.123141
Vmn2r100__chr17	0.131401	0.130996	0.996918	0.123142
Cyp2ab1__chr16	0.131401	0.130996	0.996917	0.123142
Gm13034__chr4	0.131401	0.130996	0.996917	0.123142
Gm7538__chr5	0.131401	0.130996	0.996917	0.123142
Mir698__chr4	0.131401	0.130996	0.996917	0.123142
Rgs8__chr1	0.131401	0.130996	0.996917	0.123142
Zpbp__chr11	0.131401	0.130996	0.996917	0.123142
Armc3__chr2	0.131402	0.130996	0.99691	0.123143
Ggn__chr7	0.131403	0.130996	0.996906	0.123143
Uchl4__chr9	0.131403	0.132636	1.00938	0.123144
Hesx1__chr14	0.131404	0.130996	0.996895	0.123144
2410017I17Rik__chr17	0.131405	0.130996	0.99689	0.123145
3110021N24Rik__chr4	0.131405	0.130996	0.99689	0.123145
4930404A05Rik__chr16	0.131405	0.130996	0.99689	0.123145
4930539J05Rik__chr3	0.131405	0.130996	0.99689	0.123145
4933425H06Rik__chr6	0.131405	0.130996	0.99689	0.123145
5830403M04Rik__chr5	0.131405	0.130996	0.99689	0.123145
Aanat__chr11	0.131405	0.130996	0.99689	0.123145
BC049715__chr6	0.131405	0.130996	0.99689	0.123145
Cacna1e__chr1	0.131405	0.130996	0.99689	0.123145
Capza3__chr6	0.131405	0.130996	0.99689	0.123145
Chrnd__chr1	0.131405	0.130996	0.99689	0.123145
Cyp2b10__chr7	0.131405	0.130996	0.99689	0.123145
Defa-ps12__chr8	0.131405	0.130996	0.99689	0.123145
Ftmt__chr18	0.131405	0.130996	0.99689	0.123145
Gm13539__chr2	0.131405	0.130996	0.99689	0.123145
Gm1553__chr10	0.131405	0.130996	0.99689	0.123145
Htr3a__chr9	0.131405	0.130996	0.99689	0.123145
Kcnk16__chr14	0.131405	0.130996	0.99689	0.123145
[truncated: 14,682 more rows]

## Sheet: Cluster 4
CLUSTER 4
GENEID	mean non cluster	mean cluster	fold change	pvalue
Spp1__chr5	3.23193	31.5024	9.74725	0
Ftl1__chr7	9.31447	73.5443	7.8957	0
Lyz1__chr10	11.6475	68.8819	5.91388	0
Fth1__chr19	9.12544	48.5786	5.32343	0
Ctsb__chr14	17.0342	89.4523	5.25135	0
Atp2a2__chr5	69.7067	4.70568	0.0675068	4.46927e-25
Ttn__chr2	61.9054	3.89433	0.0629078	4.53826e-23
Actc1__chr2	57.4227	4.55842	0.0793836	4.85021e-20
Kcnq1ot1__chr7	59.3531	9.52963	0.160558	4.34988e-16
Tnnt2__chr1	40.2815	3.54676	0.0880494	3.50798e-14
Lgals3__chr14	1.56132	17.6957	11.3338	1.07248e-13
Myh6__chr14	35.5627	2.36932	0.0666237	2.26816e-13
Gpnmb__chr6	1.97986	18.0817	9.13285	5.37792e-13
Mb__chr15	33.9505	2.65964	0.0783386	1.0447e-12
Tmsb4x__chrX	8.86186	36.7614	4.14827	1.47693e-12
Actb__chr5	8.97079	35.5923	3.96758	8.71259e-12
Ctss__chr3	3.85479	22.0183	5.71193	2.88209e-11
Lpl__chr8	39.7262	7.33215	0.184567	1.97628e-10
Psap__chr10	6.16967	26.217	4.24934	5.23651e-10
Gm17821__chr12	33.9682	5.26461	0.154987	7.44639e-10
Tpm1__chr9	26.7798	2.46414	0.092015	8.7678e-10
Slc25a4__chr8	23.9099	2.35174	0.0983587	1.25214e-08
Myl2__chr5	19.9942	1.72487	0.0862686	4.27128e-08
A630089N07Rik__chr16	26.7021	4.66455	0.174688	6.09731e-08
Clu__chr14	19.2837	1.47899	0.0766962	8.40901e-08
Fabp5__chr3	1.30751	10.8445	8.29401	1.4451e-07
Col3a1__chr1	22.9799	3.42408	0.149003	2.36906e-07
Nppa__chr4	14.5437	0.83902	0.0576896	4.7741e-07
Mir5109__chr5	23.8766	4.08817	0.171221	6.74383e-07
Ctsl__chr13	3.01539	14.1673	4.69833	7.09331e-07
Apoe__chr7	14.0747	35.301	2.50812	7.16045e-07
Col1a2__chr6	18.7768	2.62195	0.139638	1.35295e-06
Ctsd__chr7	7.08974	22.4134	3.16139	1.64937e-06
Cox6a2__chr7	16.0318	1.67144	0.104258	1.83451e-06
Cryab__chr9	15.4895	1.54205	0.0995546	3.05748e-06
Grn__chr11	3.99375	15.0755	3.77478	4.77029e-06
Col1a1__chr11	13.4587	1.89455	0.140768	2.0487e-05
Pf4__chr5	1.45149	8.34921	5.75217	2.14932e-05
Ankrd1__chr19	13.0292	1.13625	0.0872077	3.05585e-05
Mpeg1__chr19	1.52689	8.11472	5.31456	3.17124e-05
Cfl1__chr19	5.20868	16.0268	3.07694	3.26241e-05
Myl3__chr9	12.8689	1.02315	0.0795058	3.54696e-05
Actg1__chr11	5.78257	17.2058	2.97546	3.56081e-05
C1qb__chr4	3.25672	12.4408	3.82006	3.70133e-05
Sparc__chr11	16.6365	3.12046	0.187567	5.44379e-05
Gpx1__chr9	1.64897	8.00171	4.85254	5.68819e-05
Vmn2r55__chr7	14.2377	2.53511	0.178057	7.58244e-05
C1qc__chr4	3.53594	12.2967	3.47763	8.36533e-05
Lcp1__chr14	1.46142	7.67476	5.25159	0.000142156
Pln__chr10	8.84715	0.890464	0.10065	0.000143172
Cd68__chr11	1.0949	6.56472	5.99573	0.000144528
Lgmn__chr12	2.00792	8.2532	4.11032	0.0002439
Lyz2__chr10	1.22407	6.5617	5.36056	0.000282347
Des__chr1	10.2551	1.17038	0.114127	0.000394058
Hmox1__chr8	0.928281	5.23931	5.6441	0.000403511
Tnni3__chr7	10.0804	1.02015	0.101201	0.000462082
Fabp3__chr4	7.60629	0.915285	0.120333	0.000495707
Plin2__chr4	0.9937	5.80824	5.84507	0.00057467
Grk4__chr5	11.7723	2.22678	0.189154	0.00062981
Mybpc3__chr2	7.13877	0.978599	0.137082	0.000791448
Cstb__chr10	1.08445	5.22743	4.82034	0.00089963
Vim__chr2	5.20574	13.7194	2.63544	0.00101538
Fcer1g__chr1	1.55928	6.4489	4.13582	0.00115353
H2-D1__chr17	3.13702	9.31908	2.97068	0.00152412
Lars2__chr9	8.66485	1.43633	0.165766	0.00166208
Ccl6__chr11	1.25807	5.45689	4.33752	0.0018963
Casq2__chr3	6.26535	0.796149	0.127072	0.00189677
Laptm5__chr4	1.72551	6.26204	3.6291	0.00203457
B2m__chr2	5.04452	12.999	2.57686	0.00217117
Cd53__chr3	1.30668	5.8988	4.51433	0.00228601
Bsg__chr10	7.91604	1.91757	0.242238	0.00324403
C3ar1__chr6	0.993531	4.83065	4.8621	0.00356017
Ryr2__chr13	5.6218	0.633523	0.11269	0.00361147
Cyba__chr8	1.01079	4.3194	4.27332	0.00382628
Crip2__chr12	5.51883	0.780453	0.141416	0.00400342
Akr1a1__chr4	1.97856	6.67849	3.37543	0.00427798
Atp6v1a__chr16	1.07637	4.8617	4.51674	0.00496835
Cdc42__chr4	2.59346	7.08913	2.73347	0.00525161
Ctsz__chr2	1.09669	4.51647	4.11826	0.00536638
Arpc2__chr1	2.64498	7.3109	2.76406	0.00588118
Ndrg2__chr14	5.03912	0.700037	0.138921	0.00646971
Capg__chr6	0.750461	3.28355	4.37538	0.00730593
Eef1a1__chr9	4.56436	10.9587	2.40094	0.00735508
Dcn__chr10	6.9794	1.39838	0.200359	0.00741209
Xirp2__chr2	6.94742	1.19618	0.172176	0.00762241
Calm1__chr12	2.8631	7.5034	2.62072	0.0091996
Atp5b__chr10	10.1505	3.39763	0.334727	0.00922768
C1qa__chr4	1.77342	5.4542	3.07553	0.00969758
Sdcbp__chr4	1.27272	4.47475	3.5159	0.00979974
Wfdc17__chr11	1.27781	4.43331	3.46944	0.00995661
Sh3bgrl3__chr4	1.78549	5.94463	3.32941	0.0100003
Arg1__chr10	0.443567	2.06289	4.65069	0.0104678
Gusb__chr5	1.30774	4.28965	3.2802	0.0109125
Prdx1__chr4	1.82794	5.80103	3.17354	0.0111181
Igfbp7__chr5	6.48961	1.41883	0.21863	0.0113572
Bgn__chrX	4.42013	0.797625	0.180453	0.0120184
Myom1__chr17	4.41205	0.576899	0.130755	0.0121159
Pfn1__chr11	1.86604	5.55465	2.9767	0.0121942
Hexa__chr9	1.35227	4.76346	3.52257	0.0124478
Fhl2__chr1	4.3644	0.634351	0.145347	0.0127076
Ckmt2__chr13	4.36153	0.641851	0.147162	0.0127442
Srl__chr16	4.30725	0.586943	0.136269	0.0134554
Atp5g3__chr2	9.59967	3.05673	0.31842	0.0137932
Arpc1b__chr5	1.39424	4.2294	3.03347	0.014023
Ms4a6d__chr19	0.923169	3.29371	3.56783	0.0146318
Tpt1__chr14	7.85312	14.9494	1.90363	0.0148749
Adam8__chr7	0.509384	2.48567	4.87976	0.0151082
Iqgap1__chr7	1.42606	4.13294	2.89816	0.0153022
Itgb2__chr10	0.937065	3.71431	3.96378	0.0153669
Ms4a7__chr19	0.948365	3.231	3.40691	0.0159815
Hrc__chr7	4.13227	0.55507	0.134326	0.0160296
Ldhb__chr6	4.12233	0.62594	0.151842	0.0161899
Tnnc1__chr14	4.09261	0.61512	0.1503	0.0166783
Arpc5__chr1	1.46222	4.66827	3.19259	0.0168485
Ctsc__chr7	1.48205	4.57827	3.08914	0.0177388
Atp5a1__chr18	9.22519	3.13258	0.339568	0.0180497
Serpinh1__chr7	4.00633	0.844028	0.210673	0.0181819
Mdh1__chr11	5.93772	1.50194	0.252949	0.0182747
Msr1__chr8	0.553684	2.23526	4.03707	0.0187861
Actn2__chr13	3.9546	0.588857	0.148904	0.0191477
Ccl9__chr11	1.00522	3.11801	3.10182	0.0193068
Fstl1__chr16	5.85445	1.2301	0.210114	0.019624
Tyrobp__chr7	1.01139	3.9315	3.88721	0.0196917
Tpm3__chr3	1.53044	4.11931	2.69159	0.0200396
Popdc2__chr16	3.90317	0.612853	0.157014	0.0201588
Lamp1__chr8	6.73425	12.7215	1.88908	0.0206088
Npc2__chr12	1.55079	4.61761	2.97759	0.0210628
Myl6__chr10	2.72361	6.19961	2.27625	0.0214242
Fxyd1__chr7	3.83832	0.62312	0.162342	0.02151
Pgam1__chr19	1.58661	4.70311	2.96425	0.0229454
Tgfbi__chr13	1.06259	3.65466	3.43939	0.023065
Slc11a1__chr1	0.615139	2.05733	3.34449	0.024636
Atp6v1b2__chr8	1.10167	3.55466	3.22661	0.0258617
Lilrb4__chr10	0.631067	2.85345	4.52163	0.0262942
Efhd2__chr4	1.11372	3.40614	3.05833	0.0267636
Basp1__chr15	0.638615	2.41041	3.77443	0.0271004
Pdlim5__chr3	3.57143	0.847395	0.237271	0.028093
Uqcrfs1__chr13	3.55946	0.966639	0.271569	0.0284314
Csrp3__chr7	3.53284	0.598132	0.169306	0.0291987
Ucp2__chr7	1.70584	4.66987	2.73759	0.0299802
Sirpa__chr2	1.16938	3.91631	3.34904	0.0311698
Hspb6__chr7	3.41645	0.688946	0.201656	0.0328042
Sat1__chrX	1.19004	3.54147	2.97592	0.0329074
S100a4__chr3	0.690128	2.63341	3.81582	0.0329503
Cotl1__chr8	0.69383	2.7328	3.93872	0.0333939
Ckm__chr7	3.39528	0.548331	0.161498	0.0335064
Cst3__chr2	13.8858	7.38808	0.532061	0.0335644
Stab1__chr14	1.20121	3.02849	2.5212	0.0338701
Trem2__chr17	0.703979	2.18738	3.10716	0.0346262
Pygm__chr19	3.34001	0.641864	0.192174	0.0354111
Nckap1l__chr15	0.714937	2.09458	2.92974	0.0359828
Ifi30__chr8	0.720349	2.30284	3.19684	0.0366627
Cndp2__chr18	0.722112	2.19902	3.04527	0.0368856
H2-Aa__chr17	1.23982	3.20836	2.58776	0.037322
Emr1__chr17	0.730685	2.2371	3.06165	0.0379795
Alox5ap__chr5	0.739923	2.91514	3.93979	0.0391767
Emp3__chr7	1.26145	3.36316	2.66611	0.0393408
Apobec1__chr6	0.7478	2.22766	2.97895	0.0402125
Lipa__chr19	0.754203	2.72731	3.61615	0.0410645
Eno3__chr11	3.1762	0.568627	0.179027	0.0417165
Mcl1__chr3	1.87089	4.20186	2.24591	0.0417472
Itm2b__chr14	7.47834	12.634	1.68941	0.0418319
Atp1b1__chr1	3.16222	0.532889	0.168517	0.042304
Lgals1__chr15	2.51027	5.79383	2.30805	0.0426979
Tcap__chr11	3.15032	0.536572	0.170323	0.0428109
Dsp__chr13	3.13992	0.545059	0.17359	0.0432586
H3f3b__chr11	1.90181	4.09689	2.1542	0.0442205
Cd52__chr4	0.782606	2.17297	2.77658	0.0449531
Aco2__chr15	4.85971	1.48373	0.305313	0.0453848
Ostf1__chr19	0.787031	2.04196	2.5945	0.0455749
Eef1a2__chr2	3.08384	0.578261	0.187514	0.0457548
Col4a1__chr8	3.08226	0.810692	0.263019	0.0458272
Col4a2__chr8	3.06785	0.840817	0.274073	0.0464922
Dab2__chr15	1.3375	3.08312	2.30513	0.0469251
H2afz__chr3	1.34005	3.21219	2.39706	0.0471926
Rpl10__chrX	3.93558	7.93433	2.01605	0.0473674
Cycs__chr6	4.80516	1.78133	0.370712	0.0474841
Pld3__chr7	0.802222	2.21389	2.75969	0.0477415
Lrp1__chr10	1.35358	3.62767	2.68006	0.0486245
Gpx3__chr11	3.01152	0.851276	0.282674	0.0491876
Tmsb10__chr6	1.3627	3.57767	2.62543	0.0496035
Nppb__chr4	2.99195	0.498161	0.1665	0.0501596
Osbpl8__chr10	0.819689	2.0034	2.44409	0.0502941
Clta__chr4	0.820685	2.0028	2.4404	0.0504417
Col6a2__chr10	2.95981	0.697841	0.235772	0.0517987
Litaf__chr16	0.831223	2.69793	3.24573	0.0520155
Fxyd5__chr7	0.831385	2.27505	2.73646	0.0520399
Kcnk3__chr5	2.95408	0.522153	0.176757	0.0520964
Ptgds__chr2	2.94664	0.484886	0.164555	0.0524855
Nexn__chr3	2.93736	0.548536	0.186744	0.0529752
Rpl23__chr11	4.04365	7.07872	1.75058	0.0537509
Ndufb5__chr3	2.91343	0.990744	0.340061	0.0542586
Cd44__chr2	0.846022	2.12793	2.51522	0.0542652
Hspb7__chr4	2.90803	0.532608	0.183151	0.0545527
Tmem38a__chr8	2.89694	0.582907	0.201214	0.0551608
Got1__chr19	2.88577	0.907142	0.31435	0.055781
Atp6ap2__chrX	0.856866	2.17951	2.54359	0.0559428
Wdr92__chr11	6.13202	2.23899	0.36513	0.0562676
Cd84__chr1	0.862475	2.26447	2.62554	0.0568202
Dst__chr1	2.866	0.670804	0.234056	0.056895
Gnai2__chr9	4.10117	7.76463	1.89327	0.0573626
Hexb__chr13	0.865991	2.37285	2.74004	0.0573736
Anxa2__chr9	1.43205	3.39725	2.3723	0.0574008
Nedd4__chr9	2.85653	0.765988	0.268153	0.0574365
Tns1__chr1	2.84241	0.958318	0.33715	0.0582535
Ogdh__chr11	4.54426	1.61597	0.355607	0.0588755
Tpd52__chr3	0.879158	2.55377	2.90479	0.0594683
Atp5h__chr11	6.05036	2.44389	0.403925	0.059694
Uqcrc2__chr7	2.81271	0.923302	0.328261	0.0600104
A130077B15Rik__chr10	2.80035	0.874276	0.312202	0.0607567
Ctsa__chr2	1.46665	3.64887	2.48789	0.061522
Anxa5__chr3	1.46873	3.61712	2.46275	0.061775
H2-K1__chr17	2.0992	4.03487	1.9221	0.0620373
S100a1__chr3	2.77211	0.858713	0.309769	0.0624974
Arhgdia__chr11	1.47933	3.09553	2.09252	0.0630707
Ech1__chr7	2.76262	0.828696	0.299967	0.0630935
Gabarap__chr11	2.78497	5.59959	2.01065	0.063793
Snx5__chr2	0.906121	2.64281	2.91663	0.0638679
Idh2__chr7	2.74905	0.71396	0.259712	0.0639561
Cs__chr10	4.43961	1.39369	0.313921	0.0641394
Anxa1__chr19	0.914144	2.51401	2.75012	0.0652053
Mfn2__chr4	2.72758	0.768424	0.281724	0.0653447
Ly86__chr13	0.916993	2.54065	2.77063	0.0656834
Slc8a1__chr17	2.71275	0.857773	0.316201	0.0663211
Atp5g1__chr11	4.37997	1.25979	0.287625	0.0673359
Rpl41__chr10	2.82614	5.49718	1.94512	0.0673993
Atp1a2__chr1	2.69309	0.51836	0.192478	0.0676384
Obscn__chr11	2.6897	0.627596	0.233333	0.0678678
Fcgr3__chr1	0.93632	2.80033	2.99078	0.0689684
Mafb__chr2	0.938804	2.6037	2.77342	0.0693958
Srgn__chr10	1.53008	3.98801	2.60641	0.0694693
Cox4i1__chr8	5.81116	2.52201	0.433994	0.0708747
Hk3__chr13	0.436782	1.0647	2.4376	0.0716802
Slc15a3__chr19	0.439364	1.22183	2.78091	0.0724102
Postn__chr3	4.28725	1.07329	0.250345	0.0726075
F7__chr8	0.440216	1.28383	2.91638	0.0726515
Ldb3__chr14	2.61384	0.599043	0.229181	0.0732183
Rab1__chr11	1.56158	3.19198	2.04407	0.0736032
S100a10__chr3	0.964594	2.36807	2.45499	0.0739051
Clic1__chr17	0.97197	2.11096	2.17184	0.0752183
Lbh__chr17	2.56668	0.81767	0.318572	0.0767556
Arl11__chr14	0.455543	1.13714	2.49623	0.0770381
Ndufab1__chr7	2.55821	0.960812	0.375579	0.0774081
Csf1r__chr18	1.5908	3.26367	2.0516	0.0775458
Lat2__chr5	0.458307	1.34617	2.93727	0.0778378
Rhog__chr7	0.9892	2.22218	2.24644	0.0783256
Rgs1__chr1	0.461585	1.19006	2.57821	0.0787898
Igf1__chr10	0.993257	2.60834	2.62604	0.0790653
Ccr1__chr9	0.463034	1.00853	2.1781	0.0792117
Myh7__chr14	2.53259	0.435745	0.172055	0.0794179
Mgp__chr6	2.51803	0.758172	0.301097	0.0805826
Mmp12__chr9	0.467939	1.09447	2.33891	0.0806452
Atp5c1__chr2	4.14619	1.95151	0.470675	0.0813805
Tpp1__chr7	1.00605	2.0791	2.0666	0.081417
Zfp106__chr2	2.50054	0.888034	0.355137	0.0820051
Tlr13__chrX	0.47589	1.03704	2.17915	0.0829859
Zfp71-rs1__chr13	2.48402	0.73795	0.297078	0.0833712
Pitpna__chr11	1.02111	2.21294	2.1672	0.0842246
Hspb8__chr5	2.47006	0.557898	0.225864	0.084544
Gns__chr10	1.64105	3.44507	2.0993	0.0845687
Marcks__chr10	1.6429	3.21766	1.95852	0.0848325
Clec7a__chr6	0.482257	1.01904	2.11307	0.0848751
Atp6v1g1__chr4	1.02488	2.03701	1.98757	0.0849341
Ptma__chr1	2.31031	4.19974	1.81782	0.0849517
Mtpn__chr6	1.02702	2.16007	2.10323	0.0853392
Fau__chr19	1.64808	3.24424	1.9685	0.085574
Trdn__chr10	2.45629	0.468625	0.190786	0.0857167
Renbp__chrX	0.4851	1.00766	2.07721	0.0857229
Ppt1__chr4	1.02918	2.00103	1.94429	0.0857468
Rps27a__chr11	3.01985	5.41463	1.79301	0.0859178
Pam__chr1	2.44933	0.539823	0.220396	0.0863156
Slc37a2__chr9	0.491005	1.3206	2.68958	0.087492
Pde4dip__chr3	2.43034	0.652956	0.268669	0.0879708
Sprr1a__chr3	2.42923	0.578908	0.238309	0.0880682
Clec4n__chr6	0.492958	1.19989	2.43405	0.0880796
Rap1b__chr10	1.04456	2.99373	2.86603	0.0886776
Ctsh__chr9	1.04518	2.9767	2.84802	0.0887978
Hspb1__chr5	2.41777	0.650218	0.268933	0.0890836
Rps23__chr13	1.67568	3.24985	1.93942	0.0895819
Aldh2__chr5	1.0512	2.01533	1.91717	0.0899568
Gm10785__chr16	2.40712	0.658038	0.273372	0.0900382
Col15a1__chr4	2.40415	0.779796	0.324354	0.0903058
Fos__chr12	2.35552	4.77808	2.02846	0.0903641
Serp1__chr3	1.05502	2.19938	2.08467	0.0906958
Skap2__chr6	0.50167	1.03882	2.07073	0.0907147
Clec4d__chr6	0.502212	1.71592	3.41672	0.0908793
Hpgds__chr6	0.502754	1.04433	2.07722	0.0910441
Dgkz__chr2	0.5035	1.04168	2.06889	0.091271
Gm5595__chr7	2.39263	0.798255	0.33363	0.0913519
Mrc1__chr2	1.6895	3.67016	2.17234	0.0916209
Actr2__chr11	1.06039	2.62493	2.47544	0.0917378
Uap1l1__chr2	0.505424	1.16245	2.29994	0.0918572
S100a6__chr3	1.69766	3.05333	1.79855	0.0928365
Ccl2__chr11	1.06764	2.94733	2.7606	0.0931549
Acadm__chr3	2.37084	0.715222	0.301675	0.0933654
Evi2a__chr11	0.510539	1.0745	2.10464	0.0934206
Aldoa__chr7	6.77632	3.08665	0.455505	0.0941021
Cd81__chr7	3.96491	1.2492	0.315065	0.0941243
Crip1__chr12	1.07347	2.0139	1.87606	0.0943001
Evi2b__chr11	0.513553	1.19338	2.32378	0.0943458
Arl6ip1__chr7	1.07376	2.65251	2.4703	0.0943582
Gja1__chr10	2.35063	0.526301	0.223898	0.0952722
Creg1__chr1	1.72193	3.0124	1.74943	0.0964935
Ptpn6__chr6	0.520599	1.47362	2.83062	0.096518
Inpp5d__chr1	0.520933	1.04788	2.01156	0.0966214
Rpl38__chr11	1.72424	3.27445	1.89907	0.0968447
Sorbs1__chr19	2.32446	0.534173	0.229806	0.0977991
Slc25a3__chr10	5.34247	2.30648	0.431726	0.0985371
Rpl17__chr18	3.13908	5.13021	1.63431	0.0985689
H3f3a__chr1	1.7365	3.54768	2.043	0.0987219
Csf2rb__chr15	0.527768	1.15185	2.18249	0.0987432
Oxct1__chr15	3.90421	1.68889	0.432582	0.0987942
Cd14__chr18	1.09609	2.94276	2.68478	0.0987988
Pdha1__chrX	2.31378	0.820755	0.354726	0.0988497
Rgs10__chr7	0.530897	1.03792	1.95503	0.0997186
Cerk__chr15	0.53263	1.12327	2.10892	0.10026
G6pdx__chrX	0.534005	1.17003	2.19104	0.10069
Coro1a__chr7	0.534378	1.50489	2.81616	0.100807
Fbln2__chr6	2.29333	0.629163	0.274345	0.100893
Acadl__chr1	3.87365	1.16379	0.300438	0.101227
Fermt3__chr19	0.536511	1.24552	2.32152	0.101476
Syk__chr13	0.537281	1.19957	2.23266	0.101717
Arrb2__chr11	0.53845	1.12865	2.0961	0.102085
Gba__chr3	0.539015	1.05107	1.94999	0.102262
F13a1__chr13	1.114	2.10068	1.88571	0.10242
Rac2__chr15	0.539562	1.60388	2.97257	0.102434
Hadha__chr5	2.27723	0.941748	0.413549	0.10253
Abcg1__chr17	0.541133	1.14363	2.11341	0.102929
Hadhb__chr5	3.84618	1.11302	0.289384	0.10346
Dmpk__chr7	2.26798	0.522494	0.230379	0.103483
Myo1e__chr9	0.542945	1.13121	2.08348	0.1035
Npc1__chr18	0.543781	1.17714	2.16474	0.103764
Glrx__chr13	0.544239	1.25293	2.30217	0.103909
Tecr__chr8	3.83122	1.11951	0.292206	0.104696
Rps3a1__chr3	3.94661	6.02097	1.52561	0.105165
Lair1__chr7	0.549118	1.22848	2.23719	0.105453
Cybb__chrX	1.13234	2.85315	2.5197	0.106183
Rpl27a__chr7	2.48029	4.10346	1.65443	0.106196
Flna__chrX	1.13365	2.58218	2.27777	0.106453
Asah1__chr8	0.552606	1.10371	1.99728	0.10656
Ifi202b__chr1	0.557109	1.13406	2.03562	0.107995
Xdh__chr17	0.557789	1.25432	2.24873	0.108212
Cd300ld__chr11	0.558331	1.36808	2.4503	0.108385
Fam105a__chr15	0.558906	1.46392	2.61926	0.108569
Dock8__chr19	0.560023	1.04423	1.86461	0.108926
Aif1__chr17	0.561564	1.30981	2.33244	0.109419
Emb__chr13	0.562132	1.31109	2.33235	0.109601
Lilrb3__chr7	0.562588	1.78528	3.17334	0.109747
App__chr16	2.50712	4.3974	1.75397	0.109767
H2-Eb1__chr17	1.15115	2.17763	1.89169	0.110099
Ncf2__chr1	0.563837	1.19767	2.12414	0.110148
Rps12__chr10	3.24276	5.25796	1.62145	0.110326
Trp53inp2__chr2	2.20374	0.858929	0.389761	0.110351
Blnk__chr19	0.565185	1.44106	2.54971	0.110581
Pdxk__chr10	0.565237	1.12339	1.98747	0.110598
Arl4c__chr1	0.56552	1.13427	2.00572	0.110688
Sepp1__chr15	4.77403	7.93248	1.66159	0.110831
AF251705__chr11	0.566299	1.35901	2.39981	0.110939
Cxcr4__chr1	0.567179	1.09079	1.92318	0.111222
4632428N05Rik__chr10	0.568874	1.22889	2.16022	0.111767
Rps29__chr12	1.82096	3.57187	1.96153	0.112096
Cd48__chr1	0.57038	1.18579	2.07895	0.112253
Soat1__chr1	0.571671	1.52245	2.66315	0.112669
Lhfpl2__chr13	0.573087	1.30462	2.27648	0.113126
Got2__chr8	2.17303	0.906593	0.417202	0.113793
Ywhaz__chr15	1.16902	2.39947	2.05255	0.113867
Ivns1abp__chr1	2.16427	0.694485	0.320887	0.114795
Cdh2__chr18	2.16358	0.47091	0.217653	0.114874
Lgals3bp__chr11	1.17379	2.16514	1.84457	0.114882
Rassf4__chr6	0.578837	1.12349	1.94095	0.114988
Rap2b__chr3	0.579581	1.32377	2.284	0.11523
Stx7__chr10	0.579599	1.16168	2.00429	0.115236
Cd93__chr2	1.84351	3.9425	2.13859	0.115797
Ndufs3__chr2	2.15221	0.881837	0.409736	0.116188
Ap3s1__chr18	0.582839	1.25005	2.14476	0.116289
Mtss1__chr15	0.583173	1.00344	1.72066	0.116398
AI607873__chr1	0.584178	1.01679	1.74055	0.116725
Fam96a__chr9	0.584697	1.24048	2.12157	0.116894
Actr3__chr1	1.18472	2.93686	2.47895	0.117218
Cbr2__chr11	1.18591	2.47072	2.0834	0.117473
Por__chr5	0.58686	1.07808	1.83703	0.117599
Dhrs3__chr4	1.18801	2.60617	2.19372	0.117926
Shisa5__chr9	1.18947	2.09898	1.76463	0.118239
Ptpn1__chr2	0.588905	1.19997	2.03763	0.118267
Sec11c__chr18	0.589465	1.2304	2.08733	0.11845
Trim30a__chr7	0.589592	1.01708	1.72506	0.118492
Pabpc1__chr15	2.57396	4.40284	1.71053	0.118913
Ube2l3__chr16	1.19308	2.12514	1.78122	0.119018
Rap2a__chr14	0.591555	1.13702	1.92209	0.119134
Arhgdib__chr6	0.592054	1.68295	2.84256	0.119298
Cyc1__chr15	2.11922	0.807983	0.381264	0.120086
Sparcl1__chr5	2.11881	0.871135	0.411143	0.120135
Fcgr1__chr3	0.596673	1.65522	2.77408	0.120813
Capza1__chr3	0.596926	1.24832	2.09125	0.120896
Cltc__chr11	1.87539	3.83487	2.04483	0.121119
Clec4a1__chr6	0.597607	1.1991	2.00651	0.12112
Gm2a__chr11	0.598259	1.1061	1.84886	0.121334
Zfp36__chr7	1.87786	3.49029	1.85865	0.121535
Vat1__chr11	0.599211	1.53345	2.55911	0.121648
Myo1f__chr17	0.600095	1.93835	3.23007	0.121939
Lrrc2__chr9	2.10022	0.538772	0.256531	0.12239
Sfpi1__chr2	0.601648	1.70573	2.83509	0.12245
Anxa4__chr6	0.603118	1.46507	2.42915	0.122935
Acaa2__chr18	2.09371	0.74986	0.358149	0.12319
Snx27__chr3	0.604545	1.09874	1.81747	0.123406
Bin1__chr18	0.605264	1.03504	1.71006	0.123644
Plek__chr11	0.605759	1.92136	3.17182	0.123807
Cfp__chrX	0.606349	1.46748	2.4202	0.124002
Ccr2__chr9	0.606872	1.58126	2.60559	0.124176
Pgd__chr4	0.607099	1.49129	2.45642	0.124251
Rpl12__chr2	2.61438	4.56785	1.7472	0.12461
Il2rg__chrX	0.609059	1.13083	1.85669	0.124899
Rnase4__chr14	1.22013	2.06542	1.69279	0.12491
Plekho2__chr9	0.609464	1.22794	2.01479	0.125033
Fyb__chr15	0.609998	1.11521	1.82822	0.125211
Tuba1c__chr15	0.610889	1.24092	2.03134	0.125506
P2rx4__chr5	0.61222	1.09494	1.78848	0.125948
Itgam__chr7	0.613263	1.75686	2.86478	0.126294
Cxcl16__chr11	0.618184	1.23346	1.9953	0.127931
Fndc5__chr4	2.05461	0.485855	0.23647	0.128103
Ndufb10__chr17	2.05416	0.790134	0.384651	0.128161
Timp2__chr11	1.91688	3.41058	1.77924	0.128196
Aprt__chr8	0.619729	1.69333	2.73237	0.128446
5430435G22Rik__chr1	0.620088	1.85792	2.99621	0.128566
Rpl39__chrX	1.9194	3.14676	1.63945	0.128632
Anxa3__chr5	0.620425	1.0729	1.72931	0.128678
Tubb6__chr18	0.620466	1.03757	1.67225	0.128692
Tagln2__chr1	1.23769	2.53648	2.04936	0.128791
Twf1__chr15	0.622218	1.01405	1.62973	0.129277
Lmo2__chr2	0.623297	1.09604	1.75846	0.129637
Ndufv1__chr19	2.03985	0.762026	0.37357	0.130009
Wipf1__chr2	0.625864	1.4205	2.26966	0.130496
Atox1__chr11	0.626676	1.04259	1.66368	0.130768
Ywhab__chr2	1.93248	3.76323	1.94736	0.130901
Atp6v1c1__chr15	0.627738	1.55671	2.47988	0.131124
Adam15__chr3	0.628033	1.03431	1.6469	0.131222
Fn1__chr1	4.18984	6.1964	1.47891	0.131357
Arf6__chr12	0.62872	1.25062	1.98915	0.131453
Ndufs1__chr1	2.02647	0.766222	0.378106	0.13176
Cd151__chr7	2.02442	0.720703	0.356004	0.13203
Itgb1__chr8	4.9106	2.74663	0.559326	0.132302
Cox6a1__chr5	1.25379	2.23691	1.78411	0.132386
Cxcl2__chr5	0.631951	1.48573	2.35103	0.132537
Rsad2__chr12	0.633041	1.24748	1.97062	0.132903
Adrbk1__chr19	0.633249	1.00359	1.58483	0.132973
Il4ra__chr7	0.633317	1.11465	1.76001	0.132996
Cox6c__chr15	3.52399	1.48564	0.42158	0.133311
Calm2__chr17	1.25969	2.53708	2.01404	0.133712
Tmem106a__chr11	0.636177	1.77101	2.78383	0.133958
Etfa__chr9	2.00972	0.833523	0.414746	0.133986
Atp13a2__chr4	0.636815	1.42233	2.23351	0.134173
Cd74__chr18	1.26364	2.99892	2.37324	0.134602
Rps28__chr17	1.95408	3.48266	1.78225	0.134685
C5ar1__chr7	0.638533	1.31015	2.05182	0.134752
Tbxas1__chr6	0.638886	1.09258	1.71014	0.134871
Mdfic__chr6	0.63909	1.50368	2.35284	0.13494
Slc43a2__chr11	0.639841	1.60338	2.50591	0.135194
Sod2__chr17	2.00056	0.872571	0.436162	0.135219
Cmpk1__chr4	0.640284	1.13151	1.7672	0.135343
Sash1__chr10	0.640613	1.16518	1.81886	0.135454
Ppia__chr11	1.2675	2.77518	2.18949	0.135473
B4galt6__chr18	0.641852	1.35469	2.11059	0.135873
Txndc17__chr11	0.642215	1.07767	1.67805	0.135995
Ndufa4__chr6	3.49803	1.25894	0.359899	0.136032
Rpl3__chr15	1.96268	3.64329	1.85628	0.136205
Klf6__chr13	1.27223	2.55264	2.00643	0.136545
Tnfaip2__chr12	0.644214	1.13658	1.7643	0.136671
Psmb8__chr17	0.644897	1.37649	2.13443	0.136902
Coro1b__chr19	0.64589	1.38535	2.14487	0.137238
Chchd10__chr10	1.98462	0.476681	0.240187	0.137393
Dazap2__chr15	1.27743	2.15842	1.68966	0.137725
Rpl19__chr11	2.70551	4.48882	1.65914	0.137907
Rps13__chr7	2.70587	4.20731	1.55488	0.137961
Gltp__chr5	0.648157	1.97775	3.05135	0.138006
Irf8__chr8	0.649074	1.40741	2.16834	0.138317
Sfrp2__chr3	1.97345	0.453668	0.229885	0.138936
Csf2ra__chr19	0.652	1.43014	2.19347	0.139311
Slc6a6__chr6	1.28479	2.48326	1.93281	0.139403
Lamb2__chr9	1.96876	0.435348	0.221127	0.139589
Ndufa11__chr17	1.96463	0.770951	0.392416	0.140168
Vps4b__chr1	0.654912	1.00607	1.53619	0.140301
Atf3__chr1	0.654926	1.27339	1.94432	0.140305
Pla2g7__chr17	0.656012	1.45771	2.22208	0.140675
Ptprc__chr1	0.65634	1.70714	2.601	0.140787
Ncf1__chr5	0.657846	1.62896	2.47621	0.1413
Capzb__chr4	1.99226	3.25643	1.63454	0.141482
Zeb2__chr2	0.658555	1.55389	2.35955	0.141541
Psmd14__chr2	0.658831	1.01609	1.54226	0.141635
Sgpl1__chr10	0.658882	1.77638	2.69605	0.141653
Rnh1__chr7	0.659864	1.79188	2.71552	0.141988
Lrrc33__chr16	0.662022	1.41965	2.14441	0.142724
Rin2__chr2	0.662902	1.03203	1.55684	0.143025
Edem1__chr6	0.662933	1.46136	2.20439	0.143035
Myo5a__chr9	0.664531	1.6981	2.55534	0.143582
Ap3b1__chr13	0.665221	1.00557	1.51162	0.143818
Sspn__chr6	1.93284	0.463733	0.239923	0.144696
Mapk3__chr7	0.668106	1.11264	1.66536	0.144805
Golga4__chr9	1.93009	0.751587	0.389406	0.145095
Ccr5__chr9	0.669547	1.9488	2.91062	0.145299
Cers2__chr3	0.669739	1.0065	1.50283	0.145365
Fam111a__chr19	0.670084	1.05012	1.56714	0.145483
Gbas__chr5	1.92729	0.628954	0.326341	0.145501
Selplg__chr5	0.670448	1.8517	2.76188	0.145608
Pdhb__chr14	1.92652	0.647571	0.336135	0.145614
Tnfrsf1b__chr4	0.670893	1.48157	2.20835	0.145761
Ms4a6c__chr19	0.671786	1.39171	2.07166	0.146067
Fam49b__chr15	0.671974	1.37341	2.04385	0.146131
Tln1__chr4	1.3174	2.4578	1.86565	0.146918
Tnfsf12__chr11	0.674393	1.30427	1.93399	0.146962
Fcgr2b__chr1	0.67572	1.25283	1.85406	0.147418
G3bp2__chr5	0.676165	1.03012	1.52348	0.147571
Idh1__chr1	0.67676	1.20103	1.77467	0.147776
Calr__chr8	2.77103	4.88559	1.76309	0.147836
Sec61b__chr4	0.677252	1.26708	1.87091	0.147945
Myof__chr19	0.678017	1.61697	2.38485	0.148209
Rab8b__chr9	0.678124	1.7613	2.59732	0.148245
Cyth4__chr15	0.678637	1.29794	1.91257	0.148422
Capn2__chr1	0.679172	1.11347	1.63946	0.148606
Tuba1b__chr15	2.77617	4.23534	1.52561	0.148627
Snx1__chr9	0.68067	1.67914	2.4669	0.149122
Txn1__chr4	1.32748	2.90987	2.19203	0.149267
Nagk__chr6	0.681273	1.11362	1.63462	0.14933
Lgals9__chr11	1.32855	2.43344	1.83165	0.149517
Ttyh3__chr5	0.681937	1.20251	1.76337	0.149559
Nfib__chr4	1.89965	0.605294	0.318635	0.149581
Scamp2__chr9	0.68249	1.01573	1.48827	0.14975
Idh3a__chr9	1.89747	0.606616	0.319697	0.149906
Mpc2__chr1	1.89725	0.712081	0.375323	0.14994
Vps26a__chr10	0.683285	1.25639	1.83875	0.150024
Atp6v0d1__chr8	0.683678	1.90396	2.78487	0.15016
Esyt1__chr10	0.684071	1.84338	2.69472	0.150295
Abca1__chr4	1.33675	2.8346	2.12052	0.151437
Ifi27l2a__chr12	0.687669	1.21879	1.77235	0.151538
Serf2__chr2	2.04932	3.03689	1.4819	0.151885
Azin1__chr15	0.688875	1.02761	1.49172	0.151955
Igsf8__chr1	0.69175	1.13128	1.63539	0.15295
Bcam__chr7	1.87728	0.483968	0.257802	0.152964
Bri3__chr5	1.34603	2.3539	1.74877	0.153622
Col5a2__chr1	1.87212	0.53917	0.287999	0.153756
Lasp1__chr11	0.695218	1.33235	1.91645	0.154153
Dnmt3a__chr12	0.695723	1.15111	1.65455	0.154328
Cmya5__chr13	1.8674	0.439192	0.235189	0.154484
Myoz2__chr3	1.86727	0.508843	0.272507	0.154504
Prkcd__chr14	0.696733	1.4941	2.14443	0.154678
Sucla2__chr14	1.86592	0.64953	0.348102	0.154713
Ap2m1__chr16	1.35349	2.3977	1.7715	0.155384
Gda__chr19	0.699897	1.18941	1.69941	0.155778
Fis1__chr5	0.700421	1.00156	1.42994	0.15596
Cox5a__chr9	4.66263	2.00578	0.430181	0.156008
Cox8a__chr19	1.3577	2.21006	1.62779	0.156381
Rpsa__chr9	6.87164	9.96199	1.44972	0.156693
Reep5__chr18	3.31501	1.80524	0.544566	0.156714
Uqcrq__chr11	3.31439	1.68425	0.508164	0.15679
Ap1b1__chr11	0.705493	1.20892	1.71359	0.157725
Ncoa4__chr14	0.70642	1.16122	1.64381	0.158048
Rac1__chr5	1.36491	2.42746	1.77847	0.158094
Ndufs2__chr1	3.29958	1.09512	0.331898	0.158583
Cebpb__chr2	0.709047	1.42737	2.01309	0.158964
Man2a1__chr17	0.709104	1.12456	1.58589	0.158985
Brk1__chr6	0.710074	1.01711	1.4324	0.159323
Adprhl1__chr8	1.83646	0.478599	0.260609	0.15934
Smpd1__chr7	1.83602	0.647213	0.352509	0.15941
Scpep1__chr11	0.710894	1.81144	2.54811	0.159609
Tnfaip8__chr18	0.712206	1.06451	1.49467	0.160068
Sptssa__chr12	0.715327	1.36178	1.90371	0.161159
U2af2__chr7	0.715452	1.06762	1.49223	0.161202
Tmem256__chr11	0.715627	1.15191	1.60966	0.161264
Cfh__chr1	1.82389	0.953535	0.522803	0.161355
Thbs1__chr2	0.717763	1.81415	2.52751	0.162011
Rnf149__chr1	0.718345	1.9649	2.73532	0.162215
H2afy__chr13	0.718884	1.19834	1.66695	0.162404
Gna13__chr11	0.719706	1.286	1.78684	0.162692
Arpc3__chr5	0.719824	1.37129	1.90503	0.162734
Vamp8__chr6	0.720347	1.21419	1.68556	0.162917
Rap1a__chr3	0.721803	1.15332	1.59783	0.163427
Snx2__chr18	0.721921	1.4764	2.0451	0.163468
Polr1d__chr5	0.727637	1.23821	1.70169	0.165476
Ndufv2__chr17	1.79772	0.932374	0.518642	0.165635
Pfkm__chr15	1.79669	0.557656	0.31038	0.165807
Leprot__chr4	0.728702	1.029	1.4121	0.16585
Junb__chr8	1.39857	2.23052	1.59485	0.166164
Uqcrh__chr4	1.79446	0.968143	0.539517	0.166175
Prelid1__chr13	0.729999	1.32338	1.81285	0.166306
Dag1__chr9	1.79345	0.668617	0.37281	0.166344
Pip5k1c__chr10	0.730411	1.01069	1.38372	0.166451
Lamp2__chrX	1.40036	2.39351	1.70921	0.166597
Sec61g__chr11	0.731537	1.12203	1.5338	0.166848
Cmip__chr8	0.732012	1.34371	1.83564	0.167015
0610031J06Rik__chr3	0.732812	1.23187	1.68102	0.167297
Mfsd1__chr3	0.734552	1.67312	2.27774	0.167909
Rps19__chr7	1.40859	2.47657	1.75819	0.168589
Rab11a__chr9	0.737303	1.0649	1.44432	0.16888
Rps27l__chr9	0.737961	1.28767	1.7449	0.169112
Mpp1__chrX	0.738601	1.78741	2.42	0.169338
Chchd2__chr5	5.80391	3.94575	0.679843	0.169471
Ifitm3__chr7	1.41531	2.36995	1.67451	0.170221
Rgs2__chr1	0.741683	1.58143	2.13221	0.170426
Pid1__chr1	0.742427	1.42296	1.91663	0.170689
Celf2__chr2	1.41921	2.03783	1.43589	0.171172
Tax1bp1__chr6	0.745411	1.19271	1.60007	0.171744
Sqstm1__chr11	2.15579	3.20049	1.4846	0.172029
Samhd1__chr2	0.747581	1.51054	2.02057	0.172512
Fam129b__chr2	0.748238	1.77169	2.36782	0.172744
Ndufa3__chr7	1.755	0.917326	0.522693	0.172866
Hpcal1__chr12	0.748657	1.27827	1.70742	0.172893
Col5a1__chr2	1.75395	0.546589	0.311632	0.173047
Rpl27__chr11	1.42705	2.06295	1.4456	0.173084
Acta1__chr8	1.75326	0.514415	0.293405	0.173166
Gm10845__chr14	3.18432	1.519	0.477026	0.173191
Cisd1__chr10	1.75302	0.697166	0.397694	0.173208
Ski__chr4	0.749998	1.05326	1.40434	0.173368
Hnrnpf__chr6	0.751426	1.26545	1.68407	0.173874
Cyb5__chr18	0.75212	1.07372	1.42759	0.17412
Sgk1__chr10	0.75645	1.70903	2.25928	0.175656
Hprt__chrX	0.756711	1.27373	1.68325	0.175749
Rpl13__chr8	3.74171	5.35435	1.43099	0.175907
Pgam2__chr11	1.73731	0.48584	0.279651	0.175952
Tcirg1__chr19	0.758632	1.94688	2.56631	0.176431
Rbx1__chr15	0.760381	1.102	1.44927	0.177053
Fbn1__chr2	1.72958	0.537534	0.310789	0.177318
Lamtor3__chr3	0.762296	1.00206	1.31453	0.177734
Hnrnpk__chr13	0.762895	1.10462	1.44793	0.177947
Pnp__chr14	0.763394	1.65793	2.17179	0.178124
Arpc4__chr6	0.765294	1.76833	2.31066	0.178801
Sptbn1__chr11	3.13504	1.11419	0.355399	0.1798
Tuba4a__chr1	1.71516	0.639176	0.372663	0.179894
Nme1__chr11	0.770395	1.3479	1.74963	0.180618
Gpc1__chr1	1.71077	0.499163	0.291778	0.180686
Atp5o__chr16	3.12784	1.42624	0.455984	0.180784
Uba52__chr8	2.20273	3.09248	1.40393	0.181188
Lamtor1__chr7	0.772187	1.17835	1.52599	0.181257
Rps21__chr2	1.4607	2.33082	1.59568	0.181363
Rnf130__chr11	0.773295	1.5186	1.9638	0.181653
Rpl35a__chr16	2.20548	3.82381	1.73378	0.18173
Maf__chr8	0.774172	1.64853	2.12941	0.181966
Rps2__chr17	2.98353	4.04958	1.35731	0.181977
Slfn5__chr11	0.774582	1.17012	1.51065	0.182112
Syngr1__chr15	0.775243	1.01508	1.30937	0.182348
Gnb2__chr5	0.775724	1.13882	1.46807	0.18252
Rsu1__chr2	0.777	1.26289	1.62533	0.182976
Trf__chr9	0.778552	1.18958	1.52794	0.18353
Uqcrc1__chr9	3.10683	1.10969	0.357176	0.183683
Tmed5__chr5	0.781978	1.08663	1.38959	0.184756
Ndrg4__chr8	1.68792	0.430182	0.254859	0.184862
Calm3__chr7	0.782483	1.1744	1.50087	0.184936
Rbms1__chr2	0.783064	1.17263	1.49749	0.185144
Ubl3__chr5	0.784844	1.66322	2.11917	0.185781
Rpl11__chr4	2.22695	3.823	1.7167	0.185978
Grina__chr15	0.785589	1.12922	1.43742	0.186048
Scn5a__chr9	1.68144	0.498996	0.296767	0.186064
Zmiz1__chr14	0.7891	1.12785	1.42928	0.187306
Ppp1r9b__chr11	0.789948	1.01512	1.28505	0.18761
Tab2__chr10	0.790165	1.07568	1.36134	0.187688
D4Wsu53e__chr4	1.48804	2.7374	1.8396	0.188166
Rps8__chr4	3.0217	4.81855	1.59465	0.188398
Pld4__chr12	0.792522	1.9014	2.39917	0.188533
Manf__chr9	0.79362	1.0156	1.2797	0.188928
Mmp2__chr8	1.66458	0.519305	0.311973	0.189228
Napa__chr7	0.794664	1.05257	1.32455	0.189302
Calu__chr6	1.66364	0.805274	0.484043	0.189407
Wbp5__chrX	0.795119	1.08596	1.36578	0.189466
Gnb2l1__chr11	2.24857	3.1317	1.39275	0.190287
Hnrnpab__chr11	1.4978	2.1116	1.4098	0.190611
Folr2__chr7	0.798641	1.6181	2.02606	0.190731
Ccl8__chr11	0.799984	1.33192	1.66494	0.191214
Chmp2a__chr7	0.803096	1.12176	1.39679	0.192333
Cpe__chr8	1.64737	0.452984	0.274974	0.192515
Psma5__chr3	0.804503	1.03276	1.28372	0.192839
Snx3__chr10	1.50722	2.91436	1.93359	0.192978
Ogn__chr13	1.6441	0.464191	0.282337	0.193145
Cpd__chr11	0.80634	1.26281	1.5661	0.1935
Rpl6__chr5	3.05239	4.75746	1.5586	0.193616
Nid1__chr13	1.64094	0.551286	0.335957	0.193756
Ndufb6__chr4	1.64072	0.977073	0.595517	0.1938
Cd9__chr6	0.807313	1.74161	2.1573	0.193851
Rpl7__chr1	3.05538	4.00065	1.30938	0.194128
Acot13__chr13	1.63883	0.665105	0.405842	0.194166
Chp1__chr2	0.809322	1.02042	1.26084	0.194574
Ahnak__chr19	2.27215	3.30924	1.45644	0.195021
Mapre2__chr18	0.81071	1.07114	1.32123	0.195074
Igfbp4__chr11	1.63387	0.88308	0.540484	0.195132
Rpl18a__chr8	3.87189	5.2408	1.35355	0.195177
Atp6v1e1__chr6	0.811689	1.00905	1.24315	0.195427
Fkbp8__chr8	0.811815	1.1051	1.36127	0.195473
Unc93b1__chr19	0.812956	1.66208	2.04449	0.195884
Sdhc__chr1	1.62926	0.891106	0.546938	0.196033
Emp1__chr6	1.51959	2.77057	1.82323	0.196097
Laptm4a__chr12	3.01911	1.60894	0.532918	0.196246
Cacna2d1__chr5	1.62701	0.431568	0.265252	0.196474
H2-Ab1__chr17	1.52274	2.82662	1.85627	0.196892
Acat1__chr9	1.62456	0.696573	0.428776	0.196956
Ninj1__chr13	0.816239	1.49619	1.83302	0.197069
Ssb__chr2	0.818139	1.12177	1.37112	0.197754
Rpl5__chr5	3.88963	5.52008	1.41918	0.197863
Rnf13__chr3	0.81887	1.04993	1.28217	0.198018
Ubl5__chr9	0.819097	1.12531	1.37385	0.1981
Ap3d1__chr10	0.819458	1.08143	1.31969	0.198231
Serpinb6a__chr13	1.52953	2.46545	1.6119	0.198611
Ndufs6__chr13	1.61402	0.81241	0.503346	0.199045
Ccdc80__chr16	1.61377	0.591208	0.366351	0.199093
Ckb__chr12	0.822617	1.10962	1.34889	0.199372
Sri__chr5	0.823709	1.14894	1.39484	0.199766
Gdi2__chr13	1.53449	2.82546	1.8413	0.19987
Coro1c__chr5	0.82641	1.97468	2.38947	0.200743
Synj2bp__chr12	1.60516	0.799188	0.497887	0.200816
Sh3bgrl__chrX	0.828569	1.50396	1.81512	0.201524
Atp6v0e__chr17	0.830967	1.37384	1.65331	0.202392
Vldlr__chr19	1.59643	0.436266	0.273277	0.202578
Ndufa13__chr8	1.5959	0.848856	0.531897	0.202684
Naa50__chr16	0.832242	1.29853	1.56028	0.202854
Tmed7__chr18	0.832493	1.02675	1.23334	0.202945
Ak1__chr2	1.59443	0.514011	0.32238	0.202983
Kpnb1__chr11	0.832749	1.03767	1.24608	0.203037
Zfand5__chr19	0.833447	1.14182	1.37	0.20329
Nrp1__chr8	2.31336	3.02224	1.30643	0.203382
Ndufs7__chr10	1.58928	0.652438	0.410523	0.20403
Kctd12__chr14	0.83656	1.65289	1.97582	0.204418
Ubc__chr5	1.55239	2.27712	1.46685	0.204425
Mfap5__chr6	1.58592	0.612248	0.386052	0.204718
Rps9__chr7	3.93586	5.96502	1.51556	0.204925
Eif3f__chr7	0.837962	1.03328	1.23309	0.204926
Fcrls__chr3	0.83858	1.45823	1.73893	0.20515
Ktn1__chr14	1.58328	0.552507	0.348963	0.205258
Hnrnpm__chr17	0.838933	1.17174	1.3967	0.205278
Lims1__chr10	0.838938	1.07812	1.2851	0.20528
Gaa__chr11	1.58193	0.996703	0.630057	0.205537
BC004004__chr17	1.5815	0.67119	0.424401	0.205625
Ccl7__chr11	0.841068	1.88251	2.23824	0.206053
Lrpap1__chr5	0.84112	1.04156	1.23831	0.206071
Vdac3__chr8	1.5789	0.963317	0.61012	0.206161
M6pr__chr6	0.841519	1.64357	1.9531	0.206216
Rpl37a__chr1	1.56003	2.62513	1.68274	0.206377
Erp29__chr5	0.842664	1.45802	1.73025	0.206632
Atp5j__chr16	2.94548	1.51519	0.514413	0.207375
Timp3__chr10	1.57248	0.591117	0.375915	0.207489
Nampt__chr12	0.845542	1.18035	1.39597	0.207676
Phyh__chr2	1.5694	0.656339	0.418209	0.208128
Rbpj__chr5	0.848775	1.26918	1.49531	0.20885
Ecm1__chr3	0.849083	1.29971	1.53073	0.208962
Idh3g__chrX	1.56323	0.786118	0.502881	0.209417
Ano6__chr15	0.850744	1.29683	1.52434	0.209566
Prr13__chr15	0.85121	1.51846	1.78388	0.209735
Man1c1__chr4	0.851421	1.30769	1.5359	0.209812
Emilin2__chr17	0.85166	1.61491	1.89619	0.209899
Nfe2l1__chr11	1.56004	0.595536	0.381743	0.210085
Prkacb__chr3	0.852996	1.30531	1.53026	0.210384
1810058I24Rik__chr6	0.853893	1.02717	1.20293	0.21071
Abhd12__chr2	0.853914	1.53877	1.80202	0.210718
Ly6a__chr15	1.55701	0.849746	0.545754	0.210723
Myom2__chr8	1.55661	0.477946	0.307043	0.210808
Psme4__chr11	1.55553	0.72007	0.46291	0.211036
Sdha__chr13	2.92085	1.18899	0.407068	0.211219
Cd36__chr5	6.60847	4.17134	0.63121	0.211667
Slc3a2__chr19	0.856646	1.64256	1.91744	0.211711
Tsc22d1__chr14	1.55095	0.585722	0.377652	0.212004
Sumo2__chr11	0.857851	1.16135	1.35379	0.21215
Ap2s1__chr7	0.857875	1.62542	1.89471	0.212158
Hadh__chr3	1.54991	0.675882	0.436079	0.212226
Tmem86a__chr7	0.858972	1.79973	2.09521	0.212558
Ppp2r1a__chr17	0.859055	1.14701	1.3352	0.212588
Ptbp3__chr4	0.860752	1.72123	1.99968	0.213206
Lsp1__chr7	0.863226	1.5453	1.79014	0.214106
Camk1__chr6	0.86436	1.15953	1.34149	0.214519
Rpl4__chr9	4.83859	6.48462	1.34019	0.21461
Cnn2__chr10	0.86541	1.15954	1.33988	0.214902
Rps16__chr7	2.36941	3.96224	1.67225	0.214917
Tgfbr2__chr9	0.865488	1.11579	1.28921	0.21493
Papola__chr12	0.866293	1.04059	1.2012	0.215223
Acadvl__chr11	1.53564	0.54704	0.356229	0.215277
Serping1__chr2	1.53509	0.647977	0.422109	0.215394
Vps35__chr8	0.866846	1.7034	1.96505	0.215425
Sdc3__chr4	0.866961	1.95441	2.25432	0.215467
Srsf3__chr17	0.867322	1.25304	1.44472	0.215598
Pygb__chr2	1.53405	0.570628	0.371974	0.215618
Tardbp__chr4	0.867876	1.10784	1.27649	0.2158
Psmd8__chr7	0.867957	1.66627	1.91976	0.21583
Tubb5__chr17	1.59915	2.75682	1.72393	0.216433
Slc2a4__chr11	1.52958	0.423937	0.277159	0.216585
Prkar1a__chr11	4.14791	2.26388	0.545787	0.217134
Spcs2__chr7	0.874762	1.33677	1.52815	0.218311
Cd59a__chr2	1.516	0.541642	0.357285	0.219548
Atp5l__chr9	2.86755	1.6919	0.590016	0.219758
Rragc__chr4	0.878948	1.57118	1.78756	0.219838
Slc48a1__chr15	0.880489	1.34684	1.52965	0.220401
Psma3__chr12	0.880695	1.13486	1.2886	0.220476
Os9__chr10	0.881	1.32895	1.50845	0.220587
Pcna__chr2	0.881631	1.98659	2.25331	0.220818
Cd164__chr10	1.50901	0.854948	0.566564	0.221088
Rplp0__chr5	3.20952	4.54617	1.41647	0.221091
Plxnb2__chr15	0.882937	1.00341	1.13644	0.221294
Tmbim6__chr15	2.40099	3.77613	1.57274	0.221494
Tead1__chr7	1.50597	0.535705	0.355721	0.221761
Ndufa8__chr2	1.50553	0.819747	0.54449	0.221858
Eln__chr5	1.50476	0.498923	0.331562	0.222028
Rhoa__chr9	1.62077	2.97617	1.83627	0.222036
Acta2__chr19	1.50234	0.610205	0.406169	0.222567
Rcan2__chr17	1.5016	0.466935	0.310958	0.222731
Atp6ap1__chrX	1.624	2.11005	1.29929	0.222874
Rpl8__chr15	1.62445	2.38155	1.46607	0.222992
Rps11__chr7	2.40951	3.56815	1.48086	0.223276
Pmp22__chr11	0.888525	1.1786	1.32647	0.223336
Wwp1__chr4	0.889053	1.38207	1.55455	0.223529
Mll5__chr5	0.889983	1.08412	1.21814	0.223869
Hfe2__chr3	1.49646	0.462196	0.308859	0.22388
Mmp14__chr14	0.890422	1.05764	1.1878	0.224029
Ube2d2a__chr18	0.891009	1.32026	1.48176	0.224244
Dtnbp1__chr13	0.891138	1.44284	1.6191	0.224291
Suclg1__chr6	1.4937	0.69314	0.464043	0.2245
Lman2__chr13	0.892399	1.12307	1.25848	0.224752
Rps20__chr4	2.41659	3.90946	1.61776	0.224763
Dnaja1__chr4	0.89264	1.02088	1.14367	0.22484
Dynll1__chr5	0.893576	1.2782	1.43043	0.225182
Atp1a1__chr3	2.83415	1.03545	0.365348	0.225261
Pink1__chr4	1.49025	0.610693	0.409793	0.225276
Cox7a1__chr7	1.48962	0.476015	0.319554	0.225416
Cct2__chr10	0.894528	1.19423	1.33504	0.225531
Epas1__chr17	1.48862	0.751129	0.504582	0.225643
Srp14__chr2	0.895282	1.37697	1.53802	0.225806
Sub1__chr15	0.89589	1.27408	1.42214	0.226029
Dlst__chr12	1.48612	0.774678	0.521277	0.226208
Banf1__chr19	0.89696	1.0682	1.19091	0.22642
Hopx__chr5	1.47973	0.548128	0.370425	0.227659
Pdcd6ip__chr9	0.900448	1.35744	1.50752	0.227696
Nucks1__chr1	0.900486	1.02063	1.13342	0.22771
Cox5b__chr1	2.81933	1.41148	0.500644	0.227742
Atp6v1f__chr6	0.900662	1.5082	1.67454	0.227775
Ndufa10__chr1	1.47861	0.674347	0.456068	0.227912
Cfl2__chr12	1.47696	0.559736	0.378978	0.228289
Morf4l2__chrX	0.902177	1.08043	1.19758	0.228329
Mbnl1__chr3	0.903453	1.49497	1.65473	0.228796
Dbi__chr1	0.903658	1.11608	1.23507	0.228871
Rplp1__chr9	4.08901	5.83891	1.42795	0.228934
Il10rb__chr16	0.904435	1.6608	1.83628	0.229156
Sod3__chr5	1.47102	0.477845	0.324838	0.229649
Capza2__chr6	0.905907	1.57568	1.73934	0.229695
Lrrfip1__chr1	0.90608	1.02568	1.132	0.229758
Rps3__chr7	1.6505	2.5993	1.57486	0.229783
Hspa8__chr9	4.94514	6.72068	1.35905	0.229838
Slc25a11__chr11	1.46958	0.849421	0.578002	0.22998
Cct8__chr16	0.907927	1.04302	1.14879	0.230434
Tmem147__chr7	1.4664	0.752858	0.513406	0.230713
Mcfd2__chr17	0.909378	1.10062	1.2103	0.230966
Eif4a1__chr11	0.909393	1.78931	1.96759	0.230971
Tomm20__chr8	0.912058	1.06917	1.17226	0.231948
Dusp1__chr17	0.913043	1.82982	2.00409	0.232309
Hn1__chr11	0.913082	1.26095	1.38098	0.232323
Cct4__chr11	0.913121	1.07463	1.17687	0.232337
Msrb1__chr17	0.913728	1.79872	1.96855	0.23256
Shfm1__chr6	0.913926	1.62481	1.77784	0.232632
Dusp3__chr11	0.914136	1.07264	1.17339	0.232709
Itga7__chr10	1.45611	0.428824	0.294501	0.233101
Rps6__chr4	4.11799	5.72107	1.38929	0.233575
Sorbs2__chr8	1.45348	0.486487	0.334704	0.233713
Clasp1__chr1	1.45308	0.555367	0.3822	0.233808
Nras__chr3	0.917136	1.7639	1.92327	0.233809
Etfb__chr7	1.45284	0.702821	0.483757	0.233865
Sgcg__chr14	1.45061	0.434575	0.299581	0.234387
Ndufa5__chr6	1.4486	0.558295	0.385403	0.234858
Cyfip1__chr7	0.920153	1.76499	1.91815	0.234915
Pomp__chr5	0.920378	1.22337	1.3292	0.234998
Slc16a1__chr3	1.44547	0.467374	0.323338	0.235595
Asph__chr4	1.44449	0.576577	0.399155	0.235824
Sepw1__chr7	0.925728	1.27998	1.38267	0.23696
Rpl36a__chrX	0.926198	1.28395	1.38626	0.237132
Lamc1__chr1	1.43555	0.667889	0.46525	0.237944
Tubb2a__chr13	0.929149	1.12449	1.21023	0.238215
B230120H23Rik__chr2	1.43274	0.574995	0.401324	0.238612
Atp5d__chr10	2.75554	1.35443	0.491532	0.238692
Gpx4__chr10	2.75262	1.94008	0.704812	0.239204
Mycbp2__chr14	0.932251	1.04594	1.12195	0.239353
Pon2__chr6	0.932688	1.17947	1.2646	0.239514
Psma1__chr7	0.933273	1.12309	1.20338	0.239728
Col6a1__chr10	1.42782	0.502491	0.351928	0.23979
Immt__chr6	1.42637	0.825104	0.578466	0.240139
Hspa9__chr18	1.42619	0.792469	0.555654	0.240181
Ube2i__chr17	0.934904	1.40518	1.50302	0.240327
Ybx1__chr4	3.31663	4.55178	1.37241	0.240456
Cct6a__chr5	0.935664	1.14698	1.22585	0.240606
Zyx__chr6	0.93607	1.38621	1.48088	0.240755
Capns1__chr7	3.32274	4.49919	1.35406	0.241574
Sec14l1__chr11	0.93911	1.1213	1.19401	0.241871
Col8a1__chr16	1.41819	0.549593	0.387532	0.242112
Ube2v1__chr2	0.940442	1.14647	1.21908	0.24236
Stom__chr2	0.940579	1.23663	1.31475	0.242411
Caprin1__chr2	0.940861	1.32798	1.41145	0.242514
Ppp1cc__chr5	0.941199	1.2553	1.33372	0.242638
Trim72__chr7	1.41497	0.481298	0.340147	0.242891
Tfrc__chr16	1.41437	0.838831	0.593077	0.243037
Zfp36l1__chr12	1.70194	2.38084	1.3989	0.243305
Eef1g__chr19	1.70291	2.07498	1.21849	0.243561
Egln1__chr8	1.41151	0.680469	0.482086	0.243734
Cd63__chr10	3.33601	4.77365	1.43094	0.244007
Psma4__chr9	0.945198	1.0527	1.11373	0.244107
Reep3__chr10	0.946759	1.21318	1.2814	0.244681
Srsf11__chr3	0.947218	1.09906	1.1603	0.244849
Purb__chr11	0.948666	1.09499	1.15424	0.245381
Vapa__chr17	0.950739	1.38524	1.45702	0.246143
Nfe2l2__chr2	0.952316	1.57922	1.65829	0.246723
Pdia6__chr12	1.71549	2.70191	1.575	0.246888
Snrpb__chr2	0.953194	1.10934	1.16381	0.247045
Rab6a__chr7	0.953503	1.05423	1.10564	0.247159
Ywhaq__chr12	0.956489	1.43356	1.49878	0.248256
Wdr1__chr5	0.956642	1.67108	1.74681	0.248312
Tapbp__chr17	0.956746	1.34206	1.40273	0.248351
Actr1a__chr19	0.956979	1.08537	1.13416	0.248436
Zfp36l2__chr17	0.95732	1.59114	1.66208	0.248562
Slc38a2__chr15	1.3916	0.771829	0.554635	0.248637
Fam120a__chr13	0.958465	1.39432	1.45475	0.248982
Dgat2__chr7	1.3894	0.413207	0.2974	0.249184
Rab11fip5__chr6	0.959996	1.17202	1.22086	0.249545
Magt1__chrX	0.96039	1.14042	1.18745	0.24969
Ppp2r5c__chr12	0.962335	1.02851	1.06876	0.250405
Epn1__chr7	0.963665	1.27063	1.31854	0.250894
Svil__chr18	1.38228	0.655749	0.474396	0.250964
Atp6v1d__chr12	0.967182	1.27601	1.31931	0.252187
Timp1__chrX	1.37724	0.550144	0.399455	0.252234
Idh3b__chr2	2.67924	1.09675	0.40935	0.252386
Grb2__chr11	0.96792	1.63565	1.68986	0.252459
Eif5__chr12	0.969623	1.02098	1.05296	0.253085
Eci1__chr17	1.37383	0.554698	0.403761	0.253095
Ywhah__chr5	0.970449	1.60336	1.65219	0.253389
Cdv3__chr9	0.9711	1.05025	1.0815	0.253628
Ndufa9__chr6	1.37126	0.593968	0.433154	0.253746
Sgca__chr11	1.36898	0.438143	0.320051	0.254325
Fosb__chr7	0.974556	1.573	1.61407	0.254899
Ctgf__chr10	1.36578	0.515091	0.377139	0.25514
Smpdl3a__chr10	0.975375	1.58017	1.62007	0.2552
Son__chr16	1.74829	2.08031	1.18991	0.255592
Add1__chr5	0.977866	1.18168	1.20843	0.256117
Tgm2__chr2	1.36179	0.89538	0.657504	0.256162
Fkbp4__chr6	1.36065	0.784375	0.576471	0.256453
Dync1i2__chr2	0.979207	1.57821	1.61172	0.25661
Nap1l1__chr10	0.981354	1.15691	1.17889	0.2574
Psma7__chr2	0.986063	1.23303	1.25046	0.259132
Ifitm2__chr7	0.986317	1.40182	1.42127	0.259225
Ube2m__chr7	0.986384	1.02401	1.03815	0.25925
Tmem14c__chr13	0.987259	1.1489	1.16373	0.259572
Psmb5__chr14	0.989714	1.02098	1.0316	0.260475
Sf1__chr19	0.99133	1.06826	1.07761	0.261069
Sep15__chr3	1.77003	2.60928	1.47414	0.261386
S100a11__chr3	1.77046	2.48615	1.40424	0.261499
Tuba1a__chr15	1.33983	0.848565	0.633338	0.26185
Ostc__chr3	0.993949	1.01822	1.02442	0.262033
Mpc1__chr17	1.33875	0.863495	0.645	0.262132
Ifnar2__chr16	0.995476	1.29282	1.29869	0.262595
Tmem65__chr15	0.9957	1.15561	1.1606	0.262677
Vmp1__chr11	0.996237	1.30019	1.3051	0.262875
Degs1__chr1	0.998432	1.30471	1.30676	0.263682
Slc4a3__chr1	1.33109	0.43664	0.328033	0.26415
Glt25d1__chr8	0.999783	1.04033	1.04055	0.26418
Sh3kbp1__chrX	1.00079	1.32529	1.32424	0.26455
Man2b1__chr8	1.00149	1.95756	1.95465	0.264806
Smpx__chrX	1.32766	0.45464	0.342437	0.265056
Polr2m__chr9	1.32561	0.796523	0.600875	0.265601
Arf4__chr14	1.00392	1.11192	1.10758	0.265702
Eif4h__chr5	1.00437	1.2491	1.24366	0.265868
Atp2b1__chr10	1.00458	1.60265	1.59534	0.265944
Anp32b__chr4	1.00476	1.2997	1.29355	0.266009
Tceb2__chr17	1.00505	1.25311	1.24682	0.266117
Rock2__chr12	1.3226	0.688525	0.520585	0.266402
Mfge8__chr7	1.32185	0.890828	0.673926	0.266602
Limch1__chr5	1.32176	0.519506	0.393041	0.266625
Cav1__chr6	1.32173	0.596677	0.451436	0.266633
Decr1__chr4	1.32092	0.579467	0.438683	0.266848
Ablim1__chr19	1.31857	0.513331	0.389309	0.267477
Phb__chr11	1.31821	0.76304	0.578846	0.267574
Akap13__chr7	1.00963	1.06138	1.05126	0.267801
Dynll2__chr11	1.317	0.662841	0.503295	0.267897
Atp6v0a1__chr11	1.00996	1.37882	1.36522	0.267924
Lum__chr10	1.31656	0.650294	0.493933	0.268014
Dpt__chr1	1.31595	0.724444	0.55051	0.268179
Ccni__chr5	1.01166	1.08832	1.07577	0.26855
Ccser2__chr14	1.3137	0.614985	0.468131	0.268783
Akt1__chr12	1.0126	1.14843	1.13414	0.268895
Taldo1__chr7	1.01337	1.73861	1.71568	0.269177
Cenpb__chr2	1.0143	1.3551	1.336	0.269519
Psmb6__chr11	1.01519	1.38739	1.36663	0.269847
Hsp90ab1__chr17	4.96421	3.82508	0.770531	0.269982
Axl__chr7	1.30599	0.712961	0.545916	0.270864
Ndufa1__chrX	2.58164	1.20281	0.465911	0.270887
Tpi1__chr6	2.58058	1.82412	0.706863	0.271093
Rps14__chr18	1.80833	2.66385	1.4731	0.27163
Rpl21__chr5	3.48543	4.96439	1.42433	0.271822
Hmgn2__chr4	1.02096	1.30868	1.28181	0.271972
Trak2__chr1	1.30167	0.557509	0.428301	0.272036
Eif3h__chr15	1.02256	1.11641	1.09178	0.272558
Rps25__chr9	1.81324	2.81041	1.54994	0.272946
Pea15a__chr1	1.02372	1.49539	1.46074	0.272986
Itgb5__chr16	1.02427	1.23086	1.2017	0.273188
Map2k2__chr10	1.02493	1.3169	1.28487	0.273429
Vegfb__chr19	1.29055	0.582129	0.451069	0.275078
Rps18__chr17	1.82156	2.95058	1.61981	0.275179
Ilk__chr7	1.02986	1.01146	0.982131	0.275245
Clic5__chr17	1.28967	0.484627	0.375777	0.275323
Art3__chr5	1.28717	0.429998	0.334065	0.276011
Slc41a3__chr6	1.28502	0.600465	0.467279	0.276604
Rbm39__chr2	1.03449	1.33147	1.28708	0.276946
Derl1__chr15	1.03476	1.05621	1.02073	0.277044
Gnb1__chr4	1.03485	1.76874	1.70918	0.277077
Srrm2__chr17	1.03534	1.14677	1.10763	0.277259
Ank1__chr8	1.28217	0.453276	0.353522	0.277394
Hnrnph1__chr11	1.03599	1.13693	1.09743	0.2775
Psmc3__chr2	1.03823	1.02703	0.989208	0.278322
Eif2s2__chr2	1.03854	1.26513	1.21819	0.278434
Jund__chr8	1.0395	1.29818	1.24885	0.278787
Rps24__chr14	2.66774	3.14753	1.17985	0.278829
Rps7__chr12	2.66818	3.89798	1.46091	0.278926
Bcap31__chrX	1.0406	1.41184	1.35675	0.279192
Rpl29__chr9	1.04101	1.33826	1.28554	0.279343
Glud1__chr14	1.04125	1.82255	1.75035	0.279432
Rpl35__chr2	1.83789	2.87933	1.56664	0.279566
Map4__chr9	1.27362	0.815608	0.640384	0.279776
Rps10__chr17	1.8387	2.92278	1.58959	0.279783
Col6a3__chr1	1.27175	0.625764	0.492049	0.2803
Actn4__chr7	1.04441	1.13143	1.08332	0.280594
Esd__chr14	1.04519	1.49176	1.42727	0.28088
Dynlrb1__chr2	1.0452	1.12158	1.07307	0.280885
Mrpl42__chr10	1.26836	0.841512	0.663467	0.281254
Mapre1__chr2	1.04733	1.52146	1.4527	0.281665
Hk2__chr6	1.26665	0.597351	0.471597	0.281733
Kif1c__chr11	1.26454	0.738628	0.584108	0.282329
Bnip3l__chr14	1.04982	1.91948	1.82839	0.28258
Rpl10a__chr17	1.84997	2.99516	1.61903	0.282815
Uqcr11__chr10	1.26213	0.66423	0.526275	0.283009
Ndufb7__chr8	1.26113	0.750866	0.595393	0.283294
6820431F20Rik__chr8	1.05209	1.14181	1.08528	0.283417
Wbp2__chr11	1.05214	1.39887	1.32954	0.283434
Rpn1__chr6	1.05532	1.35905	1.28781	0.284602
Tmem176b__chr6	1.25412	0.851746	0.679156	0.285286
Art1__chr7	1.25341	0.431959	0.344627	0.28549
Vegfa__chr17	1.2478	0.523694	0.419695	0.287097
Map1lc3a__chr2	1.24337	0.502495	0.40414	0.288371
Rpn2__chr2	1.0661	1.39284	1.30648	0.288563
Akap2__chr4	1.24223	0.514039	0.413804	0.288701
Rpl15__chr14	2.71665	3.99372	1.47009	0.289604
Rps26__chr10	1.07026	1.82703	1.70709	0.290089
Ssr3__chr3	1.07069	1.16394	1.08709	0.290248
Tma7__chr9	1.0709	1.76553	1.64865	0.290322
Cox8b__chr7	1.23643	0.416819	0.337115	0.290379
Nrap__chr19	1.23422	0.424853	0.344229	0.291022
Pkm__chr9	4.46485	5.74753	1.28728	0.291095
Rpl36al__chr12	1.07388	1.55586	1.44883	0.291415
Eef1b2__chr1	2.72736	3.36677	1.23445	0.291969
Gng5__chr3	1.07546	1.771	1.64675	0.291996
Adipor1__chr1	1.07569	1.19319	1.10923	0.292082
Cdkn1a__chr17	1.07587	1.5806	1.46914	0.292147
Lrg1__chr17	1.23014	0.498322	0.405093	0.292211
Hnrnpc__chr14	1.07605	1.53037	1.42221	0.292212
Ppp1cb__chr5	1.23007	0.821606	0.667935	0.292233
Cox6b1__chr7	2.4735	1.5222	0.615403	0.292716
Pdia3__chr2	1.07874	1.41887	1.31531	0.293199
Aspn__chr13	1.22545	0.511335	0.417263	0.293586
Ier3ip1__chr18	1.08277	1.01529	0.937681	0.294678
Picalm__chr7	1.08358	1.64364	1.51686	0.294976
Rab10__chr12	1.08365	1.10415	1.01892	0.295001
Ncor1__chr11	1.08462	1.09751	1.01189	0.295355
Dlat__chr9	1.21839	0.587291	0.482021	0.295665
Ndufc2__chr7	2.45723	1.24856	0.508116	0.296124
Pttg1ip__chr10	1.21669	0.924661	0.75998	0.296169
Fgl2__chr5	1.08736	1.21448	1.11691	0.29636
Lrtm1__chr14	1.21573	0.464217	0.381843	0.296455
Hipk3__chr2	1.21254	0.815394	0.672468	0.297401
Chpt1__chr10	1.21034	0.501136	0.414046	0.298057
Jak1__chr4	1.09215	1.48205	1.35701	0.298116
Chd4__chr6	1.09222	1.10844	1.01485	0.298142
Ywhae__chr11	2.75889	3.19132	1.15674	0.298954
Rbm25__chr12	1.09473	1.27581	1.16541	0.299063
Speg__chr1	1.20562	0.568634	0.471654	0.299468
Mat2a__chr6	1.20493	0.97943	0.812855	0.299675
Zc3h11a__chr1	1.09655	1.3475	1.22885	0.299729
Nsa2__chr13	1.09801	1.50987	1.3751	0.300264
Rnf128__chrX	1.09906	1.35386	1.23184	0.300647
Acsl1__chr8	1.20158	0.586077	0.487755	0.300679
Stat3__chr11	1.10277	1.00214	0.908751	0.302006
Zmynd11__chr13	1.19621	0.973392	0.81373	0.302299
Jam2__chr16	1.19615	0.478327	0.399889	0.302317
Trip12__chr1	1.10368	1.16456	1.05516	0.30234
Cxcl12__chr6	1.19382	0.535295	0.448387	0.303021
Rbpms__chr8	1.19373	0.445322	0.373051	0.303049
C3__chr17	1.19361	0.606426	0.508058	0.303084
Egr1__chr18	1.19154	0.952651	0.799513	0.303714
Rpl9__chr5	1.92903	2.86879	1.48717	0.304147
Rps5__chr7	2.78235	3.99967	1.43751	0.304163
Prnp__chr2	1.18934	0.569367	0.478726	0.304383
Xbp1__chr11	1.10989	1.19414	1.07591	0.304613
Msn__chrX	1.11029	1.9669	1.77152	0.30476
Setd8__chr5	1.18775	0.960741	0.808877	0.304868
Sar1b__chr11	1.18712	0.828399	0.697823	0.30506
Jph2__chr2	1.18698	0.440892	0.37144	0.305102
Rab2a__chr4	1.11278	1.26058	1.13282	0.305668
Atp1b3__chr9	1.11285	1.70696	1.53386	0.305695
Cct7__chr6	1.11302	1.11425	1.00111	0.305757
Btg2__chr1	1.11353	1.26638	1.13726	0.305945
2810407C02Rik__chr3	1.11371	1.15388	1.03607	0.306009
Cox7a2__chr9	1.18118	0.913124	0.773059	0.306877
Gsn__chr2	3.57558	2.18942	0.612327	0.307013
Sept7__chr9	1.11663	1.24218	1.11244	0.307077
Fblim1__chr4	1.17969	0.926631	0.785486	0.307334
Ddx5__chr11	1.94142	2.81937	1.45222	0.307497
Ndufb4__chr16	1.17838	0.849214	0.720661	0.307737
Lmo7__chr14	1.17782	0.480327	0.40781	0.30791
Timm23__chr14	1.17693	0.869133	0.738474	0.308184
Abcc9__chr6	1.17582	0.471454	0.400959	0.308528
Wdr26__chr1	1.12118	1.76782	1.57675	0.308741
Hibadh__chr6	1.17333	0.703272	0.599383	0.309297
Fyco1__chr9	1.17044	0.569252	0.486359	0.310192
Fhl1__chrX	1.17021	0.457958	0.391348	0.310263
Lmod2__chr6	1.16977	0.448578	0.383475	0.310399
Cox7b__chrX	2.39025	1.30312	0.54518	0.310508
Pbxip1__chr3	1.16934	0.656869	0.561742	0.310532
Galnt1__chr18	1.16922	0.974215	0.833216	0.31057
Pptc7__chr5	1.16715	0.611252	0.523715	0.311215
Prelp__chr1	1.16658	0.468266	0.401402	0.311393
Mylk3__chr8	1.16428	0.396982	0.340967	0.312108
Crtap__chr9	1.1305	1.00523	0.889186	0.312146
Ndufv3__chr17	1.16169	0.823255	0.708672	0.312919
Uqcr10__chr11	1.16016	0.829035	0.714585	0.313396
Ccdc47__chr11	1.15998	0.727775	0.627402	0.313453
Gnas__chr2	7.99659	6.67623	0.834884	0.313646
Ptrf__chr11	1.15877	0.587736	0.507208	0.313834
Ppif__chr14	1.15863	0.542915	0.468583	0.313877
Mdh2__chr5	2.37404	1.00174	0.421958	0.314074
Hsp90aa1__chr12	1.96663	2.20159	1.11947	0.314318
Pdk2__chr11	1.15551	0.5132	0.444132	0.314857
Eif3a__chr19	1.13799	1.5028	1.32058	0.314877
Hk1__chr10	1.15405	0.717758	0.621946	0.315317
Hspe1__chr1	1.13924	1.42126	1.24755	0.315332
S100a8__chr3	0.378824	0.470036	1.24078	0.315352
Dhrs9__chr2	0.378824	0.410091	1.08253	0.315352
1700112E06Rik__chr14	0.378824	0.408907	1.07941	0.315352
Celsr3__chr9	0.378824	0.408561	1.0785	0.315352
Aqp9__chr9	0.378824	0.406931	1.0742	0.315352
Cd244__chr1	0.378824	0.404839	1.06867	0.315352
Xlr__chrX	0.378824	0.40433	1.06733	0.315352
Slamf6__chr1	0.378824	0.402728	1.0631	0.315352
Rab44__chr17	0.378824	0.402161	1.0616	0.315352
Irg1__chr14	0.378824	0.398379	1.05162	0.315352
Bzrap1__chr11	0.378824	0.398076	1.05082	0.315352
Gm9958__chr5	0.378824	0.3976	1.04956	0.315352
Btbd17__chr11	0.378824	0.397499	1.0493	0.315352
Fcrla__chr1	0.378824	0.396938	1.04782	0.315352
Asic5__chr3	0.378824	0.396588	1.04689	0.315352
Rsph9__chr17	0.378824	0.396518	1.04671	0.315352
Dnajb13__chr7	0.378824	0.396065	1.04551	0.315352
Ak8__chr2	0.378824	0.395461	1.04392	0.315352
Klrk1__chr6	0.378824	0.394734	1.042	0.315352
2810454H06Rik__chr6	0.378824	0.394173	1.04052	0.315352
Cd6__chr19	0.378824	0.394121	1.04038	0.315352
Rhov__chr2	0.378824	0.39398	1.04001	0.315352
Muc4__chr16	0.378824	0.39384	1.03964	0.315352
Gm9696__chr3	0.378824	0.393642	1.03911	0.315352
Tfr2__chr5	0.378824	0.393642	1.03911	0.315352
Clec9a__chr6	0.378824	0.393621	1.03906	0.315352
Nanos1__chr19	0.378824	0.393533	1.03883	0.315352
4933417E11Rik__chr1	0.378824	0.393456	1.03862	0.315352
Gad1__chr2	0.378824	0.392585	1.03632	0.315352
Hcrtr2__chr9	0.378824	0.392556	1.03625	0.315352
F12__chr13	0.378824	0.392197	1.0353	0.315352
Nefm__chr14	0.378824	0.392197	1.0353	0.315352
4921530L18Rik__chr2	0.378824	0.39205	1.03491	0.315352
Ppp1r32__chr19	0.378824	0.391908	1.03454	0.315352
Rsph1__chr17	0.378824	0.391638	1.03383	0.315352
St18__chr1	0.378824	0.391508	1.03348	0.315352
Zfp273__chr13	0.378824	0.391433	1.03328	0.315352
Fut7__chr2	0.378824	0.391247	1.03279	0.315352
H60c__chr10	0.378824	0.391172	1.0326	0.315352
Trim9__chr12	0.378824	0.391172	1.0326	0.315352
Slc27a2__chr2	0.378824	0.390893	1.03186	0.315352
Akr1c12__chr13	0.378824	0.39084	1.03172	0.315352
4930474H20Rik__chr14	0.378824	0.390493	1.0308	0.315352
C7__chr15	0.378824	0.390464	1.03072	0.315352
Mlf1ip__chr8	0.378824	0.39045	1.03069	0.315352
Gm11110__chr17	0.378824	0.390348	1.03042	0.315352
Pkp3__chr7	0.378824	0.390231	1.03011	0.315352
Galnt9__chr5	0.378824	0.389606	1.02846	0.315352
Oas1c__chr5	0.378824	0.389527	1.02825	0.315352
Tnfrsf13b__chr11	0.378824	0.389159	1.02728	0.315352
Arhgef4__chr1	0.378824	0.389108	1.02714	0.315352
9930012K11Rik__chr14	0.378824	0.388866	1.02651	0.315352
Cd177__chr7	0.378824	0.388757	1.02622	0.315352
Htr7__chr19	0.378824	0.388545	1.02566	0.315352
Slc6a19__chr13	0.378824	0.388438	1.02538	0.315352
Rab38__chr7	0.378824	0.388291	1.02499	0.315352
Riiad1__chr3	0.378824	0.388143	1.0246	0.315352
Lhfpl3__chr5	0.378824	0.388064	1.02439	0.315352
Rad54b__chr4	0.378824	0.388007	1.02424	0.315352
Clec2i__chr6	0.378824	0.387953	1.0241	0.315352
Acot12__chr13	0.378824	0.387732	1.02351	0.315352
1700113A16Rik__chr3	0.378824	0.387679	1.02337	0.315352
Itih3__chr14	0.378824	0.387608	1.02319	0.315352
Erp27__chr6	0.378824	0.387445	1.02275	0.315352
Spata25__chr2	0.378824	0.387445	1.02275	0.315352
Hal__chr10	0.378824	0.387406	1.02265	0.315352
Galnt3__chr2	0.378824	0.387379	1.02258	0.315352
Gm13251__chr4	0.378824	0.387333	1.02246	0.315352
Mpz__chr1	0.378824	0.387245	1.02223	0.315352
Nyap1__chr5	0.378824	0.387236	1.0222	0.315352
AI836003__chr15	0.378824	0.387042	1.02169	0.315352
Gbp8__chr5	0.378824	0.386946	1.02144	0.315352
Pcyt1b__chrX	0.378824	0.386938	1.02142	0.315352
Pou3f1__chr4	0.378824	0.386746	1.02091	0.315352
Adat1__chr8	0.378824	0.38673	1.02087	0.315352
Gabre__chrX	0.378824	0.386473	1.02019	0.315352
Gm12522__chr3	0.378824	0.386473	1.02019	0.315352
Fhad1__chr4	0.378824	0.386465	1.02017	0.315352
Stk30__chr12	0.378824	0.386297	1.01973	0.315352
Tmem27__chrX	0.378824	0.386209	1.01949	0.315352
Bsn__chr9	0.378824	0.386146	1.01933	0.315352
D830046C22Rik__chr5	0.378824	0.386081	1.01916	0.315352
Tex14__chr11	0.378824	0.386011	1.01897	0.315352
Sag__chr1	0.378824	0.385981	1.01889	0.315352
4931406B18Rik__chr7	0.378824	0.385959	1.01883	0.315352
Gm13710__chr2	0.378824	0.385883	1.01863	0.315352
Cdk15__chr1	0.378824	0.385537	1.01772	0.315352
Blk__chr14	0.378824	0.385516	1.01766	0.315352
Naip1__chr13	0.378824	0.385489	1.01759	0.315352
Gm10324__chr13	0.378824	0.385425	1.01742	0.315352
Kcnk5__chr14	0.378824	0.385425	1.01742	0.315352
Tmprss4__chr9	0.378824	0.385411	1.01739	0.315352
Zcchc4__chr5	0.378824	0.385397	1.01735	0.315352
Angptl3__chr4	0.378824	0.385287	1.01706	0.315352
Gm15413__chr7	0.378824	0.385273	1.01702	0.315352
Acap1__chr11	0.378824	0.385166	1.01674	0.315352
Robo3__chr9	0.378824	0.385149	1.0167	0.315352
2010204K13Rik__chrX	0.378824	0.385087	1.01653	0.315352
Phldb3__chr7	0.378824	0.385035	1.01639	0.315352
4933406I18Rik__chr7	0.378824	0.385013	1.01634	0.315352
Zfp239__chr6	0.378824	0.384942	1.01615	0.315352
Gtsf1__chr15	0.378824	0.384871	1.01596	0.315352
Gm6277__chr18	0.378824	0.384857	1.01593	0.315352
Prss46__chr9	0.378824	0.384787	1.01574	0.315352
BC094916__chr1	0.378824	0.384729	1.01559	0.315352
Gm4013__chr18	0.378824	0.384632	1.01533	0.315352
1700073E17Rik__chr6	0.378824	0.384622	1.0153	0.315352
Tmco6__chr18	0.378824	0.384593	1.01523	0.315352
Pou2af1__chr9	0.378824	0.384517	1.01503	0.315352
AU015791__chr12	0.378824	0.384484	1.01494	0.315352
Capsl__chr15	0.378824	0.384435	1.01481	0.315352
Ipcef1__chr10	0.378824	0.384431	1.0148	0.315352
Ugt1a7c__chr1	0.378824	0.384371	1.01464	0.315352
2310034G01Rik__chr19	0.378824	0.384304	1.01446	0.315352
Nap1l5__chr6	0.378824	0.384303	1.01446	0.315352
Phex__chrX	0.378824	0.384205	1.0142	0.315352
Wdr5b__chr16	0.378824	0.3842	1.01419	0.315352
Ptprcap__chr19	0.378824	0.384177	1.01413	0.315352
Gbp5__chr3	0.378824	0.38403	1.01374	0.315352
Shcbp1l__chr1	0.378824	0.383939	1.0135	0.315352
Edaradd__chr13	0.378824	0.383912	1.01343	0.315352
2810047C21Rik1__chr7	0.378824	0.383866	1.01331	0.315352
2010016I18Rik__chr3	0.378824	0.38378	1.01308	0.315352
Sema4f__chr6	0.378824	0.38378	1.01308	0.315352
Hepacam2__chr6	0.378824	0.383762	1.01303	0.315352
Clec4a4__chr6	0.378824	0.383752	1.01301	0.315352
Pdxk-ps__chr17	0.378824	0.38369	1.01284	0.315352
5830428M24Rik__chr12	0.378824	0.383668	1.01279	0.315352
Gm17801__chr17	0.378824	0.383616	1.01265	0.315352
Mnda__chr1	0.378824	0.383595	1.01259	0.315352
Mfsd6l__chr11	0.378824	0.383581	1.01255	0.315352
Ttc25__chr11	0.378824	0.383537	1.01244	0.315352
Gm216__chr1	0.378824	0.383473	1.01227	0.315352
4930412C18Rik__chr4	0.378824	0.383444	1.01219	0.315352
4930448I18Rik__chr5	0.378824	0.383444	1.01219	0.315352
A830019L24Rik__chr3	0.378824	0.383444	1.01219	0.315352
Cyp3a16__chr5	0.378824	0.383444	1.01219	0.315352
Hist1h3a__chr13	0.378824	0.383444	1.01219	0.315352
Klf17__chr4	0.378824	0.383444	1.01219	0.315352
Mat1a__chr14	0.378824	0.383444	1.01219	0.315352
Olfr663__chr7	0.378824	0.383444	1.01219	0.315352
Omp__chr7	0.378824	0.383444	1.01219	0.315352
Slc7a15__chr12	0.378824	0.383444	1.01219	0.315352
Tnfrsf17__chr16	0.378824	0.383444	1.01219	0.315352
Trpm1__chr7	0.378824	0.383413	1.01211	0.315352
Mtmr7__chr8	0.378824	0.383387	1.01204	0.315352
1700020G17Rik__chr10	0.378824	0.383386	1.01204	0.315352
BC039771__chr2	0.378824	0.383357	1.01196	0.315352
1700065D16Rik__chr9	0.378824	0.383327	1.01189	0.315352
Gm10767__chr13	0.378824	0.383316	1.01186	0.315352
Dvl3__chr16	0.378824	0.383271	1.01174	0.315352
D630023F18Rik__chr1	0.378824	0.383245	1.01167	0.315352
Rnu73b__chr3	0.378824	0.38323	1.01163	0.315352
Sirpb1a__chr3	0.378824	0.38323	1.01163	0.315352
Gm410__chr3	0.378824	0.383207	1.01157	0.315352
Gm5083__chr13	0.378824	0.383149	1.01142	0.315352
Mfsd12__chr10	0.378824	0.383132	1.01137	0.315352
Nhlh2__chr3	0.378824	0.383099	1.01128	0.315352
4933432I09Rik__chr16	0.378824	0.38303	1.0111	0.315352
Dgkk__chrX	0.378824	0.38303	1.0111	0.315352
Clec2l__chr6	0.378824	0.383	1.01102	0.315352
Olfr1102__chr2	0.378824	0.382999	1.01102	0.315352
Tmem140__chr6	0.378824	0.382999	1.01102	0.315352
Gpr110__chr17	0.378824	0.382975	1.01096	0.315352
Cdh17__chr4	0.378824	0.382955	1.0109	0.315352
Degs2__chr12	0.378824	0.382955	1.0109	0.315352
Armc3__chr2	0.378824	0.382919	1.01081	0.315352
Rnu11__chr4	0.378824	0.382895	1.01075	0.315352
Padi3__chr4	0.378824	0.382872	1.01068	0.315352
Gcsam__chr16	0.378824	0.382807	1.01051	0.315352
Cabyr__chr18	0.378824	0.382763	1.0104	0.315352
Efcab11__chr12	0.378824	0.382755	1.01038	0.315352
P2ry10__chrX	0.378824	0.382625	1.01003	0.315352
Cd1d2__chr3	0.378824	0.382568	1.00988	0.315352
Apex1__chr14	0.378824	0.382556	1.00985	0.315352
Ncam2__chr16	0.378824	0.382552	1.00984	0.315352
Plek2__chr12	0.378824	0.382552	1.00984	0.315352
Sall1__chr8	0.378824	0.382552	1.00984	0.315352
Serpinb2__chr1	0.378824	0.382552	1.00984	0.315352
4930519F16Rik__chrX	0.378824	0.38253	1.00978	0.315352
Gm12169__chr11	0.378824	0.38253	1.00978	0.315352
Snx22__chr9	0.378824	0.38253	1.00978	0.315352
1700097N02Rik__chr17	0.378824	0.382517	1.00975	0.315352
BC051537__chr17	0.378824	0.382517	1.00975	0.315352
Bcl2l14__chr6	0.378824	0.382517	1.00975	0.315352
Ccdc150__chr1	0.378824	0.382517	1.00975	0.315352
Gramd2__chr9	0.378824	0.382517	1.00975	0.315352
Kctd14__chr7	0.378824	0.382517	1.00975	0.315352
Ocstamp__chr2	0.378824	0.382517	1.00975	0.315352
Sv2b__chr7	0.378824	0.382517	1.00975	0.315352
Wdr86__chr5	0.378824	0.382517	1.00975	0.315352
Fcrlb__chr1	0.378824	0.382504	1.00971	0.315352
Tex29__chr8	0.378824	0.382504	1.00971	0.315352
Cd300c__chr11	0.378824	0.382477	1.00964	0.315352
Olfr1321__chrX	0.378824	0.382471	1.00963	0.315352
4930545H06Rik__chr10	0.378824	0.38244	1.00954	0.315352
Mogat2__chr7	0.378824	0.382417	1.00948	0.315352
Rasgef1a__chr6	0.378824	0.382414	1.00947	0.315352
4930447K03Rik__chr13	0.378824	0.382327	1.00925	0.315352
Ceacam16__chr7	0.378824	0.382295	1.00916	0.315352
Ribc1__chrX	0.378824	0.382265	1.00908	0.315352
2310042E22Rik__chr16	0.378824	0.382254	1.00905	0.315352
Asic2__chr11	0.378824	0.382254	1.00905	0.315352
Gm7854__chr5	0.378824	0.38222	1.00896	0.315352
6030498E09Rik__chrX	0.378824	0.382215	1.00895	0.315352
Map3k15__chrX	0.378824	0.382215	1.00895	0.315352
Rsph3a__chr17	0.378824	0.382215	1.00895	0.315352
Snord65__chr11	0.378824	0.382215	1.00895	0.315352
Vmn2r52__chr7	0.378824	0.382215	1.00895	0.315352
Rnf180__chr13	0.378824	0.382211	1.00894	0.315352
Gpr82__chrX	0.378824	0.382204	1.00892	0.315352
4930404N11Rik__chr10	0.378824	0.382186	1.00887	0.315352
Gm10142__chr10	0.378824	0.382183	1.00887	0.315352
Olfr1079__chr2	0.378824	0.382183	1.00887	0.315352
1100001G20Rik__chr11	0.378824	0.382125	1.00871	0.315352
2810408A11Rik__chr11	0.378824	0.382124	1.00871	0.315352
Irgc1__chr7	0.378824	0.382123	1.00871	0.315352
4930579K19Rik__chr9	0.378824	0.382106	1.00866	0.315352
Hist3h2ba__chr11	0.378824	0.382106	1.00866	0.315352
Neto2__chr8	0.378824	0.382106	1.00866	0.315352
Upk3a__chr15	0.378824	0.382106	1.00866	0.315352
D4Ertd617e__chr4	0.378824	0.382094	1.00863	0.315352
9330175E14Rik__chr8	0.378824	0.382036	1.00848	0.315352
Sptbn4__chr7	0.378824	0.382036	1.00848	0.315352
4933430I17Rik__chr4	0.378824	0.382026	1.00845	0.315352
1700121L16Rik__chrX	0.378824	0.382021	1.00844	0.315352
2210417K05Rik__chr10	0.378824	0.382021	1.00844	0.315352
Hist1h3g__chr13	0.378824	0.382021	1.00844	0.315352
Robo2__chr16	0.378824	0.382021	1.00844	0.315352
Niacr1__chr5	0.378824	0.38196	1.00828	0.315352
Dner__chr1	0.378824	0.381901	1.00812	0.315352
Mfap1b__chr2	0.378824	0.381898	1.00811	0.315352
4930500J02Rik__chr2	0.378824	0.381891	1.0081	0.315352
Dnahc2__chr11	0.378824	0.381891	1.00809	0.315352
Pak7__chr2	0.378824	0.381872	1.00805	0.315352
Kcnrg__chr14	0.378824	0.381852	1.00799	0.315352
9530027J09Rik__chrX	0.378824	0.381845	1.00797	0.315352
Ahrr__chr13	0.378824	0.381831	1.00794	0.315352
Gm4224__chr7	0.378824	0.381831	1.00794	0.315352
Naa11__chr5	0.378824	0.381831	1.00794	0.315352
Ugt1a5__chr1	0.378824	0.381831	1.00794	0.315352
Slc6a13__chr6	0.378824	0.381729	1.00767	0.315352
Tex11__chrX	0.378824	0.381729	1.00767	0.315352
Tm4sf19__chr16	0.378824	0.381729	1.00767	0.315352
Dpf1__chr7	0.378824	0.381694	1.00758	0.315352
Trim29__chr9	0.378824	0.381678	1.00753	0.315352
Gpr84__chr15	0.378824	0.381662	1.00749	0.315352
Dnajc5g__chr5	0.378824	0.381638	1.00743	0.315352
Gm8300__chr12	0.378824	0.381638	1.00743	0.315352
E130215H24Rik__chr2	0.378824	0.38162	1.00738	0.315352
Hsd11b2__chr8	0.378824	0.38162	1.00738	0.315352
Krtdap__chr7	0.378824	0.381597	1.00732	0.315352
4833417C18Rik__chr11	0.378824	0.381577	1.00727	0.315352
4930529K09Rik__chr14	0.378824	0.381577	1.00727	0.315352
Osbpl10__chr9	0.378824	0.381577	1.00727	0.315352
4930593C16Rik__chr9	0.378824	0.381561	1.00722	0.315352
Rpl22l1__chr3	0.378824	0.381561	1.00722	0.315352
Nrip2__chr6	0.378824	0.381548	1.00719	0.315352
4930415F15Rik__chr11	0.378824	0.381544	1.00718	0.315352
Dnd1__chr18	0.378824	0.381536	1.00716	0.315352
Akr1cl__chr1	0.378824	0.381528	1.00714	0.315352
Col28a1__chr6	0.378824	0.381528	1.00714	0.315352
Cxcr5__chr9	0.378824	0.381528	1.00714	0.315352
Gpr142__chr11	0.378824	0.381528	1.00714	0.315352
Nat1__chr8	0.378824	0.381528	1.00714	0.315352
Ralgps1__chr2	0.378824	0.381528	1.00714	0.315352
Vpreb3__chr10	0.378824	0.381528	1.00714	0.315352
F9__chrX	0.378824	0.38151	1.00709	0.315352
Pxt1__chr17	0.378824	0.38151	1.00709	0.315352
A630077J23Rik__chr4	0.378824	0.381493	1.00704	0.315352
Ccr3__chr9	0.378824	0.381493	1.00704	0.315352
Syngr4__chr7	0.378824	0.381493	1.00704	0.315352
Mobp__chr9	0.378824	0.38148	1.00701	0.315352
Slc44a5__chr3	0.378824	0.381469	1.00698	0.315352
Sycp3__chr10	0.378824	0.381455	1.00694	0.315352
Ankrd34b__chr13	0.378824	0.38145	1.00693	0.315352
P2rx1__chr11	0.378824	0.38145	1.00693	0.315352
Tbc1d30__chr10	0.378824	0.38144	1.0069	0.315352
Mcoln3__chr3	0.378824	0.381434	1.00689	0.315352
Kcne3__chr7	0.378824	0.381417	1.00684	0.315352
Lrrc8b__chr5	0.378824	0.381408	1.00682	0.315352
Celf3__chr3	0.378824	0.381394	1.00678	0.315352
Ihh__chr1	0.378824	0.381394	1.00678	0.315352
Pcdhgb4__chr18	0.378824	0.381394	1.00678	0.315352
Gm15787__chr5	0.378824	0.381383	1.00675	0.315352
Hist1h4d__chr13	0.378824	0.381383	1.00675	0.315352
Rtl1__chr12	0.378824	0.381383	1.00675	0.315352
Chrnb2__chr3	0.378824	0.381378	1.00674	0.315352
Astn1__chr1	0.378824	0.381375	1.00673	0.315352
Nefh__chr11	0.378824	0.38135	1.00667	0.315352
Serpinb1b__chr13	0.378824	0.381336	1.00663	0.315352
AU019990__chr2	0.378824	0.381325	1.0066	0.315352
Adam26a__chr8	0.378824	0.381323	1.0066	0.315352
Mmp10__chr9	0.378824	0.381323	1.0066	0.315352
Ptprq__chr10	0.378824	0.381323	1.0066	0.315352
Tmco5__chr2	0.378824	0.381323	1.0066	0.315352
Cgn__chr3	0.378824	0.381315	1.00657	0.315352
Hist1h1b__chr13	0.378824	0.381311	1.00656	0.315352
Cmtm5__chr14	0.378824	0.381296	1.00652	0.315352
Prr18__chr17	0.378824	0.381296	1.00652	0.315352
Fabp12__chr3	0.378824	0.381267	1.00645	0.315352
2410133F24Rik__chr9	0.378824	0.381267	1.00645	0.315352
Gm16294__chr15	0.378824	0.381262	1.00643	0.315352
Crb1__chr1	0.378824	0.381262	1.00643	0.315352
Taf1c__chr8	0.378824	0.381249	1.0064	0.315352
Trap1a__chrX	0.378824	0.381234	1.00636	0.315352
Xkr4__chr1	0.378824	0.381234	1.00636	0.315352
1700020N01Rik__chr10	0.378824	0.381223	1.00633	0.315352
1700080N15Rik__chr2	0.378824	0.381223	1.00633	0.315352
2200002J24Rik__chr7	0.378824	0.381223	1.00633	0.315352
Gm14379__chrX	0.378824	0.381193	1.00625	0.315352
A730090N16Rik__chr3	0.378824	0.381174	1.0062	0.315352
1700026D08Rik__chr7	0.378824	0.38117	1.00619	0.315352
Six1__chr12	0.378824	0.381166	1.00618	0.315352
Rnd2__chr11	0.378824	0.381165	1.00618	0.315352
Tulp2__chr7	0.378824	0.381162	1.00617	0.315352
Eya4__chr10	0.378824	0.381152	1.00614	0.315352
Dppa4__chr16	0.378824	0.381151	1.00614	0.315352
Tgm3__chr2	0.378824	0.381151	1.00614	0.315352
Sgip1__chr4	0.378824	0.381144	1.00612	0.315352
Slc5a7__chr17	0.378824	0.381143	1.00612	0.315352
Tfdp1__chr8	0.378824	0.381139	1.00611	0.315352
4833411C07Rik__chr8	0.378824	0.381128	1.00608	0.315352
4930426L09Rik__chr2	0.378824	0.381114	1.00604	0.315352
Aifm3__chr16	0.378824	0.381114	1.00604	0.315352
Cnnm1__chr19	0.378824	0.381114	1.00604	0.315352
Mir1954__chr2	0.378824	0.381114	1.00604	0.315352
Nlrp12__chr7	0.378824	0.381114	1.00604	0.315352
Oaz3__chr3	0.378824	0.381114	1.00604	0.315352
Patl2__chr2	0.378824	0.381114	1.00604	0.315352
Pfpl__chr19	0.378824	0.381114	1.00604	0.315352
Phox2b__chr5	0.378824	0.381114	1.00604	0.315352
Syt9__chr7	0.378824	0.381114	1.00604	0.315352
Tex36__chr7	0.378824	0.381114	1.00604	0.315352
Insc__chr7	0.378824	0.381074	1.00594	0.315352
Gchfr__chr2	0.378824	0.381034	1.00583	0.315352
Mef2b__chr8	0.378824	0.381034	1.00583	0.315352
Xlr4b__chrX	0.378824	0.381034	1.00583	0.315352
4930502E18Rik__chrX	0.378824	0.381034	1.00583	0.315352
Snord15b__chr7	0.378824	0.381016	1.00578	0.315352
4930503E14Rik__chr14	0.378824	0.381007	1.00576	0.315352
Hsd17b13__chr5	0.378824	0.38095	1.00561	0.315352
Pof1b__chrX	0.378824	0.380941	1.00559	0.315352
Eva1c__chr16	0.378824	0.380895	1.00546	0.315352
Tmem178__chr17	0.378824	0.380895	1.00546	0.315352
4930429F24Rik__chr9	0.378824	0.380894	1.00546	0.315352
Ccdc110__chr8	0.378824	0.380894	1.00546	0.315352
Lhx2__chr2	0.378824	0.380885	1.00544	0.315352
Hsd17b14__chr7	0.378824	0.380882	1.00543	0.315352
1700019E08Rik__chr2	0.378824	0.38086	1.00537	0.315352
1700123L14Rik__chr6	0.378824	0.38086	1.00537	0.315352
4930528A17Rik__chr4	0.378824	0.38086	1.00537	0.315352
Gm10768__chr19	0.378824	0.38086	1.00537	0.315352
Gm12886__chr4	0.378824	0.38086	1.00537	0.315352
Gm17660__chr5	0.378824	0.38086	1.00537	0.315352
Gsdma2__chr11	0.378824	0.38086	1.00537	0.315352
Gucy2c__chr6	0.378824	0.38086	1.00537	0.315352
Olfr629__chr7	0.378824	0.38086	1.00537	0.315352
Prss40__chr1	0.378824	0.38086	1.00537	0.315352
Rit2__chr18	0.378824	0.38086	1.00537	0.315352
Sctr__chr1	0.378824	0.38086	1.00537	0.315352
Tmprss11f__chr5	0.378824	0.38086	1.00537	0.315352
Vmn2r79__chr7	0.378824	0.38086	1.00537	0.315352
Nnat__chr2	0.378824	0.380856	1.00536	0.315352
1700020L24Rik__chr11	0.378824	0.38084	1.00532	0.315352
4930503E24Rik__chr10	0.378824	0.38084	1.00532	0.315352
Fabp1__chr6	0.378824	0.38084	1.00532	0.315352
Prss50__chr9	0.378824	0.38084	1.00532	0.315352
Gm101__chr1	0.378824	0.38082	1.00527	0.315352
Hist1h2bk__chr13	0.378824	0.38082	1.00527	0.315352
Hmx2__chr7	0.378824	0.38082	1.00527	0.315352
Scgb1a1__chr19	0.378824	0.380766	1.00512	0.315352
Cdhr3__chr12	0.378824	0.380759	1.00511	0.315352
1810010D01Rik__chr7	0.378824	0.380744	1.00507	0.315352
4933433H22Rik__chr17	0.378824	0.380744	1.00507	0.315352
Cdhr2__chr13	0.378824	0.380744	1.00507	0.315352
Rslcan18__chr13	0.378824	0.380744	1.00507	0.315352
Apol10a__chr15	0.378824	0.380711	1.00498	0.315352
Sp6__chr11	0.378824	0.380711	1.00498	0.315352
Dusp9__chrX	0.378824	0.380691	1.00493	0.315352
Lrrc23__chr6	0.378824	0.380681	1.0049	0.315352
Olfr1034__chr2	0.378824	0.380681	1.0049	0.315352
Pcdhgb1__chr18	0.378824	0.380681	1.0049	0.315352
Xlr4c__chrX	0.378824	0.380681	1.0049	0.315352
Cd46__chr1	0.378824	0.380676	1.00489	0.315352
Cplx3__chr9	0.378824	0.380676	1.00489	0.315352
Krt26__chr11	0.378824	0.380676	1.00489	0.315352
Mdh1b__chr1	0.378824	0.380676	1.00489	0.315352
Mmp20__chr9	0.378824	0.380676	1.00489	0.315352
Nphp4__chr4	0.378824	0.380676	1.00489	0.315352
Npy2r__chr3	0.378824	0.380676	1.00489	0.315352
Foxd2__chr4	0.378824	0.380632	1.00477	0.315352
Ppef2__chr5	0.378824	0.380632	1.00477	0.315352
Fam98c__chr7	0.378824	0.38061	1.00471	0.315352
Hs3st6__chr17	0.378824	0.380596	1.00468	0.315352
Ctrl__chr8	0.378824	0.380574	1.00462	0.315352
1700071M16Rik__chr17	0.378824	0.38056	1.00458	0.315352
A330076C08Rik__chr13	0.378824	0.38056	1.00458	0.315352
B3gat1__chr9	0.378824	0.38056	1.00458	0.315352
B3gat2__chr1	0.378824	0.38056	1.00458	0.315352
Rassf6__chr5	0.378824	0.38056	1.00458	0.315352
Ccdc120__chrX	0.378824	0.380521	1.00448	0.315352
Cct6b__chr11	0.378824	0.380521	1.00448	0.315352
Cdk3-ps__chr11	0.378824	0.380521	1.00448	0.315352
Cldn4__chr5	0.378824	0.380521	1.00448	0.315352
Dusp26__chr8	0.378824	0.380521	1.00448	0.315352
Folh1__chr7	0.378824	0.380521	1.00448	0.315352
Galnt13__chr2	0.378824	0.380521	1.00448	0.315352
Klhl35__chr7	0.378824	0.380521	1.00448	0.315352
Lct__chr1	0.378824	0.380521	1.00448	0.315352
Mir743b__chrX	0.378824	0.380521	1.00448	0.315352
Olfr1212__chr2	0.378824	0.380521	1.00448	0.315352
Plekhb1__chr7	0.378824	0.380521	1.00448	0.315352
Snora61__chr4	0.378824	0.380521	1.00448	0.315352
Zfa-ps__chr10	0.378824	0.380521	1.00448	0.315352
Lat__chr7	0.378824	0.380517	1.00447	0.315352
Tead4__chr6	0.378824	0.380461	1.00432	0.315352
Hao1__chr2	0.378824	0.380454	1.0043	0.315352
Snord17__chr2	0.378824	0.380454	1.0043	0.315352
1700092M07Rik__chr19	0.378824	0.380396	1.00415	0.315352
4930520P13Rik__chr13	0.378824	0.380396	1.00415	0.315352
Arg2__chr12	0.378824	0.380396	1.00415	0.315352
Gm16336__chr7	0.378824	0.380396	1.00415	0.315352
4930556G01Rik__chr4	0.378824	0.380385	1.00412	0.315352
Gm17769__chr10	0.378824	0.380385	1.00412	0.315352
Spata5l1__chr2	0.378824	0.380385	1.00412	0.315352
Tdpoz3__chr3	0.378824	0.380385	1.00412	0.315352
Efcab12__chr6	0.378824	0.380358	1.00405	0.315352
Sec14l4__chr11	0.378824	0.380358	1.00405	0.315352
Tcte3__chr17	0.378824	0.380358	1.00405	0.315352
Aldoart2__chr12	0.378824	0.380348	1.00402	0.315352
Bcas1__chr2	0.378824	0.380344	1.00401	0.315352
Isl1__chr13	0.378824	0.380344	1.00401	0.315352
Gm10804__chr2	0.378824	0.380332	1.00398	0.315352
Ovol1__chr19	0.378824	0.380332	1.00398	0.315352
Syndig1l__chr12	0.378824	0.380332	1.00398	0.315352
Ripk4__chr16	0.378824	0.380311	1.00392	0.315352
Chd5__chr4	0.378824	0.380281	1.00384	0.315352
Gm12839__chr4	0.378824	0.380281	1.00384	0.315352
Gm5544__chr3	0.378824	0.380281	1.00384	0.315352
Lrrc36__chr8	0.378824	0.380226	1.0037	0.315352
March10__chr11	0.378824	0.380226	1.0037	0.315352
Psg20__chr7	0.378824	0.380226	1.0037	0.315352
Hist1h4c__chr13	0.378824	0.380218	1.00368	0.315352
Klhl1__chr14	0.378824	0.380218	1.00368	0.315352
Gm4847__chr1	0.378824	0.380212	1.00366	0.315352
1600015I10Rik__chr6	0.378824	0.380211	1.00366	0.315352
Klre1__chr6	0.378824	0.380211	1.00366	0.315352
Lrit2__chr14	0.378824	0.380211	1.00366	0.315352
Myt1l__chr12	0.378824	0.380211	1.00366	0.315352
Npas1__chr7	0.378824	0.380211	1.00366	0.315352
Speer1-ps1__chr5	0.378824	0.380211	1.00366	0.315352
Apol9b__chr15	0.378824	0.3802	1.00363	0.315352
Trim14__chr4	0.378824	0.3802	1.00363	0.315352
5730416F02Rik__chrX	0.378824	0.380159	1.00352	0.315352
Il19__chr1	0.378824	0.380159	1.00352	0.315352
Rsph4a__chr10	0.378824	0.380159	1.00352	0.315352
Snora70__chrX	0.378824	0.380159	1.00352	0.315352
Chrne__chr11	0.378824	0.380141	1.00348	0.315352
Capns2__chr8	0.378824	0.38014	1.00347	0.315352
Lyzl4__chr9	0.378824	0.380138	1.00347	0.315352
Rab33a__chrX	0.378824	0.380138	1.00347	0.315352
1700008O03Rik__chr7	0.378824	0.380135	1.00346	0.315352
Acaa1b__chr9	0.378824	0.380135	1.00346	0.315352
Cfhr2__chr1	0.378824	0.380135	1.00346	0.315352
Sppl2c__chr11	0.378824	0.380116	1.00341	0.315352
Ly6g6d__chr17	0.378824	0.380113	1.0034	0.315352
C330013F16Rik__chrX	0.378824	0.38011	1.00339	0.315352
Dgki__chr6	0.378824	0.38011	1.00339	0.315352
H2-DMb2__chr17	0.378824	0.38011	1.00339	0.315352
Ncan__chr8	0.378824	0.38011	1.00339	0.315352
Olfr1271__chr2	0.378824	0.38011	1.00339	0.315352
Olfr1446__chr19	0.378824	0.38011	1.00339	0.315352
Dnajb7__chr15	0.378824	0.380109	1.00339	0.315352
Gm16998__chr10	0.378824	0.380109	1.00339	0.315352
4930404I05Rik__chr16	0.378824	0.380108	1.00339	0.315352
Chrm3__chr13	0.378824	0.380108	1.00339	0.315352
Foxo3__chr10	0.378824	0.380108	1.00339	0.315352
Lep__chr6	0.378824	0.380108	1.00339	0.315352
Lrrc71__chr3	0.378824	0.380108	1.00339	0.315352
Olfr937__chr9	0.378824	0.380108	1.00339	0.315352
Vmn1r12__chr6	0.378824	0.380108	1.00339	0.315352
1700047M11Rik__chr1	0.378824	0.3801	1.00337	0.315352
Fads6__chr11	0.378824	0.380094	1.00335	0.315352
Olfr1444__chr19	0.378824	0.380094	1.00335	0.315352
Sec14l3__chr11	0.378824	0.380094	1.00335	0.315352
4932438H23Rik__chr16	0.378824	0.380087	1.00333	0.315352
Chi3l4__chr3	0.378824	0.380087	1.00333	0.315352
Hkdc1__chr10	0.378824	0.380087	1.00333	0.315352
Pglyrp1__chr7	0.378824	0.380087	1.00333	0.315352
Snord47__chr1	0.378824	0.380087	1.00333	0.315352
Tlr12__chr4	0.378824	0.380087	1.00333	0.315352
Tnfrsf18__chr4	0.378824	0.380087	1.00333	0.315352
Lin7a__chr10	0.378824	0.380079	1.00331	0.315352
Ambp__chr4	0.378824	0.38007	1.00329	0.315352
Ccdc87__chr19	0.378824	0.38007	1.00329	0.315352
Fam163a__chr1	0.378824	0.38007	1.00329	0.315352
4930465K10Rik__chr18	0.378824	0.380067	1.00328	0.315352
Apol7d__chr1	0.378824	0.380046	1.00322	0.315352
Aipl1__chr11	0.378824	0.380044	1.00322	0.315352
Gm14496__chr2	0.378824	0.380044	1.00322	0.315352
Gm20758__chr10	0.378824	0.380044	1.00322	0.315352
Myo15__chr11	0.378824	0.380044	1.00322	0.315352
Epgn__chr5	0.378824	0.380024	1.00317	0.315352
Tmigd1__chr11	0.378824	0.380016	1.00315	0.315352
Gm4432__chr17	0.378824	0.379999	1.0031	0.315352
Otos__chr1	0.378824	0.379975	1.00304	0.315352
Sntb1__chr15	0.378824	0.379975	1.00304	0.315352
3632454L22Rik__chrX	0.378824	0.379972	1.00303	0.315352
Ccdc158__chr5	0.378824	0.379972	1.00303	0.315352
Cyp4f17__chr17	0.378824	0.379972	1.00303	0.315352
Vmn1r226__chr17	0.378824	0.379972	1.00303	0.315352
Ngfr__chr11	0.378824	0.379946	1.00296	0.315352
Col9a1__chr1	0.378824	0.379933	1.00293	0.315352
1700067K01Rik__chr8	0.378824	0.379855	1.00272	0.315352
2900093L17Rik__chr4	0.378824	0.379855	1.00272	0.315352
3010033K07Rik__chr8	0.378824	0.379855	1.00272	0.315352
9930111J21Rik2__chr11	0.378824	0.379855	1.00272	0.315352
Pdcd1__chr1	0.378824	0.379855	1.00272	0.315352
C530044C16Rik__chr6	0.378824	0.37985	1.00271	0.315352
Cacna2d4__chr6	0.378824	0.379837	1.00267	0.315352
Ccr10__chr11	0.378824	0.379837	1.00267	0.315352
Gm20605__chr5	0.378824	0.379837	1.00267	0.315352
Npy6r__chr18	0.378824	0.379837	1.00267	0.315352
Serpinb3c__chr1	0.378824	0.379837	1.00267	0.315352
Pcdhgb2__chr18	0.378824	0.379809	1.0026	0.315352
Ampd1__chr3	0.378824	0.379782	1.00253	0.315352
Ccdc162__chr10	0.378824	0.379782	1.00253	0.315352
Guca2b__chr4	0.378824	0.379782	1.00253	0.315352
Jakmip1__chr5	0.378824	0.379782	1.00253	0.315352
Snora41__chr1	0.378824	0.379782	1.00253	0.315352
1700001J03Rik__chr5	0.378824	0.37978	1.00252	0.315352
Cd207__chr6	0.378824	0.37975	1.00244	0.315352
Etohd2__chr13	0.378824	0.37975	1.00244	0.315352
Hist2h2bb__chr3	0.378824	0.37975	1.00244	0.315352
Kif19a__chr11	0.378824	0.37975	1.00244	0.315352
Fam110c__chr12	0.378824	0.379734	1.0024	0.315352
Gm8369__chr19	0.378824	0.379734	1.0024	0.315352
Kirrel3__chr9	0.378824	0.379734	1.0024	0.315352
Lmtk3__chr7	0.378824	0.379734	1.0024	0.315352
2310005A03Rik__chr2	0.378824	0.379706	1.00233	0.315352
2410012M07Rik__chr9	0.378824	0.379706	1.00233	0.315352
4930563F08Rik__chr5	0.378824	0.379706	1.00233	0.315352
D030028A08Rik__chr11	0.378824	0.379706	1.00233	0.315352
Grhl1__chr12	0.378824	0.379706	1.00233	0.315352
Hes7__chr11	0.378824	0.379706	1.00233	0.315352
Efcab10__chr12	0.378824	0.379696	1.0023	0.315352
Gm14873__chr17	0.378824	0.379696	1.0023	0.315352
Styk1__chr6	0.378824	0.379696	1.0023	0.315352
Gnat3__chr5	0.378824	0.379693	1.00229	0.315352
Mir682__chr13	0.378824	0.379693	1.00229	0.315352
Gm15880__chr7	0.378824	0.379678	1.00225	0.315352
Clec2f__chr6	0.378824	0.379677	1.00225	0.315352
Cmtm2a__chr8	0.378824	0.379677	1.00225	0.315352
Pcsk1n__chrX	0.378824	0.379677	1.00225	0.315352
Rab11fip4__chr11	0.378824	0.379677	1.00225	0.315352
Tmem253__chr14	0.378824	0.379677	1.00225	0.315352
Gm20743__chr1	0.378824	0.379643	1.00216	0.315352
Olfr287__chr15	0.378824	0.379643	1.00216	0.315352
1700022E09Rik__chr16	0.378824	0.379643	1.00216	0.315352
4933427E13Rik__chr11	0.378824	0.379643	1.00216	0.315352
Gm12888__chr4	0.378824	0.379643	1.00216	0.315352
Gm3500__chr14	0.378824	0.379643	1.00216	0.315352
Impg1__chr9	0.378824	0.379643	1.00216	0.315352
Nxf2__chrX	0.378824	0.379643	1.00216	0.315352
Rab26__chr17	0.378824	0.379643	1.00216	0.315352
Snord4a__chr11	0.378824	0.379643	1.00216	0.315352
Mylpf__chr7	0.378824	0.379629	1.00212	0.315352
Gm5347__chr8	0.378824	0.379625	1.00211	0.315352
1700012D14Rik__chr7	0.378824	0.379621	1.0021	0.315352
4930428E07Rik__chr12	0.378824	0.379621	1.0021	0.315352
4930518P08Rik__chr13	0.378824	0.379621	1.0021	0.315352
C86187__chr7	0.378824	0.379621	1.0021	0.315352
Gabrd__chr4	0.378824	0.379621	1.0021	0.315352
Npy5r__chr8	0.378824	0.379621	1.0021	0.315352
Olfr620__chr7	0.378824	0.379621	1.0021	0.315352
Tmem125__chr4	0.378824	0.379621	1.0021	0.315352
Zkscan7__chr9	0.378824	0.379621	1.0021	0.315352
Gm20324__chr15	0.378824	0.379597	1.00204	0.315352
Lpar5__chr6	0.378824	0.379597	1.00204	0.315352
Tacr1__chr6	0.378824	0.379597	1.00204	0.315352
Zfp286__chr11	0.378824	0.379596	1.00204	0.315352
Tceal3__chrX	0.378824	0.379572	1.00197	0.315352
Best1__chr19	0.378824	0.379539	1.00189	0.315352
Npsr1__chr9	0.378824	0.379469	1.0017	0.315352
Olfr676__chr7	0.378824	0.379469	1.0017	0.315352
Pdzk1ip1__chr4	0.378824	0.379469	1.0017	0.315352
Tmprss5__chr9	0.378824	0.379469	1.0017	0.315352
1700016K19Rik__chr11	0.378824	0.379448	1.00165	0.315352
Gm12359__chr11	0.378824	0.379448	1.00165	0.315352
Mir18b__chrX	0.378824	0.379448	1.00165	0.315352
E130218I03Rik__chr4	0.378824	0.379439	1.00162	0.315352
Scarna17__chr18	0.378824	0.379439	1.00162	0.315352
Slc26a6__chr9	0.378824	0.379439	1.00162	0.315352
Gm5088__chr14	0.378824	0.379421	1.00157	0.315352
Mir3096__chr5	0.378824	0.379394	1.0015	0.315352
4930405P13Rik__chr11	0.378824	0.379392	1.0015	0.315352
Baiap2l2__chr15	0.378824	0.379392	1.0015	0.315352
Gabra6__chr11	0.378824	0.379392	1.0015	0.315352
H60b__chr10	0.378824	0.379392	1.0015	0.315352
Il13__chr11	0.378824	0.379392	1.0015	0.315352
Msh4__chr3	0.378824	0.379392	1.0015	0.315352
Pappa2__chr1	0.378824	0.379392	1.0015	0.315352
Slc6a2__chr8	0.378824	0.379392	1.0015	0.315352
Usp9y__chrY	0.378824	0.379392	1.0015	0.315352
4930513D17Rik__chr5	0.378824	0.379232	1.00107	0.315352
Ankk1__chr9	0.378824	0.379232	1.00107	0.315352
Cyp4f41-ps__chr17	0.378824	0.379232	1.00107	0.315352
D630029K05Rik__chr10	0.378824	0.379232	1.00107	0.315352
Myf5__chr10	0.378824	0.379232	1.00107	0.315352
Nlrp4c__chr7	0.378824	0.379232	1.00107	0.315352
Rpl10l__chr12	0.378824	0.379232	1.00107	0.315352
Spag6__chr16	0.378824	0.379232	1.00107	0.315352
Srms__chr2	0.378824	0.379232	1.00107	0.315352
4930556C24Rik__chr16	0.378824	0.379227	1.00106	0.315352
Ascl3__chr7	0.378824	0.379227	1.00106	0.315352
Cdkl4__chr17	0.378824	0.379227	1.00106	0.315352
Crh__chr3	0.378824	0.379227	1.00106	0.315352
Crybb1__chr5	0.378824	0.379227	1.00106	0.315352
Olfr729__chr14	0.378824	0.379227	1.00106	0.315352
Pate2__chr9	0.378824	0.379227	1.00106	0.315352
Pdcd1lg2__chr19	0.378824	0.379227	1.00106	0.315352
4930562C15Rik__chr16	0.378824	0.379222	1.00105	0.315352
AF067061__chr13	0.378824	0.379222	1.00105	0.315352
Dlec1__chr9	0.378824	0.379222	1.00105	0.315352
Gm5134__chr10	0.378824	0.379222	1.00105	0.315352
Kcnh7__chr2	0.378824	0.379222	1.00105	0.315352
Ltf__chr9	0.378824	0.379222	1.00105	0.315352
Slc39a12__chr2	0.378824	0.379222	1.00105	0.315352
Tmc5__chr7	0.378824	0.379222	1.00105	0.315352
2210416O15Rik__chr11	0.378824	0.379198	1.00099	0.315352
4930565N06Rik__chr16	0.378824	0.379198	1.00099	0.315352
A330069E16Rik__chr2	0.378824	0.379198	1.00099	0.315352
Bmp5__chr9	0.378824	0.379198	1.00099	0.315352
Btbd8__chr5	0.378824	0.379198	1.00099	0.315352
Cttnbp2__chr6	0.378824	0.379198	1.00099	0.315352
Dmp1__chr5	0.378824	0.379198	1.00099	0.315352
Eif4e1b__chr13	0.378824	0.379198	1.00099	0.315352
Fam209__chr2	0.378824	0.379198	1.00099	0.315352
Gm10696__chr3	0.378824	0.379198	1.00099	0.315352
Gm11944__chr11	0.378824	0.379198	1.00099	0.315352
Gm6793__chr2	0.378824	0.379198	1.00099	0.315352
Kcnt1__chr2	0.378824	0.379198	1.00099	0.315352
Khdc3__chr9	0.378824	0.379198	1.00099	0.315352
Lrfn2__chr17	0.378824	0.379198	1.00099	0.315352
Map3k7cl__chr16	0.378824	0.379198	1.00099	0.315352
Mir24-2__chr8	0.378824	0.379198	1.00099	0.315352
Nup62cl__chrX	0.378824	0.379198	1.00099	0.315352
Olfr1372-ps1__chr11	0.378824	0.379198	1.00099	0.315352
Pgbd5__chr8	0.378824	0.379198	1.00099	0.315352
Prx__chr7	0.378824	0.379198	1.00099	0.315352
Scgb3a1__chr11	0.378824	0.379198	1.00099	0.315352
Trim61__chr8	0.378824	0.379198	1.00099	0.315352
Trpc3__chr3	0.378824	0.379198	1.00099	0.315352
Vsig8__chr1	0.378824	0.379198	1.00099	0.315352
Wnt9b__chr11	0.378824	0.379198	1.00099	0.315352
0610038B21Rik__chr8	0.378824	0.379136	1.00082	0.315352
1700001G17Rik__chr1	0.378824	0.379136	1.00082	0.315352
2610028E06Rik__chr4	0.378824	0.379136	1.00082	0.315352
3110039M20Rik__chr12	0.378824	0.379136	1.00082	0.315352
4930540M03Rik__chr9	0.378824	0.379136	1.00082	0.315352
4933421I07Rik__chr7	0.378824	0.379136	1.00082	0.315352
9130024F11Rik__chr1	0.378824	0.379136	1.00082	0.315352
9430018G01Rik__chr6	0.378824	0.379136	1.00082	0.315352
A530053G22Rik__chr6	0.378824	0.379136	1.00082	0.315352
Acnat2__chr4	0.378824	0.379136	1.00082	0.315352
Agbl1__chr7	0.378824	0.379136	1.00082	0.315352
Agmat__chr4	0.378824	0.379136	1.00082	0.315352
Agr3__chr12	0.378824	0.379136	1.00082	0.315352
AI747448__chr3	0.378824	0.379136	1.00082	0.315352
Atp6v0a4__chr6	0.378824	0.379136	1.00082	0.315352
BC089597__chr10	0.378824	0.379136	1.00082	0.315352
C030023E24Rik__chrX	0.378824	0.379136	1.00082	0.315352
Ccdc177__chr12	0.378824	0.379136	1.00082	0.315352
Chadl__chr15	0.378824	0.379136	1.00082	0.315352
Chat__chr14	0.378824	0.379136	1.00082	0.315352
D030025P21Rik__chr12	0.378824	0.379136	1.00082	0.315352
Dleu7__chr14	0.378824	0.379136	1.00082	0.315352
Dnahc9__chr11	0.378824	0.379136	1.00082	0.315352
E030025P04Rik__chr11	0.378824	0.379136	1.00082	0.315352
Efcab5__chr11	0.378824	0.379136	1.00082	0.315352
Ern2__chr7	0.378824	0.379136	1.00082	0.315352
Esx1__chrX	0.378824	0.379136	1.00082	0.315352
Galr2__chr11	0.378824	0.379136	1.00082	0.315352
Gdnf__chr15	0.378824	0.379136	1.00082	0.315352
Gm15348__chr8	0.378824	0.379136	1.00082	0.315352
Gm15645__chr7	0.378824	0.379136	1.00082	0.315352
Gm1661__chr4	0.378824	0.379136	1.00082	0.315352
Gm8709__chr10	0.378824	0.379136	1.00082	0.315352
Gpc5__chr14	0.378824	0.379136	1.00082	0.315352
Hotair__chr15	0.378824	0.379136	1.00082	0.315352
Il8__chr5	0.378824	0.379136	1.00082	0.315352
Kcnk18__chr19	0.378824	0.379136	1.00082	0.315352
Nxph4__chr10	0.378824	0.379136	1.00082	0.315352
Olfr1215__chr2	0.378824	0.379136	1.00082	0.315352
Olfr19__chr16	0.378824	0.379136	1.00082	0.315352
Olfr197__chr16	0.378824	0.379136	1.00082	0.315352
Olfr963__chr9	0.378824	0.379136	1.00082	0.315352
Olfr985__chr9	0.378824	0.379136	1.00082	0.315352
Otoa__chr7	0.378824	0.379136	1.00082	0.315352
Pifo__chr3	0.378824	0.379136	1.00082	0.315352
Six3__chr17	0.378824	0.379136	1.00082	0.315352
Slc14a2__chr18	0.378824	0.379136	1.00082	0.315352
Slc2a5__chr4	0.378824	0.379136	1.00082	0.315352
Sphkap__chr1	0.378824	0.379136	1.00082	0.315352
Syngr3__chr17	0.378824	0.379136	1.00082	0.315352
Tectb__chr19	0.378824	0.379136	1.00082	0.315352
Tekt2__chr4	0.378824	0.379136	1.00082	0.315352
Tmprss3__chr17	0.378824	0.379136	1.00082	0.315352
Trim60__chr8	0.378824	0.379136	1.00082	0.315352
Trpc5__chrX	0.378824	0.379136	1.00082	0.315352
Usp51__chrX	0.378824	0.379136	1.00082	0.315352
Vmn2r39__chr7	0.378824	0.379136	1.00082	0.315352
Zfp872__chr9	0.378824	0.379136	1.00082	0.315352
Zic4__chr9	0.378824	0.379136	1.00082	0.315352
Zscan5b__chr7	0.378824	0.379136	1.00082	0.315352
4930578M01Rik__chr15	0.378824	0.379109	1.00075	0.315352
Amer2__chr14	0.378824	0.379109	1.00075	0.315352
BC049352__chr9	0.378824	0.379109	1.00075	0.315352
Drd1a__chr13	0.378824	0.379109	1.00075	0.315352
Flywch2__chr17	0.378824	0.379109	1.00075	0.315352
Fstl5__chr3	0.378824	0.379109	1.00075	0.315352
Gm10549__chr18	0.378824	0.379109	1.00075	0.315352
Gm16130__chr9	0.378824	0.379109	1.00075	0.315352
Gm16432__chr1	0.378824	0.379109	1.00075	0.315352
Gm595__chrX	0.378824	0.379109	1.00075	0.315352
Gm9199__chr14	0.378824	0.379109	1.00075	0.315352
Idi2__chr13	0.378824	0.379109	1.00075	0.315352
Kcnk12__chr17	0.378824	0.379109	1.00075	0.315352
Olfr156__chr4	0.378824	0.379109	1.00075	0.315352
S100a14__chr3	0.378824	0.379109	1.00075	0.315352
Samd5__chr10	0.378824	0.379109	1.00075	0.315352
Skint5__chr4	0.378824	0.379109	1.00075	0.315352
Syt15__chr14	0.378824	0.379109	1.00075	0.315352
Tacr3__chr3	0.378824	0.379109	1.00075	0.315352
Tmem236__chr2	0.378824	0.379109	1.00075	0.315352
1500015L24Rik__chr19	0.378824	0.378824	1	0.315352
1700001J11Rik__chr9	0.378824	0.378824	1	0.315352
1700007B14Rik__chr8	0.378824	0.378824	1	0.315352
1700010I02Rik__chr3	0.378824	0.378824	1	0.315352
1700017J07Rik__chr2	0.378824	0.378824	1	0.315352
1700025K24Rik__chr17	0.378824	0.378824	1	0.315352
1700026D11Rik__chr2	0.378824	0.378824	1	0.315352
1700034I23Rik__chr3	0.378824	0.378824	1	0.315352
1700058G18Rik__chr10	0.378824	0.378824	1	0.315352
1700066O22Rik__chr18	0.378824	0.378824	1	0.315352
1700069L16Rik__chr5	0.378824	0.378824	1	0.315352
1700119H24Rik__chr16	0.378824	0.378824	1	0.315352
1700121N20Rik__chr12	0.378824	0.378824	1	0.315352
1700125G22Rik__chr3	0.378824	0.378824	1	0.315352
1810007C17Rik__chr12	0.378824	0.378824	1	0.315352
2410137M14Rik__chr17	0.378824	0.378824	1	0.315352
2610100L16Rik__chr3	0.378824	0.378824	1	0.315352
2700069I18Rik__chr3	0.378824	0.378824	1	0.315352
2810007J24Rik__chr7	0.378824	0.378824	1	0.315352
2810405F15Rik__chr2	0.378824	0.378824	1	0.315352
2810459M11Rik__chr1	0.378824	0.378824	1	0.315352
2810471M01Rik__chr11	0.378824	0.378824	1	0.315352
3110015C05Rik__chr13	0.378824	0.378824	1	0.315352
4921507P07Rik__chr6	0.378824	0.378824	1	0.315352
4921511C10Rik__chr3	0.378824	0.378824	1	0.315352
4921525O09Rik__chr13	0.378824	0.378824	1	0.315352
4930412B13Rik__chr2	0.378824	0.378824	1	0.315352
4930412O13Rik__chr2	0.378824	0.378824	1	0.315352
4930425K10Rik__chr5	0.378824	0.378824	1	0.315352
4930425O10Rik__chr3	0.378824	0.378824	1	0.315352
4930444F02Rik__chr10	0.378824	0.378824	1	0.315352
4930455H04Rik__chr3	0.378824	0.378824	1	0.315352
4930456L15Rik__chr4	0.378824	0.378824	1	0.315352
4930467K11Rik__chr10	0.378824	0.378824	1	0.315352
4930479M11Rik__chr7	0.378824	0.378824	1	0.315352
4930480M12Rik__chr12	0.378824	0.378824	1	0.315352
4930500L23Rik__chr5	0.378824	0.378824	1	0.315352
4930509E16Rik__chr9	0.378824	0.378824	1	0.315352
4930519H02Rik__chr5	0.378824	0.378824	1	0.315352
4930523O13Rik__chr15	0.378824	0.378824	1	0.315352
4930524O08Rik__chr9	0.378824	0.378824	1	0.315352
4930525M21Rik__chrX	0.378824	0.378824	1	0.315352
4930527F14Rik__chr14	0.378824	0.378824	1	0.315352
4930539M17Rik__chr3	0.378824	0.378824	1	0.315352
4930545L23Rik__chr2	0.378824	0.378824	1	0.315352
4930557J02Rik__chr5	0.378824	0.378824	1	0.315352
4930558K02Rik__chr1	0.378824	0.378824	1	0.315352
4930570G19Rik__chr3	0.378824	0.378824	1	0.315352
4930597G03Rik__chr14	0.378824	0.378824	1	0.315352
4931408D14Rik__chr19	0.378824	0.378824	1	0.315352
4932412D23Rik__chr16	0.378824	0.378824	1	0.315352
4932414J04Rik__chr11	0.378824	0.378824	1	0.315352
4932435O22Rik__chr11	0.378824	0.378824	1	0.315352
4933400F21Rik__chr1	0.378824	0.378824	1	0.315352
4933401H06Rik__chr3	0.378824	0.378824	1	0.315352
4933408J17Rik__chr10	0.378824	0.378824	1	0.315352
4933427D06Rik__chr6	0.378824	0.378824	1	0.315352
4933427I22Rik__chr4	0.378824	0.378824	1	0.315352
5330411J11Rik__chr2	0.378824	0.378824	1	0.315352
5330439B14Rik__chr6	0.378824	0.378824	1	0.315352
6330403K07Rik__chr11	0.378824	0.378824	1	0.315352
6720483E21Rik__chr1	0.378824	0.378824	1	0.315352
7420426K07Rik__chr9	0.378824	0.378824	1	0.315352
7420700N18Rik__chr8	0.378824	0.378824	1	0.315352
9030204H09Rik__chr2	0.378824	0.378824	1	0.315352
9130227L01Rik__chr1	0.378824	0.378824	1	0.315352
9530026F06Rik__chr1	0.378824	0.378824	1	0.315352
9530036O11Rik__chr5	0.378824	0.378824	1	0.315352
9830132P13Rik__chr3	0.378824	0.378824	1	0.315352
A2m__chr6	0.378824	0.378824	1	0.315352
A330033J07Rik__chr13	0.378824	0.378824	1	0.315352
A330040F15Rik__chr19	0.378824	0.378824	1	0.315352
A330041J22Rik__chr9	0.378824	0.378824	1	0.315352
A630019I02Rik__chr13	0.378824	0.378824	1	0.315352
A730018C14Rik__chr12	0.378824	0.378824	1	0.315352
A730056A06Rik__chr7	0.378824	0.378824	1	0.315352
A730085A09Rik__chr4	0.378824	0.378824	1	0.315352
A830009L08Rik__chr13	0.378824	0.378824	1	0.315352
A930012L18Rik__chr18	0.378824	0.378824	1	0.315352
AA465934__chr11	0.378824	0.378824	1	0.315352
AA474331__chr10	0.378824	0.378824	1	0.315352
AA792892__chr5	0.378824	0.378824	1	0.315352
Aadac__chr3	0.378824	0.378824	1	0.315352
Aadat__chr8	0.378824	0.378824	1	0.315352
Acot10__chr15	0.378824	0.378824	1	0.315352
Acsbg2__chr17	0.378824	0.378824	1	0.315352
Actl6b__chr5	0.378824	0.378824	1	0.315352
Acvr1c__chr2	0.378824	0.378824	1	0.315352
Adam2__chr14	0.378824	0.378824	1	0.315352
Adam6a__chr12	0.378824	0.378824	1	0.315352
AF357355__chr12	0.378824	0.378824	1	0.315352
AF357399__chr7	0.378824	0.378824	1	0.315352
Agtr1b__chr3	0.378824	0.378824	1	0.315352
Aknad1__chr3	0.378824	0.378824	1	0.315352
Aldob__chr4	0.378824	0.378824	1	0.315352
Als2cr11__chr1	0.378824	0.378824	1	0.315352
Amhr2__chr15	0.378824	0.378824	1	0.315352
Amtn__chr5	0.378824	0.378824	1	0.315352
Ankrd63__chr2	0.378824	0.378824	1	0.315352
Ano7__chr1	0.378824	0.378824	1	0.315352
Ap1m2__chr9	0.378824	0.378824	1	0.315352
Ap3b2__chr7	0.378824	0.378824	1	0.315352
Apba2__chr7	0.378824	0.378824	1	0.315352
Apob__chr12	0.378824	0.378824	1	0.315352
Arid3c__chr4	0.378824	0.378824	1	0.315352
Ascl1__chr10	0.378824	0.378824	1	0.315352
Atp2a1__chr7	0.378824	0.378824	1	0.315352
Atp2b2__chr6	0.378824	0.378824	1	0.315352
Atp2b3__chrX	0.378824	0.378824	1	0.315352
Atp2c2__chr8	0.378824	0.378824	1	0.315352
Atp4a__chr7	0.378824	0.378824	1	0.315352
Atp4b__chr8	0.378824	0.378824	1	0.315352
AU023762__chr9	0.378824	0.378824	1	0.315352
AU040972__chr11	0.378824	0.378824	1	0.315352
AW495222__chr13	0.378824	0.378824	1	0.315352
B3galt5__chr16	0.378824	0.378824	1	0.315352
BB283400__chr6	0.378824	0.378824	1	0.315352
Bmp8b__chr4	0.378824	0.378824	1	0.315352
C130030K03Rik__chr10	0.378824	0.378824	1	0.315352
C330008G21Rik__chr2	0.378824	0.378824	1	0.315352
C630031E19Rik__chr12	0.378824	0.378824	1	0.315352
C87414__chr5	0.378824	0.378824	1	0.315352
Cabp7__chr11	0.378824	0.378824	1	0.315352
Cacna1b__chr2	0.378824	0.378824	1	0.315352
Cacna2d3__chr14	0.378824	0.378824	1	0.315352
Cacng7__chr7	0.378824	0.378824	1	0.315352
Calcoco2__chr11	0.378824	0.378824	1	0.315352
Calcr__chr6	0.378824	0.378824	1	0.315352
Caps2__chr10	0.378824	0.378824	1	0.315352
Car10__chr11	0.378824	0.378824	1	0.315352
Casp14__chr10	0.378824	0.378824	1	0.315352
Catsper4__chr4	0.378824	0.378824	1	0.315352
Ccdc103__chr11	0.378824	0.378824	1	0.315352
Ccdc13__chr9	0.378824	0.378824	1	0.315352
Ccdc172__chr19	0.378824	0.378824	1	0.315352
[truncated: 14,682 more rows]

## Sheet: Cluster 5
CLUSTER 5
GENEID	mean non cluster	mean cluster	fold change	pvalue
Apoe__chr7	2.09488	14.3284	6.83972	6.77456e-09
Atp2a2__chr5	8.41613	0.509579	0.0605479	0.000215686
Sepp1__chr15	0.563454	4.41492	7.83547	0.000295751
Ttn__chr2	7.44855	0.608206	0.0816542	0.000570613
Actc1__chr2	6.93578	0.764169	0.110178	0.000955322
Lyz1__chr10	3.73615	9.40492	2.51728	0.0051265
Lpl__chr8	4.97885	0.641763	0.128898	0.00681697
Tnnt2__chr1	4.8636	0.75154	0.154523	0.00765277
Myh6__chr14	4.29172	0.266772	0.0621597	0.013583
Mb__chr15	4.10318	0.401908	0.0979503	0.0164107
Csf1r__chr18	0.227691	1.32752	5.83033	0.0223043
Kcnq1ot1__chr7	7.22252	2.80833	0.38883	0.0247692
Mrc1__chr2	0.253046	1.38592	5.47696	0.0270962
Zfp36__chr7	0.268107	1.37427	5.12582	0.0301209
Tpm1__chr9	3.25191	0.332448	0.102232	0.038532
C1qb__chr4	0.750067	2.44484	3.2595	0.0405009
C1qc__chr4	0.756391	2.69096	3.55763	0.0413456
C1qa__chr4	0.355168	1.24953	3.51814	0.0499576
Mir5109__chr5	2.95919	0.614859	0.207779	0.0516703
Slc25a4__chr8	2.90491	0.362631	0.124834	0.054559
Cd209g__chr8	0.0573166	0.126721	2.21089	0.0557208
Cxcl13__chr5	0.0573166	0.118705	2.07104	0.0557208
Retnla__chr16	0.0573166	0.11611	2.02577	0.0557208
Cd209b__chr8	0.0573166	0.0913897	1.59447	0.0557208
Chp2__chr7	0.0573166	0.0752657	1.31316	0.0557208
Entpd3__chr9	0.0573166	0.0704827	1.22971	0.0557208
Cabp5__chr7	0.0573166	0.0704199	1.22861	0.0557208
Aldh8a1__chr10	0.0573166	0.0700494	1.22215	0.0557208
1700011I03Rik__chr18	0.0573166	0.0697293	1.21656	0.0557208
1700093K21Rik__chr11	0.0573166	0.0695943	1.21421	0.0557208
Cacna1i__chr15	0.0573166	0.0695943	1.21421	0.0557208
Hoxb1__chr11	0.0573166	0.0695943	1.21421	0.0557208
Rims2__chr15	0.0573166	0.0695943	1.21421	0.0557208
Sertm1__chr3	0.0573166	0.0695943	1.21421	0.0557208
Tdrd9__chr12	0.0573166	0.0695068	1.21268	0.0557208
Tldc1__chr8	0.0573166	0.0695068	1.21268	0.0557208
1700001K23Rik__chr19	0.0573166	0.0686632	1.19796	0.0557208
Rnf32__chr5	0.0573166	0.0686632	1.19796	0.0557208
Ptgdr__chr14	0.0573166	0.068535	1.19573	0.0557208
Srcin1__chr11	0.0573166	0.068535	1.19573	0.0557208
Car3__chr3	0.0573166	0.0680846	1.18787	0.0557208
Faim3__chr1	0.0573166	0.0680846	1.18787	0.0557208
Gphb5__chr12	0.0573166	0.0680846	1.18787	0.0557208
Ms4a1__chr19	0.0573166	0.0680846	1.18787	0.0557208
Rps15a-ps6__chr11	0.0573166	0.0680846	1.18787	0.0557208
Npbwr1__chr1	0.0573166	0.0678265	1.18337	0.0557208
Wasf1__chr10	0.0573166	0.0678265	1.18337	0.0557208
Tusc5__chr11	0.0573166	0.0677156	1.18143	0.0557208
2610528A11Rik__chr14	0.0573166	0.0673931	1.1758	0.0557208
Hist1h2ao__chr13	0.0573166	0.0673931	1.1758	0.0557208
Gm15421__chr5	0.0573166	0.0653936	1.14092	0.0557208
Slc6a20b__chr9	0.0573166	0.0653936	1.14092	0.0557208
Zic1__chr9	0.0573166	0.0653936	1.14092	0.0557208
Gm5820__chr18	0.0573166	0.0634479	1.10697	0.0557208
Spef2__chr15	0.0573166	0.06196	1.08101	0.0557208
Atcay__chr10	0.0573166	0.0607624	1.06012	0.0557208
Krt84__chr15	0.0573166	0.0607624	1.06012	0.0557208
Slc52a3__chr2	0.0573166	0.0607624	1.06012	0.0557208
Slco1a1__chr6	0.0573166	0.0607624	1.06012	0.0557208
Aim1l__chr4	0.0573166	0.060569	1.05674	0.0557208
Rfx4__chr10	0.0573166	0.060569	1.05674	0.0557208
A530072M11Rik__chr4	0.0573166	0.0605269	1.05601	0.0557208
Cylc2__chr4	0.0573166	0.0598965	1.04501	0.0557208
Dnahc11__chr12	0.0573166	0.0598965	1.04501	0.0557208
Gm1564__chr11	0.0573166	0.0598965	1.04501	0.0557208
Pdc__chr1	0.0573166	0.0598965	1.04501	0.0557208
[truncated: 16,614 more rows]

## Sheet: Cluster 6
CLUSTER 6
[truncated: 16,681 more rows]

## Sheet: Cluster 7
CLUSTER 7
[truncated: 16,681 more rows]

## Sheet: Cluster 8
CLUSTER 8
[truncated: 16,681 more rows]
