# Supplementary material for: Single-cell transcriptomics following ischemic injury identifies a role for B2M in cardiac repair
Source: Commun Biol. 2021 Jan 29;4:146. doi: 10.1038/s42003-020-01636-3 (PMC7846780; doi:10.1038/s42003-020-01636-3)
Supplement: Supplementary file 11 — Supplementary Data 8 [file 42003_2020_1636_MOESM11_ESM.xlsx]

## Sheet: Cluster information
Cluster	Number of cells	Designated cell type	Cluster Robustness (Jaccard's similarity index)
1	61	Cardiomyocytes	0.90414
2	17	Endothelial cells	0.857196
3	67	?	0.974564
4	98	Cardiomyocytes	0.822728
5	81	Cardiomyocytes	0.791183
6	15	Fibroblasts	0.974892
7	50	Cardiomyocytes	0.779971
8	15	Cardiomyocytes	0.80655
9	12	Cardiomyocytes	0.940902
10	4	Macrophages	0.783857

## Sheet: Cluster 1
CLUSTER 1
GENEID	mean non cluster	mean cluster	fold change	pvalue
Mir5109__chr5	12.154	61.6338	5.07106	0
Kcnq1ot1__chr7	23.7062	6.31427	0.266355	1.53052e-05
Lars2__chr9	2.83874	11.2982	3.98	4.18016e-05
Gm17821__chr12	12.6514	3.4595	0.273449	0.0013524
A630089N07Rik__chr16	7.09569	1.94683	0.274368	0.0066542
Vmn2r55__chr7	4.70369	1.43163	0.304364	0.051532
6330409D20Rik__chr2	0.081885	0.104924	1.28136	0.078618
Cct8l1__chr5	0.081885	0.099168	1.21106	0.078618
Syce2__chr8	0.081885	0.099168	1.21106	0.078618
5730457N03Rik__chr6	0.081885	0.0952727	1.16349	0.078618
1700003F17Rik__chr11	0.081885	0.0951984	1.16259	0.078618
Bcas1__chr2	0.081885	0.0946305	1.15565	0.078618
Gm10389__chr15	0.081885	0.0944662	1.15364	0.078618
Pramef12__chr4	0.081885	0.0934044	1.14068	0.078618
Mylpf__chr7	0.081885	0.093333	1.13981	0.078618
Ngfr__chr11	0.081885	0.091968	1.12314	0.078618
Isl1__chr13	0.081885	0.0917198	1.12011	0.078618
Pacrgl__chr5	0.081885	0.0917198	1.12011	0.078618
E330017A01Rik__chr16	0.081885	0.0907477	1.10823	0.078618
Apon__chr10	0.081885	0.0905265	1.10553	0.078618
Kctd10__chr5	0.081885	0.0905265	1.10553	0.078618
Krt36__chr11	0.081885	0.0905265	1.10553	0.078618
D730039F16Rik__chr2	0.081885	0.0902451	1.1021	0.078618
G6pd2__chr5	0.081885	0.0898073	1.09675	0.078618
Chrnd__chr1	0.081885	0.0897999	1.09666	0.078618
Plb1__chr5	0.081885	0.0897999	1.09666	0.078618
Hist1h3d__chr13	0.081885	0.0895251	1.0933	0.078618
Pygo1__chr9	0.081885	0.0893628	1.09132	0.078618
Tas2r143__chr6	0.081885	0.0890182	1.08711	0.078618
Klrg2__chr6	0.081885	0.088814	1.08462	0.078618
Gpr12__chr5	0.081885	0.0885878	1.08186	0.078618
Vill__chr9	0.081885	0.0883571	1.07904	0.078618
B3galt4__chr17	0.081885	0.0880286	1.07503	0.078618
Tex33__chr15	0.081885	0.0880286	1.07503	0.078618
Gbx2__chr1	0.081885	0.0877147	1.07119	0.078618
Cbx8__chr11	0.081885	0.0876324	1.07019	0.078618
1700129C05Rik__chr14	0.081885	0.087142	1.0642	0.078618
Pcnxl2__chr8	0.081885	0.0867736	1.0597	0.078618
1300018J18Rik__chr15	0.081885	0.0867129	1.05896	0.078618
Morn5__chr2	0.081885	0.0863164	1.05412	0.078618
Mill2__chr7	0.081885	0.0862492	1.0533	0.078618
Fam184b__chr5	0.081885	0.0861991	1.05268	0.078618
9130209A04Rik__chr18	0.081885	0.0861221	1.05174	0.078618
Prl5a1__chr13	0.081885	0.0860778	1.0512	0.078618
Myl6b__chr10	0.081885	0.086071	1.05112	0.078618
4933415F23Rik__chr1	0.081885	0.085258	1.04119	0.078618
AI854703__chr6	0.081885	0.0850309	1.03842	0.078618
Pax3__chr1	0.081885	0.0850309	1.03842	0.078618
Kcna6__chr6	0.081885	0.0847945	1.03553	0.078618
Zfp366__chr13	0.081885	0.0847945	1.03553	0.078618
Btbd8__chr5	0.081885	0.084652	1.03379	0.078618
Spink10__chr18	0.081885	0.084652	1.03379	0.078618
Akr1b7__chr6	0.081885	0.0846024	1.03319	0.078618
Clstn3__chr6	0.081885	0.0846024	1.03319	0.078618
Erich2__chr2	0.081885	0.0846024	1.03319	0.078618
Myl4__chr11	0.081885	0.0846024	1.03319	0.078618
Slc8a2__chr7	0.081885	0.0846024	1.03319	0.078618
Vwc2__chr11	0.081885	0.0846024	1.03319	0.078618
Gna12__chr5	0.081885	0.0843724	1.03038	0.078618
Pcdhga11__chr18	0.081885	0.0841313	1.02743	0.078618
Mthfs__chr9	0.081885	0.0838304	1.02376	0.078618
Gm10560__chr4	0.081885	0.0835145	1.0199	0.078618
A930015D03Rik__chr17	0.081885	0.0833397	1.01777	0.078618
Fam83g__chr11	0.081885	0.0833397	1.01777	0.078618
Kng2__chr16	0.081885	0.0833397	1.01777	0.078618
Nhs__chrX	0.081885	0.0833397	1.01777	0.078618
Prss16__chr13	0.081885	0.0833397	1.01777	0.078618
Slc13a4__chr6	0.081885	0.0833397	1.01777	0.078618
Snord100__chr10	0.081885	0.0833397	1.01777	0.078618
Spin2__chrX	0.081885	0.0833397	1.01777	0.078618
Uprt__chrX	0.081885	0.0831287	1.01519	0.078618
Vmn2r89__chr14	0.081885	0.0831287	1.01519	0.078618
Zpbp__chr11	0.081885	0.0831287	1.01519	0.078618
Cxcr5__chr9	0.081885	0.082916	1.01259	0.078618
Rgn__chrX	0.081885	0.082916	1.01259	0.078618
Ppp1r1b__chr11	0.081885	0.0828445	1.01172	0.078618
Atg9b__chr5	0.081885	0.0827438	1.01049	0.078618
Atp8b5__chr4	0.081885	0.0827438	1.01049	0.078618
Baalc__chr15	0.081885	0.0827438	1.01049	0.078618
Dennd2d__chr3	0.081885	0.0827438	1.01049	0.078618
Nptxr__chr15	0.081885	0.0827438	1.01049	0.078618
Slc25a30__chr14	0.081885	0.0827438	1.01049	0.078618
Zfp57__chr17	0.081885	0.0827438	1.01049	0.078618
1700109H08Rik__chr5	0.081885	0.0826338	1.00914	0.078618
Asb18__chr1	0.081885	0.0826338	1.00914	0.078618
Gm13031__chr4	0.081885	0.0826338	1.00914	0.078618
Gm5512__chr10	0.081885	0.0826338	1.00914	0.078618
Slc25a31__chr3	0.081885	0.0826338	1.00914	0.078618
Stac3__chr10	0.081885	0.0826338	1.00914	0.078618
1700001L19Rik__chr13	0.081885	0.081885	1	0.078618
1700009C05Rik__chr6	0.081885	0.081885	1	0.078618
1700034I23Rik__chr3	0.081885	0.081885	1	0.078618
1700045I19Rik__chrX	0.081885	0.081885	1	0.078618
1700108F19Rik__chr14	0.081885	0.081885	1	0.078618
1810006J02Rik__chr1	0.081885	0.081885	1	0.078618
2010003K11Rik__chr19	0.081885	0.081885	1	0.078618
2010016I18Rik__chr3	0.081885	0.081885	1	0.078618
2300002M23Rik__chr17	0.081885	0.081885	1	0.078618
2510003D18Rik__chr3	0.081885	0.081885	1	0.078618
2600006L11Rik__chr9	0.081885	0.081885	1	0.078618
3110039I08Rik__chr9	0.081885	0.081885	1	0.078618
3110082J24Rik__chr5	0.081885	0.081885	1	0.078618
4921509C19Rik__chr2	0.081885	0.081885	1	0.078618
4930405P13Rik__chr11	0.081885	0.081885	1	0.078618
4930414N06Rik__chr19	0.081885	0.081885	1	0.078618
4930429B21Rik__chr3	0.081885	0.081885	1	0.078618
4930433B08Rik__chr3	0.081885	0.081885	1	0.078618
4930440C22Rik__chr1	0.081885	0.081885	1	0.078618
4930441O14Rik__chr13	0.081885	0.081885	1	0.078618
4930511E03Rik__chr6	0.081885	0.081885	1	0.078618
4930523O13Rik__chr15	0.081885	0.081885	1	0.078618
4930529K09Rik__chr14	0.081885	0.081885	1	0.078618
4930539C22Rik__chr3	0.081885	0.081885	1	0.078618
4930545L23Rik__chr2	0.081885	0.081885	1	0.078618
4930557J02Rik__chr5	0.081885	0.081885	1	0.078618
4930578C19Rik__chrX	0.081885	0.081885	1	0.078618
4931428F04Rik__chr8	0.081885	0.081885	1	0.078618
4933440J02Rik__chr10	0.081885	0.081885	1	0.078618
9230102K24Rik__chr10	0.081885	0.081885	1	0.078618
9830166K06Rik__chr19	0.081885	0.081885	1	0.078618
A1bg__chr15	0.081885	0.081885	1	0.078618
A330093E20Rik__chr18	0.081885	0.081885	1	0.078618
A630023P12Rik__chr5	0.081885	0.081885	1	0.078618
A730046J19Rik__chrX	0.081885	0.081885	1	0.078618
Accsl__chr2	0.081885	0.081885	1	0.078618
Adam25__chr8	0.081885	0.081885	1	0.078618
Alas2__chrX	0.081885	0.081885	1	0.078618
Ano7__chr1	0.081885	0.081885	1	0.078618
AU015228__chr2	0.081885	0.081885	1	0.078618
AW495222__chr13	0.081885	0.081885	1	0.078618
Barhl2__chr5	0.081885	0.081885	1	0.078618
BC029722__chr2	0.081885	0.081885	1	0.078618
BC049352__chr9	0.081885	0.081885	1	0.078618
Bco2__chr9	0.081885	0.081885	1	0.078618
Bet3l__chr10	0.081885	0.081885	1	0.078618
Bsn__chr9	0.081885	0.081885	1	0.078618
Bspry__chr4	0.081885	0.081885	1	0.078618
Btn2a2__chr13	0.081885	0.081885	1	0.078618
C630028M04Rik__chr4	0.081885	0.081885	1	0.078618
Cacna1e__chr1	0.081885	0.081885	1	0.078618
Cacna1f__chrX	0.081885	0.081885	1	0.078618
Calca__chr7	0.081885	0.081885	1	0.078618
Calml3__chr13	0.081885	0.081885	1	0.078618
Cbs__chr17	0.081885	0.081885	1	0.078618
Ccdc172__chr19	0.081885	0.081885	1	0.078618
Cecr6__chr6	0.081885	0.081885	1	0.078618
Celsr3__chr9	0.081885	0.081885	1	0.078618
Ces1g__chr8	0.081885	0.081885	1	0.078618
Chad__chr11	0.081885	0.081885	1	0.078618
Chit1__chr1	0.081885	0.081885	1	0.078618
Chrnb2__chr3	0.081885	0.081885	1	0.078618
Clec9a__chr6	0.081885	0.081885	1	0.078618
Clnk__chr5	0.081885	0.081885	1	0.078618
Cplx4__chr18	0.081885	0.081885	1	0.078618
Cpne5__chr17	0.081885	0.081885	1	0.078618
Cst11__chr2	0.081885	0.081885	1	0.078618
Ctsq__chr13	0.081885	0.081885	1	0.078618
Cxcl17__chr7	0.081885	0.081885	1	0.078618
Cyp2b19__chr7	0.081885	0.081885	1	0.078618
Cyp2u1__chr3	0.081885	0.081885	1	0.078618
Cyp3a57__chr5	0.081885	0.081885	1	0.078618
D030024E09Rik__chr15	0.081885	0.081885	1	0.078618
D10Bwg1379e__chr10	0.081885	0.081885	1	0.078618
Defa-ps13__chr8	0.081885	0.081885	1	0.078618
Defb47__chr14	0.081885	0.081885	1	0.078618
Dlx1as__chr2	0.081885	0.081885	1	0.078618
Dnahc8__chr17	0.081885	0.081885	1	0.078618
Dock3__chr9	0.081885	0.081885	1	0.078618
Dsg1c__chr18	0.081885	0.081885	1	0.078618
Dtx1__chr5	0.081885	0.081885	1	0.078618
Duoxa1__chr2	0.081885	0.081885	1	0.078618
En1__chr1	0.081885	0.081885	1	0.078618
Epgn__chr5	0.081885	0.081885	1	0.078618
Epha10__chr4	0.081885	0.081885	1	0.078618
Eps8l3__chr3	0.081885	0.081885	1	0.078618
Eri2__chr7	0.081885	0.081885	1	0.078618
Fam150a__chr1	0.081885	0.081885	1	0.078618
Fam163a__chr1	0.081885	0.081885	1	0.078618
Fam167a__chr14	0.081885	0.081885	1	0.078618
Fbxw26__chr9	0.081885	0.081885	1	0.078618
Fga__chr3	0.081885	0.081885	1	0.078618
Fndc3c1__chrX	0.081885	0.081885	1	0.078618
Fscb__chr12	0.081885	0.081885	1	0.078618
G6pc2__chr2	0.081885	0.081885	1	0.078618
Gad1__chr2	0.081885	0.081885	1	0.078618
Gfra1__chr19	0.081885	0.081885	1	0.078618
Glis3__chr19	0.081885	0.081885	1	0.078618
Gm1045__chr5	0.081885	0.081885	1	0.078618
Gm10466__chr11	0.081885	0.081885	1	0.078618
Gm10584__chr7	0.081885	0.081885	1	0.078618
Gm10640__chr7	0.081885	0.081885	1	0.078618
Gm11110__chr17	0.081885	0.081885	1	0.078618
Gm15133__chr7	0.081885	0.081885	1	0.078618
Gm15997__chr5	0.081885	0.081885	1	0.078618
Gm16063__chr5	0.081885	0.081885	1	0.078618
Gm19466__chr18	0.081885	0.081885	1	0.078618
Gm20516__chr17	0.081885	0.081885	1	0.078618
Gm21057__chr7	0.081885	0.081885	1	0.078618
Gm2382__chr9	0.081885	0.081885	1	0.078618
Gm364__chrX	0.081885	0.081885	1	0.078618
Gm4251__chr14	0.081885	0.081885	1	0.078618
Gm4349__chr3	0.081885	0.081885	1	0.078618
Gm4907__chrX	0.081885	0.081885	1	0.078618
Gm4961__chr5	0.081885	0.081885	1	0.078618
Gm5420__chr10	0.081885	0.081885	1	0.078618
Gm732__chrX	0.081885	0.081885	1	0.078618
Gm973__chr1	0.081885	0.081885	1	0.078618
Gm9920__chr15	0.081885	0.081885	1	0.078618
Gna14__chr19	0.081885	0.081885	1	0.078618
Gpr176__chr2	0.081885	0.081885	1	0.078618
Grhl1__chr12	0.081885	0.081885	1	0.078618
Havcr2__chr11	0.081885	0.081885	1	0.078618
Hbb-y__chr7	0.081885	0.081885	1	0.078618
Hsd17b3__chr13	0.081885	0.081885	1	0.078618
Htr4__chr18	0.081885	0.081885	1	0.078618
I730030J21Rik__chr15	0.081885	0.081885	1	0.078618
Ifitm10__chr7	0.081885	0.081885	1	0.078618
Il12rb2__chr6	0.081885	0.081885	1	0.078618
Ins2__chr7	0.081885	0.081885	1	0.078618
Itgb2l__chr16	0.081885	0.081885	1	0.078618
Itgb7__chr15	0.081885	0.081885	1	0.078618
Kap__chr6	0.081885	0.081885	1	0.078618
Kcnh4__chr11	0.081885	0.081885	1	0.078618
Kcnh8__chr17	0.081885	0.081885	1	0.078618
Kcnj6__chr16	0.081885	0.081885	1	0.078618
Kcnk10__chr12	0.081885	0.081885	1	0.078618
Kif12__chr4	0.081885	0.081885	1	0.078618
Klhl3__chr13	0.081885	0.081885	1	0.078618
Klk1b8__chr7	0.081885	0.081885	1	0.078618
Klk1b9__chr7	0.081885	0.081885	1	0.078618
Krt14__chr11	0.081885	0.081885	1	0.078618
Krtap4-13__chr11	0.081885	0.081885	1	0.078618
Lat__chr7	0.081885	0.081885	1	0.078618
Lck__chr4	0.081885	0.081885	1	0.078618
Lct__chr1	0.081885	0.081885	1	0.078618
Lipc__chr9	0.081885	0.081885	1	0.078618
LOC100503280__chrX	0.081885	0.081885	1	0.078618
Lor__chr3	0.081885	0.081885	1	0.078618
Lrrtm4__chr6	0.081885	0.081885	1	0.078618
Ltb4r2__chr14	0.081885	0.081885	1	0.078618
Lyzl4__chr9	0.081885	0.081885	1	0.078618
Mfsd9__chr1	0.081885	0.081885	1	0.078618
Mmp1b__chr9	0.081885	0.081885	1	0.078618
Moxd1__chr10	0.081885	0.081885	1	0.078618
Mrgprb3__chr7	0.081885	0.081885	1	0.078618
Ms4a18__chr19	0.081885	0.081885	1	0.078618
Mup9__chr4	0.081885	0.081885	1	0.078618
Ndp__chrX	0.081885	0.081885	1	0.078618
Nek10__chr14	0.081885	0.081885	1	0.078618
Neurog2__chr3	0.081885	0.081885	1	0.078618
Nkain2__chr10	0.081885	0.081885	1	0.078618
Nlrp4e__chr7	0.081885	0.081885	1	0.078618
Npas1__chr7	0.081885	0.081885	1	0.078618
Ntng1__chr3	0.081885	0.081885	1	0.078618
Nudt12__chr17	0.081885	0.081885	1	0.078618
Oca2__chr7	0.081885	0.081885	1	0.078618
Odf3l1__chr9	0.081885	0.081885	1	0.078618
Olfr1079__chr2	0.081885	0.081885	1	0.078618
Olfr109__chr17	0.081885	0.081885	1	0.078618
Olfr1181__chr2	0.081885	0.081885	1	0.078618
Olfr1218__chr2	0.081885	0.081885	1	0.078618
Olfr1229__chr2	0.081885	0.081885	1	0.078618
Olfr1462__chr19	0.081885	0.081885	1	0.078618
Olfr183__chr16	0.081885	0.081885	1	0.078618
Olfr198__chr16	0.081885	0.081885	1	0.078618
Olfr25__chr9	0.081885	0.081885	1	0.078618
Olfr47__chr6	0.081885	0.081885	1	0.078618
Olfr520__chr7	0.081885	0.081885	1	0.078618
Olfr593__chr7	0.081885	0.081885	1	0.078618
Olfr631__chr7	0.081885	0.081885	1	0.078618
Olfr761__chr17	0.081885	0.081885	1	0.078618
Otol1__chr3	0.081885	0.081885	1	0.078618
Oxct2b__chr4	0.081885	0.081885	1	0.078618
Pip__chr6	0.081885	0.081885	1	0.078618
Pkd1l3__chr8	0.081885	0.081885	1	0.078618
Pla2g2c__chr4	0.081885	0.081885	1	0.078618
Plcd4__chr1	0.081885	0.081885	1	0.078618
Ppyr1__chr14	0.081885	0.081885	1	0.078618
Prima1__chr12	0.081885	0.081885	1	0.078618
Prl2c1__chr13	0.081885	0.081885	1	0.078618
Prl7a2__chr13	0.081885	0.081885	1	0.078618
Prl8a9__chr13	0.081885	0.081885	1	0.078618
Ptger3__chr3	0.081885	0.081885	1	0.078618
Rab20__chr8	0.081885	0.081885	1	0.078618
Rasal3__chr17	0.081885	0.081885	1	0.078618
Ribc2__chr15	0.081885	0.081885	1	0.078618
Rimbp2__chr5	0.081885	0.081885	1	0.078618
Rnf39__chr17	0.081885	0.081885	1	0.078618
Ropn1__chr16	0.081885	0.081885	1	0.078618
Rundc3b__chr5	0.081885	0.081885	1	0.078618
S100a5__chr3	0.081885	0.081885	1	0.078618
Sema3g__chr14	0.081885	0.081885	1	0.078618
Serpinb6d__chr13	0.081885	0.081885	1	0.078618
Sh2d2a__chr3	0.081885	0.081885	1	0.078618
Shisa7__chr7	0.081885	0.081885	1	0.078618
Six1__chr12	0.081885	0.081885	1	0.078618
Skint9__chr4	0.081885	0.081885	1	0.078618
Slc22a6__chr19	0.081885	0.081885	1	0.078618
Slc25a21__chr12	0.081885	0.081885	1	0.078618
Slc25a54__chr3	0.081885	0.081885	1	0.078618
Slc26a3__chr12	0.081885	0.081885	1	0.078618
Slc5a9__chr4	0.081885	0.081885	1	0.078618
Slc8a3__chr12	0.081885	0.081885	1	0.078618
Slco4c1__chr1	0.081885	0.081885	1	0.078618
Slco6d1__chr1	0.081885	0.081885	1	0.078618
Sln__chr9	0.081885	0.081885	1	0.078618
Smok2a__chr17	0.081885	0.081885	1	0.078618
Snora17__chr2	0.081885	0.081885	1	0.078618
Snora33__chr10	0.081885	0.081885	1	0.078618
Snora81__chr16	0.081885	0.081885	1	0.078618
Snord89__chr1	0.081885	0.081885	1	0.078618
Spag6__chr16	0.081885	0.081885	1	0.078618
Srms__chr2	0.081885	0.081885	1	0.078618
Stat4__chr1	0.081885	0.081885	1	0.078618
Steap1__chr5	0.081885	0.081885	1	0.078618
Stfa3__chr16	0.081885	0.081885	1	0.078618
Strc__chr2	0.081885	0.081885	1	0.078618
Sycp1__chr3	0.081885	0.081885	1	0.078618
Synpr__chr14	0.081885	0.081885	1	0.078618
Tas1r1__chr4	0.081885	0.081885	1	0.078618
Tat__chr8	0.081885	0.081885	1	0.078618
Tctn1__chr5	0.081885	0.081885	1	0.078618
Tex26__chr5	0.081885	0.081885	1	0.078618
Tm4sf20__chr1	0.081885	0.081885	1	0.078618
Tm4sf4__chr3	0.081885	0.081885	1	0.078618
Tmem179__chr12	0.081885	0.081885	1	0.078618
Tmprss3__chr17	0.081885	0.081885	1	0.078618
Trhr2__chr8	0.081885	0.081885	1	0.078618
Ttc24__chr3	0.081885	0.081885	1	0.078618
Ttr__chr18	0.081885	0.081885	1	0.078618
Ucn3__chr13	0.081885	0.081885	1	0.078618
Uncx__chr5	0.081885	0.081885	1	0.078618
Vmn1r230__chr17	0.081885	0.081885	1	0.078618
Vmn1r54__chr6	0.081885	0.081885	1	0.078618
Vmn1r71__chr7	0.081885	0.081885	1	0.078618
Vmn2r121__chrX	0.081885	0.081885	1	0.078618
Vmn2r3__chr3	0.081885	0.081885	1	0.078618
Vsig1__chrX	0.081885	0.081885	1	0.078618
Vwa2__chr19	0.081885	0.081885	1	0.078618
Vwce__chr19	0.081885	0.081885	1	0.078618
Wnt8a__chr18	0.081885	0.081885	1	0.078618
Zfp108__chr7	0.081885	0.081885	1	0.078618
Zfp473__chr7	0.081885	0.081885	1	0.078618
Zfp54__chr17	0.081885	0.081885	1	0.078618
Zfp541__chr7	0.081885	0.081885	1	0.078618
Zscan22__chr7	0.081885	0.081885	1	0.078618
Acot3__chr12	0.0819437	0.0838304	1.02302	0.0786721
1700020D05Rik__chr19	0.0819437	0.0836026	1.02024	0.0786721
3110015C05Rik__chr13	0.0819437	0.081885	0.999283	0.0786721
4632427E13Rik__chr7	0.0819437	0.081885	0.999283	0.0786721
Clec18a__chr8	0.0819437	0.081885	0.999283	0.0786721
Ddb2__chr2	0.0819437	0.081885	0.999283	0.0786721
Erbb3__chr10	0.0819437	0.081885	0.999283	0.0786721
Gm21119__chr8	0.0819437	0.081885	0.999283	0.0786721
Pde1b__chr15	0.0819437	0.081885	0.999283	0.0786721
Pnp2__chr14	0.0819437	0.081885	0.999283	0.0786721
Sapcd1__chr17	0.0819437	0.081885	0.999283	0.0786721
Snx29__chr16	0.0819437	0.081885	0.999283	0.0786721
Aifm3__chr16	0.0819467	0.081885	0.999247	0.0786749
Gdnf__chr15	0.0819467	0.081885	0.999247	0.0786749
Jsrp1__chr10	0.0819467	0.081885	0.999247	0.0786749
Kcnh6__chr11	0.0819467	0.081885	0.999247	0.0786749
1700013G23Rik__chr11	0.0819524	0.081885	0.999177	0.0786801
4930432K21Rik__chr8	0.0819524	0.081885	0.999177	0.0786801
4933406I18Rik__chr7	0.0819524	0.081885	0.999177	0.0786801
Aadac__chr3	0.0819524	0.081885	0.999177	0.0786801
Crtam__chr9	0.0819524	0.081885	0.999177	0.0786801
E2f2__chr4	0.0819524	0.081885	0.999177	0.0786801
Erp27__chr6	0.0819524	0.081885	0.999177	0.0786801
Fam209__chr2	0.0819524	0.081885	0.999177	0.0786801
Gins2__chr8	0.0819524	0.081885	0.999177	0.0786801
Gspt2__chrX	0.0819524	0.081885	0.999177	0.0786801
Hist1h1b__chr13	0.0819524	0.081885	0.999177	0.0786801
Hist1h2ae__chr13	0.0819524	0.081885	0.999177	0.0786801
Hist1h2an__chr13	0.0819524	0.081885	0.999177	0.0786801
Hist1h2ao__chr13	0.0819524	0.081885	0.999177	0.0786801
Igfn1__chr1	0.0819524	0.081885	0.999177	0.0786801
Kifc1__chr17	0.0819524	0.081885	0.999177	0.0786801
Nphp4__chr4	0.0819524	0.081885	0.999177	0.0786801
Pask__chr1	0.0819524	0.081885	0.999177	0.0786801
Psors1c2__chr17	0.0819524	0.081885	0.999177	0.0786801
Psrc1__chr3	0.0819524	0.081885	0.999177	0.0786801
Rab25__chr3	0.0819524	0.081885	0.999177	0.0786801
Ranbp17__chr11	0.0819524	0.081885	0.999177	0.0786801
Scarna17__chr18	0.0819524	0.081885	0.999177	0.0786801
Snora30__chr7	0.0819524	0.081885	0.999177	0.0786801
Stra6__chr9	0.0819524	0.081885	0.999177	0.0786801
Zcwpw1__chr5	0.0819524	0.081885	0.999177	0.0786801
Pdilt__chr7	0.0819538	0.0931308	1.13638	0.0786814
Kcnc4__chr3	0.0819538	0.0908677	1.10877	0.0786814
AA467197__chr2	0.0819538	0.084652	1.03292	0.0786814
Ccdc87__chr19	0.0819538	0.0835145	1.01904	0.0786814
1190003K10Rik__chr13	0.0819538	0.081885	0.99916	0.0786814
1300002K09Rik__chr4	0.0819538	0.081885	0.99916	0.0786814
1700060C20Rik__chr2	0.0819538	0.081885	0.99916	0.0786814
3100003L05Rik__chr7	0.0819538	0.081885	0.99916	0.0786814
4930519F16Rik__chrX	0.0819538	0.081885	0.99916	0.0786814
4930590L20Rik__chr1	0.0819538	0.081885	0.99916	0.0786814
4933440M02Rik__chr7	0.0819538	0.081885	0.99916	0.0786814
Adc__chr4	0.0819538	0.081885	0.99916	0.0786814
Ak7__chr12	0.0819538	0.081885	0.99916	0.0786814
Cabyr__chr18	0.0819538	0.081885	0.99916	0.0786814
Calb2__chr8	0.0819538	0.081885	0.99916	0.0786814
Ccdc37__chr6	0.0819538	0.081885	0.99916	0.0786814
Ccdc39__chr3	0.0819538	0.081885	0.99916	0.0786814
Cd209e__chr8	0.0819538	0.081885	0.99916	0.0786814
Cplx3__chr9	0.0819538	0.081885	0.99916	0.0786814
Crabp1__chr9	0.0819538	0.081885	0.99916	0.0786814
Cyp2c38__chr19	0.0819538	0.081885	0.99916	0.0786814
Ear5__chr14	0.0819538	0.081885	0.99916	0.0786814
Fam47e__chr5	0.0819538	0.081885	0.99916	0.0786814
Fut1__chr7	0.0819538	0.081885	0.99916	0.0786814
Gm10440__chr5	0.0819538	0.081885	0.99916	0.0786814
Gm13446__chr2	0.0819538	0.081885	0.99916	0.0786814
Gm17252__chr9	0.0819538	0.081885	0.99916	0.0786814
Gm20110__chr10	0.0819538	0.081885	0.99916	0.0786814
Gpr39__chr1	0.0819538	0.081885	0.99916	0.0786814
Gprc6a__chr10	0.0819538	0.081885	0.99916	0.0786814
Gstt4__chr10	0.0819538	0.081885	0.99916	0.0786814
Hmgcll1__chr9	0.0819538	0.081885	0.99916	0.0786814
Hyls1__chr9	0.0819538	0.081885	0.99916	0.0786814
Kcnb2__chr1	0.0819538	0.081885	0.99916	0.0786814
Kcnj1__chr9	0.0819538	0.081885	0.99916	0.0786814
Kcnk12__chr17	0.0819538	0.081885	0.99916	0.0786814
Krt32__chr11	0.0819538	0.081885	0.99916	0.0786814
Larp6__chr9	0.0819538	0.081885	0.99916	0.0786814
Lcn4__chr2	0.0819538	0.081885	0.99916	0.0786814
Lpo__chr11	0.0819538	0.081885	0.99916	0.0786814
Lrrc4__chr6	0.0819538	0.081885	0.99916	0.0786814
Mcpt4__chr14	0.0819538	0.081885	0.99916	0.0786814
Mill1__chr7	0.0819538	0.081885	0.99916	0.0786814
Mrgpra1__chr7	0.0819538	0.081885	0.99916	0.0786814
Naa11__chr5	0.0819538	0.081885	0.99916	0.0786814
Nccrp1__chr7	0.0819538	0.081885	0.99916	0.0786814
Nkx2-3__chr19	0.0819538	0.081885	0.99916	0.0786814
Nmur2__chr11	0.0819538	0.081885	0.99916	0.0786814
Olfr1024__chr2	0.0819538	0.081885	0.99916	0.0786814
Olfr1061__chr2	0.0819538	0.081885	0.99916	0.0786814
Olfr1105__chr2	0.0819538	0.081885	0.99916	0.0786814
Olfr701__chr7	0.0819538	0.081885	0.99916	0.0786814
Olfr788__chr10	0.0819538	0.081885	0.99916	0.0786814
Pabpc5__chrX	0.0819538	0.081885	0.99916	0.0786814
Pdzd7__chr19	0.0819538	0.081885	0.99916	0.0786814
Pnma3__chrX	0.0819538	0.081885	0.99916	0.0786814
Prpmp5__chr6	0.0819538	0.081885	0.99916	0.0786814
Pyroxd2__chr19	0.0819538	0.081885	0.99916	0.0786814
Rasgef1a__chr6	0.0819538	0.081885	0.99916	0.0786814
Ros1__chr10	0.0819538	0.081885	0.99916	0.0786814
Rspo2__chr15	0.0819538	0.081885	0.99916	0.0786814
Samd14__chr11	0.0819538	0.081885	0.99916	0.0786814
Sel1l2__chr2	0.0819538	0.081885	0.99916	0.0786814
Serpina3h__chr12	0.0819538	0.081885	0.99916	0.0786814
Slc39a12__chr2	0.0819538	0.081885	0.99916	0.0786814
Snora75__chr1	0.0819538	0.081885	0.99916	0.0786814
Sntn__chr14	0.0819538	0.081885	0.99916	0.0786814
Sst__chr16	0.0819538	0.081885	0.99916	0.0786814
Stmn4__chr14	0.0819538	0.081885	0.99916	0.0786814
Tmprss15__chr16	0.0819538	0.081885	0.99916	0.0786814
Trpm5__chr7	0.0819538	0.081885	0.99916	0.0786814
Ttc18__chr14	0.0819538	0.081885	0.99916	0.0786814
Vat1l__chr8	0.0819538	0.081885	0.99916	0.0786814
Vmn1r32__chr6	0.0819538	0.081885	0.99916	0.0786814
Vmn1r66__chr7	0.0819538	0.081885	0.99916	0.0786814
Vpreb3__chr10	0.0819538	0.081885	0.99916	0.0786814
Vstm2b__chr7	0.0819538	0.081885	0.99916	0.0786814
Zfa-ps__chr10	0.0819538	0.081885	0.99916	0.0786814
Ccdc22__chrX	0.0819559	0.0925583	1.12937	0.0786834
Gnpda1__chr18	0.0819559	0.0883571	1.0781	0.0786834
Apol9a__chr15	0.0819559	0.081885	0.999135	0.0786834
Ccdc85c__chr12	0.0819559	0.081885	0.999135	0.0786834
Clca3__chr3	0.0819559	0.081885	0.999135	0.0786834
Clca6__chr3	0.0819559	0.081885	0.999135	0.0786834
Echdc1__chr10	0.0819559	0.081885	0.999135	0.0786834
Gbp8__chr5	0.0819559	0.081885	0.999135	0.0786834
Ngb__chr12	0.0819559	0.081885	0.999135	0.0786834
Olfr729__chr14	0.0819559	0.081885	0.999135	0.0786834
Pcdha2__chr18	0.0819559	0.081885	0.999135	0.0786834
Snord47__chr1	0.0819559	0.081885	0.999135	0.0786834
Cbln2__chr18	0.0819566	0.081885	0.999126	0.078684
Fam107a__chr14	0.0819566	0.081885	0.999126	0.078684
Gm14393__chr2	0.0819566	0.081885	0.999126	0.078684
Gm16897__chr1	0.0819566	0.081885	0.999126	0.078684
Gm5091__chr17	0.0819566	0.081885	0.999126	0.078684
Hist1h4d__chr13	0.0819566	0.081885	0.999126	0.078684
Pcdhgc4__chr18	0.0819566	0.081885	0.999126	0.078684
Pde8b__chr13	0.0819566	0.081885	0.999126	0.078684
Tmem163__chr1	0.0819566	0.081885	0.999126	0.078684
Ccdc57__chr11	0.0819575	0.081885	0.999115	0.0786848
Cdh6__chr15	0.0819575	0.081885	0.999115	0.0786848
Gpr137c__chr14	0.0819575	0.081885	0.999115	0.0786848
Pcbd1__chr10	0.0819575	0.081885	0.999115	0.0786848
Rassf7__chr7	0.0819575	0.081885	0.999115	0.0786848
Unc13a__chr8	0.0819575	0.081885	0.999115	0.0786848
4930425O10Rik__chr3	0.0819799	0.081885	0.998842	0.0787055
5830454E08Rik__chr9	0.0819799	0.081885	0.998842	0.0787055
Ces1e__chr8	0.0819799	0.081885	0.998842	0.0787055
Fcgbp__chr7	0.0819799	0.081885	0.998842	0.0787055
Gm3696__chr14	0.0819799	0.081885	0.998842	0.0787055
Gpr162__chr6	0.0819799	0.081885	0.998842	0.0787055
Ltf__chr9	0.0819799	0.081885	0.998842	0.0787055
Nhlrc3__chr3	0.0819799	0.081885	0.998842	0.0787055
Olfr633__chr7	0.0819799	0.081885	0.998842	0.0787055
Prl3c1__chr13	0.0819799	0.081885	0.998842	0.0787055
Rab3b__chr4	0.0819799	0.081885	0.998842	0.0787055
Rundc3a__chr11	0.0819799	0.081885	0.998842	0.0787055
Trim14__chr4	0.0819799	0.081885	0.998842	0.0787055
Zc3h12b__chrX	0.0819799	0.081885	0.998842	0.0787055
2610034M16Rik__chr17	0.081992	0.0944662	1.15214	0.0787166
E030044B06Rik__chr19	0.081992	0.0930505	1.13487	0.0787166
4922501L14Rik__chr3	0.081992	0.082916	1.01127	0.0787166
1700003M07Rik__chr4	0.081992	0.081885	0.998695	0.0787166
1700027I24Rik__chr9	0.081992	0.081885	0.998695	0.0787166
1700028D13Rik__chr5	0.081992	0.081885	0.998695	0.0787166
1810012K16Rik__chr8	0.081992	0.081885	0.998695	0.0787166
2210414B05Rik__chr4	0.081992	0.081885	0.998695	0.0787166
4930402F11Rik__chr7	0.081992	0.081885	0.998695	0.0787166
4930547E14Rik__chr16	0.081992	0.081885	0.998695	0.0787166
4930563D23Rik__chr16	0.081992	0.081885	0.998695	0.0787166
4930584F24Rik__chr5	0.081992	0.081885	0.998695	0.0787166
A330050F15Rik__chr17	0.081992	0.081885	0.998695	0.0787166
Afm__chr5	0.081992	0.081885	0.998695	0.0787166
B230323A14Rik__chr9	0.081992	0.081885	0.998695	0.0787166
BC068157__chr8	0.081992	0.081885	0.998695	0.0787166
Camk1g__chr1	0.081992	0.081885	0.998695	0.0787166
Cd69__chr6	0.081992	0.081885	0.998695	0.0787166
Cga__chr4	0.081992	0.081885	0.998695	0.0787166
Chd5__chr4	0.081992	0.081885	0.998695	0.0787166
Cntnap5b__chr1	0.081992	0.081885	0.998695	0.0787166
Csn2__chr5	0.081992	0.081885	0.998695	0.0787166
Cyp2j8__chr4	0.081992	0.081885	0.998695	0.0787166
D430019H16Rik__chr12	0.081992	0.081885	0.998695	0.0787166
Dhrs9__chr2	0.081992	0.081885	0.998695	0.0787166
Dlx6as2__chr6	0.081992	0.081885	0.998695	0.0787166
Fam132b__chr1	0.081992	0.081885	0.998695	0.0787166
Fam84a__chr12	0.081992	0.081885	0.998695	0.0787166
Fasl__chr1	0.081992	0.081885	0.998695	0.0787166
Fcrla__chr1	0.081992	0.081885	0.998695	0.0787166
Fgb__chr3	0.081992	0.081885	0.998695	0.0787166
Fndc8__chr11	0.081992	0.081885	0.998695	0.0787166
Gabrp__chr11	0.081992	0.081885	0.998695	0.0787166
Galnt9__chr5	0.081992	0.081885	0.998695	0.0787166
Gm10549__chr18	0.081992	0.081885	0.998695	0.0787166
Gm2109__chr9	0.081992	0.081885	0.998695	0.0787166
Gm5662__chr12	0.081992	0.081885	0.998695	0.0787166
Gm597__chr1	0.081992	0.081885	0.998695	0.0787166
Gmnc__chr16	0.081992	0.081885	0.998695	0.0787166
Grhl3__chr4	0.081992	0.081885	0.998695	0.0787166
Grm8__chr6	0.081992	0.081885	0.998695	0.0787166
Hbq1b__chr11	0.081992	0.081885	0.998695	0.0787166
Hsd17b2__chr8	0.081992	0.081885	0.998695	0.0787166
Hsfy2__chr1	0.081992	0.081885	0.998695	0.0787166
Htr5a__chr5	0.081992	0.081885	0.998695	0.0787166
Ifltd1__chr6	0.081992	0.081885	0.998695	0.0787166
Kcna1__chr6	0.081992	0.081885	0.998695	0.0787166
Kera__chr10	0.081992	0.081885	0.998695	0.0787166
Lrrc6__chr15	0.081992	0.081885	0.998695	0.0787166
Mcpt8__chr14	0.081992	0.081885	0.998695	0.0787166
Mir3096__chr5	0.081992	0.081885	0.998695	0.0787166
Mug-ps1__chr6	0.081992	0.081885	0.998695	0.0787166
Myb__chr10	0.081992	0.081885	0.998695	0.0787166
Myl7__chr11	0.081992	0.081885	0.998695	0.0787166
Myoz1__chr14	0.081992	0.081885	0.998695	0.0787166
Nxf7__chrX	0.081992	0.081885	0.998695	0.0787166
Olfr1212__chr2	0.081992	0.081885	0.998695	0.0787166
Olfr17__chr7	0.081992	0.081885	0.998695	0.0787166
Olfr201__chr16	0.081992	0.081885	0.998695	0.0787166
Olfr659__chr7	0.081992	0.081885	0.998695	0.0787166
Olfr677__chr7	0.081992	0.081885	0.998695	0.0787166
Olfr707__chr7	0.081992	0.081885	0.998695	0.0787166
Olfr77__chr9	0.081992	0.081885	0.998695	0.0787166
Olfr782__chr10	0.081992	0.081885	0.998695	0.0787166
Olfr921__chr9	0.081992	0.081885	0.998695	0.0787166
Pacsin1__chr17	0.081992	0.081885	0.998695	0.0787166
Pax5__chr4	0.081992	0.081885	0.998695	0.0787166
Pdxk-ps__chr17	0.081992	0.081885	0.998695	0.0787166
Pin1-ps1__chr2	0.081992	0.081885	0.998695	0.0787166
Samd12__chr15	0.081992	0.081885	0.998695	0.0787166
Scube3__chr17	0.081992	0.081885	0.998695	0.0787166
Serpini2__chr3	0.081992	0.081885	0.998695	0.0787166
Skint10__chr4	0.081992	0.081885	0.998695	0.0787166
Slc9a3__chr13	0.081992	0.081885	0.998695	0.0787166
Tbx15__chr3	0.081992	0.081885	0.998695	0.0787166
Tfap2c__chr2	0.081992	0.081885	0.998695	0.0787166
Themis3__chr17	0.081992	0.081885	0.998695	0.0787166
Tmem27__chrX	0.081992	0.081885	0.998695	0.0787166
Trpm6__chr19	0.081992	0.081885	0.998695	0.0787166
Vmn2r106__chr17	0.081992	0.081885	0.998695	0.0787166
Vmn2r67__chr7	0.081992	0.081885	0.998695	0.0787166
Vmn2r68__chr7	0.081992	0.081885	0.998695	0.0787166
Zfp454__chr11	0.081992	0.081885	0.998695	0.0787166
Leprel1__chr16	0.0819967	0.0854842	1.04253	0.078721
Tpk1__chr6	0.0819967	0.0850309	1.037	0.078721
Gramd1c__chr16	0.0819967	0.081885	0.998637	0.078721
Lman1l__chr9	0.0820023	0.0846024	1.03171	0.0787261
Mina__chr16	0.0820023	0.0831287	1.01374	0.0787261
2210417K05Rik__chr10	0.0820023	0.0826338	1.0077	0.0787261
B230214G05Rik__chr15	0.0820023	0.081885	0.99857	0.0787261
Ces5a__chr8	0.0820023	0.081885	0.99857	0.0787261
D630024D03Rik__chr11	0.0820023	0.081885	0.99857	0.0787261
Wdfy2__chr14	0.0820023	0.081885	0.99857	0.0787261
Mir3064__chr11	0.0820025	0.081885	0.998567	0.0787263
Tnfrsf19__chr14	0.0820054	0.081885	0.998531	0.078729
Lancl3__chrX	0.0820126	0.081885	0.998444	0.0787356
1700097N02Rik__chr17	0.0820199	0.081885	0.998356	0.0787423
2810408I11Rik__chr1	0.0820199	0.081885	0.998356	0.0787423
BC030867__chr11	0.0820199	0.081885	0.998356	0.0787423
Efcab11__chr12	0.0820199	0.081885	0.998356	0.0787423
Kcnc2__chr10	0.0820199	0.081885	0.998356	0.0787423
Sall1__chr8	0.0820199	0.081885	0.998356	0.0787423
Mob1a__chr6	0.0820227	0.0861067	1.04979	0.0787448
1810046K07Rik__chr9	0.0820227	0.081885	0.998322	0.0787448
2010001M06Rik__chr5	0.0820227	0.081885	0.998322	0.0787448
8430422H06Rik__chr18	0.0820227	0.081885	0.998322	0.0787448
Adam26a__chr8	0.0820227	0.081885	0.998322	0.0787448
Fgg__chr3	0.0820227	0.081885	0.998322	0.0787448
Gprin1__chr13	0.0820227	0.081885	0.998322	0.0787448
Gtf2a1l__chr17	0.0820227	0.081885	0.998322	0.0787448
Gzmb__chr14	0.0820227	0.081885	0.998322	0.0787448
Ppfia2__chr10	0.0820227	0.081885	0.998322	0.0787448
Rims3__chr4	0.0820227	0.081885	0.998322	0.0787448
Serpina3i__chr12	0.0820227	0.081885	0.998322	0.0787448
Slc4a5__chr6	0.0820227	0.081885	0.998322	0.0787448
Sptbn2__chr19	0.0820227	0.081885	0.998322	0.0787448
Tdg__chr10	0.0820227	0.081885	0.998322	0.0787448
Tmem198__chr1	0.0820227	0.081885	0.998322	0.0787448
Ovgp1__chr3	0.0820241	0.081885	0.998305	0.0787461
Armc7__chr11	0.0820248	0.081885	0.998296	0.0787468
Ccdc88c__chr12	0.0820269	0.0827438	1.00874	0.0787487
Dlgap3__chr4	0.0820269	0.081885	0.998271	0.0787487
Ifitm5__chr7	0.0820269	0.081885	0.998271	0.0787487
Slc16a4__chr3	0.0820269	0.081885	0.998271	0.0787487
Tmem255a__chrX	0.0820269	0.081885	0.998271	0.0787487
Vmn1r84__chr7	0.0820269	0.081885	0.998271	0.0787487
5730405O15Rik__chrX	0.0820276	0.081885	0.998262	0.0787494
Capn11__chr17	0.0820283	0.0833825	1.01651	0.07875
Prr22__chr17	0.0820283	0.081885	0.998254	0.07875
Arntl2__chr6	0.0820291	0.081885	0.998243	0.0787508
A230056P14Rik__chr7	0.082032	0.0877147	1.06928	0.0787534
A930006K02Rik__chr16	0.082032	0.0850308	1.03656	0.0787534
Mkrn3__chr7	0.082032	0.0826338	1.00734	0.0787534
1700023E05Rik__chr5	0.082032	0.081885	0.998209	0.0787534
3110045C21Rik__chr1	0.082032	0.081885	0.998209	0.0787534
4930486F22Rik__chr10	0.082032	0.081885	0.998209	0.0787534
C230037L18Rik__chr15	0.082032	0.081885	0.998209	0.0787534
Cypt4__chr9	0.082032	0.081885	0.998209	0.0787534
Gm10451__chr12	0.082032	0.081885	0.998209	0.0787534
Gm12130__chr11	0.082032	0.081885	0.998209	0.0787534
Gm7073__chrX	0.082032	0.081885	0.998209	0.0787534
Gm9958__chr5	0.082032	0.081885	0.998209	0.0787534
Gpr142__chr11	0.082032	0.081885	0.998209	0.0787534
Gpr68__chr12	0.082032	0.081885	0.998209	0.0787534
Lef1__chr3	0.082032	0.081885	0.998209	0.0787534
Nt5c1b__chr12	0.082032	0.081885	0.998209	0.0787534
Olfr64__chr7	0.082032	0.081885	0.998209	0.0787534
Olfr908__chr9	0.082032	0.081885	0.998209	0.0787534
Pou2af1__chr9	0.082032	0.081885	0.998209	0.0787534
Prdm11__chr2	0.082032	0.081885	0.998209	0.0787534
Ralgps1__chr2	0.082032	0.081885	0.998209	0.0787534
Serpina3g__chr12	0.082032	0.081885	0.998209	0.0787534
Slc44a3__chr3	0.082032	0.081885	0.998209	0.0787534
Slc5a4a__chr10	0.082032	0.081885	0.998209	0.0787534
Slc9a4__chr1	0.082032	0.081885	0.998209	0.0787534
Zfand4__chr6	0.082032	0.081885	0.998209	0.0787534
Ido1__chr8	0.0820424	0.0847945	1.03354	0.078763
Hapln3__chr7	0.0820424	0.0827438	1.00855	0.078763
Rps27__chr3	0.0820424	0.081885	0.998081	0.078763
Tfr2__chr5	0.0820424	0.081885	0.998081	0.078763
Mgst2__chr3	0.0820437	0.081885	0.998066	0.0787642
Pitx3__chr19	0.0820437	0.081885	0.998066	0.0787642
Mansc4__chr6	0.082044	0.0833825	1.01631	0.0787645
1700025M24Rik__chr5	0.082044	0.081885	0.998061	0.0787645
1700069L16Rik__chr5	0.082044	0.081885	0.998061	0.0787645
1810062G17Rik__chr3	0.082044	0.081885	0.998061	0.0787645
2610206C17Rik__chr7	0.082044	0.081885	0.998061	0.0787645
4930519D14Rik__chr13	0.082044	0.081885	0.998061	0.0787645
4930521E06Rik__chr1	0.082044	0.081885	0.998061	0.0787645
6030407O03Rik__chr1	0.082044	0.081885	0.998061	0.0787645
8030442B05Rik__chr2	0.082044	0.081885	0.998061	0.0787645
Arhgef37__chr18	0.082044	0.081885	0.998061	0.0787645
Cyp11b1__chr15	0.082044	0.081885	0.998061	0.0787645
E330009J07Rik__chr6	0.082044	0.081885	0.998061	0.0787645
Ern2__chr7	0.082044	0.081885	0.998061	0.0787645
Gm10125__chr18	0.082044	0.081885	0.998061	0.0787645
Gm10248__chr14	0.082044	0.081885	0.998061	0.0787645
Gm10818__chr16	0.082044	0.081885	0.998061	0.0787645
Gm11545__chr11	0.082044	0.081885	0.998061	0.0787645
Gm21284__chr6	0.082044	0.081885	0.998061	0.0787645
Gm3604__chr13	0.082044	0.081885	0.998061	0.0787645
Gm410__chr3	0.082044	0.081885	0.998061	0.0787645
Gpr171__chr3	0.082044	0.081885	0.998061	0.0787645
H2-M5__chr17	0.082044	0.081885	0.998061	0.0787645
Hectd2__chr19	0.082044	0.081885	0.998061	0.0787645
Kcnip1__chr11	0.082044	0.081885	0.998061	0.0787645
Klk1__chr7	0.082044	0.081885	0.998061	0.0787645
Mab21l1__chr3	0.082044	0.081885	0.998061	0.0787645
Mir466f-2__chr7	0.082044	0.081885	0.998061	0.0787645
Olfr1009__chr2	0.082044	0.081885	0.998061	0.0787645
Olfr1132__chr2	0.082044	0.081885	0.998061	0.0787645
Olfr294__chr7	0.082044	0.081885	0.998061	0.0787645
Rem2__chr14	0.082044	0.081885	0.998061	0.0787645
Rgsl1__chr1	0.082044	0.081885	0.998061	0.0787645
Serpine3__chr14	0.082044	0.081885	0.998061	0.0787645
Smok2b__chr17	0.082044	0.081885	0.998061	0.0787645
Sntg1__chr1	0.082044	0.081885	0.998061	0.0787645
Syt14__chr1	0.082044	0.081885	0.998061	0.0787645
Sytl3__chr17	0.082044	0.081885	0.998061	0.0787645
Tbpl2__chr2	0.082044	0.081885	0.998061	0.0787645
Trim42__chr9	0.082044	0.081885	0.998061	0.0787645
Trpa1__chr1	0.082044	0.081885	0.998061	0.0787645
Gm4858__chr3	0.0820462	0.0867655	1.05752	0.0787666
Topaz1__chr9	0.0820462	0.0863476	1.05243	0.0787666
Gpr150__chr13	0.0820462	0.0833397	1.01577	0.0787666
Shox2__chr3	0.0820462	0.0833397	1.01577	0.0787666
1110028F11Rik__chr11	0.0820462	0.081885	0.998035	0.0787666
1700008I05Rik__chrX	0.0820462	0.081885	0.998035	0.0787666
1700031F05Rik__chrX	0.0820462	0.081885	0.998035	0.0787666
4930593C16Rik__chr9	0.0820462	0.081885	0.998035	0.0787666
9130015A21Rik__chr12	0.0820462	0.081885	0.998035	0.0787666
A630023A22Rik__chr14	0.0820462	0.081885	0.998035	0.0787666
Actrt1__chrX	0.0820462	0.081885	0.998035	0.0787666
Adam34__chr8	0.0820462	0.081885	0.998035	0.0787666
Afp__chr5	0.0820462	0.081885	0.998035	0.0787666
Akr1c21__chr13	0.0820462	0.081885	0.998035	0.0787666
Ascl1__chr10	0.0820462	0.081885	0.998035	0.0787666
B930092H01Rik__chr9	0.0820462	0.081885	0.998035	0.0787666
BC021891__chr8	0.0820462	0.081885	0.998035	0.0787666
C030023E24Rik__chrX	0.0820462	0.081885	0.998035	0.0787666
C530044C16Rik__chr6	0.0820462	0.081885	0.998035	0.0787666
Car12__chr9	0.0820462	0.081885	0.998035	0.0787666
Ccdc96__chr5	0.0820462	0.081885	0.998035	0.0787666
Cd300c__chr11	0.0820462	0.081885	0.998035	0.0787666
Cd46__chr1	0.0820462	0.081885	0.998035	0.0787666
Ceacam16__chr7	0.0820462	0.081885	0.998035	0.0787666
Crisp1__chr17	0.0820462	0.081885	0.998035	0.0787666
Cts6__chr13	0.0820462	0.081885	0.998035	0.0787666
D030025E07Rik__chr3	0.0820462	0.081885	0.998035	0.0787666
D16Ertd519e__chr16	0.0820462	0.081885	0.998035	0.0787666
Dear1__chr3	0.0820462	0.081885	0.998035	0.0787666
Dlx3__chr11	0.0820462	0.081885	0.998035	0.0787666
Dnahc10__chr5	0.0820462	0.081885	0.998035	0.0787666
Dner__chr1	0.0820462	0.081885	0.998035	0.0787666
Dsg1a__chr18	0.0820462	0.081885	0.998035	0.0787666
Elf5__chr2	0.0820462	0.081885	0.998035	0.0787666
EU599041__chr7	0.0820462	0.081885	0.998035	0.0787666
Fa2h__chr8	0.0820462	0.081885	0.998035	0.0787666
Fabp12__chr3	0.0820462	0.081885	0.998035	0.0787666
Fam19a1__chr6	0.0820462	0.081885	0.998035	0.0787666
Fam217a__chr13	0.0820462	0.081885	0.998035	0.0787666
Fbxw10__chr11	0.0820462	0.081885	0.998035	0.0787666
Gabra4__chr5	0.0820462	0.081885	0.998035	0.0787666
Galntl5__chr5	0.0820462	0.081885	0.998035	0.0787666
Gm11240__chr4	0.0820462	0.081885	0.998035	0.0787666
Gm11981__chr11	0.0820462	0.081885	0.998035	0.0787666
Gm20756__chr6	0.0820462	0.081885	0.998035	0.0787666
Gm3428__chr9	0.0820462	0.081885	0.998035	0.0787666
Gm5111__chr6	0.0820462	0.081885	0.998035	0.0787666
Gm5592__chr7	0.0820462	0.081885	0.998035	0.0787666
Gm8633__chr10	0.0820462	0.081885	0.998035	0.0787666
Gtsf1__chr15	0.0820462	0.081885	0.998035	0.0787666
Gypa__chr8	0.0820462	0.081885	0.998035	0.0787666
Hao2__chr3	0.0820462	0.081885	0.998035	0.0787666
Hist1h3f__chr13	0.0820462	0.081885	0.998035	0.0787666
Hrnr__chr3	0.0820462	0.081885	0.998035	0.0787666
Htr5b__chr1	0.0820462	0.081885	0.998035	0.0787666
Htr6__chr4	0.0820462	0.081885	0.998035	0.0787666
Il23a__chr10	0.0820462	0.081885	0.998035	0.0787666
Kcnmb2__chr3	0.0820462	0.081885	0.998035	0.0787666
Klrb1a__chr6	0.0820462	0.081885	0.998035	0.0787666
Krt82__chr15	0.0820462	0.081885	0.998035	0.0787666
Krt84__chr15	0.0820462	0.081885	0.998035	0.0787666
Krtap4-7__chr11	0.0820462	0.081885	0.998035	0.0787666
Kynu__chr2	0.0820462	0.081885	0.998035	0.0787666
LOC100503496__chr11	0.0820462	0.081885	0.998035	0.0787666
Lrrc63__chr14	0.0820462	0.081885	0.998035	0.0787666
Mir3475__chrX	0.0820462	0.081885	0.998035	0.0787666
Mmp27__chr9	0.0820462	0.081885	0.998035	0.0787666
Mmp28__chr11	0.0820462	0.081885	0.998035	0.0787666
Mroh2b__chr15	0.0820462	0.081885	0.998035	0.0787666
Mroh9__chr1	0.0820462	0.081885	0.998035	0.0787666
Neto1__chr18	0.0820462	0.081885	0.998035	0.0787666
Nup210l__chr3	0.0820462	0.081885	0.998035	0.0787666
Nxf2__chrX	0.0820462	0.081885	0.998035	0.0787666
Olfr1080__chr2	0.0820462	0.081885	0.998035	0.0787666
Olfr1186__chr2	0.0820462	0.081885	0.998035	0.0787666
Olfr1199__chr2	0.0820462	0.081885	0.998035	0.0787666
Olfr1284__chr2	0.0820462	0.081885	0.998035	0.0787666
Olfr212__chr6	0.0820462	0.081885	0.998035	0.0787666
Olfr284__chr15	0.0820462	0.081885	0.998035	0.0787666
Olfr30__chr11	0.0820462	0.081885	0.998035	0.0787666
Olfr772__chr10	0.0820462	0.081885	0.998035	0.0787666
Olfr983__chr9	0.0820462	0.081885	0.998035	0.0787666
Oprl1__chr2	0.0820462	0.081885	0.998035	0.0787666
Ppef1__chrX	0.0820462	0.081885	0.998035	0.0787666
Prokr1__chr6	0.0820462	0.081885	0.998035	0.0787666
Rab19__chr6	0.0820462	0.081885	0.998035	0.0787666
Rab38__chr7	0.0820462	0.081885	0.998035	0.0787666
Rbm44__chr1	0.0820462	0.081885	0.998035	0.0787666
Retn__chr8	0.0820462	0.081885	0.998035	0.0787666
Retnlg__chr16	0.0820462	0.081885	0.998035	0.0787666
Satl1__chrX	0.0820462	0.081885	0.998035	0.0787666
Scg2__chr1	0.0820462	0.081885	0.998035	0.0787666
Slc26a7__chr4	0.0820462	0.081885	0.998035	0.0787666
Slc6a14__chrX	0.0820462	0.081885	0.998035	0.0787666
Smok3b__chr5	0.0820462	0.081885	0.998035	0.0787666
Snord92__chr17	0.0820462	0.081885	0.998035	0.0787666
Sntg2__chr12	0.0820462	0.081885	0.998035	0.0787666
Sun3__chr11	0.0820462	0.081885	0.998035	0.0787666
Susd4__chr1	0.0820462	0.081885	0.998035	0.0787666
Syt1__chr10	0.0820462	0.081885	0.998035	0.0787666
Tbx22__chrX	0.0820462	0.081885	0.998035	0.0787666
Tdrd1__chr19	0.0820462	0.081885	0.998035	0.0787666
Tgm6__chr2	0.0820462	0.081885	0.998035	0.0787666
Ticam2__chr18	0.0820462	0.081885	0.998035	0.0787666
Tmem40__chr6	0.0820462	0.081885	0.998035	0.0787666
Tnfsf4__chr1	0.0820462	0.081885	0.998035	0.0787666
Tnp2__chr16	0.0820462	0.081885	0.998035	0.0787666
Ucp1__chr8	0.0820462	0.081885	0.998035	0.0787666
Ugt2a1__chr5	0.0820462	0.081885	0.998035	0.0787666
Ugt2b37__chr5	0.0820462	0.081885	0.998035	0.0787666
Vmn1r14__chr6	0.0820462	0.081885	0.998035	0.0787666
Vmn1r213__chr13	0.0820462	0.081885	0.998035	0.0787666
Vmn2r82__chr10	0.0820462	0.081885	0.998035	0.0787666
Wfdc11__chr2	0.0820462	0.081885	0.998035	0.0787666
Zkscan4__chr13	0.0820462	0.081885	0.998035	0.0787666
Angptl3__chr4	0.0820488	0.117505	1.43214	0.0787689
Pla2g10__chr16	0.0820523	0.0867655	1.05744	0.0787721
Ankrd42__chr7	0.0820523	0.081885	0.997961	0.0787721
Calcoco2__chr11	0.0820523	0.081885	0.997961	0.0787721
D030025P21Rik__chr12	0.0820523	0.081885	0.997961	0.0787721
Dusp14__chr11	0.0820523	0.081885	0.997961	0.0787721
Fgfr2__chr7	0.0820523	0.081885	0.997961	0.0787721
Gm15348__chr8	0.0820523	0.081885	0.997961	0.0787721
Krtap3-2__chr11	0.0820523	0.081885	0.997961	0.0787721
Necab3__chr2	0.0820523	0.081885	0.997961	0.0787721
Nudt11__chrX	0.0820523	0.081885	0.997961	0.0787721
Olfr1392__chr11	0.0820523	0.081885	0.997961	0.0787721
Olfr1393__chr11	0.0820523	0.081885	0.997961	0.0787721
Olfr1426__chr19	0.0820523	0.081885	0.997961	0.0787721
Sept5__chr16	0.0820523	0.081885	0.997961	0.0787721
Snord38a__chr4	0.0820523	0.081885	0.997961	0.0787721
Spred3__chr7	0.0820523	0.081885	0.997961	0.0787721
Tnk1__chr11	0.0820523	0.081885	0.997961	0.0787721
Tubg2__chr11	0.0820523	0.081885	0.997961	0.0787721
Zfp185__chrX	0.0820523	0.081885	0.997961	0.0787721
Gng13__chr17	0.0820548	0.081885	0.997931	0.0787744
Kif26b__chr1	0.0820548	0.081885	0.997931	0.0787744
Lrrc52__chr1	0.0820608	0.081885	0.997857	0.07878
Slc2a13__chr15	0.0820608	0.081885	0.997857	0.07878
Tmem232__chr17	0.0820608	0.081885	0.997857	0.07878
Ap4m1__chr5	0.082061	0.081885	0.997855	0.0787802
Rimkla__chr4	0.0820636	0.081885	0.997823	0.0787826
Kif3c__chr12	0.0820647	0.0948453	1.15574	0.0787836
AI427809__chr4	0.0820647	0.081885	0.99781	0.0787836
Arxes2__chrX	0.0820647	0.081885	0.99781	0.0787836
Cerkl__chr2	0.0820647	0.081885	0.99781	0.0787836
Clec4e__chr6	0.0820647	0.081885	0.99781	0.0787836
Cntnap5a__chr1	0.0820647	0.081885	0.99781	0.0787836
E030003E18Rik__chr19	0.0820647	0.081885	0.99781	0.0787836
Gabre__chrX	0.0820647	0.081885	0.99781	0.0787836
Jakmip3__chr7	0.0820647	0.081885	0.99781	0.0787836
Serpina3c__chr12	0.0820647	0.081885	0.99781	0.0787836
Slc13a3__chr2	0.0820647	0.081885	0.99781	0.0787836
Marveld3__chr8	0.0820671	0.0846024	1.03089	0.0787858
1700047M11Rik__chr1	0.0820671	0.081885	0.997781	0.0787858
2210417A02Rik__chr5	0.0820671	0.081885	0.997781	0.0787858
3010001F23Rik__chrX	0.0820671	0.081885	0.997781	0.0787858
4921511I17Rik__chr12	0.0820671	0.081885	0.997781	0.0787858
4930413G21Rik__chr7	0.0820671	0.081885	0.997781	0.0787858
4930550L24Rik__chrX	0.0820671	0.081885	0.997781	0.0787858
4930556G01Rik__chr4	0.0820671	0.081885	0.997781	0.0787858
4933416M06Rik__chr13	0.0820671	0.081885	0.997781	0.0787858
4933416M07Rik__chr8	0.0820671	0.081885	0.997781	0.0787858
4933433G15Rik__chr9	0.0820671	0.081885	0.997781	0.0787858
7530420F21Rik__chr1	0.0820671	0.081885	0.997781	0.0787858
9530002B09Rik__chr4	0.0820671	0.081885	0.997781	0.0787858
A530099J19Rik__chr13	0.0820671	0.081885	0.997781	0.0787858
Adam6b__chr12	0.0820671	0.081885	0.997781	0.0787858
Agxt2l1__chr3	0.0820671	0.081885	0.997781	0.0787858
Asb17__chr3	0.0820671	0.081885	0.997781	0.0787858
Asprv1__chr6	0.0820671	0.081885	0.997781	0.0787858
BC006965__chr11	0.0820671	0.081885	0.997781	0.0787858
Brs3__chrX	0.0820671	0.081885	0.997781	0.0787858
Ccdc105__chr10	0.0820671	0.081885	0.997781	0.0787858
Chek1__chr9	0.0820671	0.081885	0.997781	0.0787858
Cldn22__chr8	0.0820671	0.081885	0.997781	0.0787858
Cntn3__chr6	0.0820671	0.081885	0.997781	0.0787858
Cpa4__chr6	0.0820671	0.081885	0.997781	0.0787858
Cyp2c39__chr19	0.0820671	0.081885	0.997781	0.0787858
Cyp2c44__chr19	0.0820671	0.081885	0.997781	0.0787858
E330034G19Rik__chr14	0.0820671	0.081885	0.997781	0.0787858
Efcab4b__chr6	0.0820671	0.081885	0.997781	0.0787858
Elovl2__chr13	0.0820671	0.081885	0.997781	0.0787858
Etohd2__chr13	0.0820671	0.081885	0.997781	0.0787858
Fam229a__chr4	0.0820671	0.081885	0.997781	0.0787858
Fam26d__chr10	0.0820671	0.081885	0.997781	0.0787858
Fam83h__chr15	0.0820671	0.081885	0.997781	0.0787858
Fbxw20__chr9	0.0820671	0.081885	0.997781	0.0787858
Fcamr__chr1	0.0820671	0.081885	0.997781	0.0787858
Fer1l5__chr1	0.0820671	0.081885	0.997781	0.0787858
Fev__chr1	0.0820671	0.081885	0.997781	0.0787858
Gm10556__chr18	0.0820671	0.081885	0.997781	0.0787858
Gm12789__chr4	0.0820671	0.081885	0.997781	0.0787858
Gm19303__chr15	0.0820671	0.081885	0.997781	0.0787858
Gm20758__chr10	0.0820671	0.081885	0.997781	0.0787858
Gm4890__chr8	0.0820671	0.081885	0.997781	0.0787858
Gng3__chr19	0.0820671	0.081885	0.997781	0.0787858
Gpr101__chrX	0.0820671	0.081885	0.997781	0.0787858
Gpr128__chr16	0.0820671	0.081885	0.997781	0.0787858
Gprin3__chr6	0.0820671	0.081885	0.997781	0.0787858
H2bfm__chrX	0.0820671	0.081885	0.997781	0.0787858
Hist1h1d__chr13	0.0820671	0.081885	0.997781	0.0787858
Hoxa10__chr6	0.0820671	0.081885	0.997781	0.0787858
Iqcj__chr3	0.0820671	0.081885	0.997781	0.0787858
Klk6__chr7	0.0820671	0.081885	0.997781	0.0787858
Klra7__chr6	0.0820671	0.081885	0.997781	0.0787858
Krt25__chr11	0.0820671	0.081885	0.997781	0.0787858
Lilra6__chr7	0.0820671	0.081885	0.997781	0.0787858
Lin28b__chr10	0.0820671	0.081885	0.997781	0.0787858
Map3k19__chr1	0.0820671	0.081885	0.997781	0.0787858
Nat1__chr8	0.0820671	0.081885	0.997781	0.0787858
Neurod4__chr10	0.0820671	0.081885	0.997781	0.0787858
Nme8__chr13	0.0820671	0.081885	0.997781	0.0787858
Olfr1148__chr2	0.0820671	0.081885	0.997781	0.0787858
Olfr1258__chr2	0.0820671	0.081885	0.997781	0.0787858
Olfr1281__chr2	0.0820671	0.081885	0.997781	0.0787858
Olfr1361__chr13	0.0820671	0.081885	0.997781	0.0787858
Olfr267__chr4	0.0820671	0.081885	0.997781	0.0787858
Olfr657__chr7	0.0820671	0.081885	0.997781	0.0787858
Olfr681__chr7	0.0820671	0.081885	0.997781	0.0787858
Olfr714__chr7	0.0820671	0.081885	0.997781	0.0787858
Olfr730__chr14	0.0820671	0.081885	0.997781	0.0787858
Olfr943__chr9	0.0820671	0.081885	0.997781	0.0787858
Otop1__chr5	0.0820671	0.081885	0.997781	0.0787858
Pcdha1__chr18	0.0820671	0.081885	0.997781	0.0787858
Pou5f1__chr17	0.0820671	0.081885	0.997781	0.0787858
Psg22__chr7	0.0820671	0.081885	0.997781	0.0787858
Rfx6__chr10	0.0820671	0.081885	0.997781	0.0787858
Sis__chr3	0.0820671	0.081885	0.997781	0.0787858
Six3__chr17	0.0820671	0.081885	0.997781	0.0787858
Slc1a7__chr4	0.0820671	0.081885	0.997781	0.0787858
Slc23a3__chr1	0.0820671	0.081885	0.997781	0.0787858
Slc4a8__chr15	0.0820671	0.081885	0.997781	0.0787858
Slc7a15__chr12	0.0820671	0.081885	0.997781	0.0787858
Slc9c1__chr16	0.0820671	0.081885	0.997781	0.0787858
Susd1__chr4	0.0820671	0.081885	0.997781	0.0787858
Taar9__chr10	0.0820671	0.081885	0.997781	0.0787858
Tecta__chr9	0.0820671	0.081885	0.997781	0.0787858
Tfap2e__chr4	0.0820671	0.081885	0.997781	0.0787858
Tmem91__chr7	0.0820671	0.081885	0.997781	0.0787858
Trim10__chr17	0.0820671	0.081885	0.997781	0.0787858
Triml2__chr8	0.0820671	0.081885	0.997781	0.0787858
Vmn1r15__chr6	0.0820671	0.081885	0.997781	0.0787858
Vmn1r4__chr6	0.0820671	0.081885	0.997781	0.0787858
Vmn1r42__chr6	0.0820671	0.081885	0.997781	0.0787858
Vmn2r35__chr7	0.0820671	0.081885	0.997781	0.0787858
Vwde__chr6	0.0820671	0.081885	0.997781	0.0787858
Zbbx__chr3	0.0820671	0.081885	0.997781	0.0787858
Zfp711__chrX	0.0820671	0.081885	0.997781	0.0787858
Grtp1__chr8	0.0820699	0.081885	0.997747	0.0787884
Taf7l__chrX	0.0820699	0.081885	0.997747	0.0787884
Gm4759__chr7	0.0820749	0.081885	0.997687	0.0787929
Srsf4__chr4	0.0820764	0.0890834	1.08537	0.0787943
1700018C11Rik__chr4	0.0820779	0.081885	0.99765	0.0787958
2310034G01Rik__chr19	0.0820779	0.081885	0.99765	0.0787958
4930412O13Rik__chr2	0.0820779	0.081885	0.99765	0.0787958
A330048O09Rik__chr13	0.0820779	0.081885	0.99765	0.0787958
Cachd1__chr4	0.0820779	0.081885	0.99765	0.0787958
Ctsj__chr13	0.0820779	0.081885	0.99765	0.0787958
Dpp10__chr1	0.0820779	0.081885	0.99765	0.0787958
Fam83e__chr7	0.0820779	0.081885	0.99765	0.0787958
Ly6c2__chr15	0.0820779	0.081885	0.99765	0.0787958
Mdfi__chr17	0.0820779	0.081885	0.99765	0.0787958
Olfr1217__chr2	0.0820779	0.081885	0.99765	0.0787958
Gm16596__chr12	0.0820781	0.0863764	1.05237	0.0787959
4930444G20Rik__chr10	0.0820781	0.081885	0.997648	0.0787959
Cpne6__chr14	0.0820781	0.081885	0.997648	0.0787959
Crip3__chr17	0.0820781	0.081885	0.997648	0.0787959
Fam5b__chr1	0.0820781	0.081885	0.997648	0.0787959
Ms4a15__chr19	0.0820781	0.081885	0.997648	0.0787959
Pion__chr5	0.0820781	0.081885	0.997648	0.0787959
Tmem215__chr4	0.0820781	0.081885	0.997648	0.0787959
Tmem59l__chr8	0.0820781	0.081885	0.997648	0.0787959
Stap1__chr5	0.0820808	0.0880286	1.07246	0.0787984
Tro__chrX	0.0820808	0.084652	1.03133	0.0787984
1100001G20Rik__chr11	0.0820808	0.081885	0.997615	0.0787984
1700012B07Rik__chr11	0.0820808	0.081885	0.997615	0.0787984
2610028H24Rik__chr10	0.0820808	0.081885	0.997615	0.0787984
4930404A05Rik__chr16	0.0820808	0.081885	0.997615	0.0787984
A630012P03Rik__chrX	0.0820808	0.081885	0.997615	0.0787984
Acot12__chr13	0.0820808	0.081885	0.997615	0.0787984
Adam29__chr8	0.0820808	0.081885	0.997615	0.0787984
Adam4__chr12	0.0820808	0.081885	0.997615	0.0787984
Adarb2__chr13	0.0820808	0.081885	0.997615	0.0787984
AI854517__chr7	0.0820808	0.081885	0.997615	0.0787984
Aym1__chr5	0.0820808	0.081885	0.997615	0.0787984
Bhlha15__chr5	0.0820808	0.081885	0.997615	0.0787984
C1rb__chr6	0.0820808	0.081885	0.997615	0.0787984
Catsper1__chr19	0.0820808	0.081885	0.997615	0.0787984
Ccdc113__chr8	0.0820808	0.081885	0.997615	0.0787984
Ccdc178__chr18	0.0820808	0.081885	0.997615	0.0787984
Clcnka__chr4	0.0820808	0.081885	0.997615	0.0787984
Clic6__chr16	0.0820808	0.081885	0.997615	0.0787984
Ctxn3__chr18	0.0820808	0.081885	0.997615	0.0787984
Cyp17a1__chr19	0.0820808	0.081885	0.997615	0.0787984
Doc2a__chr7	0.0820808	0.081885	0.997615	0.0787984
E130309F12Rik__chr4	0.0820808	0.081885	0.997615	0.0787984
Foxj1__chr11	0.0820808	0.081885	0.997615	0.0787984
Gkn3__chr6	0.0820808	0.081885	0.997615	0.0787984
Gm10658__chr9	0.0820808	0.081885	0.997615	0.0787984
Gm11346__chr13	0.0820808	0.081885	0.997615	0.0787984
Gm129__chr3	0.0820808	0.081885	0.997615	0.0787984
Gm156__chr6	0.0820808	0.081885	0.997615	0.0787984
Gm16432__chr1	0.0820808	0.081885	0.997615	0.0787984
Gm4794__chr10	0.0820808	0.081885	0.997615	0.0787984
Gm806__chr13	0.0820808	0.081885	0.997615	0.0787984
Gpr21__chr2	0.0820808	0.081885	0.997615	0.0787984
Klra5__chr6	0.0820808	0.081885	0.997615	0.0787984
Krt73__chr15	0.0820808	0.081885	0.997615	0.0787984
Lce1g__chr3	0.0820808	0.081885	0.997615	0.0787984
Ms4a3__chr19	0.0820808	0.081885	0.997615	0.0787984
Myh2__chr11	0.0820808	0.081885	0.997615	0.0787984
Olfr1260__chr2	0.0820808	0.081885	0.997615	0.0787984
Olfr576__chr7	0.0820808	0.081885	0.997615	0.0787984
Olfr722__chr14	0.0820808	0.081885	0.997615	0.0787984
Otoa__chr7	0.0820808	0.081885	0.997615	0.0787984
Pate4__chr9	0.0820808	0.081885	0.997615	0.0787984
Plac1l__chr19	0.0820808	0.081885	0.997615	0.0787984
Ppp1r42__chr1	0.0820808	0.081885	0.997615	0.0787984
Psapl1__chr5	0.0820808	0.081885	0.997615	0.0787984
Rab44__chr17	0.0820808	0.081885	0.997615	0.0787984
Rhox12__chrX	0.0820808	0.081885	0.997615	0.0787984
Scn9a__chr2	0.0820808	0.081885	0.997615	0.0787984
Serpinb1b__chr13	0.0820808	0.081885	0.997615	0.0787984
Shisa6__chr11	0.0820808	0.081885	0.997615	0.0787984
Slco1a6__chr6	0.0820808	0.081885	0.997615	0.0787984
Spesp1__chr9	0.0820808	0.081885	0.997615	0.0787984
Tac4__chr11	0.0820808	0.081885	0.997615	0.0787984
Tcam1__chr11	0.0820808	0.081885	0.997615	0.0787984
Tctex1d1__chr4	0.0820808	0.081885	0.997615	0.0787984
Tmem236__chr2	0.0820808	0.081885	0.997615	0.0787984
Tsga13__chr6	0.0820808	0.081885	0.997615	0.0787984
Vash2__chr1	0.0820808	0.081885	0.997615	0.0787984
Vmn1r171__chr7	0.0820808	0.081885	0.997615	0.0787984
Vmn1r174__chr7	0.0820808	0.081885	0.997615	0.0787984
Xlr5b__chrX	0.0820808	0.081885	0.997615	0.0787984
Zdhhc16__chr19	0.0820808	0.081885	0.997615	0.0787984
Cldn23__chr8	0.0820812	0.081885	0.99761	0.0787988
Gm10509__chr17	0.0820812	0.081885	0.99761	0.0787988
Neil1__chr9	0.0820812	0.081885	0.99761	0.0787988
Nkx6-2__chr7	0.0820812	0.081885	0.99761	0.0787988
Olfr1066__chr2	0.0820812	0.081885	0.99761	0.0787988
Rgs14__chr13	0.0820812	0.081885	0.99761	0.0787988
Sash3__chrX	0.0820812	0.081885	0.99761	0.0787988
Slc17a9__chr2	0.0820812	0.081885	0.99761	0.0787988
Spn__chr7	0.0820812	0.081885	0.99761	0.0787988
Syt10__chr15	0.0820812	0.081885	0.99761	0.0787988
Xlr4b__chrX	0.0820812	0.081885	0.99761	0.0787988
Zbtb3__chr19	0.0820812	0.081885	0.99761	0.0787988
Cdca5__chr19	0.0820873	0.081885	0.997536	0.0788044
Cdo1__chr18	0.0820873	0.081885	0.997536	0.0788044
Acp5__chr9	0.0820873	0.081885	0.997536	0.0788044
Adra2c__chr5	0.0820873	0.081885	0.997536	0.0788044
Ankrd34a__chr3	0.0820873	0.081885	0.997536	0.0788044
Avpr1a__chr10	0.0820873	0.081885	0.997536	0.0788044
C530005A16Rik__chr4	0.0820873	0.081885	0.997536	0.0788044
Clstn2__chr9	0.0820873	0.081885	0.997536	0.0788044
Disc1__chr8	0.0820873	0.081885	0.997536	0.0788044
Efcab8__chr2	0.0820873	0.081885	0.997536	0.0788044
Gareml__chr5	0.0820873	0.081885	0.997536	0.0788044
Msl3l2__chr10	0.0820873	0.081885	0.997536	0.0788044
Shf__chr2	0.0820873	0.081885	0.997536	0.0788044
Slc16a12__chr19	0.0820873	0.081885	0.997536	0.0788044
Tgif2__chr2	0.0820873	0.081885	0.997536	0.0788044
Vmn2r84__chr10	0.0820873	0.081885	0.997536	0.0788044
BC051226__chr17	0.0820884	0.081885	0.997522	0.0788054
Krt5__chr15	0.0820884	0.081885	0.997522	0.0788054
Sepsecs__chr5	0.082089	0.081885	0.997515	0.0788059
Aldh1a3__chr7	0.0820915	0.081885	0.997485	0.0788082
C430002N11Rik__chr9	0.0820915	0.081885	0.997485	0.0788082
Arrdc5__chr17	0.0820929	0.081885	0.997467	0.0788096
Dnajc22__chr15	0.0820929	0.081885	0.997467	0.0788096
Gm13152__chr4	0.0820929	0.081885	0.997467	0.0788096
Il3__chr11	0.0820929	0.081885	0.997467	0.0788096
Nanog__chr6	0.0820929	0.081885	0.997467	0.0788096
Npb__chr11	0.0820929	0.081885	0.997467	0.0788096
Slc22a26__chr19	0.0820929	0.081885	0.997467	0.0788096
5830403L16Rik__chr1	0.0820943	0.081885	0.997451	0.0788108
AI848285__chr15	0.0820943	0.081885	0.997451	0.0788108
Ereg__chr5	0.0820943	0.081885	0.997451	0.0788108
Faah__chr4	0.0820943	0.081885	0.997451	0.0788108
Fxyd3__chr7	0.0820943	0.081885	0.997451	0.0788108
Vsig8__chr1	0.0820943	0.081885	0.997451	0.0788108
Hrk__chr5	0.0820957	0.081885	0.997434	0.0788121
Frat2__chr19	0.0820962	0.081885	0.997427	0.0788126
Gm13807__chr2	0.0820962	0.081885	0.997427	0.0788126
Grin3b__chr10	0.0820962	0.081885	0.997427	0.0788126
Lin7b__chr7	0.0820962	0.081885	0.997427	0.0788126
Mamdc4__chr2	0.0820962	0.081885	0.997427	0.0788126
Siah1b__chrX	0.0820962	0.081885	0.997427	0.0788126
Snora78__chr17	0.0820962	0.081885	0.997427	0.0788126
Snord22__chr19	0.0820962	0.081885	0.997427	0.0788126
Cxcl13__chr5	0.082099	0.081885	0.997394	0.0788152
D630029K05Rik__chr10	0.082099	0.081885	0.997394	0.0788152
Gdap1l1__chr2	0.082099	0.081885	0.997394	0.0788152
Glb1l2__chr9	0.082099	0.081885	0.997394	0.0788152
Gm13083__chr4	0.082099	0.081885	0.997394	0.0788152
Iglon5__chr7	0.082099	0.081885	0.997394	0.0788152
Mpped1__chr15	0.082099	0.081885	0.997394	0.0788152
Prdm12__chr2	0.082099	0.081885	0.997394	0.0788152
Vmn2r16__chr5	0.082099	0.081885	0.997394	0.0788152
Mup21__chr4	0.0821008	0.081885	0.997372	0.0788168
Cdk15__chr1	0.0821015	0.0846024	1.03046	0.0788175
0610039K10Rik__chr2	0.0821015	0.081885	0.997363	0.0788175
Clcn5__chrX	0.0821015	0.081885	0.997363	0.0788175
Hunk__chr16	0.0821015	0.081885	0.997363	0.0788175
Olfr192__chr16	0.0821015	0.081885	0.997363	0.0788175
Trhde__chr10	0.0821015	0.081885	0.997363	0.0788175
Wdr54__chr6	0.0821015	0.081885	0.997363	0.0788175
Psg26__chr7	0.0821028	0.081885	0.997347	0.0788187
Mir1983__chr13	0.0821029	0.081885	0.997346	0.0788188
Six4__chr12	0.0821029	0.081885	0.997346	0.0788188
Haghl__chr17	0.0821036	0.081885	0.997338	0.0788194
4921530L18Rik__chr2	0.082105	0.081885	0.997321	0.0788207
Cacna1d__chr14	0.0821069	0.0898073	1.09378	0.0788224
D130017N08Rik__chr5	0.0821069	0.0828445	1.00898	0.0788224
Cyp2r1__chr7	0.0821069	0.081885	0.997297	0.0788224
Ifitm6__chr7	0.0821069	0.081885	0.997297	0.0788224
Il18__chr9	0.0821069	0.081885	0.997297	0.0788224
Ms4a8a__chr19	0.0821069	0.081885	0.997297	0.0788224
Nr4a3__chr4	0.0821069	0.081885	0.997297	0.0788224
Serpina9__chr12	0.0821069	0.081885	0.997297	0.0788224
Gm6682__chr12	0.0821079	0.081885	0.997285	0.0788234
Trp63__chr16	0.0821098	0.0826338	1.00638	0.0788251
1700021N21Rik__chr4	0.0821098	0.081885	0.997262	0.0788251
1700065O20Rik__chr18	0.0821098	0.081885	0.997262	0.0788251
1700105P06Rik__chr19	0.0821098	0.081885	0.997262	0.0788251
2610204G22Rik__chr4	0.0821098	0.081885	0.997262	0.0788251
4921501E09Rik__chr17	0.0821098	0.081885	0.997262	0.0788251
4933425B07Rik__chr14	0.0821098	0.081885	0.997262	0.0788251
5730559C18Rik__chr1	0.0821098	0.081885	0.997262	0.0788251
Abca17__chr17	0.0821098	0.081885	0.997262	0.0788251
Adcy8__chr15	0.0821098	0.081885	0.997262	0.0788251
Ankrd66__chr17	0.0821098	0.081885	0.997262	0.0788251
Armc4__chr18	0.0821098	0.081885	0.997262	0.0788251
Aurkc__chr7	0.0821098	0.081885	0.997262	0.0788251
Azgp1__chr5	0.0821098	0.081885	0.997262	0.0788251
BC061237__chr14	0.0821098	0.081885	0.997262	0.0788251
Casp14__chr10	0.0821098	0.081885	0.997262	0.0788251
Ccdc121__chr1	0.0821098	0.081885	0.997262	0.0788251
Ccdc79__chr8	0.0821098	0.081885	0.997262	0.0788251
Cdh3__chr8	0.0821098	0.081885	0.997262	0.0788251
Cdk3-ps__chr11	0.0821098	0.081885	0.997262	0.0788251
Cdx2__chr5	0.0821098	0.081885	0.997262	0.0788251
Ces1b__chr8	0.0821098	0.081885	0.997262	0.0788251
Cib4__chr5	0.0821098	0.081885	0.997262	0.0788251
Csnka2ip__chr16	0.0821098	0.081885	0.997262	0.0788251
Cyp3a11__chr5	0.0821098	0.081885	0.997262	0.0788251
Cyp3a16__chr5	0.0821098	0.081885	0.997262	0.0788251
D630039A03Rik__chr4	0.0821098	0.081885	0.997262	0.0788251
E230025N22Rik__chr18	0.0821098	0.081885	0.997262	0.0788251
E330021D16Rik__chr6	0.0821098	0.081885	0.997262	0.0788251
Gabra6__chr11	0.0821098	0.081885	0.997262	0.0788251
Gm11413__chr4	0.0821098	0.081885	0.997262	0.0788251
Gm13078__chr4	0.0821098	0.081885	0.997262	0.0788251
Gm13490__chr2	0.0821098	0.081885	0.997262	0.0788251
Gm362__chrX	0.0821098	0.081885	0.997262	0.0788251
Gm5868__chr5	0.0821098	0.081885	0.997262	0.0788251
Hmx3__chr7	0.0821098	0.081885	0.997262	0.0788251
Ina__chr19	0.0821098	0.081885	0.997262	0.0788251
Kif21b__chr1	0.0821098	0.081885	0.997262	0.0788251
Klrb1f__chr6	0.0821098	0.081885	0.997262	0.0788251
Krtap2-4__chr11	0.0821098	0.081885	0.997262	0.0788251
Ly6g6e__chr17	0.0821098	0.081885	0.997262	0.0788251
Mir669m-2__chrX	0.0821098	0.081885	0.997262	0.0788251
Ncf4__chr15	0.0821098	0.081885	0.997262	0.0788251
Nfe2l3__chr6	0.0821098	0.081885	0.997262	0.0788251
Nmu__chr5	0.0821098	0.081885	0.997262	0.0788251
Olfr1425__chr19	0.0821098	0.081885	0.997262	0.0788251
Olfr171__chr16	0.0821098	0.081885	0.997262	0.0788251
Olfr173__chr16	0.0821098	0.081885	0.997262	0.0788251
Olfr913__chr9	0.0821098	0.081885	0.997262	0.0788251
Otor__chr2	0.0821098	0.081885	0.997262	0.0788251
Pitx2__chr3	0.0821098	0.081885	0.997262	0.0788251
Prl8a2__chr13	0.0821098	0.081885	0.997262	0.0788251
Retnlb__chr16	0.0821098	0.081885	0.997262	0.0788251
Rfpl3s__chr9	0.0821098	0.081885	0.997262	0.0788251
Rnf182__chr13	0.0821098	0.081885	0.997262	0.0788251
Sec14l4__chr11	0.0821098	0.081885	0.997262	0.0788251
Serpinb3d__chr1	0.0821098	0.081885	0.997262	0.0788251
Shcbp1l__chr1	0.0821098	0.081885	0.997262	0.0788251
Slc5a4b__chr10	0.0821098	0.081885	0.997262	0.0788251
Slc9a7__chrX	0.0821098	0.081885	0.997262	0.0788251
Slit1__chr19	0.0821098	0.081885	0.997262	0.0788251
Spats1__chr17	0.0821098	0.081885	0.997262	0.0788251
Spo11__chr2	0.0821098	0.081885	0.997262	0.0788251
Sval2__chr6	0.0821098	0.081885	0.997262	0.0788251
Tll2__chr19	0.0821098	0.081885	0.997262	0.0788251
Tmc5__chr7	0.0821098	0.081885	0.997262	0.0788251
Tpo__chr12	0.0821098	0.081885	0.997262	0.0788251
Trim61__chr8	0.0821098	0.081885	0.997262	0.0788251
Vmn1r34__chr6	0.0821098	0.081885	0.997262	0.0788251
Xylb__chr9	0.0821098	0.081885	0.997262	0.0788251
Zfp389__chr13	0.0821098	0.081885	0.997262	0.0788251
Zfp661__chr2	0.0821098	0.081885	0.997262	0.0788251
Tnfsf13b__chr8	0.0821108	0.081885	0.997249	0.0788261
Bora__chr14	0.0821115	0.081885	0.997242	0.0788267
Sesn3__chr9	0.0821116	0.0998902	1.21652	0.0788267
9530077C05Rik__chr9	0.0821116	0.081885	0.997241	0.0788267
Best1__chr19	0.0821116	0.081885	0.997241	0.0788267
Etnk2__chr1	0.0821116	0.081885	0.997241	0.0788267
Foxd1__chr13	0.0821116	0.081885	0.997241	0.0788267
Foxd2__chr4	0.0821116	0.081885	0.997241	0.0788267
Has1__chr17	0.0821116	0.081885	0.997241	0.0788267
Lsamp__chr16	0.0821116	0.081885	0.997241	0.0788267
Pomc__chr12	0.0821116	0.081885	0.997241	0.0788267
Prdm6__chr18	0.0821116	0.081885	0.997241	0.0788267
Wnt2b__chr3	0.0821116	0.081885	0.997241	0.0788267
Kcns3__chr12	0.0821129	0.0864591	1.05293	0.078828
Tmeff2__chr1	0.0821129	0.0827438	1.00768	0.078828
Slc7a3__chrX	0.0821129	0.081885	0.997225	0.078828
Amigo3__chr9	0.082113	0.081885	0.997223	0.0788281
Atp6ap1l__chr13	0.082113	0.081885	0.997223	0.0788281
Cited1__chrX	0.082113	0.081885	0.997223	0.0788281
Gm14725__chrX	0.082113	0.081885	0.997223	0.0788281
Gstp2__chr19	0.082113	0.081885	0.997223	0.0788281
Psmc3ip__chr11	0.0821148	0.081885	0.997202	0.0788297
Arhgdig__chr17	0.0821149	0.081885	0.9972	0.0788298
2310061N02Rik__chr16	0.0821151	0.081885	0.997198	0.07883
4930479M11Rik__chr7	0.0821151	0.081885	0.997198	0.07883
Dmkn__chr7	0.0821151	0.081885	0.997198	0.07883
Gm5833__chr1	0.0821151	0.081885	0.997198	0.07883
Gm6634__chr3	0.0821151	0.081885	0.997198	0.07883
Ppp2r2b__chr18	0.0821151	0.081885	0.997198	0.07883
Stpg2__chr3	0.0821151	0.081885	0.997198	0.07883
Tmem26__chr10	0.0821151	0.081885	0.997198	0.07883
Best3__chr10	0.0821157	0.081885	0.997191	0.0788305
Oc90__chr15	0.0821159	0.088614	1.07913	0.0788307
1700003L19Rik__chr16	0.0821159	0.081885	0.997188	0.0788307
1700015F17Rik__chr5	0.0821159	0.081885	0.997188	0.0788307
1700104A03Rik__chr9	0.0821159	0.081885	0.997188	0.0788307
1700112H15Rik__chr1	0.0821159	0.081885	0.997188	0.0788307
2410076I21Rik__chr9	0.0821159	0.081885	0.997188	0.0788307
2810007J24Rik__chr7	0.0821159	0.081885	0.997188	0.0788307
4921508D12Rik__chr2	0.0821159	0.081885	0.997188	0.0788307
4930478P22Rik__chr5	0.0821159	0.081885	0.997188	0.0788307
4930579F01Rik__chr3	0.0821159	0.081885	0.997188	0.0788307
4933408J17Rik__chr10	0.0821159	0.081885	0.997188	0.0788307
4933427G17Rik__chr7	0.0821159	0.081885	0.997188	0.0788307
5830403M04Rik__chr5	0.0821159	0.081885	0.997188	0.0788307
9330175M20Rik__chr1	0.0821159	0.081885	0.997188	0.0788307
Adam5__chr8	0.0821159	0.081885	0.997188	0.0788307
AF357425__chr12	0.0821159	0.081885	0.997188	0.0788307
Ano9__chr7	0.0821159	0.081885	0.997188	0.0788307
Bcl2l14__chr6	0.0821159	0.081885	0.997188	0.0788307
C2__chr17	0.0821159	0.081885	0.997188	0.0788307
Ccdc150__chr1	0.0821159	0.081885	0.997188	0.0788307
Ccne2__chr4	0.0821159	0.081885	0.997188	0.0788307
Chdh__chr14	0.0821159	0.081885	0.997188	0.0788307
Cnga1__chr5	0.0821159	0.081885	0.997188	0.0788307
Cntnap3__chr13	0.0821159	0.081885	0.997188	0.0788307
Cyp4a29-ps__chr4	0.0821159	0.081885	0.997188	0.0788307
Cyp4x1__chr4	0.0821159	0.081885	0.997188	0.0788307
Dazl__chr17	0.0821159	0.081885	0.997188	0.0788307
Dppa4__chr16	0.0821159	0.081885	0.997188	0.0788307
Fam187b__chr7	0.0821159	0.081885	0.997188	0.0788307
Fbxo43__chr15	0.0821159	0.081885	0.997188	0.0788307
Fmo9__chr1	0.0821159	0.081885	0.997188	0.0788307
Gm12695__chr4	0.0821159	0.081885	0.997188	0.0788307
Gm16551__chr9	0.0821159	0.081885	0.997188	0.0788307
Gm16833__chr9	0.0821159	0.081885	0.997188	0.0788307
Gm1965__chr6	0.0821159	0.081885	0.997188	0.0788307
Gm5__chr5	0.0821159	0.081885	0.997188	0.0788307
Gm5088__chr14	0.0821159	0.081885	0.997188	0.0788307
Gm5346__chr8	0.0821159	0.081885	0.997188	0.0788307
Gm9705__chr17	0.0821159	0.081885	0.997188	0.0788307
Hes5__chr4	0.0821159	0.081885	0.997188	0.0788307
Hist1h2bg__chr13	0.0821159	0.081885	0.997188	0.0788307
Hsf3__chrX	0.0821159	0.081885	0.997188	0.0788307
Il1a__chr2	0.0821159	0.081885	0.997188	0.0788307
Kcnq2__chr2	0.0821159	0.081885	0.997188	0.0788307
Krt20__chr11	0.0821159	0.081885	0.997188	0.0788307
Krt24__chr11	0.0821159	0.081885	0.997188	0.0788307
Lrcol1__chr5	0.0821159	0.081885	0.997188	0.0788307
Mir883a__chrX	0.0821159	0.081885	0.997188	0.0788307
Morn4__chr19	0.0821159	0.081885	0.997188	0.0788307
Mpp4__chr1	0.0821159	0.081885	0.997188	0.0788307
Msh5__chr17	0.0821159	0.081885	0.997188	0.0788307
Nek5__chr8	0.0821159	0.081885	0.997188	0.0788307
Odf4__chr11	0.0821159	0.081885	0.997188	0.0788307
Olfr1124__chr2	0.0821159	0.081885	0.997188	0.0788307
Olfr1128__chr2	0.0821159	0.081885	0.997188	0.0788307
Olfr1134__chr2	0.0821159	0.081885	0.997188	0.0788307
Olfr12__chr1	0.0821159	0.081885	0.997188	0.0788307
Olfr1308__chr2	0.0821159	0.081885	0.997188	0.0788307
Pcdha7__chr18	0.0821159	0.081885	0.997188	0.0788307
Pcdha8__chr18	0.0821159	0.081885	0.997188	0.0788307
Pet2__chrX	0.0821159	0.081885	0.997188	0.0788307
Pmp2__chr3	0.0821159	0.081885	0.997188	0.0788307
Slc16a14__chr1	0.0821159	0.081885	0.997188	0.0788307
Sox14__chr9	0.0821159	0.081885	0.997188	0.0788307
Tas2r116__chr6	0.0821159	0.081885	0.997188	0.0788307
Tbr1__chr2	0.0821159	0.081885	0.997188	0.0788307
Thsd7b__chr1	0.0821159	0.081885	0.997188	0.0788307
Usp17le__chr7	0.0821159	0.081885	0.997188	0.0788307
Vmn2r117__chr17	0.0821159	0.081885	0.997188	0.0788307
B230216G23Rik__chr6	0.0821166	0.081885	0.99718	0.0788313
Dbil5__chr11	0.0821187	0.081885	0.997154	0.0788333
Ubl7__chr9	0.0821233	0.081885	0.997099	0.0788375
Chodl__chr16	0.0821245	0.0944662	1.15028	0.0788387
4833412C05Rik__chr7	0.0821245	0.0843724	1.02737	0.0788387
Lrrc29__chr8	0.0821245	0.0835145	1.01693	0.0788387
1810008I18Rik__chr7	0.0821245	0.081885	0.997083	0.0788387
2610318N02Rik__chr16	0.0821245	0.081885	0.997083	0.0788387
A930003A15Rik__chr16	0.0821245	0.081885	0.997083	0.0788387
Adcyap1__chr17	0.0821245	0.081885	0.997083	0.0788387
Batf3__chr1	0.0821245	0.081885	0.997083	0.0788387
Calb1__chr4	0.0821245	0.081885	0.997083	0.0788387
Ccsap__chr8	0.0821245	0.081885	0.997083	0.0788387
Cyp2d11__chr15	0.0821245	0.081885	0.997083	0.0788387
Dpcr1__chr17	0.0821245	0.081885	0.997083	0.0788387
En2__chr5	0.0821245	0.081885	0.997083	0.0788387
Fbxw19__chr9	0.0821245	0.081885	0.997083	0.0788387
Gm12888__chr4	0.0821245	0.081885	0.997083	0.0788387
Klre1__chr6	0.0821245	0.081885	0.997083	0.0788387
Lgals12__chr19	0.0821245	0.081885	0.997083	0.0788387
Matk__chr10	0.0821245	0.081885	0.997083	0.0788387
Olfr107__chr17	0.0821245	0.081885	0.997083	0.0788387
Olfr481__chr7	0.0821245	0.081885	0.997083	0.0788387
Olfr96__chr17	0.0821245	0.081885	0.997083	0.0788387
Pilrb1__chr5	0.0821245	0.081885	0.997083	0.0788387
Rit2__chr18	0.0821245	0.081885	0.997083	0.0788387
Serpinb10__chr1	0.0821245	0.081885	0.997083	0.0788387
Siglec1__chr2	0.0821245	0.081885	0.997083	0.0788387
Skint2__chr4	0.0821245	0.081885	0.997083	0.0788387
Speer2__chr16	0.0821245	0.081885	0.997083	0.0788387
Trim38__chr13	0.0821245	0.081885	0.997083	0.0788387
Vmn1r227__chr17	0.0821245	0.081885	0.997083	0.0788387
Vmn1r77__chr7	0.0821245	0.081885	0.997083	0.0788387
Vmn2r13__chr5	0.0821245	0.081885	0.997083	0.0788387
A930024E05Rik__chr5	0.0821252	0.081885	0.997075	0.0788393
Mzb1__chr18	0.0821252	0.081885	0.997075	0.0788393
Fam83d__chr2	0.0821268	0.081885	0.997055	0.0788408
Has3__chr8	0.082128	0.0827438	1.0075	0.0788419
1700095B22Rik__chr3	0.082128	0.081885	0.997042	0.0788419
6230400D17Rik__chr14	0.082128	0.081885	0.997042	0.0788419
Als2cr12__chr1	0.082128	0.081885	0.997042	0.0788419
Brsk2__chr7	0.082128	0.081885	0.997042	0.0788419
Cpsf4l__chr11	0.082128	0.081885	0.997042	0.0788419
F13b__chr1	0.082128	0.081885	0.997042	0.0788419
Fbxw24__chr9	0.082128	0.081885	0.997042	0.0788419
Galnt5__chr2	0.082128	0.081885	0.997042	0.0788419
Glp2r__chr11	0.082128	0.081885	0.997042	0.0788419
Gm17495__chr17	0.082128	0.081885	0.997042	0.0788419
Gp6__chr7	0.082128	0.081885	0.997042	0.0788419
Ntm__chr9	0.082128	0.081885	0.997042	0.0788419
Pglyrp3__chr3	0.082128	0.081885	0.997042	0.0788419
Rec8__chr14	0.082128	0.081885	0.997042	0.0788419
Rtp1__chr16	0.082128	0.081885	0.997042	0.0788419
Rxfp1__chr3	0.082128	0.081885	0.997042	0.0788419
Sap25__chr5	0.082128	0.081885	0.997042	0.0788419
Scn8a__chr15	0.082128	0.081885	0.997042	0.0788419
Slc28a3__chr13	0.082128	0.081885	0.997042	0.0788419
Slc45a1__chr4	0.082128	0.081885	0.997042	0.0788419
Spata31d1c__chr13	0.082128	0.081885	0.997042	0.0788419
Spint3__chr2	0.082128	0.081885	0.997042	0.0788419
Tmprss11f__chr5	0.082128	0.081885	0.997042	0.0788419
Hif3a__chr7	0.0821296	0.081885	0.997021	0.0788434
5430402O13Rik__chr6	0.082131	0.081885	0.997005	0.0788446
Slc19a3__chr1	0.082131	0.081885	0.997005	0.0788446
3110062M04Rik__chr6	0.082132	0.081885	0.996993	0.0788455
Zfp493__chr13	0.0821339	0.081885	0.99697	0.0788473
Mastl__chr2	0.0821345	0.081885	0.996962	0.0788479
4933432I03Rik__chr14	0.0821351	0.081885	0.996954	0.0788485
5031425F14Rik__chr2	0.0821351	0.081885	0.996954	0.0788485
Cd72__chr4	0.0821351	0.081885	0.996954	0.0788485
Dcx__chrX	0.0821351	0.081885	0.996954	0.0788485
Fam170b__chr14	0.0821351	0.081885	0.996954	0.0788485
Gm11166__chr17	0.0821351	0.081885	0.996954	0.0788485
Gm11186__chr11	0.0821351	0.081885	0.996954	0.0788485
Gm16907__chr13	0.0821351	0.081885	0.996954	0.0788485
Gm53__chr11	0.0821351	0.081885	0.996954	0.0788485
Kif19a__chr11	0.0821351	0.081885	0.996954	0.0788485
Klb__chr5	0.0821351	0.081885	0.996954	0.0788485
Lrtm2__chr6	0.0821351	0.081885	0.996954	0.0788485
Sgk2__chr2	0.0821351	0.081885	0.996954	0.0788485
Susd3__chr13	0.0821351	0.081885	0.996954	0.0788485
Syn1__chrX	0.0821351	0.081885	0.996954	0.0788485
Tmem174__chr13	0.0821351	0.081885	0.996954	0.0788485
Tmem30b__chr12	0.0821351	0.081885	0.996954	0.0788485
Wnt6__chr1	0.0821351	0.081885	0.996954	0.0788485
Guca1b__chr17	0.0821357	0.081885	0.996948	0.0788489
Rdh16__chr10	0.0821359	0.0908777	1.10643	0.0788492
1810024B03Rik__chr2	0.0821359	0.081885	0.996945	0.0788492
4930564K09Rik__chr3	0.0821359	0.081885	0.996945	0.0788492
4931440J10Rik__chr14	0.0821359	0.081885	0.996945	0.0788492
Cd79a__chr7	0.0821359	0.081885	0.996945	0.0788492
Fabp9__chr3	0.0821359	0.081885	0.996945	0.0788492
Fam46d__chrX	0.0821359	0.081885	0.996945	0.0788492
Krtap20-2__chr16	0.0821359	0.081885	0.996945	0.0788492
Shisa9__chr16	0.0821359	0.081885	0.996945	0.0788492
Kctd7__chr5	0.0821372	0.081885	0.996929	0.0788504
4930538K18Rik__chr4	0.0821389	0.0951984	1.15899	0.078852
Rad54l__chr4	0.0821397	0.082916	1.00945	0.0788527
Batf2__chr19	0.0821397	0.081885	0.996899	0.0788527
Epcam__chr17	0.0821397	0.081885	0.996899	0.0788527
Il7__chr3	0.0821397	0.081885	0.996899	0.0788527
Olfr862__chr9	0.0821397	0.081885	0.996899	0.0788527
Tmprss2__chr16	0.0821397	0.081885	0.996899	0.0788527
Utp14b__chr1	0.0821397	0.081885	0.996899	0.0788527
Zbp1__chr2	0.0821397	0.081885	0.996899	0.0788527
Kiss1r__chr10	0.0821416	0.081885	0.996876	0.0788544
Aldh3a1__chr11	0.0821417	0.081885	0.996874	0.0788545
Dlx4__chr11	0.0821417	0.081885	0.996874	0.0788545
Enkur__chr2	0.0821417	0.081885	0.996874	0.0788545
Foxd3__chr4	0.0821417	0.081885	0.996874	0.0788545
Wdr62__chr7	0.0821417	0.081885	0.996874	0.0788545
Pcdhb15__chr18	0.0821447	0.0858134	1.04466	0.0788573
Prrx2__chr2	0.0821447	0.0835145	1.01668	0.0788573
4933426D04Rik__chr5	0.0821447	0.081885	0.996839	0.0788573
Gng4__chr13	0.0821447	0.081885	0.996839	0.0788573
Hist1h4i__chr13	0.0821447	0.081885	0.996839	0.0788573
Mnda__chr1	0.0821447	0.081885	0.996839	0.0788573
Tmem198b__chr10	0.0821447	0.081885	0.996839	0.0788573
Ankle1__chr8	0.0821454	0.081885	0.996831	0.0788579
Ulbp1__chr10	0.0821455	0.081885	0.996829	0.078858
Kcnj16__chr11	0.0821496	0.081885	0.996779	0.0788618
Cyp2c53-ps__chr19	0.082151	0.081885	0.996762	0.0788631
Mstn__chr1	0.082151	0.081885	0.996762	0.0788631
B430319G15Rik__chr9	0.0821517	0.0846024	1.02983	0.0788637
Olfr697__chr7	0.0821532	0.081885	0.996735	0.0788651
Kif18b__chr11	0.0821547	0.0863764	1.05139	0.0788665
Ccnf__chr17	0.0821547	0.081885	0.996717	0.0788665
Shcbp1__chr8	0.0821547	0.081885	0.996717	0.0788665
Gm4984__chrX	0.0821548	0.082916	1.00927	0.0788665
Ctnna2__chr6	0.0821548	0.081885	0.996716	0.0788665
Gm19395__chr10	0.0821548	0.081885	0.996716	0.0788665
Klk5__chr7	0.0821548	0.081885	0.996716	0.0788665
Neurl1a__chr19	0.0821548	0.081885	0.996716	0.0788665
Grin2a__chr16	0.0821561	0.081885	0.9967	0.0788678
Nxph3__chr11	0.0821561	0.081885	0.9967	0.0788678
Gm1078__chr7	0.0821577	0.081885	0.99668	0.0788693
Rab37__chr11	0.0821582	0.0854842	1.04048	0.0788697
1700012D14Rik__chr7	0.082159	0.081885	0.996665	0.0788704
Aox3__chr1	0.082159	0.081885	0.996665	0.0788704
Galnt12__chr4	0.082159	0.081885	0.996665	0.0788704
Gm12530__chr4	0.082159	0.081885	0.996665	0.0788704
Mir340__chr11	0.082159	0.081885	0.996665	0.0788704
Olfr112__chr17	0.082159	0.081885	0.996665	0.0788704
Pcdha9__chr18	0.082159	0.081885	0.996665	0.0788704
Prame__chrX	0.082159	0.081885	0.996665	0.0788704
Tjp3__chr10	0.082159	0.081885	0.996665	0.0788704
Prss46__chr9	0.0821597	0.081885	0.996657	0.078871
Zfp526__chr7	0.0821602	0.081885	0.99665	0.0788716
Gm2518__chr19	0.0821613	0.0836026	1.01754	0.0788726
4930578M01Rik__chr15	0.0821613	0.081885	0.996637	0.0788726
3000002C10Rik__chr9	0.0821626	0.0944662	1.14975	0.0788737
Col11a2__chr17	0.082165	0.081885	0.996593	0.0788759
Agtr1b__chr3	0.0821675	0.081885	0.996562	0.0788783
Fbxl19__chr7	0.0821675	0.081885	0.996562	0.0788783
Fmn2__chr1	0.0821675	0.081885	0.996562	0.0788783
Srd5a1__chr13	0.0821675	0.081885	0.996562	0.0788783
Mdm1__chr10	0.0821689	0.081885	0.996545	0.0788796
Ptch1__chr13	0.0821696	0.081885	0.996537	0.0788802
Casp3__chr8	0.0821698	0.081885	0.996534	0.0788804
Tram1l1__chr3	0.0821703	0.0906624	1.10335	0.0788809
Megf9__chr4	0.0821715	0.081885	0.996514	0.0788819
0610010B08Rik__chr2	0.0821731	0.081885	0.996494	0.0788834
Ceacam2__chr7	0.0821741	0.081885	0.996482	0.0788843
Gpr179__chr11	0.0821741	0.081885	0.996482	0.0788843
Rgs20__chr1	0.0821741	0.081885	0.996482	0.0788843
Cdca7l__chr12	0.0821743	0.081885	0.996479	0.0788846
Dna2__chr10	0.0821745	0.0833397	1.01418	0.0788847
Fgl1__chr8	0.0821745	0.0828445	1.00815	0.0788847
F7__chr8	0.0821745	0.081885	0.996477	0.0788847
Slamf1__chr1	0.0821746	0.081885	0.996476	0.0788848
Mlana__chr19	0.082175	0.081885	0.996471	0.0788852
Cxcr6__chr9	0.0821751	0.081885	0.99647	0.0788852
Gtf2e1__chr16	0.0821759	0.081885	0.99646	0.078886
Cdh20__chr1	0.0821765	0.081885	0.996453	0.0788865
Gm16576__chr15	0.0821783	0.081885	0.996431	0.0788882
Elfn2__chr15	0.0821786	0.081885	0.996427	0.0788885
Mag__chr7	0.0821786	0.081885	0.996427	0.0788885
Zfp286__chr11	0.0821786	0.081885	0.996427	0.0788885
Themis__chr10	0.0821789	0.081885	0.996423	0.0788888
Plac8__chr5	0.082179	0.081885	0.996423	0.0788888
Lrrn1__chr6	0.0821801	0.081885	0.99641	0.0788898
4833419F23Rik__chr18	0.0821811	0.082916	1.00894	0.0788908
Syngr3__chr17	0.0821813	0.081885	0.996394	0.078891
Scml2__chrX	0.0821844	0.081885	0.996357	0.0788938
Wibg__chr10	0.0821844	0.081885	0.996357	0.0788938
Slc36a4__chr9	0.0821844	0.0826338	1.00547	0.0788938
Hist2h4__chr3	0.0821844	0.081885	0.996357	0.0788938
Hpdl__chr4	0.0821844	0.081885	0.996357	0.0788938
Nrl__chr14	0.0821847	0.081885	0.996353	0.0788941
Tmem139__chr6	0.0821847	0.081885	0.996353	0.0788941
Olfr811__chr10	0.0821854	0.0827438	1.00679	0.0788948
Kri1__chr9	0.0821854	0.0826338	1.00546	0.0788948
2310042E22Rik__chr16	0.0821854	0.081885	0.996344	0.0788948
4833423E24Rik__chr2	0.0821854	0.081885	0.996344	0.0788948
4933417E11Rik__chr1	0.0821854	0.081885	0.996344	0.0788948
A630076J17Rik__chr3	0.0821854	0.081885	0.996344	0.0788948
Arhgap36__chrX	0.0821854	0.081885	0.996344	0.0788948
Bzrap1__chr11	0.0821854	0.081885	0.996344	0.0788948
Crygd__chr1	0.0821854	0.081885	0.996344	0.0788948
Cyp2a22__chr7	0.0821854	0.081885	0.996344	0.0788948
Cyp2c66__chr19	0.0821854	0.081885	0.996344	0.0788948
Dpys__chr15	0.0821854	0.081885	0.996344	0.0788948
Ephx4__chr5	0.0821854	0.081885	0.996344	0.0788948
Gm1587__chr14	0.0821854	0.081885	0.996344	0.0788948
Gm595__chrX	0.0821854	0.081885	0.996344	0.0788948
Gm7244__chr9	0.0821854	0.081885	0.996344	0.0788948
Gm8300__chr12	0.0821854	0.081885	0.996344	0.0788948
Gpx6__chr13	0.0821854	0.081885	0.996344	0.0788948
Kcnf1__chr12	0.0821854	0.081885	0.996344	0.0788948
Mcpt-ps1__chr14	0.0821854	0.081885	0.996344	0.0788948
Mir23b__chr13	0.0821854	0.081885	0.996344	0.0788948
Oas1e__chr5	0.0821854	0.081885	0.996344	0.0788948
Olfr1368__chr13	0.0821854	0.081885	0.996344	0.0788948
Olfr195__chr16	0.0821854	0.081885	0.996344	0.0788948
Olfr23__chr11	0.0821854	0.081885	0.996344	0.0788948
Olfr392__chr11	0.0821854	0.081885	0.996344	0.0788948
Ppp1r36__chr12	0.0821854	0.081885	0.996344	0.0788948
Pram1__chr17	0.0821854	0.081885	0.996344	0.0788948
Ptk6__chr2	0.0821854	0.081885	0.996344	0.0788948
Rapgefl1__chr11	0.0821854	0.081885	0.996344	0.0788948
Sox10__chr15	0.0821854	0.081885	0.996344	0.0788948
Spink5__chr18	0.0821854	0.081885	0.996344	0.0788948
Stmn1-rs1__chr9	0.0821854	0.081885	0.996344	0.0788948
Sult1d1__chr5	0.0821854	0.081885	0.996344	0.0788948
Syp__chrX	0.0821854	0.081885	0.996344	0.0788948
Tcstv1__chr13	0.0821854	0.081885	0.996344	0.0788948
Tnfsf14__chr17	0.0821854	0.081885	0.996344	0.0788948
Tulp1__chr17	0.0821854	0.081885	0.996344	0.0788948
Tulp2__chr7	0.0821854	0.081885	0.996344	0.0788948
Ugt2b36__chr5	0.0821854	0.081885	0.996344	0.0788948
Vmn1r88__chr7	0.0821854	0.081885	0.996344	0.0788948
Vstm2l__chr2	0.0821854	0.081885	0.996344	0.0788948
Zdhhc19__chr16	0.0821854	0.081885	0.996344	0.0788948
2610020H08Rik__chr7	0.0821869	0.084172	1.02415	0.0788962
Agxt2__chr15	0.0821878	0.081885	0.996316	0.0788969
Gm21945__chr17	0.0821878	0.081885	0.996316	0.0788969
Klrk1__chr6	0.0821878	0.081885	0.996316	0.0788969
Tenm1__chrX	0.0821878	0.081885	0.996316	0.0788969
1700030J22Rik__chr8	0.0821882	0.081885	0.996311	0.0788973
Kif5c__chr2	0.0821894	0.081885	0.996297	0.0788984
2610528A11Rik__chr14	0.0821907	0.081885	0.99628	0.0788997
Gm10684__chr9	0.0821907	0.081885	0.99628	0.0788997
Gm4489__chr10	0.0821907	0.081885	0.99628	0.0788997
Igbp1b__chr6	0.0821907	0.081885	0.99628	0.0788997
Lcn6__chr2	0.0821907	0.081885	0.99628	0.0788997
Slc29a4__chr5	0.0821907	0.081885	0.99628	0.0788997
Tssk1__chr16	0.0821907	0.081885	0.99628	0.0788997
Bin2__chr15	0.082191	0.081885	0.996277	0.0788999
Tyrp1__chr4	0.0821934	0.081885	0.996248	0.0789021
Prss27__chr17	0.0821941	0.081885	0.99624	0.0789027
Nudt15__chr14	0.0821943	0.081885	0.996237	0.0789029
Nek3__chr8	0.0821954	0.0827438	1.00667	0.078904
9530051G07Rik__chrX	0.0821962	0.081885	0.996214	0.0789047
Lpcat1__chr13	0.0821998	0.081885	0.99617	0.078908
Slc25a43__chrX	0.0821998	0.081885	0.99617	0.078908
1700029B22Rik__chr7	0.0822	0.081885	0.996168	0.0789082
B3gnt5__chr16	0.0822	0.081885	0.996168	0.0789082
Clca5__chr3	0.0822	0.081885	0.996168	0.0789082
Cpa3__chr3	0.0822	0.081885	0.996168	0.0789082
Dlx1__chr2	0.0822	0.081885	0.996168	0.0789082
Dmgdh__chr13	0.0822	0.081885	0.996168	0.0789082
Fut4__chr9	0.0822	0.081885	0.996168	0.0789082
Gm12159__chr11	0.0822	0.081885	0.996168	0.0789082
Gm94__chr18	0.0822	0.081885	0.996168	0.0789082
Iqcf4__chr9	0.0822	0.081885	0.996168	0.0789082
Iqcg__chr16	0.0822	0.081885	0.996168	0.0789082
Lce1d__chr3	0.0822	0.081885	0.996168	0.0789082
Serpinb6c__chr13	0.0822	0.081885	0.996168	0.0789082
Vmn2r6__chr3	0.0822	0.081885	0.996168	0.0789082
Vgll2__chr10	0.0822024	0.081885	0.996139	0.0789104
7420426K07Rik__chr9	0.0822031	0.081885	0.99613	0.0789111
Zcchc4__chr5	0.0822031	0.081885	0.99613	0.0789111
Dhtkd1__chr2	0.0822032	0.081885	0.996129	0.0789112
Grhl2__chr15	0.0822032	0.081885	0.996129	0.0789112
Agmo__chr12	0.0822037	0.081885	0.996123	0.0789116
Bpifb2__chr2	0.0822037	0.081885	0.996123	0.0789116
Esr1__chr10	0.0822037	0.081885	0.996123	0.0789116
Rdh19__chr10	0.0822037	0.081885	0.996123	0.0789116
Snora2b__chr15	0.0822037	0.081885	0.996123	0.0789116
Alb__chr5	0.0822053	0.081885	0.996104	0.0789131
Ascl4__chr10	0.0822053	0.081885	0.996104	0.0789131
Coro2a__chr4	0.0822053	0.081885	0.996104	0.0789131
Vmn1r24__chr6	0.0822053	0.081885	0.996104	0.0789131
5330426P16Rik__chr16	0.0822075	0.081885	0.996077	0.0789151
Fam5c__chr1	0.0822075	0.081885	0.996077	0.0789151
Gm6623__chr17	0.0822075	0.081885	0.996077	0.0789151
Gpr98__chr13	0.0822075	0.081885	0.996077	0.0789151
Mak__chr13	0.0822075	0.081885	0.996077	0.0789151
Neurog3__chr10	0.0822075	0.081885	0.996077	0.0789151
Slc22a13__chr9	0.0822075	0.081885	0.996077	0.0789151
Slco1a5__chr6	0.0822075	0.081885	0.996077	0.0789151
Slitrk1__chr14	0.0822075	0.081885	0.996077	0.0789151
Smok3a__chr5	0.0822075	0.081885	0.996077	0.0789151
Tcerg1l__chr7	0.0822075	0.081885	0.996077	0.0789151
Creb3l4__chr3	0.0822081	0.081885	0.99607	0.0789157
Gm1661__chr4	0.0822085	0.081885	0.996064	0.0789161
Iqub__chr6	0.0822093	0.0860778	1.04706	0.0789168
Gm5087__chr14	0.0822093	0.086071	1.04697	0.0789168
1700003G18Rik__chr7	0.0822093	0.081885	0.996055	0.0789168
1700010D01Rik__chrX	0.0822093	0.081885	0.996055	0.0789168
1700012I11Rik__chr15	0.0822093	0.081885	0.996055	0.0789168
1700034E13Rik__chr18	0.0822093	0.081885	0.996055	0.0789168
4930442J19Rik__chr2	0.0822093	0.081885	0.996055	0.0789168
4930549G23Rik__chr18	0.0822093	0.081885	0.996055	0.0789168
4930571K23Rik__chr7	0.0822093	0.081885	0.996055	0.0789168
4931409K22Rik__chr5	0.0822093	0.081885	0.996055	0.0789168
4932438H23Rik__chr16	0.0822093	0.081885	0.996055	0.0789168
4933402J15Rik__chr14	0.0822093	0.081885	0.996055	0.0789168
Cnr1__chr4	0.0822093	0.081885	0.996055	0.0789168
Cpb2__chr14	0.0822093	0.081885	0.996055	0.0789168
Depdc1b__chr13	0.0822093	0.081885	0.996055	0.0789168
Ecel1__chr1	0.0822093	0.081885	0.996055	0.0789168
Elavl2__chr4	0.0822093	0.081885	0.996055	0.0789168
F630206G17Rik__chr11	0.0822093	0.081885	0.996055	0.0789168
Fam71a__chr1	0.0822093	0.081885	0.996055	0.0789168
Gm11194__chr11	0.0822093	0.081885	0.996055	0.0789168
Gm14812__chrX	0.0822093	0.081885	0.996055	0.0789168
Gm15455__chr1	0.0822093	0.081885	0.996055	0.0789168
Gm15698__chr11	0.0822093	0.081885	0.996055	0.0789168
Gm8369__chr19	0.0822093	0.081885	0.996055	0.0789168
Gm8883__chr1	0.0822093	0.081885	0.996055	0.0789168
Gm9897__chr5	0.0822093	0.081885	0.996055	0.0789168
Ido2__chr8	0.0822093	0.081885	0.996055	0.0789168
Il8__chr5	0.0822093	0.081885	0.996055	0.0789168
Klrb1__chr6	0.0822093	0.081885	0.996055	0.0789168
Loxhd1__chr18	0.0822093	0.081885	0.996055	0.0789168
Lrp2__chr2	0.0822093	0.081885	0.996055	0.0789168
Mapk8ip2__chr15	0.0822093	0.081885	0.996055	0.0789168
Mettl21c__chr1	0.0822093	0.081885	0.996055	0.0789168
Myh15__chr16	0.0822093	0.081885	0.996055	0.0789168
Myo7b__chr18	0.0822093	0.081885	0.996055	0.0789168
Nos1__chr5	0.0822093	0.081885	0.996055	0.0789168
Nppc__chr1	0.0822093	0.081885	0.996055	0.0789168
Olfr1188__chr2	0.0822093	0.081885	0.996055	0.0789168
Pnlip__chr19	0.0822093	0.081885	0.996055	0.0789168
Rbp3__chr14	0.0822093	0.081885	0.996055	0.0789168
Rprl2__chr3	0.0822093	0.081885	0.996055	0.0789168
Smok4a__chr17	0.0822093	0.081885	0.996055	0.0789168
Sult4a1__chr15	0.0822093	0.081885	0.996055	0.0789168
Tceal3__chrX	0.0822093	0.081885	0.996055	0.0789168
Tekt4__chr17	0.0822093	0.081885	0.996055	0.0789168
Tepp__chr8	0.0822093	0.081885	0.996055	0.0789168
Ticrr__chr7	0.0822093	0.081885	0.996055	0.0789168
Traf5__chr1	0.0822093	0.081885	0.996055	0.0789168
Vmn1r197__chr13	0.0822093	0.081885	0.996055	0.0789168
Vmn2r71__chr7	0.0822093	0.081885	0.996055	0.0789168
Wdr63__chr3	0.0822093	0.081885	0.996055	0.0789168
F2rl3__chr8	0.0822106	0.081885	0.996039	0.078918
Zwilch__chr9	0.0822106	0.081885	0.996039	0.078918
D830046C22Rik__chr5	0.0822108	0.089645	1.09043	0.0789182
Spns3__chr11	0.082212	0.081885	0.996022	0.0789193
Vax2__chr6	0.0822135	0.081885	0.996004	0.0789207
Msh4__chr3	0.082216	0.081885	0.995974	0.078923
3930402G23Rik__chr8	0.0822168	0.081885	0.995964	0.0789237
Lce3e__chr3	0.0822168	0.081885	0.995964	0.0789237
Rgs7__chr1	0.0822168	0.081885	0.995964	0.0789237
Glis1__chr4	0.0822181	0.081885	0.995949	0.0789249
Gm996__chr2	0.0822195	0.081885	0.995931	0.0789262
Slc12a8__chr16	0.0822199	0.0857272	1.04266	0.0789265
Cdhr3__chr12	0.08222	0.081885	0.995926	0.0789266
0610040B10Rik__chr5	0.0822202	0.081885	0.995923	0.0789268
Plekhb1__chr7	0.0822202	0.081885	0.995923	0.0789268
Kif20a__chr18	0.0822221	0.081885	0.9959	0.0789286
Bid__chr6	0.0822231	0.0827438	1.00633	0.0789294
Sertm1__chr3	0.0822236	0.081885	0.995882	0.0789299
2310007L24Rik__chr11	0.0822237	0.0931308	1.13265	0.07893
AA986860__chr1	0.0822246	0.081885	0.99587	0.0789308
Cfi__chr3	0.082226	0.081885	0.995853	0.0789321
Gdpd2__chrX	0.0822262	0.081885	0.995851	0.0789323
Card14__chr11	0.0822277	0.081885	0.995832	0.0789337
Clec4b1__chr6	0.0822277	0.081885	0.995832	0.0789337
Fam221b__chr4	0.0822277	0.081885	0.995832	0.0789337
Mfsd6l__chr11	0.0822277	0.081885	0.995832	0.0789337
Niacr1__chr5	0.0822277	0.081885	0.995832	0.0789337
Psd4__chr2	0.0822277	0.081885	0.995832	0.0789337
Rgs1__chr1	0.0822277	0.081885	0.995832	0.0789337
Cd180__chr13	0.0822281	0.081885	0.995827	0.0789341
Olfr1018__chr2	0.0822284	0.081885	0.995824	0.0789343
Rbm46__chr3	0.0822284	0.081885	0.995824	0.0789343
Afap1l2__chr19	0.0822291	0.0827438	1.00626	0.078935
Plk5__chr10	0.0822306	0.081885	0.995797	0.0789364
LOC100504703__chr10	0.0822312	0.081885	0.99579	0.0789369
Cyp7b1__chr3	0.082232	0.081885	0.99578	0.0789377
Sv2b__chr7	0.0822332	0.081885	0.995766	0.0789388
Aif1l__chr2	0.0822349	0.081885	0.995745	0.0789404
Cdh10__chr15	0.082235	0.081885	0.995744	0.0789404
Il17re__chr6	0.082235	0.081885	0.995744	0.0789404
Gm13251__chr4	0.0822355	0.0944662	1.14873	0.0789409
Apba2__chr7	0.0822355	0.0890937	1.0834	0.0789409
Gabrb2__chr11	0.0822355	0.088614	1.07756	0.0789409
Cd27__chr6	0.0822355	0.0828445	1.00741	0.0789409
1700125H20Rik__chr11	0.0822355	0.081885	0.995738	0.0789409
4833428L15Rik__chr9	0.0822355	0.081885	0.995738	0.0789409
A230070E04Rik__chr14	0.0822355	0.081885	0.995738	0.0789409
BC089597__chr10	0.0822355	0.081885	0.995738	0.0789409
Bex4__chrX	0.0822355	0.081885	0.995738	0.0789409
Ccdc158__chr5	0.0822355	0.081885	0.995738	0.0789409
Col6a4__chr9	0.0822355	0.081885	0.995738	0.0789409
Entpd3__chr9	0.0822355	0.081885	0.995738	0.0789409
Gcg__chr2	0.0822355	0.081885	0.995738	0.0789409
Gm19345__chr7	0.0822355	0.081885	0.995738	0.0789409
Gm3279__chr6	0.0822355	0.081885	0.995738	0.0789409
Gm4971__chr7	0.0822355	0.081885	0.995738	0.0789409
Gm5475__chr15	0.0822355	0.081885	0.995738	0.0789409
Hist1h2aa__chr13	0.0822355	0.081885	0.995738	0.0789409
Iqcf3__chr9	0.0822355	0.081885	0.995738	0.0789409
Krt23__chr11	0.0822355	0.081885	0.995738	0.0789409
Nsun3__chr16	0.0822355	0.081885	0.995738	0.0789409
Olfr507__chr7	0.0822355	0.081885	0.995738	0.0789409
Olfr711__chr7	0.0822355	0.081885	0.995738	0.0789409
Pth2r__chr1	0.0822355	0.081885	0.995738	0.0789409
Ptpn5__chr7	0.0822355	0.081885	0.995738	0.0789409
Rnf32__chr5	0.0822355	0.081885	0.995738	0.0789409
Scg3__chr9	0.0822355	0.081885	0.995738	0.0789409
Ttbk1__chr17	0.0822355	0.081885	0.995738	0.0789409
Ugt3a1__chr15	0.0822355	0.081885	0.995738	0.0789409
Usp51__chrX	0.0822355	0.081885	0.995738	0.0789409
Vwa5b2__chr16	0.0822355	0.081885	0.995738	0.0789409
Wdr31__chr4	0.0822355	0.081885	0.995738	0.0789409
Wfdc12__chr2	0.0822355	0.081885	0.995738	0.0789409
Sctr__chr1	0.082237	0.081885	0.99572	0.0789423
Grem2__chr1	0.0822392	0.081885	0.995693	0.0789443
D630023F18Rik__chr1	0.0822398	0.081885	0.995685	0.0789449
Gm7904__chr9	0.0822398	0.081885	0.995685	0.0789449
Gm1110__chr9	0.082242	0.0946745	1.15117	0.0789469
4921509O07Rik__chr13	0.082242	0.081885	0.995659	0.0789469
Dydc1__chr14	0.082242	0.081885	0.995659	0.0789469
Pcdhb3__chr18	0.082242	0.081885	0.995659	0.0789469
Rab9b__chrX	0.082242	0.081885	0.995659	0.0789469
Cd300e__chr11	0.0822421	0.081885	0.995657	0.078947
Gm6792__chr7	0.0822424	0.081885	0.995654	0.0789473
1700039E22Rik__chr19	0.082243	0.081885	0.995647	0.0789478
2900011O08Rik__chr16	0.082243	0.081885	0.995647	0.0789478
Adam3__chr8	0.082243	0.081885	0.995647	0.0789478
Bhlhe23__chr2	0.082243	0.081885	0.995647	0.0789478
Cacna2d3__chr14	0.082243	0.081885	0.995647	0.0789478
Ccdc81__chr7	0.082243	0.081885	0.995647	0.0789478
Ccnb1ip1__chr14	0.082243	0.081885	0.995647	0.0789478
Cd209f__chr8	0.082243	0.081885	0.995647	0.0789478
Chia__chr3	0.082243	0.081885	0.995647	0.0789478
Col24a1__chr3	0.082243	0.081885	0.995647	0.0789478
Cpn1__chr19	0.082243	0.081885	0.995647	0.0789478
Cyp19a1__chr9	0.082243	0.081885	0.995647	0.0789478
Cyp2f2__chr7	0.082243	0.081885	0.995647	0.0789478
Defb41__chr1	0.082243	0.081885	0.995647	0.0789478
Defb43__chr14	0.082243	0.081885	0.995647	0.0789478
Dusp26__chr8	0.082243	0.081885	0.995647	0.0789478
Foxf1__chr8	0.082243	0.081885	0.995647	0.0789478
Gm2061__chr1	0.082243	0.081885	0.995647	0.0789478
Gm20754__chr3	0.082243	0.081885	0.995647	0.0789478
Gm6696__chr8	0.082243	0.081885	0.995647	0.0789478
Kcnv1__chr15	0.082243	0.081885	0.995647	0.0789478
Marc1__chr1	0.082243	0.081885	0.995647	0.0789478
Neu4__chr1	0.082243	0.081885	0.995647	0.0789478
Olfr1274-ps__chr2	0.082243	0.081885	0.995647	0.0789478
Olfr175-ps1__chr16	0.082243	0.081885	0.995647	0.0789478
Olfr293__chr7	0.082243	0.081885	0.995647	0.0789478
Oprk1__chr1	0.082243	0.081885	0.995647	0.0789478
Oxtr__chr6	0.082243	0.081885	0.995647	0.0789478
Pitx1__chr13	0.082243	0.081885	0.995647	0.0789478
Pnma1__chr12	0.082243	0.081885	0.995647	0.0789478
Tmem207__chr16	0.082243	0.081885	0.995647	0.0789478
Tpbpa__chr13	0.082243	0.081885	0.995647	0.0789478
Vmn1r39__chr6	0.082243	0.081885	0.995647	0.0789478
Vmn2r72__chr7	0.082243	0.081885	0.995647	0.0789478
Zyg11a__chr4	0.082243	0.081885	0.995647	0.0789478
Fdxacb1__chr9	0.0822442	0.081885	0.995633	0.0789489
Hdhd3__chr4	0.0822445	0.081885	0.995629	0.0789492
Itpka__chr2	0.0822445	0.081885	0.995629	0.0789492
Nanos3__chr8	0.0822445	0.081885	0.995629	0.0789492
Tigd5__chr15	0.0822479	0.0895244	1.08847	0.0789523
Vmn1r229__chr17	0.0822485	0.081885	0.99558	0.0789529
4930564G21Rik__chr10	0.0822492	0.081885	0.995572	0.0789535
B230319C09Rik__chr6	0.0822492	0.081885	0.995572	0.0789535
Clgn__chr8	0.0822492	0.081885	0.995572	0.0789535
Dpy19l2__chr9	0.0822492	0.081885	0.995572	0.0789535
Esrp1__chr4	0.0822492	0.081885	0.995572	0.0789535
Fbxw21__chr9	0.0822492	0.081885	0.995572	0.0789535
Gm19424__chr19	0.0822492	0.081885	0.995572	0.0789535
Gm5095__chr18	0.0822492	0.081885	0.995572	0.0789535
Gm7534__chr4	0.0822492	0.081885	0.995572	0.0789535
Olfr1101__chr2	0.0822492	0.081885	0.995572	0.0789535
Spaca7__chr8	0.0822492	0.081885	0.995572	0.0789535
2010010A06Rik__chr18	0.0822513	0.081885	0.995546	0.0789555
Abcb5__chr12	0.0822513	0.081885	0.995546	0.0789555
Cdh1__chr8	0.0822513	0.081885	0.995546	0.0789555
Cidec__chr6	0.0822513	0.081885	0.995546	0.0789555
Clrn2__chr5	0.0822513	0.081885	0.995546	0.0789555
Cyp4a14__chr4	0.0822513	0.081885	0.995546	0.0789555
Fbxl15__chr19	0.0822513	0.081885	0.995546	0.0789555
Fbxo16__chr14	0.0822513	0.081885	0.995546	0.0789555
Gbp1__chr3	0.0822513	0.081885	0.995546	0.0789555
Gp2__chr7	0.0822513	0.081885	0.995546	0.0789555
Kif27__chr13	0.0822513	0.081885	0.995546	0.0789555
Kng1__chr16	0.0822513	0.081885	0.995546	0.0789555
Mir3967__chr2	0.0822513	0.081885	0.995546	0.0789555
Neurod2__chr11	0.0822513	0.081885	0.995546	0.0789555
Pp2d1__chr17	0.0822513	0.081885	0.995546	0.0789555
Slc22a2__chr17	0.0822513	0.081885	0.995546	0.0789555
Slc22a21__chr11	0.0822513	0.081885	0.995546	0.0789555
Svs6__chr2	0.0822513	0.081885	0.995546	0.0789555
Tdo2__chr3	0.0822513	0.081885	0.995546	0.0789555
Tmprss11bnl__chr5	0.0822513	0.081885	0.995546	0.0789555
Styxl1__chr5	0.0822517	0.081885	0.995542	0.0789558
Gm6578__chr6	0.0822524	0.081885	0.995533	0.0789565
Gm12360__chr2	0.0822536	0.081885	0.995519	0.0789576
Gm8994__chr6	0.0822536	0.081885	0.995519	0.0789576
T2__chr17	0.0822536	0.081885	0.995519	0.0789576
Zim1__chr7	0.0822536	0.081885	0.995519	0.0789576
Astn1__chr1	0.0822537	0.081885	0.995517	0.0789577
Kcne3__chr7	0.0822537	0.081885	0.995517	0.0789577
Sbspon__chr1	0.0822537	0.081885	0.995517	0.0789577
Apob__chr12	0.0822542	0.081885	0.995512	0.0789581
Gm10474__chrX	0.0822543	0.081885	0.995511	0.0789582
Spink4__chr4	0.082256	0.081885	0.99549	0.0789598
1700003M02Rik__chr4	0.082256	0.081885	0.99549	0.0789598
2810032G03Rik__chr12	0.082256	0.081885	0.99549	0.0789598
2810459M11Rik__chr1	0.082256	0.081885	0.99549	0.0789598
4930469G21Rik__chr1	0.082256	0.081885	0.99549	0.0789598
4930527G23Rik__chr18	0.082256	0.081885	0.99549	0.0789598
5730412P04Rik__chrX	0.082256	0.081885	0.99549	0.0789598
9130024F11Rik__chr1	0.082256	0.081885	0.99549	0.0789598
9530048J24Rik__chr11	0.082256	0.081885	0.99549	0.0789598
9630013A20Rik__chr14	0.082256	0.081885	0.99549	0.0789598
Apoa1__chr9	0.082256	0.081885	0.99549	0.0789598
C87198__chr12	0.082256	0.081885	0.99549	0.0789598
Chst10__chr1	0.082256	0.081885	0.99549	0.0789598
Crb1__chr1	0.082256	0.081885	0.99549	0.0789598
Gm13288__chr4	0.082256	0.081885	0.99549	0.0789598
Gm5122__chr9	0.082256	0.081885	0.99549	0.0789598
Gm9733__chr3	0.082256	0.081885	0.99549	0.0789598
Gpr141__chr13	0.082256	0.081885	0.99549	0.0789598
Klrb1b__chr6	0.082256	0.081885	0.99549	0.0789598
Lgsn__chr1	0.082256	0.081885	0.99549	0.0789598
March4__chr1	0.082256	0.081885	0.99549	0.0789598
Olfr1193__chr2	0.082256	0.081885	0.99549	0.0789598
Olfr937__chr9	0.082256	0.081885	0.99549	0.0789598
Pldi__chr10	0.082256	0.081885	0.99549	0.0789598
Sohlh2__chr3	0.082256	0.081885	0.99549	0.0789598
Sox21__chr14	0.082256	0.081885	0.99549	0.0789598
Speer4b__chr5	0.082256	0.081885	0.99549	0.0789598
Stk32a__chr18	0.082256	0.081885	0.99549	0.0789598
Tmed11__chr5	0.082256	0.081885	0.99549	0.0789598
Txk__chr5	0.082256	0.081885	0.99549	0.0789598
Vmn1r223__chr13	0.082256	0.081885	0.99549	0.0789598
Vmn1r41__chr6	0.082256	0.081885	0.99549	0.0789598
Vmn1r86__chr7	0.082256	0.081885	0.99549	0.0789598
Vmn2r65__chr7	0.082256	0.081885	0.99549	0.0789598
Zscan10__chr17	0.082256	0.081885	0.99549	0.0789598
Gm11549__chr3	0.0822568	0.081885	0.995481	0.0789605
Rsph4a__chr10	0.0822568	0.081885	0.995481	0.0789605
Adat1__chr8	0.0822571	0.081885	0.995477	0.0789608
Brsk1__chr7	0.0822578	0.081885	0.995468	0.0789614
Folr1__chr7	0.082258	0.081885	0.995466	0.0789616
Pik3c2g__chr6	0.082258	0.081885	0.995465	0.0789616
Zfp759__chr13	0.0822585	0.081885	0.995459	0.0789621
Tom1l1__chr11	0.0822588	0.081885	0.995456	0.0789623
Htr2b__chr1	0.0822594	0.081885	0.995448	0.0789629
Olfr1076__chr2	0.0822596	0.081885	0.995447	0.0789631
Elac2__chr11	0.0822605	0.0968923	1.17787	0.0789639
Ccdc106__chr7	0.0822612	0.081885	0.995427	0.0789645
Gjb2__chr14	0.0822615	0.081885	0.995423	0.0789648
Ptn__chr6	0.0822615	0.083804	1.01875	0.0789649
Pgr__chr9	0.0822618	0.081885	0.99542	0.0789651
Pla2g3__chr11	0.0822618	0.081885	0.995419	0.0789652
Rasgrf1__chr9	0.0822628	0.081885	0.995407	0.0789661
Gm20063__chr12	0.0822629	0.081885	0.995406	0.0789661
Serpinb9b__chr13	0.0822659	0.081885	0.99537	0.0789689
Ctse__chr1	0.082266	0.081885	0.995369	0.0789689
Sec14l2__chr11	0.0822674	0.081885	0.995352	0.0789702
Cmtm5__chr14	0.082268	0.081885	0.995344	0.0789709
Gcnt3__chr9	0.082268	0.081885	0.995344	0.0789709
4930525D18Rik__chr9	0.0822688	0.081885	0.995334	0.0789716
Cpa6__chr1	0.0822688	0.081885	0.995334	0.0789716
Gm13582__chr2	0.0822688	0.081885	0.995334	0.0789716
Nefm__chr14	0.0822688	0.081885	0.995334	0.0789716
Tktl2__chr8	0.0822688	0.081885	0.995334	0.0789716
Slc41a2__chr10	0.08227	0.081885	0.99532	0.0789727
Dscc1__chr15	0.0822708	0.081885	0.99531	0.0789735
4930467D21Rik__chr5	0.082271	0.081885	0.995308	0.0789736
4930539N22Rik__chr3	0.082271	0.081885	0.995308	0.0789736
Cd160__chr3	0.082271	0.081885	0.995308	0.0789736
Fbxw13__chr9	0.082271	0.081885	0.995308	0.0789736
Phox2b__chr5	0.082271	0.081885	0.995308	0.0789736
Unc13c__chr9	0.082271	0.081885	0.995308	0.0789736
Ncrna00086__chrX	0.0822711	0.081885	0.995307	0.0789737
Gucy2g__chr19	0.0822711	0.081885	0.995307	0.0789737
Kcnt1__chr2	0.0822711	0.081885	0.995307	0.0789737
Sox8__chr17	0.0822718	0.081885	0.995298	0.0789744
Gjb5__chr4	0.0822728	0.081885	0.995286	0.0789753
Cyb5r2__chr7	0.0822729	0.081885	0.995286	0.0789753
Pdzk1__chr3	0.0822729	0.081885	0.995286	0.0789753
Dmrta2__chr4	0.082275	0.081885	0.99526	0.0789773
2810404M03Rik__chr8	0.0822766	0.081885	0.995241	0.0789787
Gm5039__chr12	0.0822766	0.081885	0.995241	0.0789787
Nlrp4c__chr7	0.0822766	0.081885	0.995241	0.0789787
4931423N10Rik__chr2	0.0822771	0.081885	0.995235	0.0789792
Gm8096__chr8	0.0822771	0.0846024	1.02826	0.0789792
4930487H11Rik__chr1	0.0822774	0.081885	0.995231	0.0789795
Atp1a3__chr7	0.0822774	0.081885	0.995231	0.0789795
Mcoln2__chr3	0.0822774	0.081885	0.995231	0.0789795
Npl__chr1	0.0822774	0.081885	0.995231	0.0789795
Osm__chr11	0.0822774	0.081885	0.995231	0.0789795
Col26a1__chr5	0.0822775	0.081885	0.99523	0.0789795
Glb1l__chr1	0.0822775	0.081885	0.99523	0.0789795
Gm9268__chr7	0.0822775	0.081885	0.99523	0.0789795
M1ap__chr6	0.0822775	0.081885	0.99523	0.0789795
Pigf__chr17	0.0822775	0.081885	0.99523	0.0789795
B4galnt3__chr6	0.0822781	0.081885	0.995222	0.0789802
Trpm2__chr10	0.0822781	0.081885	0.995222	0.0789802
Acot4__chr12	0.0822783	0.081885	0.995219	0.0789803
Capn8__chr1	0.0822802	0.081885	0.995197	0.0789821
Zdhhc15__chrX	0.082281	0.081885	0.995188	0.0789828
Slc16a8__chr15	0.0822812	0.081885	0.995185	0.078983
Abcg4__chr9	0.0822812	0.081885	0.995185	0.078983
Ccdc73__chr2	0.0822815	0.082916	1.00771	0.0789833
2700069I18Rik__chr3	0.0822815	0.081885	0.995181	0.0789833
4930465M20Rik__chr12	0.0822815	0.081885	0.995181	0.0789833
4933433H22Rik__chr17	0.0822815	0.081885	0.995181	0.0789833
A530046M15Rik__chr13	0.0822815	0.081885	0.995181	0.0789833
C130071C03Rik__chr13	0.0822815	0.081885	0.995181	0.0789833
Capn9__chr8	0.0822815	0.081885	0.995181	0.0789833
Epx__chr11	0.0822815	0.081885	0.995181	0.0789833
Gm16497__chr12	0.0822815	0.081885	0.995181	0.0789833
Gsdma3__chr11	0.0822815	0.081885	0.995181	0.0789833
Map3k15__chrX	0.0822815	0.081885	0.995181	0.0789833
Masp1__chr16	0.0822815	0.081885	0.995181	0.0789833
Muc2__chr7	0.0822815	0.081885	0.995181	0.0789833
Nox3__chr17	0.0822815	0.081885	0.995181	0.0789833
Prss38__chr11	0.0822815	0.081885	0.995181	0.0789833
Scp2d1__chr2	0.0822815	0.081885	0.995181	0.0789833
Sema3e__chr5	0.0822815	0.081885	0.995181	0.0789833
Speer3__chr5	0.0822815	0.081885	0.995181	0.0789833
Spock1__chr13	0.0822815	0.081885	0.995181	0.0789833
Tmem95__chr11	0.0822815	0.081885	0.995181	0.0789833
Vmn1r56__chr7	0.0822815	0.081885	0.995181	0.0789833
Zfp345__chr2	0.0822815	0.081885	0.995181	0.0789833
Zkscan2__chr7	0.0822818	0.0860651	1.04598	0.0789835
Lcn10__chr2	0.0822818	0.0831287	1.01029	0.0789835
4930417O22Rik__chr11	0.0822818	0.081885	0.995178	0.0789835
A930017M01Rik__chr15	0.0822818	0.081885	0.995178	0.0789835
Chrm5__chr2	0.0822818	0.081885	0.995178	0.0789835
Cpvl__chr6	0.0822818	0.081885	0.995178	0.0789835
Dyrk3__chr1	0.0822818	0.081885	0.995178	0.0789835
Fbp1__chr13	0.0822818	0.081885	0.995178	0.0789835
Fbxw28__chr9	0.0822818	0.081885	0.995178	0.0789835
Gm11351__chr13	0.0822818	0.081885	0.995178	0.0789835
Gm3086__chr12	0.0822818	0.081885	0.995178	0.0789835
Gm3893__chr4	0.0822818	0.081885	0.995178	0.0789835
Hoxc9__chr15	0.0822818	0.081885	0.995178	0.0789835
Ipw__chr7	0.0822818	0.081885	0.995178	0.0789835
Itgax__chr7	0.0822818	0.081885	0.995178	0.0789835
Izumo1__chr7	0.0822818	0.081885	0.995178	0.0789835
Lrfn5__chr12	0.0822818	0.081885	0.995178	0.0789835
Mab21l3__chr3	0.0822818	0.081885	0.995178	0.0789835
Marcksl1-ps4__chr13	0.0822818	0.081885	0.995178	0.0789835
Olfr582__chr7	0.0822818	0.081885	0.995178	0.0789835
Olfr868__chr9	0.0822818	0.081885	0.995178	0.0789835
Opn5__chr17	0.0822818	0.081885	0.995178	0.0789835
Pramel5__chr4	0.0822818	0.081885	0.995178	0.0789835
Slc14a2__chr18	0.0822818	0.081885	0.995178	0.0789835
St6gal2__chr17	0.0822818	0.081885	0.995178	0.0789835
Stoml3__chr3	0.0822818	0.081885	0.995178	0.0789835
Tekt2__chr4	0.0822818	0.081885	0.995178	0.0789835
Tlr8__chrX	0.0822818	0.081885	0.995178	0.0789835
Trim71__chr9	0.0822821	0.081885	0.995174	0.0789838
Gprc5a__chr6	0.0822822	0.0971638	1.18086	0.0789839
1810062O18Rik__chr14	0.0822822	0.081885	0.995173	0.0789839
Aldoart2__chr12	0.0822822	0.081885	0.995173	0.0789839
Pnoc__chr14	0.0822822	0.081885	0.995173	0.0789839
1810010H24Rik__chr11	0.0822827	0.081885	0.995167	0.0789844
Fjx1__chr2	0.0822827	0.081885	0.995167	0.0789844
Irf6__chr1	0.0822827	0.081885	0.995167	0.0789844
Orm3__chr4	0.0822827	0.081885	0.995167	0.0789844
Sost__chr11	0.0822827	0.081885	0.995167	0.0789844
Hnrnpa1__chr15	0.082283	0.0946305	1.15006	0.0789846
Aqp11__chr7	0.082283	0.081885	0.995163	0.0789846
Ppifos__chr14	0.082283	0.081885	0.995163	0.0789846
Prl3d1__chr13	0.082283	0.081885	0.995163	0.0789846
Pou2f3__chr9	0.0822831	0.081885	0.995162	0.0789847
2810403D21Rik__chrX	0.0822836	0.081885	0.995155	0.0789852
Lrp2bp__chr8	0.082284	0.0826338	1.00425	0.0789856
Snord104__chr11	0.0822847	0.081885	0.995142	0.0789862
Kctd19__chr8	0.0822858	0.081885	0.995129	0.0789872
Plcxd1__chr5	0.0822858	0.081885	0.995129	0.0789872
Fam26f__chr10	0.0822866	0.081885	0.995119	0.078988
Ces3b__chr8	0.0822887	0.081885	0.995094	0.0789899
Shank1__chr7	0.0822887	0.081885	0.995094	0.0789899
2810011L19Rik__chr12	0.0822892	0.081885	0.995088	0.0789904
Mgat3__chr15	0.0822893	0.0854842	1.03882	0.0789904
Cdkn3__chr14	0.0822896	0.081885	0.995084	0.0789907
Ncapg__chr5	0.0822896	0.081885	0.995084	0.0789907
Ttll3__chr6	0.0822917	0.081885	0.995058	0.0789927
[truncated: 14,955 more rows]

## Sheet: Cluster 2
CLUSTER 2
GENEID	mean non cluster	mean cluster	fold change	pvalue
Ttn__chr2	26.5308	1.59202	0.0600066	7.34886e-11
Myh6__chr14	23.174	1.394	0.0601536	1.90629e-09
Atp2a2__chr5	19.93	1.6238	0.0814753	4.33484e-08
Fabp4__chr3	0.945204	9.10071	9.6283	6.57777e-08
Mb__chr15	15.9956	2.01674	0.126081	1.58023e-05
Actc1__chr2	13.6258	1.80526	0.132488	1.71725e-05
Mir5109__chr5	25.104	8.80968	0.350927	6.6478e-05
Tnnt2__chr1	11.9099	1.51988	0.127616	8.49268e-05
Myl2__chr5	11.078	1.4469	0.130609	0.000183125
Tmsb4x__chrX	0.828066	5.12652	6.19096	0.000220564
Lpl__chr8	12.9142	2.39269	0.185276	0.000234414
Sparcl1__chr5	0.560898	4.60044	8.20193	0.000290055
Kcnq1ot1__chr7	27.3648	12.6682	0.462938	0.000784756
B2m__chr2	0.717254	4.22794	5.89461	0.000872642
Sparc__chr11	1.54008	6.3753	4.13959	0.00107152
Myl3__chr9	6.44705	0.951708	0.147619	0.00157312
Slc25a4__chr8	8.6216	1.50464	0.17452	0.00171492
Tpm1__chr9	8.22054	1.76945	0.215247	0.002457
Ptprb__chr10	0.265441	2.50807	9.44871	0.00255582
Ly6e__chr15	0.562159	3.38148	6.01517	0.00266176
Tnni3__chr7	5.8469	0.976597	0.167028	0.00287071
Cav1__chr6	0.319417	2.77038	8.67324	0.00427959
Igfbp7__chr5	0.658387	3.58409	5.44375	0.00464494
Cox6a2__chr7	7.49697	1.0747	0.143351	0.00467669
Sdpr__chr1	0.349089	2.18107	6.24789	0.00546567
Mgll__chr6	0.354138	2.81798	7.95728	0.00568516
H2-D1__chr17	0.422732	2.24548	5.31184	0.00919482
Cd36__chr5	2.29892	6.18316	2.6896	0.00930959
Actb__chr5	0.817913	3.56414	4.35761	0.00977179
Tcf4__chr18	0.442409	2.45778	5.55545	0.0103887
Nppa__chr4	4.4663	0.433242	0.0970025	0.0114473
Cav2__chr6	0.163641	1.12283	6.86153	0.0120116
Id1__chr2	0.177114	1.3367	7.54715	0.013947
Malat1__chr19	5.03439	10.27	2.03998	0.0142483
Mmrn2__chr14	0.17928	1.36683	7.62396	0.0142699
Kdr__chr5	0.188616	1.62598	8.62057	0.0156984
Kitl__chr10	0.188918	1.00871	5.33938	0.0157456
Ly6c1__chr15	0.189665	1.08549	5.72318	0.0158626
Myo10__chr15	0.19245	1.01599	5.2792	0.0163021
Actg1__chr11	0.532527	2.28132	4.28395	0.0169641
Id3__chr4	0.201784	1.04344	5.17108	0.0178124
Flt1__chr5	0.204393	1.27963	6.26064	0.0182449
Tm4sf1__chr3	0.208503	1.219	5.84643	0.018935
Podxl__chr6	0.214533	1.03206	4.81073	0.019967
Tspan13__chr12	0.21725	1.01534	4.67359	0.0204397
Fam101b__chr11	0.217713	1.13797	5.22694	0.0205206
Slc9a3r2__chr17	0.219597	1.00778	4.58921	0.0208517
Egfl7__chr2	0.223525	1.23531	5.52648	0.0215489
Calm1__chr12	0.589146	2.32442	3.94541	0.0220439
Gpihbp1__chr15	0.226405	1.70298	7.52184	0.0220661
Gm17821__chr12	14.6017	7.21822	0.49434	0.0223403
Nrp1__chr8	0.596752	2.77421	4.64885	0.0227826
Col4a2__chr8	0.608876	2.63512	4.32785	0.0239876
Pecam1__chr11	0.237142	1.51227	6.37706	0.0240395
Bsg__chr10	3.72071	0.492939	0.132485	0.024154
Cdh5__chr8	0.238818	1.72939	7.24147	0.0243539
Sptbn1__chr11	1.09796	3.61284	3.29051	0.0255661
Eef1a1__chr9	0.636663	2.39544	3.76248	0.0268772
Snrk__chr9	0.25796	1.0139	3.93045	0.0280618
Atp5b__chr10	3.47343	0.891799	0.256748	0.0309402
Cd300lg__chr11	0.272486	1.6646	6.10892	0.0310165
Lars2__chr9	5.29283	1.53662	0.290322	0.0315249
Col4a1__chr8	0.678519	2.38033	3.50813	0.0315638
Gpr116__chr17	0.276627	1.733	6.26474	0.0318803
Gnai2__chr9	0.684297	2.30516	3.36865	0.0322423
Tspan7__chrX	0.279079	1.13458	4.06546	0.0323961
Cd93__chr2	0.282771	1.76473	6.24084	0.0331792
Ifitm3__chr7	0.283037	1.2841	4.53687	0.0332359
Cxcl12__chr6	0.28356	1.62343	5.72518	0.0333475
Pln__chr10	3.31519	0.797934	0.24069	0.0362521
A630089N07Rik__chr16	8.194	3.9732	0.484892	0.0369526
Ly6a__chr15	0.302522	1.81676	6.00539	0.0374919
Zfp36l1__chr12	0.305293	1.31647	4.31217	0.0381133
Ankrd1__chr19	3.19769	0.422692	0.132187	0.0407779
Ahnak__chr19	0.757109	2.06289	2.7247	0.0414358
Aqp1__chr6	0.32396	1.23317	3.80654	0.0424004
Sptan1__chr2	0.334075	1.5625	4.67708	0.044795
Clu__chr14	3.10347	0.364975	0.117602	0.0448115
Fabp3__chr4	3.10284	0.587359	0.189297	0.0448399
App__chr16	0.335831	1.44665	4.30768	0.0452157
Myadm__chr7	0.336909	1.26434	3.75274	0.0454748
Timp3__chr10	0.33947	1.2653	3.72728	0.0460921
Cfl1__chr19	0.341041	1.44653	4.24153	0.0464724
Txnip__chr3	0.352493	1.44802	4.10793	0.0492798
Ltbp4__chr7	0.35613	1.27856	3.59014	0.0501838
Ptrf__chr11	0.361615	1.54576	4.27459	0.0515585
Atp5a1__chr18	2.94013	0.835154	0.284053	0.0527726
Ywhab__chr2	0.367712	1.08099	2.93977	0.0531025
Mybpc3__chr2	2.9301	0.31856	0.10872	0.053305
Vim__chr2	0.373109	1.85571	4.97363	0.0544827
Rpl28__chr7	0.374182	1.01002	2.69928	0.0547586
Tuba1b__chr15	0.37948	1.07244	2.82607	0.0561282
H2-K1__chr17	0.396623	1.85	4.66438	0.0606403
Hrc__chr7	2.79826	0.284039	0.101506	0.0608256
Epas1__chr17	0.402023	1.81613	4.51748	0.0620866
Rps23__chr13	0.404594	1.12006	2.76835	0.0627794
Fos__chr12	0.41694	1.11425	2.67245	0.0661422
Cryab__chr9	2.71445	0.373116	0.137455	0.0661487
Atp5g3__chr2	2.68491	0.840094	0.312894	0.0681337
Ctnnb1__chr9	0.425792	1.13277	2.66038	0.0685894
Cox4i1__chr8	2.67304	0.712084	0.266395	0.0689486
Rps16__chr7	0.42747	1.08779	2.54472	0.0690566
Rpl38__chr11	0.43107	1.05283	2.44236	0.0700627
Rps5__chr7	0.432647	1.13533	2.62414	0.0705049
Rps7__chr12	0.435154	1.08028	2.48253	0.0712096
Rps20__chr4	0.43975	1.40972	3.20574	0.0725079
Myl6__chr10	0.444947	1.99498	4.48364	0.073985
Rps21__chr2	0.447719	1.21982	2.72451	0.0747765
Ptma__chr1	0.451509	1.66157	3.68004	0.0758637
Atp1a2__chr1	2.56708	0.243378	0.0948072	0.0766632
Xirp2__chr2	2.56645	0.45725	0.178164	0.0767112
Ddx5__chr11	0.461104	1.08894	2.36159	0.0786376
Casq2__chr3	2.51379	0.35634	0.141754	0.0808632
Rpl27a__chr7	0.47443	1.13019	2.3822	0.0825421
Rps14__chr18	0.474732	1.26061	2.65542	0.0826312
Des__chr1	2.43774	0.659959	0.270725	0.0872585
Rps12__chr10	0.497162	1.29487	2.60453	0.0893354
Rpl23a__chr11	0.497535	1.03924	2.08878	0.0894482
Aldoa__chr7	2.40083	0.512432	0.21344	0.0905431
Vmn2r55__chr7	5.45636	2.69031	0.493059	0.0908869
Gnas__chr2	1.69907	3.38272	1.99093	0.0929977
Ckm__chr7	2.35598	0.475019	0.201623	0.0947002
Rplp0__chr5	0.51844	1.04927	2.02389	0.0958377
Tpt1__chr14	1.71828	3.66758	2.13445	0.0958903
Fam64a__chr11	0.103495	0.164959	1.59387	0.0983243
Rptn__chr3	0.103495	0.152264	1.47121	0.0983243
Ghrl__chr6	0.103495	0.148469	1.43454	0.0983243
Pcdh11x__chrX	0.103495	0.148469	1.43454	0.0983243
Slc38a11__chr2	0.103495	0.148148	1.43145	0.0983243
Tm6sf2__chr8	0.103495	0.148085	1.43083	0.0983243
Ercc6l__chrX	0.103495	0.135657	1.31076	0.0983243
Mns1__chr9	0.103495	0.135657	1.31076	0.0983243
Nek2__chr1	0.103495	0.134227	1.29694	0.0983243
Zar1__chr5	0.103495	0.133858	1.29337	0.0983243
Msx1__chr5	0.103495	0.132783	1.28298	0.0983243
Tmem138__chr19	0.103495	0.132302	1.27834	0.0983243
Cdc20__chr4	0.103495	0.130628	1.26216	0.0983243
Kif2c__chr4	0.103495	0.130628	1.26216	0.0983243
Kifc5b__chr17	0.103495	0.130628	1.26216	0.0983243
Olfr1145__chr2	0.103495	0.130628	1.26216	0.0983243
4933421I07Rik__chr7	0.103495	0.12788	1.23561	0.0983243
Car13__chr3	0.103495	0.12788	1.23561	0.0983243
Tfap2d__chr1	0.103495	0.12788	1.23561	0.0983243
4933406G16Rik__chr11	0.103495	0.127408	1.23105	0.0983243
Ankfn1__chr11	0.103495	0.127408	1.23105	0.0983243
Cntn6__chr6	0.103495	0.127408	1.23105	0.0983243
Gpr81__chr5	0.103495	0.126678	1.22399	0.0983243
Sez6__chr11	0.103495	0.125982	1.21727	0.0983243
1700007L15Rik__chr16	0.103495	0.125793	1.21545	0.0983243
Gm5820__chr18	0.103495	0.12579	1.21542	0.0983243
Zim3__chr7	0.103495	0.12579	1.21542	0.0983243
4930426L09Rik__chr2	0.103495	0.125339	1.21105	0.0983243
C330013F16Rik__chrX	0.103495	0.125339	1.21105	0.0983243
Epha1__chr6	0.103495	0.123179	1.19019	0.0983243
Ckap2l__chr2	0.103495	0.117911	1.13929	0.0983243
Dtnb__chr12	0.103495	0.117899	1.13917	0.0983243
4930567K20Rik__chr10	0.103495	0.115951	1.12035	0.0983243
Tmem92__chr11	0.103495	0.115951	1.12035	0.0983243
Dsc3__chr18	0.103495	0.114558	1.10689	0.0983243
Gm6793__chr2	0.103495	0.114558	1.10689	0.0983243
Cdkn3__chr14	0.103495	0.114294	1.10434	0.0983243
Ncapg__chr5	0.103495	0.114294	1.10434	0.0983243
Astn1__chr1	0.103495	0.113337	1.0951	0.0983243
Kcne3__chr7	0.103495	0.113337	1.0951	0.0983243
Sbspon__chr1	0.103495	0.113337	1.0951	0.0983243
Kif20a__chr18	0.103495	0.112494	1.08695	0.0983243
F7__chr8	0.103495	0.111223	1.07466	0.0983243
Ccnf__chr17	0.103495	0.110694	1.06956	0.0983243
Shcbp1__chr8	0.103495	0.110694	1.06956	0.0983243
Cdca5__chr19	0.103495	0.108895	1.05217	0.0983243
Cdo1__chr18	0.103495	0.108895	1.05217	0.0983243
Dlgap3__chr4	0.103495	0.107282	1.03659	0.0983243
Ifitm5__chr7	0.103495	0.107282	1.03659	0.0983243
Slc16a4__chr3	0.103495	0.107282	1.03659	0.0983243
Tmem255a__chrX	0.103495	0.107282	1.03659	0.0983243
Vmn1r84__chr7	0.103495	0.107282	1.03659	0.0983243
1700097N02Rik__chr17	0.103495	0.107095	1.03478	0.0983243
2810408I11Rik__chr1	0.103495	0.107095	1.03478	0.0983243
BC030867__chr11	0.103495	0.107095	1.03478	0.0983243
Efcab11__chr12	0.103495	0.107095	1.03478	0.0983243
Kcnc2__chr10	0.103495	0.107095	1.03478	0.0983243
Sall1__chr8	0.103495	0.107095	1.03478	0.0983243
Apol9a__chr15	0.103495	0.105389	1.01829	0.0983243
Ccdc85c__chr12	0.103495	0.105389	1.01829	0.0983243
Clca3__chr3	0.103495	0.105389	1.01829	0.0983243
Clca6__chr3	0.103495	0.105389	1.01829	0.0983243
Echdc1__chr10	0.103495	0.105389	1.01829	0.0983243
Gbp8__chr5	0.103495	0.105389	1.01829	0.0983243
Ngb__chr12	0.103495	0.105389	1.01829	0.0983243
Olfr729__chr14	0.103495	0.105389	1.01829	0.0983243
Pcdha2__chr18	0.103495	0.105389	1.01829	0.0983243
Snord47__chr1	0.103495	0.105389	1.01829	0.0983243
1700013G23Rik__chr11	0.103495	0.105295	1.01739	0.0983243
4930432K21Rik__chr8	0.103495	0.105295	1.01739	0.0983243
4933406I18Rik__chr7	0.103495	0.105295	1.01739	0.0983243
Aadac__chr3	0.103495	0.105295	1.01739	0.0983243
Crtam__chr9	0.103495	0.105295	1.01739	0.0983243
E2f2__chr4	0.103495	0.105295	1.01739	0.0983243
Erp27__chr6	0.103495	0.105295	1.01739	0.0983243
Fam209__chr2	0.103495	0.105295	1.01739	0.0983243
Gins2__chr8	0.103495	0.105295	1.01739	0.0983243
Gspt2__chrX	0.103495	0.105295	1.01739	0.0983243
Hist1h1b__chr13	0.103495	0.105295	1.01739	0.0983243
Hist1h2ae__chr13	0.103495	0.105295	1.01739	0.0983243
Hist1h2an__chr13	0.103495	0.105295	1.01739	0.0983243
Hist1h2ao__chr13	0.103495	0.105295	1.01739	0.0983243
Igfn1__chr1	0.103495	0.105295	1.01739	0.0983243
Kifc1__chr17	0.103495	0.105295	1.01739	0.0983243
Nphp4__chr4	0.103495	0.105295	1.01739	0.0983243
Pask__chr1	0.103495	0.105295	1.01739	0.0983243
Psors1c2__chr17	0.103495	0.105295	1.01739	0.0983243
Psrc1__chr3	0.103495	0.105295	1.01739	0.0983243
Rab25__chr3	0.103495	0.105295	1.01739	0.0983243
Ranbp17__chr11	0.103495	0.105295	1.01739	0.0983243
Scarna17__chr18	0.103495	0.105295	1.01739	0.0983243
Snora30__chr7	0.103495	0.105295	1.01739	0.0983243
Stra6__chr9	0.103495	0.105295	1.01739	0.0983243
Zcwpw1__chr5	0.103495	0.105295	1.01739	0.0983243
1700001L19Rik__chr13	0.103495	0.103495	1	0.0983243
1700009C05Rik__chr6	0.103495	0.103495	1	0.0983243
1700034I23Rik__chr3	0.103495	0.103495	1	0.0983243
1700045I19Rik__chrX	0.103495	0.103495	1	0.0983243
1700108F19Rik__chr14	0.103495	0.103495	1	0.0983243
1810006J02Rik__chr1	0.103495	0.103495	1	0.0983243
2010003K11Rik__chr19	0.103495	0.103495	1	0.0983243
2010016I18Rik__chr3	0.103495	0.103495	1	0.0983243
2300002M23Rik__chr17	0.103495	0.103495	1	0.0983243
2510003D18Rik__chr3	0.103495	0.103495	1	0.0983243
2600006L11Rik__chr9	0.103495	0.103495	1	0.0983243
3110039I08Rik__chr9	0.103495	0.103495	1	0.0983243
3110082J24Rik__chr5	0.103495	0.103495	1	0.0983243
4921509C19Rik__chr2	0.103495	0.103495	1	0.0983243
4930405P13Rik__chr11	0.103495	0.103495	1	0.0983243
4930414N06Rik__chr19	0.103495	0.103495	1	0.0983243
4930429B21Rik__chr3	0.103495	0.103495	1	0.0983243
4930433B08Rik__chr3	0.103495	0.103495	1	0.0983243
4930440C22Rik__chr1	0.103495	0.103495	1	0.0983243
4930441O14Rik__chr13	0.103495	0.103495	1	0.0983243
4930511E03Rik__chr6	0.103495	0.103495	1	0.0983243
4930523O13Rik__chr15	0.103495	0.103495	1	0.0983243
4930529K09Rik__chr14	0.103495	0.103495	1	0.0983243
4930539C22Rik__chr3	0.103495	0.103495	1	0.0983243
4930545L23Rik__chr2	0.103495	0.103495	1	0.0983243
4930557J02Rik__chr5	0.103495	0.103495	1	0.0983243
4930578C19Rik__chrX	0.103495	0.103495	1	0.0983243
4931428F04Rik__chr8	0.103495	0.103495	1	0.0983243
4933440J02Rik__chr10	0.103495	0.103495	1	0.0983243
9230102K24Rik__chr10	0.103495	0.103495	1	0.0983243
9830166K06Rik__chr19	0.103495	0.103495	1	0.0983243
A1bg__chr15	0.103495	0.103495	1	0.0983243
A330093E20Rik__chr18	0.103495	0.103495	1	0.0983243
A630023P12Rik__chr5	0.103495	0.103495	1	0.0983243
A730046J19Rik__chrX	0.103495	0.103495	1	0.0983243
Accsl__chr2	0.103495	0.103495	1	0.0983243
Adam25__chr8	0.103495	0.103495	1	0.0983243
Alas2__chrX	0.103495	0.103495	1	0.0983243
Ano7__chr1	0.103495	0.103495	1	0.0983243
AU015228__chr2	0.103495	0.103495	1	0.0983243
AW495222__chr13	0.103495	0.103495	1	0.0983243
Barhl2__chr5	0.103495	0.103495	1	0.0983243
BC029722__chr2	0.103495	0.103495	1	0.0983243
BC049352__chr9	0.103495	0.103495	1	0.0983243
Bco2__chr9	0.103495	0.103495	1	0.0983243
Bet3l__chr10	0.103495	0.103495	1	0.0983243
Bsn__chr9	0.103495	0.103495	1	0.0983243
Bspry__chr4	0.103495	0.103495	1	0.0983243
Btn2a2__chr13	0.103495	0.103495	1	0.0983243
C630028M04Rik__chr4	0.103495	0.103495	1	0.0983243
Cacna1e__chr1	0.103495	0.103495	1	0.0983243
Cacna1f__chrX	0.103495	0.103495	1	0.0983243
Calca__chr7	0.103495	0.103495	1	0.0983243
Calml3__chr13	0.103495	0.103495	1	0.0983243
Cbs__chr17	0.103495	0.103495	1	0.0983243
Ccdc172__chr19	0.103495	0.103495	1	0.0983243
Cecr6__chr6	0.103495	0.103495	1	0.0983243
Celsr3__chr9	0.103495	0.103495	1	0.0983243
Ces1g__chr8	0.103495	0.103495	1	0.0983243
Chad__chr11	0.103495	0.103495	1	0.0983243
Chit1__chr1	0.103495	0.103495	1	0.0983243
Chrnb2__chr3	0.103495	0.103495	1	0.0983243
Clec9a__chr6	0.103495	0.103495	1	0.0983243
Clnk__chr5	0.103495	0.103495	1	0.0983243
Cplx4__chr18	0.103495	0.103495	1	0.0983243
Cpne5__chr17	0.103495	0.103495	1	0.0983243
Cst11__chr2	0.103495	0.103495	1	0.0983243
Ctsq__chr13	0.103495	0.103495	1	0.0983243
Cxcl17__chr7	0.103495	0.103495	1	0.0983243
Cyp2b19__chr7	0.103495	0.103495	1	0.0983243
Cyp2u1__chr3	0.103495	0.103495	1	0.0983243
Cyp3a57__chr5	0.103495	0.103495	1	0.0983243
D030024E09Rik__chr15	0.103495	0.103495	1	0.0983243
D10Bwg1379e__chr10	0.103495	0.103495	1	0.0983243
Defa-ps13__chr8	0.103495	0.103495	1	0.0983243
Defb47__chr14	0.103495	0.103495	1	0.0983243
Dlx1as__chr2	0.103495	0.103495	1	0.0983243
Dnahc8__chr17	0.103495	0.103495	1	0.0983243
Dock3__chr9	0.103495	0.103495	1	0.0983243
Dsg1c__chr18	0.103495	0.103495	1	0.0983243
Dtx1__chr5	0.103495	0.103495	1	0.0983243
Duoxa1__chr2	0.103495	0.103495	1	0.0983243
En1__chr1	0.103495	0.103495	1	0.0983243
Epgn__chr5	0.103495	0.103495	1	0.0983243
Epha10__chr4	0.103495	0.103495	1	0.0983243
Eps8l3__chr3	0.103495	0.103495	1	0.0983243
Eri2__chr7	0.103495	0.103495	1	0.0983243
Fam150a__chr1	0.103495	0.103495	1	0.0983243
Fam163a__chr1	0.103495	0.103495	1	0.0983243
Fam167a__chr14	0.103495	0.103495	1	0.0983243
Fbxw26__chr9	0.103495	0.103495	1	0.0983243
Fga__chr3	0.103495	0.103495	1	0.0983243
Fndc3c1__chrX	0.103495	0.103495	1	0.0983243
Fscb__chr12	0.103495	0.103495	1	0.0983243
G6pc2__chr2	0.103495	0.103495	1	0.0983243
Gad1__chr2	0.103495	0.103495	1	0.0983243
Gfra1__chr19	0.103495	0.103495	1	0.0983243
Glis3__chr19	0.103495	0.103495	1	0.0983243
Gm1045__chr5	0.103495	0.103495	1	0.0983243
Gm10466__chr11	0.103495	0.103495	1	0.0983243
Gm10584__chr7	0.103495	0.103495	1	0.0983243
Gm10640__chr7	0.103495	0.103495	1	0.0983243
Gm11110__chr17	0.103495	0.103495	1	0.0983243
Gm15133__chr7	0.103495	0.103495	1	0.0983243
Gm15997__chr5	0.103495	0.103495	1	0.0983243
Gm16063__chr5	0.103495	0.103495	1	0.0983243
Gm19466__chr18	0.103495	0.103495	1	0.0983243
Gm20516__chr17	0.103495	0.103495	1	0.0983243
Gm21057__chr7	0.103495	0.103495	1	0.0983243
Gm2382__chr9	0.103495	0.103495	1	0.0983243
Gm364__chrX	0.103495	0.103495	1	0.0983243
Gm4251__chr14	0.103495	0.103495	1	0.0983243
Gm4349__chr3	0.103495	0.103495	1	0.0983243
Gm4907__chrX	0.103495	0.103495	1	0.0983243
Gm4961__chr5	0.103495	0.103495	1	0.0983243
Gm5420__chr10	0.103495	0.103495	1	0.0983243
Gm732__chrX	0.103495	0.103495	1	0.0983243
Gm973__chr1	0.103495	0.103495	1	0.0983243
Gm9920__chr15	0.103495	0.103495	1	0.0983243
Gna14__chr19	0.103495	0.103495	1	0.0983243
Gpr176__chr2	0.103495	0.103495	1	0.0983243
Grhl1__chr12	0.103495	0.103495	1	0.0983243
Havcr2__chr11	0.103495	0.103495	1	0.0983243
Hbb-y__chr7	0.103495	0.103495	1	0.0983243
Hsd17b3__chr13	0.103495	0.103495	1	0.0983243
Htr4__chr18	0.103495	0.103495	1	0.0983243
I730030J21Rik__chr15	0.103495	0.103495	1	0.0983243
Ifitm10__chr7	0.103495	0.103495	1	0.0983243
Il12rb2__chr6	0.103495	0.103495	1	0.0983243
Ins2__chr7	0.103495	0.103495	1	0.0983243
Itgb2l__chr16	0.103495	0.103495	1	0.0983243
Itgb7__chr15	0.103495	0.103495	1	0.0983243
Kap__chr6	0.103495	0.103495	1	0.0983243
Kcnh4__chr11	0.103495	0.103495	1	0.0983243
Kcnh8__chr17	0.103495	0.103495	1	0.0983243
Kcnj6__chr16	0.103495	0.103495	1	0.0983243
Kcnk10__chr12	0.103495	0.103495	1	0.0983243
Kif12__chr4	0.103495	0.103495	1	0.0983243
Klhl3__chr13	0.103495	0.103495	1	0.0983243
Klk1b8__chr7	0.103495	0.103495	1	0.0983243
Klk1b9__chr7	0.103495	0.103495	1	0.0983243
Krt14__chr11	0.103495	0.103495	1	0.0983243
Krtap4-13__chr11	0.103495	0.103495	1	0.0983243
Lat__chr7	0.103495	0.103495	1	0.0983243
Lck__chr4	0.103495	0.103495	1	0.0983243
Lct__chr1	0.103495	0.103495	1	0.0983243
Lipc__chr9	0.103495	0.103495	1	0.0983243
LOC100503280__chrX	0.103495	0.103495	1	0.0983243
Lor__chr3	0.103495	0.103495	1	0.0983243
Lrrtm4__chr6	0.103495	0.103495	1	0.0983243
Ltb4r2__chr14	0.103495	0.103495	1	0.0983243
Lyzl4__chr9	0.103495	0.103495	1	0.0983243
Mfsd9__chr1	0.103495	0.103495	1	0.0983243
Mmp1b__chr9	0.103495	0.103495	1	0.0983243
Moxd1__chr10	0.103495	0.103495	1	0.0983243
Mrgprb3__chr7	0.103495	0.103495	1	0.0983243
Ms4a18__chr19	0.103495	0.103495	1	0.0983243
Mup9__chr4	0.103495	0.103495	1	0.0983243
Ndp__chrX	0.103495	0.103495	1	0.0983243
Nek10__chr14	0.103495	0.103495	1	0.0983243
Neurog2__chr3	0.103495	0.103495	1	0.0983243
Nkain2__chr10	0.103495	0.103495	1	0.0983243
Nlrp4e__chr7	0.103495	0.103495	1	0.0983243
Npas1__chr7	0.103495	0.103495	1	0.0983243
Ntng1__chr3	0.103495	0.103495	1	0.0983243
Nudt12__chr17	0.103495	0.103495	1	0.0983243
Oca2__chr7	0.103495	0.103495	1	0.0983243
Odf3l1__chr9	0.103495	0.103495	1	0.0983243
Olfr1079__chr2	0.103495	0.103495	1	0.0983243
Olfr109__chr17	0.103495	0.103495	1	0.0983243
Olfr1181__chr2	0.103495	0.103495	1	0.0983243
Olfr1218__chr2	0.103495	0.103495	1	0.0983243
Olfr1229__chr2	0.103495	0.103495	1	0.0983243
Olfr1462__chr19	0.103495	0.103495	1	0.0983243
Olfr183__chr16	0.103495	0.103495	1	0.0983243
Olfr198__chr16	0.103495	0.103495	1	0.0983243
Olfr25__chr9	0.103495	0.103495	1	0.0983243
Olfr47__chr6	0.103495	0.103495	1	0.0983243
Olfr520__chr7	0.103495	0.103495	1	0.0983243
Olfr593__chr7	0.103495	0.103495	1	0.0983243
Olfr631__chr7	0.103495	0.103495	1	0.0983243
Olfr761__chr17	0.103495	0.103495	1	0.0983243
Otol1__chr3	0.103495	0.103495	1	0.0983243
Oxct2b__chr4	0.103495	0.103495	1	0.0983243
Pip__chr6	0.103495	0.103495	1	0.0983243
Pkd1l3__chr8	0.103495	0.103495	1	0.0983243
Pla2g2c__chr4	0.103495	0.103495	1	0.0983243
Plcd4__chr1	0.103495	0.103495	1	0.0983243
Ppyr1__chr14	0.103495	0.103495	1	0.0983243
Prima1__chr12	0.103495	0.103495	1	0.0983243
Prl2c1__chr13	0.103495	0.103495	1	0.0983243
Prl7a2__chr13	0.103495	0.103495	1	0.0983243
Prl8a9__chr13	0.103495	0.103495	1	0.0983243
Ptger3__chr3	0.103495	0.103495	1	0.0983243
Rab20__chr8	0.103495	0.103495	1	0.0983243
Rasal3__chr17	0.103495	0.103495	1	0.0983243
Ribc2__chr15	0.103495	0.103495	1	0.0983243
Rimbp2__chr5	0.103495	0.103495	1	0.0983243
Rnf39__chr17	0.103495	0.103495	1	0.0983243
Ropn1__chr16	0.103495	0.103495	1	0.0983243
Rundc3b__chr5	0.103495	0.103495	1	0.0983243
S100a5__chr3	0.103495	0.103495	1	0.0983243
Sema3g__chr14	0.103495	0.103495	1	0.0983243
Serpinb6d__chr13	0.103495	0.103495	1	0.0983243
Sh2d2a__chr3	0.103495	0.103495	1	0.0983243
Shisa7__chr7	0.103495	0.103495	1	0.0983243
Six1__chr12	0.103495	0.103495	1	0.0983243
Skint9__chr4	0.103495	0.103495	1	0.0983243
Slc22a6__chr19	0.103495	0.103495	1	0.0983243
Slc25a21__chr12	0.103495	0.103495	1	0.0983243
Slc25a54__chr3	0.103495	0.103495	1	0.0983243
Slc26a3__chr12	0.103495	0.103495	1	0.0983243
Slc5a9__chr4	0.103495	0.103495	1	0.0983243
Slc8a3__chr12	0.103495	0.103495	1	0.0983243
Slco4c1__chr1	0.103495	0.103495	1	0.0983243
Slco6d1__chr1	0.103495	0.103495	1	0.0983243
Sln__chr9	0.103495	0.103495	1	0.0983243
Smok2a__chr17	0.103495	0.103495	1	0.0983243
Snora17__chr2	0.103495	0.103495	1	0.0983243
Snora33__chr10	0.103495	0.103495	1	0.0983243
Snora81__chr16	0.103495	0.103495	1	0.0983243
Snord89__chr1	0.103495	0.103495	1	0.0983243
Spag6__chr16	0.103495	0.103495	1	0.0983243
Srms__chr2	0.103495	0.103495	1	0.0983243
Stat4__chr1	0.103495	0.103495	1	0.0983243
Steap1__chr5	0.103495	0.103495	1	0.0983243
Stfa3__chr16	0.103495	0.103495	1	0.0983243
Strc__chr2	0.103495	0.103495	1	0.0983243
Sycp1__chr3	0.103495	0.103495	1	0.0983243
Synpr__chr14	0.103495	0.103495	1	0.0983243
Tas1r1__chr4	0.103495	0.103495	1	0.0983243
Tat__chr8	0.103495	0.103495	1	0.0983243
Tctn1__chr5	0.103495	0.103495	1	0.0983243
Tex26__chr5	0.103495	0.103495	1	0.0983243
Tm4sf20__chr1	0.103495	0.103495	1	0.0983243
Tm4sf4__chr3	0.103495	0.103495	1	0.0983243
Tmem179__chr12	0.103495	0.103495	1	0.0983243
Tmprss3__chr17	0.103495	0.103495	1	0.0983243
Trhr2__chr8	0.103495	0.103495	1	0.0983243
Ttc24__chr3	0.103495	0.103495	1	0.0983243
Ttr__chr18	0.103495	0.103495	1	0.0983243
Ucn3__chr13	0.103495	0.103495	1	0.0983243
Uncx__chr5	0.103495	0.103495	1	0.0983243
Vmn1r230__chr17	0.103495	0.103495	1	0.0983243
Vmn1r54__chr6	0.103495	0.103495	1	0.0983243
Vmn1r71__chr7	0.103495	0.103495	1	0.0983243
Vmn2r121__chrX	0.103495	0.103495	1	0.0983243
Vmn2r3__chr3	0.103495	0.103495	1	0.0983243
Vsig1__chrX	0.103495	0.103495	1	0.0983243
Vwa2__chr19	0.103495	0.103495	1	0.0983243
Vwce__chr19	0.103495	0.103495	1	0.0983243
Wnt8a__chr18	0.103495	0.103495	1	0.0983243
Zfp108__chr7	0.103495	0.103495	1	0.0983243
Zfp473__chr7	0.103495	0.103495	1	0.0983243
Zfp54__chr17	0.103495	0.103495	1	0.0983243
Zfp541__chr7	0.103495	0.103495	1	0.0983243
Zscan22__chr7	0.103495	0.103495	1	0.0983243
1700012B15Rik__chr12	0.103562	0.115951	1.11964	0.0983839
3110015C05Rik__chr13	0.103562	0.103495	0.999361	0.0983839
4632427E13Rik__chr7	0.103562	0.103495	0.999361	0.0983839
Clec18a__chr8	0.103562	0.103495	0.999361	0.0983839
Ddb2__chr2	0.103562	0.103495	0.999361	0.0983839
Erbb3__chr10	0.103562	0.103495	0.999361	0.0983839
Gm21119__chr8	0.103562	0.103495	0.999361	0.0983839
Pde1b__chr15	0.103562	0.103495	0.999361	0.0983839
Pnp2__chr14	0.103562	0.103495	0.999361	0.0983839
Sapcd1__chr17	0.103562	0.103495	0.999361	0.0983839
Snx29__chr16	0.103562	0.103495	0.999361	0.0983839
Aifm3__chr16	0.103565	0.103495	0.999329	0.0983869
Gdnf__chr15	0.103565	0.103495	0.999329	0.0983869
Jsrp1__chr10	0.103565	0.103495	0.999329	0.0983869
Kcnh6__chr11	0.103565	0.103495	0.999329	0.0983869
Mrgprx2__chr7	0.103573	0.169173	1.63337	0.0983941
2410141K09Rik__chr13	0.103573	0.136334	1.31631	0.0983941
Ugt8a__chr3	0.103573	0.125339	1.21015	0.0983941
Espl1__chr15	0.103573	0.114294	1.10351	0.0983941
Chtf18__chr17	0.103573	0.112681	1.08794	0.0983941
Hrk__chr5	0.103573	0.107282	1.03581	0.0983941
Armc7__chr11	0.103573	0.105389	1.01753	0.0983941
1190003K10Rik__chr13	0.103573	0.103495	0.999252	0.0983941
1300002K09Rik__chr4	0.103573	0.103495	0.999252	0.0983941
1700060C20Rik__chr2	0.103573	0.103495	0.999252	0.0983941
3100003L05Rik__chr7	0.103573	0.103495	0.999252	0.0983941
4930519F16Rik__chrX	0.103573	0.103495	0.999252	0.0983941
4930590L20Rik__chr1	0.103573	0.103495	0.999252	0.0983941
4933440M02Rik__chr7	0.103573	0.103495	0.999252	0.0983941
Adc__chr4	0.103573	0.103495	0.999252	0.0983941
Ak7__chr12	0.103573	0.103495	0.999252	0.0983941
Cabyr__chr18	0.103573	0.103495	0.999252	0.0983941
Calb2__chr8	0.103573	0.103495	0.999252	0.0983941
Ccdc37__chr6	0.103573	0.103495	0.999252	0.0983941
Ccdc39__chr3	0.103573	0.103495	0.999252	0.0983941
Cd209e__chr8	0.103573	0.103495	0.999252	0.0983941
Cplx3__chr9	0.103573	0.103495	0.999252	0.0983941
Crabp1__chr9	0.103573	0.103495	0.999252	0.0983941
Cyp2c38__chr19	0.103573	0.103495	0.999252	0.0983941
Ear5__chr14	0.103573	0.103495	0.999252	0.0983941
Fam47e__chr5	0.103573	0.103495	0.999252	0.0983941
Fut1__chr7	0.103573	0.103495	0.999252	0.0983941
Gm10440__chr5	0.103573	0.103495	0.999252	0.0983941
Gm13446__chr2	0.103573	0.103495	0.999252	0.0983941
Gm17252__chr9	0.103573	0.103495	0.999252	0.0983941
Gm20110__chr10	0.103573	0.103495	0.999252	0.0983941
Gpr39__chr1	0.103573	0.103495	0.999252	0.0983941
Gprc6a__chr10	0.103573	0.103495	0.999252	0.0983941
Gstt4__chr10	0.103573	0.103495	0.999252	0.0983941
Hmgcll1__chr9	0.103573	0.103495	0.999252	0.0983941
Hyls1__chr9	0.103573	0.103495	0.999252	0.0983941
Kcnb2__chr1	0.103573	0.103495	0.999252	0.0983941
Kcnj1__chr9	0.103573	0.103495	0.999252	0.0983941
Kcnk12__chr17	0.103573	0.103495	0.999252	0.0983941
Krt32__chr11	0.103573	0.103495	0.999252	0.0983941
Larp6__chr9	0.103573	0.103495	0.999252	0.0983941
Lcn4__chr2	0.103573	0.103495	0.999252	0.0983941
Lpo__chr11	0.103573	0.103495	0.999252	0.0983941
Lrrc4__chr6	0.103573	0.103495	0.999252	0.0983941
Mcpt4__chr14	0.103573	0.103495	0.999252	0.0983941
Mill1__chr7	0.103573	0.103495	0.999252	0.0983941
Mrgpra1__chr7	0.103573	0.103495	0.999252	0.0983941
Naa11__chr5	0.103573	0.103495	0.999252	0.0983941
Nccrp1__chr7	0.103573	0.103495	0.999252	0.0983941
Nkx2-3__chr19	0.103573	0.103495	0.999252	0.0983941
Nmur2__chr11	0.103573	0.103495	0.999252	0.0983941
Olfr1024__chr2	0.103573	0.103495	0.999252	0.0983941
Olfr1061__chr2	0.103573	0.103495	0.999252	0.0983941
Olfr1105__chr2	0.103573	0.103495	0.999252	0.0983941
Olfr701__chr7	0.103573	0.103495	0.999252	0.0983941
Olfr788__chr10	0.103573	0.103495	0.999252	0.0983941
Pabpc5__chrX	0.103573	0.103495	0.999252	0.0983941
Pdzd7__chr19	0.103573	0.103495	0.999252	0.0983941
Pnma3__chrX	0.103573	0.103495	0.999252	0.0983941
Prpmp5__chr6	0.103573	0.103495	0.999252	0.0983941
Pyroxd2__chr19	0.103573	0.103495	0.999252	0.0983941
Rasgef1a__chr6	0.103573	0.103495	0.999252	0.0983941
Ros1__chr10	0.103573	0.103495	0.999252	0.0983941
Rspo2__chr15	0.103573	0.103495	0.999252	0.0983941
Samd14__chr11	0.103573	0.103495	0.999252	0.0983941
Sel1l2__chr2	0.103573	0.103495	0.999252	0.0983941
Serpina3h__chr12	0.103573	0.103495	0.999252	0.0983941
Slc39a12__chr2	0.103573	0.103495	0.999252	0.0983941
Snora75__chr1	0.103573	0.103495	0.999252	0.0983941
Sntn__chr14	0.103573	0.103495	0.999252	0.0983941
Sst__chr16	0.103573	0.103495	0.999252	0.0983941
Stmn4__chr14	0.103573	0.103495	0.999252	0.0983941
Tmprss15__chr16	0.103573	0.103495	0.999252	0.0983941
Trpm5__chr7	0.103573	0.103495	0.999252	0.0983941
Ttc18__chr14	0.103573	0.103495	0.999252	0.0983941
Vat1l__chr8	0.103573	0.103495	0.999252	0.0983941
Vmn1r32__chr6	0.103573	0.103495	0.999252	0.0983941
Vmn1r66__chr7	0.103573	0.103495	0.999252	0.0983941
Vpreb3__chr10	0.103573	0.103495	0.999252	0.0983941
Vstm2b__chr7	0.103573	0.103495	0.999252	0.0983941
Zfa-ps__chr10	0.103573	0.103495	0.999252	0.0983941
Plcg1__chr2	0.103576	0.131666	1.2712	0.098397
B130034C11Rik__chr16	0.103576	0.113337	1.09424	0.098397
5730405O15Rik__chrX	0.103576	0.105389	1.0175	0.098397
Ovgp1__chr3	0.103576	0.105295	1.0166	0.098397
Cbln2__chr18	0.103576	0.103495	0.999221	0.098397
Fam107a__chr14	0.103576	0.103495	0.999221	0.098397
Gm14393__chr2	0.103576	0.103495	0.999221	0.098397
Gm16897__chr1	0.103576	0.103495	0.999221	0.098397
Gm5091__chr17	0.103576	0.103495	0.999221	0.098397
Hist1h4d__chr13	0.103576	0.103495	0.999221	0.098397
Pcdhgc4__chr18	0.103576	0.103495	0.999221	0.098397
Pde8b__chr13	0.103576	0.103495	0.999221	0.098397
Tmem163__chr1	0.103576	0.103495	0.999221	0.098397
Ccdc57__chr11	0.103577	0.103495	0.999212	0.0983979
Cdh6__chr15	0.103577	0.103495	0.999212	0.0983979
Gpr137c__chr14	0.103577	0.103495	0.999212	0.0983979
Pcbd1__chr10	0.103577	0.103495	0.999212	0.0983979
Rassf7__chr7	0.103577	0.103495	0.999212	0.0983979
Unc13a__chr8	0.103577	0.103495	0.999212	0.0983979
Fetub__chr16	0.103602	0.113337	1.09397	0.0984206
Psmc3ip__chr11	0.103602	0.107095	1.03371	0.0984206
4930425O10Rik__chr3	0.103602	0.103495	0.998968	0.0984206
5830454E08Rik__chr9	0.103602	0.103495	0.998968	0.0984206
Ces1e__chr8	0.103602	0.103495	0.998968	0.0984206
Fcgbp__chr7	0.103602	0.103495	0.998968	0.0984206
Gm3696__chr14	0.103602	0.103495	0.998968	0.0984206
Gpr162__chr6	0.103602	0.103495	0.998968	0.0984206
Ltf__chr9	0.103602	0.103495	0.998968	0.0984206
Nhlrc3__chr3	0.103602	0.103495	0.998968	0.0984206
Olfr633__chr7	0.103602	0.103495	0.998968	0.0984206
Prl3c1__chr13	0.103602	0.103495	0.998968	0.0984206
Rab3b__chr4	0.103602	0.103495	0.998968	0.0984206
Rundc3a__chr11	0.103602	0.103495	0.998968	0.0984206
Trim14__chr4	0.103602	0.103495	0.998968	0.0984206
Zc3h12b__chrX	0.103602	0.103495	0.998968	0.0984206
Foxg1__chr12	0.103616	0.127408	1.22962	0.0984329
Zfp493__chr13	0.103616	0.107282	1.03538	0.0984329
Fam83d__chr2	0.103616	0.107095	1.03358	0.0984329
1700003M07Rik__chr4	0.103616	0.103495	0.998837	0.0984329
1700027I24Rik__chr9	0.103616	0.103495	0.998837	0.0984329
1700028D13Rik__chr5	0.103616	0.103495	0.998837	0.0984329
1810012K16Rik__chr8	0.103616	0.103495	0.998837	0.0984329
2210414B05Rik__chr4	0.103616	0.103495	0.998837	0.0984329
4930402F11Rik__chr7	0.103616	0.103495	0.998837	0.0984329
4930547E14Rik__chr16	0.103616	0.103495	0.998837	0.0984329
4930563D23Rik__chr16	0.103616	0.103495	0.998837	0.0984329
4930584F24Rik__chr5	0.103616	0.103495	0.998837	0.0984329
A330050F15Rik__chr17	0.103616	0.103495	0.998837	0.0984329
Afm__chr5	0.103616	0.103495	0.998837	0.0984329
B230323A14Rik__chr9	0.103616	0.103495	0.998837	0.0984329
BC068157__chr8	0.103616	0.103495	0.998837	0.0984329
Camk1g__chr1	0.103616	0.103495	0.998837	0.0984329
Cd69__chr6	0.103616	0.103495	0.998837	0.0984329
Cga__chr4	0.103616	0.103495	0.998837	0.0984329
Chd5__chr4	0.103616	0.103495	0.998837	0.0984329
Cntnap5b__chr1	0.103616	0.103495	0.998837	0.0984329
Csn2__chr5	0.103616	0.103495	0.998837	0.0984329
Cyp2j8__chr4	0.103616	0.103495	0.998837	0.0984329
D430019H16Rik__chr12	0.103616	0.103495	0.998837	0.0984329
Dhrs9__chr2	0.103616	0.103495	0.998837	0.0984329
Dlx6as2__chr6	0.103616	0.103495	0.998837	0.0984329
Fam132b__chr1	0.103616	0.103495	0.998837	0.0984329
Fam84a__chr12	0.103616	0.103495	0.998837	0.0984329
Fasl__chr1	0.103616	0.103495	0.998837	0.0984329
Fcrla__chr1	0.103616	0.103495	0.998837	0.0984329
Fgb__chr3	0.103616	0.103495	0.998837	0.0984329
Fndc8__chr11	0.103616	0.103495	0.998837	0.0984329
Gabrp__chr11	0.103616	0.103495	0.998837	0.0984329
Galnt9__chr5	0.103616	0.103495	0.998837	0.0984329
Gm10549__chr18	0.103616	0.103495	0.998837	0.0984329
Gm2109__chr9	0.103616	0.103495	0.998837	0.0984329
Gm5662__chr12	0.103616	0.103495	0.998837	0.0984329
Gm597__chr1	0.103616	0.103495	0.998837	0.0984329
Gmnc__chr16	0.103616	0.103495	0.998837	0.0984329
Grhl3__chr4	0.103616	0.103495	0.998837	0.0984329
Grm8__chr6	0.103616	0.103495	0.998837	0.0984329
Hbq1b__chr11	0.103616	0.103495	0.998837	0.0984329
Hsd17b2__chr8	0.103616	0.103495	0.998837	0.0984329
Hsfy2__chr1	0.103616	0.103495	0.998837	0.0984329
Htr5a__chr5	0.103616	0.103495	0.998837	0.0984329
Ifltd1__chr6	0.103616	0.103495	0.998837	0.0984329
Kcna1__chr6	0.103616	0.103495	0.998837	0.0984329
Kera__chr10	0.103616	0.103495	0.998837	0.0984329
Lrrc6__chr15	0.103616	0.103495	0.998837	0.0984329
Mcpt8__chr14	0.103616	0.103495	0.998837	0.0984329
Mir3096__chr5	0.103616	0.103495	0.998837	0.0984329
Mug-ps1__chr6	0.103616	0.103495	0.998837	0.0984329
Myb__chr10	0.103616	0.103495	0.998837	0.0984329
Myl7__chr11	0.103616	0.103495	0.998837	0.0984329
Myoz1__chr14	0.103616	0.103495	0.998837	0.0984329
Nxf7__chrX	0.103616	0.103495	0.998837	0.0984329
Olfr1212__chr2	0.103616	0.103495	0.998837	0.0984329
Olfr17__chr7	0.103616	0.103495	0.998837	0.0984329
Olfr201__chr16	0.103616	0.103495	0.998837	0.0984329
Olfr659__chr7	0.103616	0.103495	0.998837	0.0984329
Olfr677__chr7	0.103616	0.103495	0.998837	0.0984329
Olfr707__chr7	0.103616	0.103495	0.998837	0.0984329
Olfr77__chr9	0.103616	0.103495	0.998837	0.0984329
Olfr782__chr10	0.103616	0.103495	0.998837	0.0984329
Olfr921__chr9	0.103616	0.103495	0.998837	0.0984329
Pacsin1__chr17	0.103616	0.103495	0.998837	0.0984329
Pax5__chr4	0.103616	0.103495	0.998837	0.0984329
Pdxk-ps__chr17	0.103616	0.103495	0.998837	0.0984329
Pin1-ps1__chr2	0.103616	0.103495	0.998837	0.0984329
Samd12__chr15	0.103616	0.103495	0.998837	0.0984329
Scube3__chr17	0.103616	0.103495	0.998837	0.0984329
Serpini2__chr3	0.103616	0.103495	0.998837	0.0984329
Skint10__chr4	0.103616	0.103495	0.998837	0.0984329
Slc9a3__chr13	0.103616	0.103495	0.998837	0.0984329
Tbx15__chr3	0.103616	0.103495	0.998837	0.0984329
Tfap2c__chr2	0.103616	0.103495	0.998837	0.0984329
Themis3__chr17	0.103616	0.103495	0.998837	0.0984329
Tmem27__chrX	0.103616	0.103495	0.998837	0.0984329
Trpm6__chr19	0.103616	0.103495	0.998837	0.0984329
Vmn2r106__chr17	0.103616	0.103495	0.998837	0.0984329
Vmn2r67__chr7	0.103616	0.103495	0.998837	0.0984329
Vmn2r68__chr7	0.103616	0.103495	0.998837	0.0984329
Zfp454__chr11	0.103616	0.103495	0.998837	0.0984329
Gramd1c__chr16	0.103621	0.103495	0.998786	0.0984377
B230214G05Rik__chr15	0.103627	0.103495	0.998726	0.0984433
Ces5a__chr8	0.103627	0.103495	0.998726	0.0984433
D630024D03Rik__chr11	0.103627	0.103495	0.998726	0.0984433
Wdfy2__chr14	0.103627	0.103495	0.998726	0.0984433
Mir3064__chr11	0.103628	0.103495	0.998723	0.0984435
Eogt__chr6	0.103631	0.133559	1.2888	0.0984465
Tnfrsf19__chr14	0.103631	0.103495	0.998692	0.0984465
1700109H08Rik__chr5	0.103639	0.103495	0.998618	0.0984534
Asb18__chr1	0.103639	0.103495	0.998618	0.0984534
Gm13031__chr4	0.103639	0.103495	0.998618	0.0984534
Gm5512__chr10	0.103639	0.103495	0.998618	0.0984534
Slc25a31__chr3	0.103639	0.103495	0.998618	0.0984534
Stac3__chr10	0.103639	0.103495	0.998618	0.0984534
Lancl3__chrX	0.103639	0.103495	0.998614	0.0984538
1810046K07Rik__chr9	0.10365	0.103495	0.998505	0.098464
2010001M06Rik__chr5	0.10365	0.103495	0.998505	0.098464
8430422H06Rik__chr18	0.10365	0.103495	0.998505	0.098464
Adam26a__chr8	0.10365	0.103495	0.998505	0.098464
Fgg__chr3	0.10365	0.103495	0.998505	0.098464
Gprin1__chr13	0.10365	0.103495	0.998505	0.098464
Gtf2a1l__chr17	0.10365	0.103495	0.998505	0.098464
Gzmb__chr14	0.10365	0.103495	0.998505	0.098464
Ppfia2__chr10	0.10365	0.103495	0.998505	0.098464
Rims3__chr4	0.10365	0.103495	0.998505	0.098464
Serpina3i__chr12	0.10365	0.103495	0.998505	0.098464
Slc4a5__chr6	0.10365	0.103495	0.998505	0.098464
Sptbn2__chr19	0.10365	0.103495	0.998505	0.098464
Tdg__chr10	0.10365	0.103495	0.998505	0.098464
Tmem198__chr1	0.10365	0.103495	0.998505	0.098464
Prr22__chr17	0.103657	0.103495	0.998444	0.0984697
Arntl2__chr6	0.103658	0.103495	0.998434	0.0984706
Mapk11__chr15	0.10366	0.133858	1.29132	0.0984724
Slfn3__chr11	0.10366	0.11838	1.142	0.0984724
Ccdc88c__chr12	0.10366	0.107282	1.03494	0.0984724
Atg9b__chr5	0.10366	0.103495	0.998415	0.0984724
Atp8b5__chr4	0.10366	0.103495	0.998415	0.0984724
Baalc__chr15	0.10366	0.103495	0.998415	0.0984724
Dennd2d__chr3	0.10366	0.103495	0.998415	0.0984724
Nptxr__chr15	0.10366	0.103495	0.998415	0.0984724
Slc25a30__chr14	0.10366	0.103495	0.998415	0.0984724
Zfp57__chr17	0.10366	0.103495	0.998415	0.0984724
Plk1__chr7	0.103661	0.134227	1.29487	0.0984735
Dsn1__chr2	0.103661	0.114387	1.10348	0.0984735
Mir1983__chr13	0.103661	0.105389	1.01667	0.0984735
Six4__chr12	0.103661	0.105389	1.01667	0.0984735
1700023E05Rik__chr5	0.103661	0.103495	0.998404	0.0984735
3110045C21Rik__chr1	0.103661	0.103495	0.998404	0.0984735
4930486F22Rik__chr10	0.103661	0.103495	0.998404	0.0984735
C230037L18Rik__chr15	0.103661	0.103495	0.998404	0.0984735
Cypt4__chr9	0.103661	0.103495	0.998404	0.0984735
Gm10451__chr12	0.103661	0.103495	0.998404	0.0984735
Gm12130__chr11	0.103661	0.103495	0.998404	0.0984735
Gm7073__chrX	0.103661	0.103495	0.998404	0.0984735
Gm9958__chr5	0.103661	0.103495	0.998404	0.0984735
Gpr142__chr11	0.103661	0.103495	0.998404	0.0984735
Gpr68__chr12	0.103661	0.103495	0.998404	0.0984735
Lef1__chr3	0.103661	0.103495	0.998404	0.0984735
Nt5c1b__chr12	0.103661	0.103495	0.998404	0.0984735
Olfr64__chr7	0.103661	0.103495	0.998404	0.0984735
Olfr908__chr9	0.103661	0.103495	0.998404	0.0984735
Pou2af1__chr9	0.103661	0.103495	0.998404	0.0984735
Prdm11__chr2	0.103661	0.103495	0.998404	0.0984735
Ralgps1__chr2	0.103661	0.103495	0.998404	0.0984735
Serpina3g__chr12	0.103661	0.103495	0.998404	0.0984735
Slc44a3__chr3	0.103661	0.103495	0.998404	0.0984735
Slc5a4a__chr10	0.103661	0.103495	0.998404	0.0984735
Slc9a4__chr1	0.103661	0.103495	0.998404	0.0984735
Zfand4__chr6	0.103661	0.103495	0.998404	0.0984735
Mapk15__chr15	0.103673	0.125982	1.21519	0.0984841
Tm6sf1__chr7	0.103673	0.12579	1.21334	0.0984841
Zfp865__chr7	0.103673	0.113116	1.09109	0.0984841
Rps27__chr3	0.103673	0.103495	0.998291	0.0984841
Tfr2__chr5	0.103673	0.103495	0.998291	0.0984841
Mgst2__chr3	0.103674	0.103495	0.998277	0.0984854
Pitx3__chr19	0.103674	0.103495	0.998277	0.0984854
Fmo3__chr1	0.103675	0.127408	1.22892	0.0984857
Bora__chr14	0.103675	0.105295	1.01563	0.0984857
1700025M24Rik__chr5	0.103675	0.103495	0.998273	0.0984857
1700069L16Rik__chr5	0.103675	0.103495	0.998273	0.0984857
1810062G17Rik__chr3	0.103675	0.103495	0.998273	0.0984857
2610206C17Rik__chr7	0.103675	0.103495	0.998273	0.0984857
4930519D14Rik__chr13	0.103675	0.103495	0.998273	0.0984857
4930521E06Rik__chr1	0.103675	0.103495	0.998273	0.0984857
6030407O03Rik__chr1	0.103675	0.103495	0.998273	0.0984857
8030442B05Rik__chr2	0.103675	0.103495	0.998273	0.0984857
Arhgef37__chr18	0.103675	0.103495	0.998273	0.0984857
Cyp11b1__chr15	0.103675	0.103495	0.998273	0.0984857
E330009J07Rik__chr6	0.103675	0.103495	0.998273	0.0984857
Ern2__chr7	0.103675	0.103495	0.998273	0.0984857
Gm10125__chr18	0.103675	0.103495	0.998273	0.0984857
Gm10248__chr14	0.103675	0.103495	0.998273	0.0984857
Gm10818__chr16	0.103675	0.103495	0.998273	0.0984857
Gm11545__chr11	0.103675	0.103495	0.998273	0.0984857
Gm21284__chr6	0.103675	0.103495	0.998273	0.0984857
Gm3604__chr13	0.103675	0.103495	0.998273	0.0984857
Gm410__chr3	0.103675	0.103495	0.998273	0.0984857
Gpr171__chr3	0.103675	0.103495	0.998273	0.0984857
H2-M5__chr17	0.103675	0.103495	0.998273	0.0984857
Hectd2__chr19	0.103675	0.103495	0.998273	0.0984857
Kcnip1__chr11	0.103675	0.103495	0.998273	0.0984857
Klk1__chr7	0.103675	0.103495	0.998273	0.0984857
Mab21l1__chr3	0.103675	0.103495	0.998273	0.0984857
Mir466f-2__chr7	0.103675	0.103495	0.998273	0.0984857
Olfr1009__chr2	0.103675	0.103495	0.998273	0.0984857
Olfr1132__chr2	0.103675	0.103495	0.998273	0.0984857
Olfr294__chr7	0.103675	0.103495	0.998273	0.0984857
Rem2__chr14	0.103675	0.103495	0.998273	0.0984857
Rgsl1__chr1	0.103675	0.103495	0.998273	0.0984857
Serpine3__chr14	0.103675	0.103495	0.998273	0.0984857
Smok2b__chr17	0.103675	0.103495	0.998273	0.0984857
Sntg1__chr1	0.103675	0.103495	0.998273	0.0984857
Syt14__chr1	0.103675	0.103495	0.998273	0.0984857
Sytl3__chr17	0.103675	0.103495	0.998273	0.0984857
Tbpl2__chr2	0.103675	0.103495	0.998273	0.0984857
Trim42__chr9	0.103675	0.103495	0.998273	0.0984857
Trpa1__chr1	0.103675	0.103495	0.998273	0.0984857
Gm1123__chr9	0.103677	0.130628	1.25995	0.098488
Gabrg2__chr11	0.103677	0.125339	1.20893	0.098488
Mospd2__chrX	0.103677	0.119738	1.15491	0.098488
1110028F11Rik__chr11	0.103677	0.103495	0.998249	0.098488
1700008I05Rik__chrX	0.103677	0.103495	0.998249	0.098488
1700031F05Rik__chrX	0.103677	0.103495	0.998249	0.098488
4930593C16Rik__chr9	0.103677	0.103495	0.998249	0.098488
9130015A21Rik__chr12	0.103677	0.103495	0.998249	0.098488
A630023A22Rik__chr14	0.103677	0.103495	0.998249	0.098488
Actrt1__chrX	0.103677	0.103495	0.998249	0.098488
Adam34__chr8	0.103677	0.103495	0.998249	0.098488
Afp__chr5	0.103677	0.103495	0.998249	0.098488
Akr1c21__chr13	0.103677	0.103495	0.998249	0.098488
Ascl1__chr10	0.103677	0.103495	0.998249	0.098488
B930092H01Rik__chr9	0.103677	0.103495	0.998249	0.098488
BC021891__chr8	0.103677	0.103495	0.998249	0.098488
C030023E24Rik__chrX	0.103677	0.103495	0.998249	0.098488
C530044C16Rik__chr6	0.103677	0.103495	0.998249	0.098488
Car12__chr9	0.103677	0.103495	0.998249	0.098488
Ccdc96__chr5	0.103677	0.103495	0.998249	0.098488
Cd300c__chr11	0.103677	0.103495	0.998249	0.098488
Cd46__chr1	0.103677	0.103495	0.998249	0.098488
Ceacam16__chr7	0.103677	0.103495	0.998249	0.098488
Crisp1__chr17	0.103677	0.103495	0.998249	0.098488
Cts6__chr13	0.103677	0.103495	0.998249	0.098488
D030025E07Rik__chr3	0.103677	0.103495	0.998249	0.098488
D16Ertd519e__chr16	0.103677	0.103495	0.998249	0.098488
Dear1__chr3	0.103677	0.103495	0.998249	0.098488
Dlx3__chr11	0.103677	0.103495	0.998249	0.098488
Dnahc10__chr5	0.103677	0.103495	0.998249	0.098488
Dner__chr1	0.103677	0.103495	0.998249	0.098488
Dsg1a__chr18	0.103677	0.103495	0.998249	0.098488
Elf5__chr2	0.103677	0.103495	0.998249	0.098488
EU599041__chr7	0.103677	0.103495	0.998249	0.098488
Fa2h__chr8	0.103677	0.103495	0.998249	0.098488
Fabp12__chr3	0.103677	0.103495	0.998249	0.098488
Fam19a1__chr6	0.103677	0.103495	0.998249	0.098488
Fam217a__chr13	0.103677	0.103495	0.998249	0.098488
Fbxw10__chr11	0.103677	0.103495	0.998249	0.098488
Gabra4__chr5	0.103677	0.103495	0.998249	0.098488
Galntl5__chr5	0.103677	0.103495	0.998249	0.098488
Gm11240__chr4	0.103677	0.103495	0.998249	0.098488
Gm11981__chr11	0.103677	0.103495	0.998249	0.098488
Gm20756__chr6	0.103677	0.103495	0.998249	0.098488
Gm3428__chr9	0.103677	0.103495	0.998249	0.098488
Gm5111__chr6	0.103677	0.103495	0.998249	0.098488
Gm5592__chr7	0.103677	0.103495	0.998249	0.098488
Gm8633__chr10	0.103677	0.103495	0.998249	0.098488
Gtsf1__chr15	0.103677	0.103495	0.998249	0.098488
Gypa__chr8	0.103677	0.103495	0.998249	0.098488
Hao2__chr3	0.103677	0.103495	0.998249	0.098488
Hist1h3f__chr13	0.103677	0.103495	0.998249	0.098488
Hrnr__chr3	0.103677	0.103495	0.998249	0.098488
Htr5b__chr1	0.103677	0.103495	0.998249	0.098488
Htr6__chr4	0.103677	0.103495	0.998249	0.098488
Il23a__chr10	0.103677	0.103495	0.998249	0.098488
Kcnmb2__chr3	0.103677	0.103495	0.998249	0.098488
Klrb1a__chr6	0.103677	0.103495	0.998249	0.098488
Krt82__chr15	0.103677	0.103495	0.998249	0.098488
Krt84__chr15	0.103677	0.103495	0.998249	0.098488
Krtap4-7__chr11	0.103677	0.103495	0.998249	0.098488
Kynu__chr2	0.103677	0.103495	0.998249	0.098488
LOC100503496__chr11	0.103677	0.103495	0.998249	0.098488
Lrrc63__chr14	0.103677	0.103495	0.998249	0.098488
Mir3475__chrX	0.103677	0.103495	0.998249	0.098488
Mmp27__chr9	0.103677	0.103495	0.998249	0.098488
Mmp28__chr11	0.103677	0.103495	0.998249	0.098488
Mroh2b__chr15	0.103677	0.103495	0.998249	0.098488
Mroh9__chr1	0.103677	0.103495	0.998249	0.098488
Neto1__chr18	0.103677	0.103495	0.998249	0.098488
Nup210l__chr3	0.103677	0.103495	0.998249	0.098488
Nxf2__chrX	0.103677	0.103495	0.998249	0.098488
Olfr1080__chr2	0.103677	0.103495	0.998249	0.098488
Olfr1186__chr2	0.103677	0.103495	0.998249	0.098488
Olfr1199__chr2	0.103677	0.103495	0.998249	0.098488
Olfr1284__chr2	0.103677	0.103495	0.998249	0.098488
Olfr212__chr6	0.103677	0.103495	0.998249	0.098488
Olfr284__chr15	0.103677	0.103495	0.998249	0.098488
Olfr30__chr11	0.103677	0.103495	0.998249	0.098488
Olfr772__chr10	0.103677	0.103495	0.998249	0.098488
Olfr983__chr9	0.103677	0.103495	0.998249	0.098488
Oprl1__chr2	0.103677	0.103495	0.998249	0.098488
Ppef1__chrX	0.103677	0.103495	0.998249	0.098488
Prokr1__chr6	0.103677	0.103495	0.998249	0.098488
Rab19__chr6	0.103677	0.103495	0.998249	0.098488
Rab38__chr7	0.103677	0.103495	0.998249	0.098488
Rbm44__chr1	0.103677	0.103495	0.998249	0.098488
Retn__chr8	0.103677	0.103495	0.998249	0.098488
Retnlg__chr16	0.103677	0.103495	0.998249	0.098488
Satl1__chrX	0.103677	0.103495	0.998249	0.098488
Scg2__chr1	0.103677	0.103495	0.998249	0.098488
Slc26a7__chr4	0.103677	0.103495	0.998249	0.098488
Slc6a14__chrX	0.103677	0.103495	0.998249	0.098488
Smok3b__chr5	0.103677	0.103495	0.998249	0.098488
Snord92__chr17	0.103677	0.103495	0.998249	0.098488
Sntg2__chr12	0.103677	0.103495	0.998249	0.098488
Sun3__chr11	0.103677	0.103495	0.998249	0.098488
Susd4__chr1	0.103677	0.103495	0.998249	0.098488
Syt1__chr10	0.103677	0.103495	0.998249	0.098488
Tbx22__chrX	0.103677	0.103495	0.998249	0.098488
Tdrd1__chr19	0.103677	0.103495	0.998249	0.098488
Tgm6__chr2	0.103677	0.103495	0.998249	0.098488
Ticam2__chr18	0.103677	0.103495	0.998249	0.098488
Tmem40__chr6	0.103677	0.103495	0.998249	0.098488
Tnfsf4__chr1	0.103677	0.103495	0.998249	0.098488
Tnp2__chr16	0.103677	0.103495	0.998249	0.098488
Ucp1__chr8	0.103677	0.103495	0.998249	0.098488
Ugt2a1__chr5	0.103677	0.103495	0.998249	0.098488
Ugt2b37__chr5	0.103677	0.103495	0.998249	0.098488
Vmn1r14__chr6	0.103677	0.103495	0.998249	0.098488
Vmn1r213__chr13	0.103677	0.103495	0.998249	0.098488
Vmn2r82__chr10	0.103677	0.103495	0.998249	0.098488
Wfdc11__chr2	0.103677	0.103495	0.998249	0.098488
Zkscan4__chr13	0.103677	0.103495	0.998249	0.098488
A030009H04Rik__chr11	0.103679	0.13935	1.34406	0.0984898
Fgl1__chr8	0.103679	0.111223	1.07276	0.0984898
Ppp1r1b__chr11	0.103679	0.103495	0.99823	0.0984898
Ccnb2__chr9	0.103684	0.141426	1.36401	0.0984941
Ankrd42__chr7	0.103684	0.103495	0.998184	0.0984941
Calcoco2__chr11	0.103684	0.103495	0.998184	0.0984941
D030025P21Rik__chr12	0.103684	0.103495	0.998184	0.0984941
Dusp14__chr11	0.103684	0.103495	0.998184	0.0984941
Fgfr2__chr7	0.103684	0.103495	0.998184	0.0984941
Gm15348__chr8	0.103684	0.103495	0.998184	0.0984941
Krtap3-2__chr11	0.103684	0.103495	0.998184	0.0984941
Necab3__chr2	0.103684	0.103495	0.998184	0.0984941
Nudt11__chrX	0.103684	0.103495	0.998184	0.0984941
Olfr1392__chr11	0.103684	0.103495	0.998184	0.0984941
Olfr1393__chr11	0.103684	0.103495	0.998184	0.0984941
Olfr1426__chr19	0.103684	0.103495	0.998184	0.0984941
Sept5__chr16	0.103684	0.103495	0.998184	0.0984941
Snord38a__chr4	0.103684	0.103495	0.998184	0.0984941
Spred3__chr7	0.103684	0.103495	0.998184	0.0984941
Tnk1__chr11	0.103684	0.103495	0.998184	0.0984941
Tubg2__chr11	0.103684	0.103495	0.998184	0.0984941
Zfp185__chrX	0.103684	0.103495	0.998184	0.0984941
Gng13__chr17	0.103687	0.103495	0.998156	0.0984966
Kif26b__chr1	0.103687	0.103495	0.998156	0.0984966
Cxcr5__chr9	0.103693	0.103495	0.998098	0.0985021
Rgn__chrX	0.103693	0.103495	0.998098	0.0985021
Lrrc52__chr1	0.103693	0.103495	0.998091	0.0985028
Slc2a13__chr15	0.103693	0.103495	0.998091	0.0985028
Tmem232__chr17	0.103693	0.103495	0.998091	0.0985028
3110062M04Rik__chr6	0.103694	0.105389	1.01635	0.098503
Ap4m1__chr5	0.103694	0.103495	0.998089	0.098503
Rimkla__chr4	0.103697	0.103495	0.998061	0.0985056
Guca1b__chr17	0.103698	0.105389	1.01631	0.0985067
AI427809__chr4	0.103698	0.103495	0.998049	0.0985067
Arxes2__chrX	0.103698	0.103495	0.998049	0.0985067
Cerkl__chr2	0.103698	0.103495	0.998049	0.0985067
Clec4e__chr6	0.103698	0.103495	0.998049	0.0985067
Cntnap5a__chr1	0.103698	0.103495	0.998049	0.0985067
E030003E18Rik__chr19	0.103698	0.103495	0.998049	0.0985067
Gabre__chrX	0.103698	0.103495	0.998049	0.0985067
Jakmip3__chr7	0.103698	0.103495	0.998049	0.0985067
Serpina3c__chr12	0.103698	0.103495	0.998049	0.0985067
Slc13a3__chr2	0.103698	0.103495	0.998049	0.0985067
March10__chr11	0.1037	0.114558	1.1047	0.0985091
Mastl__chr2	0.1037	0.105295	1.01538	0.0985091
1700047M11Rik__chr1	0.1037	0.103495	0.998023	0.0985091
2210417A02Rik__chr5	0.1037	0.103495	0.998023	0.0985091
3010001F23Rik__chrX	0.1037	0.103495	0.998023	0.0985091
4921511I17Rik__chr12	0.1037	0.103495	0.998023	0.0985091
4930413G21Rik__chr7	0.1037	0.103495	0.998023	0.0985091
4930550L24Rik__chrX	0.1037	0.103495	0.998023	0.0985091
4930556G01Rik__chr4	0.1037	0.103495	0.998023	0.0985091
4933416M06Rik__chr13	0.1037	0.103495	0.998023	0.0985091
4933416M07Rik__chr8	0.1037	0.103495	0.998023	0.0985091
4933433G15Rik__chr9	0.1037	0.103495	0.998023	0.0985091
7530420F21Rik__chr1	0.1037	0.103495	0.998023	0.0985091
9530002B09Rik__chr4	0.1037	0.103495	0.998023	0.0985091
A530099J19Rik__chr13	0.1037	0.103495	0.998023	0.0985091
Adam6b__chr12	0.1037	0.103495	0.998023	0.0985091
Agxt2l1__chr3	0.1037	0.103495	0.998023	0.0985091
Asb17__chr3	0.1037	0.103495	0.998023	0.0985091
Asprv1__chr6	0.1037	0.103495	0.998023	0.0985091
BC006965__chr11	0.1037	0.103495	0.998023	0.0985091
Brs3__chrX	0.1037	0.103495	0.998023	0.0985091
Ccdc105__chr10	0.1037	0.103495	0.998023	0.0985091
Chek1__chr9	0.1037	0.103495	0.998023	0.0985091
Cldn22__chr8	0.1037	0.103495	0.998023	0.0985091
Cntn3__chr6	0.1037	0.103495	0.998023	0.0985091
Cpa4__chr6	0.1037	0.103495	0.998023	0.0985091
Cyp2c39__chr19	0.1037	0.103495	0.998023	0.0985091
Cyp2c44__chr19	0.1037	0.103495	0.998023	0.0985091
E330034G19Rik__chr14	0.1037	0.103495	0.998023	0.0985091
Efcab4b__chr6	0.1037	0.103495	0.998023	0.0985091
Elovl2__chr13	0.1037	0.103495	0.998023	0.0985091
Etohd2__chr13	0.1037	0.103495	0.998023	0.0985091
Fam229a__chr4	0.1037	0.103495	0.998023	0.0985091
Fam26d__chr10	0.1037	0.103495	0.998023	0.0985091
Fam83h__chr15	0.1037	0.103495	0.998023	0.0985091
Fbxw20__chr9	0.1037	0.103495	0.998023	0.0985091
Fcamr__chr1	0.1037	0.103495	0.998023	0.0985091
Fer1l5__chr1	0.1037	0.103495	0.998023	0.0985091
Fev__chr1	0.1037	0.103495	0.998023	0.0985091
Gm10556__chr18	0.1037	0.103495	0.998023	0.0985091
Gm12789__chr4	0.1037	0.103495	0.998023	0.0985091
Gm19303__chr15	0.1037	0.103495	0.998023	0.0985091
Gm20758__chr10	0.1037	0.103495	0.998023	0.0985091
Gm4890__chr8	0.1037	0.103495	0.998023	0.0985091
Gng3__chr19	0.1037	0.103495	0.998023	0.0985091
Gpr101__chrX	0.1037	0.103495	0.998023	0.0985091
Gpr128__chr16	0.1037	0.103495	0.998023	0.0985091
Gprin3__chr6	0.1037	0.103495	0.998023	0.0985091
H2bfm__chrX	0.1037	0.103495	0.998023	0.0985091
Hist1h1d__chr13	0.1037	0.103495	0.998023	0.0985091
Hoxa10__chr6	0.1037	0.103495	0.998023	0.0985091
Iqcj__chr3	0.1037	0.103495	0.998023	0.0985091
Klk6__chr7	0.1037	0.103495	0.998023	0.0985091
Klra7__chr6	0.1037	0.103495	0.998023	0.0985091
Krt25__chr11	0.1037	0.103495	0.998023	0.0985091
Lilra6__chr7	0.1037	0.103495	0.998023	0.0985091
Lin28b__chr10	0.1037	0.103495	0.998023	0.0985091
Map3k19__chr1	0.1037	0.103495	0.998023	0.0985091
Nat1__chr8	0.1037	0.103495	0.998023	0.0985091
Neurod4__chr10	0.1037	0.103495	0.998023	0.0985091
Nme8__chr13	0.1037	0.103495	0.998023	0.0985091
Olfr1148__chr2	0.1037	0.103495	0.998023	0.0985091
Olfr1258__chr2	0.1037	0.103495	0.998023	0.0985091
Olfr1281__chr2	0.1037	0.103495	0.998023	0.0985091
Olfr1361__chr13	0.1037	0.103495	0.998023	0.0985091
Olfr267__chr4	0.1037	0.103495	0.998023	0.0985091
Olfr657__chr7	0.1037	0.103495	0.998023	0.0985091
Olfr681__chr7	0.1037	0.103495	0.998023	0.0985091
Olfr714__chr7	0.1037	0.103495	0.998023	0.0985091
Olfr730__chr14	0.1037	0.103495	0.998023	0.0985091
Olfr943__chr9	0.1037	0.103495	0.998023	0.0985091
Otop1__chr5	0.1037	0.103495	0.998023	0.0985091
Pcdha1__chr18	0.1037	0.103495	0.998023	0.0985091
Pou5f1__chr17	0.1037	0.103495	0.998023	0.0985091
Psg22__chr7	0.1037	0.103495	0.998023	0.0985091
Rfx6__chr10	0.1037	0.103495	0.998023	0.0985091
Sis__chr3	0.1037	0.103495	0.998023	0.0985091
Six3__chr17	0.1037	0.103495	0.998023	0.0985091
Slc1a7__chr4	0.1037	0.103495	0.998023	0.0985091
Slc23a3__chr1	0.1037	0.103495	0.998023	0.0985091
Slc4a8__chr15	0.1037	0.103495	0.998023	0.0985091
Slc7a15__chr12	0.1037	0.103495	0.998023	0.0985091
Slc9c1__chr16	0.1037	0.103495	0.998023	0.0985091
Susd1__chr4	0.1037	0.103495	0.998023	0.0985091
Taar9__chr10	0.1037	0.103495	0.998023	0.0985091
Tecta__chr9	0.1037	0.103495	0.998023	0.0985091
Tfap2e__chr4	0.1037	0.103495	0.998023	0.0985091
Tmem91__chr7	0.1037	0.103495	0.998023	0.0985091
Trim10__chr17	0.1037	0.103495	0.998023	0.0985091
Triml2__chr8	0.1037	0.103495	0.998023	0.0985091
Vmn1r15__chr6	0.1037	0.103495	0.998023	0.0985091
Vmn1r4__chr6	0.1037	0.103495	0.998023	0.0985091
Vmn1r42__chr6	0.1037	0.103495	0.998023	0.0985091
Vmn2r35__chr7	0.1037	0.103495	0.998023	0.0985091
Vwde__chr6	0.1037	0.103495	0.998023	0.0985091
Zbbx__chr3	0.1037	0.103495	0.998023	0.0985091
Zfp711__chrX	0.1037	0.103495	0.998023	0.0985091
Grtp1__chr8	0.103704	0.103495	0.997992	0.098512
Taf7l__chrX	0.103704	0.103495	0.997992	0.098512
Agap2__chr10	0.103709	0.111223	1.07245	0.098517
Gm4759__chr7	0.103709	0.103495	0.997939	0.098517
Ankle1__chr8	0.103713	0.105295	1.01526	0.0985201
1700018C11Rik__chr4	0.103713	0.103495	0.997906	0.0985201
2310034G01Rik__chr19	0.103713	0.103495	0.997906	0.0985201
4930412O13Rik__chr2	0.103713	0.103495	0.997906	0.0985201
A330048O09Rik__chr13	0.103713	0.103495	0.997906	0.0985201
Cachd1__chr4	0.103713	0.103495	0.997906	0.0985201
Ctsj__chr13	0.103713	0.103495	0.997906	0.0985201
Dpp10__chr1	0.103713	0.103495	0.997906	0.0985201
Fam83e__chr7	0.103713	0.103495	0.997906	0.0985201
Ly6c2__chr15	0.103713	0.103495	0.997906	0.0985201
Mdfi__chr17	0.103713	0.103495	0.997906	0.0985201
Olfr1217__chr2	0.103713	0.103495	0.997906	0.0985201
Susd5__chr9	0.103713	0.152705	1.47239	0.0985203
Gpr20__chr15	0.103713	0.123179	1.1877	0.0985203
3010026O09Rik__chr11	0.103713	0.115951	1.118	0.0985203
Ulbp1__chr10	0.103713	0.105295	1.01526	0.0985203
4930444G20Rik__chr10	0.103713	0.103495	0.997904	0.0985203
Cpne6__chr14	0.103713	0.103495	0.997904	0.0985203
Crip3__chr17	0.103713	0.103495	0.997904	0.0985203
Fam5b__chr1	0.103713	0.103495	0.997904	0.0985203
Ms4a15__chr19	0.103713	0.103495	0.997904	0.0985203
Pion__chr5	0.103713	0.103495	0.997904	0.0985203
Tmem215__chr4	0.103713	0.103495	0.997904	0.0985203
Tmem59l__chr8	0.103713	0.103495	0.997904	0.0985203
4930486L24Rik__chr13	0.103716	0.131101	1.26404	0.098523
1100001G20Rik__chr11	0.103716	0.103495	0.997875	0.098523
1700012B07Rik__chr11	0.103716	0.103495	0.997875	0.098523
2610028H24Rik__chr10	0.103716	0.103495	0.997875	0.098523
4930404A05Rik__chr16	0.103716	0.103495	0.997875	0.098523
A630012P03Rik__chrX	0.103716	0.103495	0.997875	0.098523
Acot12__chr13	0.103716	0.103495	0.997875	0.098523
Adam29__chr8	0.103716	0.103495	0.997875	0.098523
Adam4__chr12	0.103716	0.103495	0.997875	0.098523
Adarb2__chr13	0.103716	0.103495	0.997875	0.098523
AI854517__chr7	0.103716	0.103495	0.997875	0.098523
Aym1__chr5	0.103716	0.103495	0.997875	0.098523
Bhlha15__chr5	0.103716	0.103495	0.997875	0.098523
C1rb__chr6	0.103716	0.103495	0.997875	0.098523
Catsper1__chr19	0.103716	0.103495	0.997875	0.098523
Ccdc113__chr8	0.103716	0.103495	0.997875	0.098523
Ccdc178__chr18	0.103716	0.103495	0.997875	0.098523
Clcnka__chr4	0.103716	0.103495	0.997875	0.098523
Clic6__chr16	0.103716	0.103495	0.997875	0.098523
Ctxn3__chr18	0.103716	0.103495	0.997875	0.098523
Cyp17a1__chr19	0.103716	0.103495	0.997875	0.098523
Doc2a__chr7	0.103716	0.103495	0.997875	0.098523
E130309F12Rik__chr4	0.103716	0.103495	0.997875	0.098523
Foxj1__chr11	0.103716	0.103495	0.997875	0.098523
Gkn3__chr6	0.103716	0.103495	0.997875	0.098523
Gm10658__chr9	0.103716	0.103495	0.997875	0.098523
Gm11346__chr13	0.103716	0.103495	0.997875	0.098523
Gm129__chr3	0.103716	0.103495	0.997875	0.098523
Gm156__chr6	0.103716	0.103495	0.997875	0.098523
Gm16432__chr1	0.103716	0.103495	0.997875	0.098523
Gm4794__chr10	0.103716	0.103495	0.997875	0.098523
Gm806__chr13	0.103716	0.103495	0.997875	0.098523
Gpr21__chr2	0.103716	0.103495	0.997875	0.098523
Klra5__chr6	0.103716	0.103495	0.997875	0.098523
Krt73__chr15	0.103716	0.103495	0.997875	0.098523
Lce1g__chr3	0.103716	0.103495	0.997875	0.098523
Ms4a3__chr19	0.103716	0.103495	0.997875	0.098523
Myh2__chr11	0.103716	0.103495	0.997875	0.098523
Olfr1260__chr2	0.103716	0.103495	0.997875	0.098523
Olfr576__chr7	0.103716	0.103495	0.997875	0.098523
Olfr722__chr14	0.103716	0.103495	0.997875	0.098523
Otoa__chr7	0.103716	0.103495	0.997875	0.098523
Pate4__chr9	0.103716	0.103495	0.997875	0.098523
Plac1l__chr19	0.103716	0.103495	0.997875	0.098523
Ppp1r42__chr1	0.103716	0.103495	0.997875	0.098523
Psapl1__chr5	0.103716	0.103495	0.997875	0.098523
Rab44__chr17	0.103716	0.103495	0.997875	0.098523
Rhox12__chrX	0.103716	0.103495	0.997875	0.098523
Scn9a__chr2	0.103716	0.103495	0.997875	0.098523
Serpinb1b__chr13	0.103716	0.103495	0.997875	0.098523
Shisa6__chr11	0.103716	0.103495	0.997875	0.098523
Slco1a6__chr6	0.103716	0.103495	0.997875	0.098523
Spesp1__chr9	0.103716	0.103495	0.997875	0.098523
Tac4__chr11	0.103716	0.103495	0.997875	0.098523
Tcam1__chr11	0.103716	0.103495	0.997875	0.098523
Tctex1d1__chr4	0.103716	0.103495	0.997875	0.098523
Tmem236__chr2	0.103716	0.103495	0.997875	0.098523
Tsga13__chr6	0.103716	0.103495	0.997875	0.098523
Vash2__chr1	0.103716	0.103495	0.997875	0.098523
Vmn1r171__chr7	0.103716	0.103495	0.997875	0.098523
Vmn1r174__chr7	0.103716	0.103495	0.997875	0.098523
Xlr5b__chrX	0.103716	0.103495	0.997875	0.098523
Zdhhc16__chr19	0.103716	0.103495	0.997875	0.098523
Cldn23__chr8	0.103716	0.103495	0.99787	0.0985234
Gm10509__chr17	0.103716	0.103495	0.99787	0.0985234
Neil1__chr9	0.103716	0.103495	0.99787	0.0985234
Nkx6-2__chr7	0.103716	0.103495	0.99787	0.0985234
Olfr1066__chr2	0.103716	0.103495	0.99787	0.0985234
Rgs14__chr13	0.103716	0.103495	0.99787	0.0985234
Sash3__chrX	0.103716	0.103495	0.99787	0.0985234
Slc17a9__chr2	0.103716	0.103495	0.99787	0.0985234
Spn__chr7	0.103716	0.103495	0.99787	0.0985234
Syt10__chr15	0.103716	0.103495	0.99787	0.0985234
Xlr4b__chrX	0.103716	0.103495	0.99787	0.0985234
Zbtb3__chr19	0.103716	0.103495	0.99787	0.0985234
Dclk2__chr3	0.103723	0.113337	1.09269	0.0985296
Acp5__chr9	0.103723	0.103495	0.997804	0.0985296
Adra2c__chr5	0.103723	0.103495	0.997804	0.0985296
Ankrd34a__chr3	0.103723	0.103495	0.997804	0.0985296
Avpr1a__chr10	0.103723	0.103495	0.997804	0.0985296
C530005A16Rik__chr4	0.103723	0.103495	0.997804	0.0985296
Clstn2__chr9	0.103723	0.103495	0.997804	0.0985296
Disc1__chr8	0.103723	0.103495	0.997804	0.0985296
Efcab8__chr2	0.103723	0.103495	0.997804	0.0985296
Gareml__chr5	0.103723	0.103495	0.997804	0.0985296
Msl3l2__chr10	0.103723	0.103495	0.997804	0.0985296
Shf__chr2	0.103723	0.103495	0.997804	0.0985296
Slc16a12__chr19	0.103723	0.103495	0.997804	0.0985296
Tgif2__chr2	0.103723	0.103495	0.997804	0.0985296
Vmn2r84__chr10	0.103723	0.103495	0.997804	0.0985296
BC051226__chr17	0.103724	0.103495	0.997792	0.0985307
Krt5__chr15	0.103724	0.103495	0.997792	0.0985307
Sepsecs__chr5	0.103725	0.103495	0.997786	0.0985313
Aldh1a3__chr7	0.103728	0.103495	0.997759	0.0985339
C430002N11Rik__chr9	0.103728	0.103495	0.997759	0.0985339
Arrdc5__chr17	0.10373	0.103495	0.997743	0.0985353
Dnajc22__chr15	0.10373	0.103495	0.997743	0.0985353
Gm13152__chr4	0.10373	0.103495	0.997743	0.0985353
Il3__chr11	0.10373	0.103495	0.997743	0.0985353
Nanog__chr6	0.10373	0.103495	0.997743	0.0985353
Npb__chr11	0.10373	0.103495	0.997743	0.0985353
Slc22a26__chr19	0.10373	0.103495	0.997743	0.0985353
5830403L16Rik__chr1	0.103731	0.103495	0.997728	0.0985367
AI848285__chr15	0.103731	0.103495	0.997728	0.0985367
Ereg__chr5	0.103731	0.103495	0.997728	0.0985367
Faah__chr4	0.103731	0.103495	0.997728	0.0985367
Fxyd3__chr7	0.103731	0.103495	0.997728	0.0985367
Vsig8__chr1	0.103731	0.103495	0.997728	0.0985367
Frat2__chr19	0.103733	0.103495	0.997707	0.0985387
Gm13807__chr2	0.103733	0.103495	0.997707	0.0985387
Grin3b__chr10	0.103733	0.103495	0.997707	0.0985387
Lin7b__chr7	0.103733	0.103495	0.997707	0.0985387
Mamdc4__chr2	0.103733	0.103495	0.997707	0.0985387
Siah1b__chrX	0.103733	0.103495	0.997707	0.0985387
Snora78__chr17	0.103733	0.103495	0.997707	0.0985387
Snord22__chr19	0.103733	0.103495	0.997707	0.0985387
Uprt__chrX	0.103733	0.103495	0.997706	0.0985388
Vmn2r89__chr14	0.103733	0.103495	0.997706	0.0985388
Zpbp__chr11	0.103733	0.103495	0.997706	0.0985388
Car15__chr16	0.103734	0.135657	1.30774	0.0985397
Cxcl13__chr5	0.103736	0.103495	0.997678	0.0985415
D630029K05Rik__chr10	0.103736	0.103495	0.997678	0.0985415
Gdap1l1__chr2	0.103736	0.103495	0.997678	0.0985415
Glb1l2__chr9	0.103736	0.103495	0.997678	0.0985415
Gm13083__chr4	0.103736	0.103495	0.997678	0.0985415
Iglon5__chr7	0.103736	0.103495	0.997678	0.0985415
Mpped1__chr15	0.103736	0.103495	0.997678	0.0985415
Prdm12__chr2	0.103736	0.103495	0.997678	0.0985415
Vmn2r16__chr5	0.103736	0.103495	0.997678	0.0985415
Mup21__chr4	0.103738	0.103495	0.997658	0.0985433
Gp1bb__chr16	0.103739	0.111068	1.07065	0.098544
Mdm1__chr10	0.103739	0.105295	1.015	0.098544
0610039K10Rik__chr2	0.103739	0.103495	0.99765	0.098544
Clcn5__chrX	0.103739	0.103495	0.99765	0.098544
Hunk__chr16	0.103739	0.103495	0.99765	0.098544
Olfr192__chr16	0.103739	0.103495	0.99765	0.098544
Trhde__chr10	0.103739	0.103495	0.99765	0.098544
Wdr54__chr6	0.103739	0.103495	0.99765	0.098544
Psg26__chr7	0.103741	0.103495	0.997636	0.0985454
Haghl__chr17	0.103742	0.103495	0.997628	0.0985462
4921530L18Rik__chr2	0.103743	0.103495	0.997612	0.0985476
Cdca7l__chr12	0.103745	0.105295	1.01494	0.0985495
Cyp2r1__chr7	0.103745	0.103495	0.997592	0.0985495
Ifitm6__chr7	0.103745	0.103495	0.997592	0.0985495
Il18__chr9	0.103745	0.103495	0.997592	0.0985495
Ms4a8a__chr19	0.103745	0.103495	0.997592	0.0985495
Nr4a3__chr4	0.103745	0.103495	0.997592	0.0985495
Serpina9__chr12	0.103745	0.103495	0.997592	0.0985495
Gm6682__chr12	0.103746	0.103495	0.997581	0.0985506
Gtf2e1__chr16	0.103747	0.105295	1.01492	0.0985511
1700021N21Rik__chr4	0.103749	0.103495	0.99756	0.0985525
1700065O20Rik__chr18	0.103749	0.103495	0.99756	0.0985525
1700105P06Rik__chr19	0.103749	0.103495	0.99756	0.0985525
2610204G22Rik__chr4	0.103749	0.103495	0.99756	0.0985525
4921501E09Rik__chr17	0.103749	0.103495	0.99756	0.0985525
4933425B07Rik__chr14	0.103749	0.103495	0.99756	0.0985525
5730559C18Rik__chr1	0.103749	0.103495	0.99756	0.0985525
Abca17__chr17	0.103749	0.103495	0.99756	0.0985525
Adcy8__chr15	0.103749	0.103495	0.99756	0.0985525
Ankrd66__chr17	0.103749	0.103495	0.99756	0.0985525
Armc4__chr18	0.103749	0.103495	0.99756	0.0985525
Aurkc__chr7	0.103749	0.103495	0.99756	0.0985525
Azgp1__chr5	0.103749	0.103495	0.99756	0.0985525
BC061237__chr14	0.103749	0.103495	0.99756	0.0985525
Casp14__chr10	0.103749	0.103495	0.99756	0.0985525
Ccdc121__chr1	0.103749	0.103495	0.99756	0.0985525
Ccdc79__chr8	0.103749	0.103495	0.99756	0.0985525
Cdh3__chr8	0.103749	0.103495	0.99756	0.0985525
Cdk3-ps__chr11	0.103749	0.103495	0.99756	0.0985525
Cdx2__chr5	0.103749	0.103495	0.99756	0.0985525
Ces1b__chr8	0.103749	0.103495	0.99756	0.0985525
Cib4__chr5	0.103749	0.103495	0.99756	0.0985525
Csnka2ip__chr16	0.103749	0.103495	0.99756	0.0985525
Cyp3a11__chr5	0.103749	0.103495	0.99756	0.0985525
Cyp3a16__chr5	0.103749	0.103495	0.99756	0.0985525
D630039A03Rik__chr4	0.103749	0.103495	0.99756	0.0985525
E230025N22Rik__chr18	0.103749	0.103495	0.99756	0.0985525
E330021D16Rik__chr6	0.103749	0.103495	0.99756	0.0985525
Gabra6__chr11	0.103749	0.103495	0.99756	0.0985525
Gm11413__chr4	0.103749	0.103495	0.99756	0.0985525
Gm13078__chr4	0.103749	0.103495	0.99756	0.0985525
Gm13490__chr2	0.103749	0.103495	0.99756	0.0985525
Gm362__chrX	0.103749	0.103495	0.99756	0.0985525
Gm5868__chr5	0.103749	0.103495	0.99756	0.0985525
Hmx3__chr7	0.103749	0.103495	0.99756	0.0985525
Ina__chr19	0.103749	0.103495	0.99756	0.0985525
Kif21b__chr1	0.103749	0.103495	0.99756	0.0985525
Klrb1f__chr6	0.103749	0.103495	0.99756	0.0985525
Krtap2-4__chr11	0.103749	0.103495	0.99756	0.0985525
Ly6g6e__chr17	0.103749	0.103495	0.99756	0.0985525
Mir669m-2__chrX	0.103749	0.103495	0.99756	0.0985525
Ncf4__chr15	0.103749	0.103495	0.99756	0.0985525
Nfe2l3__chr6	0.103749	0.103495	0.99756	0.0985525
Nmu__chr5	0.103749	0.103495	0.99756	0.0985525
Olfr1425__chr19	0.103749	0.103495	0.99756	0.0985525
Olfr171__chr16	0.103749	0.103495	0.99756	0.0985525
Olfr173__chr16	0.103749	0.103495	0.99756	0.0985525
Olfr913__chr9	0.103749	0.103495	0.99756	0.0985525
Otor__chr2	0.103749	0.103495	0.99756	0.0985525
Pitx2__chr3	0.103749	0.103495	0.99756	0.0985525
Prl8a2__chr13	0.103749	0.103495	0.99756	0.0985525
Retnlb__chr16	0.103749	0.103495	0.99756	0.0985525
Rfpl3s__chr9	0.103749	0.103495	0.99756	0.0985525
Rnf182__chr13	0.103749	0.103495	0.99756	0.0985525
Sec14l4__chr11	0.103749	0.103495	0.99756	0.0985525
Serpinb3d__chr1	0.103749	0.103495	0.99756	0.0985525
Shcbp1l__chr1	0.103749	0.103495	0.99756	0.0985525
Slc5a4b__chr10	0.103749	0.103495	0.99756	0.0985525
Slc9a7__chrX	0.103749	0.103495	0.99756	0.0985525
Slit1__chr19	0.103749	0.103495	0.99756	0.0985525
Spats1__chr17	0.103749	0.103495	0.99756	0.0985525
Spo11__chr2	0.103749	0.103495	0.99756	0.0985525
Sval2__chr6	0.103749	0.103495	0.99756	0.0985525
Tll2__chr19	0.103749	0.103495	0.99756	0.0985525
Tmc5__chr7	0.103749	0.103495	0.99756	0.0985525
Tpo__chr12	0.103749	0.103495	0.99756	0.0985525
Trim61__chr8	0.103749	0.103495	0.99756	0.0985525
Vmn1r34__chr6	0.103749	0.103495	0.99756	0.0985525
Xylb__chr9	0.103749	0.103495	0.99756	0.0985525
Zfp389__chr13	0.103749	0.103495	0.99756	0.0985525
Zfp661__chr2	0.103749	0.103495	0.99756	0.0985525
Gm16576__chr15	0.10375	0.105295	1.0149	0.0985535
Tnfsf13b__chr8	0.10375	0.103495	0.997549	0.0985535
Gdf10__chr14	0.103751	0.115137	1.10975	0.0985543
Plac8__chr5	0.103751	0.105295	1.01489	0.0985543
9530077C05Rik__chr9	0.103751	0.103495	0.997541	0.0985543
Best1__chr19	0.103751	0.103495	0.997541	0.0985543
Etnk2__chr1	0.103751	0.103495	0.997541	0.0985543
Foxd1__chr13	0.103751	0.103495	0.997541	0.0985543
Foxd2__chr4	0.103751	0.103495	0.997541	0.0985543
Has1__chr17	0.103751	0.103495	0.997541	0.0985543
Lsamp__chr16	0.103751	0.103495	0.997541	0.0985543
Pomc__chr12	0.103751	0.103495	0.997541	0.0985543
Prdm6__chr18	0.103751	0.103495	0.997541	0.0985543
Wnt2b__chr3	0.103751	0.103495	0.997541	0.0985543
Slc7a3__chrX	0.103752	0.103495	0.997527	0.0985556
Amigo3__chr9	0.103752	0.103495	0.997526	0.0985557
Atp6ap1l__chr13	0.103752	0.103495	0.997526	0.0985557
Cited1__chrX	0.103752	0.103495	0.997526	0.0985557
Gm14725__chrX	0.103752	0.103495	0.997526	0.0985557
Gstp2__chr19	0.103752	0.103495	0.997526	0.0985557
Dgcr8__chr16	0.103752	0.125339	1.20805	0.098556
Arhgdig__chr17	0.103754	0.103495	0.997505	0.0985577
2310061N02Rik__chr16	0.103754	0.103495	0.997503	0.0985578
4930479M11Rik__chr7	0.103754	0.103495	0.997503	0.0985578
Dmkn__chr7	0.103754	0.103495	0.997503	0.0985578
Gm5833__chr1	0.103754	0.103495	0.997503	0.0985578
Gm6634__chr3	0.103754	0.103495	0.997503	0.0985578
Ppp2r2b__chr18	0.103754	0.103495	0.997503	0.0985578
Stpg2__chr3	0.103754	0.103495	0.997503	0.0985578
Tmem26__chr10	0.103754	0.103495	0.997503	0.0985578
Best3__chr10	0.103755	0.103495	0.997497	0.0985584
Tmem79__chr3	0.103755	0.11838	1.14095	0.0985586
1700003L19Rik__chr16	0.103755	0.103495	0.997495	0.0985586
1700015F17Rik__chr5	0.103755	0.103495	0.997495	0.0985586
1700104A03Rik__chr9	0.103755	0.103495	0.997495	0.0985586
1700112H15Rik__chr1	0.103755	0.103495	0.997495	0.0985586
2410076I21Rik__chr9	0.103755	0.103495	0.997495	0.0985586
2810007J24Rik__chr7	0.103755	0.103495	0.997495	0.0985586
4921508D12Rik__chr2	0.103755	0.103495	0.997495	0.0985586
4930478P22Rik__chr5	0.103755	0.103495	0.997495	0.0985586
4930579F01Rik__chr3	0.103755	0.103495	0.997495	0.0985586
4933408J17Rik__chr10	0.103755	0.103495	0.997495	0.0985586
4933427G17Rik__chr7	0.103755	0.103495	0.997495	0.0985586
5830403M04Rik__chr5	0.103755	0.103495	0.997495	0.0985586
9330175M20Rik__chr1	0.103755	0.103495	0.997495	0.0985586
Adam5__chr8	0.103755	0.103495	0.997495	0.0985586
AF357425__chr12	0.103755	0.103495	0.997495	0.0985586
Ano9__chr7	0.103755	0.103495	0.997495	0.0985586
Bcl2l14__chr6	0.103755	0.103495	0.997495	0.0985586
C2__chr17	0.103755	0.103495	0.997495	0.0985586
Ccdc150__chr1	0.103755	0.103495	0.997495	0.0985586
Ccne2__chr4	0.103755	0.103495	0.997495	0.0985586
Chdh__chr14	0.103755	0.103495	0.997495	0.0985586
Cnga1__chr5	0.103755	0.103495	0.997495	0.0985586
Cntnap3__chr13	0.103755	0.103495	0.997495	0.0985586
Cyp4a29-ps__chr4	0.103755	0.103495	0.997495	0.0985586
Cyp4x1__chr4	0.103755	0.103495	0.997495	0.0985586
Dazl__chr17	0.103755	0.103495	0.997495	0.0985586
Dppa4__chr16	0.103755	0.103495	0.997495	0.0985586
Fam187b__chr7	0.103755	0.103495	0.997495	0.0985586
Fbxo43__chr15	0.103755	0.103495	0.997495	0.0985586
Fmo9__chr1	0.103755	0.103495	0.997495	0.0985586
Gm12695__chr4	0.103755	0.103495	0.997495	0.0985586
Gm16551__chr9	0.103755	0.103495	0.997495	0.0985586
Gm16833__chr9	0.103755	0.103495	0.997495	0.0985586
Gm1965__chr6	0.103755	0.103495	0.997495	0.0985586
Gm5__chr5	0.103755	0.103495	0.997495	0.0985586
Gm5088__chr14	0.103755	0.103495	0.997495	0.0985586
Gm5346__chr8	0.103755	0.103495	0.997495	0.0985586
Gm9705__chr17	0.103755	0.103495	0.997495	0.0985586
Hes5__chr4	0.103755	0.103495	0.997495	0.0985586
Hist1h2bg__chr13	0.103755	0.103495	0.997495	0.0985586
Hsf3__chrX	0.103755	0.103495	0.997495	0.0985586
Il1a__chr2	0.103755	0.103495	0.997495	0.0985586
Kcnq2__chr2	0.103755	0.103495	0.997495	0.0985586
Krt20__chr11	0.103755	0.103495	0.997495	0.0985586
Krt24__chr11	0.103755	0.103495	0.997495	0.0985586
Lrcol1__chr5	0.103755	0.103495	0.997495	0.0985586
Mir883a__chrX	0.103755	0.103495	0.997495	0.0985586
Morn4__chr19	0.103755	0.103495	0.997495	0.0985586
Mpp4__chr1	0.103755	0.103495	0.997495	0.0985586
Msh5__chr17	0.103755	0.103495	0.997495	0.0985586
Nek5__chr8	0.103755	0.103495	0.997495	0.0985586
Odf4__chr11	0.103755	0.103495	0.997495	0.0985586
Olfr1124__chr2	0.103755	0.103495	0.997495	0.0985586
Olfr1128__chr2	0.103755	0.103495	0.997495	0.0985586
Olfr1134__chr2	0.103755	0.103495	0.997495	0.0985586
Olfr12__chr1	0.103755	0.103495	0.997495	0.0985586
Olfr1308__chr2	0.103755	0.103495	0.997495	0.0985586
Pcdha7__chr18	0.103755	0.103495	0.997495	0.0985586
Pcdha8__chr18	0.103755	0.103495	0.997495	0.0985586
Pet2__chrX	0.103755	0.103495	0.997495	0.0985586
Pmp2__chr3	0.103755	0.103495	0.997495	0.0985586
Slc16a14__chr1	0.103755	0.103495	0.997495	0.0985586
Sox14__chr9	0.103755	0.103495	0.997495	0.0985586
Tas2r116__chr6	0.103755	0.103495	0.997495	0.0985586
Tbr1__chr2	0.103755	0.103495	0.997495	0.0985586
Thsd7b__chr1	0.103755	0.103495	0.997495	0.0985586
Usp17le__chr7	0.103755	0.103495	0.997495	0.0985586
Vmn2r117__chr17	0.103755	0.103495	0.997495	0.0985586
B230216G23Rik__chr6	0.103756	0.103495	0.997487	0.0985593
Dbil5__chr11	0.103759	0.103495	0.997464	0.0985615
Ubl7__chr9	0.103764	0.103495	0.997415	0.0985661
Neil3__chr8	0.103765	0.141426	1.36294	0.0985674
Htr2b__chr1	0.103765	0.107095	1.03209	0.0985674
1810008I18Rik__chr7	0.103765	0.103495	0.997401	0.0985674
2610318N02Rik__chr16	0.103765	0.103495	0.997401	0.0985674
A930003A15Rik__chr16	0.103765	0.103495	0.997401	0.0985674
Adcyap1__chr17	0.103765	0.103495	0.997401	0.0985674
Batf3__chr1	0.103765	0.103495	0.997401	0.0985674
Calb1__chr4	0.103765	0.103495	0.997401	0.0985674
Ccsap__chr8	0.103765	0.103495	0.997401	0.0985674
Cyp2d11__chr15	0.103765	0.103495	0.997401	0.0985674
Dpcr1__chr17	0.103765	0.103495	0.997401	0.0985674
En2__chr5	0.103765	0.103495	0.997401	0.0985674
Fbxw19__chr9	0.103765	0.103495	0.997401	0.0985674
Gm12888__chr4	0.103765	0.103495	0.997401	0.0985674
Klre1__chr6	0.103765	0.103495	0.997401	0.0985674
Lgals12__chr19	0.103765	0.103495	0.997401	0.0985674
Matk__chr10	0.103765	0.103495	0.997401	0.0985674
Olfr107__chr17	0.103765	0.103495	0.997401	0.0985674
Olfr481__chr7	0.103765	0.103495	0.997401	0.0985674
Olfr96__chr17	0.103765	0.103495	0.997401	0.0985674
Pilrb1__chr5	0.103765	0.103495	0.997401	0.0985674
Rit2__chr18	0.103765	0.103495	0.997401	0.0985674
Serpinb10__chr1	0.103765	0.103495	0.997401	0.0985674
Siglec1__chr2	0.103765	0.103495	0.997401	0.0985674
Skint2__chr4	0.103765	0.103495	0.997401	0.0985674
Speer2__chr16	0.103765	0.103495	0.997401	0.0985674
Trim38__chr13	0.103765	0.103495	0.997401	0.0985674
Vmn1r227__chr17	0.103765	0.103495	0.997401	0.0985674
Vmn1r77__chr7	0.103765	0.103495	0.997401	0.0985674
Vmn2r13__chr5	0.103765	0.103495	0.997401	0.0985674
A930024E05Rik__chr5	0.103766	0.103495	0.997393	0.0985681
Mzb1__chr18	0.103766	0.103495	0.997393	0.0985681
1700095B22Rik__chr3	0.103769	0.103495	0.997364	0.0985709
6230400D17Rik__chr14	0.103769	0.103495	0.997364	0.0985709
Als2cr12__chr1	0.103769	0.103495	0.997364	0.0985709
Brsk2__chr7	0.103769	0.103495	0.997364	0.0985709
Cpsf4l__chr11	0.103769	0.103495	0.997364	0.0985709
F13b__chr1	0.103769	0.103495	0.997364	0.0985709
Fbxw24__chr9	0.103769	0.103495	0.997364	0.0985709
Galnt5__chr2	0.103769	0.103495	0.997364	0.0985709
Glp2r__chr11	0.103769	0.103495	0.997364	0.0985709
Gm17495__chr17	0.103769	0.103495	0.997364	0.0985709
Gp6__chr7	0.103769	0.103495	0.997364	0.0985709
Ntm__chr9	0.103769	0.103495	0.997364	0.0985709
Pglyrp3__chr3	0.103769	0.103495	0.997364	0.0985709
Rec8__chr14	0.103769	0.103495	0.997364	0.0985709
Rtp1__chr16	0.103769	0.103495	0.997364	0.0985709
Rxfp1__chr3	0.103769	0.103495	0.997364	0.0985709
Sap25__chr5	0.103769	0.103495	0.997364	0.0985709
Scn8a__chr15	0.103769	0.103495	0.997364	0.0985709
Slc28a3__chr13	0.103769	0.103495	0.997364	0.0985709
Slc45a1__chr4	0.103769	0.103495	0.997364	0.0985709
Spata31d1c__chr13	0.103769	0.103495	0.997364	0.0985709
Spint3__chr2	0.103769	0.103495	0.997364	0.0985709
Tmprss11f__chr5	0.103769	0.103495	0.997364	0.0985709
2210417K05Rik__chr10	0.103771	0.103495	0.997347	0.0985725
Hif3a__chr7	0.103771	0.103495	0.997346	0.0985726
Cdca2__chr14	0.103772	0.114294	1.10139	0.0985739
5430402O13Rik__chr6	0.103772	0.103495	0.997331	0.0985739
Slc19a3__chr1	0.103772	0.103495	0.997331	0.0985739
Dna2__chr10	0.103774	0.111223	1.07178	0.0985752
A930015D03Rik__chr17	0.103774	0.103495	0.997318	0.0985752
Fam83g__chr11	0.103774	0.103495	0.997318	0.0985752
Kng2__chr16	0.103774	0.103495	0.997318	0.0985752
Nhs__chrX	0.103774	0.103495	0.997318	0.0985752
Prss16__chr13	0.103774	0.103495	0.997318	0.0985752
Slc13a4__chr6	0.103774	0.103495	0.997318	0.0985752
Snord100__chr10	0.103774	0.103495	0.997318	0.0985752
Spin2__chrX	0.103774	0.103495	0.997318	0.0985752
Slc41a2__chr10	0.103777	0.107095	1.03197	0.0985782
4933432I03Rik__chr14	0.103777	0.103495	0.997286	0.0985782
5031425F14Rik__chr2	0.103777	0.103495	0.997286	0.0985782
Cd72__chr4	0.103777	0.103495	0.997286	0.0985782
Dcx__chrX	0.103777	0.103495	0.997286	0.0985782
Fam170b__chr14	0.103777	0.103495	0.997286	0.0985782
Gm11166__chr17	0.103777	0.103495	0.997286	0.0985782
Gm11186__chr11	0.103777	0.103495	0.997286	0.0985782
Gm16907__chr13	0.103777	0.103495	0.997286	0.0985782
Gm53__chr11	0.103777	0.103495	0.997286	0.0985782
Kif19a__chr11	0.103777	0.103495	0.997286	0.0985782
Klb__chr5	0.103777	0.103495	0.997286	0.0985782
Lrtm2__chr6	0.103777	0.103495	0.997286	0.0985782
Sgk2__chr2	0.103777	0.103495	0.997286	0.0985782
Susd3__chr13	0.103777	0.103495	0.997286	0.0985782
Syn1__chrX	0.103777	0.103495	0.997286	0.0985782
Tmem174__chr13	0.103777	0.103495	0.997286	0.0985782
Tmem30b__chr12	0.103777	0.103495	0.997286	0.0985782
Wnt6__chr1	0.103777	0.103495	0.997286	0.0985782
1810024B03Rik__chr2	0.103778	0.103495	0.997278	0.098579
4930564K09Rik__chr3	0.103778	0.103495	0.997278	0.098579
4931440J10Rik__chr14	0.103778	0.103495	0.997278	0.098579
Cd79a__chr7	0.103778	0.103495	0.997278	0.098579
Fabp9__chr3	0.103778	0.103495	0.997278	0.098579
Fam46d__chrX	0.103778	0.103495	0.997278	0.098579
Krtap20-2__chr16	0.103778	0.103495	0.997278	0.098579
Shisa9__chr16	0.103778	0.103495	0.997278	0.098579
Kctd7__chr5	0.103779	0.103495	0.997263	0.0985803
Apitd1__chr4	0.103782	0.126779	1.22159	0.0985828
F2rl3__chr8	0.103782	0.105389	1.01548	0.0985828
Zwilch__chr9	0.103782	0.105389	1.01548	0.0985828
Batf2__chr19	0.103782	0.103495	0.997237	0.0985828
Epcam__chr17	0.103782	0.103495	0.997237	0.0985828
Il7__chr3	0.103782	0.103495	0.997237	0.0985828
Olfr862__chr9	0.103782	0.103495	0.997237	0.0985828
Tmprss2__chr16	0.103782	0.103495	0.997237	0.0985828
Utp14b__chr1	0.103782	0.103495	0.997237	0.0985828
Zbp1__chr2	0.103782	0.103495	0.997237	0.0985828
Kiss1r__chr10	0.103784	0.103495	0.997217	0.0985847
Aldh3a1__chr11	0.103784	0.103495	0.997215	0.0985849
Dlx4__chr11	0.103784	0.103495	0.997215	0.0985849
Enkur__chr2	0.103784	0.103495	0.997215	0.0985849
Foxd3__chr4	0.103784	0.103495	0.997215	0.0985849
Wdr62__chr7	0.103784	0.103495	0.997215	0.0985849
Sprn__chr7	0.103788	0.113337	1.09201	0.0985879
4933426D04Rik__chr5	0.103788	0.103495	0.997183	0.0985879
Gng4__chr13	0.103788	0.103495	0.997183	0.0985879
Hist1h4i__chr13	0.103788	0.103495	0.997183	0.0985879
Mnda__chr1	0.103788	0.103495	0.997183	0.0985879
Tmem198b__chr10	0.103788	0.103495	0.997183	0.0985879
Kcnj16__chr11	0.103793	0.103495	0.99713	0.0985929
Cyp2c53-ps__chr19	0.103795	0.103495	0.997114	0.0985943
Mstn__chr1	0.103795	0.103495	0.997114	0.0985943
Olfr697__chr7	0.103797	0.103495	0.99709	0.0985966
Ctnna2__chr6	0.103799	0.103495	0.997074	0.0985981
Gm19395__chr10	0.103799	0.103495	0.997074	0.0985981
Klk5__chr7	0.103799	0.103495	0.997074	0.0985981
Neurl1a__chr19	0.103799	0.103495	0.997074	0.0985981
Grin2a__chr16	0.103801	0.103495	0.997059	0.0985995
Nxph3__chr11	0.103801	0.103495	0.997059	0.0985995
Gm1078__chr7	0.103803	0.103495	0.997042	0.0986011
1700012D14Rik__chr7	0.103804	0.103495	0.997028	0.0986024
Aox3__chr1	0.103804	0.103495	0.997028	0.0986024
Galnt12__chr4	0.103804	0.103495	0.997028	0.0986024
Gm12530__chr4	0.103804	0.103495	0.997028	0.0986024
Mir340__chr11	0.103804	0.103495	0.997028	0.0986024
Olfr112__chr17	0.103804	0.103495	0.997028	0.0986024
Pcdha9__chr18	0.103804	0.103495	0.997028	0.0986024
Prame__chrX	0.103804	0.103495	0.997028	0.0986024
Tjp3__chr10	0.103804	0.103495	0.997028	0.0986024
Mkrn3__chr7	0.103804	0.103495	0.997026	0.0986026
Prss46__chr9	0.103805	0.103495	0.997021	0.0986031
Zfp526__chr7	0.103805	0.103495	0.997015	0.0986037
4930578M01Rik__chr15	0.103807	0.103495	0.997003	0.0986048
Gm13845__chr6	0.103807	0.125982	1.21362	0.0986053
Gm10560__chr4	0.103807	0.103495	0.996997	0.0986053
Cenph__chr13	0.103807	0.108895	1.04901	0.0986055
Add2__chr6	0.103809	0.130628	1.25835	0.0986066
Col11a2__chr17	0.103811	0.103495	0.996963	0.0986085
4922501L14Rik__chr3	0.103813	0.103495	0.99694	0.0986107
Zfp94__chr7	0.103814	0.1375	1.32449	0.098611
Aif1l__chr2	0.103814	0.105295	1.01427	0.098611
Agtr1b__chr3	0.103814	0.103495	0.996936	0.098611
Fbxl19__chr7	0.103814	0.103495	0.996936	0.098611
Fmn2__chr1	0.103814	0.103495	0.996936	0.098611
Srd5a1__chr13	0.103814	0.103495	0.996936	0.098611
Ptch1__chr13	0.103816	0.103495	0.996914	0.0986131
Casp3__chr8	0.103816	0.103495	0.996911	0.0986134
Megf9__chr4	0.103818	0.103495	0.996893	0.0986151
0610010B08Rik__chr2	0.10382	0.103495	0.996875	0.0986167
E230016M11Rik__chr6	0.103821	0.130628	1.2582	0.0986177
Ceacam2__chr7	0.103821	0.103495	0.996865	0.0986177
Gpr179__chr11	0.103821	0.103495	0.996865	0.0986177
Rgs20__chr1	0.103821	0.103495	0.996865	0.0986177
Slamf1__chr1	0.103822	0.103495	0.996859	0.0986183
Kif18a__chr2	0.103822	0.137826	1.32753	0.0986187
Mlana__chr19	0.103822	0.103495	0.996855	0.0986187
Cxcr6__chr9	0.103822	0.103495	0.996854	0.0986187
Tbc1d20__chr2	0.103823	0.107282	1.03331	0.0986198
Cdh20__chr1	0.103824	0.103495	0.996839	0.0986201
Elfn2__chr15	0.103826	0.103495	0.996816	0.0986223
Mag__chr7	0.103826	0.103495	0.996816	0.0986223
Zfp286__chr11	0.103826	0.103495	0.996816	0.0986223
Themis__chr10	0.103826	0.103495	0.996813	0.0986226
Lrrn1__chr6	0.103828	0.103495	0.9968	0.0986238
Syngr3__chr17	0.103829	0.103495	0.996786	0.0986251
Srcrb4d__chr5	0.10383	0.12788	1.23163	0.0986255
Scml2__chrX	0.103833	0.103495	0.996753	0.0986282
Wibg__chr10	0.103833	0.103495	0.996753	0.0986282
Hist2h4__chr3	0.103833	0.103495	0.996753	0.0986282
Hpdl__chr4	0.103833	0.103495	0.996753	0.0986282
Nrl__chr14	0.103833	0.103495	0.99675	0.0986285
Tmem139__chr6	0.103833	0.103495	0.99675	0.0986285
Cep55__chr19	0.103834	0.139626	1.34471	0.0986292
Fam196a__chr7	0.103834	0.107095	1.03141	0.0986292
2310042E22Rik__chr16	0.103834	0.103495	0.996742	0.0986292
4833423E24Rik__chr2	0.103834	0.103495	0.996742	0.0986292
4933417E11Rik__chr1	0.103834	0.103495	0.996742	0.0986292
A630076J17Rik__chr3	0.103834	0.103495	0.996742	0.0986292
Arhgap36__chrX	0.103834	0.103495	0.996742	0.0986292
Bzrap1__chr11	0.103834	0.103495	0.996742	0.0986292
Crygd__chr1	0.103834	0.103495	0.996742	0.0986292
Cyp2a22__chr7	0.103834	0.103495	0.996742	0.0986292
Cyp2c66__chr19	0.103834	0.103495	0.996742	0.0986292
Dpys__chr15	0.103834	0.103495	0.996742	0.0986292
Ephx4__chr5	0.103834	0.103495	0.996742	0.0986292
Gm1587__chr14	0.103834	0.103495	0.996742	0.0986292
Gm595__chrX	0.103834	0.103495	0.996742	0.0986292
Gm7244__chr9	0.103834	0.103495	0.996742	0.0986292
Gm8300__chr12	0.103834	0.103495	0.996742	0.0986292
Gpx6__chr13	0.103834	0.103495	0.996742	0.0986292
Kcnf1__chr12	0.103834	0.103495	0.996742	0.0986292
Mcpt-ps1__chr14	0.103834	0.103495	0.996742	0.0986292
Mir23b__chr13	0.103834	0.103495	0.996742	0.0986292
Oas1e__chr5	0.103834	0.103495	0.996742	0.0986292
Olfr1368__chr13	0.103834	0.103495	0.996742	0.0986292
Olfr195__chr16	0.103834	0.103495	0.996742	0.0986292
Olfr23__chr11	0.103834	0.103495	0.996742	0.0986292
Olfr392__chr11	0.103834	0.103495	0.996742	0.0986292
Ppp1r36__chr12	0.103834	0.103495	0.996742	0.0986292
Pram1__chr17	0.103834	0.103495	0.996742	0.0986292
Ptk6__chr2	0.103834	0.103495	0.996742	0.0986292
Rapgefl1__chr11	0.103834	0.103495	0.996742	0.0986292
Sox10__chr15	0.103834	0.103495	0.996742	0.0986292
Spink5__chr18	0.103834	0.103495	0.996742	0.0986292
Stmn1-rs1__chr9	0.103834	0.103495	0.996742	0.0986292
Sult1d1__chr5	0.103834	0.103495	0.996742	0.0986292
Syp__chrX	0.103834	0.103495	0.996742	0.0986292
Tcstv1__chr13	0.103834	0.103495	0.996742	0.0986292
Tnfsf14__chr17	0.103834	0.103495	0.996742	0.0986292
Tulp1__chr17	0.103834	0.103495	0.996742	0.0986292
Tulp2__chr7	0.103834	0.103495	0.996742	0.0986292
Ugt2b36__chr5	0.103834	0.103495	0.996742	0.0986292
Vmn1r88__chr7	0.103834	0.103495	0.996742	0.0986292
Vstm2l__chr2	0.103834	0.103495	0.996742	0.0986292
Zdhhc19__chr16	0.103834	0.103495	0.996742	0.0986292
Agxt2__chr15	0.103836	0.103495	0.996717	0.0986316
Gm21945__chr17	0.103836	0.103495	0.996717	0.0986316
Klrk1__chr6	0.103836	0.103495	0.996717	0.0986316
Tenm1__chrX	0.103836	0.103495	0.996717	0.0986316
1700030J22Rik__chr8	0.103837	0.103495	0.996713	0.098632
Hapln3__chr7	0.103837	0.103495	0.996711	0.0986322
Kif5c__chr2	0.103838	0.103495	0.9967	0.0986332
2610528A11Rik__chr14	0.10384	0.103495	0.996685	0.0986346
Gm10684__chr9	0.10384	0.103495	0.996685	0.0986346
Gm4489__chr10	0.10384	0.103495	0.996685	0.0986346
Igbp1b__chr6	0.10384	0.103495	0.996685	0.0986346
Lcn6__chr2	0.10384	0.103495	0.996685	0.0986346
Slc29a4__chr5	0.10384	0.103495	0.996685	0.0986346
Tssk1__chr16	0.10384	0.103495	0.996685	0.0986346
Bin2__chr15	0.10384	0.103495	0.996682	0.0986349
Tyrp1__chr4	0.103843	0.103495	0.996656	0.0986373
Prss27__chr17	0.103843	0.103495	0.996649	0.098638
Nudt15__chr14	0.103844	0.103495	0.996647	0.0986382
9530051G07Rik__chrX	0.103846	0.103495	0.996626	0.0986401
Sec14l2__chr11	0.103846	0.105389	1.01485	0.0986404
Serpinb9b__chr13	0.103848	0.105295	1.01393	0.0986425
Lpcat1__chr13	0.10385	0.103495	0.996587	0.0986438
Slc25a43__chrX	0.10385	0.103495	0.996587	0.0986438
1700029B22Rik__chr7	0.10385	0.103495	0.996585	0.098644
B3gnt5__chr16	0.10385	0.103495	0.996585	0.098644
Clca5__chr3	0.10385	0.103495	0.996585	0.098644
Cpa3__chr3	0.10385	0.103495	0.996585	0.098644
Dlx1__chr2	0.10385	0.103495	0.996585	0.098644
Dmgdh__chr13	0.10385	0.103495	0.996585	0.098644
Fut4__chr9	0.10385	0.103495	0.996585	0.098644
Gm12159__chr11	0.10385	0.103495	0.996585	0.098644
Gm94__chr18	0.10385	0.103495	0.996585	0.098644
Iqcf4__chr9	0.10385	0.103495	0.996585	0.098644
Iqcg__chr16	0.10385	0.103495	0.996585	0.098644
Lce1d__chr3	0.10385	0.103495	0.996585	0.098644
Serpinb6c__chr13	0.10385	0.103495	0.996585	0.098644
Vmn2r6__chr3	0.10385	0.103495	0.996585	0.098644
Vgll2__chr10	0.103853	0.103495	0.996559	0.0986464
7420426K07Rik__chr9	0.103854	0.103495	0.996551	0.0986472
Zcchc4__chr5	0.103854	0.103495	0.996551	0.0986472
Dhtkd1__chr2	0.103854	0.103495	0.99655	0.0986473
Grhl2__chr15	0.103854	0.103495	0.99655	0.0986473
Agmo__chr12	0.103854	0.103495	0.996545	0.0986478
Bpifb2__chr2	0.103854	0.103495	0.996545	0.0986478
Esr1__chr10	0.103854	0.103495	0.996545	0.0986478
Rdh19__chr10	0.103854	0.103495	0.996545	0.0986478
Snora2b__chr15	0.103854	0.103495	0.996545	0.0986478
Alb__chr5	0.103856	0.103495	0.996528	0.0986494
Ascl4__chr10	0.103856	0.103495	0.996528	0.0986494
Coro2a__chr4	0.103856	0.103495	0.996528	0.0986494
Vmn1r24__chr6	0.103856	0.103495	0.996528	0.0986494
5330426P16Rik__chr16	0.103859	0.103495	0.996504	0.0986516
Fam5c__chr1	0.103859	0.103495	0.996504	0.0986516
Gm6623__chr17	0.103859	0.103495	0.996504	0.0986516
Gpr98__chr13	0.103859	0.103495	0.996504	0.0986516
Mak__chr13	0.103859	0.103495	0.996504	0.0986516
Neurog3__chr10	0.103859	0.103495	0.996504	0.0986516
Slc22a13__chr9	0.103859	0.103495	0.996504	0.0986516
Slco1a5__chr6	0.103859	0.103495	0.996504	0.0986516
Slitrk1__chr14	0.103859	0.103495	0.996504	0.0986516
Smok3a__chr5	0.103859	0.103495	0.996504	0.0986516
Tcerg1l__chr7	0.103859	0.103495	0.996504	0.0986516
Creb3l4__chr3	0.103859	0.103495	0.996497	0.0986523
Gm1661__chr4	0.10386	0.103495	0.996493	0.0986527
Kcnk1__chr8	0.103861	0.123179	1.18601	0.0986535
Capn8__chr1	0.103861	0.105389	1.01471	0.0986535
1700003G18Rik__chr7	0.103861	0.103495	0.996484	0.0986535
1700010D01Rik__chrX	0.103861	0.103495	0.996484	0.0986535
1700012I11Rik__chr15	0.103861	0.103495	0.996484	0.0986535
1700034E13Rik__chr18	0.103861	0.103495	0.996484	0.0986535
4930442J19Rik__chr2	0.103861	0.103495	0.996484	0.0986535
4930549G23Rik__chr18	0.103861	0.103495	0.996484	0.0986535
4930571K23Rik__chr7	0.103861	0.103495	0.996484	0.0986535
4931409K22Rik__chr5	0.103861	0.103495	0.996484	0.0986535
4932438H23Rik__chr16	0.103861	0.103495	0.996484	0.0986535
4933402J15Rik__chr14	0.103861	0.103495	0.996484	0.0986535
Cnr1__chr4	0.103861	0.103495	0.996484	0.0986535
Cpb2__chr14	0.103861	0.103495	0.996484	0.0986535
Depdc1b__chr13	0.103861	0.103495	0.996484	0.0986535
Ecel1__chr1	0.103861	0.103495	0.996484	0.0986535
Elavl2__chr4	0.103861	0.103495	0.996484	0.0986535
F630206G17Rik__chr11	0.103861	0.103495	0.996484	0.0986535
Fam71a__chr1	0.103861	0.103495	0.996484	0.0986535
Gm11194__chr11	0.103861	0.103495	0.996484	0.0986535
Gm14812__chrX	0.103861	0.103495	0.996484	0.0986535
Gm15455__chr1	0.103861	0.103495	0.996484	0.0986535
Gm15698__chr11	0.103861	0.103495	0.996484	0.0986535
Gm8369__chr19	0.103861	0.103495	0.996484	0.0986535
Gm8883__chr1	0.103861	0.103495	0.996484	0.0986535
Gm9897__chr5	0.103861	0.103495	0.996484	0.0986535
Ido2__chr8	0.103861	0.103495	0.996484	0.0986535
Il8__chr5	0.103861	0.103495	0.996484	0.0986535
Klrb1__chr6	0.103861	0.103495	0.996484	0.0986535
Loxhd1__chr18	0.103861	0.103495	0.996484	0.0986535
Lrp2__chr2	0.103861	0.103495	0.996484	0.0986535
Mapk8ip2__chr15	0.103861	0.103495	0.996484	0.0986535
Mettl21c__chr1	0.103861	0.103495	0.996484	0.0986535
Myh15__chr16	0.103861	0.103495	0.996484	0.0986535
Myo7b__chr18	0.103861	0.103495	0.996484	0.0986535
Nos1__chr5	0.103861	0.103495	0.996484	0.0986535
Nppc__chr1	0.103861	0.103495	0.996484	0.0986535
Olfr1188__chr2	0.103861	0.103495	0.996484	0.0986535
Pnlip__chr19	0.103861	0.103495	0.996484	0.0986535
Rbp3__chr14	0.103861	0.103495	0.996484	0.0986535
Rprl2__chr3	0.103861	0.103495	0.996484	0.0986535
Smok4a__chr17	0.103861	0.103495	0.996484	0.0986535
Sult4a1__chr15	0.103861	0.103495	0.996484	0.0986535
Tceal3__chrX	0.103861	0.103495	0.996484	0.0986535
Tekt4__chr17	0.103861	0.103495	0.996484	0.0986535
Tepp__chr8	0.103861	0.103495	0.996484	0.0986535
Ticrr__chr7	0.103861	0.103495	0.996484	0.0986535
Traf5__chr1	0.103861	0.103495	0.996484	0.0986535
Vmn1r197__chr13	0.103861	0.103495	0.996484	0.0986535
Vmn2r71__chr7	0.103861	0.103495	0.996484	0.0986535
Wdr63__chr3	0.103861	0.103495	0.996484	0.0986535
Dnahc7b__chr1	0.103864	0.145044	1.39648	0.0986562
Spns3__chr11	0.103864	0.103495	0.996455	0.0986562
Vax2__chr6	0.103865	0.103495	0.996439	0.0986577
Zdhhc15__chrX	0.103865	0.105295	1.01377	0.0986578
Mina__chr16	0.103865	0.103495	0.996438	0.0986578
Mthfs__chr9	0.103868	0.103495	0.996417	0.0986598
Msh4__chr3	0.103868	0.103495	0.996412	0.0986603
3930402G23Rik__chr8	0.103869	0.103495	0.996403	0.0986611
Lce3e__chr3	0.103869	0.103495	0.996403	0.0986611
Rgs7__chr1	0.103869	0.103495	0.996403	0.0986611
Glis1__chr4	0.10387	0.103495	0.99639	0.0986624
Gm996__chr2	0.103872	0.103495	0.996374	0.0986639
Cdhr3__chr12	0.103873	0.103495	0.996369	0.0986643
0610040B10Rik__chr5	0.103873	0.103495	0.996366	0.0986646
Plekhb1__chr7	0.103873	0.103495	0.996366	0.0986646
4833419F23Rik__chr18	0.103874	0.107095	1.03101	0.0986658
Sertm1__chr3	0.103877	0.103495	0.99633	0.098668
AA986860__chr1	0.103878	0.103495	0.996319	0.098669
Cfi__chr3	0.103879	0.103495	0.996304	0.0986704
Gm13154__chr4	0.10388	0.105389	1.01453	0.0986706
Gdpd2__chrX	0.10388	0.103495	0.996302	0.0986706
Bid__chr6	0.103881	0.107282	1.03274	0.0986715
Card14__chr11	0.103881	0.103495	0.996285	0.0986722
Clec4b1__chr6	0.103881	0.103495	0.996285	0.0986722
Fam221b__chr4	0.103881	0.103495	0.996285	0.0986722
Mfsd6l__chr11	0.103881	0.103495	0.996285	0.0986722
Niacr1__chr5	0.103881	0.103495	0.996285	0.0986722
Psd4__chr2	0.103881	0.103495	0.996285	0.0986722
Rgs1__chr1	0.103881	0.103495	0.996285	0.0986722
Cd180__chr13	0.103882	0.103495	0.996281	0.0986726
Olfr1018__chr2	0.103882	0.103495	0.996279	0.0986728
Rbm46__chr3	0.103882	0.103495	0.996279	0.0986728
Plk5__chr10	0.103885	0.103495	0.996254	0.0986751
Ccdc87__chr19	0.103885	0.103495	0.996253	0.0986752
LOC100504703__chr10	0.103885	0.103495	0.996248	0.0986757
BC022687__chr12	0.103886	0.105389	1.01446	0.0986765
Cyp7b1__chr3	0.103886	0.103495	0.996239	0.0986765
Sv2b__chr7	0.103887	0.103495	0.996227	0.0986777
Cdh10__chr15	0.103889	0.103495	0.996207	0.0986795
Il17re__chr6	0.103889	0.103495	0.996207	0.0986795
2700099C18Rik__chr17	0.10389	0.136027	1.30933	0.09868
Sapcd2__chr2	0.10389	0.105295	1.01353	0.09868
1700125H20Rik__chr11	0.10389	0.103495	0.996202	0.09868
4833428L15Rik__chr9	0.10389	0.103495	0.996202	0.09868
A230070E04Rik__chr14	0.10389	0.103495	0.996202	0.09868
BC089597__chr10	0.10389	0.103495	0.996202	0.09868
Bex4__chrX	0.10389	0.103495	0.996202	0.09868
Ccdc158__chr5	0.10389	0.103495	0.996202	0.09868
Col6a4__chr9	0.10389	0.103495	0.996202	0.09868
Entpd3__chr9	0.10389	0.103495	0.996202	0.09868
Gcg__chr2	0.10389	0.103495	0.996202	0.09868
Gm19345__chr7	0.10389	0.103495	0.996202	0.09868
Gm3279__chr6	0.10389	0.103495	0.996202	0.09868
Gm4971__chr7	0.10389	0.103495	0.996202	0.09868
Gm5475__chr15	0.10389	0.103495	0.996202	0.09868
Hist1h2aa__chr13	0.10389	0.103495	0.996202	0.09868
Iqcf3__chr9	0.10389	0.103495	0.996202	0.09868
Krt23__chr11	0.10389	0.103495	0.996202	0.09868
Nsun3__chr16	0.10389	0.103495	0.996202	0.09868
Olfr507__chr7	0.10389	0.103495	0.996202	0.09868
Olfr711__chr7	0.10389	0.103495	0.996202	0.09868
Pth2r__chr1	0.10389	0.103495	0.996202	0.09868
Ptpn5__chr7	0.10389	0.103495	0.996202	0.09868
Rnf32__chr5	0.10389	0.103495	0.996202	0.09868
Scg3__chr9	0.10389	0.103495	0.996202	0.09868
Ttbk1__chr17	0.10389	0.103495	0.996202	0.09868
Ugt3a1__chr15	0.10389	0.103495	0.996202	0.09868
Usp51__chrX	0.10389	0.103495	0.996202	0.09868
Vwa5b2__chr16	0.10389	0.103495	0.996202	0.09868
Wdr31__chr4	0.10389	0.103495	0.996202	0.09868
Wfdc12__chr2	0.10389	0.103495	0.996202	0.09868
1700020D05Rik__chr19	0.10389	0.103495	0.9962	0.0986801
Sctr__chr1	0.103892	0.103495	0.996186	0.0986815
Trp63__chr16	0.103892	0.103495	0.996185	0.0986816
Rpl30__chr15	0.103892	0.105389	1.0144	0.098682
Grem2__chr1	0.103894	0.103495	0.996162	0.0986838
D630023F18Rik__chr1	0.103895	0.103495	0.996155	0.0986844
Gm7904__chr9	0.103895	0.103495	0.996155	0.0986844
Gm3230__chr2	0.103897	0.132521	1.2755	0.0986867
4921509O07Rik__chr13	0.103897	0.103495	0.996131	0.0986867
Dydc1__chr14	0.103897	0.103495	0.996131	0.0986867
Pcdhb3__chr18	0.103897	0.103495	0.996131	0.0986867
Rab9b__chrX	0.103897	0.103495	0.996131	0.0986867
Cd300e__chr11	0.103898	0.103495	0.99613	0.0986868
Gm6792__chr7	0.103898	0.103495	0.996127	0.0986871
Fancd2__chr6	0.103899	0.137826	1.32655	0.0986877
Foxm1__chr6	0.103899	0.116111	1.11755	0.0986877
1700039E22Rik__chr19	0.103899	0.103495	0.996121	0.0986877
2900011O08Rik__chr16	0.103899	0.103495	0.996121	0.0986877
Adam3__chr8	0.103899	0.103495	0.996121	0.0986877
Bhlhe23__chr2	0.103899	0.103495	0.996121	0.0986877
Cacna2d3__chr14	0.103899	0.103495	0.996121	0.0986877
Ccdc81__chr7	0.103899	0.103495	0.996121	0.0986877
Ccnb1ip1__chr14	0.103899	0.103495	0.996121	0.0986877
Cd209f__chr8	0.103899	0.103495	0.996121	0.0986877
Chia__chr3	0.103899	0.103495	0.996121	0.0986877
Col24a1__chr3	0.103899	0.103495	0.996121	0.0986877
Cpn1__chr19	0.103899	0.103495	0.996121	0.0986877
Cyp19a1__chr9	0.103899	0.103495	0.996121	0.0986877
Cyp2f2__chr7	0.103899	0.103495	0.996121	0.0986877
Defb41__chr1	0.103899	0.103495	0.996121	0.0986877
Defb43__chr14	0.103899	0.103495	0.996121	0.0986877
Dusp26__chr8	0.103899	0.103495	0.996121	0.0986877
Foxf1__chr8	0.103899	0.103495	0.996121	0.0986877
Gm2061__chr1	0.103899	0.103495	0.996121	0.0986877
Gm20754__chr3	0.103899	0.103495	0.996121	0.0986877
Gm6696__chr8	0.103899	0.103495	0.996121	0.0986877
Kcnv1__chr15	0.103899	0.103495	0.996121	0.0986877
Marc1__chr1	0.103899	0.103495	0.996121	0.0986877
Neu4__chr1	0.103899	0.103495	0.996121	0.0986877
Olfr1274-ps__chr2	0.103899	0.103495	0.996121	0.0986877
Olfr175-ps1__chr16	0.103899	0.103495	0.996121	0.0986877
Olfr293__chr7	0.103899	0.103495	0.996121	0.0986877
Oprk1__chr1	0.103899	0.103495	0.996121	0.0986877
Oxtr__chr6	0.103899	0.103495	0.996121	0.0986877
Pitx1__chr13	0.103899	0.103495	0.996121	0.0986877
Pnma1__chr12	0.103899	0.103495	0.996121	0.0986877
Tmem207__chr16	0.103899	0.103495	0.996121	0.0986877
Tpbpa__chr13	0.103899	0.103495	0.996121	0.0986877
Vmn1r39__chr6	0.103899	0.103495	0.996121	0.0986877
Vmn2r72__chr7	0.103899	0.103495	0.996121	0.0986877
Zyg11a__chr4	0.103899	0.103495	0.996121	0.0986877
4930414L22Rik__chr6	0.103899	0.117899	1.13475	0.098688
Fdxacb1__chr9	0.1039	0.103495	0.996108	0.0986889
Hdhd3__chr4	0.1039	0.103495	0.996104	0.0986892
Itpka__chr2	0.1039	0.103495	0.996104	0.0986892
Nanos3__chr8	0.1039	0.103495	0.996104	0.0986892
Zfp72__chr13	0.103904	0.12788	1.23074	0.0986928
Vmn1r229__chr17	0.103905	0.103495	0.996061	0.0986933
4930564G21Rik__chr10	0.103906	0.103495	0.996053	0.098694
B230319C09Rik__chr6	0.103906	0.103495	0.996053	0.098694
Clgn__chr8	0.103906	0.103495	0.996053	0.098694
Dpy19l2__chr9	0.103906	0.103495	0.996053	0.098694
Esrp1__chr4	0.103906	0.103495	0.996053	0.098694
Fbxw21__chr9	0.103906	0.103495	0.996053	0.098694
Gm19424__chr19	0.103906	0.103495	0.996053	0.098694
Gm5095__chr18	0.103906	0.103495	0.996053	0.098694
Gm7534__chr4	0.103906	0.103495	0.996053	0.098694
Olfr1101__chr2	0.103906	0.103495	0.996053	0.098694
Spaca7__chr8	0.103906	0.103495	0.996053	0.098694
2010010A06Rik__chr18	0.103908	0.103495	0.996031	0.0986961
Abcb5__chr12	0.103908	0.103495	0.996031	0.0986961
Cdh1__chr8	0.103908	0.103495	0.996031	0.0986961
Cidec__chr6	0.103908	0.103495	0.996031	0.0986961
Clrn2__chr5	0.103908	0.103495	0.996031	0.0986961
Cyp4a14__chr4	0.103908	0.103495	0.996031	0.0986961
Fbxl15__chr19	0.103908	0.103495	0.996031	0.0986961
Fbxo16__chr14	0.103908	0.103495	0.996031	0.0986961
Gbp1__chr3	0.103908	0.103495	0.996031	0.0986961
Gp2__chr7	0.103908	0.103495	0.996031	0.0986961
Kif27__chr13	0.103908	0.103495	0.996031	0.0986961
Kng1__chr16	0.103908	0.103495	0.996031	0.0986961
Mir3967__chr2	0.103908	0.103495	0.996031	0.0986961
Neurod2__chr11	0.103908	0.103495	0.996031	0.0986961
Pp2d1__chr17	0.103908	0.103495	0.996031	0.0986961
Slc22a2__chr17	0.103908	0.103495	0.996031	0.0986961
Slc22a21__chr11	0.103908	0.103495	0.996031	0.0986961
Svs6__chr2	0.103908	0.103495	0.996031	0.0986961
Tdo2__chr3	0.103908	0.103495	0.996031	0.0986961
Tmprss11bnl__chr5	0.103908	0.103495	0.996031	0.0986961
Styxl1__chr5	0.103908	0.103495	0.996027	0.0986965
Gm6578__chr6	0.103909	0.103495	0.996019	0.0986972
4930539J05Rik__chr3	0.10391	0.117899	1.13462	0.0986984
Gm12360__chr2	0.10391	0.103495	0.996006	0.0986984
Gm8994__chr6	0.10391	0.103495	0.996006	0.0986984
T2__chr17	0.10391	0.103495	0.996006	0.0986984
Zim1__chr7	0.10391	0.103495	0.996006	0.0986984
D330050G23Rik__chr2	0.103911	0.105295	1.01332	0.098699
Apob__chr12	0.103911	0.103495	0.996	0.098699
Gm10474__chrX	0.103911	0.103495	0.995999	0.0986991
Spink4__chr4	0.103913	0.103495	0.99598	0.0987008
Ccdc40__chr11	0.103913	0.130628	1.25708	0.0987009
Ly6f__chr15	0.103913	0.105389	1.0142	0.0987009
1700003M02Rik__chr4	0.103913	0.103495	0.99598	0.0987009
2810032G03Rik__chr12	0.103913	0.103495	0.99598	0.0987009
2810459M11Rik__chr1	0.103913	0.103495	0.99598	0.0987009
4930469G21Rik__chr1	0.103913	0.103495	0.99598	0.0987009
4930527G23Rik__chr18	0.103913	0.103495	0.99598	0.0987009
5730412P04Rik__chrX	0.103913	0.103495	0.99598	0.0987009
9130024F11Rik__chr1	0.103913	0.103495	0.99598	0.0987009
9530048J24Rik__chr11	0.103913	0.103495	0.99598	0.0987009
9630013A20Rik__chr14	0.103913	0.103495	0.99598	0.0987009
Apoa1__chr9	0.103913	0.103495	0.99598	0.0987009
C87198__chr12	0.103913	0.103495	0.99598	0.0987009
Chst10__chr1	0.103913	0.103495	0.99598	0.0987009
Crb1__chr1	0.103913	0.103495	0.99598	0.0987009
Gm13288__chr4	0.103913	0.103495	0.99598	0.0987009
Gm5122__chr9	0.103913	0.103495	0.99598	0.0987009
Gm9733__chr3	0.103913	0.103495	0.99598	0.0987009
Gpr141__chr13	0.103913	0.103495	0.99598	0.0987009
Klrb1b__chr6	0.103913	0.103495	0.99598	0.0987009
Lgsn__chr1	0.103913	0.103495	0.99598	0.0987009
March4__chr1	0.103913	0.103495	0.99598	0.0987009
Olfr1193__chr2	0.103913	0.103495	0.99598	0.0987009
Olfr937__chr9	0.103913	0.103495	0.99598	0.0987009
Pldi__chr10	0.103913	0.103495	0.99598	0.0987009
Sohlh2__chr3	0.103913	0.103495	0.99598	0.0987009
Sox21__chr14	0.103913	0.103495	0.99598	0.0987009
Speer4b__chr5	0.103913	0.103495	0.99598	0.0987009
Stk32a__chr18	0.103913	0.103495	0.99598	0.0987009
Tmed11__chr5	0.103913	0.103495	0.99598	0.0987009
Txk__chr5	0.103913	0.103495	0.99598	0.0987009
Vmn1r223__chr13	0.103913	0.103495	0.99598	0.0987009
Vmn1r41__chr6	0.103913	0.103495	0.99598	0.0987009
Vmn1r86__chr7	0.103913	0.103495	0.99598	0.0987009
Vmn2r65__chr7	0.103913	0.103495	0.99598	0.0987009
Zscan10__chr17	0.103913	0.103495	0.99598	0.0987009
Gm11549__chr3	0.103914	0.103495	0.995972	0.0987016
Rsph4a__chr10	0.103914	0.103495	0.995972	0.0987016
Adat1__chr8	0.103914	0.103495	0.995969	0.0987019
Brsk1__chr7	0.103915	0.103495	0.995961	0.0987027
Folr1__chr7	0.103915	0.103495	0.995959	0.0987028
Pik3c2g__chr6	0.103915	0.103495	0.995958	0.0987029
Zfp759__chr13	0.103916	0.103495	0.995953	0.0987034
Tom1l1__chr11	0.103916	0.103495	0.99595	0.0987037
Tmeff2__chr1	0.103916	0.103495	0.99595	0.0987037
Olfr1076__chr2	0.103917	0.103495	0.995942	0.0987045
Ccdc106__chr7	0.103919	0.103495	0.995924	0.0987061
Gjb2__chr14	0.103919	0.103495	0.995921	0.0987064
Pgr__chr9	0.10392	0.103495	0.995918	0.0987067
Pla2g3__chr11	0.10392	0.103495	0.995917	0.0987068
Rasgrf1__chr9	0.103921	0.103495	0.995906	0.0987078
Gm20063__chr12	0.103921	0.103495	0.995906	0.0987078
Spdl1__chr11	0.103923	0.110694	1.06516	0.0987097
Ctse__chr1	0.103924	0.103495	0.995873	0.098711
Pcdhga11__chr18	0.103925	0.103495	0.995865	0.0987117
Cmtm5__chr14	0.103927	0.103495	0.99585	0.0987131
Gcnt3__chr9	0.103927	0.103495	0.99585	0.0987131
Gm11426__chr11	0.103928	0.129301	1.24415	0.0987139
4930525D18Rik__chr9	0.103928	0.103495	0.995842	0.0987139
Cpa6__chr1	0.103928	0.103495	0.995842	0.0987139
Gm13582__chr2	0.103928	0.103495	0.995842	0.0987139
Nefm__chr14	0.103928	0.103495	0.995842	0.0987139
Tktl2__chr8	0.103928	0.103495	0.995842	0.0987139
D130017N08Rik__chr5	0.103929	0.103495	0.99583	0.098715
Dscc1__chr15	0.10393	0.103495	0.99582	0.0987159
Tdrd5__chr1	0.10393	0.105389	1.01403	0.0987161
4930467D21Rik__chr5	0.10393	0.103495	0.995818	0.0987161
4930539N22Rik__chr3	0.10393	0.103495	0.995818	0.0987161
Cd160__chr3	0.10393	0.103495	0.995818	0.0987161
Fbxw13__chr9	0.10393	0.103495	0.995818	0.0987161
Phox2b__chr5	0.10393	0.103495	0.995818	0.0987161
Unc13c__chr9	0.10393	0.103495	0.995818	0.0987161
Ncrna00086__chrX	0.10393	0.103495	0.995817	0.0987162
Gucy2g__chr19	0.10393	0.103495	0.995817	0.0987162
Kcnt1__chr2	0.10393	0.103495	0.995817	0.0987162
[truncated: 14,955 more rows]

## Sheet: Cluster 3
CLUSTER 3
GENEID	mean non cluster	mean cluster	fold change	pvalue
Kcnq1ot1__chr7	9.22455	143.631	15.5705	0
Gm17821__chr12	4.96971	76.5236	15.398	0
Grk4__chr5	1.5044	22.2309	14.7773	0
A630089N07Rik__chr16	2.95904	42.0232	14.2016	0
Vmn2r55__chr7	2.08635	27.3853	13.126	0
A130077B15Rik__chr10	0.695542	9.01786	12.9652	3.8392e-09
Ttn__chr2	33.4048	7.26707	0.217546	3.21293e-08
Mir5109__chr5	31.9834	7.02371	0.219605	1.00404e-07
Myh6__chr14	28.8771	7.9356	0.274806	1.15394e-06
Gm10785__chr16	0.511406	6.34386	12.4047	1.15558e-06
Atp2a2__chr5	25.0031	6.06127	0.242421	5.75268e-06
Gm10845__chr14	1.10903	7.96129	7.17863	2.11738e-05
Zfp71-rs1__chr13	0.410596	4.99988	12.1771	6.90021e-05
Mb__chr15	19.9132	5.88369	0.295466	7.41688e-05
Actc1__chr2	17.1149	4.2372	0.247574	0.000164307
Lpl__chr8	16.2576	4.02168	0.247373	0.000320719
Slc25a4__chr8	10.8262	2.80264	0.258876	0.00138247
Cxcr2__chr1	0.222244	2.36025	10.6201	0.00154879
Pot1b__chr17	0.233628	2.43479	10.4217	0.00178407
Cmah__chr13	0.247227	2.04173	8.25852	0.00209293
Myl2__chr5	13.6947	4.59822	0.335767	0.00222543
Slfn9__chr11	0.266164	2.40143	9.02237	0.00257534
Acad9__chr3	0.267613	2.06292	7.70859	0.00261482
Nppa__chr4	5.754	0.583869	0.101472	0.00315401
Tnnt2__chr1	14.6823	5.14739	0.350585	0.00342487
F830016B08Rik__chr18	0.302246	2.75262	9.10721	0.00367195
Gm7609__chr1	0.302712	2.94262	9.72085	0.0036877
Cox6a2__chr7	9.35555	2.67704	0.286145	0.00464044
Tpm1__chr9	10.1517	3.66999	0.361516	0.00917152
Lars2__chr9	6.67659	1.73878	0.260429	0.00962423
Synj2bp__chr12	0.446195	2.6238	5.88039	0.0106278
6030440G07Rik__chr12	0.161329	1.15162	7.13834	0.0116917
Slfn8__chr11	0.164215	1.07714	6.55932	0.0120908
Myl3__chr9	8.02137	2.43643	0.303742	0.0134483
D630045M09Rik__chr13	0.180471	1.16632	6.46267	0.014448
4930470H14Rik__chr17	0.182306	1.17395	6.43946	0.0147256
Mageb16-ps1__chrX	0.193851	1.30907	6.75296	0.0165241
Clu__chr14	3.94748	0.691808	0.175253	0.0192577
D830005E20Rik__chr10	0.21559	1.00678	4.66989	0.0201492
Tnni3__chr7	7.24427	2.40272	0.331672	0.0245216
Atp5a1__chr18	3.70307	0.990688	0.267531	0.0245965
Gm19757__chr6	0.250343	1.11892	4.46957	0.0265592
Gm20300__chr10	0.250511	1.2047	4.80896	0.0265919
Hrc__chr7	3.54522	0.684684	0.193129	0.0288076
Cox4i1__chr8	3.36508	0.895381	0.266081	0.0345004
Syne1__chr10	0.296341	1.26514	4.2692	0.0361181
Aplf__chr6	0.299611	1.99832	6.66971	0.0368415
Atp1a2__chr1	3.2308	0.736539	0.227975	0.0394639
Xirp2__chr2	3.22114	0.845291	0.26242	0.0398473
Casq2__chr3	3.17578	0.692063	0.217919	0.0416981
Des__chr1	3.04559	0.942265	0.309387	0.0475019
Aldoa__chr7	3.02696	0.743191	0.245524	0.0483962
Ckm__chr7	2.93854	0.889146	0.302581	0.0528746
Bsg__chr10	4.64649	1.29907	0.279582	0.0540649
Tmsb4x__chrX	0.880081	2.55877	2.90742	0.0595898
Cst3__chr2	4.44611	1.82641	0.410789	0.0637301
Ctsd__chr7	2.73989	0.797806	0.291181	0.0645048
Atp5b__chr10	4.31056	1.48111	0.343599	0.0711752
Ryr2__chr13	2.61362	0.809814	0.309843	0.0731939
Pln__chr10	4.09726	1.48731	0.363001	0.0845772
H2-D1__chr17	0.482124	1.02523	2.1265	0.0848178
Ankrd1__chr19	4.00831	1.03726	0.258778	0.0908393
Tcf4__chr18	0.507264	1.09006	2.14891	0.0924
Ldhb__chr6	2.33043	0.684874	0.293883	0.0971754
Mdh1__chr11	2.28533	0.910753	0.398521	0.101661
Fabp3__chr4	3.8473	1.2799	0.332674	0.103293
Sparc__chr11	1.77901	3.09152	1.73777	0.105301
Atp5g1__chr11	2.233	0.828362	0.370964	0.107127
Tnnc1__chr14	2.20428	0.703949	0.319356	0.110251
Slc25a3__chr10	2.19162	0.833855	0.380474	0.111656
Mpz__chr1	0.118556	0.303391	2.55905	0.111798
Treml2__chr17	0.118556	0.178416	1.50491	0.111798
Foxb1__chr9	0.118556	0.177967	1.50112	0.111798
Mfi2__chr16	0.118556	0.166906	1.40782	0.111798
Olfr287__chr15	0.118556	0.16452	1.3877	0.111798
Klra3__chr6	0.118556	0.162459	1.37031	0.111798
Mboat4__chr8	0.118556	0.161648	1.36347	0.111798
Vsig4__chrX	0.118556	0.161306	1.36059	0.111798
Grem1__chr2	0.118556	0.159942	1.34908	0.111798
Slc17a8__chr10	0.118556	0.159196	1.34279	0.111798
Hist4h4__chr6	0.118556	0.158044	1.33307	0.111798
Ncan__chr8	0.118556	0.157298	1.32678	0.111798
Unc5d__chr8	0.118556	0.15491	1.30663	0.111798
Zfp804b__chr5	0.118556	0.15458	1.30386	0.111798
1700034K08Rik__chr9	0.118556	0.153274	1.29284	0.111798
2410114N07Rik__chr4	0.118556	0.153196	1.29218	0.111798
Wdr96__chr19	0.118556	0.152481	1.28615	0.111798
Ankrd36__chr11	0.118556	0.152309	1.28469	0.111798
A330033J07Rik__chr13	0.118556	0.152289	1.28453	0.111798
Mup7__chr4	0.118556	0.151879	1.28107	0.111798
4930442L01Rik__chr3	0.118556	0.150808	1.27204	0.111798
4930578E11Rik__chr18	0.118556	0.150715	1.27126	0.111798
Gm3336__chr8	0.118556	0.150621	1.27046	0.111798
D630013N20Rik__chr10	0.118556	0.150589	1.27019	0.111798
1110028F18Rik__chr8	0.118556	0.15009	1.26598	0.111798
Lrrc3__chr10	0.118556	0.149019	1.25695	0.111798
Slc5a12__chr2	0.118556	0.148798	1.25509	0.111798
Adgb__chr10	0.118556	0.148693	1.2542	0.111798
Gm904__chr13	0.118556	0.148531	1.25283	0.111798
Lrat__chr3	0.118556	0.148305	1.25093	0.111798
4930558J18Rik__chr1	0.118556	0.148102	1.24921	0.111798
Cntnap2__chr6	0.118556	0.148062	1.24887	0.111798
Apol11b__chr15	0.118556	0.147478	1.24395	0.111798
Lrrc25__chr8	0.118556	0.147031	1.24018	0.111798
Gm4776__chr1	0.118556	0.146921	1.23925	0.111798
Cylc2__chr4	0.118556	0.146809	1.23831	0.111798
Prf1__chr10	0.118556	0.14646	1.23536	0.111798
A330069E16Rik__chr2	0.118556	0.145495	1.22722	0.111798
Hoxc8__chr15	0.118556	0.145434	1.22671	0.111798
Zfp354b__chr11	0.118556	0.145419	1.22658	0.111798
Vmn2r120__chr17	0.118556	0.145117	1.22403	0.111798
Sec14l3__chr11	0.118556	0.144722	1.2207	0.111798
Olfr536__chr7	0.118556	0.144587	1.21956	0.111798
A430090L17Rik__chr13	0.118556	0.144454	1.21844	0.111798
Tex13__chrX	0.118556	0.144292	1.21708	0.111798
Lrrc8e__chr8	0.118556	0.144026	1.21483	0.111798
Tbx6__chr7	0.118556	0.143917	1.21391	0.111798
Hoga1__chr19	0.118556	0.143887	1.21366	0.111798
Fank1__chr7	0.118556	0.143861	1.21344	0.111798
D130043K22Rik__chr13	0.118556	0.143656	1.21172	0.111798
Pdc__chr1	0.118556	0.143561	1.21091	0.111798
Nefh__chr11	0.118556	0.143491	1.21032	0.111798
2700089I24Rik__chr19	0.118556	0.142955	1.2058	0.111798
Pak7__chr2	0.118556	0.14276	1.20416	0.111798
Car3__chr3	0.118556	0.142694	1.2036	0.111798
Slc22a8__chr19	0.118556	0.142358	1.20077	0.111798
Timd4__chr11	0.118556	0.142228	1.19966	0.111798
Gm16894__chr1	0.118556	0.141817	1.1962	0.111798
Unc93a__chr17	0.118556	0.141504	1.19356	0.111798
Esr2__chr12	0.118556	0.141399	1.19267	0.111798
5830416P10Rik__chr19	0.118556	0.141249	1.19141	0.111798
9930013L23Rik__chr7	0.118556	0.14113	1.19041	0.111798
Xkr4__chr1	0.118556	0.141083	1.19	0.111798
Lrriq1__chr10	0.118556	0.141066	1.18986	0.111798
Stk31__chr6	0.118556	0.140626	1.18615	0.111798
Tex15__chr8	0.118556	0.140626	1.18615	0.111798
1700020M21Rik__chr9	0.118556	0.140044	1.18124	0.111798
Col19a1__chr1	0.118556	0.139991	1.1808	0.111798
Il1rn__chr2	0.118556	0.139922	1.18022	0.111798
C130030K03Rik__chr10	0.118556	0.139598	1.17748	0.111798
Acer1__chr17	0.118556	0.139179	1.17395	0.111798
Gm10677__chr9	0.118556	0.139075	1.17307	0.111798
Igj__chr5	0.118556	0.139068	1.17301	0.111798
Frmd3__chr4	0.118556	0.13895	1.17201	0.111798
Gm20257__chr1	0.118556	0.138794	1.1707	0.111798
Muc6__chr7	0.118556	0.138732	1.17018	0.111798
9530027J09Rik__chrX	0.118556	0.138721	1.17008	0.111798
Akr1c20__chr13	0.118556	0.138672	1.16967	0.111798
Dok5__chr2	0.118556	0.138658	1.16955	0.111798
Robo2__chr16	0.118556	0.138487	1.16811	0.111798
Gm14379__chrX	0.118556	0.138415	1.1675	0.111798
4921525B02Rik__chr14	0.118556	0.138286	1.16641	0.111798
Grm5__chr7	0.118556	0.138283	1.16639	0.111798
Mageb18__chrX	0.118556	0.138179	1.16552	0.111798
Bnc1__chr7	0.118556	0.137939	1.16349	0.111798
Chst8__chr7	0.118556	0.137905	1.1632	0.111798
6330415B21Rik__chr6	0.118556	0.13782	1.16249	0.111798
Pebp4__chr14	0.118556	0.13753	1.16004	0.111798
Hoxa3__chr6	0.118556	0.137479	1.15961	0.111798
Pipox__chr11	0.118556	0.137375	1.15873	0.111798
Ksr2__chr5	0.118556	0.137189	1.15716	0.111798
Hhip__chr8	0.118556	0.137175	1.15704	0.111798
Ccdc65__chr15	0.118556	0.137043	1.15594	0.111798
Arsg__chr11	0.118556	0.137021	1.15575	0.111798
Oprm1__chr10	0.118556	0.137004	1.1556	0.111798
Itgal__chr7	0.118556	0.136954	1.15518	0.111798
Serpina3a__chr12	0.118556	0.136872	1.15449	0.111798
4930474H20Rik__chr14	0.118556	0.136867	1.15445	0.111798
Nol4__chr18	0.118556	0.136754	1.15349	0.111798
Fnd3c2__chrX	0.118556	0.136738	1.15336	0.111798
1700120G07Rik__chr7	0.118556	0.13669	1.15295	0.111798
Lrp1b__chr2	0.118556	0.136659	1.15269	0.111798
Usp26__chrX	0.118556	0.136637	1.15251	0.111798
Mroh2a__chr1	0.118556	0.13659	1.15211	0.111798
Unc13d__chr11	0.118556	0.136545	1.15173	0.111798
Vmn2r113__chr17	0.118556	0.136426	1.15073	0.111798
5430437J10Rik__chr15	0.118556	0.136414	1.15062	0.111798
Gm20750__chr3	0.118556	0.13641	1.15059	0.111798
Hnf4g__chr3	0.118556	0.136307	1.14972	0.111798
Odf3b__chr15	0.118556	0.136225	1.14903	0.111798
4933401B06Rik__chrX	0.118556	0.136123	1.14817	0.111798
Nog__chr11	0.118556	0.136123	1.14817	0.111798
Spz1__chr13	0.118556	0.136117	1.14812	0.111798
Fam115e__chr6	0.118556	0.135968	1.14687	0.111798
Gm12522__chr3	0.118556	0.135907	1.14635	0.111798
Nnat__chr2	0.118556	0.135739	1.14493	0.111798
Gpr75__chr11	0.118556	0.135666	1.14432	0.111798
4933427D06Rik__chr6	0.118556	0.135664	1.1443	0.111798
Oprd1__chr4	0.118556	0.135596	1.14373	0.111798
Tmem52b__chr6	0.118556	0.135553	1.14336	0.111798
Hgf__chr5	0.118556	0.135548	1.14332	0.111798
Nsg2__chr11	0.118556	0.135539	1.14325	0.111798
Tmem178__chr17	0.118556	0.135423	1.14227	0.111798
Soga3__chr10	0.118556	0.135329	1.14147	0.111798
4930428E07Rik__chr12	0.118556	0.135234	1.14067	0.111798
Irg1__chr14	0.118556	0.135224	1.14059	0.111798
Gm5591__chr7	0.118556	0.135195	1.14034	0.111798
4930443O20Rik__chr2	0.118556	0.135183	1.14024	0.111798
Abca16__chr7	0.118556	0.13516	1.14005	0.111798
Lhx5__chr5	0.118556	0.135147	1.13994	0.111798
Atp13a4__chr16	0.118556	0.135145	1.13992	0.111798
1700019E08Rik__chr2	0.118556	0.135077	1.13935	0.111798
AI506816__chr5	0.118556	0.135063	1.13923	0.111798
9330175E14Rik__chr8	0.118556	0.135013	1.13881	0.111798
Rad9b__chr5	0.118556	0.134973	1.13847	0.111798
Klhl1__chr14	0.118556	0.134831	1.13728	0.111798
Gm4847__chr1	0.118556	0.134765	1.13672	0.111798
Gm12886__chr4	0.118556	0.134718	1.13632	0.111798
C630020P19Rik__chr2	0.118556	0.134715	1.13629	0.111798
4930513D17Rik__chr5	0.118556	0.134707	1.13623	0.111798
Aadacl3__chr4	0.118556	0.134673	1.13594	0.111798
B020018J22Rik__chr12	0.118556	0.134673	1.13594	0.111798
Cyp4a31__chr4	0.118556	0.134673	1.13594	0.111798
Fgf5__chr5	0.118556	0.134673	1.13594	0.111798
Grpr__chrX	0.118556	0.134673	1.13594	0.111798
Cdc6__chr11	0.118556	0.134627	1.13556	0.111798
Tmprss6__chr15	0.118556	0.134595	1.13528	0.111798
1810018F18Rik__chr19	0.118556	0.134524	1.13469	0.111798
1300017J02Rik__chr9	0.118556	0.134493	1.13442	0.111798
Tacr1__chr6	0.118556	0.134476	1.13428	0.111798
Gm21221__chr5	0.118556	0.134457	1.13412	0.111798
Six6__chr12	0.118556	0.134457	1.13412	0.111798
Ttll4__chr1	0.118556	0.13441	1.13373	0.111798
Gm10324__chr13	0.118556	0.134384	1.13351	0.111798
Kcnj10__chr1	0.118556	0.134342	1.13315	0.111798
4930524O05Rik__chr19	0.118556	0.134325	1.13301	0.111798
Insrr__chr3	0.118556	0.134293	1.13274	0.111798
C030029H02Rik__chr7	0.118556	0.134289	1.1327	0.111798
Mettl7a2__chr15	0.118556	0.134246	1.13234	0.111798
Scrt1__chr15	0.118556	0.134052	1.1307	0.111798
Clca1__chr3	0.118556	0.134003	1.13029	0.111798
Dusp15__chr2	0.118556	0.134003	1.13029	0.111798
5730522E02Rik__chr11	0.118556	0.133902	1.12944	0.111798
Sycp1-ps1__chr7	0.118556	0.133827	1.12881	0.111798
Klf17__chr4	0.118556	0.133826	1.1288	0.111798
0610040F04Rik__chr6	0.118556	0.13381	1.12866	0.111798
Cadps__chr14	0.118556	0.133804	1.12862	0.111798
Msx2__chr13	0.118556	0.133754	1.12819	0.111798
Scn2a1__chr2	0.118556	0.133672	1.1275	0.111798
4933400F21Rik__chr1	0.118556	0.133664	1.12743	0.111798
Btnl6__chr17	0.118556	0.133664	1.12743	0.111798
Dkk1__chr19	0.118556	0.133664	1.12743	0.111798
Gm16294__chr15	0.118556	0.133664	1.12743	0.111798
Hsd17b1__chr11	0.118556	0.133664	1.12743	0.111798
Nlrp9a__chr7	0.118556	0.133664	1.12743	0.111798
St8sia3__chr18	0.118556	0.133664	1.12743	0.111798
Ccl19__chr4	0.118556	0.133632	1.12716	0.111798
Ctsr__chr13	0.118556	0.133578	1.12671	0.111798
Il21__chr3	0.118556	0.133539	1.12638	0.111798
Gm1653__chr3	0.118556	0.133484	1.12591	0.111798
Lrrc46__chr11	0.118556	0.133474	1.12583	0.111798
Gm17751__chr1	0.118556	0.133275	1.12415	0.111798
4930555G01Rik__chr14	0.118556	0.133271	1.12411	0.111798
Gm12505__chr4	0.118556	0.133198	1.1235	0.111798
Srsf12__chr4	0.118556	0.133169	1.12326	0.111798
Draxin__chr4	0.118556	0.13312	1.12285	0.111798
Spic__chr10	0.118556	0.133028	1.12206	0.111798
Glb1l3__chr9	0.118556	0.133017	1.12198	0.111798
Gm5127__chrX	0.118556	0.133	1.12183	0.111798
Scgn__chr13	0.118556	0.132965	1.12153	0.111798
Luzp2__chr7	0.118556	0.13283	1.1204	0.111798
Fanca__chr8	0.118556	0.132804	1.12018	0.111798
Ltb__chr17	0.118556	0.132804	1.12018	0.111798
Rhpn1__chr15	0.118556	0.132804	1.12018	0.111798
Gm13944__chr2	0.118556	0.132802	1.12016	0.111798
Gm6756__chr18	0.118556	0.132763	1.11983	0.111798
Bai1__chr15	0.118556	0.132753	1.11974	0.111798
Cdh19__chr1	0.118556	0.132753	1.11974	0.111798
Gm10532__chr18	0.118556	0.132753	1.11974	0.111798
Sema4f__chr6	0.118556	0.132753	1.11974	0.111798
Hoxa13__chr6	0.118556	0.132708	1.11937	0.111798
Otx2os1__chr14	0.118556	0.132708	1.11937	0.111798
Tktl1__chrX	0.118556	0.132636	1.11876	0.111798
Il7r__chr15	0.118556	0.132626	1.11867	0.111798
Dnmt3b__chr2	0.118556	0.132425	1.11698	0.111798
Zdbf2__chr1	0.118556	0.132417	1.11691	0.111798
Barx2__chr9	0.118556	0.132392	1.1167	0.111798
D230030E09Rik__chr12	0.118556	0.132392	1.1167	0.111798
Myt1__chr2	0.118556	0.132392	1.1167	0.111798
Zfp939__chr7	0.118556	0.132392	1.1167	0.111798
4931417E11Rik__chr6	0.118556	0.132348	1.11633	0.111798
Sla__chr15	0.118556	0.132337	1.11624	0.111798
4933407K13Rik__chrX	0.118556	0.132289	1.11583	0.111798
Bcl2l15__chr3	0.118556	0.132163	1.11477	0.111798
Tmprss11a__chr5	0.118556	0.132151	1.11467	0.111798
Wdr65__chr4	0.118556	0.132075	1.11403	0.111798
Zfp663__chr2	0.118556	0.132024	1.1136	0.111798
5430427M07Rik__chr12	0.118556	0.131996	1.11336	0.111798
Ceacam19__chr7	0.118556	0.131983	1.11325	0.111798
Lhx2__chr2	0.118556	0.131981	1.11323	0.111798
Adam7__chr14	0.118556	0.13198	1.11323	0.111798
Pou4f1__chr14	0.118556	0.131973	1.11317	0.111798
4930483O08Rik__chr7	0.118556	0.131867	1.11227	0.111798
Lrit2__chr14	0.118556	0.131862	1.11223	0.111798
Bank1__chr3	0.118556	0.131832	1.11198	0.111798
Tmprss11g__chr5	0.118556	0.13183	1.11196	0.111798
Wdr27__chr17	0.118556	0.131823	1.1119	0.111798
Abcc6__chr7	0.118556	0.131803	1.11173	0.111798
Atp13a5__chr16	0.118556	0.13175	1.11128	0.111798
Lrfn3__chr7	0.118556	0.131696	1.11083	0.111798
Myo3b__chr2	0.118556	0.131686	1.11075	0.111798
4930423M02Rik__chr4	0.118556	0.131682	1.11072	0.111798
Hotair__chr15	0.118556	0.131682	1.11072	0.111798
Gm4224__chr7	0.118556	0.13166	1.11052	0.111798
Stk33__chr7	0.118556	0.131647	1.11042	0.111798
Rbm11__chr16	0.118556	0.131646	1.11041	0.111798
E230029C05Rik__chr7	0.118556	0.131635	1.11032	0.111798
Gm11944__chr11	0.118556	0.131589	1.10993	0.111798
Gstcd__chr3	0.118556	0.13141	1.10842	0.111798
Tmem45b__chr9	0.118556	0.1314	1.10833	0.111798
Vil1__chr1	0.118556	0.131388	1.10823	0.111798
4933408B17Rik__chr18	0.118556	0.13122	1.10681	0.111798
Pabpc4l__chr3	0.118556	0.131142	1.10616	0.111798
Gm9871__chr6	0.118556	0.131092	1.10574	0.111798
Nap1l3__chrX	0.118556	0.13103	1.10521	0.111798
Olfr1095__chr2	0.118556	0.13103	1.10521	0.111798
Olfr704__chr7	0.118556	0.13103	1.10521	0.111798
Serpina3j__chr12	0.118556	0.13103	1.10521	0.111798
1700101E01Rik__chr2	0.118556	0.131024	1.10516	0.111798
4930583K01Rik__chr7	0.118556	0.131024	1.10516	0.111798
Epha8__chr4	0.118556	0.131024	1.10516	0.111798
Kcnn4__chr7	0.118556	0.131024	1.10516	0.111798
Pif1__chr9	0.118556	0.131024	1.10516	0.111798
Serpina1f__chr12	0.118556	0.131024	1.10516	0.111798
Tcl1b4__chr12	0.118556	0.131024	1.10516	0.111798
Wnk3__chrX	0.118556	0.131009	1.10503	0.111798
4930553E22Rik__chr16	0.118556	0.130937	1.10443	0.111798
Cox8c__chr12	0.118556	0.13091	1.1042	0.111798
Cpz__chr5	0.118556	0.130905	1.10416	0.111798
Sall3__chr18	0.118556	0.130883	1.10397	0.111798
C2cd4c__chr10	0.118556	0.130822	1.10346	0.111798
Gm10696__chr3	0.118556	0.130782	1.10312	0.111798
Hcst__chr7	0.118556	0.130744	1.1028	0.111798
Stxbp3b__chr19	0.118556	0.130737	1.10274	0.111798
Epha5__chr5	0.118556	0.130732	1.1027	0.111798
1700095A21Rik__chr4	0.118556	0.130715	1.10255	0.111798
Snx31__chr15	0.118556	0.130653	1.10203	0.111798
Mbp__chr18	0.118556	0.130588	1.10148	0.111798
Gpr156__chr16	0.118556	0.130586	1.10147	0.111798
Ankrd13d__chr19	0.118556	0.130585	1.10146	0.111798
Adam2__chr14	0.118556	0.130555	1.10121	0.111798
Hephl1__chr9	0.118556	0.130482	1.10059	0.111798
Cdh26__chr2	0.118556	0.130449	1.10031	0.111798
Cntnap4__chr8	0.118556	0.130449	1.10031	0.111798
D830013O20Rik__chr12	0.118556	0.130449	1.10031	0.111798
Fbxo15__chr18	0.118556	0.130449	1.10031	0.111798
Gckr__chr5	0.118556	0.130449	1.10031	0.111798
Gm16701__chr1	0.118556	0.130449	1.10031	0.111798
Hoxb7__chr11	0.118556	0.130449	1.10031	0.111798
Klrb1c__chr6	0.118556	0.130449	1.10031	0.111798
Muc5b__chr7	0.118556	0.130449	1.10031	0.111798
Nkx6-1__chr5	0.118556	0.130449	1.10031	0.111798
Vmn1r63__chr7	0.118556	0.130429	1.10015	0.111798
Fstl5__chr3	0.118556	0.130425	1.10011	0.111798
Tdrd6__chr17	0.118556	0.130425	1.10011	0.111798
4933436E23Rik__chr1	0.118556	0.130371	1.09966	0.111798
Asgr2__chr11	0.118556	0.130371	1.09966	0.111798
Gm5531__chr1	0.118556	0.130371	1.09966	0.111798
Neurod6__chr6	0.118556	0.130371	1.09966	0.111798
Olfr552__chr7	0.118556	0.130371	1.09966	0.111798
Prok2__chr6	0.118556	0.130371	1.09966	0.111798
Slc22a20__chr19	0.118556	0.130371	1.09966	0.111798
Sorcs3__chr19	0.118556	0.130371	1.09966	0.111798
Thpo__chr16	0.118556	0.130371	1.09966	0.111798
Vmn1r38__chr6	0.118556	0.130371	1.09966	0.111798
Zfp7__chr15	0.118556	0.130371	1.09966	0.111798
Gm3925__chr5	0.118556	0.130355	1.09952	0.111798
Neurog1__chr13	0.118556	0.130325	1.09926	0.111798
Adra2b__chr2	0.118556	0.130316	1.09919	0.111798
D130058E03__chr6	0.118556	0.130284	1.09892	0.111798
D6Ertd527e__chr6	0.118556	0.130284	1.09892	0.111798
Gm6377__chrX	0.118556	0.130284	1.09892	0.111798
Kcnab3__chr11	0.118556	0.130284	1.09892	0.111798
Rubie__chr14	0.118556	0.130284	1.09892	0.111798
Lhx9__chr1	0.118556	0.130214	1.09833	0.111798
Tmprss11e__chr5	0.118556	0.130171	1.09797	0.111798
Adam23__chr1	0.118556	0.130141	1.09771	0.111798
Gm10941__chr10	0.118556	0.130092	1.0973	0.111798
2900055J20Rik__chr18	0.118556	0.130079	1.09719	0.111798
Satb2__chr1	0.118556	0.130022	1.09671	0.111798
Nipal1__chr5	0.118556	0.12999	1.09644	0.111798
Ggt1__chr10	0.118556	0.129974	1.09631	0.111798
Lrrc4c__chr2	0.118556	0.129958	1.09617	0.111798
Irgc1__chr7	0.118556	0.129924	1.09588	0.111798
1700080E11Rik__chr9	0.118556	0.129905	1.09572	0.111798
Ccdc148__chr2	0.118556	0.129894	1.09563	0.111798
1700007K13Rik__chr2	0.118556	0.129891	1.09561	0.111798
3110039M20Rik__chr12	0.118556	0.129891	1.09561	0.111798
4930471G03Rik__chr18	0.118556	0.129891	1.09561	0.111798
Acsm4__chr7	0.118556	0.129891	1.09561	0.111798
Csf3__chr11	0.118556	0.129891	1.09561	0.111798
Cyp4a30b-ps__chr4	0.118556	0.129891	1.09561	0.111798
Efcab6__chr15	0.118556	0.129891	1.09561	0.111798
Khdc1a__chr1	0.118556	0.129891	1.09561	0.111798
Pgr15l__chrX	0.118556	0.129891	1.09561	0.111798
Rlbp1__chr7	0.118556	0.129891	1.09561	0.111798
Vsx2__chr12	0.118556	0.129869	1.09542	0.111798
4833424O15Rik__chr3	0.118556	0.129869	1.09542	0.111798
4921536K21Rik__chr11	0.118556	0.129782	1.09469	0.111798
Zfp457__chr13	0.118556	0.129697	1.09397	0.111798
Bai3__chr1	0.118556	0.129652	1.09359	0.111798
Slc12a1__chr2	0.118556	0.129643	1.09352	0.111798
4930432K09Rik__chr5	0.118556	0.129641	1.0935	0.111798
Gm17660__chr5	0.118556	0.129641	1.0935	0.111798
Rpp25__chr9	0.118556	0.129641	1.0935	0.111798
A230072E10Rik__chrX	0.118556	0.12957	1.09289	0.111798
Gm5615__chr9	0.118556	0.129498	1.0923	0.111798
Gm10516__chr1	0.118556	0.12944	1.0918	0.111798
Hoxc5__chr15	0.118556	0.12944	1.0918	0.111798
Gm5415__chr1	0.118556	0.129408	1.09153	0.111798
2310020H05Rik__chr13	0.118556	0.129359	1.09112	0.111798
Skint5__chr4	0.118556	0.129312	1.09072	0.111798
Hoxb9__chr11	0.118556	0.12931	1.0907	0.111798
AI661453__chr17	0.118556	0.129307	1.09068	0.111798
Ccdc27__chr4	0.118556	0.129307	1.09068	0.111798
Gm5126__chrX	0.118556	0.129307	1.09068	0.111798
Gm5941__chrX	0.118556	0.129307	1.09068	0.111798
Gpr158__chr2	0.118556	0.129307	1.09068	0.111798
Hdac8__chrX	0.118556	0.129307	1.09068	0.111798
Ltk__chr2	0.118556	0.129307	1.09068	0.111798
Olfr816__chr10	0.118556	0.129307	1.09068	0.111798
Ostn__chr16	0.118556	0.129307	1.09068	0.111798
Serpinb13__chr1	0.118556	0.129307	1.09068	0.111798
Gm2176__chr18	0.118556	0.129265	1.09033	0.111798
4930502E09Rik__chr11	0.118556	0.129228	1.09001	0.111798
Olfr360__chr2	0.118556	0.129203	1.0898	0.111798
Iqca__chr1	0.118556	0.129192	1.08971	0.111798
BC107364__chr3	0.118556	0.129178	1.08959	0.111798
Pvrl4__chr1	0.118556	0.129178	1.08959	0.111798
1300015D01Rik__chr2	0.118556	0.129149	1.08934	0.111798
Nrip3__chr7	0.118556	0.129145	1.08931	0.111798
Slfn14-ps__chr11	0.118556	0.12913	1.08919	0.111798
Vstm5__chr9	0.118556	0.129032	1.08836	0.111798
Fer1l4__chr2	0.118556	0.129016	1.08823	0.111798
Tnfsf8__chr4	0.118556	0.129002	1.08811	0.111798
Tmem89__chr9	0.118556	0.129001	1.0881	0.111798
Olfm3__chr3	0.118556	0.128929	1.08749	0.111798
4930511A02Rik__chr12	0.118556	0.128917	1.08739	0.111798
Syt2__chr1	0.118556	0.128768	1.08613	0.111798
A930012L18Rik__chr18	0.118556	0.128764	1.0861	0.111798
Rd3__chr1	0.118556	0.128764	1.0861	0.111798
Zfp808__chr13	0.118556	0.12874	1.0859	0.111798
Zfp105__chr9	0.118556	0.128735	1.08586	0.111798
Gm136__chr4	0.118556	0.128663	1.08525	0.111798
Zfp575__chr7	0.118556	0.128655	1.08518	0.111798
Wdr17__chr8	0.118556	0.12865	1.08514	0.111798
4933416C03Rik__chr10	0.118556	0.128644	1.08509	0.111798
Adcy3__chr12	0.118556	0.128644	1.08509	0.111798
Gm13242__chr4	0.118556	0.128644	1.08509	0.111798
Gpa33__chr1	0.118556	0.128644	1.08509	0.111798
Mir345__chr12	0.118556	0.128644	1.08509	0.111798
Olfr221__chr14	0.118556	0.128644	1.08509	0.111798
Wscd2__chr5	0.118556	0.128644	1.08509	0.111798
Mgam__chr6	0.118556	0.128627	1.08495	0.111798
1700074P13Rik__chr6	0.118556	0.128619	1.08488	0.111798
Rs1__chrX	0.118556	0.128605	1.08476	0.111798
Piwil1__chr5	0.118556	0.128588	1.08461	0.111798
C430002E04Rik__chr3	0.118556	0.128549	1.08428	0.111798
1700109F18Rik__chr2	0.118556	0.128531	1.08413	0.111798
1700011B04Rik__chr13	0.118556	0.128483	1.08373	0.111798
BC048507__chr13	0.118556	0.128439	1.08336	0.111798
Klra17__chr6	0.118556	0.128438	1.08335	0.111798
Foxl1__chr8	0.118556	0.128427	1.08326	0.111798
Rnf180__chr13	0.118556	0.128424	1.08323	0.111798
Fam19a2__chr10	0.118556	0.12839	1.08294	0.111798
Six3os1__chr17	0.118556	0.128382	1.08288	0.111798
Amer2__chr14	0.118556	0.128374	1.08281	0.111798
Vangl2__chr1	0.118556	0.128344	1.08256	0.111798
Cxcl10__chr5	0.118556	0.128319	1.08235	0.111798
Zan__chr5	0.118556	0.128299	1.08218	0.111798
Xkr6__chr14	0.118556	0.128251	1.08178	0.111798
A930019D19Rik__chr2	0.118556	0.12823	1.0816	0.111798
Gm1527__chr3	0.118556	0.12823	1.0816	0.111798
Mst1__chr9	0.118556	0.12823	1.0816	0.111798
Olfr121__chr17	0.118556	0.12823	1.0816	0.111798
Pcsk2__chr2	0.118556	0.12823	1.0816	0.111798
Skor1__chr9	0.118556	0.12823	1.0816	0.111798
Fcrlb__chr1	0.118556	0.128146	1.08089	0.111798
4930407I10Rik__chr15	0.118556	0.128079	1.08032	0.111798
Zc4h2__chrX	0.118556	0.128051	1.08008	0.111798
Unc5c__chr3	0.118556	0.128039	1.07998	0.111798
Gm21269__chr7	0.118556	0.128035	1.07995	0.111798
Wdr64__chr1	0.118556	0.12803	1.07991	0.111798
Gm9962__chr7	0.118556	0.127962	1.07933	0.111798
Fam228a__chr12	0.118556	0.12786	1.07848	0.111798
Kif7__chr7	0.118556	0.127855	1.07844	0.111798
1700024P16Rik__chr4	0.118556	0.12784	1.07831	0.111798
Icos__chr1	0.118556	0.127827	1.0782	0.111798
1700031P21Rik__chr12	0.118556	0.12779	1.07789	0.111798
4921524L21Rik__chr18	0.118556	0.127709	1.0772	0.111798
Enam__chr5	0.118556	0.127697	1.0771	0.111798
Pcp4__chr16	0.118556	0.127695	1.07708	0.111798
Kcne2__chr16	0.118556	0.127661	1.07679	0.111798
Ambn__chr5	0.118556	0.127634	1.07657	0.111798
Akr1c19__chr13	0.118556	0.127575	1.07607	0.111798
Arg1__chr10	0.118556	0.12757	1.07603	0.111798
1500004A13Rik__chr3	0.118556	0.127561	1.07596	0.111798
Prl8a6__chr13	0.118556	0.127537	1.07575	0.111798
Qrfpr__chr3	0.118556	0.127533	1.07571	0.111798
Rtl1__chr12	0.118556	0.127533	1.07571	0.111798
Sowaha__chr11	0.118556	0.127489	1.07534	0.111798
Myt1l__chr12	0.118556	0.127486	1.07532	0.111798
Gc__chr5	0.118556	0.127484	1.0753	0.111798
Slc22a22__chr15	0.118556	0.127475	1.07523	0.111798
Tgm3__chr2	0.118556	0.12746	1.0751	0.111798
Lhfpl4__chr6	0.118556	0.127447	1.075	0.111798
Nfasc__chr1	0.118556	0.127387	1.07449	0.111798
Vnn3__chr10	0.118556	0.127379	1.07442	0.111798
Spink3__chr18	0.118556	0.12736	1.07426	0.111798
Vmn1r29__chr6	0.118556	0.12736	1.07426	0.111798
Tssk3__chr4	0.118556	0.127291	1.07367	0.111798
Slitrk5__chr14	0.118556	0.127274	1.07353	0.111798
Gm11648__chr11	0.118556	0.12723	1.07316	0.111798
Lax1__chr1	0.118556	0.127198	1.07289	0.111798
Olfr92__chr17	0.118556	0.127193	1.07285	0.111798
Cyp1a2__chr9	0.118556	0.127154	1.07252	0.111798
Bcl2l10__chr9	0.118556	0.127147	1.07246	0.111798
Gpx5__chr13	0.118556	0.127142	1.07242	0.111798
Csn1s2b__chr5	0.118556	0.127113	1.07218	0.111798
6030498E09Rik__chrX	0.118556	0.127098	1.07205	0.111798
Olfr504__chr7	0.118556	0.127094	1.07201	0.111798
Klhl15__chrX	0.118556	0.12704	1.07156	0.111798
1700003C15Rik__chr5	0.118556	0.127009	1.0713	0.111798
Kcnh3__chr15	0.118556	0.127002	1.07124	0.111798
Tbx4__chr11	0.118556	0.127002	1.07124	0.111798
Gm6936__chr16	0.118556	0.126953	1.07082	0.111798
4930529M08Rik__chr2	0.118556	0.126952	1.07081	0.111798
Olfr629__chr7	0.118556	0.126895	1.07033	0.111798
Pou6f2__chr13	0.118556	0.126894	1.07033	0.111798
Map6d1__chr16	0.118556	0.126891	1.0703	0.111798
D030045P18Rik__chr10	0.118556	0.126878	1.07019	0.111798
4930563M20Rik__chr8	0.118556	0.12686	1.07004	0.111798
Snord12__chr2	0.118556	0.126859	1.07003	0.111798
Sptlc3__chr2	0.118556	0.126853	1.06998	0.111798
Vmn1r67__chr7	0.118556	0.126831	1.0698	0.111798
Ankrd22__chr19	0.118556	0.12683	1.06979	0.111798
Lipg__chr18	0.118556	0.126817	1.06968	0.111798
Scn10a__chr9	0.118556	0.126817	1.06968	0.111798
Prr18__chr17	0.118556	0.126812	1.06963	0.111798
Pdgfd__chr9	0.118556	0.12673	1.06895	0.111798
BC048602__chr15	0.118556	0.126667	1.06842	0.111798
Vmn2r52__chr7	0.118556	0.126667	1.06842	0.111798
Dnahc1__chr14	0.118556	0.126614	1.06797	0.111798
Rpe65__chr3	0.118556	0.126599	1.06784	0.111798
Klk9__chr7	0.118556	0.126521	1.06718	0.111798
Olfr1300-ps1__chr2	0.118556	0.126501	1.06701	0.111798
1700096K18Rik__chr5	0.118556	0.126479	1.06683	0.111798
Cdh12__chr15	0.118556	0.126444	1.06653	0.111798
Mmp25__chr17	0.118556	0.12642	1.06633	0.111798
Meiob__chr17	0.118556	0.126412	1.06626	0.111798
Fam83b__chr9	0.118556	0.126379	1.06598	0.111798
Ins1__chr19	0.118556	0.126373	1.06593	0.111798
Nkain3__chr4	0.118556	0.126351	1.06574	0.111798
Pax6__chr2	0.118556	0.126323	1.06551	0.111798
Sv2c__chr13	0.118556	0.126317	1.06546	0.111798
Zfp735__chr11	0.118556	0.126307	1.06537	0.111798
Scnn1g__chr7	0.118556	0.126281	1.06516	0.111798
Npbwr1__chr1	0.118556	0.126268	1.06505	0.111798
6330403K07Rik__chr11	0.118556	0.126253	1.06492	0.111798
Gm101__chr1	0.118556	0.126253	1.06492	0.111798
Kel__chr6	0.118556	0.126253	1.06492	0.111798
Mir1960__chr5	0.118556	0.126253	1.06492	0.111798
Anxa9__chr3	0.118556	0.126225	1.06468	0.111798
Hemgn__chr4	0.118556	0.126224	1.06468	0.111798
Prss53__chr7	0.118556	0.126224	1.06468	0.111798
Gap43__chr16	0.118556	0.126223	1.06467	0.111798
Rgag4__chrX	0.118556	0.126217	1.06462	0.111798
Edar__chr10	0.118556	0.126196	1.06444	0.111798
Nlgn1__chr3	0.118556	0.126195	1.06443	0.111798
Slc5a8__chr10	0.118556	0.126195	1.06443	0.111798
Sftpb__chr6	0.118556	0.126157	1.06411	0.111798
Snx22__chr9	0.118556	0.126137	1.06394	0.111798
Skap1__chr11	0.118556	0.126131	1.06389	0.111798
D5Ertd605e__chr5	0.118556	0.126056	1.06326	0.111798
Stra8__chr6	0.118556	0.126043	1.06315	0.111798
Fermt1__chr2	0.118556	0.12604	1.06312	0.111798
Glrb__chr3	0.118556	0.12604	1.06312	0.111798
Myo16__chr8	0.118556	0.12604	1.06312	0.111798
Olfr373__chr8	0.118556	0.12604	1.06312	0.111798
Samd7__chr3	0.118556	0.12604	1.06312	0.111798
Sprr1b__chr3	0.118556	0.12604	1.06312	0.111798
Tspan32__chr7	0.118556	0.126035	1.06308	0.111798
Chi3l3__chr3	0.118556	0.126032	1.06305	0.111798
Klk1b7-ps__chr7	0.118556	0.126016	1.06292	0.111798
Vmn2r43__chr7	0.118556	0.126002	1.06281	0.111798
Fgf12__chr16	0.118556	0.125995	1.06274	0.111798
Slfn1__chr11	0.118556	0.12599	1.0627	0.111798
Cdkn2a__chr4	0.118556	0.125984	1.06265	0.111798
Slc9b1__chr3	0.118556	0.125984	1.06265	0.111798
Sim1__chr10	0.118556	0.125933	1.06222	0.111798
Rims2__chr15	0.118556	0.125872	1.0617	0.111798
Gldn__chr9	0.118556	0.125852	1.06154	0.111798
Ptprq__chr10	0.118556	0.125847	1.06149	0.111798
Gm20268__chr1	0.118556	0.125843	1.06146	0.111798
Pcdh20__chr14	0.118556	0.125806	1.06115	0.111798
4930596M17Rik__chr9	0.118556	0.125794	1.06105	0.111798
E230008N13Rik__chr4	0.118556	0.125766	1.06081	0.111798
3300005D01Rik__chr17	0.118556	0.125761	1.06077	0.111798
Agr3__chr12	0.118556	0.125736	1.06056	0.111798
St6galnac1__chr11	0.118556	0.125711	1.06035	0.111798
Gabrg1__chr5	0.118556	0.12571	1.06034	0.111798
Dgki__chr6	0.118556	0.125707	1.06032	0.111798
Arl14epl__chr18	0.118556	0.125691	1.06018	0.111798
Pde6b__chr5	0.118556	0.125667	1.05998	0.111798
Gm16880__chr1	0.118556	0.125612	1.05952	0.111798
1700016K19Rik__chr11	0.118556	0.125596	1.05938	0.111798
4933407G14Rik__chr10	0.118556	0.125596	1.05938	0.111798
A630077J23Rik__chr4	0.118556	0.125596	1.05938	0.111798
Crmp1__chr5	0.118556	0.125596	1.05938	0.111798
Meig1__chr2	0.118556	0.125596	1.05938	0.111798
Npm2__chr14	0.118556	0.125596	1.05938	0.111798
Vps37d__chr5	0.118556	0.125596	1.05938	0.111798
Ankrd55__chr13	0.118556	0.12558	1.05924	0.111798
Slc22a12__chr19	0.118556	0.125576	1.05921	0.111798
D930020B18Rik__chr10	0.118556	0.125561	1.05908	0.111798
Ranbp3l__chr15	0.118556	0.125546	1.05895	0.111798
Gm3985__chr8	0.118556	0.125539	1.0589	0.111798
Lyg2__chr1	0.118556	0.125533	1.05885	0.111798
Onecut1__chr9	0.118556	0.125523	1.05876	0.111798
9030204H09Rik__chr2	0.118556	0.125516	1.0587	0.111798
4933431G14Rik__chr6	0.118556	0.125511	1.05866	0.111798
1700040N02Rik__chr2	0.118556	0.125473	1.05834	0.111798
F830002L21Rik__chr10	0.118556	0.125473	1.05834	0.111798
Akr1d1__chr6	0.118556	0.125455	1.05819	0.111798
Naip1__chr13	0.118556	0.125433	1.058	0.111798
4930503E14Rik__chr14	0.118556	0.125403	1.05775	0.111798
AA536875__chr14	0.118556	0.125403	1.05775	0.111798
Flg2__chr3	0.118556	0.125403	1.05775	0.111798
Hmga1__chr17	0.118556	0.125403	1.05775	0.111798
Lyg1__chr1	0.118556	0.125403	1.05775	0.111798
Olfr1391__chr11	0.118556	0.125403	1.05775	0.111798
Pcdh8__chr14	0.118556	0.125403	1.05775	0.111798
Tdrd9__chr12	0.118556	0.125403	1.05775	0.111798
Vmn2r111__chr17	0.118556	0.125403	1.05775	0.111798
Vmn2r116__chr17	0.118556	0.125403	1.05775	0.111798
1700034F02Rik__chr11	0.118556	0.125403	1.05775	0.111798
Gm7444__chr9	0.118556	0.125402	1.05774	0.111798
Chst4__chr8	0.118556	0.125391	1.05765	0.111798
4930573O16Rik__chr2	0.118556	0.125385	1.0576	0.111798
Timm8a2__chr14	0.118556	0.125368	1.05746	0.111798
Pax9__chr12	0.118556	0.12535	1.0573	0.111798
Gpr85__chr6	0.118556	0.125343	1.05725	0.111798
Grik4__chr9	0.118556	0.125341	1.05723	0.111798
Klra18__chr6	0.118556	0.125335	1.05718	0.111798
Kcnk7__chr19	0.118556	0.125332	1.05716	0.111798
Rslcan18__chr13	0.118556	0.125332	1.05716	0.111798
Havcr1__chr11	0.118556	0.125332	1.05715	0.111798
A1cf__chr19	0.118556	0.125318	1.05703	0.111798
Gm960__chr19	0.118556	0.125301	1.05689	0.111798
Kir3dl2__chrX	0.118556	0.125301	1.05689	0.111798
Mmp10__chr9	0.118556	0.125301	1.05689	0.111798
A230001M10Rik__chr3	0.118556	0.125261	1.05656	0.111798
Tuft1__chr3	0.118556	0.125236	1.05634	0.111798
Mmp8__chr9	0.118556	0.125215	1.05617	0.111798
Dnahc11__chr12	0.118556	0.125201	1.05604	0.111798
Il2ra__chr2	0.118556	0.125183	1.0559	0.111798
Dnajc5g__chr5	0.118556	0.125167	1.05576	0.111798
Camk2n2__chr16	0.118556	0.125167	1.05576	0.111798
Aicda__chr6	0.118556	0.12516	1.05571	0.111798
A3galt2__chr4	0.118556	0.125157	1.05568	0.111798
Ccdc7__chr8	0.118556	0.125157	1.05568	0.111798
D17Ertd648e__chr17	0.118556	0.125157	1.05568	0.111798
Ly6g6c__chr17	0.118556	0.125157	1.05568	0.111798
Olfr1428__chr19	0.118556	0.125157	1.05568	0.111798
Vmn1r203__chr13	0.118556	0.125157	1.05568	0.111798
Col2a1__chr15	0.118556	0.125143	1.05555	0.111798
Trank1__chr9	0.118556	0.125141	1.05554	0.111798
Wnt2__chr6	0.118556	0.125125	1.0554	0.111798
1700008F21Rik__chr8	0.118556	0.125119	1.05536	0.111798
Rtkn2__chr10	0.118556	0.125117	1.05534	0.111798
Cntd1__chr11	0.118556	0.125109	1.05527	0.111798
Gm8579__chr6	0.118556	0.125109	1.05527	0.111798
2310005E17Rik__chr13	0.118556	0.12507	1.05494	0.111798
B3gnt7__chr1	0.118556	0.125017	1.05449	0.111798
Tdgf1__chr9	0.118556	0.125011	1.05445	0.111798
Elovl4__chr9	0.118556	0.125001	1.05436	0.111798
Lingo4__chr3	0.118556	0.125001	1.05436	0.111798
Pcsk1__chr13	0.118556	0.125001	1.05436	0.111798
Slc38a5__chrX	0.118556	0.125001	1.05436	0.111798
Atp2b2__chr6	0.118556	0.124969	1.05409	0.111798
4921530L21Rik__chr14	0.118556	0.124959	1.054	0.111798
Alk__chr17	0.118556	0.124959	1.054	0.111798
Gm11213__chr4	0.118556	0.124959	1.054	0.111798
Hormad2__chr11	0.118556	0.124959	1.054	0.111798
Hoxd10__chr2	0.118556	0.124959	1.054	0.111798
Dnahc5__chr15	0.118556	0.124929	1.05375	0.111798
C86187__chr7	0.118556	0.124915	1.05364	0.111798
Nrcam__chr12	0.118556	0.124908	1.05357	0.111798
Hrh1__chr6	0.118556	0.124898	1.05349	0.111798
Impg1__chr9	0.118556	0.124896	1.05347	0.111798
Exph5__chr9	0.118556	0.124869	1.05324	0.111798
Prph__chr15	0.118556	0.124814	1.05278	0.111798
Tmed6__chr8	0.118556	0.124814	1.05278	0.111798
Ptprn2__chr12	0.118556	0.124804	1.05269	0.111798
Caskin1__chr17	0.118556	0.124782	1.05252	0.111798
Cdx1__chr18	0.118556	0.124782	1.05252	0.111798
Csn3__chr5	0.118556	0.124782	1.05252	0.111798
Gm6194__chr3	0.118556	0.124782	1.05252	0.111798
Hyal4__chr6	0.118556	0.124782	1.05252	0.111798
Insc__chr7	0.118556	0.124782	1.05252	0.111798
Olfr787__chr10	0.118556	0.124782	1.05252	0.111798
Tmprss11d__chr5	0.118556	0.124782	1.05252	0.111798
Zscan4d__chr7	0.118556	0.124782	1.05252	0.111798
2900079G21Rik__chr9	0.118556	0.124774	1.05245	0.111798
Ccdc11__chr18	0.118556	0.124754	1.05228	0.111798
Clec1b__chr6	0.118556	0.124733	1.0521	0.111798
Gm12359__chr11	0.118556	0.124733	1.0521	0.111798
Hsd3b2__chr3	0.118556	0.124733	1.0521	0.111798
Obox5__chr7	0.118556	0.124733	1.0521	0.111798
Trpc5__chrX	0.118556	0.124733	1.0521	0.111798
Tubal3__chr13	0.118556	0.124733	1.0521	0.111798
Fndc7__chr3	0.118556	0.124716	1.05196	0.111798
4930555B11Rik__chr2	0.118556	0.124712	1.05193	0.111798
Ccdc89__chr7	0.118556	0.124712	1.05193	0.111798
Gm6277__chr18	0.118556	0.124712	1.05193	0.111798
Il1r2__chr1	0.118556	0.124712	1.05193	0.111798
Nron__chr2	0.118556	0.124709	1.0519	0.111798
Slco6b1__chr1	0.118556	0.124709	1.0519	0.111798
Gm7538__chr5	0.118556	0.124638	1.0513	0.111798
4930529C04Rik__chr3	0.118556	0.124633	1.05125	0.111798
Igf2bp3__chr6	0.118556	0.124629	1.05122	0.111798
Nlrp12__chr7	0.118556	0.124591	1.0509	0.111798
4632434I11Rik__chr7	0.118556	0.124586	1.05086	0.111798
Poteg__chr8	0.118556	0.124537	1.05045	0.111798
LOC100504608__chr10	0.118556	0.124515	1.05026	0.111798
Zfp184__chr13	0.118556	0.124511	1.05022	0.111798
Rgs13__chr1	0.118556	0.124496	1.0501	0.111798
A530072M11Rik__chr4	0.118556	0.124477	1.04994	0.111798
Fcrl6__chr1	0.118556	0.124452	1.04973	0.111798
Oas1d__chr5	0.118556	0.124452	1.04973	0.111798
D5Ertd577e__chr5	0.118556	0.124432	1.04956	0.111798
Nrg2__chr18	0.118556	0.124429	1.04954	0.111798
Vmn2r81__chr10	0.118556	0.124429	1.04954	0.111798
B3gat1__chr9	0.118556	0.12441	1.04937	0.111798
Gm1564__chr11	0.118556	0.12441	1.04937	0.111798
BB123696__chr13	0.118556	0.124387	1.04918	0.111798
Ccdc108__chr1	0.118556	0.124371	1.04905	0.111798
Ptpn20__chr14	0.118556	0.124371	1.04905	0.111798
Vmn1r45__chr6	0.118556	0.124371	1.04905	0.111798
Fam155a__chr8	0.118556	0.124351	1.04888	0.111798
Gen1__chr12	0.118556	0.124344	1.04882	0.111798
Apobec4__chr1	0.118556	0.124322	1.04864	0.111798
4933427E13Rik__chr11	0.118556	0.124313	1.04855	0.111798
Olfr39__chr9	0.118556	0.124313	1.04855	0.111798
Nsun7__chr5	0.118556	0.124295	1.0484	0.111798
Gata5__chr2	0.118556	0.124276	1.04825	0.111798
S100b__chr10	0.118556	0.124252	1.04805	0.111798
1700028K03Rik__chr5	0.118556	0.124248	1.04801	0.111798
Cyp46a1__chr12	0.118556	0.12424	1.04794	0.111798
Frmpd1__chr4	0.118556	0.12424	1.04794	0.111798
3110047P20Rik__chr5	0.118556	0.124219	1.04777	0.111798
Fgf10__chr13	0.118556	0.124217	1.04774	0.111798
Wdr78__chr4	0.118556	0.124192	1.04754	0.111798
Fam194a__chr3	0.118556	0.124175	1.0474	0.111798
Hsf5__chr11	0.118556	0.124175	1.0474	0.111798
Nr2e1__chr10	0.118556	0.124153	1.04721	0.111798
4930405J17Rik__chr10	0.118556	0.124149	1.04718	0.111798
BC021614__chr19	0.118556	0.124134	1.04705	0.111798
Csn1s1__chr5	0.118556	0.124134	1.04705	0.111798
Vmn2r-ps54__chr7	0.118556	0.124117	1.04691	0.111798
Aldh3b2__chr19	0.118556	0.124111	1.04685	0.111798
Oaz3__chr3	0.118556	0.124111	1.04685	0.111798
Slc17a4__chr13	0.118556	0.124109	1.04684	0.111798
Gpr18__chr14	0.118556	0.124102	1.04678	0.111798
6030466F02Rik__chr8	0.118556	0.124099	1.04675	0.111798
9230110F15Rik__chr9	0.118556	0.124099	1.04675	0.111798
B020004J07Rik__chr4	0.118556	0.124099	1.04675	0.111798
Dpf1__chr7	0.118556	0.124099	1.04675	0.111798
Fbxo47__chr11	0.118556	0.124099	1.04675	0.111798
Gale__chr4	0.118556	0.124099	1.04675	0.111798
Gm10619__chr7	0.118556	0.124099	1.04675	0.111798
Gm5886__chr6	0.118556	0.124099	1.04675	0.111798
Jph4__chr14	0.118556	0.124099	1.04675	0.111798
Lrrc19__chr4	0.118556	0.124099	1.04675	0.111798
Mirg__chr12	0.118556	0.124099	1.04675	0.111798
Morc2b__chr17	0.118556	0.124099	1.04675	0.111798
Nyap2__chr1	0.118556	0.124099	1.04675	0.111798
Oit3__chr10	0.118556	0.124099	1.04675	0.111798
Slc4a1__chr11	0.118556	0.124099	1.04675	0.111798
Tenm4__chr7	0.118556	0.124099	1.04675	0.111798
Vmn2r102__chr17	0.118556	0.124099	1.04675	0.111798
Vmn2r93__chr17	0.118556	0.124099	1.04675	0.111798
Zfp936__chr7	0.118556	0.124098	1.04674	0.111798
Arhgef33__chr17	0.118556	0.124098	1.04674	0.111798
Olfr1115__chr2	0.118556	0.124089	1.04667	0.111798
Rfx4__chr10	0.118556	0.124089	1.04667	0.111798
Gm3833__chr14	0.118556	0.124079	1.04658	0.111798
Gm11548__chr3	0.118556	0.124075	1.04655	0.111798
Tnfsf11__chr14	0.118556	0.124075	1.04655	0.111798
Ms4a1__chr19	0.118556	0.124059	1.04641	0.111798
Fam178b__chr1	0.118556	0.124057	1.04639	0.111798
Sult3a1__chr10	0.118556	0.124052	1.04636	0.111798
Scn1a__chr2	0.118556	0.124048	1.04632	0.111798
Cpne4__chr9	0.118556	0.124042	1.04627	0.111798
Dnase2b__chr3	0.118556	0.123994	1.04587	0.111798
Dsc1__chr18	0.118556	0.123994	1.04587	0.111798
Frrs1l__chr4	0.118556	0.123963	1.04561	0.111798
Gm2022__chr12	0.118556	0.123958	1.04556	0.111798
Gm10220__chr5	0.118556	0.123944	1.04545	0.111798
Mmp20__chr9	0.118556	0.123936	1.04538	0.111798
Unc79__chr12	0.118556	0.12393	1.04532	0.111798
Ryr1__chr7	0.118556	0.123923	1.04527	0.111798
Syt4__chr18	0.118556	0.123921	1.04525	0.111798
Gm9376__chr14	0.118556	0.123908	1.04514	0.111798
AV039307__chr2	0.118556	0.123893	1.04502	0.111798
Dcdc2a__chr13	0.118556	0.123893	1.04501	0.111798
Slc35g3__chr11	0.118556	0.123849	1.04465	0.111798
Gm7457__chr6	0.118556	0.123829	1.04448	0.111798
Ptprt__chr2	0.118556	0.123825	1.04444	0.111798
AU016765__chr17	0.118556	0.123817	1.04437	0.111798
Gm4975__chr8	0.118556	0.123817	1.04437	0.111798
Gpr113__chr5	0.118556	0.123817	1.04437	0.111798
Tll1__chr8	0.118556	0.123803	1.04426	0.111798
Helt__chr8	0.118556	0.123803	1.04425	0.111798
1700028P15Rik__chr2	0.118556	0.123791	1.04415	0.111798
Hapln2__chr3	0.118556	0.123788	1.04413	0.111798
Lhx8__chr3	0.118556	0.123788	1.04413	0.111798
Ccr4__chr9	0.118556	0.123751	1.04382	0.111798
4930519F24Rik__chr9	0.118556	0.123742	1.04374	0.111798
Gm4884__chr7	0.118556	0.123742	1.04374	0.111798
Gm5468__chr15	0.118556	0.123742	1.04374	0.111798
Kcnk5__chr14	0.118556	0.123742	1.04374	0.111798
Ms4a2__chr19	0.118556	0.123742	1.04374	0.111798
Ms4a4c__chr19	0.118556	0.123742	1.04374	0.111798
Olfr332__chr11	0.118556	0.123742	1.04374	0.111798
Ttc21a__chr9	0.118556	0.123742	1.04374	0.111798
Dmbx1__chr4	0.118556	0.123729	1.04363	0.111798
5330434G04Rik__chrX	0.118556	0.123719	1.04355	0.111798
4933400A11Rik__chrX	0.118556	0.123719	1.04354	0.111798
Usp44__chr10	0.118556	0.123717	1.04353	0.111798
Gm5148__chr3	0.118556	0.123711	1.04348	0.111798
Ccdc116__chr16	0.118556	0.123697	1.04336	0.111798
Megf11__chr9	0.118556	0.123664	1.04309	0.111798
Slc26a1__chr5	0.118556	0.123664	1.04308	0.111798
Flrt1__chr19	0.118556	0.123659	1.04304	0.111798
Lrriq3__chr3	0.118556	0.123651	1.04297	0.111798
BC051019__chr7	0.118556	0.123641	1.04289	0.111798
Rgs22__chr15	0.118556	0.123641	1.04289	0.111798
Ppp1r17__chr6	0.118556	0.123606	1.04259	0.111798
Ttc23l__chr15	0.118556	0.123606	1.04259	0.111798
Vmn1r195__chr13	0.118556	0.123606	1.04259	0.111798
1700019M22Rik__chr12	0.118556	0.123602	1.04256	0.111798
Adamts18__chr8	0.118556	0.123598	1.04253	0.111798
Gm15787__chr5	0.118556	0.123588	1.04244	0.111798
Gm382__chrX	0.118556	0.123588	1.04244	0.111798
Olfr56__chr11	0.118556	0.123588	1.04244	0.111798
A730018C14Rik__chr12	0.118556	0.123576	1.04234	0.111798
Ccdc162__chr10	0.118556	0.12357	1.04229	0.111798
Gdap1__chr1	0.118556	0.12357	1.04229	0.111798
Cyp2d13__chr15	0.118556	0.123551	1.04213	0.111798
Spata16__chr3	0.118556	0.123551	1.04213	0.111798
5330417C22Rik__chr3	0.118556	0.123541	1.04204	0.111798
Speer5-ps1__chr10	0.118556	0.123534	1.04198	0.111798
Bex6__chr16	0.118556	0.123532	1.04197	0.111798
C330011F03Rik__chr17	0.118556	0.123523	1.04189	0.111798
P2rx3__chr2	0.118556	0.123523	1.04189	0.111798
Nmur1__chr1	0.118556	0.123517	1.04185	0.111798
Gm10471__chr5	0.118556	0.123492	1.04163	0.111798
Nell2__chr15	0.118556	0.123491	1.04162	0.111798
Lpar2__chr8	0.118556	0.123483	1.04155	0.111798
Rad54b__chr4	0.118556	0.123483	1.04155	0.111798
Spem1__chr11	0.118556	0.123483	1.04155	0.111798
Taf1c__chr8	0.118556	0.123483	1.04155	0.111798
7420701I03Rik__chr12	0.118556	0.123457	1.04134	0.111798
4930568G15Rik__chr1	0.118556	0.123444	1.04122	0.111798
Acsm3__chr7	0.118556	0.12344	1.04119	0.111798
Slc17a3__chr13	0.118556	0.123424	1.04106	0.111798
9230110C19Rik__chr9	0.118556	0.123381	1.0407	0.111798
Gngt1__chr6	0.118556	0.123378	1.04067	0.111798
Vtcn1__chr3	0.118556	0.123367	1.04058	0.111798
4930503L19Rik__chr18	0.118556	0.123359	1.04051	0.111798
Ttpa__chr4	0.118556	0.123359	1.04051	0.111798
Cyp2j12__chr4	0.118556	0.123356	1.04049	0.111798
Elavl4__chr4	0.118556	0.123345	1.0404	0.111798
Abca13__chr11	0.118556	0.123322	1.0402	0.111798
Has2as__chr15	0.118556	0.123298	1.03999	0.111798
Wasf3__chr5	0.118556	0.123298	1.03999	0.111798
Nuggc__chr14	0.118556	0.123295	1.03997	0.111798
Adad1__chr3	0.118556	0.123293	1.03995	0.111798
Clca4__chr3	0.118556	0.123283	1.03987	0.111798
Fam71d__chr12	0.118556	0.123283	1.03987	0.111798
Csmd1__chr8	0.118556	0.123257	1.03965	0.111798
Ikzf3__chr11	0.118556	0.123245	1.03955	0.111798
Il22__chr10	0.118556	0.123245	1.03955	0.111798
Naip6__chr13	0.118556	0.123245	1.03955	0.111798
Olfr1179__chr2	0.118556	0.123245	1.03955	0.111798
Olfr220__chr1	0.118556	0.123245	1.03955	0.111798
Sphkap__chr1	0.118556	0.123245	1.03955	0.111798
Syce1__chr7	0.118556	0.123245	1.03955	0.111798
Tspan1__chr4	0.118556	0.123245	1.03955	0.111798
Vmn1r25__chr6	0.118556	0.123245	1.03955	0.111798
Apol10a__chr15	0.118556	0.123236	1.03947	0.111798
4930448I18Rik__chr5	0.118556	0.123226	1.03938	0.111798
E030019B13Rik__chr12	0.118556	0.123219	1.03933	0.111798
Pkp3__chr7	0.118556	0.123219	1.03933	0.111798
4930563E18Rik__chr18	0.118556	0.123218	1.03932	0.111798
Rbfox3__chr11	0.118556	0.123214	1.03928	0.111798
1700016L04Rik__chr10	0.118556	0.123191	1.0391	0.111798
Ccdc175__chr12	0.118556	0.123191	1.0391	0.111798
Hao1__chr2	0.118556	0.123189	1.03908	0.111798
Carf__chr1	0.118556	0.123189	1.03907	0.111798
Slc38a8__chr8	0.118556	0.123172	1.03893	0.111798
Slc14a1__chr18	0.118556	0.123167	1.03889	0.111798
4921517D22Rik__chr13	0.118556	0.123156	1.0388	0.111798
9330182L06Rik__chr5	0.118556	0.123136	1.03863	0.111798
1110015O18Rik__chr3	0.118556	0.123133	1.03861	0.111798
Snap25__chr2	0.118556	0.123133	1.03861	0.111798
Oxt__chr2	0.118556	0.12313	1.03858	0.111798
4932414J04Rik__chr11	0.118556	0.123128	1.03856	0.111798
Serpina11__chr12	0.118556	0.123125	1.03853	0.111798
Tex14__chr11	0.118556	0.123117	1.03847	0.111798
Loxl4__chr19	0.118556	0.123105	1.03837	0.111798
Krt12__chr11	0.118556	0.123077	1.03814	0.111798
Sept12__chr16	0.118556	0.123077	1.03814	0.111798
Defb42__chr14	0.118556	0.123047	1.03788	0.111798
Gm11559__chr11	0.118556	0.123047	1.03788	0.111798
Gm1082__chr7	0.118556	0.123045	1.03786	0.111798
Rad51ap2__chr12	0.118556	0.123045	1.03786	0.111798
Cacna2d4__chr6	0.118556	0.12303	1.03773	0.111798
Dlgap2__chr8	0.118556	0.12303	1.03773	0.111798
Tmem178b__chr6	0.118556	0.12303	1.03773	0.111798
Gm10664__chr8	0.118556	0.123017	1.03763	0.111798
4930480M12Rik__chr12	0.118556	0.123013	1.03759	0.111798
Cxcl5__chr5	0.118556	0.123013	1.03759	0.111798
Lin28a__chr4	0.118556	0.122994	1.03743	0.111798
Mycs__chrX	0.118556	0.122969	1.03722	0.111798
Dnahc17__chr11	0.118556	0.122968	1.03721	0.111798
4930524O08Rik__chr9	0.118556	0.122958	1.03713	0.111798
6030468B19Rik__chr11	0.118556	0.122958	1.03713	0.111798
A230020J21Rik__chr1	0.118556	0.122958	1.03713	0.111798
AI314831__chr2	0.118556	0.122958	1.03713	0.111798
Avpr1b__chr1	0.118556	0.122958	1.03713	0.111798
C030018K13Rik__chr5	0.118556	0.122958	1.03713	0.111798
Ccr3__chr9	0.118556	0.122958	1.03713	0.111798
Cryba1__chr11	0.118556	0.122958	1.03713	0.111798
Dach2__chrX	0.118556	0.122958	1.03713	0.111798
Fam227b__chr2	0.118556	0.122958	1.03713	0.111798
Gm5083__chr13	0.118556	0.122958	1.03713	0.111798
Gm5105__chr3	0.118556	0.122958	1.03713	0.111798
Gpr152__chr19	0.118556	0.122958	1.03713	0.111798
Il1f5__chr2	0.118556	0.122958	1.03713	0.111798
Lce3c__chr3	0.118556	0.122958	1.03713	0.111798
Lpcat2b__chr5	0.118556	0.122958	1.03713	0.111798
Lrriq4__chr3	0.118556	0.122958	1.03713	0.111798
Olfr374__chr8	0.118556	0.122958	1.03713	0.111798
Olfr920__chr9	0.118556	0.122958	1.03713	0.111798
Olfr944__chr9	0.118556	0.122958	1.03713	0.111798
Ovol1__chr19	0.118556	0.122958	1.03713	0.111798
Paqr3__chr5	0.118556	0.122958	1.03713	0.111798
Pnliprp1__chr19	0.118556	0.122958	1.03713	0.111798
Slc44a4__chr17	0.118556	0.122958	1.03713	0.111798
Syt6__chr3	0.118556	0.122958	1.03713	0.111798
Them5__chr3	0.118556	0.122958	1.03713	0.111798
Tmem200a__chr10	0.118556	0.122958	1.03713	0.111798
Tmem233__chr5	0.118556	0.122958	1.03713	0.111798
Vmn2r51__chr7	0.118556	0.122958	1.03713	0.111798
Zfp114__chr7	0.118556	0.122958	1.03713	0.111798
Mir692-1__chr17	0.118556	0.122953	1.03709	0.111798
Gm14635__chrX	0.118556	0.12294	1.03698	0.111798
Acpp__chr9	0.118556	0.122931	1.0369	0.111798
Akap4__chrX	0.118556	0.122924	1.03684	0.111798
Fmo4__chr1	0.118556	0.122884	1.0365	0.111798
Tex24__chr8	0.118556	0.122884	1.0365	0.111798
Zfp42__chr8	0.118556	0.122884	1.0365	0.111798
Atp4b__chr8	0.118556	0.122863	1.03633	0.111798
E030013I19Rik__chr2	0.118556	0.122863	1.03633	0.111798
Golt1a__chr1	0.118556	0.122863	1.03633	0.111798
Oscar__chr7	0.118556	0.122852	1.03624	0.111798
Spata18__chr5	0.118556	0.122852	1.03624	0.111798
Rassf6__chr5	0.118556	0.122849	1.03621	0.111798
4930568E12Rik__chr9	0.118556	0.122847	1.03619	0.111798
Gm19784__chr18	0.118556	0.122847	1.03619	0.111798
Vwc2l__chr1	0.118556	0.122847	1.03619	0.111798
1700061G19Rik__chr17	0.118556	0.122844	1.03617	0.111798
Slc13a1__chr6	0.118556	0.122832	1.03607	0.111798
Svop__chr5	0.118556	0.122832	1.03607	0.111798
Raver2__chr4	0.118556	0.122828	1.03603	0.111798
AI747448__chr3	0.118556	0.122825	1.03601	0.111798
C8b__chr4	0.118556	0.122825	1.03601	0.111798
Cdk5r2__chr1	0.118556	0.122825	1.03601	0.111798
Fmo6__chr1	0.118556	0.122825	1.03601	0.111798
Fut4-ps1__chr17	0.118556	0.122825	1.03601	0.111798
Il1rapl2__chrX	0.118556	0.122825	1.03601	0.111798
Mir29a__chr6	0.118556	0.122825	1.03601	0.111798
Tymp__chr15	0.118556	0.122825	1.03601	0.111798
Ulk4__chr9	0.118556	0.122816	1.03593	0.111798
Zpld1__chr16	0.118556	0.122816	1.03593	0.111798
Zfp940__chr7	0.118556	0.122815	1.03592	0.111798
Armcx6__chrX	0.118556	0.122807	1.03585	0.111798
Gm14548__chr7	0.118556	0.122802	1.03581	0.111798
Ampd1__chr3	0.118556	0.122795	1.03575	0.111798
Pax2__chr19	0.118556	0.122795	1.03575	0.111798
Tnmd__chrX	0.118556	0.122795	1.03575	0.111798
AU023762__chr9	0.118556	0.122794	1.03574	0.111798
Crtac1__chr19	0.118556	0.122772	1.03556	0.111798
Rnf24__chr2	0.118556	0.122766	1.03551	0.111798
Lilra5__chr7	0.118556	0.122764	1.03549	0.111798
Gm21946__chr17	0.118556	0.122744	1.03532	0.111798
Anxa10__chr8	0.118556	0.122732	1.03522	0.111798
2610100L16Rik__chr3	0.118556	0.122719	1.03511	0.111798
Gm4956__chr1	0.118556	0.122698	1.03493	0.111798
A530053G22Rik__chr6	0.118556	0.122688	1.03485	0.111798
Gm9696__chr3	0.118556	0.122688	1.03485	0.111798
Krt39__chr11	0.118556	0.122688	1.03485	0.111798
4930452N14Rik__chr1	0.118556	0.122685	1.03483	0.111798
Colec10__chr15	0.118556	0.122668	1.03468	0.111798
Zfp804a__chr2	0.118556	0.12266	1.03461	0.111798
3110009F21Rik__chr12	0.118556	0.122649	1.03452	0.111798
4930447C04Rik__chr12	0.118556	0.122649	1.03452	0.111798
Gm2447__chr3	0.118556	0.122649	1.03452	0.111798
H2afy3__chr15	0.118556	0.122632	1.03438	0.111798
Klra1__chr6	0.118556	0.122632	1.03438	0.111798
Dmrtc1b__chrX	0.118556	0.122631	1.03437	0.111798
Dscam__chr16	0.118556	0.122631	1.03437	0.111798
Cyp24a1__chr2	0.118556	0.122609	1.03418	0.111798
Bbox1__chr2	0.118556	0.122591	1.03403	0.111798
Hoxd11__chr2	0.118556	0.122584	1.03398	0.111798
Eya4__chr10	0.118556	0.122567	1.03383	0.111798
Ceacam18__chr7	0.118556	0.122565	1.03381	0.111798
Abca15__chr7	0.118556	0.122541	1.03361	0.111798
Olfr470__chr7	0.118556	0.122526	1.03348	0.111798
Vdr__chr15	0.118556	0.122526	1.03348	0.111798
Ccdc33__chr9	0.118556	0.122508	1.03334	0.111798
Kpna7__chr5	0.118556	0.122505	1.03331	0.111798
A730036I17Rik__chr2	0.118556	0.122485	1.03314	0.111798
Dab1__chr4	0.118556	0.122464	1.03296	0.111798
1700061I17Rik__chr3	0.118556	0.122463	1.03295	0.111798
4930549C01Rik__chr4	0.118556	0.122454	1.03288	0.111798
Galnt6__chr15	0.118556	0.122437	1.03274	0.111798
Gm4981__chr10	0.118556	0.122436	1.03273	0.111798
4930429D17Rik__chr5	0.118556	0.122413	1.03253	0.111798
Prl6a1__chr13	0.118556	0.122406	1.03247	0.111798
4930505G20Rik__chr14	0.118556	0.122401	1.03243	0.111798
Sostdc1__chr12	0.118556	0.122401	1.03243	0.111798
1700015E13Rik__chr1	0.118556	0.12239	1.03234	0.111798
Abcg5__chr17	0.118556	0.12239	1.03234	0.111798
Capn12__chr7	0.118556	0.12239	1.03234	0.111798
Ccnb3__chrX	0.118556	0.12239	1.03234	0.111798
Ccr7__chr11	0.118556	0.12239	1.03234	0.111798
Cntn1__chr15	0.118556	0.12239	1.03234	0.111798
Gm14085__chr2	0.118556	0.12239	1.03234	0.111798
Gm14151__chr2	0.118556	0.12239	1.03234	0.111798
Gm4745__chr7	0.118556	0.12239	1.03234	0.111798
Hydin__chr8	0.118556	0.12239	1.03234	0.111798
Igdcc3__chr9	0.118556	0.12239	1.03234	0.111798
Lhx1__chr11	0.118556	0.12239	1.03234	0.111798
Naif1__chr2	0.118556	0.12239	1.03234	0.111798
Pllp__chr8	0.118556	0.12239	1.03234	0.111798
Serpinc1__chr1	0.118556	0.12239	1.03234	0.111798
Slc18a1__chr8	0.118556	0.12239	1.03234	0.111798
Slc6a19__chr13	0.118556	0.12239	1.03234	0.111798
Gm19897__chr7	0.118556	0.122364	1.03212	0.111798
Mog__chr17	0.118556	0.122326	1.0318	0.111798
Il20__chr1	0.118556	0.122323	1.03177	0.111798
Nlrp1b__chr11	0.118556	0.122313	1.03168	0.111798
Olfr1037__chr2	0.118556	0.122311	1.03167	0.111798
Oog2__chr4	0.118556	0.122311	1.03167	0.111798
Txndc2__chr17	0.118556	0.122311	1.03167	0.111798
Vsx1__chr2	0.118556	0.122309	1.03165	0.111798
1600002D24Rik__chr16	0.118556	0.122298	1.03156	0.111798
1700019B21Rik__chrX	0.118556	0.122298	1.03156	0.111798
1700024G13Rik__chr14	0.118556	0.122298	1.03156	0.111798
1700034J05Rik__chr6	0.118556	0.122298	1.03156	0.111798
1700125G22Rik__chr3	0.118556	0.122298	1.03156	0.111798
2210420H20Rik__chr18	0.118556	0.122298	1.03156	0.111798
4930467E23Rik__chr8	0.118556	0.122298	1.03156	0.111798
5031410I06Rik__chr5	0.118556	0.122298	1.03156	0.111798
Aknad1__chr3	0.118556	0.122298	1.03156	0.111798
AY512915__chr6	0.118556	0.122298	1.03156	0.111798
BC048546__chr6	0.118556	0.122298	1.03156	0.111798
C77370__chrX	0.118556	0.122298	1.03156	0.111798
Caly__chr7	0.118556	0.122298	1.03156	0.111798
Ccdc135__chr8	0.118556	0.122298	1.03156	0.111798
Dll3__chr7	0.118556	0.122298	1.03156	0.111798
Gm10578__chr7	0.118556	0.122298	1.03156	0.111798
Hoxa11__chr6	0.118556	0.122298	1.03156	0.111798
Ldhc__chr7	0.118556	0.122298	1.03156	0.111798
Lmo3__chr6	0.118556	0.122298	1.03156	0.111798
Mgarp__chr3	0.118556	0.122298	1.03156	0.111798
Mtmr7__chr8	0.118556	0.122298	1.03156	0.111798
Ocstamp__chr2	0.118556	0.122298	1.03156	0.111798
Olfr1058__chr2	0.118556	0.122298	1.03156	0.111798
Olfr1118__chr2	0.118556	0.122298	1.03156	0.111798
Olfr58__chr9	0.118556	0.122298	1.03156	0.111798
Rsph1__chr17	0.118556	0.122298	1.03156	0.111798
Sdr9c7__chr10	0.118556	0.122298	1.03156	0.111798
Smtnl1__chr2	0.118556	0.122298	1.03156	0.111798
Sult6b1__chr17	0.118556	0.122298	1.03156	0.111798
Tal2__chr4	0.118556	0.122298	1.03156	0.111798
Vmn1r62__chr7	0.118556	0.122298	1.03156	0.111798
C730002L08Rik__chr19	0.118556	0.122292	1.03151	0.111798
Aqp9__chr9	0.118556	0.122288	1.03148	0.111798
9430041J12Rik__chr7	0.118556	0.122288	1.03148	0.111798
0610005C13Rik__chr7	0.118556	0.122276	1.03138	0.111798
Kcne1l__chrX	0.118556	0.122273	1.03135	0.111798
Mmp1a__chr9	0.118556	0.122273	1.03135	0.111798
4933422A05Rik__chr9	0.118556	0.122264	1.03128	0.111798
4921539E11Rik__chr4	0.118556	0.122201	1.03074	0.111798
Prss32__chr17	0.118556	0.122185	1.03061	0.111798
Bhmt__chr13	0.118556	0.122168	1.03047	0.111798
D7Ertd443e__chr7	0.118556	0.122164	1.03043	0.111798
Lipk__chr19	0.118556	0.122164	1.03043	0.111798
Smc1b__chr15	0.118556	0.122159	1.03038	0.111798
Acot6__chr12	0.118556	0.122138	1.03022	0.111798
Cftr__chr6	0.118556	0.122138	1.03022	0.111798
Csn1s2a__chr5	0.118556	0.122138	1.03022	0.111798
Gm20755__chr3	0.118556	0.122138	1.03022	0.111798
Nctc1__chr7	0.118556	0.122138	1.03022	0.111798
Zfp750__chr11	0.118556	0.122138	1.03022	0.111798
BC030870__chr8	0.118556	0.122138	1.03021	0.111798
Hes2__chr4	0.118556	0.122138	1.03021	0.111798
Gm13399__chr2	0.118556	0.122132	1.03016	0.111798
Ndst4__chr3	0.118556	0.122121	1.03007	0.111798
1700022I11Rik__chr4	0.118556	0.122101	1.0299	0.111798
Vmn2r79__chr7	0.118556	0.122094	1.02984	0.111798
4930483J18Rik__chr15	0.118556	0.122091	1.02982	0.111798
Pkhd1__chr1	0.118556	0.12205	1.02947	0.111798
D730045A05Rik__chr18	0.118556	0.122044	1.02942	0.111798
Gm11529__chr11	0.118556	0.122044	1.02942	0.111798
Htr2a__chr14	0.118556	0.122044	1.02942	0.111798
Igfbpl1__chr4	0.118556	0.122044	1.02942	0.111798
Maats1__chr16	0.118556	0.122044	1.02942	0.111798
Stmn3__chr2	0.118556	0.122043	1.02941	0.111798
4930543E12Rik__chr7	0.118556	0.121968	1.02878	0.111798
Ctnnd2__chr15	0.118556	0.121955	1.02867	0.111798
1700025B11Rik__chr15	0.118556	0.121933	1.02849	0.111798
Gm14718__chrX	0.118556	0.121933	1.02848	0.111798
Myo15__chr11	0.118556	0.121933	1.02848	0.111798
Dppa1__chr11	0.118556	0.12191	1.02828	0.111798
Gm4787__chr12	0.118556	0.12191	1.02828	0.111798
Slmo1__chr18	0.118556	0.12191	1.02828	0.111798
Gm20743__chr1	0.118556	0.121902	1.02822	0.111798
Gm815__chr19	0.118556	0.121902	1.02822	0.111798
Slc24a1__chr9	0.118556	0.121902	1.02822	0.111798
Nr2e3__chr9	0.118556	0.121888	1.0281	0.111798
Adrb3__chr8	0.118556	0.121866	1.02792	0.111798
Nlrp4b__chr7	0.118556	0.121866	1.02792	0.111798
Mgat4c__chr10	0.118556	0.121854	1.02782	0.111798
Tinag__chr9	0.118556	0.121854	1.02782	0.111798
Gm10857__chr2	0.118556	0.121827	1.02759	0.111798
Slc24a5__chr2	0.118556	0.121827	1.02759	0.111798
2610028E06Rik__chr4	0.118556	0.121809	1.02744	0.111798
Izumo3__chr4	0.118556	0.121809	1.02744	0.111798
Lce1h__chr3	0.118556	0.121809	1.02744	0.111798
Pfpl__chr19	0.118556	0.121809	1.02744	0.111798
Cdh24__chr14	0.118556	0.121797	1.02733	0.111798
1700030O20Rik__chr10	0.118556	0.121779	1.02718	0.111798
5730422E09Rik__chr5	0.118556	0.121779	1.02718	0.111798
AU018091__chr7	0.118556	0.121779	1.02718	0.111798
Ccdc70__chr8	0.118556	0.121779	1.02718	0.111798
Crisp3__chr17	0.118556	0.121779	1.02718	0.111798
Crisp4__chr1	0.118556	0.121779	1.02718	0.111798
Cwh43__chr5	0.118556	0.121779	1.02718	0.111798
Cyp2c29__chr19	0.118556	0.121779	1.02718	0.111798
Cyp2j11__chr4	0.118556	0.121779	1.02718	0.111798
Dkk4__chr8	0.118556	0.121779	1.02718	0.111798
Fgf6__chr6	0.118556	0.121779	1.02718	0.111798
Gm10485__chr12	0.118556	0.121779	1.02718	0.111798
Gm4788__chr1	0.118556	0.121779	1.02718	0.111798
Gm5142__chr14	0.118556	0.121779	1.02718	0.111798
Gm8787__chrX	0.118556	0.121779	1.02718	0.111798
Gsdma2__chr11	0.118556	0.121779	1.02718	0.111798
Hoxc4__chr15	0.118556	0.121779	1.02718	0.111798
Il20ra__chr10	0.118556	0.121779	1.02718	0.111798
Krt81__chr15	0.118556	0.121779	1.02718	0.111798
Lpcat4__chr2	0.118556	0.121779	1.02718	0.111798
Olfr225__chr11	0.118556	0.121779	1.02718	0.111798
P2ry4__chrX	0.118556	0.121779	1.02718	0.111798
Prss44__chr9	0.118556	0.121779	1.02718	0.111798
Ptchd2__chr4	0.118556	0.121779	1.02718	0.111798
Serpina12__chr12	0.118556	0.121779	1.02718	0.111798
Serpinb3a__chr1	0.118556	0.121779	1.02718	0.111798
Sox2__chr3	0.118556	0.121779	1.02718	0.111798
Spata9__chr13	0.118556	0.121779	1.02718	0.111798
Tldc2__chr2	0.118556	0.121779	1.02718	0.111798
Tmem132d__chr5	0.118556	0.121779	1.02718	0.111798
Vmn2r112__chr17	0.118556	0.121779	1.02718	0.111798
Vmn2r114__chr17	0.118556	0.121779	1.02718	0.111798
Zar1l__chr5	0.118556	0.121779	1.02718	0.111798
Rarres1__chr3	0.118556	0.121766	1.02708	0.111798
Aox3l1__chr1	0.118556	0.12176	1.02702	0.111798
Gfral__chr9	0.118556	0.12176	1.02702	0.111798
Sval1__chr6	0.118556	0.12176	1.02702	0.111798
Gm6607__chr9	0.118556	0.121754	1.02697	0.111798
Gm11978__chr11	0.118556	0.121748	1.02692	0.111798
Gm17830__chr17	0.118556	0.121717	1.02666	0.111798
1700007F19Rik__chr3	0.118556	0.121713	1.02663	0.111798
Dfnb59__chr2	0.118556	0.121713	1.02663	0.111798
Foxa1__chr12	0.118556	0.121713	1.02663	0.111798
Gm11202__chr11	0.118556	0.121713	1.02663	0.111798
Il31ra__chr13	0.118556	0.121713	1.02663	0.111798
Rragb__chrX	0.118556	0.121713	1.02663	0.111798
Ttll3__chr6	0.118556	0.121711	1.02661	0.111798
2810011L19Rik__chr12	0.118556	0.121692	1.02645	0.111798
Kctd19__chr8	0.118556	0.121666	1.02623	0.111798
Plcxd1__chr5	0.118556	0.121666	1.02623	0.111798
4930417O22Rik__chr11	0.118556	0.121634	1.02596	0.111798
A930017M01Rik__chr15	0.118556	0.121634	1.02596	0.111798
Chrm5__chr2	0.118556	0.121634	1.02596	0.111798
Cpvl__chr6	0.118556	0.121634	1.02596	0.111798
Dyrk3__chr1	0.118556	0.121634	1.02596	0.111798
Fbp1__chr13	0.118556	0.121634	1.02596	0.111798
Fbxw28__chr9	0.118556	0.121634	1.02596	0.111798
Gm11351__chr13	0.118556	0.121634	1.02596	0.111798
Gm3086__chr12	0.118556	0.121634	1.02596	0.111798
Gm3893__chr4	0.118556	0.121634	1.02596	0.111798
Hoxc9__chr15	0.118556	0.121634	1.02596	0.111798
Ipw__chr7	0.118556	0.121634	1.02596	0.111798
Itgax__chr7	0.118556	0.121634	1.02596	0.111798
Izumo1__chr7	0.118556	0.121634	1.02596	0.111798
Lrfn5__chr12	0.118556	0.121634	1.02596	0.111798
Mab21l3__chr3	0.118556	0.121634	1.02596	0.111798
Marcksl1-ps4__chr13	0.118556	0.121634	1.02596	0.111798
Olfr582__chr7	0.118556	0.121634	1.02596	0.111798
Olfr868__chr9	0.118556	0.121634	1.02596	0.111798
Opn5__chr17	0.118556	0.121634	1.02596	0.111798
Pramel5__chr4	0.118556	0.121634	1.02596	0.111798
Slc14a2__chr18	0.118556	0.121634	1.02596	0.111798
St6gal2__chr17	0.118556	0.121634	1.02596	0.111798
Stoml3__chr3	0.118556	0.121634	1.02596	0.111798
Tekt2__chr4	0.118556	0.121634	1.02596	0.111798
Tlr8__chrX	0.118556	0.121634	1.02596	0.111798
2700069I18Rik__chr3	0.118556	0.121633	1.02595	0.111798
4930465M20Rik__chr12	0.118556	0.121633	1.02595	0.111798
4933433H22Rik__chr17	0.118556	0.121633	1.02595	0.111798
A530046M15Rik__chr13	0.118556	0.121633	1.02595	0.111798
C130071C03Rik__chr13	0.118556	0.121633	1.02595	0.111798
Capn9__chr8	0.118556	0.121633	1.02595	0.111798
Epx__chr11	0.118556	0.121633	1.02595	0.111798
Gm16497__chr12	0.118556	0.121633	1.02595	0.111798
Gsdma3__chr11	0.118556	0.121633	1.02595	0.111798
Map3k15__chrX	0.118556	0.121633	1.02595	0.111798
Masp1__chr16	0.118556	0.121633	1.02595	0.111798
Muc2__chr7	0.118556	0.121633	1.02595	0.111798
Nox3__chr17	0.118556	0.121633	1.02595	0.111798
Prss38__chr11	0.118556	0.121633	1.02595	0.111798
Scp2d1__chr2	0.118556	0.121633	1.02595	0.111798
Sema3e__chr5	0.118556	0.121633	1.02595	0.111798
Speer3__chr5	0.118556	0.121633	1.02595	0.111798
Spock1__chr13	0.118556	0.121633	1.02595	0.111798
Tmem95__chr11	0.118556	0.121633	1.02595	0.111798
Vmn1r56__chr7	0.118556	0.121633	1.02595	0.111798
Zfp345__chr2	0.118556	0.121633	1.02595	0.111798
B4galnt3__chr6	0.118556	0.121606	1.02572	0.111798
Trpm2__chr10	0.118556	0.121606	1.02572	0.111798
2810404M03Rik__chr8	0.118556	0.121594	1.02562	0.111798
Gm5039__chr12	0.118556	0.121594	1.02562	0.111798
Nlrp4c__chr7	0.118556	0.121594	1.02562	0.111798
Gjb5__chr4	0.118556	0.121565	1.02538	0.111798
4930467D21Rik__chr5	0.118556	0.121551	1.02526	0.111798
4930539N22Rik__chr3	0.118556	0.121551	1.02526	0.111798
Cd160__chr3	0.118556	0.121551	1.02526	0.111798
Fbxw13__chr9	0.118556	0.121551	1.02526	0.111798
Phox2b__chr5	0.118556	0.121551	1.02526	0.111798
Unc13c__chr9	0.118556	0.121551	1.02526	0.111798
Dscc1__chr15	0.118556	0.12155	1.02525	0.111798
4930525D18Rik__chr9	0.118556	0.121534	1.02512	0.111798
Cpa6__chr1	0.118556	0.121534	1.02512	0.111798
Gm13582__chr2	0.118556	0.121534	1.02512	0.111798
Nefm__chr14	0.118556	0.121534	1.02512	0.111798
Tktl2__chr8	0.118556	0.121534	1.02512	0.111798
Gm20063__chr12	0.118556	0.121488	1.02473	0.111798
Pik3c2g__chr6	0.118556	0.12145	1.02441	0.111798
1700003M02Rik__chr4	0.118556	0.121434	1.02428	0.111798
2810032G03Rik__chr12	0.118556	0.121434	1.02428	0.111798
2810459M11Rik__chr1	0.118556	0.121434	1.02428	0.111798
4930469G21Rik__chr1	0.118556	0.121434	1.02428	0.111798
4930527G23Rik__chr18	0.118556	0.121434	1.02428	0.111798
5730412P04Rik__chrX	0.118556	0.121434	1.02428	0.111798
9130024F11Rik__chr1	0.118556	0.121434	1.02428	0.111798
9530048J24Rik__chr11	0.118556	0.121434	1.02428	0.111798
9630013A20Rik__chr14	0.118556	0.121434	1.02428	0.111798
Apoa1__chr9	0.118556	0.121434	1.02428	0.111798
C87198__chr12	0.118556	0.121434	1.02428	0.111798
Chst10__chr1	0.118556	0.121434	1.02428	0.111798
Crb1__chr1	0.118556	0.121434	1.02428	0.111798
Gm13288__chr4	0.118556	0.121434	1.02428	0.111798
Gm5122__chr9	0.118556	0.121434	1.02428	0.111798
Gm9733__chr3	0.118556	0.121434	1.02428	0.111798
Gpr141__chr13	0.118556	0.121434	1.02428	0.111798
Klrb1b__chr6	0.118556	0.121434	1.02428	0.111798
Lgsn__chr1	0.118556	0.121434	1.02428	0.111798
March4__chr1	0.118556	0.121434	1.02428	0.111798
Olfr1193__chr2	0.118556	0.121434	1.02428	0.111798
Olfr937__chr9	0.118556	0.121434	1.02428	0.111798
Pldi__chr10	0.118556	0.121434	1.02428	0.111798
Sohlh2__chr3	0.118556	0.121434	1.02428	0.111798
Sox21__chr14	0.118556	0.121434	1.02428	0.111798
Speer4b__chr5	0.118556	0.121434	1.02428	0.111798
Stk32a__chr18	0.118556	0.121434	1.02428	0.111798
Tmed11__chr5	0.118556	0.121434	1.02428	0.111798
Txk__chr5	0.118556	0.121434	1.02428	0.111798
Vmn1r223__chr13	0.118556	0.121434	1.02428	0.111798
Vmn1r41__chr6	0.118556	0.121434	1.02428	0.111798
Vmn1r86__chr7	0.118556	0.121434	1.02428	0.111798
Vmn2r65__chr7	0.118556	0.121434	1.02428	0.111798
Zscan10__chr17	0.118556	0.121434	1.02428	0.111798
Gm10474__chrX	0.118556	0.121421	1.02416	0.111798
2010010A06Rik__chr18	0.118556	0.121398	1.02397	0.111798
Abcb5__chr12	0.118556	0.121398	1.02397	0.111798
Cdh1__chr8	0.118556	0.121398	1.02397	0.111798
Cidec__chr6	0.118556	0.121398	1.02397	0.111798
Clrn2__chr5	0.118556	0.121398	1.02397	0.111798
Cyp4a14__chr4	0.118556	0.121398	1.02397	0.111798
Fbxl15__chr19	0.118556	0.121398	1.02397	0.111798
Fbxo16__chr14	0.118556	0.121398	1.02397	0.111798
Gbp1__chr3	0.118556	0.121398	1.02397	0.111798
Gp2__chr7	0.118556	0.121398	1.02397	0.111798
Kif27__chr13	0.118556	0.121398	1.02397	0.111798
Kng1__chr16	0.118556	0.121398	1.02397	0.111798
Mir3967__chr2	0.118556	0.121398	1.02397	0.111798
Neurod2__chr11	0.118556	0.121398	1.02397	0.111798
Pp2d1__chr17	0.118556	0.121398	1.02397	0.111798
Slc22a2__chr17	0.118556	0.121398	1.02397	0.111798
Slc22a21__chr11	0.118556	0.121398	1.02397	0.111798
Svs6__chr2	0.118556	0.121398	1.02397	0.111798
Tdo2__chr3	0.118556	0.121398	1.02397	0.111798
Tmprss11bnl__chr5	0.118556	0.121398	1.02397	0.111798
4930564G21Rik__chr10	0.118556	0.121382	1.02383	0.111798
B230319C09Rik__chr6	0.118556	0.121382	1.02383	0.111798
Clgn__chr8	0.118556	0.121382	1.02383	0.111798
Dpy19l2__chr9	0.118556	0.121382	1.02383	0.111798
Esrp1__chr4	0.118556	0.121382	1.02383	0.111798
Fbxw21__chr9	0.118556	0.121382	1.02383	0.111798
Gm19424__chr19	0.118556	0.121382	1.02383	0.111798
Gm5095__chr18	0.118556	0.121382	1.02383	0.111798
Gm7534__chr4	0.118556	0.121382	1.02383	0.111798
Olfr1101__chr2	0.118556	0.121382	1.02383	0.111798
Spaca7__chr8	0.118556	0.121382	1.02383	0.111798
1700039E22Rik__chr19	0.118556	0.121334	1.02343	0.111798
2900011O08Rik__chr16	0.118556	0.121334	1.02343	0.111798
Adam3__chr8	0.118556	0.121334	1.02343	0.111798
Bhlhe23__chr2	0.118556	0.121334	1.02343	0.111798
Cacna2d3__chr14	0.118556	0.121334	1.02343	0.111798
Ccdc81__chr7	0.118556	0.121334	1.02343	0.111798
Ccnb1ip1__chr14	0.118556	0.121334	1.02343	0.111798
Cd209f__chr8	0.118556	0.121334	1.02343	0.111798
Chia__chr3	0.118556	0.121334	1.02343	0.111798
Col24a1__chr3	0.118556	0.121334	1.02343	0.111798
Cpn1__chr19	0.118556	0.121334	1.02343	0.111798
Cyp19a1__chr9	0.118556	0.121334	1.02343	0.111798
Cyp2f2__chr7	0.118556	0.121334	1.02343	0.111798
Defb41__chr1	0.118556	0.121334	1.02343	0.111798
Defb43__chr14	0.118556	0.121334	1.02343	0.111798
Dusp26__chr8	0.118556	0.121334	1.02343	0.111798
Foxf1__chr8	0.118556	0.121334	1.02343	0.111798
Gm2061__chr1	0.118556	0.121334	1.02343	0.111798
Gm20754__chr3	0.118556	0.121334	1.02343	0.111798
Gm6696__chr8	0.118556	0.121334	1.02343	0.111798
Kcnv1__chr15	0.118556	0.121334	1.02343	0.111798
Marc1__chr1	0.118556	0.121334	1.02343	0.111798
Neu4__chr1	0.118556	0.121334	1.02343	0.111798
Olfr1274-ps__chr2	0.118556	0.121334	1.02343	0.111798
Olfr175-ps1__chr16	0.118556	0.121334	1.02343	0.111798
Olfr293__chr7	0.118556	0.121334	1.02343	0.111798
Oprk1__chr1	0.118556	0.121334	1.02343	0.111798
Oxtr__chr6	0.118556	0.121334	1.02343	0.111798
Pitx1__chr13	0.118556	0.121334	1.02343	0.111798
Pnma1__chr12	0.118556	0.121334	1.02343	0.111798
Tmem207__chr16	0.118556	0.121334	1.02343	0.111798
Tpbpa__chr13	0.118556	0.121334	1.02343	0.111798
Vmn1r39__chr6	0.118556	0.121334	1.02343	0.111798
Vmn2r72__chr7	0.118556	0.121334	1.02343	0.111798
Zyg11a__chr4	0.118556	0.121334	1.02343	0.111798
Cd300e__chr11	0.118556	0.121327	1.02337	0.111798
4921509O07Rik__chr13	0.118556	0.121326	1.02336	0.111798
Dydc1__chr14	0.118556	0.121326	1.02336	0.111798
Pcdhb3__chr18	0.118556	0.121326	1.02336	0.111798
Rab9b__chrX	0.118556	0.121326	1.02336	0.111798
D630023F18Rik__chr1	0.118556	0.121309	1.02322	0.111798
Gm7904__chr9	0.118556	0.121309	1.02322	0.111798
Grem2__chr1	0.118556	0.121304	1.02318	0.111798
Sctr__chr1	0.118556	0.121287	1.02303	0.111798
1700125H20Rik__chr11	0.118556	0.121275	1.02293	0.111798
4833428L15Rik__chr9	0.118556	0.121275	1.02293	0.111798
A230070E04Rik__chr14	0.118556	0.121275	1.02293	0.111798
BC089597__chr10	0.118556	0.121275	1.02293	0.111798
Bex4__chrX	0.118556	0.121275	1.02293	0.111798
Ccdc158__chr5	0.118556	0.121275	1.02293	0.111798
Col6a4__chr9	0.118556	0.121275	1.02293	0.111798
Entpd3__chr9	0.118556	0.121275	1.02293	0.111798
Gcg__chr2	0.118556	0.121275	1.02293	0.111798
Gm19345__chr7	0.118556	0.121275	1.02293	0.111798
Gm3279__chr6	0.118556	0.121275	1.02293	0.111798
Gm4971__chr7	0.118556	0.121275	1.02293	0.111798
Gm5475__chr15	0.118556	0.121275	1.02293	0.111798
Hist1h2aa__chr13	0.118556	0.121275	1.02293	0.111798
Iqcf3__chr9	0.118556	0.121275	1.02293	0.111798
Krt23__chr11	0.118556	0.121275	1.02293	0.111798
Nsun3__chr16	0.118556	0.121275	1.02293	0.111798
Olfr507__chr7	0.118556	0.121275	1.02293	0.111798
Olfr711__chr7	0.118556	0.121275	1.02293	0.111798
Pth2r__chr1	0.118556	0.121275	1.02293	0.111798
Ptpn5__chr7	0.118556	0.121275	1.02293	0.111798
Rnf32__chr5	0.118556	0.121275	1.02293	0.111798
Scg3__chr9	0.118556	0.121275	1.02293	0.111798
Ttbk1__chr17	0.118556	0.121275	1.02293	0.111798
Ugt3a1__chr15	0.118556	0.121275	1.02293	0.111798
Usp51__chrX	0.118556	0.121275	1.02293	0.111798
Vwa5b2__chr16	0.118556	0.121275	1.02293	0.111798
Wdr31__chr4	0.118556	0.121275	1.02293	0.111798
Wfdc12__chr2	0.118556	0.121275	1.02293	0.111798
Cdh10__chr15	0.118556	0.121271	1.0229	0.111798
Il17re__chr6	0.118556	0.121271	1.0229	0.111798
Olfr1018__chr2	0.118556	0.12122	1.02247	0.111798
Rbm46__chr3	0.118556	0.12122	1.02247	0.111798
Gdpd2__chrX	0.118556	0.121203	1.02232	0.111798
3930402G23Rik__chr8	0.118556	0.12113	1.02171	0.111798
Lce3e__chr3	0.118556	0.12113	1.02171	0.111798
Rgs7__chr1	0.118556	0.12113	1.02171	0.111798
1700003G18Rik__chr7	0.118556	0.121072	1.02122	0.111798
1700010D01Rik__chrX	0.118556	0.121072	1.02122	0.111798
1700012I11Rik__chr15	0.118556	0.121072	1.02122	0.111798
1700034E13Rik__chr18	0.118556	0.121072	1.02122	0.111798
4930442J19Rik__chr2	0.118556	0.121072	1.02122	0.111798
4930549G23Rik__chr18	0.118556	0.121072	1.02122	0.111798
4930571K23Rik__chr7	0.118556	0.121072	1.02122	0.111798
4931409K22Rik__chr5	0.118556	0.121072	1.02122	0.111798
4932438H23Rik__chr16	0.118556	0.121072	1.02122	0.111798
4933402J15Rik__chr14	0.118556	0.121072	1.02122	0.111798
Cnr1__chr4	0.118556	0.121072	1.02122	0.111798
Cpb2__chr14	0.118556	0.121072	1.02122	0.111798
Depdc1b__chr13	0.118556	0.121072	1.02122	0.111798
Ecel1__chr1	0.118556	0.121072	1.02122	0.111798
Elavl2__chr4	0.118556	0.121072	1.02122	0.111798
F630206G17Rik__chr11	0.118556	0.121072	1.02122	0.111798
Fam71a__chr1	0.118556	0.121072	1.02122	0.111798
Gm11194__chr11	0.118556	0.121072	1.02122	0.111798
Gm14812__chrX	0.118556	0.121072	1.02122	0.111798
Gm15455__chr1	0.118556	0.121072	1.02122	0.111798
Gm15698__chr11	0.118556	0.121072	1.02122	0.111798
Gm8369__chr19	0.118556	0.121072	1.02122	0.111798
Gm8883__chr1	0.118556	0.121072	1.02122	0.111798
Gm9897__chr5	0.118556	0.121072	1.02122	0.111798
Ido2__chr8	0.118556	0.121072	1.02122	0.111798
Il8__chr5	0.118556	0.121072	1.02122	0.111798
Klrb1__chr6	0.118556	0.121072	1.02122	0.111798
Loxhd1__chr18	0.118556	0.121072	1.02122	0.111798
Lrp2__chr2	0.118556	0.121072	1.02122	0.111798
Mapk8ip2__chr15	0.118556	0.121072	1.02122	0.111798
Mettl21c__chr1	0.118556	0.121072	1.02122	0.111798
Myh15__chr16	0.118556	0.121072	1.02122	0.111798
Myo7b__chr18	0.118556	0.121072	1.02122	0.111798
Nos1__chr5	0.118556	0.121072	1.02122	0.111798
Nppc__chr1	0.118556	0.121072	1.02122	0.111798
Olfr1188__chr2	0.118556	0.121072	1.02122	0.111798
Pnlip__chr19	0.118556	0.121072	1.02122	0.111798
Rbp3__chr14	0.118556	0.121072	1.02122	0.111798
Rprl2__chr3	0.118556	0.121072	1.02122	0.111798
Smok4a__chr17	0.118556	0.121072	1.02122	0.111798
Sult4a1__chr15	0.118556	0.121072	1.02122	0.111798
Tceal3__chrX	0.118556	0.121072	1.02122	0.111798
Tekt4__chr17	0.118556	0.121072	1.02122	0.111798
Tepp__chr8	0.118556	0.121072	1.02122	0.111798
Ticrr__chr7	0.118556	0.121072	1.02122	0.111798
Traf5__chr1	0.118556	0.121072	1.02122	0.111798
Vmn1r197__chr13	0.118556	0.121072	1.02122	0.111798
Vmn2r71__chr7	0.118556	0.121072	1.02122	0.111798
Wdr63__chr3	0.118556	0.121072	1.02122	0.111798
Gm1661__chr4	0.118556	0.121066	1.02117	0.111798
5330426P16Rik__chr16	0.118556	0.121058	1.0211	0.111798
Fam5c__chr1	0.118556	0.121058	1.0211	0.111798
Gm6623__chr17	0.118556	0.121058	1.0211	0.111798
Gpr98__chr13	0.118556	0.121058	1.0211	0.111798
Mak__chr13	0.118556	0.121058	1.0211	0.111798
Neurog3__chr10	0.118556	0.121058	1.0211	0.111798
Slc22a13__chr9	0.118556	0.121058	1.0211	0.111798
Slco1a5__chr6	0.118556	0.121058	1.0211	0.111798
Slitrk1__chr14	0.118556	0.121058	1.0211	0.111798
Smok3a__chr5	0.118556	0.121058	1.0211	0.111798
Tcerg1l__chr7	0.118556	0.121058	1.0211	0.111798
Alb__chr5	0.118556	0.121041	1.02096	0.111798
Ascl4__chr10	0.118556	0.121041	1.02096	0.111798
Coro2a__chr4	0.118556	0.121041	1.02096	0.111798
Vmn1r24__chr6	0.118556	0.121041	1.02096	0.111798
7420426K07Rik__chr9	0.118556	0.121024	1.02082	0.111798
Zcchc4__chr5	0.118556	0.121024	1.02082	0.111798
1700029B22Rik__chr7	0.118556	0.121	1.02061	0.111798
B3gnt5__chr16	0.118556	0.121	1.02061	0.111798
Clca5__chr3	0.118556	0.121	1.02061	0.111798
Cpa3__chr3	0.118556	0.121	1.02061	0.111798
Dlx1__chr2	0.118556	0.121	1.02061	0.111798
Dmgdh__chr13	0.118556	0.121	1.02061	0.111798
Fut4__chr9	0.118556	0.121	1.02061	0.111798
Gm12159__chr11	0.118556	0.121	1.02061	0.111798
Gm94__chr18	0.118556	0.121	1.02061	0.111798
Iqcf4__chr9	0.118556	0.121	1.02061	0.111798
Iqcg__chr16	0.118556	0.121	1.02061	0.111798
Lce1d__chr3	0.118556	0.121	1.02061	0.111798
Serpinb6c__chr13	0.118556	0.121	1.02061	0.111798
Vmn2r6__chr3	0.118556	0.121	1.02061	0.111798
Tyrp1__chr4	0.118556	0.120949	1.02018	0.111798
Agxt2__chr15	0.118556	0.120905	1.01981	0.111798
Gm21945__chr17	0.118556	0.120905	1.01981	0.111798
Klrk1__chr6	0.118556	0.120905	1.01981	0.111798
Tenm1__chrX	0.118556	0.120905	1.01981	0.111798
2310042E22Rik__chr16	0.118556	0.120887	1.01966	0.111798
4833423E24Rik__chr2	0.118556	0.120887	1.01966	0.111798
4933417E11Rik__chr1	0.118556	0.120887	1.01966	0.111798
A630076J17Rik__chr3	0.118556	0.120887	1.01966	0.111798
Arhgap36__chrX	0.118556	0.120887	1.01966	0.111798
Bzrap1__chr11	0.118556	0.120887	1.01966	0.111798
Crygd__chr1	0.118556	0.120887	1.01966	0.111798
Cyp2a22__chr7	0.118556	0.120887	1.01966	0.111798
Cyp2c66__chr19	0.118556	0.120887	1.01966	0.111798
Dpys__chr15	0.118556	0.120887	1.01966	0.111798
Ephx4__chr5	0.118556	0.120887	1.01966	0.111798
Gm1587__chr14	0.118556	0.120887	1.01966	0.111798
Gm595__chrX	0.118556	0.120887	1.01966	0.111798
Gm7244__chr9	0.118556	0.120887	1.01966	0.111798
Gm8300__chr12	0.118556	0.120887	1.01966	0.111798
Gpx6__chr13	0.118556	0.120887	1.01966	0.111798
Kcnf1__chr12	0.118556	0.120887	1.01966	0.111798
Mcpt-ps1__chr14	0.118556	0.120887	1.01966	0.111798
Mir23b__chr13	0.118556	0.120887	1.01966	0.111798
Oas1e__chr5	0.118556	0.120887	1.01966	0.111798
Olfr1368__chr13	0.118556	0.120887	1.01966	0.111798
Olfr195__chr16	0.118556	0.120887	1.01966	0.111798
Olfr23__chr11	0.118556	0.120887	1.01966	0.111798
Olfr392__chr11	0.118556	0.120887	1.01966	0.111798
Ppp1r36__chr12	0.118556	0.120887	1.01966	0.111798
Pram1__chr17	0.118556	0.120887	1.01966	0.111798
Ptk6__chr2	0.118556	0.120887	1.01966	0.111798
Rapgefl1__chr11	0.118556	0.120887	1.01966	0.111798
Sox10__chr15	0.118556	0.120887	1.01966	0.111798
Spink5__chr18	0.118556	0.120887	1.01966	0.111798
Stmn1-rs1__chr9	0.118556	0.120887	1.01966	0.111798
Sult1d1__chr5	0.118556	0.120887	1.01966	0.111798
Syp__chrX	0.118556	0.120887	1.01966	0.111798
Tcstv1__chr13	0.118556	0.120887	1.01966	0.111798
Tnfsf14__chr17	0.118556	0.120887	1.01966	0.111798
Tulp1__chr17	0.118556	0.120887	1.01966	0.111798
Tulp2__chr7	0.118556	0.120887	1.01966	0.111798
Ugt2b36__chr5	0.118556	0.120887	1.01966	0.111798
Vmn1r88__chr7	0.118556	0.120887	1.01966	0.111798
Vstm2l__chr2	0.118556	0.120887	1.01966	0.111798
Zdhhc19__chr16	0.118556	0.120887	1.01966	0.111798
Nrl__chr14	0.118556	0.120881	1.01961	0.111798
Tmem139__chr6	0.118556	0.120881	1.01961	0.111798
Elfn2__chr15	0.118556	0.120834	1.01921	0.111798
Mag__chr7	0.118556	0.120834	1.01921	0.111798
Zfp286__chr11	0.118556	0.120834	1.01921	0.111798
Ceacam2__chr7	0.118556	0.120799	1.01892	0.111798
Gpr179__chr11	0.118556	0.120799	1.01892	0.111798
Rgs20__chr1	0.118556	0.120799	1.01892	0.111798
1700012D14Rik__chr7	0.118556	0.120682	1.01793	0.111798
Aox3__chr1	0.118556	0.120682	1.01793	0.111798
Galnt12__chr4	0.118556	0.120682	1.01793	0.111798
Gm12530__chr4	0.118556	0.120682	1.01793	0.111798
Mir340__chr11	0.118556	0.120682	1.01793	0.111798
Olfr112__chr17	0.118556	0.120682	1.01793	0.111798
Pcdha9__chr18	0.118556	0.120682	1.01793	0.111798
Prame__chrX	0.118556	0.120682	1.01793	0.111798
Tjp3__chr10	0.118556	0.120682	1.01793	0.111798
Olfr697__chr7	0.118556	0.120637	1.01755	0.111798
Cyp2c53-ps__chr19	0.118556	0.12062	1.01741	0.111798
Mstn__chr1	0.118556	0.12062	1.01741	0.111798
Kcnj16__chr11	0.118556	0.120609	1.01731	0.111798
Batf2__chr19	0.118556	0.120532	1.01667	0.111798
Epcam__chr17	0.118556	0.120532	1.01667	0.111798
Il7__chr3	0.118556	0.120532	1.01667	0.111798
Olfr862__chr9	0.118556	0.120532	1.01667	0.111798
Tmprss2__chr16	0.118556	0.120532	1.01667	0.111798
Utp14b__chr1	0.118556	0.120532	1.01667	0.111798
Zbp1__chr2	0.118556	0.120532	1.01667	0.111798
1810024B03Rik__chr2	0.118556	0.120503	1.01642	0.111798
4930564K09Rik__chr3	0.118556	0.120503	1.01642	0.111798
4931440J10Rik__chr14	0.118556	0.120503	1.01642	0.111798
Cd79a__chr7	0.118556	0.120503	1.01642	0.111798
Fabp9__chr3	0.118556	0.120503	1.01642	0.111798
Fam46d__chrX	0.118556	0.120503	1.01642	0.111798
Krtap20-2__chr16	0.118556	0.120503	1.01642	0.111798
Shisa9__chr16	0.118556	0.120503	1.01642	0.111798
4933432I03Rik__chr14	0.118556	0.120497	1.01637	0.111798
5031425F14Rik__chr2	0.118556	0.120497	1.01637	0.111798
Cd72__chr4	0.118556	0.120497	1.01637	0.111798
Dcx__chrX	0.118556	0.120497	1.01637	0.111798
Fam170b__chr14	0.118556	0.120497	1.01637	0.111798
Gm11166__chr17	0.118556	0.120497	1.01637	0.111798
Gm11186__chr11	0.118556	0.120497	1.01637	0.111798
Gm16907__chr13	0.118556	0.120497	1.01637	0.111798
Gm53__chr11	0.118556	0.120497	1.01637	0.111798
Kif19a__chr11	0.118556	0.120497	1.01637	0.111798
Klb__chr5	0.118556	0.120497	1.01637	0.111798
Lrtm2__chr6	0.118556	0.120497	1.01637	0.111798
Sgk2__chr2	0.118556	0.120497	1.01637	0.111798
Susd3__chr13	0.118556	0.120497	1.01637	0.111798
Syn1__chrX	0.118556	0.120497	1.01637	0.111798
Tmem174__chr13	0.118556	0.120497	1.01637	0.111798
Tmem30b__chr12	0.118556	0.120497	1.01637	0.111798
Wnt6__chr1	0.118556	0.120497	1.01637	0.111798
Hif3a__chr7	0.118556	0.120454	1.01601	0.111798
1700095B22Rik__chr3	0.118556	0.120441	1.0159	0.111798
6230400D17Rik__chr14	0.118556	0.120441	1.0159	0.111798
Als2cr12__chr1	0.118556	0.120441	1.0159	0.111798
Brsk2__chr7	0.118556	0.120441	1.0159	0.111798
Cpsf4l__chr11	0.118556	0.120441	1.0159	0.111798
F13b__chr1	0.118556	0.120441	1.0159	0.111798
Fbxw24__chr9	0.118556	0.120441	1.0159	0.111798
Galnt5__chr2	0.118556	0.120441	1.0159	0.111798
Glp2r__chr11	0.118556	0.120441	1.0159	0.111798
Gm17495__chr17	0.118556	0.120441	1.0159	0.111798
Gp6__chr7	0.118556	0.120441	1.0159	0.111798
Ntm__chr9	0.118556	0.120441	1.0159	0.111798
Pglyrp3__chr3	0.118556	0.120441	1.0159	0.111798
Rec8__chr14	0.118556	0.120441	1.0159	0.111798
Rtp1__chr16	0.118556	0.120441	1.0159	0.111798
Rxfp1__chr3	0.118556	0.120441	1.0159	0.111798
Sap25__chr5	0.118556	0.120441	1.0159	0.111798
Scn8a__chr15	0.118556	0.120441	1.0159	0.111798
Slc28a3__chr13	0.118556	0.120441	1.0159	0.111798
Slc45a1__chr4	0.118556	0.120441	1.0159	0.111798
Spata31d1c__chr13	0.118556	0.120441	1.0159	0.111798
Spint3__chr2	0.118556	0.120441	1.0159	0.111798
Tmprss11f__chr5	0.118556	0.120441	1.0159	0.111798
1810008I18Rik__chr7	0.118556	0.120415	1.01568	0.111798
2610318N02Rik__chr16	0.118556	0.120415	1.01568	0.111798
A930003A15Rik__chr16	0.118556	0.120415	1.01568	0.111798
Adcyap1__chr17	0.118556	0.120415	1.01568	0.111798
Batf3__chr1	0.118556	0.120415	1.01568	0.111798
Calb1__chr4	0.118556	0.120415	1.01568	0.111798
Ccsap__chr8	0.118556	0.120415	1.01568	0.111798
Cyp2d11__chr15	0.118556	0.120415	1.01568	0.111798
Dpcr1__chr17	0.118556	0.120415	1.01568	0.111798
En2__chr5	0.118556	0.120415	1.01568	0.111798
Fbxw19__chr9	0.118556	0.120415	1.01568	0.111798
Gm12888__chr4	0.118556	0.120415	1.01568	0.111798
Klre1__chr6	0.118556	0.120415	1.01568	0.111798
Lgals12__chr19	0.118556	0.120415	1.01568	0.111798
Matk__chr10	0.118556	0.120415	1.01568	0.111798
Olfr107__chr17	0.118556	0.120415	1.01568	0.111798
Olfr481__chr7	0.118556	0.120415	1.01568	0.111798
Olfr96__chr17	0.118556	0.120415	1.01568	0.111798
Pilrb1__chr5	0.118556	0.120415	1.01568	0.111798
Rit2__chr18	0.118556	0.120415	1.01568	0.111798
Serpinb10__chr1	0.118556	0.120415	1.01568	0.111798
Siglec1__chr2	0.118556	0.120415	1.01568	0.111798
Skint2__chr4	0.118556	0.120415	1.01568	0.111798
Speer2__chr16	0.118556	0.120415	1.01568	0.111798
Trim38__chr13	0.118556	0.120415	1.01568	0.111798
Vmn1r227__chr17	0.118556	0.120415	1.01568	0.111798
Vmn1r77__chr7	0.118556	0.120415	1.01568	0.111798
Vmn2r13__chr5	0.118556	0.120415	1.01568	0.111798
1700003L19Rik__chr16	0.118556	0.120347	1.01511	0.111798
1700015F17Rik__chr5	0.118556	0.120347	1.01511	0.111798
1700104A03Rik__chr9	0.118556	0.120347	1.01511	0.111798
1700112H15Rik__chr1	0.118556	0.120347	1.01511	0.111798
2410076I21Rik__chr9	0.118556	0.120347	1.01511	0.111798
2810007J24Rik__chr7	0.118556	0.120347	1.01511	0.111798
4921508D12Rik__chr2	0.118556	0.120347	1.01511	0.111798
4930478P22Rik__chr5	0.118556	0.120347	1.01511	0.111798
4930579F01Rik__chr3	0.118556	0.120347	1.01511	0.111798
4933408J17Rik__chr10	0.118556	0.120347	1.01511	0.111798
4933427G17Rik__chr7	0.118556	0.120347	1.01511	0.111798
5830403M04Rik__chr5	0.118556	0.120347	1.01511	0.111798
9330175M20Rik__chr1	0.118556	0.120347	1.01511	0.111798
Adam5__chr8	0.118556	0.120347	1.01511	0.111798
AF357425__chr12	0.118556	0.120347	1.01511	0.111798
Ano9__chr7	0.118556	0.120347	1.01511	0.111798
Bcl2l14__chr6	0.118556	0.120347	1.01511	0.111798
C2__chr17	0.118556	0.120347	1.01511	0.111798
Ccdc150__chr1	0.118556	0.120347	1.01511	0.111798
Ccne2__chr4	0.118556	0.120347	1.01511	0.111798
Chdh__chr14	0.118556	0.120347	1.01511	0.111798
Cnga1__chr5	0.118556	0.120347	1.01511	0.111798
Cntnap3__chr13	0.118556	0.120347	1.01511	0.111798
Cyp4a29-ps__chr4	0.118556	0.120347	1.01511	0.111798
Cyp4x1__chr4	0.118556	0.120347	1.01511	0.111798
Dazl__chr17	0.118556	0.120347	1.01511	0.111798
Dppa4__chr16	0.118556	0.120347	1.01511	0.111798
Fam187b__chr7	0.118556	0.120347	1.01511	0.111798
Fbxo43__chr15	0.118556	0.120347	1.01511	0.111798
Fmo9__chr1	0.118556	0.120347	1.01511	0.111798
Gm12695__chr4	0.118556	0.120347	1.01511	0.111798
Gm16551__chr9	0.118556	0.120347	1.01511	0.111798
Gm16833__chr9	0.118556	0.120347	1.01511	0.111798
Gm1965__chr6	0.118556	0.120347	1.01511	0.111798
Gm5__chr5	0.118556	0.120347	1.01511	0.111798
Gm5088__chr14	0.118556	0.120347	1.01511	0.111798
Gm5346__chr8	0.118556	0.120347	1.01511	0.111798
Gm9705__chr17	0.118556	0.120347	1.01511	0.111798
Hes5__chr4	0.118556	0.120347	1.01511	0.111798
Hist1h2bg__chr13	0.118556	0.120347	1.01511	0.111798
Hsf3__chrX	0.118556	0.120347	1.01511	0.111798
Il1a__chr2	0.118556	0.120347	1.01511	0.111798
Kcnq2__chr2	0.118556	0.120347	1.01511	0.111798
Krt20__chr11	0.118556	0.120347	1.01511	0.111798
Krt24__chr11	0.118556	0.120347	1.01511	0.111798
Lrcol1__chr5	0.118556	0.120347	1.01511	0.111798
Mir883a__chrX	0.118556	0.120347	1.01511	0.111798
Morn4__chr19	0.118556	0.120347	1.01511	0.111798
Mpp4__chr1	0.118556	0.120347	1.01511	0.111798
Msh5__chr17	0.118556	0.120347	1.01511	0.111798
Nek5__chr8	0.118556	0.120347	1.01511	0.111798
Odf4__chr11	0.118556	0.120347	1.01511	0.111798
Olfr1124__chr2	0.118556	0.120347	1.01511	0.111798
Olfr1128__chr2	0.118556	0.120347	1.01511	0.111798
Olfr1134__chr2	0.118556	0.120347	1.01511	0.111798
Olfr12__chr1	0.118556	0.120347	1.01511	0.111798
Olfr1308__chr2	0.118556	0.120347	1.01511	0.111798
Pcdha7__chr18	0.118556	0.120347	1.01511	0.111798
Pcdha8__chr18	0.118556	0.120347	1.01511	0.111798
Pet2__chrX	0.118556	0.120347	1.01511	0.111798
Pmp2__chr3	0.118556	0.120347	1.01511	0.111798
Slc16a14__chr1	0.118556	0.120347	1.01511	0.111798
Sox14__chr9	0.118556	0.120347	1.01511	0.111798
Tas2r116__chr6	0.118556	0.120347	1.01511	0.111798
Tbr1__chr2	0.118556	0.120347	1.01511	0.111798
Thsd7b__chr1	0.118556	0.120347	1.01511	0.111798
Usp17le__chr7	0.118556	0.120347	1.01511	0.111798
Vmn2r117__chr17	0.118556	0.120347	1.01511	0.111798
2310061N02Rik__chr16	0.118556	0.120341	1.01506	0.111798
4930479M11Rik__chr7	0.118556	0.120341	1.01506	0.111798
Dmkn__chr7	0.118556	0.120341	1.01506	0.111798
Gm5833__chr1	0.118556	0.120341	1.01506	0.111798
Gm6634__chr3	0.118556	0.120341	1.01506	0.111798
Ppp2r2b__chr18	0.118556	0.120341	1.01506	0.111798
Stpg2__chr3	0.118556	0.120341	1.01506	0.111798
Tmem26__chr10	0.118556	0.120341	1.01506	0.111798
Slc7a3__chrX	0.118556	0.120324	1.01491	0.111798
1700021N21Rik__chr4	0.118556	0.1203	1.01471	0.111798
1700065O20Rik__chr18	0.118556	0.1203	1.01471	0.111798
1700105P06Rik__chr19	0.118556	0.1203	1.01471	0.111798
2610204G22Rik__chr4	0.118556	0.1203	1.01471	0.111798
4921501E09Rik__chr17	0.118556	0.1203	1.01471	0.111798
4933425B07Rik__chr14	0.118556	0.1203	1.01471	0.111798
5730559C18Rik__chr1	0.118556	0.1203	1.01471	0.111798
Abca17__chr17	0.118556	0.1203	1.01471	0.111798
Adcy8__chr15	0.118556	0.1203	1.01471	0.111798
Ankrd66__chr17	0.118556	0.1203	1.01471	0.111798
Armc4__chr18	0.118556	0.1203	1.01471	0.111798
Aurkc__chr7	0.118556	0.1203	1.01471	0.111798
Azgp1__chr5	0.118556	0.1203	1.01471	0.111798
BC061237__chr14	0.118556	0.1203	1.01471	0.111798
Casp14__chr10	0.118556	0.1203	1.01471	0.111798
Ccdc121__chr1	0.118556	0.1203	1.01471	0.111798
Ccdc79__chr8	0.118556	0.1203	1.01471	0.111798
Cdh3__chr8	0.118556	0.1203	1.01471	0.111798
Cdk3-ps__chr11	0.118556	0.1203	1.01471	0.111798
Cdx2__chr5	0.118556	0.1203	1.01471	0.111798
Ces1b__chr8	0.118556	0.1203	1.01471	0.111798
Cib4__chr5	0.118556	0.1203	1.01471	0.111798
Csnka2ip__chr16	0.118556	0.1203	1.01471	0.111798
Cyp3a11__chr5	0.118556	0.1203	1.01471	0.111798
Cyp3a16__chr5	0.118556	0.1203	1.01471	0.111798
D630039A03Rik__chr4	0.118556	0.1203	1.01471	0.111798
E230025N22Rik__chr18	0.118556	0.1203	1.01471	0.111798
E330021D16Rik__chr6	0.118556	0.1203	1.01471	0.111798
Gabra6__chr11	0.118556	0.1203	1.01471	0.111798
Gm11413__chr4	0.118556	0.1203	1.01471	0.111798
Gm13078__chr4	0.118556	0.1203	1.01471	0.111798
Gm13490__chr2	0.118556	0.1203	1.01471	0.111798
Gm362__chrX	0.118556	0.1203	1.01471	0.111798
Gm5868__chr5	0.118556	0.1203	1.01471	0.111798
Hmx3__chr7	0.118556	0.1203	1.01471	0.111798
Ina__chr19	0.118556	0.1203	1.01471	0.111798
Kif21b__chr1	0.118556	0.1203	1.01471	0.111798
Klrb1f__chr6	0.118556	0.1203	1.01471	0.111798
Krtap2-4__chr11	0.118556	0.1203	1.01471	0.111798
Ly6g6e__chr17	0.118556	0.1203	1.01471	0.111798
Mir669m-2__chrX	0.118556	0.1203	1.01471	0.111798
Ncf4__chr15	0.118556	0.1203	1.01471	0.111798
Nfe2l3__chr6	0.118556	0.1203	1.01471	0.111798
Nmu__chr5	0.118556	0.1203	1.01471	0.111798
Olfr1425__chr19	0.118556	0.1203	1.01471	0.111798
Olfr171__chr16	0.118556	0.1203	1.01471	0.111798
Olfr173__chr16	0.118556	0.1203	1.01471	0.111798
Olfr913__chr9	0.118556	0.1203	1.01471	0.111798
Otor__chr2	0.118556	0.1203	1.01471	0.111798
Pitx2__chr3	0.118556	0.1203	1.01471	0.111798
Prl8a2__chr13	0.118556	0.1203	1.01471	0.111798
Retnlb__chr16	0.118556	0.1203	1.01471	0.111798
Rfpl3s__chr9	0.118556	0.1203	1.01471	0.111798
Rnf182__chr13	0.118556	0.1203	1.01471	0.111798
Sec14l4__chr11	0.118556	0.1203	1.01471	0.111798
Serpinb3d__chr1	0.118556	0.1203	1.01471	0.111798
Shcbp1l__chr1	0.118556	0.1203	1.01471	0.111798
Slc5a4b__chr10	0.118556	0.1203	1.01471	0.111798
Slc9a7__chrX	0.118556	0.1203	1.01471	0.111798
Slit1__chr19	0.118556	0.1203	1.01471	0.111798
Spats1__chr17	0.118556	0.1203	1.01471	0.111798
Spo11__chr2	0.118556	0.1203	1.01471	0.111798
Sval2__chr6	0.118556	0.1203	1.01471	0.111798
Tll2__chr19	0.118556	0.1203	1.01471	0.111798
Tmc5__chr7	0.118556	0.1203	1.01471	0.111798
Tpo__chr12	0.118556	0.1203	1.01471	0.111798
Trim61__chr8	0.118556	0.1203	1.01471	0.111798
Vmn1r34__chr6	0.118556	0.1203	1.01471	0.111798
Xylb__chr9	0.118556	0.1203	1.01471	0.111798
Zfp389__chr13	0.118556	0.1203	1.01471	0.111798
Zfp661__chr2	0.118556	0.1203	1.01471	0.111798
Cxcl13__chr5	0.118556	0.120216	1.014	0.111798
D630029K05Rik__chr10	0.118556	0.120216	1.014	0.111798
Gdap1l1__chr2	0.118556	0.120216	1.014	0.111798
Glb1l2__chr9	0.118556	0.120216	1.014	0.111798
Gm13083__chr4	0.118556	0.120216	1.014	0.111798
Iglon5__chr7	0.118556	0.120216	1.014	0.111798
Mpped1__chr15	0.118556	0.120216	1.014	0.111798
Prdm12__chr2	0.118556	0.120216	1.014	0.111798
Vmn2r16__chr5	0.118556	0.120216	1.014	0.111798
Aldh1a3__chr7	0.118556	0.120158	1.01351	0.111798
C430002N11Rik__chr9	0.118556	0.120158	1.01351	0.111798
1100001G20Rik__chr11	0.118556	0.120075	1.01281	0.111798
1700012B07Rik__chr11	0.118556	0.120075	1.01281	0.111798
2610028H24Rik__chr10	0.118556	0.120075	1.01281	0.111798
4930404A05Rik__chr16	0.118556	0.120075	1.01281	0.111798
A630012P03Rik__chrX	0.118556	0.120075	1.01281	0.111798
Acot12__chr13	0.118556	0.120075	1.01281	0.111798
Adam29__chr8	0.118556	0.120075	1.01281	0.111798
Adam4__chr12	0.118556	0.120075	1.01281	0.111798
Adarb2__chr13	0.118556	0.120075	1.01281	0.111798
AI854517__chr7	0.118556	0.120075	1.01281	0.111798
Aym1__chr5	0.118556	0.120075	1.01281	0.111798
Bhlha15__chr5	0.118556	0.120075	1.01281	0.111798
C1rb__chr6	0.118556	0.120075	1.01281	0.111798
Catsper1__chr19	0.118556	0.120075	1.01281	0.111798
Ccdc113__chr8	0.118556	0.120075	1.01281	0.111798
Ccdc178__chr18	0.118556	0.120075	1.01281	0.111798
Clcnka__chr4	0.118556	0.120075	1.01281	0.111798
Clic6__chr16	0.118556	0.120075	1.01281	0.111798
Ctxn3__chr18	0.118556	0.120075	1.01281	0.111798
Cyp17a1__chr19	0.118556	0.120075	1.01281	0.111798
Doc2a__chr7	0.118556	0.120075	1.01281	0.111798
E130309F12Rik__chr4	0.118556	0.120075	1.01281	0.111798
Foxj1__chr11	0.118556	0.120075	1.01281	0.111798
Gkn3__chr6	0.118556	0.120075	1.01281	0.111798
Gm10658__chr9	0.118556	0.120075	1.01281	0.111798
Gm11346__chr13	0.118556	0.120075	1.01281	0.111798
Gm129__chr3	0.118556	0.120075	1.01281	0.111798
Gm156__chr6	0.118556	0.120075	1.01281	0.111798
Gm16432__chr1	0.118556	0.120075	1.01281	0.111798
Gm4794__chr10	0.118556	0.120075	1.01281	0.111798
Gm806__chr13	0.118556	0.120075	1.01281	0.111798
Gpr21__chr2	0.118556	0.120075	1.01281	0.111798
Klra5__chr6	0.118556	0.120075	1.01281	0.111798
Krt73__chr15	0.118556	0.120075	1.01281	0.111798
Lce1g__chr3	0.118556	0.120075	1.01281	0.111798
Ms4a3__chr19	0.118556	0.120075	1.01281	0.111798
Myh2__chr11	0.118556	0.120075	1.01281	0.111798
Olfr1260__chr2	0.118556	0.120075	1.01281	0.111798
Olfr576__chr7	0.118556	0.120075	1.01281	0.111798
Olfr722__chr14	0.118556	0.120075	1.01281	0.111798
Otoa__chr7	0.118556	0.120075	1.01281	0.111798
Pate4__chr9	0.118556	0.120075	1.01281	0.111798
Plac1l__chr19	0.118556	0.120075	1.01281	0.111798
Ppp1r42__chr1	0.118556	0.120075	1.01281	0.111798
Psapl1__chr5	0.118556	0.120075	1.01281	0.111798
Rab44__chr17	0.118556	0.120075	1.01281	0.111798
Rhox12__chrX	0.118556	0.120075	1.01281	0.111798
Scn9a__chr2	0.118556	0.120075	1.01281	0.111798
Serpinb1b__chr13	0.118556	0.120075	1.01281	0.111798
Shisa6__chr11	0.118556	0.120075	1.01281	0.111798
Slco1a6__chr6	0.118556	0.120075	1.01281	0.111798
Spesp1__chr9	0.118556	0.120075	1.01281	0.111798
Tac4__chr11	0.118556	0.120075	1.01281	0.111798
Tcam1__chr11	0.118556	0.120075	1.01281	0.111798
Tctex1d1__chr4	0.118556	0.120075	1.01281	0.111798
Tmem236__chr2	0.118556	0.120075	1.01281	0.111798
Tsga13__chr6	0.118556	0.120075	1.01281	0.111798
Vash2__chr1	0.118556	0.120075	1.01281	0.111798
Vmn1r171__chr7	0.118556	0.120075	1.01281	0.111798
Vmn1r174__chr7	0.118556	0.120075	1.01281	0.111798
Xlr5b__chrX	0.118556	0.120075	1.01281	0.111798
Zdhhc16__chr19	0.118556	0.120075	1.01281	0.111798
1700018C11Rik__chr4	0.118556	0.120053	1.01262	0.111798
2310034G01Rik__chr19	0.118556	0.120053	1.01262	0.111798
4930412O13Rik__chr2	0.118556	0.120053	1.01262	0.111798
A330048O09Rik__chr13	0.118556	0.120053	1.01262	0.111798
Cachd1__chr4	0.118556	0.120053	1.01262	0.111798
Ctsj__chr13	0.118556	0.120053	1.01262	0.111798
Dpp10__chr1	0.118556	0.120053	1.01262	0.111798
Fam83e__chr7	0.118556	0.120053	1.01262	0.111798
Ly6c2__chr15	0.118556	0.120053	1.01262	0.111798
Mdfi__chr17	0.118556	0.120053	1.01262	0.111798
Olfr1217__chr2	0.118556	0.120053	1.01262	0.111798
1700047M11Rik__chr1	0.118556	0.119969	1.01192	0.111798
2210417A02Rik__chr5	0.118556	0.119969	1.01192	0.111798
3010001F23Rik__chrX	0.118556	0.119969	1.01192	0.111798
4921511I17Rik__chr12	0.118556	0.119969	1.01192	0.111798
4930413G21Rik__chr7	0.118556	0.119969	1.01192	0.111798
4930550L24Rik__chrX	0.118556	0.119969	1.01192	0.111798
4930556G01Rik__chr4	0.118556	0.119969	1.01192	0.111798
4933416M06Rik__chr13	0.118556	0.119969	1.01192	0.111798
4933416M07Rik__chr8	0.118556	0.119969	1.01192	0.111798
4933433G15Rik__chr9	0.118556	0.119969	1.01192	0.111798
7530420F21Rik__chr1	0.118556	0.119969	1.01192	0.111798
9530002B09Rik__chr4	0.118556	0.119969	1.01192	0.111798
A530099J19Rik__chr13	0.118556	0.119969	1.01192	0.111798
Adam6b__chr12	0.118556	0.119969	1.01192	0.111798
Agxt2l1__chr3	0.118556	0.119969	1.01192	0.111798
Asb17__chr3	0.118556	0.119969	1.01192	0.111798
Asprv1__chr6	0.118556	0.119969	1.01192	0.111798
BC006965__chr11	0.118556	0.119969	1.01192	0.111798
Brs3__chrX	0.118556	0.119969	1.01192	0.111798
Ccdc105__chr10	0.118556	0.119969	1.01192	0.111798
Chek1__chr9	0.118556	0.119969	1.01192	0.111798
Cldn22__chr8	0.118556	0.119969	1.01192	0.111798
Cntn3__chr6	0.118556	0.119969	1.01192	0.111798
Cpa4__chr6	0.118556	0.119969	1.01192	0.111798
Cyp2c39__chr19	0.118556	0.119969	1.01192	0.111798
Cyp2c44__chr19	0.118556	0.119969	1.01192	0.111798
E330034G19Rik__chr14	0.118556	0.119969	1.01192	0.111798
Efcab4b__chr6	0.118556	0.119969	1.01192	0.111798
Elovl2__chr13	0.118556	0.119969	1.01192	0.111798
Etohd2__chr13	0.118556	0.119969	1.01192	0.111798
Fam229a__chr4	0.118556	0.119969	1.01192	0.111798
Fam26d__chr10	0.118556	0.119969	1.01192	0.111798
Fam83h__chr15	0.118556	0.119969	1.01192	0.111798
Fbxw20__chr9	0.118556	0.119969	1.01192	0.111798
Fcamr__chr1	0.118556	0.119969	1.01192	0.111798
Fer1l5__chr1	0.118556	0.119969	1.01192	0.111798
Fev__chr1	0.118556	0.119969	1.01192	0.111798
Gm10556__chr18	0.118556	0.119969	1.01192	0.111798
Gm12789__chr4	0.118556	0.119969	1.01192	0.111798
Gm19303__chr15	0.118556	0.119969	1.01192	0.111798
Gm20758__chr10	0.118556	0.119969	1.01192	0.111798
Gm4890__chr8	0.118556	0.119969	1.01192	0.111798
Gng3__chr19	0.118556	0.119969	1.01192	0.111798
Gpr101__chrX	0.118556	0.119969	1.01192	0.111798
Gpr128__chr16	0.118556	0.119969	1.01192	0.111798
Gprin3__chr6	0.118556	0.119969	1.01192	0.111798
H2bfm__chrX	0.118556	0.119969	1.01192	0.111798
Hist1h1d__chr13	0.118556	0.119969	1.01192	0.111798
Hoxa10__chr6	0.118556	0.119969	1.01192	0.111798
Iqcj__chr3	0.118556	0.119969	1.01192	0.111798
Klk6__chr7	0.118556	0.119969	1.01192	0.111798
Klra7__chr6	0.118556	0.119969	1.01192	0.111798
Krt25__chr11	0.118556	0.119969	1.01192	0.111798
Lilra6__chr7	0.118556	0.119969	1.01192	0.111798
Lin28b__chr10	0.118556	0.119969	1.01192	0.111798
Map3k19__chr1	0.118556	0.119969	1.01192	0.111798
Nat1__chr8	0.118556	0.119969	1.01192	0.111798
Neurod4__chr10	0.118556	0.119969	1.01192	0.111798
Nme8__chr13	0.118556	0.119969	1.01192	0.111798
Olfr1148__chr2	0.118556	0.119969	1.01192	0.111798
Olfr1258__chr2	0.118556	0.119969	1.01192	0.111798
Olfr1281__chr2	0.118556	0.119969	1.01192	0.111798
Olfr1361__chr13	0.118556	0.119969	1.01192	0.111798
Olfr267__chr4	0.118556	0.119969	1.01192	0.111798
Olfr657__chr7	0.118556	0.119969	1.01192	0.111798
Olfr681__chr7	0.118556	0.119969	1.01192	0.111798
Olfr714__chr7	0.118556	0.119969	1.01192	0.111798
Olfr730__chr14	0.118556	0.119969	1.01192	0.111798
Olfr943__chr9	0.118556	0.119969	1.01192	0.111798
Otop1__chr5	0.118556	0.119969	1.01192	0.111798
Pcdha1__chr18	0.118556	0.119969	1.01192	0.111798
Pou5f1__chr17	0.118556	0.119969	1.01192	0.111798
Psg22__chr7	0.118556	0.119969	1.01192	0.111798
Rfx6__chr10	0.118556	0.119969	1.01192	0.111798
Sis__chr3	0.118556	0.119969	1.01192	0.111798
Six3__chr17	0.118556	0.119969	1.01192	0.111798
Slc1a7__chr4	0.118556	0.119969	1.01192	0.111798
Slc23a3__chr1	0.118556	0.119969	1.01192	0.111798
Slc4a8__chr15	0.118556	0.119969	1.01192	0.111798
Slc7a15__chr12	0.118556	0.119969	1.01192	0.111798
Slc9c1__chr16	0.118556	0.119969	1.01192	0.111798
Susd1__chr4	0.118556	0.119969	1.01192	0.111798
Taar9__chr10	0.118556	0.119969	1.01192	0.111798
Tecta__chr9	0.118556	0.119969	1.01192	0.111798
Tfap2e__chr4	0.118556	0.119969	1.01192	0.111798
Tmem91__chr7	0.118556	0.119969	1.01192	0.111798
Trim10__chr17	0.118556	0.119969	1.01192	0.111798
Triml2__chr8	0.118556	0.119969	1.01192	0.111798
Vmn1r15__chr6	0.118556	0.119969	1.01192	0.111798
Vmn1r4__chr6	0.118556	0.119969	1.01192	0.111798
Vmn1r42__chr6	0.118556	0.119969	1.01192	0.111798
Vmn2r35__chr7	0.118556	0.119969	1.01192	0.111798
Vwde__chr6	0.118556	0.119969	1.01192	0.111798
Zbbx__chr3	0.118556	0.119969	1.01192	0.111798
Zfp711__chrX	0.118556	0.119969	1.01192	0.111798
Lrrc52__chr1	0.118556	0.11992	1.0115	0.111798
Slc2a13__chr15	0.118556	0.11992	1.0115	0.111798
Tmem232__chr17	0.118556	0.11992	1.0115	0.111798
1110028F11Rik__chr11	0.118556	0.119807	1.01055	0.111798
1700008I05Rik__chrX	0.118556	0.119807	1.01055	0.111798
1700031F05Rik__chrX	0.118556	0.119807	1.01055	0.111798
4930593C16Rik__chr9	0.118556	0.119807	1.01055	0.111798
9130015A21Rik__chr12	0.118556	0.119807	1.01055	0.111798
A630023A22Rik__chr14	0.118556	0.119807	1.01055	0.111798
Actrt1__chrX	0.118556	0.119807	1.01055	0.111798
Adam34__chr8	0.118556	0.119807	1.01055	0.111798
Afp__chr5	0.118556	0.119807	1.01055	0.111798
Akr1c21__chr13	0.118556	0.119807	1.01055	0.111798
Ascl1__chr10	0.118556	0.119807	1.01055	0.111798
B930092H01Rik__chr9	0.118556	0.119807	1.01055	0.111798
BC021891__chr8	0.118556	0.119807	1.01055	0.111798
C030023E24Rik__chrX	0.118556	0.119807	1.01055	0.111798
C530044C16Rik__chr6	0.118556	0.119807	1.01055	0.111798
Car12__chr9	0.118556	0.119807	1.01055	0.111798
Ccdc96__chr5	0.118556	0.119807	1.01055	0.111798
Cd300c__chr11	0.118556	0.119807	1.01055	0.111798
Cd46__chr1	0.118556	0.119807	1.01055	0.111798
Ceacam16__chr7	0.118556	0.119807	1.01055	0.111798
Crisp1__chr17	0.118556	0.119807	1.01055	0.111798
Cts6__chr13	0.118556	0.119807	1.01055	0.111798
D030025E07Rik__chr3	0.118556	0.119807	1.01055	0.111798
D16Ertd519e__chr16	0.118556	0.119807	1.01055	0.111798
Dear1__chr3	0.118556	0.119807	1.01055	0.111798
[truncated: 14,955 more rows]

## Sheet: Cluster 4
CLUSTER 4
GENEID	mean non cluster	mean cluster	fold change	pvalue
Ttn__chr2	15.1637	46.2376	3.04924	3.73919e-11
Kcnq1ot1__chr7	28.8423	5.99321	0.207793	5.29101e-08
Gm17821__chr12	15.3878	3.27552	0.212865	0.000149291
Xirp2__chr2	1.22637	5.30917	4.32917	0.00166505
Myh6__chr14	16.6774	29.1103	1.74549	0.00200138
Atp2a2__chr5	14.5736	24.3417	1.67025	0.00786913
A630089N07Rik__chr16	8.55286	2.09652	0.245125	0.00882536
Vmn2r55__chr7	5.70834	1.36008	0.238261	0.0221617
Ryr2__chr13	1.32695	3.28236	2.47361	0.0457777
Ankrd1__chr19	2.01477	4.99323	2.47831	0.0539101
Grk4__chr5	4.49476	1.0387	0.231092	0.0612138
Kif1c__chr11	0.471132	1.03062	2.18754	0.0815566
1810041L15Rik__chr15	0.0908954	0.107165	1.17899	0.0868836
Atcay__chr10	0.0908954	0.100016	1.10034	0.0868836
Olfr1156__chr2	0.0908954	0.0999949	1.10011	0.0868836
Pvalb__chr15	0.0908954	0.0993858	1.09341	0.0868836
Catsperg2__chr7	0.0908954	0.099255	1.09197	0.0868836
Ccdc177__chr12	0.0908954	0.099255	1.09197	0.0868836
Cers6__chr2	0.0908954	0.0992041	1.09141	0.0868836
Sema4g__chr19	0.0908954	0.0987228	1.08611	0.0868836
Gm4952__chr19	0.0908954	0.0986391	1.08519	0.0868836
Dapl1__chr2	0.0908954	0.098565	1.08438	0.0868836
Irx1__chr13	0.0908954	0.0977116	1.07499	0.0868836
Yipf2__chr9	0.0908954	0.0976653	1.07448	0.0868836
1700085B03Rik__chr5	0.0908954	0.0975921	1.07367	0.0868836
Dlk1__chr12	0.0908954	0.0971067	1.06833	0.0868836
Efcab7__chr4	0.0908954	0.0971067	1.06833	0.0868836
4933401H06Rik__chr3	0.0908954	0.0965303	1.06199	0.0868836
Slc7a9__chr7	0.0908954	0.0965303	1.06199	0.0868836
Slc25a2__chr18	0.0908954	0.0964304	1.06089	0.0868836
Gbp10__chr5	0.0908954	0.0958153	1.05413	0.0868836
4930548J01Rik__chr17	0.0908954	0.0957173	1.05305	0.0868836
Cstad__chr2	0.0908954	0.0957173	1.05305	0.0868836
Mpl__chr4	0.0908954	0.0955883	1.05163	0.0868836
Ifi27l2b__chr12	0.0908954	0.0955023	1.05068	0.0868836
Gpc3__chrX	0.0908954	0.0954452	1.05005	0.0868836
Rag1__chr2	0.0908954	0.0954452	1.05005	0.0868836
4933401P06Rik__chr5	0.0908954	0.0951831	1.04717	0.0868836
Dph1__chr11	0.0908954	0.0951831	1.04717	0.0868836
Olfr598__chr7	0.0908954	0.0949453	1.04456	0.0868836
Ptrh1__chr2	0.0908954	0.0948133	1.0431	0.0868836
Tnfrsf9__chr4	0.0908954	0.0948133	1.0431	0.0868836
Ces2a__chr8	0.0908954	0.094679	1.04163	0.0868836
Gm1141__chrX	0.0908954	0.094679	1.04163	0.0868836
Sult2b1__chr7	0.0908954	0.0946761	1.04159	0.0868836
Cdsn__chr17	0.0908954	0.0943019	1.03748	0.0868836
Cyp2d12__chr15	0.0908954	0.0942187	1.03656	0.0868836
Gabra5__chr7	0.0908954	0.0942187	1.03656	0.0868836
Mup20__chr4	0.0908954	0.0942187	1.03656	0.0868836
Spock3__chr8	0.0908954	0.0942187	1.03656	0.0868836
Ccdc83__chr7	0.0908954	0.094002	1.03418	0.0868836
Gsto2__chr19	0.0908954	0.094002	1.03418	0.0868836
Sync__chr4	0.0908954	0.0938871	1.03291	0.0868836
Prx__chr7	0.0908954	0.0937657	1.03158	0.0868836
Gm11627__chr11	0.0908954	0.0937174	1.03105	0.0868836
Kirrel3__chr9	0.0908954	0.0936803	1.03064	0.0868836
Rasgef1c__chr11	0.0908954	0.0936803	1.03064	0.0868836
Siglece__chr7	0.0908954	0.0936803	1.03064	0.0868836
Vnn1__chr10	0.0908954	0.0936803	1.03064	0.0868836
4632428C04Rik__chr16	0.0908954	0.093665	1.03047	0.0868836
Tmem184a__chr5	0.0908954	0.093665	1.03047	0.0868836
Tnfrsf18__chr4	0.0908954	0.093665	1.03047	0.0868836
BC051142__chr17	0.0908954	0.0936494	1.0303	0.0868836
Fads6__chr11	0.0908954	0.0936494	1.0303	0.0868836
Htr1f__chr16	0.0908954	0.0935749	1.02948	0.0868836
Cib3__chr8	0.0908954	0.0933813	1.02735	0.0868836
Zfp646__chr7	0.0908954	0.093371	1.02724	0.0868836
Gm10814__chr19	0.0908954	0.0933538	1.02705	0.0868836
Sp5__chr2	0.0908954	0.0933538	1.02705	0.0868836
Zp2__chr7	0.0908954	0.0933538	1.02705	0.0868836
Pcdhga10__chr18	0.0908954	0.0933514	1.02702	0.0868836
BC037704__chr19	0.0908954	0.0933304	1.02679	0.0868836
Gcm2__chr13	0.0908954	0.0933304	1.02679	0.0868836
Ankrd45__chr1	0.0908954	0.0933173	1.02665	0.0868836
Adm2__chr15	0.0908954	0.0932167	1.02554	0.0868836
Gstm3__chr3	0.0908954	0.0932167	1.02554	0.0868836
1500017E21Rik__chr19	0.0908954	0.0931202	1.02448	0.0868836
Ltb4r1__chr14	0.0908954	0.0931202	1.02448	0.0868836
Nlrp4a__chr7	0.0908954	0.0931202	1.02448	0.0868836
Olfr575__chr7	0.0908954	0.0931202	1.02448	0.0868836
Olfr829__chr9	0.0908954	0.0931202	1.02448	0.0868836
Hoxd9__chr2	0.0908954	0.0931035	1.02429	0.0868836
Tbata__chr10	0.0908954	0.0931035	1.02429	0.0868836
Daf2__chr1	0.0908954	0.0930601	1.02382	0.0868836
Pdx1__chr5	0.0908954	0.0930601	1.02382	0.0868836
Hpcal4__chr4	0.0908954	0.0929254	1.02233	0.0868836
Pus7l__chr15	0.0908954	0.092688	1.01972	0.0868836
Hdhd3__chr4	0.0908954	0.0923574	1.01608	0.0868836
Itpka__chr2	0.0908954	0.0923574	1.01608	0.0868836
Nanos3__chr8	0.0908954	0.0923574	1.01608	0.0868836
Hist2h4__chr3	0.0908954	0.0921129	1.01339	0.0868836
Hpdl__chr4	0.0908954	0.0921129	1.01339	0.0868836
Col11a2__chr17	0.0908954	0.0920339	1.01253	0.0868836
Dbil5__chr11	0.0908954	0.0918457	1.01046	0.0868836
Tnfsf13b__chr8	0.0908954	0.0918138	1.0101	0.0868836
Sepsecs__chr5	0.0908954	0.0917248	1.00913	0.0868836
BC051226__chr17	0.0908954	0.0917224	1.0091	0.0868836
Krt5__chr15	0.0908954	0.0917224	1.0091	0.0868836
Prr22__chr17	0.0908954	0.091478	1.00641	0.0868836
Gramd1c__chr16	0.0908954	0.0913497	1.005	0.0868836
Cbln2__chr18	0.0908954	0.0911867	1.0032	0.0868836
Fam107a__chr14	0.0908954	0.0911867	1.0032	0.0868836
Gm14393__chr2	0.0908954	0.0911867	1.0032	0.0868836
Gm16897__chr1	0.0908954	0.0911867	1.0032	0.0868836
Gm5091__chr17	0.0908954	0.0911867	1.0032	0.0868836
Hist1h4d__chr13	0.0908954	0.0911867	1.0032	0.0868836
Pcdhgc4__chr18	0.0908954	0.0911867	1.0032	0.0868836
Pde8b__chr13	0.0908954	0.0911867	1.0032	0.0868836
Tmem163__chr1	0.0908954	0.0911867	1.0032	0.0868836
Aifm3__chr16	0.0908954	0.0911463	1.00276	0.0868836
Gdnf__chr15	0.0908954	0.0911463	1.00276	0.0868836
Jsrp1__chr10	0.0908954	0.0911463	1.00276	0.0868836
Kcnh6__chr11	0.0908954	0.0911463	1.00276	0.0868836
1700001L19Rik__chr13	0.0908954	0.0908954	1	0.0868836
1700009C05Rik__chr6	0.0908954	0.0908954	1	0.0868836
1700034I23Rik__chr3	0.0908954	0.0908954	1	0.0868836
1700045I19Rik__chrX	0.0908954	0.0908954	1	0.0868836
1700108F19Rik__chr14	0.0908954	0.0908954	1	0.0868836
1810006J02Rik__chr1	0.0908954	0.0908954	1	0.0868836
2010003K11Rik__chr19	0.0908954	0.0908954	1	0.0868836
2010016I18Rik__chr3	0.0908954	0.0908954	1	0.0868836
2300002M23Rik__chr17	0.0908954	0.0908954	1	0.0868836
2510003D18Rik__chr3	0.0908954	0.0908954	1	0.0868836
2600006L11Rik__chr9	0.0908954	0.0908954	1	0.0868836
3110039I08Rik__chr9	0.0908954	0.0908954	1	0.0868836
3110082J24Rik__chr5	0.0908954	0.0908954	1	0.0868836
4921509C19Rik__chr2	0.0908954	0.0908954	1	0.0868836
4930405P13Rik__chr11	0.0908954	0.0908954	1	0.0868836
4930414N06Rik__chr19	0.0908954	0.0908954	1	0.0868836
4930429B21Rik__chr3	0.0908954	0.0908954	1	0.0868836
4930433B08Rik__chr3	0.0908954	0.0908954	1	0.0868836
4930440C22Rik__chr1	0.0908954	0.0908954	1	0.0868836
4930441O14Rik__chr13	0.0908954	0.0908954	1	0.0868836
4930511E03Rik__chr6	0.0908954	0.0908954	1	0.0868836
4930523O13Rik__chr15	0.0908954	0.0908954	1	0.0868836
4930529K09Rik__chr14	0.0908954	0.0908954	1	0.0868836
4930539C22Rik__chr3	0.0908954	0.0908954	1	0.0868836
4930545L23Rik__chr2	0.0908954	0.0908954	1	0.0868836
4930557J02Rik__chr5	0.0908954	0.0908954	1	0.0868836
4930578C19Rik__chrX	0.0908954	0.0908954	1	0.0868836
4931428F04Rik__chr8	0.0908954	0.0908954	1	0.0868836
4933440J02Rik__chr10	0.0908954	0.0908954	1	0.0868836
9230102K24Rik__chr10	0.0908954	0.0908954	1	0.0868836
9830166K06Rik__chr19	0.0908954	0.0908954	1	0.0868836
A1bg__chr15	0.0908954	0.0908954	1	0.0868836
A330093E20Rik__chr18	0.0908954	0.0908954	1	0.0868836
A630023P12Rik__chr5	0.0908954	0.0908954	1	0.0868836
A730046J19Rik__chrX	0.0908954	0.0908954	1	0.0868836
Accsl__chr2	0.0908954	0.0908954	1	0.0868836
Adam25__chr8	0.0908954	0.0908954	1	0.0868836
Alas2__chrX	0.0908954	0.0908954	1	0.0868836
Ano7__chr1	0.0908954	0.0908954	1	0.0868836
AU015228__chr2	0.0908954	0.0908954	1	0.0868836
AW495222__chr13	0.0908954	0.0908954	1	0.0868836
Barhl2__chr5	0.0908954	0.0908954	1	0.0868836
BC029722__chr2	0.0908954	0.0908954	1	0.0868836
BC049352__chr9	0.0908954	0.0908954	1	0.0868836
Bco2__chr9	0.0908954	0.0908954	1	0.0868836
Bet3l__chr10	0.0908954	0.0908954	1	0.0868836
Bsn__chr9	0.0908954	0.0908954	1	0.0868836
Bspry__chr4	0.0908954	0.0908954	1	0.0868836
Btn2a2__chr13	0.0908954	0.0908954	1	0.0868836
C630028M04Rik__chr4	0.0908954	0.0908954	1	0.0868836
Cacna1e__chr1	0.0908954	0.0908954	1	0.0868836
Cacna1f__chrX	0.0908954	0.0908954	1	0.0868836
Calca__chr7	0.0908954	0.0908954	1	0.0868836
Calml3__chr13	0.0908954	0.0908954	1	0.0868836
Cbs__chr17	0.0908954	0.0908954	1	0.0868836
Ccdc172__chr19	0.0908954	0.0908954	1	0.0868836
Cecr6__chr6	0.0908954	0.0908954	1	0.0868836
Celsr3__chr9	0.0908954	0.0908954	1	0.0868836
Ces1g__chr8	0.0908954	0.0908954	1	0.0868836
Chad__chr11	0.0908954	0.0908954	1	0.0868836
Chit1__chr1	0.0908954	0.0908954	1	0.0868836
Chrnb2__chr3	0.0908954	0.0908954	1	0.0868836
Clec9a__chr6	0.0908954	0.0908954	1	0.0868836
Clnk__chr5	0.0908954	0.0908954	1	0.0868836
Cplx4__chr18	0.0908954	0.0908954	1	0.0868836
Cpne5__chr17	0.0908954	0.0908954	1	0.0868836
Cst11__chr2	0.0908954	0.0908954	1	0.0868836
Ctsq__chr13	0.0908954	0.0908954	1	0.0868836
Cxcl17__chr7	0.0908954	0.0908954	1	0.0868836
Cyp2b19__chr7	0.0908954	0.0908954	1	0.0868836
Cyp2u1__chr3	0.0908954	0.0908954	1	0.0868836
Cyp3a57__chr5	0.0908954	0.0908954	1	0.0868836
D030024E09Rik__chr15	0.0908954	0.0908954	1	0.0868836
D10Bwg1379e__chr10	0.0908954	0.0908954	1	0.0868836
Defa-ps13__chr8	0.0908954	0.0908954	1	0.0868836
Defb47__chr14	0.0908954	0.0908954	1	0.0868836
Dlx1as__chr2	0.0908954	0.0908954	1	0.0868836
Dnahc8__chr17	0.0908954	0.0908954	1	0.0868836
Dock3__chr9	0.0908954	0.0908954	1	0.0868836
Dsg1c__chr18	0.0908954	0.0908954	1	0.0868836
Dtx1__chr5	0.0908954	0.0908954	1	0.0868836
Duoxa1__chr2	0.0908954	0.0908954	1	0.0868836
En1__chr1	0.0908954	0.0908954	1	0.0868836
Epgn__chr5	0.0908954	0.0908954	1	0.0868836
Epha10__chr4	0.0908954	0.0908954	1	0.0868836
Eps8l3__chr3	0.0908954	0.0908954	1	0.0868836
Eri2__chr7	0.0908954	0.0908954	1	0.0868836
Fam150a__chr1	0.0908954	0.0908954	1	0.0868836
Fam163a__chr1	0.0908954	0.0908954	1	0.0868836
Fam167a__chr14	0.0908954	0.0908954	1	0.0868836
Fbxw26__chr9	0.0908954	0.0908954	1	0.0868836
Fga__chr3	0.0908954	0.0908954	1	0.0868836
Fndc3c1__chrX	0.0908954	0.0908954	1	0.0868836
Fscb__chr12	0.0908954	0.0908954	1	0.0868836
G6pc2__chr2	0.0908954	0.0908954	1	0.0868836
Gad1__chr2	0.0908954	0.0908954	1	0.0868836
Gfra1__chr19	0.0908954	0.0908954	1	0.0868836
Glis3__chr19	0.0908954	0.0908954	1	0.0868836
Gm1045__chr5	0.0908954	0.0908954	1	0.0868836
Gm10466__chr11	0.0908954	0.0908954	1	0.0868836
Gm10584__chr7	0.0908954	0.0908954	1	0.0868836
Gm10640__chr7	0.0908954	0.0908954	1	0.0868836
Gm11110__chr17	0.0908954	0.0908954	1	0.0868836
Gm15133__chr7	0.0908954	0.0908954	1	0.0868836
Gm15997__chr5	0.0908954	0.0908954	1	0.0868836
Gm16063__chr5	0.0908954	0.0908954	1	0.0868836
Gm19466__chr18	0.0908954	0.0908954	1	0.0868836
Gm20516__chr17	0.0908954	0.0908954	1	0.0868836
Gm21057__chr7	0.0908954	0.0908954	1	0.0868836
Gm2382__chr9	0.0908954	0.0908954	1	0.0868836
Gm364__chrX	0.0908954	0.0908954	1	0.0868836
Gm4251__chr14	0.0908954	0.0908954	1	0.0868836
Gm4349__chr3	0.0908954	0.0908954	1	0.0868836
Gm4907__chrX	0.0908954	0.0908954	1	0.0868836
Gm4961__chr5	0.0908954	0.0908954	1	0.0868836
Gm5420__chr10	0.0908954	0.0908954	1	0.0868836
Gm732__chrX	0.0908954	0.0908954	1	0.0868836
Gm973__chr1	0.0908954	0.0908954	1	0.0868836
Gm9920__chr15	0.0908954	0.0908954	1	0.0868836
Gna14__chr19	0.0908954	0.0908954	1	0.0868836
Gpr176__chr2	0.0908954	0.0908954	1	0.0868836
Grhl1__chr12	0.0908954	0.0908954	1	0.0868836
Havcr2__chr11	0.0908954	0.0908954	1	0.0868836
Hbb-y__chr7	0.0908954	0.0908954	1	0.0868836
Hsd17b3__chr13	0.0908954	0.0908954	1	0.0868836
Htr4__chr18	0.0908954	0.0908954	1	0.0868836
I730030J21Rik__chr15	0.0908954	0.0908954	1	0.0868836
Ifitm10__chr7	0.0908954	0.0908954	1	0.0868836
Il12rb2__chr6	0.0908954	0.0908954	1	0.0868836
Ins2__chr7	0.0908954	0.0908954	1	0.0868836
Itgb2l__chr16	0.0908954	0.0908954	1	0.0868836
Itgb7__chr15	0.0908954	0.0908954	1	0.0868836
Kap__chr6	0.0908954	0.0908954	1	0.0868836
Kcnh4__chr11	0.0908954	0.0908954	1	0.0868836
Kcnh8__chr17	0.0908954	0.0908954	1	0.0868836
Kcnj6__chr16	0.0908954	0.0908954	1	0.0868836
Kcnk10__chr12	0.0908954	0.0908954	1	0.0868836
Kif12__chr4	0.0908954	0.0908954	1	0.0868836
Klhl3__chr13	0.0908954	0.0908954	1	0.0868836
Klk1b8__chr7	0.0908954	0.0908954	1	0.0868836
Klk1b9__chr7	0.0908954	0.0908954	1	0.0868836
Krt14__chr11	0.0908954	0.0908954	1	0.0868836
Krtap4-13__chr11	0.0908954	0.0908954	1	0.0868836
Lat__chr7	0.0908954	0.0908954	1	0.0868836
Lck__chr4	0.0908954	0.0908954	1	0.0868836
Lct__chr1	0.0908954	0.0908954	1	0.0868836
Lipc__chr9	0.0908954	0.0908954	1	0.0868836
LOC100503280__chrX	0.0908954	0.0908954	1	0.0868836
Lor__chr3	0.0908954	0.0908954	1	0.0868836
Lrrtm4__chr6	0.0908954	0.0908954	1	0.0868836
Ltb4r2__chr14	0.0908954	0.0908954	1	0.0868836
Lyzl4__chr9	0.0908954	0.0908954	1	0.0868836
Mfsd9__chr1	0.0908954	0.0908954	1	0.0868836
Mmp1b__chr9	0.0908954	0.0908954	1	0.0868836
Moxd1__chr10	0.0908954	0.0908954	1	0.0868836
Mrgprb3__chr7	0.0908954	0.0908954	1	0.0868836
Ms4a18__chr19	0.0908954	0.0908954	1	0.0868836
Mup9__chr4	0.0908954	0.0908954	1	0.0868836
Ndp__chrX	0.0908954	0.0908954	1	0.0868836
Nek10__chr14	0.0908954	0.0908954	1	0.0868836
Neurog2__chr3	0.0908954	0.0908954	1	0.0868836
Nkain2__chr10	0.0908954	0.0908954	1	0.0868836
Nlrp4e__chr7	0.0908954	0.0908954	1	0.0868836
Npas1__chr7	0.0908954	0.0908954	1	0.0868836
Ntng1__chr3	0.0908954	0.0908954	1	0.0868836
Nudt12__chr17	0.0908954	0.0908954	1	0.0868836
Oca2__chr7	0.0908954	0.0908954	1	0.0868836
Odf3l1__chr9	0.0908954	0.0908954	1	0.0868836
Olfr1079__chr2	0.0908954	0.0908954	1	0.0868836
Olfr109__chr17	0.0908954	0.0908954	1	0.0868836
Olfr1181__chr2	0.0908954	0.0908954	1	0.0868836
Olfr1218__chr2	0.0908954	0.0908954	1	0.0868836
Olfr1229__chr2	0.0908954	0.0908954	1	0.0868836
Olfr1462__chr19	0.0908954	0.0908954	1	0.0868836
Olfr183__chr16	0.0908954	0.0908954	1	0.0868836
Olfr198__chr16	0.0908954	0.0908954	1	0.0868836
Olfr25__chr9	0.0908954	0.0908954	1	0.0868836
Olfr47__chr6	0.0908954	0.0908954	1	0.0868836
Olfr520__chr7	0.0908954	0.0908954	1	0.0868836
Olfr593__chr7	0.0908954	0.0908954	1	0.0868836
Olfr631__chr7	0.0908954	0.0908954	1	0.0868836
Olfr761__chr17	0.0908954	0.0908954	1	0.0868836
Otol1__chr3	0.0908954	0.0908954	1	0.0868836
Oxct2b__chr4	0.0908954	0.0908954	1	0.0868836
Pip__chr6	0.0908954	0.0908954	1	0.0868836
Pkd1l3__chr8	0.0908954	0.0908954	1	0.0868836
Pla2g2c__chr4	0.0908954	0.0908954	1	0.0868836
Plcd4__chr1	0.0908954	0.0908954	1	0.0868836
Ppyr1__chr14	0.0908954	0.0908954	1	0.0868836
Prima1__chr12	0.0908954	0.0908954	1	0.0868836
Prl2c1__chr13	0.0908954	0.0908954	1	0.0868836
Prl7a2__chr13	0.0908954	0.0908954	1	0.0868836
Prl8a9__chr13	0.0908954	0.0908954	1	0.0868836
Ptger3__chr3	0.0908954	0.0908954	1	0.0868836
Rab20__chr8	0.0908954	0.0908954	1	0.0868836
Rasal3__chr17	0.0908954	0.0908954	1	0.0868836
Ribc2__chr15	0.0908954	0.0908954	1	0.0868836
Rimbp2__chr5	0.0908954	0.0908954	1	0.0868836
Rnf39__chr17	0.0908954	0.0908954	1	0.0868836
Ropn1__chr16	0.0908954	0.0908954	1	0.0868836
Rundc3b__chr5	0.0908954	0.0908954	1	0.0868836
S100a5__chr3	0.0908954	0.0908954	1	0.0868836
Sema3g__chr14	0.0908954	0.0908954	1	0.0868836
Serpinb6d__chr13	0.0908954	0.0908954	1	0.0868836
Sh2d2a__chr3	0.0908954	0.0908954	1	0.0868836
Shisa7__chr7	0.0908954	0.0908954	1	0.0868836
Six1__chr12	0.0908954	0.0908954	1	0.0868836
Skint9__chr4	0.0908954	0.0908954	1	0.0868836
Slc22a6__chr19	0.0908954	0.0908954	1	0.0868836
Slc25a21__chr12	0.0908954	0.0908954	1	0.0868836
Slc25a54__chr3	0.0908954	0.0908954	1	0.0868836
Slc26a3__chr12	0.0908954	0.0908954	1	0.0868836
Slc5a9__chr4	0.0908954	0.0908954	1	0.0868836
Slc8a3__chr12	0.0908954	0.0908954	1	0.0868836
Slco4c1__chr1	0.0908954	0.0908954	1	0.0868836
Slco6d1__chr1	0.0908954	0.0908954	1	0.0868836
Sln__chr9	0.0908954	0.0908954	1	0.0868836
Smok2a__chr17	0.0908954	0.0908954	1	0.0868836
Snora17__chr2	0.0908954	0.0908954	1	0.0868836
Snora33__chr10	0.0908954	0.0908954	1	0.0868836
Snora81__chr16	0.0908954	0.0908954	1	0.0868836
Snord89__chr1	0.0908954	0.0908954	1	0.0868836
Spag6__chr16	0.0908954	0.0908954	1	0.0868836
Srms__chr2	0.0908954	0.0908954	1	0.0868836
Stat4__chr1	0.0908954	0.0908954	1	0.0868836
Steap1__chr5	0.0908954	0.0908954	1	0.0868836
Stfa3__chr16	0.0908954	0.0908954	1	0.0868836
Strc__chr2	0.0908954	0.0908954	1	0.0868836
Sycp1__chr3	0.0908954	0.0908954	1	0.0868836
Synpr__chr14	0.0908954	0.0908954	1	0.0868836
Tas1r1__chr4	0.0908954	0.0908954	1	0.0868836
Tat__chr8	0.0908954	0.0908954	1	0.0868836
Tctn1__chr5	0.0908954	0.0908954	1	0.0868836
Tex26__chr5	0.0908954	0.0908954	1	0.0868836
Tm4sf20__chr1	0.0908954	0.0908954	1	0.0868836
Tm4sf4__chr3	0.0908954	0.0908954	1	0.0868836
Tmem179__chr12	0.0908954	0.0908954	1	0.0868836
Tmprss3__chr17	0.0908954	0.0908954	1	0.0868836
Trhr2__chr8	0.0908954	0.0908954	1	0.0868836
Ttc24__chr3	0.0908954	0.0908954	1	0.0868836
Ttr__chr18	0.0908954	0.0908954	1	0.0868836
Ucn3__chr13	0.0908954	0.0908954	1	0.0868836
Uncx__chr5	0.0908954	0.0908954	1	0.0868836
Vmn1r230__chr17	0.0908954	0.0908954	1	0.0868836
Vmn1r54__chr6	0.0908954	0.0908954	1	0.0868836
Vmn1r71__chr7	0.0908954	0.0908954	1	0.0868836
Vmn2r121__chrX	0.0908954	0.0908954	1	0.0868836
Vmn2r3__chr3	0.0908954	0.0908954	1	0.0868836
Vsig1__chrX	0.0908954	0.0908954	1	0.0868836
Vwa2__chr19	0.0908954	0.0908954	1	0.0868836
Vwce__chr19	0.0908954	0.0908954	1	0.0868836
Wnt8a__chr18	0.0908954	0.0908954	1	0.0868836
Zfp108__chr7	0.0908954	0.0908954	1	0.0868836
Zfp473__chr7	0.0908954	0.0908954	1	0.0868836
Zfp54__chr17	0.0908954	0.0908954	1	0.0868836
Zfp541__chr7	0.0908954	0.0908954	1	0.0868836
Zscan22__chr7	0.0908954	0.0908954	1	0.0868836
Tnfrsf19__chr14	0.0909681	0.0911463	1.00196	0.08695
3110015C05Rik__chr13	0.0909681	0.0908954	0.999201	0.08695
4632427E13Rik__chr7	0.0909681	0.0908954	0.999201	0.08695
Clec18a__chr8	0.0909681	0.0908954	0.999201	0.08695
Ddb2__chr2	0.0909681	0.0908954	0.999201	0.08695
Erbb3__chr10	0.0909681	0.0908954	0.999201	0.08695
Gm21119__chr8	0.0909681	0.0908954	0.999201	0.08695
Pde1b__chr15	0.0909681	0.0908954	0.999201	0.08695
Pnp2__chr14	0.0909681	0.0908954	0.999201	0.08695
Sapcd1__chr17	0.0909681	0.0908954	0.999201	0.08695
Snx29__chr16	0.0909681	0.0908954	0.999201	0.08695
Mettl24__chr10	0.0909789	0.0935719	1.0285	0.0869598
Gm16576__chr15	0.0909789	0.0918138	1.00918	0.0869598
Gtf2e1__chr16	0.0909789	0.0918041	1.00907	0.0869598
Ovgp1__chr3	0.0909789	0.0911867	1.00228	0.0869598
1700013G23Rik__chr11	0.0909789	0.0908954	0.999083	0.0869598
4930432K21Rik__chr8	0.0909789	0.0908954	0.999083	0.0869598
4933406I18Rik__chr7	0.0909789	0.0908954	0.999083	0.0869598
Aadac__chr3	0.0909789	0.0908954	0.999083	0.0869598
Crtam__chr9	0.0909789	0.0908954	0.999083	0.0869598
E2f2__chr4	0.0909789	0.0908954	0.999083	0.0869598
Erp27__chr6	0.0909789	0.0908954	0.999083	0.0869598
Fam209__chr2	0.0909789	0.0908954	0.999083	0.0869598
Gins2__chr8	0.0909789	0.0908954	0.999083	0.0869598
Gspt2__chrX	0.0909789	0.0908954	0.999083	0.0869598
Hist1h1b__chr13	0.0909789	0.0908954	0.999083	0.0869598
Hist1h2ae__chr13	0.0909789	0.0908954	0.999083	0.0869598
Hist1h2an__chr13	0.0909789	0.0908954	0.999083	0.0869598
Hist1h2ao__chr13	0.0909789	0.0908954	0.999083	0.0869598
Igfn1__chr1	0.0909789	0.0908954	0.999083	0.0869598
Kifc1__chr17	0.0909789	0.0908954	0.999083	0.0869598
Nphp4__chr4	0.0909789	0.0908954	0.999083	0.0869598
Pask__chr1	0.0909789	0.0908954	0.999083	0.0869598
Psors1c2__chr17	0.0909789	0.0908954	0.999083	0.0869598
Psrc1__chr3	0.0909789	0.0908954	0.999083	0.0869598
Rab25__chr3	0.0909789	0.0908954	0.999083	0.0869598
Ranbp17__chr11	0.0909789	0.0908954	0.999083	0.0869598
Scarna17__chr18	0.0909789	0.0908954	0.999083	0.0869598
Snora30__chr7	0.0909789	0.0908954	0.999083	0.0869598
Stra6__chr9	0.0909789	0.0908954	0.999083	0.0869598
Zcwpw1__chr5	0.0909789	0.0908954	0.999083	0.0869598
4930415F15Rik__chr11	0.0909806	0.106383	1.16929	0.0869614
Cox6b2__chr7	0.0909806	0.0928621	1.02068	0.0869614
1190003K10Rik__chr13	0.0909806	0.0908954	0.999064	0.0869614
1300002K09Rik__chr4	0.0909806	0.0908954	0.999064	0.0869614
1700060C20Rik__chr2	0.0909806	0.0908954	0.999064	0.0869614
3100003L05Rik__chr7	0.0909806	0.0908954	0.999064	0.0869614
4930519F16Rik__chrX	0.0909806	0.0908954	0.999064	0.0869614
4930590L20Rik__chr1	0.0909806	0.0908954	0.999064	0.0869614
4933440M02Rik__chr7	0.0909806	0.0908954	0.999064	0.0869614
Adc__chr4	0.0909806	0.0908954	0.999064	0.0869614
Ak7__chr12	0.0909806	0.0908954	0.999064	0.0869614
Cabyr__chr18	0.0909806	0.0908954	0.999064	0.0869614
Calb2__chr8	0.0909806	0.0908954	0.999064	0.0869614
Ccdc37__chr6	0.0909806	0.0908954	0.999064	0.0869614
Ccdc39__chr3	0.0909806	0.0908954	0.999064	0.0869614
Cd209e__chr8	0.0909806	0.0908954	0.999064	0.0869614
Cplx3__chr9	0.0909806	0.0908954	0.999064	0.0869614
Crabp1__chr9	0.0909806	0.0908954	0.999064	0.0869614
Cyp2c38__chr19	0.0909806	0.0908954	0.999064	0.0869614
Ear5__chr14	0.0909806	0.0908954	0.999064	0.0869614
Fam47e__chr5	0.0909806	0.0908954	0.999064	0.0869614
Fut1__chr7	0.0909806	0.0908954	0.999064	0.0869614
Gm10440__chr5	0.0909806	0.0908954	0.999064	0.0869614
Gm13446__chr2	0.0909806	0.0908954	0.999064	0.0869614
Gm17252__chr9	0.0909806	0.0908954	0.999064	0.0869614
Gm20110__chr10	0.0909806	0.0908954	0.999064	0.0869614
Gpr39__chr1	0.0909806	0.0908954	0.999064	0.0869614
Gprc6a__chr10	0.0909806	0.0908954	0.999064	0.0869614
Gstt4__chr10	0.0909806	0.0908954	0.999064	0.0869614
Hmgcll1__chr9	0.0909806	0.0908954	0.999064	0.0869614
Hyls1__chr9	0.0909806	0.0908954	0.999064	0.0869614
Kcnb2__chr1	0.0909806	0.0908954	0.999064	0.0869614
Kcnj1__chr9	0.0909806	0.0908954	0.999064	0.0869614
Kcnk12__chr17	0.0909806	0.0908954	0.999064	0.0869614
Krt32__chr11	0.0909806	0.0908954	0.999064	0.0869614
Larp6__chr9	0.0909806	0.0908954	0.999064	0.0869614
Lcn4__chr2	0.0909806	0.0908954	0.999064	0.0869614
Lpo__chr11	0.0909806	0.0908954	0.999064	0.0869614
Lrrc4__chr6	0.0909806	0.0908954	0.999064	0.0869614
Mcpt4__chr14	0.0909806	0.0908954	0.999064	0.0869614
Mill1__chr7	0.0909806	0.0908954	0.999064	0.0869614
Mrgpra1__chr7	0.0909806	0.0908954	0.999064	0.0869614
Naa11__chr5	0.0909806	0.0908954	0.999064	0.0869614
Nccrp1__chr7	0.0909806	0.0908954	0.999064	0.0869614
Nkx2-3__chr19	0.0909806	0.0908954	0.999064	0.0869614
Nmur2__chr11	0.0909806	0.0908954	0.999064	0.0869614
Olfr1024__chr2	0.0909806	0.0908954	0.999064	0.0869614
Olfr1061__chr2	0.0909806	0.0908954	0.999064	0.0869614
Olfr1105__chr2	0.0909806	0.0908954	0.999064	0.0869614
Olfr701__chr7	0.0909806	0.0908954	0.999064	0.0869614
Olfr788__chr10	0.0909806	0.0908954	0.999064	0.0869614
Pabpc5__chrX	0.0909806	0.0908954	0.999064	0.0869614
Pdzd7__chr19	0.0909806	0.0908954	0.999064	0.0869614
Pnma3__chrX	0.0909806	0.0908954	0.999064	0.0869614
Prpmp5__chr6	0.0909806	0.0908954	0.999064	0.0869614
Pyroxd2__chr19	0.0909806	0.0908954	0.999064	0.0869614
Rasgef1a__chr6	0.0909806	0.0908954	0.999064	0.0869614
Ros1__chr10	0.0909806	0.0908954	0.999064	0.0869614
Rspo2__chr15	0.0909806	0.0908954	0.999064	0.0869614
Samd14__chr11	0.0909806	0.0908954	0.999064	0.0869614
Sel1l2__chr2	0.0909806	0.0908954	0.999064	0.0869614
Serpina3h__chr12	0.0909806	0.0908954	0.999064	0.0869614
Slc39a12__chr2	0.0909806	0.0908954	0.999064	0.0869614
Snora75__chr1	0.0909806	0.0908954	0.999064	0.0869614
Sntn__chr14	0.0909806	0.0908954	0.999064	0.0869614
Sst__chr16	0.0909806	0.0908954	0.999064	0.0869614
Stmn4__chr14	0.0909806	0.0908954	0.999064	0.0869614
Tmprss15__chr16	0.0909806	0.0908954	0.999064	0.0869614
Trpm5__chr7	0.0909806	0.0908954	0.999064	0.0869614
Ttc18__chr14	0.0909806	0.0908954	0.999064	0.0869614
Vat1l__chr8	0.0909806	0.0908954	0.999064	0.0869614
Vmn1r32__chr6	0.0909806	0.0908954	0.999064	0.0869614
Vmn1r66__chr7	0.0909806	0.0908954	0.999064	0.0869614
Vpreb3__chr10	0.0909806	0.0908954	0.999064	0.0869614
Vstm2b__chr7	0.0909806	0.0908954	0.999064	0.0869614
Zfa-ps__chr10	0.0909806	0.0908954	0.999064	0.0869614
4930448K20Rik__chr4	0.0909832	0.0930601	1.02283	0.0869637
5730405O15Rik__chrX	0.0909832	0.0911867	1.00224	0.0869637
Apol9a__chr15	0.0909832	0.0908954	0.999035	0.0869637
Ccdc85c__chr12	0.0909832	0.0908954	0.999035	0.0869637
Clca3__chr3	0.0909832	0.0908954	0.999035	0.0869637
Clca6__chr3	0.0909832	0.0908954	0.999035	0.0869637
Echdc1__chr10	0.0909832	0.0908954	0.999035	0.0869637
Gbp8__chr5	0.0909832	0.0908954	0.999035	0.0869637
Ngb__chr12	0.0909832	0.0908954	0.999035	0.0869637
Olfr729__chr14	0.0909832	0.0908954	0.999035	0.0869637
Pcdha2__chr18	0.0909832	0.0908954	0.999035	0.0869637
Snord47__chr1	0.0909832	0.0908954	0.999035	0.0869637
Arntl2__chr6	0.0909851	0.0911867	1.00221	0.0869655
Ccdc57__chr11	0.0909851	0.0908954	0.999014	0.0869655
Cdh6__chr15	0.0909851	0.0908954	0.999014	0.0869655
Gpr137c__chr14	0.0909851	0.0908954	0.999014	0.0869655
Pcbd1__chr10	0.0909851	0.0908954	0.999014	0.0869655
Rassf7__chr7	0.0909851	0.0908954	0.999014	0.0869655
Unc13a__chr8	0.0909851	0.0908954	0.999014	0.0869655
Trpc3__chr3	0.0910129	0.103007	1.13179	0.0869909
Pcdhb18__chr18	0.0910129	0.0994707	1.09293	0.0869909
4930425O10Rik__chr3	0.0910129	0.0908954	0.998709	0.0869909
5830454E08Rik__chr9	0.0910129	0.0908954	0.998709	0.0869909
Ces1e__chr8	0.0910129	0.0908954	0.998709	0.0869909
Fcgbp__chr7	0.0910129	0.0908954	0.998709	0.0869909
Gm3696__chr14	0.0910129	0.0908954	0.998709	0.0869909
Gpr162__chr6	0.0910129	0.0908954	0.998709	0.0869909
Ltf__chr9	0.0910129	0.0908954	0.998709	0.0869909
Nhlrc3__chr3	0.0910129	0.0908954	0.998709	0.0869909
Olfr633__chr7	0.0910129	0.0908954	0.998709	0.0869909
Prl3c1__chr13	0.0910129	0.0908954	0.998709	0.0869909
Rab3b__chr4	0.0910129	0.0908954	0.998709	0.0869909
Rundc3a__chr11	0.0910129	0.0908954	0.998709	0.0869909
Trim14__chr4	0.0910129	0.0908954	0.998709	0.0869909
Zc3h12b__chrX	0.0910129	0.0908954	0.998709	0.0869909
Dbh__chr2	0.0910278	0.100546	1.10457	0.0870045
F5__chr1	0.0910278	0.0932418	1.02432	0.0870045
Rimkla__chr4	0.0910278	0.0911867	1.00175	0.0870045
1700003M07Rik__chr4	0.0910278	0.0908954	0.998545	0.0870045
1700027I24Rik__chr9	0.0910278	0.0908954	0.998545	0.0870045
1700028D13Rik__chr5	0.0910278	0.0908954	0.998545	0.0870045
1810012K16Rik__chr8	0.0910278	0.0908954	0.998545	0.0870045
2210414B05Rik__chr4	0.0910278	0.0908954	0.998545	0.0870045
4930402F11Rik__chr7	0.0910278	0.0908954	0.998545	0.0870045
4930547E14Rik__chr16	0.0910278	0.0908954	0.998545	0.0870045
4930563D23Rik__chr16	0.0910278	0.0908954	0.998545	0.0870045
4930584F24Rik__chr5	0.0910278	0.0908954	0.998545	0.0870045
A330050F15Rik__chr17	0.0910278	0.0908954	0.998545	0.0870045
Afm__chr5	0.0910278	0.0908954	0.998545	0.0870045
B230323A14Rik__chr9	0.0910278	0.0908954	0.998545	0.0870045
BC068157__chr8	0.0910278	0.0908954	0.998545	0.0870045
Camk1g__chr1	0.0910278	0.0908954	0.998545	0.0870045
Cd69__chr6	0.0910278	0.0908954	0.998545	0.0870045
Cga__chr4	0.0910278	0.0908954	0.998545	0.0870045
Chd5__chr4	0.0910278	0.0908954	0.998545	0.0870045
Cntnap5b__chr1	0.0910278	0.0908954	0.998545	0.0870045
Csn2__chr5	0.0910278	0.0908954	0.998545	0.0870045
Cyp2j8__chr4	0.0910278	0.0908954	0.998545	0.0870045
D430019H16Rik__chr12	0.0910278	0.0908954	0.998545	0.0870045
Dhrs9__chr2	0.0910278	0.0908954	0.998545	0.0870045
Dlx6as2__chr6	0.0910278	0.0908954	0.998545	0.0870045
Fam132b__chr1	0.0910278	0.0908954	0.998545	0.0870045
Fam84a__chr12	0.0910278	0.0908954	0.998545	0.0870045
Fasl__chr1	0.0910278	0.0908954	0.998545	0.0870045
Fcrla__chr1	0.0910278	0.0908954	0.998545	0.0870045
Fgb__chr3	0.0910278	0.0908954	0.998545	0.0870045
Fndc8__chr11	0.0910278	0.0908954	0.998545	0.0870045
Gabrp__chr11	0.0910278	0.0908954	0.998545	0.0870045
Galnt9__chr5	0.0910278	0.0908954	0.998545	0.0870045
Gm10549__chr18	0.0910278	0.0908954	0.998545	0.0870045
Gm2109__chr9	0.0910278	0.0908954	0.998545	0.0870045
Gm5662__chr12	0.0910278	0.0908954	0.998545	0.0870045
Gm597__chr1	0.0910278	0.0908954	0.998545	0.0870045
Gmnc__chr16	0.0910278	0.0908954	0.998545	0.0870045
Grhl3__chr4	0.0910278	0.0908954	0.998545	0.0870045
Grm8__chr6	0.0910278	0.0908954	0.998545	0.0870045
Hbq1b__chr11	0.0910278	0.0908954	0.998545	0.0870045
Hsd17b2__chr8	0.0910278	0.0908954	0.998545	0.0870045
Hsfy2__chr1	0.0910278	0.0908954	0.998545	0.0870045
Htr5a__chr5	0.0910278	0.0908954	0.998545	0.0870045
Ifltd1__chr6	0.0910278	0.0908954	0.998545	0.0870045
Kcna1__chr6	0.0910278	0.0908954	0.998545	0.0870045
Kera__chr10	0.0910278	0.0908954	0.998545	0.0870045
Lrrc6__chr15	0.0910278	0.0908954	0.998545	0.0870045
Mcpt8__chr14	0.0910278	0.0908954	0.998545	0.0870045
Mir3096__chr5	0.0910278	0.0908954	0.998545	0.0870045
Mug-ps1__chr6	0.0910278	0.0908954	0.998545	0.0870045
Myb__chr10	0.0910278	0.0908954	0.998545	0.0870045
Myl7__chr11	0.0910278	0.0908954	0.998545	0.0870045
Myoz1__chr14	0.0910278	0.0908954	0.998545	0.0870045
Nxf7__chrX	0.0910278	0.0908954	0.998545	0.0870045
Olfr1212__chr2	0.0910278	0.0908954	0.998545	0.0870045
Olfr17__chr7	0.0910278	0.0908954	0.998545	0.0870045
Olfr201__chr16	0.0910278	0.0908954	0.998545	0.0870045
Olfr659__chr7	0.0910278	0.0908954	0.998545	0.0870045
Olfr677__chr7	0.0910278	0.0908954	0.998545	0.0870045
Olfr707__chr7	0.0910278	0.0908954	0.998545	0.0870045
Olfr77__chr9	0.0910278	0.0908954	0.998545	0.0870045
Olfr782__chr10	0.0910278	0.0908954	0.998545	0.0870045
Olfr921__chr9	0.0910278	0.0908954	0.998545	0.0870045
Pacsin1__chr17	0.0910278	0.0908954	0.998545	0.0870045
Pax5__chr4	0.0910278	0.0908954	0.998545	0.0870045
Pdxk-ps__chr17	0.0910278	0.0908954	0.998545	0.0870045
Pin1-ps1__chr2	0.0910278	0.0908954	0.998545	0.0870045
Samd12__chr15	0.0910278	0.0908954	0.998545	0.0870045
Scube3__chr17	0.0910278	0.0908954	0.998545	0.0870045
Serpini2__chr3	0.0910278	0.0908954	0.998545	0.0870045
Skint10__chr4	0.0910278	0.0908954	0.998545	0.0870045
Slc9a3__chr13	0.0910278	0.0908954	0.998545	0.0870045
Tbx15__chr3	0.0910278	0.0908954	0.998545	0.0870045
Tfap2c__chr2	0.0910278	0.0908954	0.998545	0.0870045
Themis3__chr17	0.0910278	0.0908954	0.998545	0.0870045
Tmem27__chrX	0.0910278	0.0908954	0.998545	0.0870045
Trpm6__chr19	0.0910278	0.0908954	0.998545	0.0870045
Vmn2r106__chr17	0.0910278	0.0908954	0.998545	0.0870045
Vmn2r67__chr7	0.0910278	0.0908954	0.998545	0.0870045
Vmn2r68__chr7	0.0910278	0.0908954	0.998545	0.0870045
Zfp454__chr11	0.0910278	0.0908954	0.998545	0.0870045
B230214G05Rik__chr15	0.0910406	0.0908954	0.998406	0.0870161
Ces5a__chr8	0.0910406	0.0908954	0.998406	0.0870161
D630024D03Rik__chr11	0.0910406	0.0908954	0.998406	0.0870161
Wdfy2__chr14	0.0910406	0.0908954	0.998406	0.0870161
Mir3064__chr11	0.0910408	0.0908954	0.998403	0.0870163
Slc36a4__chr9	0.0910529	0.0921129	1.01164	0.0870273
1700109H08Rik__chr5	0.0910529	0.0908954	0.998271	0.0870273
Asb18__chr1	0.0910529	0.0908954	0.998271	0.0870273
Gm13031__chr4	0.0910529	0.0908954	0.998271	0.0870273
Gm5512__chr10	0.0910529	0.0908954	0.998271	0.0870273
Slc25a31__chr3	0.0910529	0.0908954	0.998271	0.0870273
Stac3__chr10	0.0910529	0.0908954	0.998271	0.0870273
Wdr25__chr12	0.0910533	0.100889	1.10802	0.0870277
1110020A21Rik__chr17	0.0910533	0.0928197	1.0194	0.0870277
Lancl3__chrX	0.0910533	0.0908954	0.998266	0.0870277
1700097N02Rik__chr17	0.0910623	0.0908954	0.998167	0.087036
2810408I11Rik__chr1	0.0910623	0.0908954	0.998167	0.087036
BC030867__chr11	0.0910623	0.0908954	0.998167	0.087036
Efcab11__chr12	0.0910623	0.0908954	0.998167	0.087036
Kcnc2__chr10	0.0910623	0.0908954	0.998167	0.087036
Sall1__chr8	0.0910623	0.0908954	0.998167	0.087036
Fhl4__chr10	0.0910658	0.0921129	1.0115	0.0870391
1810046K07Rik__chr9	0.0910658	0.0908954	0.998129	0.0870391
2010001M06Rik__chr5	0.0910658	0.0908954	0.998129	0.0870391
8430422H06Rik__chr18	0.0910658	0.0908954	0.998129	0.0870391
Adam26a__chr8	0.0910658	0.0908954	0.998129	0.0870391
Fgg__chr3	0.0910658	0.0908954	0.998129	0.0870391
Gprin1__chr13	0.0910658	0.0908954	0.998129	0.0870391
Gtf2a1l__chr17	0.0910658	0.0908954	0.998129	0.0870391
Gzmb__chr14	0.0910658	0.0908954	0.998129	0.0870391
Ppfia2__chr10	0.0910658	0.0908954	0.998129	0.0870391
Rims3__chr4	0.0910658	0.0908954	0.998129	0.0870391
Serpina3i__chr12	0.0910658	0.0908954	0.998129	0.0870391
Slc4a5__chr6	0.0910658	0.0908954	0.998129	0.0870391
Sptbn2__chr19	0.0910658	0.0908954	0.998129	0.0870391
Tdg__chr10	0.0910658	0.0908954	0.998129	0.0870391
Tmem198__chr1	0.0910658	0.0908954	0.998129	0.0870391
Armc7__chr11	0.0910684	0.0908954	0.998101	0.0870415
Dlgap3__chr4	0.091071	0.0908954	0.998072	0.0870439
Ifitm5__chr7	0.091071	0.0908954	0.998072	0.0870439
Slc16a4__chr3	0.091071	0.0908954	0.998072	0.0870439
Tmem255a__chrX	0.091071	0.0908954	0.998072	0.0870439
Vmn1r84__chr7	0.091071	0.0908954	0.998072	0.0870439
Atg9b__chr5	0.091076	0.0908954	0.998017	0.0870485
Atp8b5__chr4	0.091076	0.0908954	0.998017	0.0870485
Baalc__chr15	0.091076	0.0908954	0.998017	0.0870485
Dennd2d__chr3	0.091076	0.0908954	0.998017	0.0870485
Nptxr__chr15	0.091076	0.0908954	0.998017	0.0870485
Slc25a30__chr14	0.091076	0.0908954	0.998017	0.0870485
Zfp57__chr17	0.091076	0.0908954	0.998017	0.0870485
Gng7__chr10	0.0910773	0.100314	1.10141	0.0870496
Klhl11__chr11	0.0910773	0.098074	1.07682	0.0870496
Ttll11__chr2	0.0910773	0.0937174	1.02899	0.0870496
Haghl__chr17	0.0910773	0.0911867	1.0012	0.0870496
1700023E05Rik__chr5	0.0910773	0.0908954	0.998003	0.0870496
3110045C21Rik__chr1	0.0910773	0.0908954	0.998003	0.0870496
4930486F22Rik__chr10	0.0910773	0.0908954	0.998003	0.0870496
C230037L18Rik__chr15	0.0910773	0.0908954	0.998003	0.0870496
Cypt4__chr9	0.0910773	0.0908954	0.998003	0.0870496
Gm10451__chr12	0.0910773	0.0908954	0.998003	0.0870496
Gm12130__chr11	0.0910773	0.0908954	0.998003	0.0870496
Gm7073__chrX	0.0910773	0.0908954	0.998003	0.0870496
Gm9958__chr5	0.0910773	0.0908954	0.998003	0.0870496
Gpr142__chr11	0.0910773	0.0908954	0.998003	0.0870496
Gpr68__chr12	0.0910773	0.0908954	0.998003	0.0870496
Lef1__chr3	0.0910773	0.0908954	0.998003	0.0870496
Nt5c1b__chr12	0.0910773	0.0908954	0.998003	0.0870496
Olfr64__chr7	0.0910773	0.0908954	0.998003	0.0870496
Olfr908__chr9	0.0910773	0.0908954	0.998003	0.0870496
Pou2af1__chr9	0.0910773	0.0908954	0.998003	0.0870496
Prdm11__chr2	0.0910773	0.0908954	0.998003	0.0870496
Ralgps1__chr2	0.0910773	0.0908954	0.998003	0.0870496
Serpina3g__chr12	0.0910773	0.0908954	0.998003	0.0870496
Slc44a3__chr3	0.0910773	0.0908954	0.998003	0.0870496
Slc5a4a__chr10	0.0910773	0.0908954	0.998003	0.0870496
Slc9a4__chr1	0.0910773	0.0908954	0.998003	0.0870496
Zfand4__chr6	0.0910773	0.0908954	0.998003	0.0870496
B3galt6__chr4	0.0910856	0.102889	1.12959	0.0870572
Rps27__chr3	0.0910902	0.0908954	0.997861	0.0870614
Tfr2__chr5	0.0910902	0.0908954	0.997861	0.0870614
Mgst2__chr3	0.0910918	0.0908954	0.997844	0.0870629
Pitx3__chr19	0.0910918	0.0908954	0.997844	0.0870629
Best3__chr10	0.0910922	0.0911867	1.00104	0.0870633
1700025M24Rik__chr5	0.0910922	0.0908954	0.997839	0.0870633
1700069L16Rik__chr5	0.0910922	0.0908954	0.997839	0.0870633
1810062G17Rik__chr3	0.0910922	0.0908954	0.997839	0.0870633
2610206C17Rik__chr7	0.0910922	0.0908954	0.997839	0.0870633
4930519D14Rik__chr13	0.0910922	0.0908954	0.997839	0.0870633
4930521E06Rik__chr1	0.0910922	0.0908954	0.997839	0.0870633
6030407O03Rik__chr1	0.0910922	0.0908954	0.997839	0.0870633
8030442B05Rik__chr2	0.0910922	0.0908954	0.997839	0.0870633
Arhgef37__chr18	0.0910922	0.0908954	0.997839	0.0870633
Cyp11b1__chr15	0.0910922	0.0908954	0.997839	0.0870633
E330009J07Rik__chr6	0.0910922	0.0908954	0.997839	0.0870633
Ern2__chr7	0.0910922	0.0908954	0.997839	0.0870633
Gm10125__chr18	0.0910922	0.0908954	0.997839	0.0870633
Gm10248__chr14	0.0910922	0.0908954	0.997839	0.0870633
Gm10818__chr16	0.0910922	0.0908954	0.997839	0.0870633
Gm11545__chr11	0.0910922	0.0908954	0.997839	0.0870633
Gm21284__chr6	0.0910922	0.0908954	0.997839	0.0870633
Gm3604__chr13	0.0910922	0.0908954	0.997839	0.0870633
Gm410__chr3	0.0910922	0.0908954	0.997839	0.0870633
Gpr171__chr3	0.0910922	0.0908954	0.997839	0.0870633
H2-M5__chr17	0.0910922	0.0908954	0.997839	0.0870633
Hectd2__chr19	0.0910922	0.0908954	0.997839	0.0870633
Kcnip1__chr11	0.0910922	0.0908954	0.997839	0.0870633
Klk1__chr7	0.0910922	0.0908954	0.997839	0.0870633
Mab21l1__chr3	0.0910922	0.0908954	0.997839	0.0870633
Mir466f-2__chr7	0.0910922	0.0908954	0.997839	0.0870633
Olfr1009__chr2	0.0910922	0.0908954	0.997839	0.0870633
Olfr1132__chr2	0.0910922	0.0908954	0.997839	0.0870633
Olfr294__chr7	0.0910922	0.0908954	0.997839	0.0870633
Rem2__chr14	0.0910922	0.0908954	0.997839	0.0870633
Rgsl1__chr1	0.0910922	0.0908954	0.997839	0.0870633
Serpine3__chr14	0.0910922	0.0908954	0.997839	0.0870633
Smok2b__chr17	0.0910922	0.0908954	0.997839	0.0870633
Sntg1__chr1	0.0910922	0.0908954	0.997839	0.0870633
Syt14__chr1	0.0910922	0.0908954	0.997839	0.0870633
Sytl3__chr17	0.0910922	0.0908954	0.997839	0.0870633
Tbpl2__chr2	0.0910922	0.0908954	0.997839	0.0870633
Trim42__chr9	0.0910922	0.0908954	0.997839	0.0870633
Trpa1__chr1	0.0910922	0.0908954	0.997839	0.0870633
G630071F17Rik__chr18	0.091095	0.0990304	1.08711	0.0870658
1700017N19Rik__chr10	0.091095	0.0989367	1.08608	0.0870658
Adamts19__chr18	0.091095	0.0949453	1.04227	0.0870658
Olfr911-ps1__chr9	0.091095	0.0929254	1.02009	0.0870658
Gm6682__chr12	0.091095	0.0911463	1.00056	0.0870658
1110028F11Rik__chr11	0.091095	0.0908954	0.997809	0.0870658
1700008I05Rik__chrX	0.091095	0.0908954	0.997809	0.0870658
1700031F05Rik__chrX	0.091095	0.0908954	0.997809	0.0870658
4930593C16Rik__chr9	0.091095	0.0908954	0.997809	0.0870658
9130015A21Rik__chr12	0.091095	0.0908954	0.997809	0.0870658
A630023A22Rik__chr14	0.091095	0.0908954	0.997809	0.0870658
Actrt1__chrX	0.091095	0.0908954	0.997809	0.0870658
Adam34__chr8	0.091095	0.0908954	0.997809	0.0870658
Afp__chr5	0.091095	0.0908954	0.997809	0.0870658
Akr1c21__chr13	0.091095	0.0908954	0.997809	0.0870658
Ascl1__chr10	0.091095	0.0908954	0.997809	0.0870658
B930092H01Rik__chr9	0.091095	0.0908954	0.997809	0.0870658
BC021891__chr8	0.091095	0.0908954	0.997809	0.0870658
C030023E24Rik__chrX	0.091095	0.0908954	0.997809	0.0870658
C530044C16Rik__chr6	0.091095	0.0908954	0.997809	0.0870658
Car12__chr9	0.091095	0.0908954	0.997809	0.0870658
Ccdc96__chr5	0.091095	0.0908954	0.997809	0.0870658
Cd300c__chr11	0.091095	0.0908954	0.997809	0.0870658
Cd46__chr1	0.091095	0.0908954	0.997809	0.0870658
Ceacam16__chr7	0.091095	0.0908954	0.997809	0.0870658
Crisp1__chr17	0.091095	0.0908954	0.997809	0.0870658
Cts6__chr13	0.091095	0.0908954	0.997809	0.0870658
D030025E07Rik__chr3	0.091095	0.0908954	0.997809	0.0870658
D16Ertd519e__chr16	0.091095	0.0908954	0.997809	0.0870658
Dear1__chr3	0.091095	0.0908954	0.997809	0.0870658
Dlx3__chr11	0.091095	0.0908954	0.997809	0.0870658
Dnahc10__chr5	0.091095	0.0908954	0.997809	0.0870658
Dner__chr1	0.091095	0.0908954	0.997809	0.0870658
Dsg1a__chr18	0.091095	0.0908954	0.997809	0.0870658
Elf5__chr2	0.091095	0.0908954	0.997809	0.0870658
EU599041__chr7	0.091095	0.0908954	0.997809	0.0870658
Fa2h__chr8	0.091095	0.0908954	0.997809	0.0870658
Fabp12__chr3	0.091095	0.0908954	0.997809	0.0870658
Fam19a1__chr6	0.091095	0.0908954	0.997809	0.0870658
Fam217a__chr13	0.091095	0.0908954	0.997809	0.0870658
Fbxw10__chr11	0.091095	0.0908954	0.997809	0.0870658
Gabra4__chr5	0.091095	0.0908954	0.997809	0.0870658
Galntl5__chr5	0.091095	0.0908954	0.997809	0.0870658
Gm11240__chr4	0.091095	0.0908954	0.997809	0.0870658
Gm11981__chr11	0.091095	0.0908954	0.997809	0.0870658
Gm20756__chr6	0.091095	0.0908954	0.997809	0.0870658
Gm3428__chr9	0.091095	0.0908954	0.997809	0.0870658
Gm5111__chr6	0.091095	0.0908954	0.997809	0.0870658
Gm5592__chr7	0.091095	0.0908954	0.997809	0.0870658
Gm8633__chr10	0.091095	0.0908954	0.997809	0.0870658
Gtsf1__chr15	0.091095	0.0908954	0.997809	0.0870658
Gypa__chr8	0.091095	0.0908954	0.997809	0.0870658
Hao2__chr3	0.091095	0.0908954	0.997809	0.0870658
Hist1h3f__chr13	0.091095	0.0908954	0.997809	0.0870658
Hrnr__chr3	0.091095	0.0908954	0.997809	0.0870658
Htr5b__chr1	0.091095	0.0908954	0.997809	0.0870658
Htr6__chr4	0.091095	0.0908954	0.997809	0.0870658
Il23a__chr10	0.091095	0.0908954	0.997809	0.0870658
Kcnmb2__chr3	0.091095	0.0908954	0.997809	0.0870658
Klrb1a__chr6	0.091095	0.0908954	0.997809	0.0870658
Krt82__chr15	0.091095	0.0908954	0.997809	0.0870658
Krt84__chr15	0.091095	0.0908954	0.997809	0.0870658
Krtap4-7__chr11	0.091095	0.0908954	0.997809	0.0870658
Kynu__chr2	0.091095	0.0908954	0.997809	0.0870658
LOC100503496__chr11	0.091095	0.0908954	0.997809	0.0870658
Lrrc63__chr14	0.091095	0.0908954	0.997809	0.0870658
Mir3475__chrX	0.091095	0.0908954	0.997809	0.0870658
Mmp27__chr9	0.091095	0.0908954	0.997809	0.0870658
Mmp28__chr11	0.091095	0.0908954	0.997809	0.0870658
Mroh2b__chr15	0.091095	0.0908954	0.997809	0.0870658
Mroh9__chr1	0.091095	0.0908954	0.997809	0.0870658
Neto1__chr18	0.091095	0.0908954	0.997809	0.0870658
Nup210l__chr3	0.091095	0.0908954	0.997809	0.0870658
Nxf2__chrX	0.091095	0.0908954	0.997809	0.0870658
Olfr1080__chr2	0.091095	0.0908954	0.997809	0.0870658
Olfr1186__chr2	0.091095	0.0908954	0.997809	0.0870658
Olfr1199__chr2	0.091095	0.0908954	0.997809	0.0870658
Olfr1284__chr2	0.091095	0.0908954	0.997809	0.0870658
Olfr212__chr6	0.091095	0.0908954	0.997809	0.0870658
Olfr284__chr15	0.091095	0.0908954	0.997809	0.0870658
Olfr30__chr11	0.091095	0.0908954	0.997809	0.0870658
Olfr772__chr10	0.091095	0.0908954	0.997809	0.0870658
Olfr983__chr9	0.091095	0.0908954	0.997809	0.0870658
Oprl1__chr2	0.091095	0.0908954	0.997809	0.0870658
Ppef1__chrX	0.091095	0.0908954	0.997809	0.0870658
Prokr1__chr6	0.091095	0.0908954	0.997809	0.0870658
Rab19__chr6	0.091095	0.0908954	0.997809	0.0870658
Rab38__chr7	0.091095	0.0908954	0.997809	0.0870658
Rbm44__chr1	0.091095	0.0908954	0.997809	0.0870658
Retn__chr8	0.091095	0.0908954	0.997809	0.0870658
Retnlg__chr16	0.091095	0.0908954	0.997809	0.0870658
Satl1__chrX	0.091095	0.0908954	0.997809	0.0870658
Scg2__chr1	0.091095	0.0908954	0.997809	0.0870658
Slc26a7__chr4	0.091095	0.0908954	0.997809	0.0870658
Slc6a14__chrX	0.091095	0.0908954	0.997809	0.0870658
Smok3b__chr5	0.091095	0.0908954	0.997809	0.0870658
Snord92__chr17	0.091095	0.0908954	0.997809	0.0870658
Sntg2__chr12	0.091095	0.0908954	0.997809	0.0870658
Sun3__chr11	0.091095	0.0908954	0.997809	0.0870658
Susd4__chr1	0.091095	0.0908954	0.997809	0.0870658
Syt1__chr10	0.091095	0.0908954	0.997809	0.0870658
Tbx22__chrX	0.091095	0.0908954	0.997809	0.0870658
Tdrd1__chr19	0.091095	0.0908954	0.997809	0.0870658
Tgm6__chr2	0.091095	0.0908954	0.997809	0.0870658
Ticam2__chr18	0.091095	0.0908954	0.997809	0.0870658
Tmem40__chr6	0.091095	0.0908954	0.997809	0.0870658
Tnfsf4__chr1	0.091095	0.0908954	0.997809	0.0870658
Tnp2__chr16	0.091095	0.0908954	0.997809	0.0870658
Ucp1__chr8	0.091095	0.0908954	0.997809	0.0870658
Ugt2a1__chr5	0.091095	0.0908954	0.997809	0.0870658
Ugt2b37__chr5	0.091095	0.0908954	0.997809	0.0870658
Vmn1r14__chr6	0.091095	0.0908954	0.997809	0.0870658
Vmn1r213__chr13	0.091095	0.0908954	0.997809	0.0870658
Vmn2r82__chr10	0.091095	0.0908954	0.997809	0.0870658
Wfdc11__chr2	0.091095	0.0908954	0.997809	0.0870658
Zkscan4__chr13	0.091095	0.0908954	0.997809	0.0870658
Katnb1__chr8	0.0910963	0.0935749	1.02721	0.087067
4930452B06Rik__chr14	0.0910972	0.095349	1.04667	0.0870678
Ppp1r1b__chr11	0.0910972	0.0908954	0.997785	0.0870678
Top3a__chr11	0.0911024	0.0971889	1.06681	0.0870726
Dyx1c1__chr9	0.0911024	0.0944806	1.03708	0.0870726
Asphd2__chr5	0.0911024	0.094002	1.03183	0.0870726
Ankrd42__chr7	0.0911024	0.0908954	0.997728	0.0870726
Calcoco2__chr11	0.0911024	0.0908954	0.997728	0.0870726
D030025P21Rik__chr12	0.0911024	0.0908954	0.997728	0.0870726
Dusp14__chr11	0.0911024	0.0908954	0.997728	0.0870726
Fgfr2__chr7	0.0911024	0.0908954	0.997728	0.0870726
Gm15348__chr8	0.0911024	0.0908954	0.997728	0.0870726
Krtap3-2__chr11	0.0911024	0.0908954	0.997728	0.0870726
Necab3__chr2	0.0911024	0.0908954	0.997728	0.0870726
Nudt11__chrX	0.0911024	0.0908954	0.997728	0.0870726
Olfr1392__chr11	0.0911024	0.0908954	0.997728	0.0870726
Olfr1393__chr11	0.0911024	0.0908954	0.997728	0.0870726
Olfr1426__chr19	0.0911024	0.0908954	0.997728	0.0870726
Sept5__chr16	0.0911024	0.0908954	0.997728	0.0870726
Snord38a__chr4	0.0911024	0.0908954	0.997728	0.0870726
Spred3__chr7	0.0911024	0.0908954	0.997728	0.0870726
Tnk1__chr11	0.0911024	0.0908954	0.997728	0.0870726
Tubg2__chr11	0.0911024	0.0908954	0.997728	0.0870726
Zfp185__chrX	0.0911024	0.0908954	0.997728	0.0870726
Tom1l1__chr11	0.0911055	0.0917248	1.0068	0.0870754
Gng13__chr17	0.0911055	0.0908954	0.997694	0.0870754
Kif26b__chr1	0.0911055	0.0908954	0.997694	0.0870754
Cxcr5__chr9	0.0911122	0.0908954	0.997621	0.0870815
Rgn__chrX	0.0911122	0.0908954	0.997621	0.0870815
Lrrc52__chr1	0.091113	0.0908954	0.997612	0.0870822
Slc2a13__chr15	0.091113	0.0908954	0.997612	0.0870822
Tmem232__chr17	0.091113	0.0908954	0.997612	0.0870822
Ap4m1__chr5	0.0911133	0.0908954	0.997609	0.0870825
AI427809__chr4	0.0911178	0.0908954	0.997559	0.0870867
Arxes2__chrX	0.0911178	0.0908954	0.997559	0.0870867
Cerkl__chr2	0.0911178	0.0908954	0.997559	0.0870867
Clec4e__chr6	0.0911178	0.0908954	0.997559	0.0870867
Cntnap5a__chr1	0.0911178	0.0908954	0.997559	0.0870867
E030003E18Rik__chr19	0.0911178	0.0908954	0.997559	0.0870867
Gabre__chrX	0.0911178	0.0908954	0.997559	0.0870867
Jakmip3__chr7	0.0911178	0.0908954	0.997559	0.0870867
Serpina3c__chr12	0.0911178	0.0908954	0.997559	0.0870867
Slc13a3__chr2	0.0911178	0.0908954	0.997559	0.0870867
Wasf1__chr10	0.0911208	0.0985775	1.08183	0.0870893
Erbb4__chr1	0.0911208	0.096152	1.05522	0.0870893
Ncrna00086__chrX	0.0911208	0.0917248	1.00663	0.0870893
1700047M11Rik__chr1	0.0911208	0.0908954	0.997527	0.0870893
2210417A02Rik__chr5	0.0911208	0.0908954	0.997527	0.0870893
3010001F23Rik__chrX	0.0911208	0.0908954	0.997527	0.0870893
4921511I17Rik__chr12	0.0911208	0.0908954	0.997527	0.0870893
4930413G21Rik__chr7	0.0911208	0.0908954	0.997527	0.0870893
4930550L24Rik__chrX	0.0911208	0.0908954	0.997527	0.0870893
4930556G01Rik__chr4	0.0911208	0.0908954	0.997527	0.0870893
4933416M06Rik__chr13	0.0911208	0.0908954	0.997527	0.0870893
4933416M07Rik__chr8	0.0911208	0.0908954	0.997527	0.0870893
4933433G15Rik__chr9	0.0911208	0.0908954	0.997527	0.0870893
7530420F21Rik__chr1	0.0911208	0.0908954	0.997527	0.0870893
9530002B09Rik__chr4	0.0911208	0.0908954	0.997527	0.0870893
A530099J19Rik__chr13	0.0911208	0.0908954	0.997527	0.0870893
Adam6b__chr12	0.0911208	0.0908954	0.997527	0.0870893
Agxt2l1__chr3	0.0911208	0.0908954	0.997527	0.0870893
Asb17__chr3	0.0911208	0.0908954	0.997527	0.0870893
Asprv1__chr6	0.0911208	0.0908954	0.997527	0.0870893
BC006965__chr11	0.0911208	0.0908954	0.997527	0.0870893
Brs3__chrX	0.0911208	0.0908954	0.997527	0.0870893
Ccdc105__chr10	0.0911208	0.0908954	0.997527	0.0870893
Chek1__chr9	0.0911208	0.0908954	0.997527	0.0870893
Cldn22__chr8	0.0911208	0.0908954	0.997527	0.0870893
Cntn3__chr6	0.0911208	0.0908954	0.997527	0.0870893
Cpa4__chr6	0.0911208	0.0908954	0.997527	0.0870893
Cyp2c39__chr19	0.0911208	0.0908954	0.997527	0.0870893
Cyp2c44__chr19	0.0911208	0.0908954	0.997527	0.0870893
E330034G19Rik__chr14	0.0911208	0.0908954	0.997527	0.0870893
Efcab4b__chr6	0.0911208	0.0908954	0.997527	0.0870893
Elovl2__chr13	0.0911208	0.0908954	0.997527	0.0870893
Etohd2__chr13	0.0911208	0.0908954	0.997527	0.0870893
Fam229a__chr4	0.0911208	0.0908954	0.997527	0.0870893
Fam26d__chr10	0.0911208	0.0908954	0.997527	0.0870893
Fam83h__chr15	0.0911208	0.0908954	0.997527	0.0870893
Fbxw20__chr9	0.0911208	0.0908954	0.997527	0.0870893
Fcamr__chr1	0.0911208	0.0908954	0.997527	0.0870893
Fer1l5__chr1	0.0911208	0.0908954	0.997527	0.0870893
Fev__chr1	0.0911208	0.0908954	0.997527	0.0870893
Gm10556__chr18	0.0911208	0.0908954	0.997527	0.0870893
Gm12789__chr4	0.0911208	0.0908954	0.997527	0.0870893
Gm19303__chr15	0.0911208	0.0908954	0.997527	0.0870893
Gm20758__chr10	0.0911208	0.0908954	0.997527	0.0870893
Gm4890__chr8	0.0911208	0.0908954	0.997527	0.0870893
Gng3__chr19	0.0911208	0.0908954	0.997527	0.0870893
Gpr101__chrX	0.0911208	0.0908954	0.997527	0.0870893
Gpr128__chr16	0.0911208	0.0908954	0.997527	0.0870893
Gprin3__chr6	0.0911208	0.0908954	0.997527	0.0870893
H2bfm__chrX	0.0911208	0.0908954	0.997527	0.0870893
Hist1h1d__chr13	0.0911208	0.0908954	0.997527	0.0870893
Hoxa10__chr6	0.0911208	0.0908954	0.997527	0.0870893
Iqcj__chr3	0.0911208	0.0908954	0.997527	0.0870893
Klk6__chr7	0.0911208	0.0908954	0.997527	0.0870893
Klra7__chr6	0.0911208	0.0908954	0.997527	0.0870893
Krt25__chr11	0.0911208	0.0908954	0.997527	0.0870893
Lilra6__chr7	0.0911208	0.0908954	0.997527	0.0870893
Lin28b__chr10	0.0911208	0.0908954	0.997527	0.0870893
Map3k19__chr1	0.0911208	0.0908954	0.997527	0.0870893
Nat1__chr8	0.0911208	0.0908954	0.997527	0.0870893
Neurod4__chr10	0.0911208	0.0908954	0.997527	0.0870893
Nme8__chr13	0.0911208	0.0908954	0.997527	0.0870893
Olfr1148__chr2	0.0911208	0.0908954	0.997527	0.0870893
Olfr1258__chr2	0.0911208	0.0908954	0.997527	0.0870893
Olfr1281__chr2	0.0911208	0.0908954	0.997527	0.0870893
Olfr1361__chr13	0.0911208	0.0908954	0.997527	0.0870893
Olfr267__chr4	0.0911208	0.0908954	0.997527	0.0870893
Olfr657__chr7	0.0911208	0.0908954	0.997527	0.0870893
Olfr681__chr7	0.0911208	0.0908954	0.997527	0.0870893
Olfr714__chr7	0.0911208	0.0908954	0.997527	0.0870893
Olfr730__chr14	0.0911208	0.0908954	0.997527	0.0870893
Olfr943__chr9	0.0911208	0.0908954	0.997527	0.0870893
Otop1__chr5	0.0911208	0.0908954	0.997527	0.0870893
Pcdha1__chr18	0.0911208	0.0908954	0.997527	0.0870893
Pou5f1__chr17	0.0911208	0.0908954	0.997527	0.0870893
Psg22__chr7	0.0911208	0.0908954	0.997527	0.0870893
Rfx6__chr10	0.0911208	0.0908954	0.997527	0.0870893
Sis__chr3	0.0911208	0.0908954	0.997527	0.0870893
Six3__chr17	0.0911208	0.0908954	0.997527	0.0870893
Slc1a7__chr4	0.0911208	0.0908954	0.997527	0.0870893
Slc23a3__chr1	0.0911208	0.0908954	0.997527	0.0870893
Slc4a8__chr15	0.0911208	0.0908954	0.997527	0.0870893
Slc7a15__chr12	0.0911208	0.0908954	0.997527	0.0870893
Slc9c1__chr16	0.0911208	0.0908954	0.997527	0.0870893
Susd1__chr4	0.0911208	0.0908954	0.997527	0.0870893
Taar9__chr10	0.0911208	0.0908954	0.997527	0.0870893
Tecta__chr9	0.0911208	0.0908954	0.997527	0.0870893
Tfap2e__chr4	0.0911208	0.0908954	0.997527	0.0870893
Tmem91__chr7	0.0911208	0.0908954	0.997527	0.0870893
Trim10__chr17	0.0911208	0.0908954	0.997527	0.0870893
Triml2__chr8	0.0911208	0.0908954	0.997527	0.0870893
Vmn1r15__chr6	0.0911208	0.0908954	0.997527	0.0870893
Vmn1r4__chr6	0.0911208	0.0908954	0.997527	0.0870893
Vmn1r42__chr6	0.0911208	0.0908954	0.997527	0.0870893
Vmn2r35__chr7	0.0911208	0.0908954	0.997527	0.0870893
Vwde__chr6	0.0911208	0.0908954	0.997527	0.0870893
Zbbx__chr3	0.0911208	0.0908954	0.997527	0.0870893
Zfp711__chrX	0.0911208	0.0908954	0.997527	0.0870893
0610040J01Rik__chr5	0.0911243	0.0929254	1.01977	0.0870926
Kiss1r__chr10	0.0911243	0.0911867	1.00068	0.0870926
Grtp1__chr8	0.0911243	0.0908954	0.997488	0.0870926
Taf7l__chrX	0.0911243	0.0908954	0.997488	0.0870926
Gm13178__chr4	0.0911304	0.0966987	1.0611	0.0870981
Gm4759__chr7	0.0911304	0.0908954	0.997421	0.0870981
Eya1__chr1	0.0911342	0.100038	1.0977	0.0871016
2310069G16Rik__chr15	0.0911342	0.098092	1.07635	0.0871016
1700018C11Rik__chr4	0.0911342	0.0908954	0.99738	0.0871016
2310034G01Rik__chr19	0.0911342	0.0908954	0.99738	0.0871016
4930412O13Rik__chr2	0.0911342	0.0908954	0.99738	0.0871016
A330048O09Rik__chr13	0.0911342	0.0908954	0.99738	0.0871016
Cachd1__chr4	0.0911342	0.0908954	0.99738	0.0871016
Ctsj__chr13	0.0911342	0.0908954	0.99738	0.0871016
Dpp10__chr1	0.0911342	0.0908954	0.99738	0.0871016
Fam83e__chr7	0.0911342	0.0908954	0.99738	0.0871016
Ly6c2__chr15	0.0911342	0.0908954	0.99738	0.0871016
Mdfi__chr17	0.0911342	0.0908954	0.99738	0.0871016
Olfr1217__chr2	0.0911342	0.0908954	0.99738	0.0871016
4930444G20Rik__chr10	0.0911343	0.0908954	0.997378	0.0871017
Cpne6__chr14	0.0911343	0.0908954	0.997378	0.0871017
Crip3__chr17	0.0911343	0.0908954	0.997378	0.0871017
Fam5b__chr1	0.0911343	0.0908954	0.997378	0.0871017
Ms4a15__chr19	0.0911343	0.0908954	0.997378	0.0871017
Pion__chr5	0.0911343	0.0908954	0.997378	0.0871017
Tmem215__chr4	0.0911343	0.0908954	0.997378	0.0871017
Tmem59l__chr8	0.0911343	0.0908954	0.997378	0.0871017
Glipr1__chr10	0.0911377	0.0965844	1.05976	0.0871048
Sidt1__chr16	0.0911377	0.0965303	1.05917	0.0871048
1100001G20Rik__chr11	0.0911377	0.0908954	0.997341	0.0871048
1700012B07Rik__chr11	0.0911377	0.0908954	0.997341	0.0871048
2610028H24Rik__chr10	0.0911377	0.0908954	0.997341	0.0871048
4930404A05Rik__chr16	0.0911377	0.0908954	0.997341	0.0871048
A630012P03Rik__chrX	0.0911377	0.0908954	0.997341	0.0871048
Acot12__chr13	0.0911377	0.0908954	0.997341	0.0871048
Adam29__chr8	0.0911377	0.0908954	0.997341	0.0871048
Adam4__chr12	0.0911377	0.0908954	0.997341	0.0871048
Adarb2__chr13	0.0911377	0.0908954	0.997341	0.0871048
AI854517__chr7	0.0911377	0.0908954	0.997341	0.0871048
Aym1__chr5	0.0911377	0.0908954	0.997341	0.0871048
Bhlha15__chr5	0.0911377	0.0908954	0.997341	0.0871048
C1rb__chr6	0.0911377	0.0908954	0.997341	0.0871048
Catsper1__chr19	0.0911377	0.0908954	0.997341	0.0871048
Ccdc113__chr8	0.0911377	0.0908954	0.997341	0.0871048
Ccdc178__chr18	0.0911377	0.0908954	0.997341	0.0871048
Clcnka__chr4	0.0911377	0.0908954	0.997341	0.0871048
Clic6__chr16	0.0911377	0.0908954	0.997341	0.0871048
Ctxn3__chr18	0.0911377	0.0908954	0.997341	0.0871048
Cyp17a1__chr19	0.0911377	0.0908954	0.997341	0.0871048
Doc2a__chr7	0.0911377	0.0908954	0.997341	0.0871048
E130309F12Rik__chr4	0.0911377	0.0908954	0.997341	0.0871048
Foxj1__chr11	0.0911377	0.0908954	0.997341	0.0871048
Gkn3__chr6	0.0911377	0.0908954	0.997341	0.0871048
Gm10658__chr9	0.0911377	0.0908954	0.997341	0.0871048
Gm11346__chr13	0.0911377	0.0908954	0.997341	0.0871048
Gm129__chr3	0.0911377	0.0908954	0.997341	0.0871048
Gm156__chr6	0.0911377	0.0908954	0.997341	0.0871048
Gm16432__chr1	0.0911377	0.0908954	0.997341	0.0871048
Gm4794__chr10	0.0911377	0.0908954	0.997341	0.0871048
Gm806__chr13	0.0911377	0.0908954	0.997341	0.0871048
Gpr21__chr2	0.0911377	0.0908954	0.997341	0.0871048
Klra5__chr6	0.0911377	0.0908954	0.997341	0.0871048
Krt73__chr15	0.0911377	0.0908954	0.997341	0.0871048
Lce1g__chr3	0.0911377	0.0908954	0.997341	0.0871048
Ms4a3__chr19	0.0911377	0.0908954	0.997341	0.0871048
Myh2__chr11	0.0911377	0.0908954	0.997341	0.0871048
Olfr1260__chr2	0.0911377	0.0908954	0.997341	0.0871048
Olfr576__chr7	0.0911377	0.0908954	0.997341	0.0871048
Olfr722__chr14	0.0911377	0.0908954	0.997341	0.0871048
Otoa__chr7	0.0911377	0.0908954	0.997341	0.0871048
Pate4__chr9	0.0911377	0.0908954	0.997341	0.0871048
Plac1l__chr19	0.0911377	0.0908954	0.997341	0.0871048
Ppp1r42__chr1	0.0911377	0.0908954	0.997341	0.0871048
Psapl1__chr5	0.0911377	0.0908954	0.997341	0.0871048
Rab44__chr17	0.0911377	0.0908954	0.997341	0.0871048
Rhox12__chrX	0.0911377	0.0908954	0.997341	0.0871048
Scn9a__chr2	0.0911377	0.0908954	0.997341	0.0871048
Serpinb1b__chr13	0.0911377	0.0908954	0.997341	0.0871048
Shisa6__chr11	0.0911377	0.0908954	0.997341	0.0871048
Slco1a6__chr6	0.0911377	0.0908954	0.997341	0.0871048
Spesp1__chr9	0.0911377	0.0908954	0.997341	0.0871048
Tac4__chr11	0.0911377	0.0908954	0.997341	0.0871048
Tcam1__chr11	0.0911377	0.0908954	0.997341	0.0871048
Tctex1d1__chr4	0.0911377	0.0908954	0.997341	0.0871048
Tmem236__chr2	0.0911377	0.0908954	0.997341	0.0871048
Tsga13__chr6	0.0911377	0.0908954	0.997341	0.0871048
Vash2__chr1	0.0911377	0.0908954	0.997341	0.0871048
Vmn1r171__chr7	0.0911377	0.0908954	0.997341	0.0871048
Vmn1r174__chr7	0.0911377	0.0908954	0.997341	0.0871048
Xlr5b__chrX	0.0911377	0.0908954	0.997341	0.0871048
Zdhhc16__chr19	0.0911377	0.0908954	0.997341	0.0871048
Cldn23__chr8	0.0911382	0.0908954	0.997336	0.0871053
Gm10509__chr17	0.0911382	0.0908954	0.997336	0.0871053
Neil1__chr9	0.0911382	0.0908954	0.997336	0.0871053
Nkx6-2__chr7	0.0911382	0.0908954	0.997336	0.0871053
Olfr1066__chr2	0.0911382	0.0908954	0.997336	0.0871053
Rgs14__chr13	0.0911382	0.0908954	0.997336	0.0871053
Sash3__chrX	0.0911382	0.0908954	0.997336	0.0871053
Slc17a9__chr2	0.0911382	0.0908954	0.997336	0.0871053
Spn__chr7	0.0911382	0.0908954	0.997336	0.0871053
Syt10__chr15	0.0911382	0.0908954	0.997336	0.0871053
Xlr4b__chrX	0.0911382	0.0908954	0.997336	0.0871053
Zbtb3__chr19	0.0911382	0.0908954	0.997336	0.0871053
Cdca5__chr19	0.0911457	0.0908954	0.997253	0.0871121
Cdo1__chr18	0.0911457	0.0908954	0.997253	0.0871121
Acp5__chr9	0.0911458	0.0908954	0.997253	0.0871122
Adra2c__chr5	0.0911458	0.0908954	0.997253	0.0871122
Ankrd34a__chr3	0.0911458	0.0908954	0.997253	0.0871122
Avpr1a__chr10	0.0911458	0.0908954	0.997253	0.0871122
C530005A16Rik__chr4	0.0911458	0.0908954	0.997253	0.0871122
Clstn2__chr9	0.0911458	0.0908954	0.997253	0.0871122
Disc1__chr8	0.0911458	0.0908954	0.997253	0.0871122
Efcab8__chr2	0.0911458	0.0908954	0.997253	0.0871122
Gareml__chr5	0.0911458	0.0908954	0.997253	0.0871122
Msl3l2__chr10	0.0911458	0.0908954	0.997253	0.0871122
Shf__chr2	0.0911458	0.0908954	0.997253	0.0871122
Slc16a12__chr19	0.0911458	0.0908954	0.997253	0.0871122
Tgif2__chr2	0.0911458	0.0908954	0.997253	0.0871122
Vmn2r84__chr10	0.0911458	0.0908954	0.997253	0.0871122
Mapk8ip1__chr2	0.0911492	0.099255	1.08893	0.0871153
Aldh1a3__chr7	0.091151	0.0908954	0.997196	0.0871169
C430002N11Rik__chr9	0.091151	0.0908954	0.997196	0.0871169
Arrdc5__chr17	0.0911527	0.0908954	0.997177	0.0871185
Dnajc22__chr15	0.0911527	0.0908954	0.997177	0.0871185
Gm13152__chr4	0.0911527	0.0908954	0.997177	0.0871185
Il3__chr11	0.0911527	0.0908954	0.997177	0.0871185
Nanog__chr6	0.0911527	0.0908954	0.997177	0.0871185
Npb__chr11	0.0911527	0.0908954	0.997177	0.0871185
Slc22a26__chr19	0.0911527	0.0908954	0.997177	0.0871185
Frmpd4__chrX	0.0911544	0.0958094	1.05107	0.0871201
5830403L16Rik__chr1	0.0911544	0.0908954	0.997159	0.0871201
AI848285__chr15	0.0911544	0.0908954	0.997159	0.0871201
Ereg__chr5	0.0911544	0.0908954	0.997159	0.0871201
Faah__chr4	0.0911544	0.0908954	0.997159	0.0871201
Fxyd3__chr7	0.0911544	0.0908954	0.997159	0.0871201
Vsig8__chr1	0.0911544	0.0908954	0.997159	0.0871201
Hrk__chr5	0.0911562	0.0908954	0.99714	0.0871216
Mas1__chr17	0.0911568	0.0943019	1.0345	0.0871222
Frat2__chr19	0.0911568	0.0908954	0.997132	0.0871222
Gm13807__chr2	0.0911568	0.0908954	0.997132	0.0871222
Grin3b__chr10	0.0911568	0.0908954	0.997132	0.0871222
Lin7b__chr7	0.0911568	0.0908954	0.997132	0.0871222
Mamdc4__chr2	0.0911568	0.0908954	0.997132	0.0871222
Siah1b__chrX	0.0911568	0.0908954	0.997132	0.0871222
Snora78__chr17	0.0911568	0.0908954	0.997132	0.0871222
Snord22__chr19	0.0911568	0.0908954	0.997132	0.0871222
Uprt__chrX	0.0911569	0.0908954	0.997131	0.0871224
Vmn2r89__chr14	0.0911569	0.0908954	0.997131	0.0871224
Zpbp__chr11	0.0911569	0.0908954	0.997131	0.0871224
Fam71e1__chr7	0.0911602	0.0928197	1.0182	0.0871254
Cbln1__chr8	0.0911602	0.0925689	1.01545	0.0871254
Cxcl13__chr5	0.0911602	0.0908954	0.997095	0.0871254
D630029K05Rik__chr10	0.0911602	0.0908954	0.997095	0.0871254
Gdap1l1__chr2	0.0911602	0.0908954	0.997095	0.0871254
Glb1l2__chr9	0.0911602	0.0908954	0.997095	0.0871254
Gm13083__chr4	0.0911602	0.0908954	0.997095	0.0871254
Iglon5__chr7	0.0911602	0.0908954	0.997095	0.0871254
Mpped1__chr15	0.0911602	0.0908954	0.997095	0.0871254
Prdm12__chr2	0.0911602	0.0908954	0.997095	0.0871254
Vmn2r16__chr5	0.0911602	0.0908954	0.997095	0.0871254
Mup21__chr4	0.0911625	0.0908954	0.997071	0.0871274
0610010B08Rik__chr2	0.0911633	0.0911867	1.00026	0.0871282
0610039K10Rik__chr2	0.0911633	0.0908954	0.997061	0.0871282
Clcn5__chrX	0.0911633	0.0908954	0.997061	0.0871282
Hunk__chr16	0.0911633	0.0908954	0.997061	0.0871282
Olfr192__chr16	0.0911633	0.0908954	0.997061	0.0871282
Trhde__chr10	0.0911633	0.0908954	0.997061	0.0871282
Wdr54__chr6	0.0911633	0.0908954	0.997061	0.0871282
Psg26__chr7	0.0911649	0.0908954	0.997043	0.0871297
Mir1983__chr13	0.0911651	0.0908954	0.997042	0.0871298
Six4__chr12	0.0911651	0.0908954	0.997042	0.0871298
4921530L18Rik__chr2	0.0911677	0.0908954	0.997014	0.0871322
Cyp2r1__chr7	0.09117	0.0908954	0.996988	0.0871343
Ifitm6__chr7	0.09117	0.0908954	0.996988	0.0871343
Il18__chr9	0.09117	0.0908954	0.996988	0.0871343
Ms4a8a__chr19	0.09117	0.0908954	0.996988	0.0871343
Nr4a3__chr4	0.09117	0.0908954	0.996988	0.0871343
Serpina9__chr12	0.09117	0.0908954	0.996988	0.0871343
Tmco5b__chr2	0.0911736	0.099255	1.08864	0.0871376
Lama1__chr17	0.0911736	0.0932167	1.02241	0.0871376
Myh13__chr11	0.0911736	0.0917248	1.00605	0.0871376
Megf9__chr4	0.0911736	0.0911463	0.9997	0.0871376
1700021N21Rik__chr4	0.0911736	0.0908954	0.996949	0.0871376
1700065O20Rik__chr18	0.0911736	0.0908954	0.996949	0.0871376
1700105P06Rik__chr19	0.0911736	0.0908954	0.996949	0.0871376
2610204G22Rik__chr4	0.0911736	0.0908954	0.996949	0.0871376
4921501E09Rik__chr17	0.0911736	0.0908954	0.996949	0.0871376
4933425B07Rik__chr14	0.0911736	0.0908954	0.996949	0.0871376
5730559C18Rik__chr1	0.0911736	0.0908954	0.996949	0.0871376
Abca17__chr17	0.0911736	0.0908954	0.996949	0.0871376
Adcy8__chr15	0.0911736	0.0908954	0.996949	0.0871376
Ankrd66__chr17	0.0911736	0.0908954	0.996949	0.0871376
Armc4__chr18	0.0911736	0.0908954	0.996949	0.0871376
Aurkc__chr7	0.0911736	0.0908954	0.996949	0.0871376
Azgp1__chr5	0.0911736	0.0908954	0.996949	0.0871376
BC061237__chr14	0.0911736	0.0908954	0.996949	0.0871376
Casp14__chr10	0.0911736	0.0908954	0.996949	0.0871376
Ccdc121__chr1	0.0911736	0.0908954	0.996949	0.0871376
Ccdc79__chr8	0.0911736	0.0908954	0.996949	0.0871376
Cdh3__chr8	0.0911736	0.0908954	0.996949	0.0871376
Cdk3-ps__chr11	0.0911736	0.0908954	0.996949	0.0871376
Cdx2__chr5	0.0911736	0.0908954	0.996949	0.0871376
Ces1b__chr8	0.0911736	0.0908954	0.996949	0.0871376
Cib4__chr5	0.0911736	0.0908954	0.996949	0.0871376
Csnka2ip__chr16	0.0911736	0.0908954	0.996949	0.0871376
Cyp3a11__chr5	0.0911736	0.0908954	0.996949	0.0871376
Cyp3a16__chr5	0.0911736	0.0908954	0.996949	0.0871376
D630039A03Rik__chr4	0.0911736	0.0908954	0.996949	0.0871376
E230025N22Rik__chr18	0.0911736	0.0908954	0.996949	0.0871376
E330021D16Rik__chr6	0.0911736	0.0908954	0.996949	0.0871376
Gabra6__chr11	0.0911736	0.0908954	0.996949	0.0871376
Gm11413__chr4	0.0911736	0.0908954	0.996949	0.0871376
Gm13078__chr4	0.0911736	0.0908954	0.996949	0.0871376
Gm13490__chr2	0.0911736	0.0908954	0.996949	0.0871376
Gm362__chrX	0.0911736	0.0908954	0.996949	0.0871376
Gm5868__chr5	0.0911736	0.0908954	0.996949	0.0871376
Hmx3__chr7	0.0911736	0.0908954	0.996949	0.0871376
Ina__chr19	0.0911736	0.0908954	0.996949	0.0871376
Kif21b__chr1	0.0911736	0.0908954	0.996949	0.0871376
Klrb1f__chr6	0.0911736	0.0908954	0.996949	0.0871376
Krtap2-4__chr11	0.0911736	0.0908954	0.996949	0.0871376
Ly6g6e__chr17	0.0911736	0.0908954	0.996949	0.0871376
Mir669m-2__chrX	0.0911736	0.0908954	0.996949	0.0871376
Ncf4__chr15	0.0911736	0.0908954	0.996949	0.0871376
Nfe2l3__chr6	0.0911736	0.0908954	0.996949	0.0871376
Nmu__chr5	0.0911736	0.0908954	0.996949	0.0871376
Olfr1425__chr19	0.0911736	0.0908954	0.996949	0.0871376
Olfr171__chr16	0.0911736	0.0908954	0.996949	0.0871376
Olfr173__chr16	0.0911736	0.0908954	0.996949	0.0871376
Olfr913__chr9	0.0911736	0.0908954	0.996949	0.0871376
Otor__chr2	0.0911736	0.0908954	0.996949	0.0871376
Pitx2__chr3	0.0911736	0.0908954	0.996949	0.0871376
Prl8a2__chr13	0.0911736	0.0908954	0.996949	0.0871376
Retnlb__chr16	0.0911736	0.0908954	0.996949	0.0871376
Rfpl3s__chr9	0.0911736	0.0908954	0.996949	0.0871376
Rnf182__chr13	0.0911736	0.0908954	0.996949	0.0871376
Sec14l4__chr11	0.0911736	0.0908954	0.996949	0.0871376
Serpinb3d__chr1	0.0911736	0.0908954	0.996949	0.0871376
Shcbp1l__chr1	0.0911736	0.0908954	0.996949	0.0871376
Slc5a4b__chr10	0.0911736	0.0908954	0.996949	0.0871376
Slc9a7__chrX	0.0911736	0.0908954	0.996949	0.0871376
Slit1__chr19	0.0911736	0.0908954	0.996949	0.0871376
Spats1__chr17	0.0911736	0.0908954	0.996949	0.0871376
Spo11__chr2	0.0911736	0.0908954	0.996949	0.0871376
Sval2__chr6	0.0911736	0.0908954	0.996949	0.0871376
Tll2__chr19	0.0911736	0.0908954	0.996949	0.0871376
Tmc5__chr7	0.0911736	0.0908954	0.996949	0.0871376
Tpo__chr12	0.0911736	0.0908954	0.996949	0.0871376
Trim61__chr8	0.0911736	0.0908954	0.996949	0.0871376
Vmn1r34__chr6	0.0911736	0.0908954	0.996949	0.0871376
Xylb__chr9	0.0911736	0.0908954	0.996949	0.0871376
Zfp389__chr13	0.0911736	0.0908954	0.996949	0.0871376
Zfp661__chr2	0.0911736	0.0908954	0.996949	0.0871376
Bora__chr14	0.0911757	0.0908954	0.996926	0.0871395
9530077C05Rik__chr9	0.0911758	0.0908954	0.996925	0.0871396
Best1__chr19	0.0911758	0.0908954	0.996925	0.0871396
Etnk2__chr1	0.0911758	0.0908954	0.996925	0.0871396
Foxd1__chr13	0.0911758	0.0908954	0.996925	0.0871396
Foxd2__chr4	0.0911758	0.0908954	0.996925	0.0871396
Has1__chr17	0.0911758	0.0908954	0.996925	0.0871396
Lsamp__chr16	0.0911758	0.0908954	0.996925	0.0871396
Pomc__chr12	0.0911758	0.0908954	0.996925	0.0871396
Prdm6__chr18	0.0911758	0.0908954	0.996925	0.0871396
Wnt2b__chr3	0.0911758	0.0908954	0.996925	0.0871396
Slc7a3__chrX	0.0911774	0.0908954	0.996907	0.0871411
Abhd1__chr5	0.0911776	0.0921129	1.01026	0.0871412
Amigo3__chr9	0.0911776	0.0908954	0.996905	0.0871412
Atp6ap1l__chr13	0.0911776	0.0908954	0.996905	0.0871412
Cited1__chrX	0.0911776	0.0908954	0.996905	0.0871412
Gm14725__chrX	0.0911776	0.0908954	0.996905	0.0871412
Gstp2__chr19	0.0911776	0.0908954	0.996905	0.0871412
Psmc3ip__chr11	0.0911798	0.0908954	0.996881	0.0871432
Arhgdig__chr17	0.0911799	0.0908954	0.996879	0.0871434
2310061N02Rik__chr16	0.0911801	0.0908954	0.996877	0.0871435
4930479M11Rik__chr7	0.0911801	0.0908954	0.996877	0.0871435
Dmkn__chr7	0.0911801	0.0908954	0.996877	0.0871435
Gm5833__chr1	0.0911801	0.0908954	0.996877	0.0871435
Gm6634__chr3	0.0911801	0.0908954	0.996877	0.0871435
Ppp2r2b__chr18	0.0911801	0.0908954	0.996877	0.0871435
Stpg2__chr3	0.0911801	0.0908954	0.996877	0.0871435
Tmem26__chr10	0.0911801	0.0908954	0.996877	0.0871435
Pramel1__chr4	0.0911811	0.0996226	1.09258	0.0871444
Nudt10__chrX	0.0911811	0.092688	1.01653	0.0871444
1700003L19Rik__chr16	0.0911811	0.0908954	0.996866	0.0871444
1700015F17Rik__chr5	0.0911811	0.0908954	0.996866	0.0871444
1700104A03Rik__chr9	0.0911811	0.0908954	0.996866	0.0871444
1700112H15Rik__chr1	0.0911811	0.0908954	0.996866	0.0871444
2410076I21Rik__chr9	0.0911811	0.0908954	0.996866	0.0871444
2810007J24Rik__chr7	0.0911811	0.0908954	0.996866	0.0871444
4921508D12Rik__chr2	0.0911811	0.0908954	0.996866	0.0871444
4930478P22Rik__chr5	0.0911811	0.0908954	0.996866	0.0871444
4930579F01Rik__chr3	0.0911811	0.0908954	0.996866	0.0871444
4933408J17Rik__chr10	0.0911811	0.0908954	0.996866	0.0871444
4933427G17Rik__chr7	0.0911811	0.0908954	0.996866	0.0871444
5830403M04Rik__chr5	0.0911811	0.0908954	0.996866	0.0871444
9330175M20Rik__chr1	0.0911811	0.0908954	0.996866	0.0871444
Adam5__chr8	0.0911811	0.0908954	0.996866	0.0871444
AF357425__chr12	0.0911811	0.0908954	0.996866	0.0871444
Ano9__chr7	0.0911811	0.0908954	0.996866	0.0871444
Bcl2l14__chr6	0.0911811	0.0908954	0.996866	0.0871444
C2__chr17	0.0911811	0.0908954	0.996866	0.0871444
Ccdc150__chr1	0.0911811	0.0908954	0.996866	0.0871444
Ccne2__chr4	0.0911811	0.0908954	0.996866	0.0871444
Chdh__chr14	0.0911811	0.0908954	0.996866	0.0871444
Cnga1__chr5	0.0911811	0.0908954	0.996866	0.0871444
Cntnap3__chr13	0.0911811	0.0908954	0.996866	0.0871444
Cyp4a29-ps__chr4	0.0911811	0.0908954	0.996866	0.0871444
Cyp4x1__chr4	0.0911811	0.0908954	0.996866	0.0871444
Dazl__chr17	0.0911811	0.0908954	0.996866	0.0871444
Dppa4__chr16	0.0911811	0.0908954	0.996866	0.0871444
Fam187b__chr7	0.0911811	0.0908954	0.996866	0.0871444
Fbxo43__chr15	0.0911811	0.0908954	0.996866	0.0871444
Fmo9__chr1	0.0911811	0.0908954	0.996866	0.0871444
Gm12695__chr4	0.0911811	0.0908954	0.996866	0.0871444
Gm16551__chr9	0.0911811	0.0908954	0.996866	0.0871444
Gm16833__chr9	0.0911811	0.0908954	0.996866	0.0871444
Gm1965__chr6	0.0911811	0.0908954	0.996866	0.0871444
Gm5__chr5	0.0911811	0.0908954	0.996866	0.0871444
Gm5088__chr14	0.0911811	0.0908954	0.996866	0.0871444
Gm5346__chr8	0.0911811	0.0908954	0.996866	0.0871444
Gm9705__chr17	0.0911811	0.0908954	0.996866	0.0871444
Hes5__chr4	0.0911811	0.0908954	0.996866	0.0871444
Hist1h2bg__chr13	0.0911811	0.0908954	0.996866	0.0871444
Hsf3__chrX	0.0911811	0.0908954	0.996866	0.0871444
Il1a__chr2	0.0911811	0.0908954	0.996866	0.0871444
Kcnq2__chr2	0.0911811	0.0908954	0.996866	0.0871444
Krt20__chr11	0.0911811	0.0908954	0.996866	0.0871444
Krt24__chr11	0.0911811	0.0908954	0.996866	0.0871444
Lrcol1__chr5	0.0911811	0.0908954	0.996866	0.0871444
Mir883a__chrX	0.0911811	0.0908954	0.996866	0.0871444
Morn4__chr19	0.0911811	0.0908954	0.996866	0.0871444
Mpp4__chr1	0.0911811	0.0908954	0.996866	0.0871444
Msh5__chr17	0.0911811	0.0908954	0.996866	0.0871444
Nek5__chr8	0.0911811	0.0908954	0.996866	0.0871444
Odf4__chr11	0.0911811	0.0908954	0.996866	0.0871444
Olfr1124__chr2	0.0911811	0.0908954	0.996866	0.0871444
Olfr1128__chr2	0.0911811	0.0908954	0.996866	0.0871444
Olfr1134__chr2	0.0911811	0.0908954	0.996866	0.0871444
Olfr12__chr1	0.0911811	0.0908954	0.996866	0.0871444
Olfr1308__chr2	0.0911811	0.0908954	0.996866	0.0871444
Pcdha7__chr18	0.0911811	0.0908954	0.996866	0.0871444
Pcdha8__chr18	0.0911811	0.0908954	0.996866	0.0871444
Pet2__chrX	0.0911811	0.0908954	0.996866	0.0871444
Pmp2__chr3	0.0911811	0.0908954	0.996866	0.0871444
Slc16a14__chr1	0.0911811	0.0908954	0.996866	0.0871444
Sox14__chr9	0.0911811	0.0908954	0.996866	0.0871444
Tas2r116__chr6	0.0911811	0.0908954	0.996866	0.0871444
Tbr1__chr2	0.0911811	0.0908954	0.996866	0.0871444
Thsd7b__chr1	0.0911811	0.0908954	0.996866	0.0871444
Usp17le__chr7	0.0911811	0.0908954	0.996866	0.0871444
Vmn2r117__chr17	0.0911811	0.0908954	0.996866	0.0871444
B230216G23Rik__chr6	0.091182	0.0908954	0.996857	0.0871452
Ubl7__chr9	0.0911903	0.0908954	0.996767	0.0871528
9530051G07Rik__chrX	0.0911919	0.0911867	0.999943	0.0871542
1810008I18Rik__chr7	0.0911919	0.0908954	0.996749	0.0871542
2610318N02Rik__chr16	0.0911919	0.0908954	0.996749	0.0871542
A930003A15Rik__chr16	0.0911919	0.0908954	0.996749	0.0871542
Adcyap1__chr17	0.0911919	0.0908954	0.996749	0.0871542
Batf3__chr1	0.0911919	0.0908954	0.996749	0.0871542
Calb1__chr4	0.0911919	0.0908954	0.996749	0.0871542
Ccsap__chr8	0.0911919	0.0908954	0.996749	0.0871542
Cyp2d11__chr15	0.0911919	0.0908954	0.996749	0.0871542
Dpcr1__chr17	0.0911919	0.0908954	0.996749	0.0871542
En2__chr5	0.0911919	0.0908954	0.996749	0.0871542
Fbxw19__chr9	0.0911919	0.0908954	0.996749	0.0871542
Gm12888__chr4	0.0911919	0.0908954	0.996749	0.0871542
Klre1__chr6	0.0911919	0.0908954	0.996749	0.0871542
Lgals12__chr19	0.0911919	0.0908954	0.996749	0.0871542
Matk__chr10	0.0911919	0.0908954	0.996749	0.0871542
Olfr107__chr17	0.0911919	0.0908954	0.996749	0.0871542
Olfr481__chr7	0.0911919	0.0908954	0.996749	0.0871542
Olfr96__chr17	0.0911919	0.0908954	0.996749	0.0871542
Pilrb1__chr5	0.0911919	0.0908954	0.996749	0.0871542
Rit2__chr18	0.0911919	0.0908954	0.996749	0.0871542
Serpinb10__chr1	0.0911919	0.0908954	0.996749	0.0871542
Siglec1__chr2	0.0911919	0.0908954	0.996749	0.0871542
Skint2__chr4	0.0911919	0.0908954	0.996749	0.0871542
Speer2__chr16	0.0911919	0.0908954	0.996749	0.0871542
Trim38__chr13	0.0911919	0.0908954	0.996749	0.0871542
Vmn1r227__chr17	0.0911919	0.0908954	0.996749	0.0871542
Vmn1r77__chr7	0.0911919	0.0908954	0.996749	0.0871542
Vmn2r13__chr5	0.0911919	0.0908954	0.996749	0.0871542
Olfr1537__chr9	0.0911927	0.0954452	1.04663	0.087155
A930024E05Rik__chr5	0.0911927	0.0908954	0.99674	0.087155
Mzb1__chr18	0.0911927	0.0908954	0.99674	0.087155
Fam83d__chr2	0.0911947	0.0908954	0.996718	0.0871568
1700037C18Rik__chr16	0.0911961	0.0925689	1.01505	0.0871581
1700095B22Rik__chr3	0.0911961	0.0908954	0.996703	0.0871581
6230400D17Rik__chr14	0.0911961	0.0908954	0.996703	0.0871581
Als2cr12__chr1	0.0911961	0.0908954	0.996703	0.0871581
Brsk2__chr7	0.0911961	0.0908954	0.996703	0.0871581
Cpsf4l__chr11	0.0911961	0.0908954	0.996703	0.0871581
F13b__chr1	0.0911961	0.0908954	0.996703	0.0871581
Fbxw24__chr9	0.0911961	0.0908954	0.996703	0.0871581
Galnt5__chr2	0.0911961	0.0908954	0.996703	0.0871581
Glp2r__chr11	0.0911961	0.0908954	0.996703	0.0871581
Gm17495__chr17	0.0911961	0.0908954	0.996703	0.0871581
Gp6__chr7	0.0911961	0.0908954	0.996703	0.0871581
Ntm__chr9	0.0911961	0.0908954	0.996703	0.0871581
Pglyrp3__chr3	0.0911961	0.0908954	0.996703	0.0871581
Rec8__chr14	0.0911961	0.0908954	0.996703	0.0871581
Rtp1__chr16	0.0911961	0.0908954	0.996703	0.0871581
Rxfp1__chr3	0.0911961	0.0908954	0.996703	0.0871581
Sap25__chr5	0.0911961	0.0908954	0.996703	0.0871581
Scn8a__chr15	0.0911961	0.0908954	0.996703	0.0871581
Slc28a3__chr13	0.0911961	0.0908954	0.996703	0.0871581
Slc45a1__chr4	0.0911961	0.0908954	0.996703	0.0871581
Spata31d1c__chr13	0.0911961	0.0908954	0.996703	0.0871581
Spint3__chr2	0.0911961	0.0908954	0.996703	0.0871581
Tmprss11f__chr5	0.0911961	0.0908954	0.996703	0.0871581
2210417K05Rik__chr10	0.091198	0.0908954	0.996682	0.0871599
Hif3a__chr7	0.0911982	0.0908954	0.99668	0.08716
Gabrr2__chr4	0.0911998	0.0962485	1.05536	0.0871615
5430402O13Rik__chr6	0.0911998	0.0908954	0.996662	0.0871615
Slc19a3__chr1	0.0911998	0.0908954	0.996662	0.0871615
3110062M04Rik__chr6	0.0912011	0.0908954	0.996649	0.0871626
A930015D03Rik__chr17	0.0912013	0.0908954	0.996646	0.0871629
Fam83g__chr11	0.0912013	0.0908954	0.996646	0.0871629
Kng2__chr16	0.0912013	0.0908954	0.996646	0.0871629
Nhs__chrX	0.0912013	0.0908954	0.996646	0.0871629
Prss16__chr13	0.0912013	0.0908954	0.996646	0.0871629
Slc13a4__chr6	0.0912013	0.0908954	0.996646	0.0871629
Snord100__chr10	0.0912013	0.0908954	0.996646	0.0871629
Spin2__chrX	0.0912013	0.0908954	0.996646	0.0871629
1110065P20Rik__chr4	0.0912019	0.0945657	1.03688	0.0871634
Zfp493__chr13	0.0912034	0.0908954	0.996623	0.0871648
6330549D23Rik__chr3	0.0912042	0.0920339	1.0091	0.0871655
Mastl__chr2	0.0912042	0.0908954	0.996614	0.0871655
4933432I03Rik__chr14	0.091205	0.0908954	0.996606	0.0871662
5031425F14Rik__chr2	0.091205	0.0908954	0.996606	0.0871662
Cd72__chr4	0.091205	0.0908954	0.996606	0.0871662
Dcx__chrX	0.091205	0.0908954	0.996606	0.0871662
Fam170b__chr14	0.091205	0.0908954	0.996606	0.0871662
Gm11166__chr17	0.091205	0.0908954	0.996606	0.0871662
Gm11186__chr11	0.091205	0.0908954	0.996606	0.0871662
Gm16907__chr13	0.091205	0.0908954	0.996606	0.0871662
Gm53__chr11	0.091205	0.0908954	0.996606	0.0871662
Kif19a__chr11	0.091205	0.0908954	0.996606	0.0871662
Klb__chr5	0.091205	0.0908954	0.996606	0.0871662
Lrtm2__chr6	0.091205	0.0908954	0.996606	0.0871662
Sgk2__chr2	0.091205	0.0908954	0.996606	0.0871662
Susd3__chr13	0.091205	0.0908954	0.996606	0.0871662
Syn1__chrX	0.091205	0.0908954	0.996606	0.0871662
Tmem174__chr13	0.091205	0.0908954	0.996606	0.0871662
Tmem30b__chr12	0.091205	0.0908954	0.996606	0.0871662
Wnt6__chr1	0.091205	0.0908954	0.996606	0.0871662
Guca1b__chr17	0.0912056	0.0908954	0.996599	0.0871668
1810024B03Rik__chr2	0.091206	0.0908954	0.996595	0.0871671
4930564K09Rik__chr3	0.091206	0.0908954	0.996595	0.0871671
4931440J10Rik__chr14	0.091206	0.0908954	0.996595	0.0871671
Cd79a__chr7	0.091206	0.0908954	0.996595	0.0871671
Fabp9__chr3	0.091206	0.0908954	0.996595	0.0871671
Fam46d__chrX	0.091206	0.0908954	0.996595	0.0871671
Krtap20-2__chr16	0.091206	0.0908954	0.996595	0.0871671
Shisa9__chr16	0.091206	0.0908954	0.996595	0.0871671
Slc25a32__chr15	0.091207	0.102992	1.12921	0.0871681
Kctd7__chr5	0.0912076	0.0908954	0.996577	0.0871686
Gcgr__chr11	0.0912103	0.0928543	1.01802	0.0871711
Capn11__chr17	0.0912103	0.091478	1.00293	0.0871711
Batf2__chr19	0.0912106	0.0908954	0.996544	0.0871714
Epcam__chr17	0.0912106	0.0908954	0.996544	0.0871714
Il7__chr3	0.0912106	0.0908954	0.996544	0.0871714
Olfr862__chr9	0.0912106	0.0908954	0.996544	0.0871714
Tmprss2__chr16	0.0912106	0.0908954	0.996544	0.0871714
Utp14b__chr1	0.0912106	0.0908954	0.996544	0.0871714
Zbp1__chr2	0.0912106	0.0908954	0.996544	0.0871714
Pcdhb19__chr18	0.0912131	0.0964304	1.0572	0.0871737
Dbp__chr7	0.0912131	0.09626	1.05533	0.0871737
Aldh3a1__chr11	0.0912131	0.0908954	0.996517	0.0871737
Dlx4__chr11	0.0912131	0.0908954	0.996517	0.0871737
Enkur__chr2	0.0912131	0.0908954	0.996517	0.0871737
Foxd3__chr4	0.0912131	0.0908954	0.996517	0.0871737
Wdr62__chr7	0.0912131	0.0908954	0.996517	0.0871737
Hs3st3a1__chr11	0.0912168	0.0936803	1.02701	0.087177
Fam109b__chr15	0.0912168	0.0930601	1.02021	0.087177
Tmem132e__chr11	0.0912168	0.0929254	1.01873	0.087177
4933426D04Rik__chr5	0.0912168	0.0908954	0.996477	0.087177
Gng4__chr13	0.0912168	0.0908954	0.996477	0.087177
Hist1h4i__chr13	0.0912168	0.0908954	0.996477	0.087177
Mnda__chr1	0.0912168	0.0908954	0.996477	0.087177
Tmem198b__chr10	0.0912168	0.0908954	0.996477	0.087177
Ankle1__chr8	0.0912176	0.0908954	0.996468	0.0871777
Ulbp1__chr10	0.0912178	0.0908954	0.996466	0.0871779
Tigd3__chr19	0.0912211	0.0940713	1.03124	0.087181
Kcnj16__chr11	0.0912229	0.0908954	0.99641	0.0871826
Cyp2c53-ps__chr19	0.0912247	0.0908954	0.996391	0.0871842
Mstn__chr1	0.0912247	0.0908954	0.996391	0.0871842
Olfr697__chr7	0.0912274	0.0908954	0.996361	0.0871867
Ccbp2__chr9	0.0912292	0.0956137	1.04806	0.0871883
Ska1__chr18	0.0912292	0.09469	1.03794	0.0871883
Ccnf__chr17	0.0912292	0.0908954	0.996341	0.0871883
Shcbp1__chr8	0.0912292	0.0908954	0.996341	0.0871883
Ctnna2__chr6	0.0912293	0.0908954	0.996341	0.0871884
Gm19395__chr10	0.0912293	0.0908954	0.996341	0.0871884
Klk5__chr7	0.0912293	0.0908954	0.996341	0.0871884
Neurl1a__chr19	0.0912293	0.0908954	0.996341	0.0871884
Grin2a__chr16	0.0912309	0.0908954	0.996322	0.0871899
Nxph3__chr11	0.0912309	0.0908954	0.996322	0.0871899
Gm1078__chr7	0.0912329	0.0908954	0.9963	0.0871917
Plk5__chr10	0.0912345	0.0911867	0.999476	0.0871931
1700012D14Rik__chr7	0.0912345	0.0908954	0.996284	0.0871931
Aox3__chr1	0.0912345	0.0908954	0.996284	0.0871931
Galnt12__chr4	0.0912345	0.0908954	0.996284	0.0871931
Gm12530__chr4	0.0912345	0.0908954	0.996284	0.0871931
Mir340__chr11	0.0912345	0.0908954	0.996284	0.0871931
Olfr112__chr17	0.0912345	0.0908954	0.996284	0.0871931
Pcdha9__chr18	0.0912345	0.0908954	0.996284	0.0871931
Prame__chrX	0.0912345	0.0908954	0.996284	0.0871931
Tjp3__chr10	0.0912345	0.0908954	0.996284	0.0871931
Mkrn3__chr7	0.0912347	0.0908954	0.996281	0.0871934
Prss46__chr9	0.0912353	0.0908954	0.996274	0.0871939
Zfp526__chr7	0.091236	0.0908954	0.996266	0.0871946
4930578M01Rik__chr15	0.0912374	0.0908954	0.996252	0.0871958
Gm10560__chr4	0.0912381	0.0908954	0.996244	0.0871964
Rpl22l1__chr3	0.0912383	0.0918138	1.00631	0.0871966
4922501L14Rik__chr3	0.0912446	0.0908954	0.996173	0.0872024
Cd200r4__chr16	0.091245	0.0965844	1.05852	0.0872028
Agtr1b__chr3	0.091245	0.0908954	0.996168	0.0872028
Fbxl19__chr7	0.091245	0.0908954	0.996168	0.0872028
Fmn2__chr1	0.091245	0.0908954	0.996168	0.0872028
Srd5a1__chr13	0.091245	0.0908954	0.996168	0.0872028
Mdm1__chr10	0.0912468	0.0908954	0.996149	0.0872044
Ptch1__chr13	0.0912476	0.0908954	0.99614	0.0872051
Casp3__chr8	0.0912479	0.0908954	0.996137	0.0872054
Ccdc88c__chr12	0.0912516	0.0908954	0.996097	0.0872087
Snord104__chr11	0.0912518	0.0913497	1.00107	0.087209
Ceacam2__chr7	0.0912532	0.0908954	0.996079	0.0872102
Gpr179__chr11	0.0912532	0.0908954	0.996079	0.0872102
Rgs20__chr1	0.0912532	0.0908954	0.996079	0.0872102
Cdca7l__chr12	0.0912535	0.0908954	0.996076	0.0872105
Cytip__chr2	0.0912537	0.0942078	1.03237	0.0872107
F7__chr8	0.0912537	0.0908954	0.996074	0.0872107
Slamf1__chr1	0.0912538	0.0908954	0.996072	0.0872108
Gm5506__chr18	0.0912543	0.0937174	1.02699	0.0872113
Mlana__chr19	0.0912543	0.0908954	0.996067	0.0872113
Cxcr6__chr9	0.0912544	0.0908954	0.996066	0.0872113
Cdh20__chr1	0.0912561	0.0908954	0.996047	0.0872129
Elfn2__chr15	0.0912588	0.0908954	0.996018	0.0872153
Mag__chr7	0.0912588	0.0908954	0.996018	0.0872153
Zfp286__chr11	0.0912588	0.0908954	0.996018	0.0872153
Themis__chr10	0.0912592	0.0908954	0.996014	0.0872157
Plac8__chr5	0.0912592	0.0908954	0.996013	0.0872157
Lrrn1__chr6	0.0912606	0.0908954	0.995999	0.087217
Syngr3__chr17	0.0912622	0.0908954	0.995981	0.0872184
Scml2__chrX	0.0912659	0.0908954	0.99594	0.0872219
Wibg__chr10	0.0912659	0.0908954	0.99594	0.0872219
Nrl__chr14	0.0912663	0.0908954	0.995936	0.0872222
Tmem139__chr6	0.0912663	0.0908954	0.995936	0.0872222
Scgb2b24__chr7	0.0912672	0.0974189	1.0674	0.087223
Zfp558__chr9	0.0912672	0.0918457	1.00634	0.087223
Adat1__chr8	0.0912672	0.0911867	0.999117	0.087223
2310042E22Rik__chr16	0.0912672	0.0908954	0.995926	0.087223
4833423E24Rik__chr2	0.0912672	0.0908954	0.995926	0.087223
4933417E11Rik__chr1	0.0912672	0.0908954	0.995926	0.087223
A630076J17Rik__chr3	0.0912672	0.0908954	0.995926	0.087223
Arhgap36__chrX	0.0912672	0.0908954	0.995926	0.087223
Bzrap1__chr11	0.0912672	0.0908954	0.995926	0.087223
Crygd__chr1	0.0912672	0.0908954	0.995926	0.087223
Cyp2a22__chr7	0.0912672	0.0908954	0.995926	0.087223
Cyp2c66__chr19	0.0912672	0.0908954	0.995926	0.087223
Dpys__chr15	0.0912672	0.0908954	0.995926	0.087223
Ephx4__chr5	0.0912672	0.0908954	0.995926	0.087223
Gm1587__chr14	0.0912672	0.0908954	0.995926	0.087223
Gm595__chrX	0.0912672	0.0908954	0.995926	0.087223
Gm7244__chr9	0.0912672	0.0908954	0.995926	0.087223
Gm8300__chr12	0.0912672	0.0908954	0.995926	0.087223
Gpx6__chr13	0.0912672	0.0908954	0.995926	0.087223
Kcnf1__chr12	0.0912672	0.0908954	0.995926	0.087223
Mcpt-ps1__chr14	0.0912672	0.0908954	0.995926	0.087223
Mir23b__chr13	0.0912672	0.0908954	0.995926	0.087223
Oas1e__chr5	0.0912672	0.0908954	0.995926	0.087223
Olfr1368__chr13	0.0912672	0.0908954	0.995926	0.087223
Olfr195__chr16	0.0912672	0.0908954	0.995926	0.087223
Olfr23__chr11	0.0912672	0.0908954	0.995926	0.087223
Olfr392__chr11	0.0912672	0.0908954	0.995926	0.087223
Ppp1r36__chr12	0.0912672	0.0908954	0.995926	0.087223
Pram1__chr17	0.0912672	0.0908954	0.995926	0.087223
Ptk6__chr2	0.0912672	0.0908954	0.995926	0.087223
Rapgefl1__chr11	0.0912672	0.0908954	0.995926	0.087223
Sox10__chr15	0.0912672	0.0908954	0.995926	0.087223
Spink5__chr18	0.0912672	0.0908954	0.995926	0.087223
Stmn1-rs1__chr9	0.0912672	0.0908954	0.995926	0.087223
Sult1d1__chr5	0.0912672	0.0908954	0.995926	0.087223
Syp__chrX	0.0912672	0.0908954	0.995926	0.087223
Tcstv1__chr13	0.0912672	0.0908954	0.995926	0.087223
Tnfsf14__chr17	0.0912672	0.0908954	0.995926	0.087223
Tulp1__chr17	0.0912672	0.0908954	0.995926	0.087223
Tulp2__chr7	0.0912672	0.0908954	0.995926	0.087223
Ugt2b36__chr5	0.0912672	0.0908954	0.995926	0.087223
Vmn1r88__chr7	0.0912672	0.0908954	0.995926	0.087223
Vstm2l__chr2	0.0912672	0.0908954	0.995926	0.087223
Zdhhc19__chr16	0.0912672	0.0908954	0.995926	0.087223
Mfsd7a__chr5	0.0912688	0.0923574	1.01193	0.0872245
Agxt2__chr15	0.0912701	0.0908954	0.995895	0.0872257
Gm21945__chr17	0.0912701	0.0908954	0.995895	0.0872257
Klrk1__chr6	0.0912701	0.0908954	0.995895	0.0872257
Tenm1__chrX	0.0912701	0.0908954	0.995895	0.0872257
1700030J22Rik__chr8	0.0912706	0.0908954	0.995889	0.0872261
Hapln3__chr7	0.0912708	0.0908954	0.995887	0.0872263
Kif5c__chr2	0.0912721	0.0908954	0.995873	0.0872275
2610528A11Rik__chr14	0.0912738	0.0908954	0.995854	0.087229
Gm10684__chr9	0.0912738	0.0908954	0.995854	0.087229
Gm4489__chr10	0.0912738	0.0908954	0.995854	0.087229
Igbp1b__chr6	0.0912738	0.0908954	0.995854	0.087229
Lcn6__chr2	0.0912738	0.0908954	0.995854	0.087229
Slc29a4__chr5	0.0912738	0.0908954	0.995854	0.087229
Tssk1__chr16	0.0912738	0.0908954	0.995854	0.087229
Bin2__chr15	0.0912741	0.0908954	0.995851	0.0872293
Tyrp1__chr4	0.091277	0.0908954	0.995819	0.087232
Prss27__chr17	0.0912779	0.0908954	0.995809	0.0872328
Nudt15__chr14	0.0912782	0.0908954	0.995807	0.087233
Klhdc1__chr12	0.0912795	0.093412	1.02336	0.0872342
Gjb2__chr14	0.091285	0.0911463	0.99848	0.0872393
Lpcat1__chr13	0.091285	0.0908954	0.995732	0.0872393
Slc25a43__chrX	0.091285	0.0908954	0.995732	0.0872393
1700029B22Rik__chr7	0.0912852	0.0908954	0.99573	0.0872395
B3gnt5__chr16	0.0912852	0.0908954	0.99573	0.0872395
Clca5__chr3	0.0912852	0.0908954	0.99573	0.0872395
Cpa3__chr3	0.0912852	0.0908954	0.99573	0.0872395
Dlx1__chr2	0.0912852	0.0908954	0.99573	0.0872395
Dmgdh__chr13	0.0912852	0.0908954	0.99573	0.0872395
Fut4__chr9	0.0912852	0.0908954	0.99573	0.0872395
Gm12159__chr11	0.0912852	0.0908954	0.99573	0.0872395
Gm94__chr18	0.0912852	0.0908954	0.99573	0.0872395
Iqcf4__chr9	0.0912852	0.0908954	0.99573	0.0872395
Iqcg__chr16	0.0912852	0.0908954	0.99573	0.0872395
Lce1d__chr3	0.0912852	0.0908954	0.99573	0.0872395
Serpinb6c__chr13	0.0912852	0.0908954	0.99573	0.0872395
Vmn2r6__chr3	0.0912852	0.0908954	0.99573	0.0872395
Vgll2__chr10	0.0912882	0.0908954	0.995697	0.0872422
7420426K07Rik__chr9	0.0912891	0.0908954	0.995688	0.087243
Zcchc4__chr5	0.0912891	0.0908954	0.995688	0.087243
Dhtkd1__chr2	0.0912892	0.0908954	0.995686	0.0872431
Grhl2__chr15	0.0912892	0.0908954	0.995686	0.0872431
4930570G19Rik__chr3	0.0912898	0.092688	1.01532	0.0872436
Agmo__chr12	0.0912898	0.0908954	0.99568	0.0872436
Bpifb2__chr2	0.0912898	0.0908954	0.99568	0.0872436
Esr1__chr10	0.0912898	0.0908954	0.99568	0.0872436
Rdh19__chr10	0.0912898	0.0908954	0.99568	0.0872436
Snora2b__chr15	0.0912898	0.0908954	0.99568	0.0872436
Ube2cbp__chr9	0.0912909	0.095345	1.04441	0.0872447
Elmo3__chr8	0.0912916	0.0935719	1.02498	0.0872453
Alb__chr5	0.0912918	0.0908954	0.995658	0.0872455
Ascl4__chr10	0.0912918	0.0908954	0.995658	0.0872455
Coro2a__chr4	0.0912918	0.0908954	0.995658	0.0872455
Vmn1r24__chr6	0.0912918	0.0908954	0.995658	0.0872455
5330426P16Rik__chr16	0.0912945	0.0908954	0.995628	0.0872479
Fam5c__chr1	0.0912945	0.0908954	0.995628	0.0872479
Gm6623__chr17	0.0912945	0.0908954	0.995628	0.0872479
Gpr98__chr13	0.0912945	0.0908954	0.995628	0.0872479
Mak__chr13	0.0912945	0.0908954	0.995628	0.0872479
Neurog3__chr10	0.0912945	0.0908954	0.995628	0.0872479
Slc22a13__chr9	0.0912945	0.0908954	0.995628	0.0872479
Slco1a5__chr6	0.0912945	0.0908954	0.995628	0.0872479
Slitrk1__chr14	0.0912945	0.0908954	0.995628	0.0872479
Smok3a__chr5	0.0912945	0.0908954	0.995628	0.0872479
Tcerg1l__chr7	0.0912945	0.0908954	0.995628	0.0872479
Creb3l4__chr3	0.0912953	0.0908954	0.99562	0.0872486
Gm1661__chr4	0.0912958	0.0908954	0.995614	0.0872491
Rgs8__chr1	0.0912968	0.0951831	1.04257	0.08725
4930525G20Rik__chr13	0.0912968	0.0918457	1.00601	0.08725
1700003G18Rik__chr7	0.0912968	0.0908954	0.995604	0.08725
1700010D01Rik__chrX	0.0912968	0.0908954	0.995604	0.08725
1700012I11Rik__chr15	0.0912968	0.0908954	0.995604	0.08725
1700034E13Rik__chr18	0.0912968	0.0908954	0.995604	0.08725
4930442J19Rik__chr2	0.0912968	0.0908954	0.995604	0.08725
4930549G23Rik__chr18	0.0912968	0.0908954	0.995604	0.08725
4930571K23Rik__chr7	0.0912968	0.0908954	0.995604	0.08725
4931409K22Rik__chr5	0.0912968	0.0908954	0.995604	0.08725
4932438H23Rik__chr16	0.0912968	0.0908954	0.995604	0.08725
4933402J15Rik__chr14	0.0912968	0.0908954	0.995604	0.08725
Cnr1__chr4	0.0912968	0.0908954	0.995604	0.08725
Cpb2__chr14	0.0912968	0.0908954	0.995604	0.08725
Depdc1b__chr13	0.0912968	0.0908954	0.995604	0.08725
Ecel1__chr1	0.0912968	0.0908954	0.995604	0.08725
Elavl2__chr4	0.0912968	0.0908954	0.995604	0.08725
F630206G17Rik__chr11	0.0912968	0.0908954	0.995604	0.08725
Fam71a__chr1	0.0912968	0.0908954	0.995604	0.08725
Gm11194__chr11	0.0912968	0.0908954	0.995604	0.08725
Gm14812__chrX	0.0912968	0.0908954	0.995604	0.08725
Gm15455__chr1	0.0912968	0.0908954	0.995604	0.08725
Gm15698__chr11	0.0912968	0.0908954	0.995604	0.08725
Gm8369__chr19	0.0912968	0.0908954	0.995604	0.08725
Gm8883__chr1	0.0912968	0.0908954	0.995604	0.08725
Gm9897__chr5	0.0912968	0.0908954	0.995604	0.08725
Ido2__chr8	0.0912968	0.0908954	0.995604	0.08725
Il8__chr5	0.0912968	0.0908954	0.995604	0.08725
Klrb1__chr6	0.0912968	0.0908954	0.995604	0.08725
Loxhd1__chr18	0.0912968	0.0908954	0.995604	0.08725
Lrp2__chr2	0.0912968	0.0908954	0.995604	0.08725
Mapk8ip2__chr15	0.0912968	0.0908954	0.995604	0.08725
Mettl21c__chr1	0.0912968	0.0908954	0.995604	0.08725
Myh15__chr16	0.0912968	0.0908954	0.995604	0.08725
Myo7b__chr18	0.0912968	0.0908954	0.995604	0.08725
Nos1__chr5	0.0912968	0.0908954	0.995604	0.08725
Nppc__chr1	0.0912968	0.0908954	0.995604	0.08725
Olfr1188__chr2	0.0912968	0.0908954	0.995604	0.08725
Pnlip__chr19	0.0912968	0.0908954	0.995604	0.08725
Rbp3__chr14	0.0912968	0.0908954	0.995604	0.08725
Rprl2__chr3	0.0912968	0.0908954	0.995604	0.08725
Smok4a__chr17	0.0912968	0.0908954	0.995604	0.08725
Sult4a1__chr15	0.0912968	0.0908954	0.995604	0.08725
Tceal3__chrX	0.0912968	0.0908954	0.995604	0.08725
Tekt4__chr17	0.0912968	0.0908954	0.995604	0.08725
Tepp__chr8	0.0912968	0.0908954	0.995604	0.08725
Ticrr__chr7	0.0912968	0.0908954	0.995604	0.08725
Traf5__chr1	0.0912968	0.0908954	0.995604	0.08725
Vmn1r197__chr13	0.0912968	0.0908954	0.995604	0.08725
Vmn2r71__chr7	0.0912968	0.0908954	0.995604	0.08725
Wdr63__chr3	0.0912968	0.0908954	0.995604	0.08725
1500011B03Rik__chr5	0.0912975	0.099363	1.08834	0.0872507
F2rl3__chr8	0.0912984	0.0908954	0.995586	0.0872515
Zwilch__chr9	0.0912984	0.0908954	0.995586	0.0872515
Tg__chr15	0.0913001	0.0989101	1.08335	0.0872531
Spns3__chr11	0.0913001	0.0908954	0.995567	0.0872531
Vax2__chr6	0.091302	0.0908954	0.995547	0.0872547
Mina__chr16	0.0913021	0.0908954	0.995546	0.0872549
Mthfs__chr9	0.0913045	0.0908954	0.99552	0.087257
Msh4__chr3	0.0913051	0.0908954	0.995513	0.0872576
3930402G23Rik__chr8	0.091306	0.0908954	0.995503	0.0872584
Lce3e__chr3	0.091306	0.0908954	0.995503	0.0872584
Rgs7__chr1	0.091306	0.0908954	0.995503	0.0872584
Glis1__chr4	0.0913076	0.0908954	0.995485	0.0872599
Gm996__chr2	0.0913094	0.0908954	0.995466	0.0872615
P2rx1__chr11	0.0913099	0.0932418	1.02116	0.087262
Cdhr3__chr12	0.09131	0.0908954	0.99546	0.0872621
0610040B10Rik__chr5	0.0913103	0.0908954	0.995456	0.0872623
Plekhb1__chr7	0.0913103	0.0908954	0.995456	0.0872623
Vrk2__chr11	0.0913106	0.0913497	1.00043	0.0872626
Kif20a__chr18	0.0913126	0.0908954	0.995431	0.0872645
Sertm1__chr3	0.0913144	0.0908954	0.995411	0.0872661
Mgat5b__chr11	0.0913157	0.0936494	1.02556	0.0872672
AA986860__chr1	0.0913157	0.0908954	0.995398	0.0872672
Cfi__chr3	0.0913174	0.0908954	0.995379	0.0872688
Gdpd2__chrX	0.0913176	0.0908954	0.995376	0.087269
Lrp2bp__chr8	0.0913177	0.0916479	1.00362	0.0872691
Card14__chr11	0.0913196	0.0908954	0.995355	0.0872708
Clec4b1__chr6	0.0913196	0.0908954	0.995355	0.0872708
Fam221b__chr4	0.0913196	0.0908954	0.995355	0.0872708
Mfsd6l__chr11	0.0913196	0.0908954	0.995355	0.0872708
Niacr1__chr5	0.0913196	0.0908954	0.995355	0.0872708
Psd4__chr2	0.0913196	0.0908954	0.995355	0.0872708
Rgs1__chr1	0.0913196	0.0908954	0.995355	0.0872708
Cd180__chr13	0.0913201	0.0908954	0.99535	0.0872713
Olfr1018__chr2	0.0913203	0.0908954	0.995347	0.0872715
Rbm46__chr3	0.0913203	0.0908954	0.995347	0.0872715
Ccdc87__chr19	0.0913233	0.0908954	0.995315	0.0872742
LOC100504703__chr10	0.0913238	0.0908954	0.995309	0.0872747
Cyp7b1__chr3	0.0913248	0.0908954	0.995298	0.0872756
Pcdhga3__chr18	0.0913254	0.091478	1.00167	0.0872761
Sv2b__chr7	0.0913263	0.0908954	0.995282	0.0872769
Aif1l__chr2	0.0913285	0.0908954	0.995258	0.0872789
Cdh10__chr15	0.0913285	0.0908954	0.995258	0.087279
Il17re__chr6	0.0913285	0.0908954	0.995258	0.087279
Ehf__chr2	0.0913291	0.0929254	1.01748	0.0872795
Zfp458__chr13	0.0913291	0.092445	1.01222	0.0872795
1700125H20Rik__chr11	0.0913291	0.0908954	0.995251	0.0872795
4833428L15Rik__chr9	0.0913291	0.0908954	0.995251	0.0872795
A230070E04Rik__chr14	0.0913291	0.0908954	0.995251	0.0872795
BC089597__chr10	0.0913291	0.0908954	0.995251	0.0872795
Bex4__chrX	0.0913291	0.0908954	0.995251	0.0872795
Ccdc158__chr5	0.0913291	0.0908954	0.995251	0.0872795
Col6a4__chr9	0.0913291	0.0908954	0.995251	0.0872795
Entpd3__chr9	0.0913291	0.0908954	0.995251	0.0872795
Gcg__chr2	0.0913291	0.0908954	0.995251	0.0872795
Gm19345__chr7	0.0913291	0.0908954	0.995251	0.0872795
Gm3279__chr6	0.0913291	0.0908954	0.995251	0.0872795
Gm4971__chr7	0.0913291	0.0908954	0.995251	0.0872795
Gm5475__chr15	0.0913291	0.0908954	0.995251	0.0872795
Hist1h2aa__chr13	0.0913291	0.0908954	0.995251	0.0872795
Iqcf3__chr9	0.0913291	0.0908954	0.995251	0.0872795
Krt23__chr11	0.0913291	0.0908954	0.995251	0.0872795
Nsun3__chr16	0.0913291	0.0908954	0.995251	0.0872795
Olfr507__chr7	0.0913291	0.0908954	0.995251	0.0872795
Olfr711__chr7	0.0913291	0.0908954	0.995251	0.0872795
Pth2r__chr1	0.0913291	0.0908954	0.995251	0.0872795
Ptpn5__chr7	0.0913291	0.0908954	0.995251	0.0872795
Rnf32__chr5	0.0913291	0.0908954	0.995251	0.0872795
Scg3__chr9	0.0913291	0.0908954	0.995251	0.0872795
Ttbk1__chr17	0.0913291	0.0908954	0.995251	0.0872795
Ugt3a1__chr15	0.0913291	0.0908954	0.995251	0.0872795
Usp51__chrX	0.0913291	0.0908954	0.995251	0.0872795
Vwa5b2__chr16	0.0913291	0.0908954	0.995251	0.0872795
Wdr31__chr4	0.0913291	0.0908954	0.995251	0.0872795
Wfdc12__chr2	0.0913291	0.0908954	0.995251	0.0872795
1700020D05Rik__chr19	0.0913293	0.0908954	0.995249	0.0872797
Fuz__chr7	0.0913309	0.102046	1.11732	0.0872811
Sctr__chr1	0.091331	0.0908954	0.995231	0.0872812
Trp63__chr16	0.0913311	0.0908954	0.99523	0.0872813
Grem2__chr1	0.0913337	0.0908954	0.995201	0.0872837
D630023F18Rik__chr1	0.0913345	0.0908954	0.995192	0.0872845
Gm7904__chr9	0.0913345	0.0908954	0.995192	0.0872845
Heatr2__chr5	0.0913354	0.0921792	1.00924	0.0872852
4921509O07Rik__chr13	0.0913373	0.0908954	0.995162	0.087287
Dydc1__chr14	0.0913373	0.0908954	0.995162	0.087287
Pcdhb3__chr18	0.0913373	0.0908954	0.995162	0.087287
Rab9b__chrX	0.0913373	0.0908954	0.995162	0.087287
Cd300e__chr11	0.0913374	0.0908954	0.995161	0.0872871
Samsn1__chr16	0.0913378	0.0931035	1.01933	0.0872874
Gm6792__chr7	0.0913378	0.0908954	0.995157	0.0872874
Iqch__chr9	0.0913385	0.094679	1.03657	0.087288
Fmr1nb__chrX	0.0913385	0.0928137	1.01615	0.087288
1700039E22Rik__chr19	0.0913385	0.0908954	0.995149	0.087288
2900011O08Rik__chr16	0.0913385	0.0908954	0.995149	0.087288
Adam3__chr8	0.0913385	0.0908954	0.995149	0.087288
Bhlhe23__chr2	0.0913385	0.0908954	0.995149	0.087288
Cacna2d3__chr14	0.0913385	0.0908954	0.995149	0.087288
Ccdc81__chr7	0.0913385	0.0908954	0.995149	0.087288
Ccnb1ip1__chr14	0.0913385	0.0908954	0.995149	0.087288
Cd209f__chr8	0.0913385	0.0908954	0.995149	0.087288
Chia__chr3	0.0913385	0.0908954	0.995149	0.087288
Col24a1__chr3	0.0913385	0.0908954	0.995149	0.087288
Cpn1__chr19	0.0913385	0.0908954	0.995149	0.087288
Cyp19a1__chr9	0.0913385	0.0908954	0.995149	0.087288
Cyp2f2__chr7	0.0913385	0.0908954	0.995149	0.087288
Defb41__chr1	0.0913385	0.0908954	0.995149	0.087288
Defb43__chr14	0.0913385	0.0908954	0.995149	0.087288
Dusp26__chr8	0.0913385	0.0908954	0.995149	0.087288
Foxf1__chr8	0.0913385	0.0908954	0.995149	0.087288
Gm2061__chr1	0.0913385	0.0908954	0.995149	0.087288
Gm20754__chr3	0.0913385	0.0908954	0.995149	0.087288
Gm6696__chr8	0.0913385	0.0908954	0.995149	0.087288
Kcnv1__chr15	0.0913385	0.0908954	0.995149	0.087288
Marc1__chr1	0.0913385	0.0908954	0.995149	0.087288
Neu4__chr1	0.0913385	0.0908954	0.995149	0.087288
Olfr1274-ps__chr2	0.0913385	0.0908954	0.995149	0.087288
Olfr175-ps1__chr16	0.0913385	0.0908954	0.995149	0.087288
Olfr293__chr7	0.0913385	0.0908954	0.995149	0.087288
Oprk1__chr1	0.0913385	0.0908954	0.995149	0.087288
Oxtr__chr6	0.0913385	0.0908954	0.995149	0.087288
Pitx1__chr13	0.0913385	0.0908954	0.995149	0.087288
Pnma1__chr12	0.0913385	0.0908954	0.995149	0.087288
Tmem207__chr16	0.0913385	0.0908954	0.995149	0.087288
Tpbpa__chr13	0.0913385	0.0908954	0.995149	0.087288
Vmn1r39__chr6	0.0913385	0.0908954	0.995149	0.087288
Vmn2r72__chr7	0.0913385	0.0908954	0.995149	0.087288
Zyg11a__chr4	0.0913385	0.0908954	0.995149	0.087288
Fdxacb1__chr9	0.0913399	0.0908954	0.995133	0.0872894
Tmem220__chr11	0.0913411	0.0922749	1.01022	0.0872904
3110001I22Rik__chr16	0.0913413	0.0917248	1.0042	0.0872907
Rpl30__chr15	0.091343	0.0911463	0.997846	0.0872922
Vmn1r229__chr17	0.0913453	0.0908954	0.995074	0.0872943
Myh4__chr11	0.0913462	0.0921537	1.00884	0.0872951
4930564G21Rik__chr10	0.0913462	0.0908954	0.995065	0.0872951
B230319C09Rik__chr6	0.0913462	0.0908954	0.995065	0.0872951
Clgn__chr8	0.0913462	0.0908954	0.995065	0.0872951
Dpy19l2__chr9	0.0913462	0.0908954	0.995065	0.0872951
Esrp1__chr4	0.0913462	0.0908954	0.995065	0.0872951
Fbxw21__chr9	0.0913462	0.0908954	0.995065	0.0872951
Gm19424__chr19	0.0913462	0.0908954	0.995065	0.0872951
Gm5095__chr18	0.0913462	0.0908954	0.995065	0.0872951
Gm7534__chr4	0.0913462	0.0908954	0.995065	0.0872951
Olfr1101__chr2	0.0913462	0.0908954	0.995065	0.0872951
Spaca7__chr8	0.0913462	0.0908954	0.995065	0.0872951
Trpc4__chr3	0.0913488	0.0920339	1.0075	0.0872975
2010010A06Rik__chr18	0.0913488	0.0908954	0.995037	0.0872975
Abcb5__chr12	0.0913488	0.0908954	0.995037	0.0872975
Cdh1__chr8	0.0913488	0.0908954	0.995037	0.0872975
Cidec__chr6	0.0913488	0.0908954	0.995037	0.0872975
Clrn2__chr5	0.0913488	0.0908954	0.995037	0.0872975
Cyp4a14__chr4	0.0913488	0.0908954	0.995037	0.0872975
Fbxl15__chr19	0.0913488	0.0908954	0.995037	0.0872975
Fbxo16__chr14	0.0913488	0.0908954	0.995037	0.0872975
Gbp1__chr3	0.0913488	0.0908954	0.995037	0.0872975
Gp2__chr7	0.0913488	0.0908954	0.995037	0.0872975
Kif27__chr13	0.0913488	0.0908954	0.995037	0.0872975
Kng1__chr16	0.0913488	0.0908954	0.995037	0.0872975
Mir3967__chr2	0.0913488	0.0908954	0.995037	0.0872975
Neurod2__chr11	0.0913488	0.0908954	0.995037	0.0872975
Pp2d1__chr17	0.0913488	0.0908954	0.995037	0.0872975
Slc22a2__chr17	0.0913488	0.0908954	0.995037	0.0872975
Slc22a21__chr11	0.0913488	0.0908954	0.995037	0.0872975
Svs6__chr2	0.0913488	0.0908954	0.995037	0.0872975
Tdo2__chr3	0.0913488	0.0908954	0.995037	0.0872975
Tmprss11bnl__chr5	0.0913488	0.0908954	0.995037	0.0872975
Styxl1__chr5	0.0913492	0.0908954	0.995032	0.0872979
Gm6578__chr6	0.0913501	0.0908954	0.995022	0.0872987
Psd__chr19	0.0913516	0.106235	1.16292	0.0873
Plcb2__chr2	0.0913516	0.0935749	1.02434	0.0873
Gm12360__chr2	0.0913516	0.0908954	0.995006	0.0873
Gm8994__chr6	0.0913516	0.0908954	0.995006	0.0873
T2__chr17	0.0913516	0.0908954	0.995006	0.0873
Zim1__chr7	0.0913516	0.0908954	0.995006	0.0873
B130034C11Rik__chr16	0.0913518	0.0911867	0.998193	0.0873002
Astn1__chr1	0.0913518	0.0908954	0.995004	0.0873002
Kcne3__chr7	0.0913518	0.0908954	0.995004	0.0873002
Sbspon__chr1	0.0913518	0.0908954	0.995004	0.0873002
Apob__chr12	0.0913523	0.0908954	0.994999	0.0873007
Gm10474__chrX	0.0913524	0.0908954	0.994997	0.0873008
Gcnt4__chr13	0.091354	0.0911867	0.998169	0.0873022
Spink4__chr4	0.0913545	0.0908954	0.994974	0.0873027
1700003M02Rik__chr4	0.0913545	0.0908954	0.994974	0.0873027
2810032G03Rik__chr12	0.0913545	0.0908954	0.994974	0.0873027
2810459M11Rik__chr1	0.0913545	0.0908954	0.994974	0.0873027
4930469G21Rik__chr1	0.0913545	0.0908954	0.994974	0.0873027
4930527G23Rik__chr18	0.0913545	0.0908954	0.994974	0.0873027
5730412P04Rik__chrX	0.0913545	0.0908954	0.994974	0.0873027
9130024F11Rik__chr1	0.0913545	0.0908954	0.994974	0.0873027
9530048J24Rik__chr11	0.0913545	0.0908954	0.994974	0.0873027
9630013A20Rik__chr14	0.0913545	0.0908954	0.994974	0.0873027
Apoa1__chr9	0.0913545	0.0908954	0.994974	0.0873027
[truncated: 15,068 more rows]

## Sheet: Cluster 5
CLUSTER 5
[truncated: 16,954 more rows]

## Sheet: Cluster 6
CLUSTER 6
[truncated: 16,954 more rows]

## Sheet: Cluster 7
CLUSTER 7
[truncated: 16,954 more rows]

## Sheet: Cluster 8
CLUSTER 8
[truncated: 16,954 more rows]

[truncated: 3 more sheets: Cluster8, Cluster 9, Cluster 10]
