# Supplementary material for: Single-cell transcriptomics following ischemic injury identifies a role for B2M in cardiac repair
Source: Commun Biol. 2021 Jan 29;4:146. doi: 10.1038/s42003-020-01636-3 (PMC7846780; doi:10.1038/s42003-020-01636-3)
Supplement: Supplementary file 12 — Supplementary Data 9 [file 42003_2020_1636_MOESM12_ESM.xlsx]

## Sheet: Intercel comm 1dp IR
	Ligand symbol	% of cells expressing ligand in Cardiomyocytes	% of cells expressing ligand in Macrophages	% of cells expressing ligand in Neutrophils	% of cells expressing ligand in Fibroblasts	% of cells expressing ligand in Endothelial cells	receptor_symbol	% of cells expressing receptor in Cardiomyocytes	% of cells expressing receptor in Macrophages	% of cells expressing receptor in Neutrophils	% of cells expressing receptor in Fibroblasts	% of cells expressing receptor in Endothelial cells
1	A2m	1.78571	1.65289	0	0	0	Lrp1	30.3571	71.0744	9.58904	76.0563	9.09091
2	Aanat	Not expressed	Not expressed	Not expressed	Not expressed	Not expressed	Mtnr1a	Not expressed	Not expressed	Not expressed	Not expressed	Not expressed
3	Ace	16.0714	4.95868	2.73973	33.8028	45.4545	Agtr2	Not expressed	Not expressed	Not expressed	Not expressed	Not expressed
4	Ace	16.0714	4.95868	2.73973	33.8028	45.4545	Bdkrb2	Not expressed	Not expressed	Not expressed	Not expressed	Not expressed
5	Adam10	23.2143	62.8099	26.0274	42.2535	54.5455	Axl	21.4286	30.5785	12.3288	83.0986	12.1212
6	Adam10	23.2143	62.8099	26.0274	42.2535	54.5455	Epha3	0	0	1.36986	0	0
7	Adam12	8.92857	2.47934	1.36986	54.9296	3.0303	Itga9	12.5	8.26446	1.36986	43.662	24.2424
8	Adam12	8.92857	2.47934	1.36986	54.9296	3.0303	Itgb1	75	80.9917	28.7671	88.7324	78.7879
9	Adam12	8.92857	2.47934	1.36986	54.9296	3.0303	Sdc4	26.7857	71.0744	5.47945	66.1972	12.1212
10	Adam15	19.6429	65.2893	20.5479	45.0704	57.5758	Itga5	17.8571	31.405	9.58904	63.3803	39.3939
11	Adam15	19.6429	65.2893	20.5479	45.0704	57.5758	Itga9	12.5	8.26446	1.36986	43.662	24.2424
12	Adam15	19.6429	65.2893	20.5479	45.0704	57.5758	Itgav	23.2143	31.405	6.84932	56.338	15.1515
13	Adam15	19.6429	65.2893	20.5479	45.0704	57.5758	Itgb1	75	80.9917	28.7671	88.7324	78.7879
14	Adam15	19.6429	65.2893	20.5479	45.0704	57.5758	Itgb3	3.57143	4.13223	4.10959	21.1268	30.303
15	Adam17	14.2857	54.5455	10.9589	28.169	30.303	Erbb4	0	0	1.36986	0	0
16	Adam17	14.2857	54.5455	10.9589	28.169	30.303	Itga5	17.8571	31.405	9.58904	63.3803	39.3939
17	Adam17	14.2857	54.5455	10.9589	28.169	30.303	Itgb1	75	80.9917	28.7671	88.7324	78.7879
18	Adam17	14.2857	54.5455	10.9589	28.169	30.303	Notch1	14.2857	42.1488	41.0959	28.169	60.6061
19	Adam2	0	0	0	0	0	Cd9	21.4286	66.9421	57.5342	54.9296	57.5758
20	Adam2	0	0	0	0	0	Itga6	8.92857	14.0496	1.36986	2.8169	45.4545
21	Adam2	0	0	0	0	0	Itga9	12.5	8.26446	1.36986	43.662	24.2424
22	Adam2	0	0	0	0	0	Itgb1	75	80.9917	28.7671	88.7324	78.7879
23	Adam2	0	0	0	0	0	Itgb7	0	16.5289	0	0	0
24	Adam23	1.78571	0	0	5.6338	0	Itga5	17.8571	31.405	9.58904	63.3803	39.3939
25	Adam23	1.78571	0	0	5.6338	0	Itgb3	3.57143	4.13223	4.10959	21.1268	30.303
26	Adam28	0	3.30579	0	2.8169	0	Itga4	21.4286	32.2314	21.9178	19.7183	24.2424
27	Adam9	17.8571	46.281	5.47945	45.0704	18.1818	Itga3	14.2857	6.61157	0	7.04225	15.1515
28	Adam9	17.8571	46.281	5.47945	45.0704	18.1818	Itga6	8.92857	14.0496	1.36986	2.8169	45.4545
29	Adam9	17.8571	46.281	5.47945	45.0704	18.1818	Itgav	23.2143	31.405	6.84932	56.338	15.1515
30	Adam9	17.8571	46.281	5.47945	45.0704	18.1818	Itgb1	75	80.9917	28.7671	88.7324	78.7879
31	Adam9	17.8571	46.281	5.47945	45.0704	18.1818	Itgb5	23.2143	41.3223	4.10959	45.0704	12.1212
32	Adcyap1	Not expressed	Not expressed	Not expressed	Not expressed	Not expressed	Adcyap1r1	1.78571	3.30579	0	45.0704	0
33	Adcyap1	Not expressed	Not expressed	Not expressed	Not expressed	Not expressed	Sctr	0	0	0	0	0
34	Adcyap1	Not expressed	Not expressed	Not expressed	Not expressed	Not expressed	Vipr1	0	0	0	1.40845	0
35	Adcyap1	Not expressed	Not expressed	Not expressed	Not expressed	Not expressed	Vipr2	0	0	0	1.40845	0
36	Adipoq	0	0.826446	0	0	0	Adipor1	30.3571	52.8926	61.6438	56.338	54.5455
37	Adipoq	0	0.826446	0	0	0	Adipor2	17.8571	40.4959	28.7671	35.2113	45.4545
38	Adm	3.57143	3.30579	2.73973	25.3521	12.1212	Calcr	0	0	0	0	0
39	Adm	3.57143	3.30579	2.73973	25.3521	12.1212	Calcrl	12.5	12.3967	4.10959	29.5775	36.3636
40	Adm	3.57143	3.30579	2.73973	25.3521	12.1212	Gpr182	3.57143	2.47934	0	7.04225	18.1818
41	Adm	3.57143	3.30579	2.73973	25.3521	12.1212	Ramp2	19.6429	9.09091	10.9589	53.5211	78.7879
42	Adm2	Not expressed	Not expressed	Not expressed	Not expressed	Not expressed	Calcr	0	0	0	0	0
43	Adm2	Not expressed	Not expressed	Not expressed	Not expressed	Not expressed	Calcrl	12.5	12.3967	4.10959	29.5775	36.3636
44	Adm2	Not expressed	Not expressed	Not expressed	Not expressed	Not expressed	Ramp1	0	4.95868	6.84932	2.8169	0
45	Agrn	7.14286	8.26446	5.47945	18.3099	15.1515	Atp1a3	5.35714	12.3967	4.10959	4.22535	0
46	Agrn	7.14286	8.26446	5.47945	18.3099	15.1515	Lrp4	0	0.826446	2.73973	11.2676	0
47	Agrn	7.14286	8.26446	5.47945	18.3099	15.1515	Musk	0	0	0	1.40845	0
48	Agrp	Not expressed	Not expressed	Not expressed	Not expressed	Not expressed	Mc3r	1.78571	1.65289	1.36986	1.40845	6.06061
49	Agrp	Not expressed	Not expressed	Not expressed	Not expressed	Not expressed	Mc4r	0	0	0	0	0
50	Agrp	Not expressed	Not expressed	Not expressed	Not expressed	Not expressed	Mc5r	0	0	0	0	0
51	Agrp	Not expressed	Not expressed	Not expressed	Not expressed	Not expressed	Sdc3	14.2857	52.8926	5.47945	56.338	51.5152
52	Agt	3.57143	0	0	1.40845	0	Agtr2	Not expressed	Not expressed	Not expressed	Not expressed	Not expressed
53	Agt	3.57143	0	0	1.40845	0	Lrp2	0	0.826446	0	0	0
54	Agt	3.57143	0	0	1.40845	0	Mas1	Not expressed	Not expressed	Not expressed	Not expressed	Not expressed
55	Ahsg	1.78571	0	0	7.04225	0	Insr	12.5	9.09091	5.47945	12.6761	9.09091
56	Alb	1.78571	0	0	0	0	Lrp2	0	0.826446	0	0	0
57	Amh	Not expressed	Not expressed	Not expressed	Not expressed	Not expressed	Acvr1	8.92857	18.1818	4.10959	45.0704	3.0303
58	Amh	Not expressed	Not expressed	Not expressed	Not expressed	Not expressed	Amhr2	0	0	1.36986	0	0
59	Amh	Not expressed	Not expressed	Not expressed	Not expressed	Not expressed	Egfr	3.57143	0.826446	1.36986	40.8451	0
60	Angpt1	3.57143	0	1.36986	2.8169	0	Itga5	17.8571	31.405	9.58904	63.3803	39.3939
61	Angpt1	3.57143	0	1.36986	2.8169	0	Itgb1	75	80.9917	28.7671	88.7324	78.7879
62	Angpt1	3.57143	0	1.36986	2.8169	0	Tek	16.0714	4.13223	2.73973	29.5775	57.5758
63	Angpt1	3.57143	0	1.36986	2.8169	0	Tie1	28.5714	12.3967	8.21918	21.1268	72.7273
64	Angpt2	3.57143	9.91736	4.10959	5.6338	15.1515	Tek	16.0714	4.13223	2.73973	29.5775	57.5758
65	Angpt2	3.57143	9.91736	4.10959	5.6338	15.1515	Tie1	28.5714	12.3967	8.21918	21.1268	72.7273
66	Angpt4	Not expressed	Not expressed	Not expressed	Not expressed	Not expressed	Tek	16.0714	4.13223	2.73973	29.5775	57.5758
67	Angpt4	Not expressed	Not expressed	Not expressed	Not expressed	Not expressed	Tie1	28.5714	12.3967	8.21918	21.1268	72.7273
68	Angptl1	0	0	0	4.22535	0	Tek	16.0714	4.13223	2.73973	29.5775	57.5758
69	Angptl2	7.14286	6.61157	0	40.8451	0	Tie1	28.5714	12.3967	8.21918	21.1268	72.7273
70	Angptl3	0	1.65289	1.36986	0	0	Itga5	17.8571	31.405	9.58904	63.3803	39.3939
71	Angptl3	0	1.65289	1.36986	0	0	Itgav	23.2143	31.405	6.84932	56.338	15.1515
72	Angptl3	0	1.65289	1.36986	0	0	Itgb3	3.57143	4.13223	4.10959	21.1268	30.303
73	Angptl4	16.0714	3.30579	1.36986	61.9718	15.1515	Tie1	28.5714	12.3967	8.21918	21.1268	72.7273
74	Anxa1	16.0714	57.0248	27.3973	54.9296	27.2727	Dysf	17.8571	9.09091	1.36986	12.6761	54.5455
75	Anxa1	16.0714	57.0248	27.3973	54.9296	27.2727	Egfr	3.57143	0.826446	1.36986	40.8451	0
76	Anxa1	16.0714	57.0248	27.3973	54.9296	27.2727	Fpr1	5.35714	10.7438	34.2466	2.8169	0
77	Apln	7.14286	5.78512	2.73973	14.0845	27.2727	Aplnr	5.35714	0.826446	1.36986	0	21.2121
78	Apob	0	0	0	0	0	Calcr	0	0	0	0	0
79	Apob	0	0	0	0	0	Itgam	23.2143	87.6033	89.0411	14.0845	9.09091
80	Apob	0	0	0	0	0	Itgb2	44.6429	83.4711	69.863	28.169	3.0303
81	Apob	0	0	0	0	0	Ldlr	10.7143	22.314	0	25.3521	3.0303
82	Apob	0	0	0	0	0	Lrp2	0	0.826446	0	0	0
83	Apob	0	0	0	0	0	Lrp6	25	28.9256	2.73973	45.0704	15.1515
84	Apob	0	0	0	0	0	Lrp8	1.78571	9.91736	6.84932	12.6761	0
85	Apob	0	0	0	0	0	Lsr	1.78571	11.5702	1.36986	5.6338	3.0303
86	Apob	0	0	0	0	0	Olr1	1.78571	8.26446	5.47945	0	0
87	Apoc3	Not expressed	Not expressed	Not expressed	Not expressed	Not expressed	Sdc2	19.6429	1.65289	0	57.7465	3.0303
88	Apoc3	Not expressed	Not expressed	Not expressed	Not expressed	Not expressed	Tlr2	3.57143	52.8926	30.137	7.04225	0
89	Apod	1.78571	0	1.36986	7.04225	3.0303	Lepr	5.35714	3.30579	0	5.6338	3.0303
90	Apoe	39.2857	76.8595	16.4384	49.2958	18.1818	Chrna4	Not expressed	Not expressed	Not expressed	Not expressed	Not expressed
91	Apoe	39.2857	76.8595	16.4384	49.2958	18.1818	Ldlr	10.7143	22.314	0	25.3521	3.0303
92	Apoe	39.2857	76.8595	16.4384	49.2958	18.1818	Lrp1	30.3571	71.0744	9.58904	76.0563	9.09091
93	Apoe	39.2857	76.8595	16.4384	49.2958	18.1818	Lrp2	0	0.826446	0	0	0
94	Apoe	39.2857	76.8595	16.4384	49.2958	18.1818	Lrp5	8.92857	7.43802	1.36986	15.493	21.2121
95	Apoe	39.2857	76.8595	16.4384	49.2958	18.1818	Lrp8	1.78571	9.91736	6.84932	12.6761	0
96	Apoe	39.2857	76.8595	16.4384	49.2958	18.1818	Scarb1	10.7143	29.7521	4.10959	14.0845	51.5152
97	Apoe	39.2857	76.8595	16.4384	49.2958	18.1818	Sorl1	1.78571	11.5702	50.6849	1.40845	3.0303
98	Apoe	39.2857	76.8595	16.4384	49.2958	18.1818	Vldlr	16.0714	0.826446	0	16.9014	0
99	App	39.2857	86.7769	38.3562	84.507	78.7879	Cav1	26.7857	17.3554	8.21918	36.6197	96.9697
100	App	39.2857	86.7769	38.3562	84.507	78.7879	Cd74	8.92857	54.5455	17.8082	7.04225	6.06061
101	App	39.2857	86.7769	38.3562	84.507	78.7879	Gpc1	26.7857	9.91736	4.10959	16.9014	0
102	App	39.2857	86.7769	38.3562	84.507	78.7879	Lrp1	30.3571	71.0744	9.58904	76.0563	9.09091
103	App	39.2857	86.7769	38.3562	84.507	78.7879	Ncstn	25	42.1488	12.3288	46.4789	27.2727
104	App	39.2857	86.7769	38.3562	84.507	78.7879	Ngfr	0	0	0	0	0
105	App	39.2857	86.7769	38.3562	84.507	78.7879	Slc45a3	1.78571	0	0	18.3099	0
106	App	39.2857	86.7769	38.3562	84.507	78.7879	Tnfrsf21	3.57143	23.1405	1.36986	21.1268	6.06061
107	Areg	3.57143	9.91736	0	0	0	Egfr	3.57143	0.826446	1.36986	40.8451	0
108	Areg	3.57143	9.91736	0	0	0	Erbb3	Not expressed	Not expressed	Not expressed	Not expressed	Not expressed
109	Arf1	46.4286	80.9917	36.9863	81.6901	81.8182	Chrm3	3.57143	0	0	1.40845	0
110	Arf1	46.4286	80.9917	36.9863	81.6901	81.8182	Insr	12.5	9.09091	5.47945	12.6761	9.09091
111	Arf1	46.4286	80.9917	36.9863	81.6901	81.8182	Pld2	5.35714	14.876	1.36986	11.2676	15.1515
112	Artn	0	0	0	1.40845	0	Gfra1	Not expressed	Not expressed	Not expressed	Not expressed	Not expressed
113	Artn	0	0	0	1.40845	0	Gfra3	0	0	0	1.40845	0
114	Artn	0	0	0	1.40845	0	Ret	5.35714	0.826446	0	29.5775	0
115	a	Not expressed	Not expressed	Not expressed	Not expressed	Not expressed	Atrn	10.7143	15.7025	8.21918	25.3521	30.303
116	a	Not expressed	Not expressed	Not expressed	Not expressed	Not expressed	F11r	19.6429	15.7025	2.73973	7.04225	60.6061
117	a	Not expressed	Not expressed	Not expressed	Not expressed	Not expressed	Mc2r	0	0	0	0	0
118	a	Not expressed	Not expressed	Not expressed	Not expressed	Not expressed	Mc3r	1.78571	1.65289	1.36986	1.40845	6.06061
119	a	Not expressed	Not expressed	Not expressed	Not expressed	Not expressed	Mc4r	0	0	0	0	0
120	a	Not expressed	Not expressed	Not expressed	Not expressed	Not expressed	Mc5r	0	0	0	0	0
121	Avp	0	0	0	0	0	Avpr1a	0	0.826446	0	4.22535	0
122	Avp	0	0	0	0	0	Avpr1b	0	0	0	1.40845	0
123	Avp	0	0	0	0	0	Avpr2	Not expressed	Not expressed	Not expressed	Not expressed	Not expressed
124	Avp	0	0	0	0	0	Oxtr	0	0	0	1.40845	0
125	Azgp1	Not expressed	Not expressed	Not expressed	Not expressed	Not expressed	Itgav	23.2143	31.405	6.84932	56.338	15.1515
126	B2m	55.3571	97.5207	82.1918	88.7324	93.9394	Cd247	0	0	0	0	3.0303
127	B2m	55.3571	97.5207	82.1918	88.7324	93.9394	Cd3d	3.57143	11.5702	1.36986	12.6761	9.09091
128	B2m	55.3571	97.5207	82.1918	88.7324	93.9394	Cd3g	0	0	0	0	0
129	B2m	55.3571	97.5207	82.1918	88.7324	93.9394	Hfe	10.7143	23.9669	0	15.493	24.2424
130	B2m	55.3571	97.5207	82.1918	88.7324	93.9394	Klrd1	0	2.47934	0	0	0
131	B2m	55.3571	97.5207	82.1918	88.7324	93.9394	Tfrc	16.0714	15.7025	4.10959	28.169	6.06061
132	Bcan	Not expressed	Not expressed	Not expressed	Not expressed	Not expressed	Egfr	3.57143	0.826446	1.36986	40.8451	0
133	Bcan	Not expressed	Not expressed	Not expressed	Not expressed	Not expressed	Nrcam	0	1.65289	0	0	0
134	Bdnf	1.78571	0	0	12.6761	0	Ddr1	5.35714	2.47934	0	19.7183	3.0303
135	Bdnf	1.78571	0	0	12.6761	0	Drd4	Not expressed	Not expressed	Not expressed	Not expressed	Not expressed
136	Bdnf	1.78571	0	0	12.6761	0	Ngfr	0	0	0	0	0
137	Bdnf	1.78571	0	0	12.6761	0	Ntrk2	5.35714	3.30579	4.10959	2.8169	3.0303
138	Bdnf	1.78571	0	0	12.6761	0	Sort1	7.14286	9.09091	10.9589	9.85915	3.0303
139	Bgn	30.3571	14.876	16.4384	87.3239	30.303	Ly96	1.78571	15.7025	1.36986	12.6761	6.06061
140	Bgn	30.3571	14.876	16.4384	87.3239	30.303	Tlr1	5.35714	38.0165	1.36986	4.22535	6.06061
141	Bgn	30.3571	14.876	16.4384	87.3239	30.303	Tlr2	3.57143	52.8926	30.137	7.04225	0
142	Bgn	30.3571	14.876	16.4384	87.3239	30.303	Tlr4	1.78571	39.6694	17.8082	15.493	6.06061
143	Bmp10	0	0	0	0	0	Acvr1	8.92857	18.1818	4.10959	45.0704	3.0303
144	Bmp10	0	0	0	0	0	Acvr2a	0	9.09091	1.36986	14.0845	0
145	Bmp10	0	0	0	0	0	Acvr2b	5.35714	0.826446	0	2.8169	3.0303
146	Bmp10	0	0	0	0	0	Acvrl1	8.92857	25.6198	2.73973	50.7042	45.4545
147	Bmp10	0	0	0	0	0	Bmpr1a	10.7143	2.47934	4.10959	40.8451	0
148	Bmp10	0	0	0	0	0	Bmpr1b	0	0	0	2.8169	0
149	Bmp10	0	0	0	0	0	Bmpr2	25	23.1405	10.9589	54.9296	51.5152
150	Bmp10	0	0	0	0	0	Eng	28.5714	20.6612	9.58904	60.5634	90.9091
151	Bmp15	0	0	0	1.40845	0	Acvr1	8.92857	18.1818	4.10959	45.0704	3.0303
152	Bmp15	0	0	0	1.40845	0	Acvr2a	0	9.09091	1.36986	14.0845	0
153	Bmp15	0	0	0	1.40845	0	Acvr2b	5.35714	0.826446	0	2.8169	3.0303
154	Bmp15	0	0	0	1.40845	0	Bmpr1a	10.7143	2.47934	4.10959	40.8451	0
155	Bmp15	0	0	0	1.40845	0	Bmpr1b	0	0	0	2.8169	0
156	Bmp15	0	0	0	1.40845	0	Bmpr2	25	23.1405	10.9589	54.9296	51.5152
157	Bmp2	3.57143	3.30579	0	7.04225	3.0303	Acvr1	8.92857	18.1818	4.10959	45.0704	3.0303
158	Bmp2	3.57143	3.30579	0	7.04225	3.0303	Acvr2a	0	9.09091	1.36986	14.0845	0
159	Bmp2	3.57143	3.30579	0	7.04225	3.0303	Acvr2b	5.35714	0.826446	0	2.8169	3.0303
160	Bmp2	3.57143	3.30579	0	7.04225	3.0303	Bmpr1a	10.7143	2.47934	4.10959	40.8451	0
161	Bmp2	3.57143	3.30579	0	7.04225	3.0303	Bmpr1b	0	0	0	2.8169	0
162	Bmp2	3.57143	3.30579	0	7.04225	3.0303	Bmpr2	25	23.1405	10.9589	54.9296	51.5152
163	Bmp2	3.57143	3.30579	0	7.04225	3.0303	Eng	28.5714	20.6612	9.58904	60.5634	90.9091
164	Bmp2	3.57143	3.30579	0	7.04225	3.0303	Hfe2	10.7143	1.65289	1.36986	4.22535	0
165	Bmp3	Not expressed	Not expressed	Not expressed	Not expressed	Not expressed	Acvr1	8.92857	18.1818	4.10959	45.0704	3.0303
166	Bmp3	Not expressed	Not expressed	Not expressed	Not expressed	Not expressed	Acvr2a	0	9.09091	1.36986	14.0845	0
167	Bmp3	Not expressed	Not expressed	Not expressed	Not expressed	Not expressed	Acvr2b	5.35714	0.826446	0	2.8169	3.0303
168	Bmp3	Not expressed	Not expressed	Not expressed	Not expressed	Not expressed	Bmpr1a	10.7143	2.47934	4.10959	40.8451	0
169	Bmp3	Not expressed	Not expressed	Not expressed	Not expressed	Not expressed	Bmpr1b	0	0	0	2.8169	0
170	Bmp3	Not expressed	Not expressed	Not expressed	Not expressed	Not expressed	Bmpr2	25	23.1405	10.9589	54.9296	51.5152
171	Bmp4	8.92857	2.47934	4.10959	15.493	36.3636	Acvr1	8.92857	18.1818	4.10959	45.0704	3.0303
172	Bmp4	8.92857	2.47934	4.10959	15.493	36.3636	Acvr2a	0	9.09091	1.36986	14.0845	0
173	Bmp4	8.92857	2.47934	4.10959	15.493	36.3636	Acvr2b	5.35714	0.826446	0	2.8169	3.0303
174	Bmp4	8.92857	2.47934	4.10959	15.493	36.3636	Bmpr1a	10.7143	2.47934	4.10959	40.8451	0
175	Bmp4	8.92857	2.47934	4.10959	15.493	36.3636	Bmpr1b	0	0	0	2.8169	0
176	Bmp4	8.92857	2.47934	4.10959	15.493	36.3636	Bmpr2	25	23.1405	10.9589	54.9296	51.5152
177	Bmp4	8.92857	2.47934	4.10959	15.493	36.3636	Hfe2	10.7143	1.65289	1.36986	4.22535	0
178	Bmp5	1.78571	0	0	1.40845	0	Acvr1	8.92857	18.1818	4.10959	45.0704	3.0303
179	Bmp5	1.78571	0	0	1.40845	0	Acvr2a	0	9.09091	1.36986	14.0845	0
180	Bmp5	1.78571	0	0	1.40845	0	Acvr2b	5.35714	0.826446	0	2.8169	3.0303
181	Bmp5	1.78571	0	0	1.40845	0	Bmpr1a	10.7143	2.47934	4.10959	40.8451	0
182	Bmp5	1.78571	0	0	1.40845	0	Bmpr1b	0	0	0	2.8169	0
183	Bmp5	1.78571	0	0	1.40845	0	Bmpr2	25	23.1405	10.9589	54.9296	51.5152
184	Bmp5	1.78571	0	0	1.40845	0	Hfe2	10.7143	1.65289	1.36986	4.22535	0
185	Bmp6	1.78571	0	0	2.8169	0	Acvr1	8.92857	18.1818	4.10959	45.0704	3.0303
186	Bmp6	1.78571	0	0	2.8169	0	Acvr2a	0	9.09091	1.36986	14.0845	0
187	Bmp6	1.78571	0	0	2.8169	0	Acvr2b	5.35714	0.826446	0	2.8169	3.0303
188	Bmp6	1.78571	0	0	2.8169	0	Bmpr1a	10.7143	2.47934	4.10959	40.8451	0
189	Bmp6	1.78571	0	0	2.8169	0	Bmpr1b	0	0	0	2.8169	0
190	Bmp6	1.78571	0	0	2.8169	0	Bmpr2	25	23.1405	10.9589	54.9296	51.5152
191	Bmp7	0	0	0	1.40845	0	Acvr1	8.92857	18.1818	4.10959	45.0704	3.0303
192	Bmp7	0	0	0	1.40845	0	Acvr2a	0	9.09091	1.36986	14.0845	0
193	Bmp7	0	0	0	1.40845	0	Acvr2b	5.35714	0.826446	0	2.8169	3.0303
194	Bmp7	0	0	0	1.40845	0	Bmpr1a	10.7143	2.47934	4.10959	40.8451	0
195	Bmp7	0	0	0	1.40845	0	Bmpr1b	0	0	0	2.8169	0
196	Bmp7	0	0	0	1.40845	0	Bmpr2	25	23.1405	10.9589	54.9296	51.5152
197	Bmp7	0	0	0	1.40845	0	Eng	28.5714	20.6612	9.58904	60.5634	90.9091
198	Bst1	7.14286	52.8926	38.3562	4.22535	0	Cav1	26.7857	17.3554	8.21918	36.6197	96.9697
199	Btc	5.35714	1.65289	4.10959	8.4507	15.1515	Egfr	3.57143	0.826446	1.36986	40.8451	0
200	Btc	5.35714	1.65289	4.10959	8.4507	15.1515	Erbb2	5.35714	0.826446	1.36986	11.2676	3.0303
201	Btc	5.35714	1.65289	4.10959	8.4507	15.1515	Erbb3	Not expressed	Not expressed	Not expressed	Not expressed	Not expressed
202	Btc	5.35714	1.65289	4.10959	8.4507	15.1515	Erbb4	0	0	1.36986	0	0
203	Btla	0	2.47934	1.36986	0	0	Cd247	0	0	0	0	3.0303
204	Btla	0	2.47934	1.36986	0	0	Cd79a	0	1.65289	1.36986	1.40845	0
205	Btla	0	2.47934	1.36986	0	0	Tnfrsf14	0	0	0	2.8169	3.0303
206	Btla	0	2.47934	1.36986	0	0	Vtcn1	Not expressed	Not expressed	Not expressed	Not expressed	Not expressed
207	BC055324	0	0.826446	0	7.04225	0	Plscr4	3.57143	1.65289	1.36986	21.1268	18.1818
208	1700013F07Rik	Not expressed	Not expressed	Not expressed	Not expressed	Not expressed	Plscr4	3.57143	1.65289	1.36986	21.1268	18.1818
209	C1qa	5.35714	38.843	4.10959	5.6338	6.06061	Cd93	26.7857	67.7686	19.1781	25.3521	93.9394
210	C1qa	5.35714	38.843	4.10959	5.6338	6.06061	Cr1l	21.4286	45.4545	17.8082	43.662	30.303
211	C1qa	5.35714	38.843	4.10959	5.6338	6.06061	Cspg4	14.2857	1.65289	1.36986	8.4507	3.0303
212	C1qb	26.7857	56.1983	9.58904	22.5352	9.09091	Lrp1	30.3571	71.0744	9.58904	76.0563	9.09091
213	C1qtnf1	3.57143	2.47934	0	18.3099	21.2121	Avpr2	Not expressed	Not expressed	Not expressed	Not expressed	Not expressed
214	C1qtnf5	Not expressed	Not expressed	Not expressed	Not expressed	Not expressed	Mfrp	Not expressed	Not expressed	Not expressed	Not expressed	Not expressed
215	C3	5.35714	28.9256	53.4247	56.338	0	C3ar1	16.0714	63.6364	4.10959	8.4507	3.0303
216	C3	5.35714	28.9256	53.4247	56.338	0	C5ar2	0	22.314	21.9178	2.8169	0
217	C3	5.35714	28.9256	53.4247	56.338	0	Cd19	0	1.65289	0	0	0
218	C3	5.35714	28.9256	53.4247	56.338	0	Cd46	0	0	0	1.40845	3.0303
219	C3	5.35714	28.9256	53.4247	56.338	0	Cd81	48.2143	38.0165	20.5479	73.2394	87.8788
220	C3	5.35714	28.9256	53.4247	56.338	0	Cr1l	21.4286	45.4545	17.8082	43.662	30.303
221	C3	5.35714	28.9256	53.4247	56.338	0	Itgam	23.2143	87.6033	89.0411	14.0845	9.09091
222	C3	5.35714	28.9256	53.4247	56.338	0	Itgb2	44.6429	83.4711	69.863	28.169	3.0303
223	C3	5.35714	28.9256	53.4247	56.338	0	Lrp1	30.3571	71.0744	9.58904	76.0563	9.09091
224	C4bp	0	0	0	0	0	Bmpr2	25	23.1405	10.9589	54.9296	51.5152
225	C4bp	0	0	0	0	0	Cd40	3.57143	7.43802	1.36986	22.5352	6.06061
226	C4bp	0	0	0	0	0	Lrp1	30.3571	71.0744	9.58904	76.0563	9.09091
227	Hc	0	1.65289	0	0	0	C5ar1	26.7857	72.7273	73.9726	14.0845	3.0303
228	Hc	0	1.65289	0	0	0	C5ar2	0	22.314	21.9178	2.8169	0
229	2300002M23Rik	Not expressed	Not expressed	Not expressed	Not expressed	Not expressed	Ddr1	5.35714	2.47934	0	19.7183	3.0303
230	Calca	Not expressed	Not expressed	Not expressed	Not expressed	Not expressed	Calcr	0	0	0	0	0
231	Calca	Not expressed	Not expressed	Not expressed	Not expressed	Not expressed	Calcrl	12.5	12.3967	4.10959	29.5775	36.3636
232	Calca	Not expressed	Not expressed	Not expressed	Not expressed	Not expressed	Ramp1	0	4.95868	6.84932	2.8169	0
233	Calca	Not expressed	Not expressed	Not expressed	Not expressed	Not expressed	Ramp2	19.6429	9.09091	10.9589	53.5211	78.7879
234	Calcb	Not expressed	Not expressed	Not expressed	Not expressed	Not expressed	Calcr	0	0	0	0	0
235	Calcb	Not expressed	Not expressed	Not expressed	Not expressed	Not expressed	Calcrl	12.5	12.3967	4.10959	29.5775	36.3636
236	Calcb	Not expressed	Not expressed	Not expressed	Not expressed	Not expressed	Ramp1	0	4.95868	6.84932	2.8169	0
237	Calr	75	86.7769	39.726	88.7324	72.7273	Itga2b	0	2.47934	1.36986	8.4507	0
238	Calr	75	86.7769	39.726	88.7324	72.7273	Itga3	14.2857	6.61157	0	7.04225	15.1515
239	Calr	75	86.7769	39.726	88.7324	72.7273	Itgav	23.2143	31.405	6.84932	56.338	15.1515
240	Calr	75	86.7769	39.726	88.7324	72.7273	Lrp1	30.3571	71.0744	9.58904	76.0563	9.09091
241	Calr	75	86.7769	39.726	88.7324	72.7273	Mtnr1a	Not expressed	Not expressed	Not expressed	Not expressed	Not expressed
242	Calr	75	86.7769	39.726	88.7324	72.7273	Scarf1	8.92857	3.30579	1.36986	5.6338	36.3636
243	Calr	75	86.7769	39.726	88.7324	72.7273	Tshr	0	0.826446	0	2.8169	0
244	Camp	Not expressed	Not expressed	Not expressed	Not expressed	Not expressed	Egfr	3.57143	0.826446	1.36986	40.8451	0
245	Camp	Not expressed	Not expressed	Not expressed	Not expressed	Not expressed	Igf1r	23.2143	29.7521	56.1644	49.2958	24.2424
246	Camp	Not expressed	Not expressed	Not expressed	Not expressed	Not expressed	P2rx7	3.57143	24.7934	2.73973	8.4507	3.0303
247	Cck	0	0	0	0	0	Cckar	1.78571	0.826446	1.36986	1.40845	0
248	Cck	0	0	0	0	0	Cckbr	1.78571	0	0	0	0
249	Ccl1	Not expressed	Not expressed	Not expressed	Not expressed	Not expressed	Ccr8	Not expressed	Not expressed	Not expressed	Not expressed	Not expressed
250	Ccl11	0	0.826446	0	5.6338	0	Ackr2	Not expressed	Not expressed	Not expressed	Not expressed	Not expressed
251	Ccl11	0	0.826446	0	5.6338	0	Ackr4	Not expressed	Not expressed	Not expressed	Not expressed	Not expressed
252	Ccl11	0	0.826446	0	5.6338	0	Ccr3	1.78571	1.65289	1.36986	0	0
253	Ccl11	0	0.826446	0	5.6338	0	Cxcr3	0	0	0	1.40845	0
254	Ccl17	0	3.30579	0	1.40845	0	Ccr4	0	0	0	2.8169	0
255	Ccl17	0	3.30579	0	1.40845	0	Ccr8	Not expressed	Not expressed	Not expressed	Not expressed	Not expressed
256	Ccl2	64.2857	86.7769	43.8356	76.0563	42.4242	Ackr2	Not expressed	Not expressed	Not expressed	Not expressed	Not expressed
257	Ccl2	64.2857	86.7769	43.8356	76.0563	42.4242	Ackr4	Not expressed	Not expressed	Not expressed	Not expressed	Not expressed
258	Ccl2	64.2857	86.7769	43.8356	76.0563	42.4242	Ccr10	Not expressed	Not expressed	Not expressed	Not expressed	Not expressed
259	Ccl2	64.2857	86.7769	43.8356	76.0563	42.4242	Ccr3	1.78571	1.65289	1.36986	0	0
260	Ccl2	64.2857	86.7769	43.8356	76.0563	42.4242	Ccr4	0	0	0	2.8169	0
261	Ccl20	Not expressed	Not expressed	Not expressed	Not expressed	Not expressed	Ccr6	Not expressed	Not expressed	Not expressed	Not expressed	Not expressed
262	Ccl20	Not expressed	Not expressed	Not expressed	Not expressed	Not expressed	Cxcr3	0	0	0	1.40845	0
263	Ccl22	0	0.826446	0	0	0	Ccr4	0	0	0	2.8169	0
264	Ccl24	0	23.9669	1.36986	1.40845	0	Ccr3	1.78571	1.65289	1.36986	0	0
265	Ccl25	0	1.65289	0	8.4507	0	Ackr2	Not expressed	Not expressed	Not expressed	Not expressed	Not expressed
266	Ccl25	0	1.65289	0	8.4507	0	Ackr4	Not expressed	Not expressed	Not expressed	Not expressed	Not expressed
267	Ccl25	0	1.65289	0	8.4507	0	Ccr10	Not expressed	Not expressed	Not expressed	Not expressed	Not expressed
268	Ccl25	0	1.65289	0	8.4507	0	Ccr9	7.14286	2.47934	2.73973	9.85915	6.06061
269	Ccl26	Not expressed	Not expressed	Not expressed	Not expressed	Not expressed	Ccr3	1.78571	1.65289	1.36986	0	0
270	Ccl28	1.78571	0	0	0	0	Ackr2	Not expressed	Not expressed	Not expressed	Not expressed	Not expressed
271	Ccl28	1.78571	0	0	0	0	Ccr10	Not expressed	Not expressed	Not expressed	Not expressed	Not expressed
272	Ccl28	1.78571	0	0	0	0	Ccr3	1.78571	1.65289	1.36986	0	0
273	Ccl4	16.0714	43.8017	42.4658	11.2676	6.06061	Ackr2	Not expressed	Not expressed	Not expressed	Not expressed	Not expressed
274	Ccl4	16.0714	43.8017	42.4658	11.2676	6.06061	Ccr3	1.78571	1.65289	1.36986	0	0
275	Ccl4	16.0714	43.8017	42.4658	11.2676	6.06061	Ccr8	Not expressed	Not expressed	Not expressed	Not expressed	Not expressed
276	Ccl5	0	0.826446	0	0	0	Ackr2	Not expressed	Not expressed	Not expressed	Not expressed	Not expressed
277	Ccl5	0	0.826446	0	0	0	Ackr4	Not expressed	Not expressed	Not expressed	Not expressed	Not expressed
278	Ccl5	0	0.826446	0	0	0	Ccr3	1.78571	1.65289	1.36986	0	0
279	Ccl5	0	0.826446	0	0	0	Ccr4	0	0	0	2.8169	0
280	Ccl5	0	0.826446	0	0	0	Cxcr3	0	0	0	1.40845	0
281	Ccl5	0	0.826446	0	0	0	Gpr75	0	0	1.36986	0	0
282	Ccl5	0	0.826446	0	0	0	Sdc1	5.35714	4.13223	1.36986	52.1127	0
283	Ccl5	0	0.826446	0	0	0	Sdc4	26.7857	71.0744	5.47945	66.1972	12.1212
284	Ccl7	26.7857	69.4215	9.58904	59.1549	18.1818	Ackr2	Not expressed	Not expressed	Not expressed	Not expressed	Not expressed
285	Ccl7	26.7857	69.4215	9.58904	59.1549	18.1818	Ackr4	Not expressed	Not expressed	Not expressed	Not expressed	Not expressed
286	Ccl7	26.7857	69.4215	9.58904	59.1549	18.1818	Ccr10	Not expressed	Not expressed	Not expressed	Not expressed	Not expressed
287	Ccl7	26.7857	69.4215	9.58904	59.1549	18.1818	Ccr3	1.78571	1.65289	1.36986	0	0
288	Ccl7	26.7857	69.4215	9.58904	59.1549	18.1818	Cxcr3	0	0	0	1.40845	0
289	Cd14	28.5714	80.9917	79.4521	33.8028	27.2727	Itga4	21.4286	32.2314	21.9178	19.7183	24.2424
290	Cd14	28.5714	80.9917	79.4521	33.8028	27.2727	Itgb1	75	80.9917	28.7671	88.7324	78.7879
291	Cd24a	26.7857	44.6281	75.3425	14.0845	6.06061	Selp	0	4.95868	1.36986	5.6338	6.06061
292	Cd34	16.0714	12.3967	8.21918	53.5211	75.7576	Sell	3.57143	9.91736	31.5068	9.85915	0
293	Cd34	16.0714	12.3967	8.21918	53.5211	75.7576	Selp	0	4.95868	1.36986	5.6338	6.06061
294	Cd40lg	0	0	0	0	0	Cd40	3.57143	7.43802	1.36986	22.5352	6.06061
295	Cd40lg	0	0	0	0	0	Itgam	23.2143	87.6033	89.0411	14.0845	9.09091
296	Cd40lg	0	0	0	0	0	Itgb2	44.6429	83.4711	69.863	28.169	3.0303
297	Cd40lg	0	0	0	0	0	Traf3	14.2857	18.1818	6.84932	26.7606	9.09091
298	Cd5l	0	0	0	0	0	Cd5	0	0	0	0	3.0303
299	Cd70	Not expressed	Not expressed	Not expressed	Not expressed	Not expressed	Cd27	0	0	0	0	0
300	Cdh1	1.78571	14.0496	0	2.8169	0	Cdh2	33.9286	0.826446	2.73973	35.2113	3.0303
301	Cdh1	1.78571	14.0496	0	2.8169	0	Egfr	3.57143	0.826446	1.36986	40.8451	0
302	Cdh1	1.78571	14.0496	0	2.8169	0	Erbb3	Not expressed	Not expressed	Not expressed	Not expressed	Not expressed
303	Cdh1	1.78571	14.0496	0	2.8169	0	Igf1r	23.2143	29.7521	56.1644	49.2958	24.2424
304	Cdh1	1.78571	14.0496	0	2.8169	0	Itgae	1.78571	0.826446	2.73973	1.40845	0
305	Cdh1	1.78571	14.0496	0	2.8169	0	Itgb7	0	16.5289	0	0	0
306	Cdh1	1.78571	14.0496	0	2.8169	0	Klrg1	0	0	0	0	0
307	Cdh1	1.78571	14.0496	0	2.8169	0	Lrp5	8.92857	7.43802	1.36986	15.493	21.2121
308	Cdh1	1.78571	14.0496	0	2.8169	0	Ptprf	8.92857	0.826446	0	38.0282	6.06061
309	Cdh1	1.78571	14.0496	0	2.8169	0	Ptprm	8.92857	4.95868	2.73973	18.3099	36.3636
310	Cel	0	1.65289	0	0	0	Cxcr4	19.6429	34.7107	72.6027	5.6338	18.1818
311	Cga	Not expressed	Not expressed	Not expressed	Not expressed	Not expressed	Fshr	Not expressed	Not expressed	Not expressed	Not expressed	Not expressed
312	Cga	Not expressed	Not expressed	Not expressed	Not expressed	Not expressed	Lhcgr	0	0.826446	0	0	0
313	Cga	Not expressed	Not expressed	Not expressed	Not expressed	Not expressed	Tshr	0	0.826446	0	2.8169	0
314	Cgn	Not expressed	Not expressed	Not expressed	Not expressed	Not expressed	F11r	19.6429	15.7025	2.73973	7.04225	60.6061
315	Cgn	Not expressed	Not expressed	Not expressed	Not expressed	Not expressed	Ocln	0	0	0	0	0
316	Cgn	Not expressed	Not expressed	Not expressed	Not expressed	Not expressed	Tgfbr1	10.7143	31.405	31.5068	38.0282	18.1818
317	Cgn	Not expressed	Not expressed	Not expressed	Not expressed	Not expressed	Tgfbr2	14.2857	37.1901	16.4384	45.0704	48.4848
318	Chad	Not expressed	Not expressed	Not expressed	Not expressed	Not expressed	Itga2	1.78571	0	0	0	0
319	Chad	Not expressed	Not expressed	Not expressed	Not expressed	Not expressed	Itgb1	75	80.9917	28.7671	88.7324	78.7879
320	Clcf1	Not expressed	Not expressed	Not expressed	Not expressed	Not expressed	Cntfr	0	0	0	4.22535	0
321	Clcf1	Not expressed	Not expressed	Not expressed	Not expressed	Not expressed	Crlf1	5.35714	1.65289	0	23.9437	0
322	Clcf1	Not expressed	Not expressed	Not expressed	Not expressed	Not expressed	Il6st	23.2143	25.6198	1.36986	60.5634	39.3939
323	Clcf1	Not expressed	Not expressed	Not expressed	Not expressed	Not expressed	Lifr	19.6429	23.1405	15.0685	22.5352	36.3636
324	Clec11a	3.57143	0.826446	2.73973	15.493	0	Kit	5.35714	1.65289	1.36986	4.22535	15.1515
325	Cntf	Not expressed	Not expressed	Not expressed	Not expressed	Not expressed	Cntfr	0	0	0	4.22535	0
326	Cntf	Not expressed	Not expressed	Not expressed	Not expressed	Not expressed	Il6ra	8.92857	33.8843	43.8356	18.3099	3.0303
327	Cntf	Not expressed	Not expressed	Not expressed	Not expressed	Not expressed	Il6st	23.2143	25.6198	1.36986	60.5634	39.3939
328	Cntf	Not expressed	Not expressed	Not expressed	Not expressed	Not expressed	Lifr	19.6429	23.1405	15.0685	22.5352	36.3636
329	Cntn2	0	1.65289	0	1.40845	0	Cntn1	0	0	0	2.8169	0
330	Cntn2	0	1.65289	0	1.40845	0	Cntnap2	1.78571	0	0	0	0
331	Cntn2	0	1.65289	0	1.40845	0	Nrcam	0	1.65289	0	0	0
332	Cntn2	0	1.65289	0	1.40845	0	Nrp1	42.8571	50.4132	13.6986	59.1549	78.7879
333	Cntn4	0	0.826446	0	1.40845	0	Ptprg	14.2857	7.43802	8.21918	38.0282	57.5758
334	Col11a1	0	0	0	0	3.0303	Ddr1	5.35714	2.47934	0	19.7183	3.0303
335	Col11a1	0	0	0	0	3.0303	Itga2	1.78571	0	0	0	0
336	Col11a1	0	0	0	0	3.0303	Itgb1	75	80.9917	28.7671	88.7324	78.7879
337	Col14a1	1.78571	4.95868	1.36986	12.6761	3.0303	Cd44	41.0714	83.4711	79.4521	61.9718	18.1818
338	Col18a1	5.35714	3.30579	0	16.9014	21.2121	Gpc1	26.7857	9.91736	4.10959	16.9014	0
339	Col18a1	5.35714	3.30579	0	16.9014	21.2121	Gpc4	3.57143	0	0	18.3099	9.09091
340	Col18a1	5.35714	3.30579	0	16.9014	21.2121	Itga5	17.8571	31.405	9.58904	63.3803	39.3939
341	Col18a1	5.35714	3.30579	0	16.9014	21.2121	Itgb1	75	80.9917	28.7671	88.7324	78.7879
342	Col18a1	5.35714	3.30579	0	16.9014	21.2121	Kdr	16.0714	2.47934	4.10959	9.85915	63.6364
343	Col1a1	37.5	11.5702	10.9589	77.4648	18.1818	Cd36	64.2857	44.6281	13.6986	23.9437	81.8182
344	Col1a1	37.5	11.5702	10.9589	77.4648	18.1818	Cd44	41.0714	83.4711	79.4521	61.9718	18.1818
345	Col1a1	37.5	11.5702	10.9589	77.4648	18.1818	Cd93	26.7857	67.7686	19.1781	25.3521	93.9394
346	Col1a1	37.5	11.5702	10.9589	77.4648	18.1818	Ddr1	5.35714	2.47934	0	19.7183	3.0303
347	Col1a1	37.5	11.5702	10.9589	77.4648	18.1818	Ddr2	7.14286	0.826446	2.73973	49.2958	6.06061
348	Col1a1	37.5	11.5702	10.9589	77.4648	18.1818	Flt4	7.14286	2.47934	2.73973	5.6338	27.2727
349	Col1a1	37.5	11.5702	10.9589	77.4648	18.1818	Itga1	5.35714	13.2231	0	2.8169	39.3939
350	Col1a1	37.5	11.5702	10.9589	77.4648	18.1818	Itga11	0	0.826446	0	18.3099	0
351	Col1a1	37.5	11.5702	10.9589	77.4648	18.1818	Itga2	1.78571	0	0	0	0
352	Col1a1	37.5	11.5702	10.9589	77.4648	18.1818	Itga5	17.8571	31.405	9.58904	63.3803	39.3939
353	Col1a1	37.5	11.5702	10.9589	77.4648	18.1818	Itgav	23.2143	31.405	6.84932	56.338	15.1515
354	Col1a1	37.5	11.5702	10.9589	77.4648	18.1818	Itgb1	75	80.9917	28.7671	88.7324	78.7879
355	Col1a1	37.5	11.5702	10.9589	77.4648	18.1818	Tmprss6	0	0	0	0	0
356	Col1a2	32.1429	19.0083	17.8082	81.6901	15.1515	Cd36	64.2857	44.6281	13.6986	23.9437	81.8182
357	Col1a2	32.1429	19.0083	17.8082	81.6901	15.1515	Cd44	41.0714	83.4711	79.4521	61.9718	18.1818
358	Col1a2	32.1429	19.0083	17.8082	81.6901	15.1515	Cd93	26.7857	67.7686	19.1781	25.3521	93.9394
359	Col1a2	32.1429	19.0083	17.8082	81.6901	15.1515	Flt4	7.14286	2.47934	2.73973	5.6338	27.2727
360	Col1a2	32.1429	19.0083	17.8082	81.6901	15.1515	Itga1	5.35714	13.2231	0	2.8169	39.3939
361	Col1a2	32.1429	19.0083	17.8082	81.6901	15.1515	Itga11	0	0.826446	0	18.3099	0
362	Col1a2	32.1429	19.0083	17.8082	81.6901	15.1515	Itga2	1.78571	0	0	0	0
363	Col1a2	32.1429	19.0083	17.8082	81.6901	15.1515	Itga2b	0	2.47934	1.36986	8.4507	0
364	Col1a2	32.1429	19.0083	17.8082	81.6901	15.1515	Itgav	23.2143	31.405	6.84932	56.338	15.1515
365	Col1a2	32.1429	19.0083	17.8082	81.6901	15.1515	Itgb1	75	80.9917	28.7671	88.7324	78.7879
366	Col1a2	32.1429	19.0083	17.8082	81.6901	15.1515	Itgb3	3.57143	4.13223	4.10959	21.1268	30.303
367	Col2a1	0	0	0	0	0	Ddr1	5.35714	2.47934	0	19.7183	3.0303
368	Col2a1	0	0	0	0	0	Itga1	5.35714	13.2231	0	2.8169	39.3939
369	Col2a1	0	0	0	0	0	Itga10	1.78571	0.826446	0	2.8169	0
370	Col2a1	0	0	0	0	0	Itga2	1.78571	0	0	0	0
371	Col2a1	0	0	0	0	0	Itga2b	0	2.47934	1.36986	8.4507	0
372	Col2a1	0	0	0	0	0	Itgb1	75	80.9917	28.7671	88.7324	78.7879
373	Col2a1	0	0	0	0	0	Mag	1.78571	4.13223	1.36986	0	0
374	Col2a1	0	0	0	0	0	Olfr20	Not expressed	Not expressed	Not expressed	Not expressed	Not expressed
375	Col3a1	50	27.2727	32.8767	87.3239	30.303	Ddr1	5.35714	2.47934	0	19.7183	3.0303
376	Col3a1	50	27.2727	32.8767	87.3239	30.303	Ddr2	7.14286	0.826446	2.73973	49.2958	6.06061
377	Col3a1	50	27.2727	32.8767	87.3239	30.303	Itga2	1.78571	0	0	0	0
378	Col3a1	50	27.2727	32.8767	87.3239	30.303	Itgb1	75	80.9917	28.7671	88.7324	78.7879
379	Col3a1	50	27.2727	32.8767	87.3239	30.303	Mag	1.78571	4.13223	1.36986	0	0
380	Col4a1	64.2857	36.3636	19.1781	87.3239	100	Cd47	37.5	69.4215	56.1644	71.831	54.5455
381	Col4a1	64.2857	36.3636	19.1781	87.3239	100	Cd93	26.7857	67.7686	19.1781	25.3521	93.9394
382	Col4a1	64.2857	36.3636	19.1781	87.3239	100	Itga1	5.35714	13.2231	0	2.8169	39.3939
383	Col4a1	64.2857	36.3636	19.1781	87.3239	100	Itga2	1.78571	0	0	0	0
384	Col4a1	64.2857	36.3636	19.1781	87.3239	100	Itgav	23.2143	31.405	6.84932	56.338	15.1515
385	Col4a1	64.2857	36.3636	19.1781	87.3239	100	Itgb1	75	80.9917	28.7671	88.7324	78.7879
386	Col4a1	64.2857	36.3636	19.1781	87.3239	100	Itgb8	0	0	0	1.40845	0
387	Col4a2	58.9286	28.9256	24.6575	78.8732	87.8788	Cd93	26.7857	67.7686	19.1781	25.3521	93.9394
388	Col4a3	0	0	0	4.22535	3.0303	Cd47	37.5	69.4215	56.1644	71.831	54.5455
389	Col4a3	0	0	0	4.22535	3.0303	Cd93	26.7857	67.7686	19.1781	25.3521	93.9394
390	Col4a3	0	0	0	4.22535	3.0303	Itga1	5.35714	13.2231	0	2.8169	39.3939
391	Col4a3	0	0	0	4.22535	3.0303	Itga2	1.78571	0	0	0	0
392	Col4a3	0	0	0	4.22535	3.0303	Itgav	23.2143	31.405	6.84932	56.338	15.1515
393	Col4a3	0	0	0	4.22535	3.0303	Itgb1	75	80.9917	28.7671	88.7324	78.7879
394	Col4a4	0	0	0	7.04225	0	Cd47	37.5	69.4215	56.1644	71.831	54.5455
395	Col4a4	0	0	0	7.04225	0	Cd93	26.7857	67.7686	19.1781	25.3521	93.9394
396	Col4a4	0	0	0	7.04225	0	Itga1	5.35714	13.2231	0	2.8169	39.3939
397	Col4a4	0	0	0	7.04225	0	Itga2	1.78571	0	0	0	0
398	Col4a4	0	0	0	7.04225	0	Itgav	23.2143	31.405	6.84932	56.338	15.1515
399	Col4a4	0	0	0	7.04225	0	Itgb1	75	80.9917	28.7671	88.7324	78.7879
400	Col4a5	7.14286	0	0	8.4507	0	Cd47	37.5	69.4215	56.1644	71.831	54.5455
401	Col4a5	7.14286	0	0	8.4507	0	Cd93	26.7857	67.7686	19.1781	25.3521	93.9394
402	Col4a5	7.14286	0	0	8.4507	0	Itga1	5.35714	13.2231	0	2.8169	39.3939
403	Col4a5	7.14286	0	0	8.4507	0	Itga2	1.78571	0	0	0	0
404	Col4a5	7.14286	0	0	8.4507	0	Itgav	23.2143	31.405	6.84932	56.338	15.1515
405	Col4a5	7.14286	0	0	8.4507	0	Itgb1	75	80.9917	28.7671	88.7324	78.7879
406	Col4a6	0	0	0	2.8169	0	Cd47	37.5	69.4215	56.1644	71.831	54.5455
407	Col4a6	0	0	0	2.8169	0	Cd93	26.7857	67.7686	19.1781	25.3521	93.9394
408	Col4a6	0	0	0	2.8169	0	Itga1	5.35714	13.2231	0	2.8169	39.3939
409	Col4a6	0	0	0	2.8169	0	Itga2	1.78571	0	0	0	0
410	Col4a6	0	0	0	2.8169	0	Itgav	23.2143	31.405	6.84932	56.338	15.1515
411	Col4a6	0	0	0	2.8169	0	Itgb1	75	80.9917	28.7671	88.7324	78.7879
412	Col5a1	14.2857	5.78512	5.47945	74.6479	3.0303	Itga1	5.35714	13.2231	0	2.8169	39.3939
413	Col5a1	14.2857	5.78512	5.47945	74.6479	3.0303	Itgb1	75	80.9917	28.7671	88.7324	78.7879
414	Col5a1	14.2857	5.78512	5.47945	74.6479	3.0303	Sdc3	14.2857	52.8926	5.47945	56.338	51.5152
415	Col5a2	17.8571	3.30579	5.47945	84.507	15.1515	Ddr1	5.35714	2.47934	0	19.7183	3.0303
416	Col5a2	17.8571	3.30579	5.47945	84.507	15.1515	Itga1	5.35714	13.2231	0	2.8169	39.3939
417	Col5a2	17.8571	3.30579	5.47945	84.507	15.1515	Itgb1	75	80.9917	28.7671	88.7324	78.7879
418	Col5a3	1.78571	2.47934	0	56.338	6.06061	Sdc3	14.2857	52.8926	5.47945	56.338	51.5152
419	Col6a1	16.0714	4.95868	2.73973	50.7042	9.09091	Itga1	5.35714	13.2231	0	2.8169	39.3939
420	Col6a1	16.0714	4.95868	2.73973	50.7042	9.09091	Itga2	1.78571	0	0	0	0
421	Col6a1	16.0714	4.95868	2.73973	50.7042	9.09091	Itga6	8.92857	14.0496	1.36986	2.8169	45.4545
422	Col6a1	16.0714	4.95868	2.73973	50.7042	9.09091	Itgb1	75	80.9917	28.7671	88.7324	78.7879
423	Col6a2	28.5714	10.7438	13.6986	66.1972	3.0303	Itga1	5.35714	13.2231	0	2.8169	39.3939
424	Col6a2	28.5714	10.7438	13.6986	66.1972	3.0303	Itga2	1.78571	0	0	0	0
425	Col6a2	28.5714	10.7438	13.6986	66.1972	3.0303	Itgb1	75	80.9917	28.7671	88.7324	78.7879
426	Col6a3	8.92857	4.13223	4.10959	61.9718	3.0303	Itga1	5.35714	13.2231	0	2.8169	39.3939
427	Col6a3	8.92857	4.13223	4.10959	61.9718	3.0303	Itga2	1.78571	0	0	0	0
428	Col6a3	8.92857	4.13223	4.10959	61.9718	3.0303	Itgb1	75	80.9917	28.7671	88.7324	78.7879
429	Col7a1	0	0	0	1.40845	0	Itga2	1.78571	0	0	0	0
430	Col7a1	0	0	0	1.40845	0	Itgb1	75	80.9917	28.7671	88.7324	78.7879
431	Col8a1	8.92857	4.13223	1.36986	59.1549	0	Itga1	5.35714	13.2231	0	2.8169	39.3939
432	Col8a1	8.92857	4.13223	1.36986	59.1549	0	Itga2	1.78571	0	0	0	0
433	Col9a1	1.78571	0	0	0	0	Mag	1.78571	4.13223	1.36986	0	0
434	Col9a2	Not expressed	Not expressed	Not expressed	Not expressed	Not expressed	Mag	1.78571	4.13223	1.36986	0	0
435	Col9a3	0	2.47934	0	0	0	Mag	1.78571	4.13223	1.36986	0	0
436	Colq	3.57143	0	0	0	0	Musk	0	0	0	1.40845	0
437	Cort	0	0	0	0	0	Ghsr	0	0.826446	0	0	0
438	Cort	0	0	0	0	0	Sstr1	Not expressed	Not expressed	Not expressed	Not expressed	Not expressed
439	Cort	0	0	0	0	0	Sstr2	Not expressed	Not expressed	Not expressed	Not expressed	Not expressed
440	Cort	0	0	0	0	0	Sstr3	0	0	0	1.40845	0
441	Cort	0	0	0	0	0	Sstr4	Not expressed	Not expressed	Not expressed	Not expressed	Not expressed
442	Cort	0	0	0	0	0	Sstr5	Not expressed	Not expressed	Not expressed	Not expressed	Not expressed
443	Cp	28.5714	14.876	2.73973	67.6056	12.1212	Slc40a1	0	9.91736	15.0685	1.40845	0
444	Crh	Not expressed	Not expressed	Not expressed	Not expressed	Not expressed	Crhr1	Not expressed	Not expressed	Not expressed	Not expressed	Not expressed
445	Crh	Not expressed	Not expressed	Not expressed	Not expressed	Not expressed	Crhr2	0	0	0	1.40845	0
446	Crh	Not expressed	Not expressed	Not expressed	Not expressed	Not expressed	Mc2r	0	0	0	0	0
447	Crp	0	0	0	1.40845	0	Olr1	1.78571	8.26446	5.47945	0	0
448	Csf1	16.0714	22.314	47.9452	71.831	15.1515	Csf1r	10.7143	76.0331	32.8767	12.6761	0
449	Csf2	Not expressed	Not expressed	Not expressed	Not expressed	Not expressed	Csf1r	10.7143	76.0331	32.8767	12.6761	0
450	Csf2	Not expressed	Not expressed	Not expressed	Not expressed	Not expressed	Csf3r	8.92857	27.2727	94.5205	8.4507	3.0303
451	Csf2	Not expressed	Not expressed	Not expressed	Not expressed	Not expressed	Il3ra	1.78571	16.5289	0	2.8169	15.1515
452	Csf2	Not expressed	Not expressed	Not expressed	Not expressed	Not expressed	Itga9	12.5	8.26446	1.36986	43.662	24.2424
453	Csf2	Not expressed	Not expressed	Not expressed	Not expressed	Not expressed	Itgb1	75	80.9917	28.7671	88.7324	78.7879
454	Csf2	Not expressed	Not expressed	Not expressed	Not expressed	Not expressed	Sdc2	19.6429	1.65289	0	57.7465	3.0303
455	Csf3	0	1.65289	0	0	0	Csf1r	10.7143	76.0331	32.8767	12.6761	0
456	Csf3	0	1.65289	0	0	0	Csf3r	8.92857	27.2727	94.5205	8.4507	3.0303
457	Ctf1	1.78571	0.826446	0	2.8169	0	Il6st	23.2143	25.6198	1.36986	60.5634	39.3939
458	Ctf1	1.78571	0.826446	0	2.8169	0	Lifr	19.6429	23.1405	15.0685	22.5352	36.3636
459	Ctgf	41.0714	13.2231	5.47945	64.7887	24.2424	Erbb4	0	0	1.36986	0	0
460	Ctgf	41.0714	13.2231	5.47945	64.7887	24.2424	Itga5	17.8571	31.405	9.58904	63.3803	39.3939
461	Ctgf	41.0714	13.2231	5.47945	64.7887	24.2424	Itgam	23.2143	87.6033	89.0411	14.0845	9.09091
462	Ctgf	41.0714	13.2231	5.47945	64.7887	24.2424	Itgb2	44.6429	83.4711	69.863	28.169	3.0303
463	Ctgf	41.0714	13.2231	5.47945	64.7887	24.2424	Lrp1	30.3571	71.0744	9.58904	76.0563	9.09091
464	Ctgf	41.0714	13.2231	5.47945	64.7887	24.2424	Lrp6	25	28.9256	2.73973	45.0704	15.1515
465	Ctgf	41.0714	13.2231	5.47945	64.7887	24.2424	Ntrk1	0	0	0	1.40845	0
466	Cthrc1	5.35714	2.47934	0	15.493	3.0303	Fzd3	0	0.826446	0	2.8169	0
467	Cthrc1	5.35714	2.47934	0	15.493	3.0303	Fzd5	1.78571	4.95868	0	4.22535	3.0303
468	Cthrc1	5.35714	2.47934	0	15.493	3.0303	Fzd6	7.14286	2.47934	1.36986	2.8169	15.1515
469	Cubn	0	0	0	0	0	Lrp2	0	0.826446	0	0	0
470	Cx3cl1	3.57143	1.65289	0	11.2676	33.3333	Cx3cr1	5.35714	19.0083	6.84932	9.85915	3.0303
471	Cxcl10	3.57143	6.61157	2.73973	5.6338	0	Ccr3	1.78571	1.65289	1.36986	0	0
472	Cxcl10	3.57143	6.61157	2.73973	5.6338	0	Cxcr3	0	0	0	1.40845	0
473	Cxcl10	3.57143	6.61157	2.73973	5.6338	0	Sdc4	26.7857	71.0744	5.47945	66.1972	12.1212
474	Cxcl11	0	0.826446	0	0	0	Ackr3	Not expressed	Not expressed	Not expressed	Not expressed	Not expressed
475	Cxcl11	0	0.826446	0	0	0	Ccr3	1.78571	1.65289	1.36986	0	0
476	Cxcl11	0	0.826446	0	0	0	Cxcr3	0	0	0	1.40845	0
477	Cxcl12	26.7857	16.5289	15.0685	46.4789	75.7576	Ackr3	Not expressed	Not expressed	Not expressed	Not expressed	Not expressed
478	Cxcl12	26.7857	16.5289	15.0685	46.4789	75.7576	Ccr4	0	0	0	2.8169	0
479	Cxcl12	26.7857	16.5289	15.0685	46.4789	75.7576	Cd4	0	1.65289	0	0	0
480	Cxcl12	26.7857	16.5289	15.0685	46.4789	75.7576	Cxcr3	0	0	0	1.40845	0
481	Cxcl12	26.7857	16.5289	15.0685	46.4789	75.7576	Cxcr4	19.6429	34.7107	72.6027	5.6338	18.1818
482	Cxcl12	26.7857	16.5289	15.0685	46.4789	75.7576	Itgb1	75	80.9917	28.7671	88.7324	78.7879
483	Cxcl12	26.7857	16.5289	15.0685	46.4789	75.7576	Sdc4	26.7857	71.0744	5.47945	66.1972	12.1212
484	Cxcl13	Not expressed	Not expressed	Not expressed	Not expressed	Not expressed	Ackr4	Not expressed	Not expressed	Not expressed	Not expressed	Not expressed
485	Cxcl13	Not expressed	Not expressed	Not expressed	Not expressed	Not expressed	Ccr10	Not expressed	Not expressed	Not expressed	Not expressed	Not expressed
486	Cxcl13	Not expressed	Not expressed	Not expressed	Not expressed	Not expressed	Cxcr3	0	0	0	1.40845	0
487	Cxcl13	Not expressed	Not expressed	Not expressed	Not expressed	Not expressed	Cxcr5	0	0.826446	2.73973	0	0
488	Cxcl13	Not expressed	Not expressed	Not expressed	Not expressed	Not expressed	Htr2a	1.78571	0.826446	0	0	0
489	Cxcl13	Not expressed	Not expressed	Not expressed	Not expressed	Not expressed	Oprd1	0	0.826446	0	1.40845	0
490	Cxcl16	3.57143	38.843	1.36986	26.7606	12.1212	Cxcr6	7.14286	0	0	0	0
491	Cxcl9	0	1.65289	1.36986	2.8169	6.06061	Ccr3	1.78571	1.65289	1.36986	0	0
492	Cxcl9	0	1.65289	1.36986	2.8169	6.06061	Cxcr3	0	0	0	1.40845	0
493	Cyr61	17.8571	9.09091	8.21918	46.4789	42.4242	Cav1	26.7857	17.3554	8.21918	36.6197	96.9697
494	Cyr61	17.8571	9.09091	8.21918	46.4789	42.4242	Itga5	17.8571	31.405	9.58904	63.3803	39.3939
495	Cyr61	17.8571	9.09091	8.21918	46.4789	42.4242	Itgam	23.2143	87.6033	89.0411	14.0845	9.09091
496	Cyr61	17.8571	9.09091	8.21918	46.4789	42.4242	Itgav	23.2143	31.405	6.84932	56.338	15.1515
497	Cyr61	17.8571	9.09091	8.21918	46.4789	42.4242	Itgb2	44.6429	83.4711	69.863	28.169	3.0303
498	Cyr61	17.8571	9.09091	8.21918	46.4789	42.4242	Itgb3	3.57143	4.13223	4.10959	21.1268	30.303
499	Cyr61	17.8571	9.09091	8.21918	46.4789	42.4242	Itgb5	23.2143	41.3223	4.10959	45.0704	12.1212
500	Dcn	28.5714	15.7025	13.6986	87.3239	9.09091	Egfr	3.57143	0.826446	1.36986	40.8451	0
501	Dcn	28.5714	15.7025	13.6986	87.3239	9.09091	Erbb4	0	0	1.36986	0	0
502	Dcn	28.5714	15.7025	13.6986	87.3239	9.09091	Met	0	12.3967	0	0	0
503	Defb1	Not expressed	Not expressed	Not expressed	Not expressed	Not expressed	Ccr6	Not expressed	Not expressed	Not expressed	Not expressed	Not expressed
504	Dhh	0	0	1.36986	2.8169	3.0303	Boc	3.57143	0	1.36986	16.9014	6.06061
505	Dhh	0	0	1.36986	2.8169	3.0303	Cdon	0	0	0	11.2676	0
506	Dhh	0	0	1.36986	2.8169	3.0303	Hhip	0	0	0	0	0
507	Dhh	0	0	1.36986	2.8169	3.0303	Ptch1	0	0	0	0	0
508	Dhh	0	0	1.36986	2.8169	3.0303	Ptch2	Not expressed	Not expressed	Not expressed	Not expressed	Not expressed
509	Dkk1	0	1.65289	0	0	0	Kremen1	12.5	11.5702	1.36986	28.169	18.1818
510	Dkk1	0	1.65289	0	0	0	Kremen2	0	0.826446	0	1.40845	0
511	Dkk1	0	1.65289	0	0	0	Lrp5	8.92857	7.43802	1.36986	15.493	21.2121
512	Dkk1	0	1.65289	0	0	0	Lrp6	25	28.9256	2.73973	45.0704	15.1515
513	Dkk2	5.35714	6.61157	8.21918	8.4507	6.06061	Kremen2	0	0.826446	0	1.40845	0
514	Dkk2	5.35714	6.61157	8.21918	8.4507	6.06061	Lrp6	25	28.9256	2.73973	45.0704	15.1515
515	Dlk1	0	0	0	0	0	Notch1	14.2857	42.1488	41.0959	28.169	60.6061
516	Dlk1	0	0	0	0	0	Notch3	12.5	2.47934	1.36986	14.0845	3.0303
517	Dlk1	0	0	0	0	0	Notch4	14.2857	9.91736	9.58904	21.1268	72.7273
518	Dlk2	0	0.826446	0	0	0	Notch1	14.2857	42.1488	41.0959	28.169	60.6061
519	Dll1	3.57143	1.65289	0	4.22535	9.09091	Notch1	14.2857	42.1488	41.0959	28.169	60.6061
520	Dll1	3.57143	1.65289	0	4.22535	9.09091	Notch3	12.5	2.47934	1.36986	14.0845	3.0303
521	Dll1	3.57143	1.65289	0	4.22535	9.09091	Notch4	14.2857	9.91736	9.58904	21.1268	72.7273
522	Dll3	0	0	0	0	0	Notch1	14.2857	42.1488	41.0959	28.169	60.6061
523	Dll3	0	0	0	0	0	Notch3	12.5	2.47934	1.36986	14.0845	3.0303
524	Dll3	0	0	0	0	0	Notch4	14.2857	9.91736	9.58904	21.1268	72.7273
525	Dll4	10.7143	0.826446	6.84932	8.4507	30.303	Notch1	14.2857	42.1488	41.0959	28.169	60.6061
526	Dll4	10.7143	0.826446	6.84932	8.4507	30.303	Notch3	12.5	2.47934	1.36986	14.0845	3.0303
527	Dll4	10.7143	0.826446	6.84932	8.4507	30.303	Notch4	14.2857	9.91736	9.58904	21.1268	72.7273
528	Dscam	1.78571	0	2.73973	0	0	Dcc	0	1.65289	1.36986	4.22535	3.0303
529	Ebi3	0	8.26446	15.0685	2.8169	0	Il27ra	3.57143	3.30579	0	8.4507	12.1212
530	Ebi3	0	8.26446	15.0685	2.8169	0	Il6st	23.2143	25.6198	1.36986	60.5634	39.3939
531	Ecm1	12.5	62.8099	20.5479	59.1549	9.09091	Cachd1	0	0	0	1.40845	0
532	Eda	1.78571	0	0	5.6338	0	Eda2r	1.78571	1.65289	0	9.85915	0
533	Eda	1.78571	0	0	5.6338	0	Edar	0	0	0	0	0
534	Edil3	0	0	0	0	0	Itgav	23.2143	31.405	6.84932	56.338	15.1515
535	Edil3	0	0	0	0	0	Itgb5	23.2143	41.3223	4.10959	45.0704	12.1212
536	Edn1	5.35714	2.47934	2.73973	7.04225	24.2424	Ednra	1.78571	0.826446	0	8.4507	0
537	Edn1	5.35714	2.47934	2.73973	7.04225	24.2424	Ednrb	7.14286	24.7934	5.47945	7.04225	15.1515
538	Edn1	5.35714	2.47934	2.73973	7.04225	24.2424	Kel	Not expressed	Not expressed	Not expressed	Not expressed	Not expressed
539	Edn2	Not expressed	Not expressed	Not expressed	Not expressed	Not expressed	Ednra	1.78571	0.826446	0	8.4507	0
540	Edn2	Not expressed	Not expressed	Not expressed	Not expressed	Not expressed	Ednrb	7.14286	24.7934	5.47945	7.04225	15.1515
541	Edn2	Not expressed	Not expressed	Not expressed	Not expressed	Not expressed	Kel	Not expressed	Not expressed	Not expressed	Not expressed	Not expressed
542	Edn3	Not expressed	Not expressed	Not expressed	Not expressed	Not expressed	Ednra	1.78571	0.826446	0	8.4507	0
543	Edn3	Not expressed	Not expressed	Not expressed	Not expressed	Not expressed	Ednrb	7.14286	24.7934	5.47945	7.04225	15.1515
544	Edn3	Not expressed	Not expressed	Not expressed	Not expressed	Not expressed	Kel	Not expressed	Not expressed	Not expressed	Not expressed	Not expressed
545	Efemp1	0	0	1.36986	12.6761	0	Egfr	3.57143	0.826446	1.36986	40.8451	0
546	Efemp2	10.7143	8.26446	1.36986	52.1127	12.1212	Aqp1	17.8571	7.43802	5.47945	11.2676	57.5758
547	Efemp2	10.7143	8.26446	1.36986	52.1127	12.1212	Catsper1	0	0	0	0	0
548	Efemp2	10.7143	8.26446	1.36986	52.1127	12.1212	Lingo1	0	0	1.36986	9.85915	0
549	Efemp2	10.7143	8.26446	1.36986	52.1127	12.1212	Plscr4	3.57143	1.65289	1.36986	21.1268	18.1818
550	Efna1	10.7143	0	2.73973	7.04225	27.2727	Epha1	Not expressed	Not expressed	Not expressed	Not expressed	Not expressed
551	Efna1	10.7143	0	2.73973	7.04225	27.2727	Epha2	8.92857	0.826446	1.36986	11.2676	12.1212
552	Efna1	10.7143	0	2.73973	7.04225	27.2727	Epha3	0	0	1.36986	0	0
553	Efna1	10.7143	0	2.73973	7.04225	27.2727	Epha4	3.57143	0.826446	0	5.6338	6.06061
554	Efna1	10.7143	0	2.73973	7.04225	27.2727	Epha5	1.78571	0.826446	0	0	0
555	Efna1	10.7143	0	2.73973	7.04225	27.2727	Epha6	0	0	0	0	0
556	Efna1	10.7143	0	2.73973	7.04225	27.2727	Epha7	0	0	1.36986	5.6338	0
557	Efna1	10.7143	0	2.73973	7.04225	27.2727	Epha8	Not expressed	Not expressed	Not expressed	Not expressed	Not expressed
558	Efna1	10.7143	0	2.73973	7.04225	27.2727	Ephb1	1.78571	0	0	1.40845	3.0303
559	Efna1	10.7143	0	2.73973	7.04225	27.2727	Ephb6	0	0	0	1.40845	0
560	Efna2	0	0	0	7.04225	0	Epha1	Not expressed	Not expressed	Not expressed	Not expressed	Not expressed
561	Efna2	0	0	0	7.04225	0	Epha2	8.92857	0.826446	1.36986	11.2676	12.1212
562	Efna2	0	0	0	7.04225	0	Epha3	0	0	1.36986	0	0
563	Efna2	0	0	0	7.04225	0	Epha4	3.57143	0.826446	0	5.6338	6.06061
564	Efna2	0	0	0	7.04225	0	Epha5	1.78571	0.826446	0	0	0
565	Efna2	0	0	0	7.04225	0	Epha6	0	0	0	0	0
566	Efna2	0	0	0	7.04225	0	Epha7	0	0	1.36986	5.6338	0
567	Efna2	0	0	0	7.04225	0	Epha8	Not expressed	Not expressed	Not expressed	Not expressed	Not expressed
568	Efna3	Not expressed	Not expressed	Not expressed	Not expressed	Not expressed	Epha1	Not expressed	Not expressed	Not expressed	Not expressed	Not expressed
569	Efna3	Not expressed	Not expressed	Not expressed	Not expressed	Not expressed	Epha2	8.92857	0.826446	1.36986	11.2676	12.1212
570	Efna3	Not expressed	Not expressed	Not expressed	Not expressed	Not expressed	Epha3	0	0	1.36986	0	0
571	Efna3	Not expressed	Not expressed	Not expressed	Not expressed	Not expressed	Epha4	3.57143	0.826446	0	5.6338	6.06061
572	Efna3	Not expressed	Not expressed	Not expressed	Not expressed	Not expressed	Epha5	1.78571	0.826446	0	0	0
573	Efna3	Not expressed	Not expressed	Not expressed	Not expressed	Not expressed	Epha6	0	0	0	0	0
574	Efna3	Not expressed	Not expressed	Not expressed	Not expressed	Not expressed	Epha7	0	0	1.36986	5.6338	0
575	Efna3	Not expressed	Not expressed	Not expressed	Not expressed	Not expressed	Epha8	Not expressed	Not expressed	Not expressed	Not expressed	Not expressed
576	Efna3	Not expressed	Not expressed	Not expressed	Not expressed	Not expressed	Ephb1	1.78571	0	0	1.40845	3.0303
577	Efna3	Not expressed	Not expressed	Not expressed	Not expressed	Not expressed	Ephb6	0	0	0	1.40845	0
578	Efna4	0	0.826446	0	2.8169	0	Epha1	Not expressed	Not expressed	Not expressed	Not expressed	Not expressed
579	Efna4	0	0.826446	0	2.8169	0	Epha2	8.92857	0.826446	1.36986	11.2676	12.1212
580	Efna4	0	0.826446	0	2.8169	0	Epha3	0	0	1.36986	0	0
581	Efna4	0	0.826446	0	2.8169	0	Epha4	3.57143	0.826446	0	5.6338	6.06061
582	Efna4	0	0.826446	0	2.8169	0	Epha5	1.78571	0.826446	0	0	0
583	Efna4	0	0.826446	0	2.8169	0	Epha6	0	0	0	0	0
584	Efna4	0	0.826446	0	2.8169	0	Epha7	0	0	1.36986	5.6338	0
585	Efna4	0	0.826446	0	2.8169	0	Epha8	Not expressed	Not expressed	Not expressed	Not expressed	Not expressed
586	Efna5	8.92857	1.65289	1.36986	22.5352	0	Epha1	Not expressed	Not expressed	Not expressed	Not expressed	Not expressed
587	Efna5	8.92857	1.65289	1.36986	22.5352	0	Epha2	8.92857	0.826446	1.36986	11.2676	12.1212
588	Efna5	8.92857	1.65289	1.36986	22.5352	0	Epha3	0	0	1.36986	0	0
589	Efna5	8.92857	1.65289	1.36986	22.5352	0	Epha4	3.57143	0.826446	0	5.6338	6.06061
590	Efna5	8.92857	1.65289	1.36986	22.5352	0	Epha5	1.78571	0.826446	0	0	0
591	Efna5	8.92857	1.65289	1.36986	22.5352	0	Epha6	0	0	0	0	0
592	Efna5	8.92857	1.65289	1.36986	22.5352	0	Epha7	0	0	1.36986	5.6338	0
593	Efna5	8.92857	1.65289	1.36986	22.5352	0	Epha8	Not expressed	Not expressed	Not expressed	Not expressed	Not expressed
594	Efna5	8.92857	1.65289	1.36986	22.5352	0	Ephb1	1.78571	0	0	1.40845	3.0303
595	Efna5	8.92857	1.65289	1.36986	22.5352	0	Ephb2	1.78571	1.65289	1.36986	2.8169	0
596	Efna5	8.92857	1.65289	1.36986	22.5352	0	Ephb6	0	0	0	1.40845	0
597	Efnb1	10.7143	5.78512	6.84932	16.9014	33.3333	Epha4	3.57143	0.826446	0	5.6338	6.06061
598	Efnb1	10.7143	5.78512	6.84932	16.9014	33.3333	Epha6	0	0	0	0	0
599	Efnb1	10.7143	5.78512	6.84932	16.9014	33.3333	Ephb1	1.78571	0	0	1.40845	3.0303
600	Efnb1	10.7143	5.78512	6.84932	16.9014	33.3333	Ephb2	1.78571	1.65289	1.36986	2.8169	0
601	Efnb1	10.7143	5.78512	6.84932	16.9014	33.3333	Ephb3	0	0	0	5.6338	0
602	Efnb1	10.7143	5.78512	6.84932	16.9014	33.3333	Ephb4	14.2857	4.95868	1.36986	26.7606	33.3333
603	Efnb1	10.7143	5.78512	6.84932	16.9014	33.3333	Ephb6	0	0	0	1.40845	0
604	Efnb1	10.7143	5.78512	6.84932	16.9014	33.3333	Erbb2	5.35714	0.826446	1.36986	11.2676	3.0303
605	Efnb2	8.92857	4.95868	1.36986	7.04225	36.3636	Epha3	0	0	1.36986	0	0
606	Efnb2	8.92857	4.95868	1.36986	7.04225	36.3636	Epha4	3.57143	0.826446	0	5.6338	6.06061
607	Efnb2	8.92857	4.95868	1.36986	7.04225	36.3636	Epha6	0	0	0	0	0
608	Efnb2	8.92857	4.95868	1.36986	7.04225	36.3636	Ephb1	1.78571	0	0	1.40845	3.0303
609	Efnb2	8.92857	4.95868	1.36986	7.04225	36.3636	Ephb2	1.78571	1.65289	1.36986	2.8169	0
610	Efnb2	8.92857	4.95868	1.36986	7.04225	36.3636	Ephb3	0	0	0	5.6338	0
611	Efnb2	8.92857	4.95868	1.36986	7.04225	36.3636	Ephb4	14.2857	4.95868	1.36986	26.7606	33.3333
612	Efnb2	8.92857	4.95868	1.36986	7.04225	36.3636	Ephb6	0	0	0	1.40845	0
613	Efnb2	8.92857	4.95868	1.36986	7.04225	36.3636	Grm1	5.35714	0	4.10959	2.8169	0
614	Efnb2	8.92857	4.95868	1.36986	7.04225	36.3636	Grm5	0	0.826446	0	0	3.0303
615	Efnb2	8.92857	4.95868	1.36986	7.04225	36.3636	Pecam1	23.2143	17.3554	15.0685	15.493	84.8485
616	Efnb2	8.92857	4.95868	1.36986	7.04225	36.3636	Rhbdl2	3.57143	0.826446	1.36986	2.8169	0
617	Efnb3	3.57143	0	0	0	0	Epha4	3.57143	0.826446	0	5.6338	6.06061
618	Efnb3	3.57143	0	0	0	0	Ephb1	1.78571	0	0	1.40845	3.0303
619	Efnb3	3.57143	0	0	0	0	Ephb2	1.78571	1.65289	1.36986	2.8169	0
620	Efnb3	3.57143	0	0	0	0	Ephb3	0	0	0	5.6338	0
621	Efnb3	3.57143	0	0	0	0	Ephb4	14.2857	4.95868	1.36986	26.7606	33.3333
622	Efnb3	3.57143	0	0	0	0	Ephb6	0	0	0	1.40845	0
623	Efnb3	3.57143	0	0	0	0	Rhbdl2	3.57143	0.826446	1.36986	2.8169	0
624	Egf	1.78571	0	0	1.40845	0	Cav1	26.7857	17.3554	8.21918	36.6197	96.9697
625	Egf	1.78571	0	0	1.40845	0	Egfr	3.57143	0.826446	1.36986	40.8451	0
626	Egf	1.78571	0	0	1.40845	0	Erbb2	5.35714	0.826446	1.36986	11.2676	3.0303
627	Egf	1.78571	0	0	1.40845	0	Erbb3	Not expressed	Not expressed	Not expressed	Not expressed	Not expressed
628	Egf	1.78571	0	0	1.40845	0	Erbb4	0	0	1.36986	0	0
629	Egf	1.78571	0	0	1.40845	0	Fshr	Not expressed	Not expressed	Not expressed	Not expressed	Not expressed
630	Epgn	0	0	0	0	0	Egfr	3.57143	0.826446	1.36986	40.8451	0
631	Epo	Not expressed	Not expressed	Not expressed	Not expressed	Not expressed	Epor	1.78571	1.65289	0	0	0
632	Ereg	5.35714	2.47934	2.73973	29.5775	0	Egfr	3.57143	0.826446	1.36986	40.8451	0
633	Ereg	5.35714	2.47934	2.73973	29.5775	0	Erbb2	5.35714	0.826446	1.36986	11.2676	3.0303
634	Ereg	5.35714	2.47934	2.73973	29.5775	0	Erbb3	Not expressed	Not expressed	Not expressed	Not expressed	Not expressed
635	Ereg	5.35714	2.47934	2.73973	29.5775	0	Erbb4	0	0	1.36986	0	0
636	F10	8.92857	47.1074	10.9589	5.6338	9.09091	F3	5.35714	4.13223	0	14.0845	0
637	F10	8.92857	47.1074	10.9589	5.6338	9.09091	Itgam	23.2143	87.6033	89.0411	14.0845	9.09091
638	F10	8.92857	47.1074	10.9589	5.6338	9.09091	Itgb2	44.6429	83.4711	69.863	28.169	3.0303
639	F11	0	0	0	0	0	Gp1ba	0	0	0	0	0
640	F12	0	0	1.36986	0	0	Cd93	26.7857	67.7686	19.1781	25.3521	93.9394
641	F12	0	0	1.36986	0	0	Gp1ba	0	0	0	0	0
642	F13a1	16.0714	73.5537	6.84932	9.85915	12.1212	Itga4	21.4286	32.2314	21.9178	19.7183	24.2424
643	F13a1	16.0714	73.5537	6.84932	9.85915	12.1212	Itga9	12.5	8.26446	1.36986	43.662	24.2424
644	F13a1	16.0714	73.5537	6.84932	9.85915	12.1212	Itgb1	75	80.9917	28.7671	88.7324	78.7879
645	F2	0	0	0	0	0	F2r	21.4286	5.78512	4.10959	49.2958	24.2424
646	F2	0	0	0	0	0	F2rl1	0	0	0	9.85915	3.0303
647	F2	0	0	0	0	0	F2rl2	0	0.826446	2.73973	1.40845	0
648	F2	0	0	0	0	0	F2rl3	1.78571	1.65289	0	0	3.0303
649	F2	0	0	0	0	0	Gp1ba	0	0	0	0	0
650	F2	0	0	0	0	0	Gp1bb	1.78571	0.826446	2.73973	1.40845	0
651	F2	0	0	0	0	0	Gp9	0	2.47934	0	1.40845	0
652	F2	0	0	0	0	0	Itga2b	0	2.47934	1.36986	8.4507	0
653	F2	0	0	0	0	0	Thbd	16.0714	33.0579	5.47945	52.1127	45.4545
654	F7	5.35714	27.2727	1.36986	2.8169	0	F3	5.35714	4.13223	0	14.0845	0
655	F8	0	0.826446	0	0	0	Asgr2	Not expressed	Not expressed	Not expressed	Not expressed	Not expressed
656	F8	0	0.826446	0	0	0	Ldlr	10.7143	22.314	0	25.3521	3.0303
657	F8	0	0.826446	0	0	0	Lrp1	30.3571	71.0744	9.58904	76.0563	9.09091
658	F9	0	0.826446	0	0	0	Lrp1	30.3571	71.0744	9.58904	76.0563	9.09091
659	Farp2	1.78571	0	0	1.40845	0	Plxna1	8.92857	27.2727	1.36986	47.8873	3.0303
660	Farp2	1.78571	0	0	1.40845	0	Plxna2	14.2857	9.09091	6.84932	18.3099	42.4242
661	Farp2	1.78571	0	0	1.40845	0	Plxna3	0	0	0	5.6338	0
662	Farp2	1.78571	0	0	1.40845	0	Plxna4	7.14286	5.78512	2.73973	11.2676	18.1818
663	Fasl	0	0	0	0	0	Fas	7.14286	10.7438	15.0685	12.6761	36.3636
664	Fasl	0	0	0	0	0	Tnfrsf1a	23.2143	55.3719	49.3151	61.9718	66.6667
665	Fat4	3.57143	0.826446	0	1.40845	9.09091	Dchs1	10.7143	3.30579	0	36.6197	27.2727
666	Fbln1	5.35714	0	0	29.5775	0	Itgb1	75	80.9917	28.7671	88.7324	78.7879
667	Fbln2	23.2143	7.43802	5.47945	81.6901	27.2727	Itgb3	3.57143	4.13223	4.10959	21.1268	30.303
668	Fbn1	17.8571	5.78512	4.10959	77.4648	21.2121	Itga5	17.8571	31.405	9.58904	63.3803	39.3939
669	Fbn1	17.8571	5.78512	4.10959	77.4648	21.2121	Itgav	23.2143	31.405	6.84932	56.338	15.1515
670	Fbn1	17.8571	5.78512	4.10959	77.4648	21.2121	Itgb1	75	80.9917	28.7671	88.7324	78.7879
671	Fbn1	17.8571	5.78512	4.10959	77.4648	21.2121	Itgb3	3.57143	4.13223	4.10959	21.1268	30.303
672	Fbn1	17.8571	5.78512	4.10959	77.4648	21.2121	Itgb6	0	1.65289	0	0	0
673	Fcnb	0	0.826446	0	0	0	Lrp1	30.3571	71.0744	9.58904	76.0563	9.09091
674	Fga	0	0	0	0	0	Cdh5	23.2143	12.3967	8.21918	11.2676	81.8182
675	Fga	0	0	0	0	0	Itga2b	0	2.47934	1.36986	8.4507	0
676	Fga	0	0	0	0	0	Itga5	17.8571	31.405	9.58904	63.3803	39.3939
677	Fga	0	0	0	0	0	Itgam	23.2143	87.6033	89.0411	14.0845	9.09091
678	Fga	0	0	0	0	0	Itgav	23.2143	31.405	6.84932	56.338	15.1515
679	Fga	0	0	0	0	0	Itgb1	75	80.9917	28.7671	88.7324	78.7879
680	Fga	0	0	0	0	0	Itgb2	44.6429	83.4711	69.863	28.169	3.0303
681	Fga	0	0	0	0	0	Itgb3	3.57143	4.13223	4.10959	21.1268	30.303
682	Fga	0	0	0	0	0	Plaur	21.4286	55.3719	39.726	49.2958	27.2727
683	Fgb	Not expressed	Not expressed	Not expressed	Not expressed	Not expressed	Itga2b	0	2.47934	1.36986	8.4507	0
684	Fgb	Not expressed	Not expressed	Not expressed	Not expressed	Not expressed	Itga5	17.8571	31.405	9.58904	63.3803	39.3939
685	Fgb	Not expressed	Not expressed	Not expressed	Not expressed	Not expressed	Itgam	23.2143	87.6033	89.0411	14.0845	9.09091
686	Fgb	Not expressed	Not expressed	Not expressed	Not expressed	Not expressed	Itgav	23.2143	31.405	6.84932	56.338	15.1515
687	Fgb	Not expressed	Not expressed	Not expressed	Not expressed	Not expressed	Itgb1	75	80.9917	28.7671	88.7324	78.7879
688	Fgb	Not expressed	Not expressed	Not expressed	Not expressed	Not expressed	Itgb2	44.6429	83.4711	69.863	28.169	3.0303
689	Fgf1	19.6429	3.30579	6.84932	7.04225	0	Cd44	41.0714	83.4711	79.4521	61.9718	18.1818
690	Fgf1	19.6429	3.30579	6.84932	7.04225	0	Egfr	3.57143	0.826446	1.36986	40.8451	0
691	Fgf1	19.6429	3.30579	6.84932	7.04225	0	Fgfr1	10.7143	8.26446	6.84932	69.0141	15.1515
692	Fgf1	19.6429	3.30579	6.84932	7.04225	0	Fgfr2	0	0	0	0	0
693	Fgf1	19.6429	3.30579	6.84932	7.04225	0	Fgfr3	1.78571	2.47934	1.36986	9.85915	21.2121
694	Fgf1	19.6429	3.30579	6.84932	7.04225	0	Fgfr4	Not expressed	Not expressed	Not expressed	Not expressed	Not expressed
695	Fgf1	19.6429	3.30579	6.84932	7.04225	0	Fgfrl1	5.35714	1.65289	0	9.85915	3.0303
696	Fgf1	19.6429	3.30579	6.84932	7.04225	0	Nrp1	42.8571	50.4132	13.6986	59.1549	78.7879
697	Fgf10	0	0	0	1.40845	0	Fgfr1	10.7143	8.26446	6.84932	69.0141	15.1515
698	Fgf10	0	0	0	1.40845	0	Fgfr2	0	0	0	0	0
699	Fgf10	0	0	0	1.40845	0	Fgfr3	1.78571	2.47934	1.36986	9.85915	21.2121
700	Fgf10	0	0	0	1.40845	0	Fgfr4	Not expressed	Not expressed	Not expressed	Not expressed	Not expressed
701	Fgf11	Not expressed	Not expressed	Not expressed	Not expressed	Not expressed	Fgfr1	10.7143	8.26446	6.84932	69.0141	15.1515
702	Fgf11	Not expressed	Not expressed	Not expressed	Not expressed	Not expressed	Fgfr2	0	0	0	0	0
703	Fgf11	Not expressed	Not expressed	Not expressed	Not expressed	Not expressed	Fgfr3	1.78571	2.47934	1.36986	9.85915	21.2121
704	Fgf11	Not expressed	Not expressed	Not expressed	Not expressed	Not expressed	Fgfr4	Not expressed	Not expressed	Not expressed	Not expressed	Not expressed
705	Fgf12	0	0	0	0	0	Fgfr1	10.7143	8.26446	6.84932	69.0141	15.1515
706	Fgf12	0	0	0	0	0	Fgfr2	0	0	0	0	0
707	Fgf12	0	0	0	0	0	Fgfr3	1.78571	2.47934	1.36986	9.85915	21.2121
708	Fgf12	0	0	0	0	0	Fgfr4	Not expressed	Not expressed	Not expressed	Not expressed	Not expressed
709	Fgf13	5.35714	0.826446	0	1.40845	0	Egfr	3.57143	0.826446	1.36986	40.8451	0
710	Fgf13	5.35714	0.826446	0	1.40845	0	Fgfr1	10.7143	8.26446	6.84932	69.0141	15.1515
711	Fgf13	5.35714	0.826446	0	1.40845	0	Fgfr2	0	0	0	0	0
712	Fgf13	5.35714	0.826446	0	1.40845	0	Fgfr3	1.78571	2.47934	1.36986	9.85915	21.2121
713	Fgf13	5.35714	0.826446	0	1.40845	0	Fgfr4	Not expressed	Not expressed	Not expressed	Not expressed	Not expressed
714	Fgf13	5.35714	0.826446	0	1.40845	0	Scn5a	23.2143	2.47934	2.73973	4.22535	0
715	Fgf13	5.35714	0.826446	0	1.40845	0	Scn8a	1.78571	0	0	0	0
716	Fgf14	Not expressed	Not expressed	Not expressed	Not expressed	Not expressed	Fgfr1	10.7143	8.26446	6.84932	69.0141	15.1515
717	Fgf14	Not expressed	Not expressed	Not expressed	Not expressed	Not expressed	Fgfr2	0	0	0	0	0
718	Fgf14	Not expressed	Not expressed	Not expressed	Not expressed	Not expressed	Fgfr3	1.78571	2.47934	1.36986	9.85915	21.2121
719	Fgf14	Not expressed	Not expressed	Not expressed	Not expressed	Not expressed	Fgfr4	Not expressed	Not expressed	Not expressed	Not expressed	Not expressed
720	Fgf16	3.57143	1.65289	0	9.85915	0	Fgfr1	10.7143	8.26446	6.84932	69.0141	15.1515
721	Fgf16	3.57143	1.65289	0	9.85915	0	Fgfr2	0	0	0	0	0
722	Fgf16	3.57143	1.65289	0	9.85915	0	Fgfr3	1.78571	2.47934	1.36986	9.85915	21.2121
723	Fgf16	3.57143	1.65289	0	9.85915	0	Fgfr4	Not expressed	Not expressed	Not expressed	Not expressed	Not expressed
724	Fgf17	Not expressed	Not expressed	Not expressed	Not expressed	Not expressed	Fgfr1	10.7143	8.26446	6.84932	69.0141	15.1515
725	Fgf17	Not expressed	Not expressed	Not expressed	Not expressed	Not expressed	Fgfr2	0	0	0	0	0
726	Fgf17	Not expressed	Not expressed	Not expressed	Not expressed	Not expressed	Fgfr3	1.78571	2.47934	1.36986	9.85915	21.2121
727	Fgf17	Not expressed	Not expressed	Not expressed	Not expressed	Not expressed	Fgfr4	Not expressed	Not expressed	Not expressed	Not expressed	Not expressed
728	Fgf18	1.78571	0	1.36986	9.85915	0	Fgfr1	10.7143	8.26446	6.84932	69.0141	15.1515
729	Fgf18	1.78571	0	1.36986	9.85915	0	Fgfr2	0	0	0	0	0
730	Fgf18	1.78571	0	1.36986	9.85915	0	Fgfr3	1.78571	2.47934	1.36986	9.85915	21.2121
731	Fgf18	1.78571	0	1.36986	9.85915	0	Fgfr4	Not expressed	Not expressed	Not expressed	Not expressed	Not expressed
732	Fgf15	Not expressed	Not expressed	Not expressed	Not expressed	Not expressed	Fgfr1	10.7143	8.26446	6.84932	69.0141	15.1515
733	Fgf15	Not expressed	Not expressed	Not expressed	Not expressed	Not expressed	Fgfr2	0	0	0	0	0
734	Fgf15	Not expressed	Not expressed	Not expressed	Not expressed	Not expressed	Fgfr3	1.78571	2.47934	1.36986	9.85915	21.2121
735	Fgf15	Not expressed	Not expressed	Not expressed	Not expressed	Not expressed	Fgfr4	Not expressed	Not expressed	Not expressed	Not expressed	Not expressed
736	Fgf15	Not expressed	Not expressed	Not expressed	Not expressed	Not expressed	Klb	0	0	0	0	0
737	Fgf2	0	0	0	4.22535	0	Cd44	41.0714	83.4711	79.4521	61.9718	18.1818
738	Fgf2	0	0	0	4.22535	0	Fgfr1	10.7143	8.26446	6.84932	69.0141	15.1515
739	Fgf2	0	0	0	4.22535	0	Fgfr2	0	0	0	0	0
740	Fgf2	0	0	0	4.22535	0	Fgfr3	1.78571	2.47934	1.36986	9.85915	21.2121
741	Fgf2	0	0	0	4.22535	0	Fgfr4	Not expressed	Not expressed	Not expressed	Not expressed	Not expressed
742	Fgf2	0	0	0	4.22535	0	Fgfrl1	5.35714	1.65289	0	9.85915	3.0303
743	Fgf2	0	0	0	4.22535	0	Gpc4	3.57143	0	0	18.3099	9.09091
744	Fgf2	0	0	0	4.22535	0	Nrp1	42.8571	50.4132	13.6986	59.1549	78.7879
745	Fgf2	0	0	0	4.22535	0	Sdc1	5.35714	4.13223	1.36986	52.1127	0
746	Fgf2	0	0	0	4.22535	0	Sdc2	19.6429	1.65289	0	57.7465	3.0303
747	Fgf2	0	0	0	4.22535	0	Sdc3	14.2857	52.8926	5.47945	56.338	51.5152
748	Fgf2	0	0	0	4.22535	0	Sdc4	26.7857	71.0744	5.47945	66.1972	12.1212
749	Fgf20	0	0	0	0	0	Fgfr4	Not expressed	Not expressed	Not expressed	Not expressed	Not expressed
750	Fgf21	0	0	0	0	0	Fgfr2	0	0	0	0	0
751	Fgf21	0	0	0	0	0	Fgfr4	Not expressed	Not expressed	Not expressed	Not expressed	Not expressed
752	Fgf22	Not expressed	Not expressed	Not expressed	Not expressed	Not expressed	Fgfr2	0	0	0	0	0
753	Fgf23	1.78571	0	0	1.40845	0	Fgfr1	10.7143	8.26446	6.84932	69.0141	15.1515
754	Fgf23	1.78571	0	0	1.40845	0	Fgfr2	0	0	0	0	0
755	Fgf23	1.78571	0	0	1.40845	0	Fgfr3	1.78571	2.47934	1.36986	9.85915	21.2121
756	Fgf23	1.78571	0	0	1.40845	0	Fgfr4	Not expressed	Not expressed	Not expressed	Not expressed	Not expressed
757	Fgf23	1.78571	0	0	1.40845	0	Phex	1.78571	0	1.36986	4.22535	0
758	Fgf3	Not expressed	Not expressed	Not expressed	Not expressed	Not expressed	Fgfr1	10.7143	8.26446	6.84932	69.0141	15.1515
759	Fgf3	Not expressed	Not expressed	Not expressed	Not expressed	Not expressed	Fgfr2	0	0	0	0	0
760	Fgf3	Not expressed	Not expressed	Not expressed	Not expressed	Not expressed	Fgfr3	1.78571	2.47934	1.36986	9.85915	21.2121
761	Fgf3	Not expressed	Not expressed	Not expressed	Not expressed	Not expressed	Fgfr4	Not expressed	Not expressed	Not expressed	Not expressed	Not expressed
762	Fgf4	Not expressed	Not expressed	Not expressed	Not expressed	Not expressed	Fgfr1	10.7143	8.26446	6.84932	69.0141	15.1515
763	Fgf4	Not expressed	Not expressed	Not expressed	Not expressed	Not expressed	Fgfr2	0	0	0	0	0
764	Fgf4	Not expressed	Not expressed	Not expressed	Not expressed	Not expressed	Fgfr3	1.78571	2.47934	1.36986	9.85915	21.2121
765	Fgf4	Not expressed	Not expressed	Not expressed	Not expressed	Not expressed	Fgfr4	Not expressed	Not expressed	Not expressed	Not expressed	Not expressed
766	Fgf4	Not expressed	Not expressed	Not expressed	Not expressed	Not expressed	Nrp1	42.8571	50.4132	13.6986	59.1549	78.7879
767	Fgf5	Not expressed	Not expressed	Not expressed	Not expressed	Not expressed	Fgfr1	10.7143	8.26446	6.84932	69.0141	15.1515
768	Fgf5	Not expressed	Not expressed	Not expressed	Not expressed	Not expressed	Fgfr2	0	0	0	0	0
769	Fgf5	Not expressed	Not expressed	Not expressed	Not expressed	Not expressed	Fgfr3	1.78571	2.47934	1.36986	9.85915	21.2121
770	Fgf5	Not expressed	Not expressed	Not expressed	Not expressed	Not expressed	Fgfr4	Not expressed	Not expressed	Not expressed	Not expressed	Not expressed
771	Fgf6	0	0	0	0	0	Fgfr1	10.7143	8.26446	6.84932	69.0141	15.1515
772	Fgf6	0	0	0	0	0	Fgfr2	0	0	0	0	0
773	Fgf6	0	0	0	0	0	Fgfr3	1.78571	2.47934	1.36986	9.85915	21.2121
774	Fgf6	0	0	0	0	0	Fgfr4	Not expressed	Not expressed	Not expressed	Not expressed	Not expressed
775	Fgf6	0	0	0	0	0	Sdc4	26.7857	71.0744	5.47945	66.1972	12.1212
776	Fgf7	1.78571	0	0	4.22535	0	Fgfr1	10.7143	8.26446	6.84932	69.0141	15.1515
777	Fgf7	1.78571	0	0	4.22535	0	Fgfr2	0	0	0	0	0
778	Fgf7	1.78571	0	0	4.22535	0	Fgfr3	1.78571	2.47934	1.36986	9.85915	21.2121
779	Fgf7	1.78571	0	0	4.22535	0	Fgfr4	Not expressed	Not expressed	Not expressed	Not expressed	Not expressed
780	Fgf7	1.78571	0	0	4.22535	0	Nrp1	42.8571	50.4132	13.6986	59.1549	78.7879
781	Fgf8	0	0	0	0	0	Fgfr1	10.7143	8.26446	6.84932	69.0141	15.1515
782	Fgf8	0	0	0	0	0	Fgfr2	0	0	0	0	0
783	Fgf8	0	0	0	0	0	Fgfr3	1.78571	2.47934	1.36986	9.85915	21.2121
784	Fgf8	0	0	0	0	0	Fgfr4	Not expressed	Not expressed	Not expressed	Not expressed	Not expressed
785	Fgf9	5.35714	1.65289	0	2.8169	0	Fgfr1	10.7143	8.26446	6.84932	69.0141	15.1515
786	Fgf9	5.35714	1.65289	0	2.8169	0	Fgfr2	0	0	0	0	0
787	Fgf9	5.35714	1.65289	0	2.8169	0	Fgfr3	1.78571	2.47934	1.36986	9.85915	21.2121
788	Fgf9	5.35714	1.65289	0	2.8169	0	Fgfr4	Not expressed	Not expressed	Not expressed	Not expressed	Not expressed
789	Fgg	Not expressed	Not expressed	Not expressed	Not expressed	Not expressed	Itga2b	0	2.47934	1.36986	8.4507	0
790	Fgg	Not expressed	Not expressed	Not expressed	Not expressed	Not expressed	Itga5	17.8571	31.405	9.58904	63.3803	39.3939
791	Fgg	Not expressed	Not expressed	Not expressed	Not expressed	Not expressed	Itgav	23.2143	31.405	6.84932	56.338	15.1515
792	Fgg	Not expressed	Not expressed	Not expressed	Not expressed	Not expressed	Itgb1	75	80.9917	28.7671	88.7324	78.7879
793	Fgg	Not expressed	Not expressed	Not expressed	Not expressed	Not expressed	Itgb2	44.6429	83.4711	69.863	28.169	3.0303
794	Fgl1	0	0	0	0	0	Egfr	3.57143	0.826446	1.36986	40.8451	0
795	Flt3l	5.35714	10.7438	2.73973	14.0845	0	Flt3	0	3.30579	0	0	0
796	Fn1	44.6429	80.9917	21.9178	64.7887	33.3333	C5ar1	26.7857	72.7273	73.9726	14.0845	3.0303
797	Fn1	44.6429	80.9917	21.9178	64.7887	33.3333	Cd44	41.0714	83.4711	79.4521	61.9718	18.1818
798	Fn1	44.6429	80.9917	21.9178	64.7887	33.3333	Cd79a	0	1.65289	1.36986	1.40845	0
799	Fn1	44.6429	80.9917	21.9178	64.7887	33.3333	Col13a1	1.78571	0	0	1.40845	0
800	Fn1	44.6429	80.9917	21.9178	64.7887	33.3333	Flt4	7.14286	2.47934	2.73973	5.6338	27.2727
801	Fn1	44.6429	80.9917	21.9178	64.7887	33.3333	Il17rc	3.57143	0	0	19.7183	3.0303
802	Fn1	44.6429	80.9917	21.9178	64.7887	33.3333	Itga2	1.78571	0	0	0	0
803	Fn1	44.6429	80.9917	21.9178	64.7887	33.3333	Itga2b	0	2.47934	1.36986	8.4507	0
804	Fn1	44.6429	80.9917	21.9178	64.7887	33.3333	Itga3	14.2857	6.61157	0	7.04225	15.1515
805	Fn1	44.6429	80.9917	21.9178	64.7887	33.3333	Itga4	21.4286	32.2314	21.9178	19.7183	24.2424
806	Fn1	44.6429	80.9917	21.9178	64.7887	33.3333	Itga5	17.8571	31.405	9.58904	63.3803	39.3939
807	Fn1	44.6429	80.9917	21.9178	64.7887	33.3333	Itga6	8.92857	14.0496	1.36986	2.8169	45.4545
808	Fn1	44.6429	80.9917	21.9178	64.7887	33.3333	Itga8	0	1.65289	0	0	0
809	Fn1	44.6429	80.9917	21.9178	64.7887	33.3333	Itga9	12.5	8.26446	1.36986	43.662	24.2424
810	Fn1	44.6429	80.9917	21.9178	64.7887	33.3333	Itgav	23.2143	31.405	6.84932	56.338	15.1515
811	Fn1	44.6429	80.9917	21.9178	64.7887	33.3333	Itgb1	75	80.9917	28.7671	88.7324	78.7879
812	Fn1	44.6429	80.9917	21.9178	64.7887	33.3333	Itgb3	3.57143	4.13223	4.10959	21.1268	30.303
813	Fn1	44.6429	80.9917	21.9178	64.7887	33.3333	Itgb6	0	1.65289	0	0	0
814	Fn1	44.6429	80.9917	21.9178	64.7887	33.3333	Itgb7	0	16.5289	0	0	0
815	Fn1	44.6429	80.9917	21.9178	64.7887	33.3333	Itgb8	0	0	0	1.40845	0
816	Fn1	44.6429	80.9917	21.9178	64.7887	33.3333	Mag	1.78571	4.13223	1.36986	0	0
817	Fn1	44.6429	80.9917	21.9178	64.7887	33.3333	Nt5e	5.35714	22.314	36.9863	7.04225	0
818	Fn1	44.6429	80.9917	21.9178	64.7887	33.3333	Plaur	21.4286	55.3719	39.726	49.2958	27.2727
819	Fn1	44.6429	80.9917	21.9178	64.7887	33.3333	Robo4	14.2857	5.78512	5.47945	2.8169	54.5455
820	Fn1	44.6429	80.9917	21.9178	64.7887	33.3333	Sdc2	19.6429	1.65289	0	57.7465	3.0303
821	Fn1	44.6429	80.9917	21.9178	64.7887	33.3333	Tmprss6	0	0	0	0	0
822	Fn1	44.6429	80.9917	21.9178	64.7887	33.3333	Tnfrsf11b	0	0	0	5.6338	0
823	Fn1	44.6429	80.9917	21.9178	64.7887	33.3333	Tshr	0	0.826446	0	2.8169	0
824	Fshb	0	0	0	0	0	Fshr	Not expressed	Not expressed	Not expressed	Not expressed	Not expressed
825	Fst	1.78571	1.65289	1.36986	16.9014	0	Bmpr1b	0	0	0	2.8169	0
826	Fst	1.78571	1.65289	1.36986	16.9014	0	Bmpr2	25	23.1405	10.9589	54.9296	51.5152
827	Fst	1.78571	1.65289	1.36986	16.9014	0	Hfe2	10.7143	1.65289	1.36986	4.22535	0
828	Gal	1.78571	1.65289	4.10959	0	3.0303	Galr1	0	0	0	0	0
829	Gal	1.78571	1.65289	4.10959	0	3.0303	Galr2	Not expressed	Not expressed	Not expressed	Not expressed	Not expressed
830	Gal	1.78571	1.65289	4.10959	0	3.0303	Gpr151	Not expressed	Not expressed	Not expressed	Not expressed	Not expressed
831	Galp	0	0	0	0	0	Galr1	0	0	0	0	0
832	Galp	0	0	0	0	0	Galr2	Not expressed	Not expressed	Not expressed	Not expressed	Not expressed
833	Gas6	16.0714	18.1818	0	25.3521	57.5758	Axl	21.4286	30.5785	12.3288	83.0986	12.1212
834	Gas6	16.0714	18.1818	0	25.3521	57.5758	Mertk	1.78571	4.95868	0	1.40845	6.06061
835	Gas6	16.0714	18.1818	0	25.3521	57.5758	Tyro3	0	0	0	8.4507	0
836	Gast	Not expressed	Not expressed	Not expressed	Not expressed	Not expressed	Cckbr	1.78571	0	0	0	0
837	Gcg	0	0	0	0	0	Gcgr	Not expressed	Not expressed	Not expressed	Not expressed	Not expressed
838	Gcg	0	0	0	0	0	Glp1r	Not expressed	Not expressed	Not expressed	Not expressed	Not expressed
839	Gcg	0	0	0	0	0	Glp2r	0	0	0	0	0
840	Gdf10	0	0	0	2.8169	0	Acvr1b	1.78571	0.826446	0	1.40845	0
841	Gdf11	0	0	0	1.40845	0	Acvr1b	1.78571	0.826446	0	1.40845	0
842	Gdf11	0	0	0	1.40845	0	Acvr2a	0	9.09091	1.36986	14.0845	0
843	Gdf11	0	0	0	1.40845	0	Acvr2b	5.35714	0.826446	0	2.8169	3.0303
844	Gdf2	Not expressed	Not expressed	Not expressed	Not expressed	Not expressed	Acvr1	8.92857	18.1818	4.10959	45.0704	3.0303
845	Gdf2	Not expressed	Not expressed	Not expressed	Not expressed	Not expressed	Acvr2a	0	9.09091	1.36986	14.0845	0
846	Gdf2	Not expressed	Not expressed	Not expressed	Not expressed	Not expressed	Acvr2b	5.35714	0.826446	0	2.8169	3.0303
847	Gdf2	Not expressed	Not expressed	Not expressed	Not expressed	Not expressed	Acvrl1	8.92857	25.6198	2.73973	50.7042	45.4545
848	Gdf2	Not expressed	Not expressed	Not expressed	Not expressed	Not expressed	Bmpr2	25	23.1405	10.9589	54.9296	51.5152
849	Gdf2	Not expressed	Not expressed	Not expressed	Not expressed	Not expressed	Eng	28.5714	20.6612	9.58904	60.5634	90.9091
850	Gdf5	Not expressed	Not expressed	Not expressed	Not expressed	Not expressed	Acvr1	8.92857	18.1818	4.10959	45.0704	3.0303
851	Gdf5	Not expressed	Not expressed	Not expressed	Not expressed	Not expressed	Acvr2a	0	9.09091	1.36986	14.0845	0
852	Gdf5	Not expressed	Not expressed	Not expressed	Not expressed	Not expressed	Acvr2b	5.35714	0.826446	0	2.8169	3.0303
853	Gdf5	Not expressed	Not expressed	Not expressed	Not expressed	Not expressed	Bmpr1a	10.7143	2.47934	4.10959	40.8451	0
854	Gdf5	Not expressed	Not expressed	Not expressed	Not expressed	Not expressed	Bmpr1b	0	0	0	2.8169	0
855	Gdf5	Not expressed	Not expressed	Not expressed	Not expressed	Not expressed	Bmpr2	25	23.1405	10.9589	54.9296	51.5152
856	Gdf5	Not expressed	Not expressed	Not expressed	Not expressed	Not expressed	Ror2	0	0	0	5.6338	0
857	Gdf6	0	0	0	16.9014	0	Bmpr1a	10.7143	2.47934	4.10959	40.8451	0
858	Gdf6	0	0	0	16.9014	0	Bmpr1b	0	0	0	2.8169	0
859	Gdf6	0	0	0	16.9014	0	Bmpr2	25	23.1405	10.9589	54.9296	51.5152
860	Gdf7	Not expressed	Not expressed	Not expressed	Not expressed	Not expressed	Acvr2a	0	9.09091	1.36986	14.0845	0
861	Gdf7	Not expressed	Not expressed	Not expressed	Not expressed	Not expressed	Bmpr1a	10.7143	2.47934	4.10959	40.8451	0
862	Gdf7	Not expressed	Not expressed	Not expressed	Not expressed	Not expressed	Bmpr2	25	23.1405	10.9589	54.9296	51.5152
863	Gdf9	0	0	0	1.40845	0	Acvr2a	0	9.09091	1.36986	14.0845	0
864	Gdf9	0	0	0	1.40845	0	Bmpr1a	10.7143	2.47934	4.10959	40.8451	0
865	Gdf9	0	0	0	1.40845	0	Bmpr1b	0	0	0	2.8169	0
866	Gdf9	0	0	0	1.40845	0	Bmpr2	25	23.1405	10.9589	54.9296	51.5152
867	Gdf9	0	0	0	1.40845	0	Fxyd6	1.78571	1.65289	1.36986	14.0845	9.09091
868	Gdf9	0	0	0	1.40845	0	Orai2	1.78571	12.3967	8.21918	7.04225	0
869	Gdf9	0	0	0	1.40845	0	Tgfbr1	10.7143	31.405	31.5068	38.0282	18.1818
870	Gdnf	Not expressed	Not expressed	Not expressed	Not expressed	Not expressed	Ednrb	7.14286	24.7934	5.47945	7.04225	15.1515
871	Gdnf	Not expressed	Not expressed	Not expressed	Not expressed	Not expressed	Gfra1	Not expressed	Not expressed	Not expressed	Not expressed	Not expressed
872	Gdnf	Not expressed	Not expressed	Not expressed	Not expressed	Not expressed	Gfra2	0	0	0	7.04225	0
873	Gdnf	Not expressed	Not expressed	Not expressed	Not expressed	Not expressed	Ret	5.35714	0.826446	0	29.5775	0
874	Gdnf	Not expressed	Not expressed	Not expressed	Not expressed	Not expressed	Slc44a5	0	0	0	0	0
875	Ghrh	Not expressed	Not expressed	Not expressed	Not expressed	Not expressed	Ghrhr	Not expressed	Not expressed	Not expressed	Not expressed	Not expressed
876	Ghrh	Not expressed	Not expressed	Not expressed	Not expressed	Not expressed	Vipr1	0	0	0	1.40845	0
877	Ghrl	0	0	0	0	0	Ghrhr	Not expressed	Not expressed	Not expressed	Not expressed	Not expressed
878	Ghrl	0	0	0	0	0	Ghsr	0	0.826446	0	0	0
879	Ghrl	0	0	0	0	0	Gpr39	1.78571	0	0	32.3944	0
880	Gip	0	0.826446	0	0	0	Dpp4	0	0	0	0	0
881	Gip	0	0.826446	0	0	0	Gipr	0	1.65289	0	0	0
882	Gip	0	0.826446	0	0	0	Insr	12.5	9.09091	5.47945	12.6761	9.09091
883	Gnai2	62.5	96.6942	97.2603	91.5493	93.9394	Adcy1	0	0	1.36986	0	0
884	Gnai2	62.5	96.6942	97.2603	91.5493	93.9394	Adcy7	8.92857	42.9752	1.36986	45.0704	0
885	Gnai2	62.5	96.6942	97.2603	91.5493	93.9394	Adcy8	0	0	0	0	0
886	Gnai2	62.5	96.6942	97.2603	91.5493	93.9394	Adcy9	7.14286	6.61157	1.36986	5.6338	3.0303
887	Gnai2	62.5	96.6942	97.2603	91.5493	93.9394	Adora1	0	1.65289	0	1.40845	0
888	Gnai2	62.5	96.6942	97.2603	91.5493	93.9394	Adra2a	0	0	0	0	0
889	Gnai2	62.5	96.6942	97.2603	91.5493	93.9394	Adra2b	1.78571	1.65289	1.36986	0	0
890	Gnai2	62.5	96.6942	97.2603	91.5493	93.9394	Agtr2	Not expressed	Not expressed	Not expressed	Not expressed	Not expressed
891	Gnai2	62.5	96.6942	97.2603	91.5493	93.9394	C5ar1	26.7857	72.7273	73.9726	14.0845	3.0303
892	Gnai2	62.5	96.6942	97.2603	91.5493	93.9394	Cav1	26.7857	17.3554	8.21918	36.6197	96.9697
893	Gnai2	62.5	96.6942	97.2603	91.5493	93.9394	Chrm1	3.57143	7.43802	2.73973	4.22535	9.09091
894	Gnai2	62.5	96.6942	97.2603	91.5493	93.9394	Cnr1	0	0	0	0	0
895	Gnai2	62.5	96.6942	97.2603	91.5493	93.9394	Cxcr3	0	0	0	1.40845	0
896	Gnai2	62.5	96.6942	97.2603	91.5493	93.9394	Drd2	Not expressed	Not expressed	Not expressed	Not expressed	Not expressed
897	Gnai2	62.5	96.6942	97.2603	91.5493	93.9394	Ednra	1.78571	0.826446	0	8.4507	0
898	Gnai2	62.5	96.6942	97.2603	91.5493	93.9394	Ednrb	7.14286	24.7934	5.47945	7.04225	15.1515
899	Gnai2	62.5	96.6942	97.2603	91.5493	93.9394	Egfr	3.57143	0.826446	1.36986	40.8451	0
900	Gnai2	62.5	96.6942	97.2603	91.5493	93.9394	F2r	21.4286	5.78512	4.10959	49.2958	24.2424
901	Gnai2	62.5	96.6942	97.2603	91.5493	93.9394	Fpr1	5.35714	10.7438	34.2466	2.8169	0
902	Gnai2	62.5	96.6942	97.2603	91.5493	93.9394	Igf1r	23.2143	29.7521	56.1644	49.2958	24.2424
903	Gnai2	62.5	96.6942	97.2603	91.5493	93.9394	Lhcgr	0	0.826446	0	0	0
904	Gnai2	62.5	96.6942	97.2603	91.5493	93.9394	Lpar3	0	0	1.36986	0	0
905	Gnai2	62.5	96.6942	97.2603	91.5493	93.9394	Mtnr1a	Not expressed	Not expressed	Not expressed	Not expressed	Not expressed
906	Gnai2	62.5	96.6942	97.2603	91.5493	93.9394	Oprd1	0	0.826446	0	1.40845	0
907	Gnai2	62.5	96.6942	97.2603	91.5493	93.9394	Oprm1	Not expressed	Not expressed	Not expressed	Not expressed	Not expressed
908	Gnai2	62.5	96.6942	97.2603	91.5493	93.9394	P2ry12	0	9.09091	5.47945	1.40845	0
909	Gnai2	62.5	96.6942	97.2603	91.5493	93.9394	Ptpru	1.78571	1.65289	0	4.22535	0
910	Gnai2	62.5	96.6942	97.2603	91.5493	93.9394	S1pr1	14.2857	26.4463	15.0685	15.493	69.697
911	Gnai2	62.5	96.6942	97.2603	91.5493	93.9394	S1pr3	5.35714	0.826446	1.36986	42.2535	3.0303
912	Gnai2	62.5	96.6942	97.2603	91.5493	93.9394	S1pr4	0	0.826446	0	2.8169	0
913	Gnai2	62.5	96.6942	97.2603	91.5493	93.9394	S1pr5	0	0.826446	0	2.8169	0
914	Gnai2	62.5	96.6942	97.2603	91.5493	93.9394	Tbxa2r	0	0.826446	1.36986	2.8169	9.09091
915	Gnai2	62.5	96.6942	97.2603	91.5493	93.9394	Tshr	0	0.826446	0	2.8169	0
916	Gnai2	62.5	96.6942	97.2603	91.5493	93.9394	Unc5b	8.92857	2.47934	1.36986	47.8873	27.2727
917	Gnas	83.9286	90.9091	54.7945	91.5493	100	Adcy1	0	0	1.36986	0	0
918	Gnas	83.9286	90.9091	54.7945	91.5493	100	Adcy7	8.92857	42.9752	1.36986	45.0704	0
919	Gnas	83.9286	90.9091	54.7945	91.5493	100	Adcy8	0	0	0	0	0
920	Gnas	83.9286	90.9091	54.7945	91.5493	100	Adcy9	7.14286	6.61157	1.36986	5.6338	3.0303
921	Gnas	83.9286	90.9091	54.7945	91.5493	100	Adora1	0	1.65289	0	1.40845	0
922	Gnas	83.9286	90.9091	54.7945	91.5493	100	Adrb3	0	0	0	0	0
923	Gnas	83.9286	90.9091	54.7945	91.5493	100	Avpr2	Not expressed	Not expressed	Not expressed	Not expressed	Not expressed
924	Gnas	83.9286	90.9091	54.7945	91.5493	100	Crhr1	Not expressed	Not expressed	Not expressed	Not expressed	Not expressed
925	Gnas	83.9286	90.9091	54.7945	91.5493	100	Gcgr	Not expressed	Not expressed	Not expressed	Not expressed	Not expressed
926	Gnas	83.9286	90.9091	54.7945	91.5493	100	Glp1r	Not expressed	Not expressed	Not expressed	Not expressed	Not expressed
927	Gnas	83.9286	90.9091	54.7945	91.5493	100	Htr6	0	0	0	0	0
928	Gnas	83.9286	90.9091	54.7945	91.5493	100	Lhcgr	0	0.826446	0	0	0
929	Gnas	83.9286	90.9091	54.7945	91.5493	100	Ptgdr	0	0	0	1.40845	0
930	Gnas	83.9286	90.9091	54.7945	91.5493	100	Ptgir	1.78571	5.78512	1.36986	18.3099	0
931	Gnas	83.9286	90.9091	54.7945	91.5493	100	Tshr	0	0.826446	0	2.8169	0
932	Gnas	83.9286	90.9091	54.7945	91.5493	100	Vipr1	0	0	0	1.40845	0
933	Gnb3	1.78571	0	1.36986	1.40845	0	Gabbr2	0	0	0	0	0
934	Gnb3	1.78571	0	1.36986	1.40845	0	Tgfbr1	10.7143	31.405	31.5068	38.0282	18.1818
935	Gnrh1	0	0.826446	0	1.40845	0	Gnrhr	Not expressed	Not expressed	Not expressed	Not expressed	Not expressed
936	Gpc3	1.78571	0	0	4.22535	0	Cd81	48.2143	38.0165	20.5479	73.2394	87.8788
937	Gpc3	1.78571	0	0	4.22535	0	Igf1r	23.2143	29.7521	56.1644	49.2958	24.2424
938	Gpha2	Not expressed	Not expressed	Not expressed	Not expressed	Not expressed	Tshr	0	0.826446	0	2.8169	0
939	Gpi1	44.6429	85.124	47.9452	76.0563	57.5758	Amfr	30.3571	47.1074	30.137	60.5634	48.4848
940	Grem1	0	0.826446	0	0	0	Kdr	16.0714	2.47934	4.10959	9.85915	63.6364
941	Grp	Not expressed	Not expressed	Not expressed	Not expressed	Not expressed	Brs3	1.78571	0	0	0	0
942	Grp	Not expressed	Not expressed	Not expressed	Not expressed	Not expressed	Grpr	0	0	0	0	0
943	Grp	Not expressed	Not expressed	Not expressed	Not expressed	Not expressed	Nmbr	Not expressed	Not expressed	Not expressed	Not expressed	Not expressed
944	Guca2a	Not expressed	Not expressed	Not expressed	Not expressed	Not expressed	Gucy2c	0	0	0	0	0
945	Guca2b	0	0	0	0	0	Gucy2c	0	0	0	0	0
946	Guca2b	0	0	0	0	0	Gucy2e	1.78571	0.826446	0	0	0
947	Has2	1.78571	0	0	28.169	0	Cd44	41.0714	83.4711	79.4521	61.9718	18.1818
948	Has2	1.78571	0	0	28.169	0	Hmmr	7.14286	13.2231	6.84932	9.85915	12.1212
949	Hbegf	42.8571	12.3967	10.9589	28.169	21.2121	Cd44	41.0714	83.4711	79.4521	61.9718	18.1818
950	Hbegf	42.8571	12.3967	10.9589	28.169	21.2121	Cd82	1.78571	19.0083	20.5479	12.6761	0
951	Hbegf	42.8571	12.3967	10.9589	28.169	21.2121	Cd9	21.4286	66.9421	57.5342	54.9296	57.5758
952	Hbegf	42.8571	12.3967	10.9589	28.169	21.2121	Egfr	3.57143	0.826446	1.36986	40.8451	0
953	Hbegf	42.8571	12.3967	10.9589	28.169	21.2121	Erbb2	5.35714	0.826446	1.36986	11.2676	3.0303
954	Hbegf	42.8571	12.3967	10.9589	28.169	21.2121	Erbb4	0	0	1.36986	0	0
955	Hcrt	Not expressed	Not expressed	Not expressed	Not expressed	Not expressed	Hcrtr1	0	0	0	0	0
956	Hcrt	Not expressed	Not expressed	Not expressed	Not expressed	Not expressed	Hcrtr2	0	0.826446	0	0	0
957	Hcrt	Not expressed	Not expressed	Not expressed	Not expressed	Not expressed	Npffr2	Not expressed	Not expressed	Not expressed	Not expressed	Not expressed
958	Hgf	0	1.65289	0	2.8169	0	Cd44	41.0714	83.4711	79.4521	61.9718	18.1818
959	Hgf	0	1.65289	0	2.8169	0	Met	0	12.3967	0	0	0
960	Hgf	0	1.65289	0	2.8169	0	Sdc1	5.35714	4.13223	1.36986	52.1127	0
961	Hgf	0	1.65289	0	2.8169	0	Sdc2	19.6429	1.65289	0	57.7465	3.0303
962	Hgf	0	1.65289	0	2.8169	0	St14	0	0.826446	0	0	0
963	Hhipl2	Not expressed	Not expressed	Not expressed	Not expressed	Not expressed	Cachd1	0	0	0	1.40845	0
964	Hmgb1	48.2143	77.686	57.5342	85.9155	69.697	Sdc1	5.35714	4.13223	1.36986	52.1127	0
965	Hmgb1	48.2143	77.686	57.5342	85.9155	69.697	Thbd	16.0714	33.0579	5.47945	52.1127	45.4545
966	Hp	7.14286	38.843	67.1233	5.6338	0	Asgr1	Not expressed	Not expressed	Not expressed	Not expressed	Not expressed
967	Hp	7.14286	38.843	67.1233	5.6338	0	Asgr2	Not expressed	Not expressed	Not expressed	Not expressed	Not expressed
968	Hp	7.14286	38.843	67.1233	5.6338	0	Itgam	23.2143	87.6033	89.0411	14.0845	9.09091
969	Hp	7.14286	38.843	67.1233	5.6338	0	Itgb2	44.6429	83.4711	69.863	28.169	3.0303
970	Hras	Not expressed	Not expressed	Not expressed	Not expressed	Not expressed	Cav1	26.7857	17.3554	8.21918	36.6197	96.9697
971	Hras	Not expressed	Not expressed	Not expressed	Not expressed	Not expressed	Grin2d	Not expressed	Not expressed	Not expressed	Not expressed	Not expressed
972	Hras	Not expressed	Not expressed	Not expressed	Not expressed	Not expressed	Insr	12.5	9.09091	5.47945	12.6761	9.09091
973	Hras	Not expressed	Not expressed	Not expressed	Not expressed	Not expressed	Sdc2	19.6429	1.65289	0	57.7465	3.0303
974	Hras	Not expressed	Not expressed	Not expressed	Not expressed	Not expressed	Tlr2	3.57143	52.8926	30.137	7.04225	0
975	Hras	Not expressed	Not expressed	Not expressed	Not expressed	Not expressed	Tlr9	0	0.826446	0	0	0
976	Hrg	Not expressed	Not expressed	Not expressed	Not expressed	Not expressed	Fcgr1	3.57143	52.0661	4.10959	1.40845	3.0303
977	Hsp90aa1	71.4286	85.124	36.9863	90.1408	66.6667	Cftr	0	0	0	1.40845	0
978	Hsp90aa1	71.4286	85.124	36.9863	90.1408	66.6667	Egfr	3.57143	0.826446	1.36986	40.8451	0
979	Hsp90aa1	71.4286	85.124	36.9863	90.1408	66.6667	Fgfr3	1.78571	2.47934	1.36986	9.85915	21.2121
980	Hspg2	30.3571	10.7438	5.47945	66.1972	72.7273	Chrm3	3.57143	0	0	1.40845	0
981	Hspg2	30.3571	10.7438	5.47945	66.1972	72.7273	Col13a1	1.78571	0	0	1.40845	0
982	Hspg2	30.3571	10.7438	5.47945	66.1972	72.7273	Itga2	1.78571	0	0	0	0
983	Hspg2	30.3571	10.7438	5.47945	66.1972	72.7273	Itgb1	75	80.9917	28.7671	88.7324	78.7879
984	Hspg2	30.3571	10.7438	5.47945	66.1972	72.7273	Ptprs	5.35714	16.5289	2.73973	39.4366	3.0303
985	Hspg2	30.3571	10.7438	5.47945	66.1972	72.7273	Sdc1	5.35714	4.13223	1.36986	52.1127	0
986	Iapp	Not expressed	Not expressed	Not expressed	Not expressed	Not expressed	Calcr	0	0	0	0	0
987	Iapp	Not expressed	Not expressed	Not expressed	Not expressed	Not expressed	Ramp1	0	4.95868	6.84932	2.8169	0
988	Iapp	Not expressed	Not expressed	Not expressed	Not expressed	Not expressed	Ramp2	19.6429	9.09091	10.9589	53.5211	78.7879
989	Iapp	Not expressed	Not expressed	Not expressed	Not expressed	Not expressed	Ramp3	0	0	0	2.8169	21.2121
990	Ibsp	0	0	0	0	0	Itgav	23.2143	31.405	6.84932	56.338	15.1515
991	Icam1	3.57143	28.0992	15.0685	52.1127	33.3333	Cav1	26.7857	17.3554	8.21918	36.6197	96.9697
992	Icam1	3.57143	28.0992	15.0685	52.1127	33.3333	Egfr	3.57143	0.826446	1.36986	40.8451	0
993	Icam1	3.57143	28.0992	15.0685	52.1127	33.3333	Il2ra	1.78571	2.47934	0	0	0
994	Icam1	3.57143	28.0992	15.0685	52.1127	33.3333	Itgal	7.14286	15.7025	20.5479	1.40845	0
995	Icam1	3.57143	28.0992	15.0685	52.1127	33.3333	Itgam	23.2143	87.6033	89.0411	14.0845	9.09091
996	Icam1	3.57143	28.0992	15.0685	52.1127	33.3333	Itgb2	44.6429	83.4711	69.863	28.169	3.0303
997	Icam2	8.92857	10.7438	4.10959	11.2676	69.697	Itgal	7.14286	15.7025	20.5479	1.40845	0
998	Icam2	8.92857	10.7438	4.10959	11.2676	69.697	Itgam	23.2143	87.6033	89.0411	14.0845	9.09091
999	Icam2	8.92857	10.7438	4.10959	11.2676	69.697	Itgb2	44.6429	83.4711	69.863	28.169	3.0303
1000	Icam4	0	0	0	1.40845	3.0303	Itga2b	0	2.47934	1.36986	8.4507	0
1001	Icam4	0	0	0	1.40845	3.0303	Itga4	21.4286	32.2314	21.9178	19.7183	24.2424
1002	Icam4	0	0	0	1.40845	3.0303	Itgal	7.14286	15.7025	20.5479	1.40845	0
1003	Icam4	0	0	0	1.40845	3.0303	Itgam	23.2143	87.6033	89.0411	14.0845	9.09091
1004	Icam4	0	0	0	1.40845	3.0303	Itgav	23.2143	31.405	6.84932	56.338	15.1515
1005	Icam4	0	0	0	1.40845	3.0303	Itgb1	75	80.9917	28.7671	88.7324	78.7879
1006	Icam4	0	0	0	1.40845	3.0303	Itgb2	44.6429	83.4711	69.863	28.169	3.0303
1007	Icam4	0	0	0	1.40845	3.0303	Itgb3	3.57143	4.13223	4.10959	21.1268	30.303
1008	Icam4	0	0	0	1.40845	3.0303	Rhag	5.35714	2.47934	0	0	0
1009	Icam5	0	0	0	0	0	Itgal	7.14286	15.7025	20.5479	1.40845	0
1010	Icam5	0	0	0	0	0	Itgb2	44.6429	83.4711	69.863	28.169	3.0303
1011	Ifnb1	Not expressed	Not expressed	Not expressed	Not expressed	Not expressed	Ifnar1	28.5714	55.3719	41.0959	39.4366	36.3636
1012	Ifnb1	Not expressed	Not expressed	Not expressed	Not expressed	Not expressed	Ifnar2	23.2143	52.8926	17.8082	52.1127	42.4242
1013	Ifng	Not expressed	Not expressed	Not expressed	Not expressed	Not expressed	Ifngr1	12.5	53.719	27.3973	52.1127	54.5455
1014	Ifng	Not expressed	Not expressed	Not expressed	Not expressed	Not expressed	Ifngr2	37.5	66.1157	46.5753	57.7465	30.303
1015	Igf1	1.78571	15.7025	0	40.8451	0	Igf1r	23.2143	29.7521	56.1644	49.2958	24.2424
1016	Igf1	1.78571	15.7025	0	40.8451	0	Insr	12.5	9.09091	5.47945	12.6761	9.09091
1017	Igf2	1.78571	2.47934	0	9.85915	6.06061	Igf1r	23.2143	29.7521	56.1644	49.2958	24.2424
1018	Igf2	1.78571	2.47934	0	9.85915	6.06061	Igf2r	25	25.6198	23.2877	59.1549	24.2424
1019	Igf2	1.78571	2.47934	0	9.85915	6.06061	Insr	12.5	9.09091	5.47945	12.6761	9.09091
1020	Igfbp4	19.6429	19.8347	6.84932	73.2394	3.0303	Fzd8	3.57143	0.826446	1.36986	18.3099	12.1212
1021	Igfbp4	19.6429	19.8347	6.84932	73.2394	3.0303	Lrp6	25	28.9256	2.73973	45.0704	15.1515
1022	Ihh	Not expressed	Not expressed	Not expressed	Not expressed	Not expressed	Boc	3.57143	0	1.36986	16.9014	6.06061
1023	Ihh	Not expressed	Not expressed	Not expressed	Not expressed	Not expressed	Cdon	0	0	0	11.2676	0
1024	Ihh	Not expressed	Not expressed	Not expressed	Not expressed	Not expressed	Hhip	0	0	0	0	0
1025	Ihh	Not expressed	Not expressed	Not expressed	Not expressed	Not expressed	Ptch1	0	0	0	0	0
1026	Ihh	Not expressed	Not expressed	Not expressed	Not expressed	Not expressed	Ptch2	Not expressed	Not expressed	Not expressed	Not expressed	Not expressed
1027	Il10	0	0.826446	1.36986	0	0	Il10ra	3.57143	28.9256	30.137	4.22535	0
1028	Il11	1.78571	15.7025	1.36986	25.3521	9.09091	Il6st	23.2143	25.6198	1.36986	60.5634	39.3939
1029	Il12a	0	0	1.36986	0	0	Cd28	0	0	0	1.40845	3.0303
1030	Il12a	0	0	1.36986	0	0	Il12rb1	Not expressed	Not expressed	Not expressed	Not expressed	Not expressed
1031	Il12a	0	0	1.36986	0	0	Il12rb2	Not expressed	Not expressed	Not expressed	Not expressed	Not expressed
1032	Il12b	0	0	0	0	0	Il12rb1	Not expressed	Not expressed	Not expressed	Not expressed	Not expressed
1033	Il12b	0	0	0	0	0	Il12rb2	Not expressed	Not expressed	Not expressed	Not expressed	Not expressed
1034	Il12b	0	0	0	0	0	Il23r	0	0	0	0	0
1035	Il13	Not expressed	Not expressed	Not expressed	Not expressed	Not expressed	Il13ra1	17.8571	37.1901	39.726	57.7465	15.1515
1036	Il13	Not expressed	Not expressed	Not expressed	Not expressed	Not expressed	Il13ra2	Not expressed	Not expressed	Not expressed	Not expressed	Not expressed
1037	Il13	Not expressed	Not expressed	Not expressed	Not expressed	Not expressed	Il4ra	19.6429	74.3802	56.1644	54.9296	63.6364
1038	Il15	1.78571	7.43802	6.84932	1.40845	9.09091	Il15ra	1.78571	5.78512	2.73973	16.9014	0
1039	Il15	1.78571	7.43802	6.84932	1.40845	9.09091	Il2ra	1.78571	2.47934	0	0	0
1040	Il15	1.78571	7.43802	6.84932	1.40845	9.09091	Il2rb	0	0	0	0	0
1041	Il16	3.57143	9.09091	19.1781	4.22535	3.0303	Cd4	0	1.65289	0	0	0
1042	Il16	3.57143	9.09091	19.1781	4.22535	3.0303	Grin2c	Not expressed	Not expressed	Not expressed	Not expressed	Not expressed
1043	Il16	3.57143	9.09091	19.1781	4.22535	3.0303	Grin2d	Not expressed	Not expressed	Not expressed	Not expressed	Not expressed
1044	Il16	3.57143	9.09091	19.1781	4.22535	3.0303	Kcna3	0	3.30579	0	0	0
1045	Il16	3.57143	9.09091	19.1781	4.22535	3.0303	Kcnd1	Not expressed	Not expressed	Not expressed	Not expressed	Not expressed
1046	Il16	3.57143	9.09091	19.1781	4.22535	3.0303	Kcnd2	0	0	0	2.8169	0
1047	Il16	3.57143	9.09091	19.1781	4.22535	3.0303	Kcnj10	0	0.826446	0	0	0
1048	Il16	3.57143	9.09091	19.1781	4.22535	3.0303	Kcnj15	3.57143	1.65289	1.36986	2.8169	3.0303
1049	Il16	3.57143	9.09091	19.1781	4.22535	3.0303	Kcnj4	0	0	0	0	0
1050	Il17a	0	0	0	0	0	Il17ra	10.7143	39.6694	69.863	45.0704	3.0303
1051	Il17a	0	0	0	0	0	Il17rc	3.57143	0	0	19.7183	3.0303
1052	Il17b	Not expressed	Not expressed	Not expressed	Not expressed	Not expressed	Il17rb	0	0	0	0	0
1053	Il17f	Not expressed	Not expressed	Not expressed	Not expressed	Not expressed	Il17ra	10.7143	39.6694	69.863	45.0704	3.0303
1054	Il18	0	6.61157	2.73973	1.40845	0	Cd48	5.35714	39.6694	2.73973	1.40845	6.06061
1055	Il18	0	6.61157	2.73973	1.40845	0	Il18r1	0	0	2.73973	0	0
1056	Il18	0	6.61157	2.73973	1.40845	0	Il18rap	1.78571	3.30579	8.21918	2.8169	0
1057	Il18	0	6.61157	2.73973	1.40845	0	Il1rapl1	0	0	0	0	0
1058	Il18	0	6.61157	2.73973	1.40845	0	Il1rl2	0	1.65289	0	1.40845	0
1059	Il19	Not expressed	Not expressed	Not expressed	Not expressed	Not expressed	Il20ra	0	0	0	0	0
1060	Il19	Not expressed	Not expressed	Not expressed	Not expressed	Not expressed	Il20rb	0	2.47934	4.10959	5.6338	6.06061
1061	Il1a	3.57143	12.3967	13.6986	1.40845	0	Il1r1	7.14286	8.26446	2.73973	56.338	15.1515
1062	Il1a	3.57143	12.3967	13.6986	1.40845	0	Il1r2	8.92857	16.5289	83.5616	11.2676	3.0303
1063	Il1a	3.57143	12.3967	13.6986	1.40845	0	Il1rap	5.35714	19.8347	24.6575	25.3521	3.0303
1064	Il1b	32.1429	63.6364	100	12.6761	6.06061	Adrb2	0	22.314	21.9178	2.8169	3.0303
1065	Il1b	32.1429	63.6364	100	12.6761	6.06061	Il1r1	7.14286	8.26446	2.73973	56.338	15.1515
1066	Il1b	32.1429	63.6364	100	12.6761	6.06061	Il1r2	8.92857	16.5289	83.5616	11.2676	3.0303
1067	Il1b	32.1429	63.6364	100	12.6761	6.06061	Il1rap	5.35714	19.8347	24.6575	25.3521	3.0303
1068	Il1f10	Not expressed	Not expressed	Not expressed	Not expressed	Not expressed	Il1r1	7.14286	8.26446	2.73973	56.338	15.1515
1069	Il1rn	17.8571	57.0248	64.3836	18.3099	3.0303	Il1r1	7.14286	8.26446	2.73973	56.338	15.1515
1070	Il1rn	17.8571	57.0248	64.3836	18.3099	3.0303	Il1r2	8.92857	16.5289	83.5616	11.2676	3.0303
1071	Il1rn	17.8571	57.0248	64.3836	18.3099	3.0303	Il1rl2	0	1.65289	0	1.40845	0
1072	Il2	1.78571	0	0	0	0	Cd53	42.8571	90.0826	73.9726	25.3521	21.2121
1073	Il2	1.78571	0	0	0	0	Il2ra	1.78571	2.47934	0	0	0
1074	Il2	1.78571	0	0	0	0	Il2rb	0	0	0	0	0
1075	Il2	1.78571	0	0	0	0	Ngfr	0	0	0	0	0
1076	Il20	Not expressed	Not expressed	Not expressed	Not expressed	Not expressed	Il20ra	0	0	0	0	0
1077	Il20	Not expressed	Not expressed	Not expressed	Not expressed	Not expressed	Il20rb	0	2.47934	4.10959	5.6338	6.06061
1078	Il20	Not expressed	Not expressed	Not expressed	Not expressed	Not expressed	Il22ra1	3.57143	0.826446	1.36986	2.8169	3.0303
1079	Il21	0	0	0	0	0	Il21r	0	18.1818	0	1.40845	0
1080	Il23a	0	0	4.10959	0	0	Il12rb1	Not expressed	Not expressed	Not expressed	Not expressed	Not expressed
1081	Il23a	0	0	4.10959	0	0	Il23r	0	0	0	0	0
1082	Il24	Not expressed	Not expressed	Not expressed	Not expressed	Not expressed	Il20ra	0	0	0	0	0
1083	Il24	Not expressed	Not expressed	Not expressed	Not expressed	Not expressed	Il20rb	0	2.47934	4.10959	5.6338	6.06061
1084	Il24	Not expressed	Not expressed	Not expressed	Not expressed	Not expressed	Il22ra1	3.57143	0.826446	1.36986	2.8169	3.0303
1085	Il25	Not expressed	Not expressed	Not expressed	Not expressed	Not expressed	Il17rb	0	0	0	0	0
1086	Il27	Not expressed	Not expressed	Not expressed	Not expressed	Not expressed	Il27ra	3.57143	3.30579	0	8.4507	12.1212
1087	Il31	Not expressed	Not expressed	Not expressed	Not expressed	Not expressed	Il31ra	Not expressed	Not expressed	Not expressed	Not expressed	Not expressed
1088	Il31	Not expressed	Not expressed	Not expressed	Not expressed	Not expressed	Osmr	23.2143	2.47934	6.84932	64.7887	30.303
1089	Il34	0	0	0	2.8169	0	Csf1r	10.7143	76.0331	32.8767	12.6761	0
1090	Il4	Not expressed	Not expressed	Not expressed	Not expressed	Not expressed	Cd53	42.8571	90.0826	73.9726	25.3521	21.2121
1091	Il4	Not expressed	Not expressed	Not expressed	Not expressed	Not expressed	Il13ra1	17.8571	37.1901	39.726	57.7465	15.1515
1092	Il4	Not expressed	Not expressed	Not expressed	Not expressed	Not expressed	Il13ra2	Not expressed	Not expressed	Not expressed	Not expressed	Not expressed
1093	Il4	Not expressed	Not expressed	Not expressed	Not expressed	Not expressed	Il4ra	19.6429	74.3802	56.1644	54.9296	63.6364
1094	Il5	Not expressed	Not expressed	Not expressed	Not expressed	Not expressed	Il5ra	3.57143	3.30579	12.3288	7.04225	6.06061
1095	Il6	5.35714	6.61157	1.36986	21.1268	3.0303	F3	5.35714	4.13223	0	14.0845	0
1096	Il6	5.35714	6.61157	1.36986	21.1268	3.0303	Il6ra	8.92857	33.8843	43.8356	18.3099	3.0303
1097	Il6	5.35714	6.61157	1.36986	21.1268	3.0303	Il6st	23.2143	25.6198	1.36986	60.5634	39.3939
1098	Il7	0	0	0	4.22535	0	Il7r	1.78571	9.91736	0	1.40845	0
1099	Il9	Not expressed	Not expressed	Not expressed	Not expressed	Not expressed	Il9r	Not expressed	Not expressed	Not expressed	Not expressed	Not expressed
1100	Inha	1.78571	0	0	0	0	Acvr1	8.92857	18.1818	4.10959	45.0704	3.0303
1101	Inha	1.78571	0	0	0	0	Acvr1b	1.78571	0.826446	0	1.40845	0
1102	Inha	1.78571	0	0	0	0	Acvr2a	0	9.09091	1.36986	14.0845	0
1103	Inha	1.78571	0	0	0	0	Acvr2b	5.35714	0.826446	0	2.8169	3.0303
1104	Inha	1.78571	0	0	0	0	Tgfbr3	10.7143	2.47934	2.73973	59.1549	15.1515
1105	Inhba	7.14286	15.7025	5.47945	45.0704	3.0303	Acvr1	8.92857	18.1818	4.10959	45.0704	3.0303
1106	Inhba	7.14286	15.7025	5.47945	45.0704	3.0303	Acvr1b	1.78571	0.826446	0	1.40845	0
1107	Inhba	7.14286	15.7025	5.47945	45.0704	3.0303	Acvr2a	0	9.09091	1.36986	14.0845	0
1108	Inhba	7.14286	15.7025	5.47945	45.0704	3.0303	Acvr2b	5.35714	0.826446	0	2.8169	3.0303
1109	Inhba	7.14286	15.7025	5.47945	45.0704	3.0303	Bambi	3.57143	11.5702	0	9.85915	15.1515
1110	Inhba	7.14286	15.7025	5.47945	45.0704	3.0303	Eng	28.5714	20.6612	9.58904	60.5634	90.9091
1111	Inhba	7.14286	15.7025	5.47945	45.0704	3.0303	Tgfbr3	10.7143	2.47934	2.73973	59.1549	15.1515
1112	Inhbb	3.57143	4.13223	1.36986	12.6761	15.1515	Acvr1	8.92857	18.1818	4.10959	45.0704	3.0303
1113	Inhbb	3.57143	4.13223	1.36986	12.6761	15.1515	Acvr1b	1.78571	0.826446	0	1.40845	0
1114	Inhbb	3.57143	4.13223	1.36986	12.6761	15.1515	Acvr1c	0	0	0	1.40845	0
1115	Inhbb	3.57143	4.13223	1.36986	12.6761	15.1515	Acvr2a	0	9.09091	1.36986	14.0845	0
1116	Inhbb	3.57143	4.13223	1.36986	12.6761	15.1515	Acvr2b	5.35714	0.826446	0	2.8169	3.0303
1117	Inhbc	Not expressed	Not expressed	Not expressed	Not expressed	Not expressed	Acvr1	8.92857	18.1818	4.10959	45.0704	3.0303
1118	Inhbc	Not expressed	Not expressed	Not expressed	Not expressed	Not expressed	Acvr1b	1.78571	0.826446	0	1.40845	0
1119	Inhbc	Not expressed	Not expressed	Not expressed	Not expressed	Not expressed	Acvr2a	0	9.09091	1.36986	14.0845	0
1120	Inhbc	Not expressed	Not expressed	Not expressed	Not expressed	Not expressed	Acvr2b	5.35714	0.826446	0	2.8169	3.0303
1121	Inhbe	0	0	0	0	0	Acvr1	8.92857	18.1818	4.10959	45.0704	3.0303
1122	Inhbe	0	0	0	0	0	Acvr1b	1.78571	0.826446	0	1.40845	0
1123	Inhbe	0	0	0	0	0	Acvr2a	0	9.09091	1.36986	14.0845	0
1124	Inhbe	0	0	0	0	0	Eng	28.5714	20.6612	9.58904	60.5634	90.9091
1125	Insl3	Not expressed	Not expressed	Not expressed	Not expressed	Not expressed	Rxfp2	0	0	1.36986	0	0
1126	Insl5	0	0	0	0	0	Rxfp3	Not expressed	Not expressed	Not expressed	Not expressed	Not expressed
1127	Insl5	0	0	0	0	0	Rxfp4	Not expressed	Not expressed	Not expressed	Not expressed	Not expressed
1128	Itgb3bp	0	2.47934	0	5.6338	3.0303	Itgb3	3.57143	4.13223	4.10959	21.1268	30.303
1129	Itgb3bp	0	2.47934	0	5.6338	3.0303	Itgb5	23.2143	41.3223	4.10959	45.0704	12.1212
1130	Itih2	0	0.826446	0	0	0	Fcer1a	Not expressed	Not expressed	Not expressed	Not expressed	Not expressed
1131	Jag1	8.92857	19.8347	1.36986	29.5775	24.2424	Notch1	14.2857	42.1488	41.0959	28.169	60.6061
1132	Jag1	8.92857	19.8347	1.36986	29.5775	24.2424	Notch3	12.5	2.47934	1.36986	14.0845	3.0303
1133	Jag1	8.92857	19.8347	1.36986	29.5775	24.2424	Notch4	14.2857	9.91736	9.58904	21.1268	72.7273
1134	Jag2	1.78571	0.826446	0	4.22535	24.2424	Notch1	14.2857	42.1488	41.0959	28.169	60.6061
1135	Jag2	1.78571	0.826446	0	4.22535	24.2424	Notch3	12.5	2.47934	1.36986	14.0845	3.0303
1136	Jag2	1.78571	0.826446	0	4.22535	24.2424	Notch4	14.2857	9.91736	9.58904	21.1268	72.7273
1137	Kiss1	Not expressed	Not expressed	Not expressed	Not expressed	Not expressed	Kiss1r	0	0	0	0	0
1138	Kiss1	Not expressed	Not expressed	Not expressed	Not expressed	Not expressed	Mmp24	Not expressed	Not expressed	Not expressed	Not expressed	Not expressed
1139	Kitl	16.0714	9.09091	6.84932	21.1268	69.697	Epor	1.78571	1.65289	0	0	0
1140	Kitl	16.0714	9.09091	6.84932	21.1268	69.697	Kit	5.35714	1.65289	1.36986	4.22535	15.1515
1141	L1cam	3.57143	9.91736	6.84932	0	3.0303	Cntn1	0	0	0	2.8169	0
1142	L1cam	3.57143	9.91736	6.84932	0	3.0303	Egfr	3.57143	0.826446	1.36986	40.8451	0
1143	L1cam	3.57143	9.91736	6.84932	0	3.0303	Ephb2	1.78571	1.65289	1.36986	2.8169	0
1144	L1cam	3.57143	9.91736	6.84932	0	3.0303	Erbb2	5.35714	0.826446	1.36986	11.2676	3.0303
1145	L1cam	3.57143	9.91736	6.84932	0	3.0303	Erbb3	Not expressed	Not expressed	Not expressed	Not expressed	Not expressed
1146	L1cam	3.57143	9.91736	6.84932	0	3.0303	Fgfr2	0	0	0	0	0
1147	L1cam	3.57143	9.91736	6.84932	0	3.0303	Itga5	17.8571	31.405	9.58904	63.3803	39.3939
1148	L1cam	3.57143	9.91736	6.84932	0	3.0303	Itgav	23.2143	31.405	6.84932	56.338	15.1515
1149	Lama1	0	0.826446	1.36986	1.40845	0	Gpc1	26.7857	9.91736	4.10959	16.9014	0
1150	Lama1	0	0.826446	1.36986	1.40845	0	Itga1	5.35714	13.2231	0	2.8169	39.3939
1151	Lama1	0	0.826446	1.36986	1.40845	0	Itga2	1.78571	0	0	0	0
1152	Lama1	0	0.826446	1.36986	1.40845	0	Itga3	14.2857	6.61157	0	7.04225	15.1515
1153	Lama1	0	0.826446	1.36986	1.40845	0	Itga6	8.92857	14.0496	1.36986	2.8169	45.4545
1154	Lama1	0	0.826446	1.36986	1.40845	0	Itga7	44.6429	6.61157	4.10959	16.9014	3.0303
1155	Lama1	0	0.826446	1.36986	1.40845	0	Itgb1	75	80.9917	28.7671	88.7324	78.7879
1156	Lama1	0	0.826446	1.36986	1.40845	0	Itgb4	0	0	0	4.22535	3.0303
1157	Lama1	0	0.826446	1.36986	1.40845	0	Itgb8	0	0	0	1.40845	0
1158	Lama1	0	0.826446	1.36986	1.40845	0	Nt5e	5.35714	22.314	36.9863	7.04225	0
1159	Lama1	0	0.826446	1.36986	1.40845	0	Rpsa	91.0714	94.2149	53.4247	95.7746	100
1160	Lama1	0	0.826446	1.36986	1.40845	0	Sdc2	19.6429	1.65289	0	57.7465	3.0303
1161	Lama1	0	0.826446	1.36986	1.40845	0	Sdc4	26.7857	71.0744	5.47945	66.1972	12.1212
1162	Lama1	0	0.826446	1.36986	1.40845	0	Tmprss6	0	0	0	0	0
1163	Lama2	17.8571	3.30579	1.36986	38.0282	0	Itga1	5.35714	13.2231	0	2.8169	39.3939
1164	Lama2	17.8571	3.30579	1.36986	38.0282	0	Itga2	1.78571	0	0	0	0
1165	Lama2	17.8571	3.30579	1.36986	38.0282	0	Itga3	14.2857	6.61157	0	7.04225	15.1515
1166	Lama2	17.8571	3.30579	1.36986	38.0282	0	Itga6	8.92857	14.0496	1.36986	2.8169	45.4545
1167	Lama2	17.8571	3.30579	1.36986	38.0282	0	Itga7	44.6429	6.61157	4.10959	16.9014	3.0303
1168	Lama2	17.8571	3.30579	1.36986	38.0282	0	Itgb1	75	80.9917	28.7671	88.7324	78.7879
1169	Lama2	17.8571	3.30579	1.36986	38.0282	0	Itgb4	0	0	0	4.22535	3.0303
1170	Lama2	17.8571	3.30579	1.36986	38.0282	0	Rpsa	91.0714	94.2149	53.4247	95.7746	100
1171	Lama3	0	0	0	1.40845	0	Sdc2	19.6429	1.65289	0	57.7465	3.0303
1172	Lama4	21.4286	5.78512	2.73973	70.4225	57.5758	Itga3	14.2857	6.61157	0	7.04225	15.1515
1173	Lama4	21.4286	5.78512	2.73973	70.4225	57.5758	Itga6	8.92857	14.0496	1.36986	2.8169	45.4545
1174	Lama4	21.4286	5.78512	2.73973	70.4225	57.5758	Itgav	23.2143	31.405	6.84932	56.338	15.1515
1175	Lama4	21.4286	5.78512	2.73973	70.4225	57.5758	Itgb1	75	80.9917	28.7671	88.7324	78.7879
1176	Lama5	16.0714	2.47934	2.73973	9.85915	45.4545	Bcam	46.4286	11.5702	9.58904	29.5775	66.6667
1177	Lama5	16.0714	2.47934	2.73973	9.85915	45.4545	Itga2	1.78571	0	0	0	0
1178	Lama5	16.0714	2.47934	2.73973	9.85915	45.4545	Itga3	14.2857	6.61157	0	7.04225	15.1515
1179	Lama5	16.0714	2.47934	2.73973	9.85915	45.4545	Itga6	8.92857	14.0496	1.36986	2.8169	45.4545
1180	Lama5	16.0714	2.47934	2.73973	9.85915	45.4545	Itgb1	75	80.9917	28.7671	88.7324	78.7879
1181	Lama5	16.0714	2.47934	2.73973	9.85915	45.4545	Itgb4	0	0	0	4.22535	3.0303
1182	Lama5	16.0714	2.47934	2.73973	9.85915	45.4545	Sdc1	5.35714	4.13223	1.36986	52.1127	0
1183	Lamb1	25	6.61157	4.10959	73.2394	51.5152	Itga1	5.35714	13.2231	0	2.8169	39.3939
1184	Lamb1	25	6.61157	4.10959	73.2394	51.5152	Itga2	1.78571	0	0	0	0
1185	Lamb1	25	6.61157	4.10959	73.2394	51.5152	Itga3	14.2857	6.61157	0	7.04225	15.1515
1186	Lamb1	25	6.61157	4.10959	73.2394	51.5152	Itga6	8.92857	14.0496	1.36986	2.8169	45.4545
1187	Lamb1	25	6.61157	4.10959	73.2394	51.5152	Itga7	44.6429	6.61157	4.10959	16.9014	3.0303
1188	Lamb1	25	6.61157	4.10959	73.2394	51.5152	Itgav	23.2143	31.405	6.84932	56.338	15.1515
1189	Lamb1	25	6.61157	4.10959	73.2394	51.5152	Itgb1	75	80.9917	28.7671	88.7324	78.7879
1190	Lamb1	25	6.61157	4.10959	73.2394	51.5152	Itgb4	0	0	0	4.22535	3.0303
1191	Lamb2	37.5	7.43802	6.84932	54.9296	33.3333	Rpsa	91.0714	94.2149	53.4247	95.7746	100
1192	Lamb3	0	0.826446	0	0	0	Cd151	42.8571	33.8843	12.3288	78.8732	63.6364
1193	Lamb3	0	0.826446	0	0	0	Col17a1	0	0	0	5.6338	0
1194	Lamb3	0	0.826446	0	0	0	Itga2	1.78571	0	0	0	0
1195	Lamb3	0	0.826446	0	0	0	Itga3	14.2857	6.61157	0	7.04225	15.1515
1196	Lamb3	0	0.826446	0	0	0	Itga6	8.92857	14.0496	1.36986	2.8169	45.4545
1197	Lamb3	0	0.826446	0	0	0	Itgb1	75	80.9917	28.7671	88.7324	78.7879
1198	Lamb3	0	0.826446	0	0	0	Itgb4	0	0	0	4.22535	3.0303
1199	Lamc1	32.1429	28.0992	8.21918	76.0563	33.3333	Itga1	5.35714	13.2231	0	2.8169	39.3939
1200	Lamc1	32.1429	28.0992	8.21918	76.0563	33.3333	Itga2	1.78571	0	0	0	0
1201	Lamc1	32.1429	28.0992	8.21918	76.0563	33.3333	Itga3	14.2857	6.61157	0	7.04225	15.1515
1202	Lamc1	32.1429	28.0992	8.21918	76.0563	33.3333	Itga6	8.92857	14.0496	1.36986	2.8169	45.4545
1203	Lamc1	32.1429	28.0992	8.21918	76.0563	33.3333	Itga7	44.6429	6.61157	4.10959	16.9014	3.0303
1204	Lamc1	32.1429	28.0992	8.21918	76.0563	33.3333	Itgav	23.2143	31.405	6.84932	56.338	15.1515
1205	Lamc1	32.1429	28.0992	8.21918	76.0563	33.3333	Itgb1	75	80.9917	28.7671	88.7324	78.7879
1206	Lamc1	32.1429	28.0992	8.21918	76.0563	33.3333	Itgb4	0	0	0	4.22535	3.0303
1207	Lamc2	5.35714	0.826446	1.36986	9.85915	0	Cd151	42.8571	33.8843	12.3288	78.8732	63.6364
1208	Lamc2	5.35714	0.826446	1.36986	9.85915	0	Col17a1	0	0	0	5.6338	0
1209	Lamc2	5.35714	0.826446	1.36986	9.85915	0	Itga2	1.78571	0	0	0	0
1210	Lamc2	5.35714	0.826446	1.36986	9.85915	0	Itga3	14.2857	6.61157	0	7.04225	15.1515
1211	Lamc2	5.35714	0.826446	1.36986	9.85915	0	Itga6	8.92857	14.0496	1.36986	2.8169	45.4545
1212	Lamc2	5.35714	0.826446	1.36986	9.85915	0	Itgb1	75	80.9917	28.7671	88.7324	78.7879
1213	Lamc2	5.35714	0.826446	1.36986	9.85915	0	Itgb4	0	0	0	4.22535	3.0303
1214	Lamc3	0	0	0	1.40845	0	Itga2	1.78571	0	0	0	0
1215	Lamc3	0	0	0	1.40845	0	Itga3	14.2857	6.61157	0	7.04225	15.1515
1216	Lamc3	0	0	0	1.40845	0	Itga6	8.92857	14.0496	1.36986	2.8169	45.4545
1217	Lamc3	0	0	0	1.40845	0	Itgb1	75	80.9917	28.7671	88.7324	78.7879
1218	Lamc3	0	0	0	1.40845	0	Itgb4	0	0	0	4.22535	3.0303
1219	Lcn2	44.6429	30.5785	75.3425	38.0282	33.3333	Lrp2	0	0.826446	0	0	0
1220	Lep	Not expressed	Not expressed	Not expressed	Not expressed	Not expressed	Lepr	5.35714	3.30579	0	5.6338	3.0303
1221	Lep	Not expressed	Not expressed	Not expressed	Not expressed	Not expressed	Lrp2	0	0.826446	0	0	0
1222	Lgals3bp	16.0714	38.0165	6.84932	50.7042	39.3939	Itgb1	75	80.9917	28.7671	88.7324	78.7879
1223	Lgals3bp	16.0714	38.0165	6.84932	50.7042	39.3939	Vangl1	3.57143	2.47934	1.36986	15.493	18.1818
1224	Lif	0	4.13223	0	18.3099	0	Il6st	23.2143	25.6198	1.36986	60.5634	39.3939
1225	Lif	0	4.13223	0	18.3099	0	Lifr	19.6429	23.1405	15.0685	22.5352	36.3636
1226	Lin7c	19.6429	33.0579	10.9589	43.662	18.1818	Abca1	25	48.7603	13.6986	25.3521	33.3333
1227	Lin7c	19.6429	33.0579	10.9589	43.662	18.1818	Htr2c	Not expressed	Not expressed	Not expressed	Not expressed	Not expressed
1228	Lin7c	19.6429	33.0579	10.9589	43.662	18.1818	Kcnj4	0	0	0	0	0
1229	Lipc	1.78571	0.826446	0	0	0	Lrp1	30.3571	71.0744	9.58904	76.0563	9.09091
1230	Liph	3.57143	4.13223	0	1.40845	6.06061	Lpar1	5.35714	4.13223	0	53.5211	0
1231	Liph	3.57143	4.13223	0	1.40845	6.06061	Lpar2	1.78571	0	1.36986	1.40845	0
1232	Liph	3.57143	4.13223	0	1.40845	6.06061	Lpar4	1.78571	1.65289	1.36986	14.0845	15.1515
1233	Lpl	87.5	57.8512	26.0274	69.0141	87.8788	Cd44	41.0714	83.4711	79.4521	61.9718	18.1818
1234	Lpl	87.5	57.8512	26.0274	69.0141	87.8788	Gpihbp1	16.0714	14.0496	9.58904	12.6761	75.7576
1235	Lpl	87.5	57.8512	26.0274	69.0141	87.8788	Lrp1	30.3571	71.0744	9.58904	76.0563	9.09091
1236	Lpl	87.5	57.8512	26.0274	69.0141	87.8788	Lrp2	0	0.826446	0	0	0
1237	Lpl	87.5	57.8512	26.0274	69.0141	87.8788	Sdc1	5.35714	4.13223	1.36986	52.1127	0
1238	Lpl	87.5	57.8512	26.0274	69.0141	87.8788	Vldlr	16.0714	0.826446	0	16.9014	0
1239	Lrp1b	0	0.826446	0	0	0	Plaur	21.4286	55.3719	39.726	49.2958	27.2727
1240	Lrpap1	8.92857	51.2397	1.36986	50.7042	24.2424	Ldlr	10.7143	22.314	0	25.3521	3.0303
1241	Lrpap1	8.92857	51.2397	1.36986	50.7042	24.2424	Lrp1	30.3571	71.0744	9.58904	76.0563	9.09091
1242	Lrpap1	8.92857	51.2397	1.36986	50.7042	24.2424	Lrp2	0	0.826446	0	0	0
1243	Lrpap1	8.92857	51.2397	1.36986	50.7042	24.2424	Lrp8	1.78571	9.91736	6.84932	12.6761	0
1244	Lrpap1	8.92857	51.2397	1.36986	50.7042	24.2424	Sorl1	1.78571	11.5702	50.6849	1.40845	3.0303
1245	Lrpap1	8.92857	51.2397	1.36986	50.7042	24.2424	Sort1	7.14286	9.09091	10.9589	9.85915	3.0303
1246	Lrpap1	8.92857	51.2397	1.36986	50.7042	24.2424	Vldlr	16.0714	0.826446	0	16.9014	0
1247	Lta	0	0.826446	0	0	0	Cachd1	0	0	0	1.40845	0
1248	Lta	0	0.826446	0	0	0	Ednra	1.78571	0.826446	0	8.4507	0
1249	Lta	0	0.826446	0	0	0	Ltbr	26.7857	53.719	19.1781	52.1127	27.2727
1250	Lta	0	0.826446	0	0	0	Tnfrsf14	0	0	0	2.8169	3.0303
1251	Lta	0	0.826446	0	0	0	Tnfrsf1a	23.2143	55.3719	49.3151	61.9718	66.6667
1252	Lta	0	0.826446	0	0	0	Tnfrsf1b	1.78571	47.9339	41.0959	33.8028	12.1212
1253	Ltb	1.78571	4.13223	47.9452	2.8169	0	Cd40	3.57143	7.43802	1.36986	22.5352	6.06061
1254	Ltb	1.78571	4.13223	47.9452	2.8169	0	Ltbr	26.7857	53.719	19.1781	52.1127	27.2727
1255	Ltb	1.78571	4.13223	47.9452	2.8169	0	Tnfrsf1a	23.2143	55.3719	49.3151	61.9718	66.6667
1256	Ltbp1	3.57143	0	2.73973	36.6197	6.06061	Itgb5	23.2143	41.3223	4.10959	45.0704	12.1212
1257	Ltbp3	8.92857	3.30579	2.73973	46.4789	3.0303	Itgb5	23.2143	41.3223	4.10959	45.0704	12.1212
1258	Ltf	0	0	2.73973	1.40845	0	Gp9	0	2.47934	0	1.40845	0
1259	Ltf	0	0	2.73973	1.40845	0	Gpr162	1.78571	0.826446	0	2.8169	0
1260	Ltf	0	0	2.73973	1.40845	0	Lrp1	30.3571	71.0744	9.58904	76.0563	9.09091
1261	Ltf	0	0	2.73973	1.40845	0	Lrp11	0	0	1.36986	1.40845	0
1262	Ltf	0	0	2.73973	1.40845	0	Tfrc	16.0714	15.7025	4.10959	28.169	6.06061
1263	Ly6g5c	Not expressed	Not expressed	Not expressed	Not expressed	Not expressed	Tmem8	1.78571	20.6612	10.9589	1.40845	0
1264	Ly86	3.57143	38.843	0	2.8169	0	Cd180	0	6.61157	0	0	0
1265	Lypd3	Not expressed	Not expressed	Not expressed	Not expressed	Not expressed	Agr2	0	0	0	0	0
1266	Madcam1	0	0	0	0	0	Cd44	41.0714	83.4711	79.4521	61.9718	18.1818
1267	Madcam1	0	0	0	0	0	Itga4	21.4286	32.2314	21.9178	19.7183	24.2424
1268	Madcam1	0	0	0	0	0	Itgb7	0	16.5289	0	0	0
1269	Matn1	Not expressed	Not expressed	Not expressed	Not expressed	Not expressed	Itga1	5.35714	13.2231	0	2.8169	39.3939
1270	Matn1	Not expressed	Not expressed	Not expressed	Not expressed	Not expressed	Itgb1	75	80.9917	28.7671	88.7324	78.7879
1271	Matn1	Not expressed	Not expressed	Not expressed	Not expressed	Not expressed	Ptprd	3.57143	0	0	9.85915	0
1272	Mbl2	0	0	0	0	0	Calcr	0	0	0	0	0
1273	Mbl2	0	0	0	0	0	Cd93	26.7857	67.7686	19.1781	25.3521	93.9394
1274	Mdk	1.78571	13.2231	15.0685	5.6338	3.0303	Alk	0	0	0	1.40845	0
1275	Mdk	1.78571	13.2231	15.0685	5.6338	3.0303	Itga4	21.4286	32.2314	21.9178	19.7183	24.2424
1276	Mdk	1.78571	13.2231	15.0685	5.6338	3.0303	Itga6	8.92857	14.0496	1.36986	2.8169	45.4545
1277	Mdk	1.78571	13.2231	15.0685	5.6338	3.0303	Itgb1	75	80.9917	28.7671	88.7324	78.7879
1278	Mdk	1.78571	13.2231	15.0685	5.6338	3.0303	Lrp1	30.3571	71.0744	9.58904	76.0563	9.09091
1279	Mdk	1.78571	13.2231	15.0685	5.6338	3.0303	Lrp2	0	0.826446	0	0	0
1280	Mdk	1.78571	13.2231	15.0685	5.6338	3.0303	Ptprb	21.4286	12.3967	12.3288	21.1268	81.8182
1281	Mdk	1.78571	13.2231	15.0685	5.6338	3.0303	Ptprz1	0	0.826446	1.36986	0	0
1282	Mdk	1.78571	13.2231	15.0685	5.6338	3.0303	Sdc1	5.35714	4.13223	1.36986	52.1127	0
1283	Mdk	1.78571	13.2231	15.0685	5.6338	3.0303	Sdc3	14.2857	52.8926	5.47945	56.338	51.5152
1284	Mdk	1.78571	13.2231	15.0685	5.6338	3.0303	Sdc4	26.7857	71.0744	5.47945	66.1972	12.1212
1285	Mdk	1.78571	13.2231	15.0685	5.6338	3.0303	Tspan1	Not expressed	Not expressed	Not expressed	Not expressed	Not expressed
1286	Mepe	0	0	0	0	0	Phex	1.78571	0	1.36986	4.22535	0
1287	Mfap2	0	0	0	7.04225	0	Notch1	14.2857	42.1488	41.0959	28.169	60.6061
1288	Mfap5	25	15.7025	5.47945	83.0986	15.1515	Notch1	14.2857	42.1488	41.0959	28.169	60.6061
1289	Mfge8	42.8571	15.7025	5.47945	46.4789	63.6364	Itgav	23.2143	31.405	6.84932	56.338	15.1515
1290	Mfge8	42.8571	15.7025	5.47945	46.4789	63.6364	Itgb3	3.57143	4.13223	4.10959	21.1268	30.303
1291	Mfge8	42.8571	15.7025	5.47945	46.4789	63.6364	Pdgfrb	5.35714	2.47934	0	38.0282	6.06061
1292	Mfng	5.35714	8.26446	4.10959	5.6338	30.303	Notch1	14.2857	42.1488	41.0959	28.169	60.6061
1293	Mmp12	3.57143	5.78512	1.36986	1.40845	0	Plaur	21.4286	55.3719	39.726	49.2958	27.2727
1294	Mmp13	0	0.826446	1.36986	0	0	Lrp1	30.3571	71.0744	9.58904	76.0563	9.09091
1295	Mmp2	8.92857	3.30579	5.47945	60.5634	3.0303	Sdc2	19.6429	1.65289	0	57.7465	3.0303
1296	Mmp7	0	0	0	1.40845	0	Cd151	42.8571	33.8843	12.3288	78.8732	63.6364
1297	Mmp7	0	0	0	1.40845	0	Cd44	41.0714	83.4711	79.4521	61.9718	18.1818
1298	Mmp7	0	0	0	1.40845	0	Cdh6	0	0	0	0	0
1299	Mmp7	0	0	0	1.40845	0	Erbb4	0	0	1.36986	0	0
1300	Mmp9	5.35714	14.0496	83.5616	14.0845	0	Cd44	41.0714	83.4711	79.4521	61.9718	18.1818
1301	Mmp9	5.35714	14.0496	83.5616	14.0845	0	Ephb2	1.78571	1.65289	1.36986	2.8169	0
1302	Mmp9	5.35714	14.0496	83.5616	14.0845	0	Itgam	23.2143	87.6033	89.0411	14.0845	9.09091
1303	Mmp9	5.35714	14.0496	83.5616	14.0845	0	Itgb2	44.6429	83.4711	69.863	28.169	3.0303
1304	Mmp9	5.35714	14.0496	83.5616	14.0845	0	Lrp1	30.3571	71.0744	9.58904	76.0563	9.09091
1305	Mst1	Not expressed	Not expressed	Not expressed	Not expressed	Not expressed	Mst1r	1.78571	0	0	8.4507	0
1306	Mstn	Not expressed	Not expressed	Not expressed	Not expressed	Not expressed	Acvr2b	5.35714	0.826446	0	2.8169	3.0303
1307	Myoc	Not expressed	Not expressed	Not expressed	Not expressed	Not expressed	Fzd1	3.57143	5.78512	1.36986	36.6197	3.0303
1308	Myoc	Not expressed	Not expressed	Not expressed	Not expressed	Not expressed	Fzd10	Not expressed	Not expressed	Not expressed	Not expressed	Not expressed
1309	Myoc	Not expressed	Not expressed	Not expressed	Not expressed	Not expressed	Fzd3	0	0.826446	0	2.8169	0
1310	Myoc	Not expressed	Not expressed	Not expressed	Not expressed	Not expressed	Fzd4	5.35714	1.65289	1.36986	5.6338	21.2121
1311	Myoc	Not expressed	Not expressed	Not expressed	Not expressed	Not expressed	Fzd7	1.78571	9.91736	0	8.4507	0
1312	Nampt	19.6429	47.9339	9.58904	32.3944	15.1515	Insr	12.5	9.09091	5.47945	12.6761	9.09091
1313	Ncam1	5.35714	4.13223	2.73973	12.6761	0	Cacna1c	7.14286	1.65289	0	25.3521	0
1314	Ncam1	5.35714	4.13223	2.73973	12.6761	0	Fgfr1	10.7143	8.26446	6.84932	69.0141	15.1515
1315	Ncam1	5.35714	4.13223	2.73973	12.6761	0	Fgfr2	0	0	0	0	0
1316	Ncam1	5.35714	4.13223	2.73973	12.6761	0	Gfra1	Not expressed	Not expressed	Not expressed	Not expressed	Not expressed
1317	Ncam1	5.35714	4.13223	2.73973	12.6761	0	Ptpra	16.0714	36.3636	4.10959	46.4789	42.4242
1318	Ncam1	5.35714	4.13223	2.73973	12.6761	0	Robo1	1.78571	0.826446	1.36986	16.9014	0
1319	Ncam1	5.35714	4.13223	2.73973	12.6761	0	Robo3	Not expressed	Not expressed	Not expressed	Not expressed	Not expressed
1320	Ncan	0	0	0	0	0	Cdh2	33.9286	0.826446	2.73973	35.2113	3.0303
1321	Ncan	0	0	0	0	0	Sdc3	14.2857	52.8926	5.47945	56.338	51.5152
1322	Ndp	Not expressed	Not expressed	Not expressed	Not expressed	Not expressed	Fzd4	5.35714	1.65289	1.36986	5.6338	21.2121
1323	Ndp	Not expressed	Not expressed	Not expressed	Not expressed	Not expressed	Lgr4	1.78571	2.47934	0	16.9014	3.0303
1324	Ngf	5.35714	1.65289	2.73973	47.8873	9.09091	Kidins220	12.5	26.4463	9.58904	21.1268	27.2727
1325	Ngf	5.35714	1.65289	2.73973	47.8873	9.09091	Maged1	16.0714	5.78512	1.36986	60.5634	30.303
1326	Ngf	5.35714	1.65289	2.73973	47.8873	9.09091	Ngfr	0	0	0	0	0
1327	Ngf	5.35714	1.65289	2.73973	47.8873	9.09091	Ntrk1	0	0	0	1.40845	0
1328	Ngf	5.35714	1.65289	2.73973	47.8873	9.09091	Sorcs3	1.78571	0	0	0	0
1329	Ngf	5.35714	1.65289	2.73973	47.8873	9.09091	Sort1	7.14286	9.09091	10.9589	9.85915	3.0303
1330	Nid1	21.4286	17.3554	6.84932	81.6901	63.6364	Col13a1	1.78571	0	0	1.40845	0
1331	Nid1	21.4286	17.3554	6.84932	81.6901	63.6364	Itga3	14.2857	6.61157	0	7.04225	15.1515
1332	Nid1	21.4286	17.3554	6.84932	81.6901	63.6364	Itgav	23.2143	31.405	6.84932	56.338	15.1515
1333	Nid1	21.4286	17.3554	6.84932	81.6901	63.6364	Itgb1	75	80.9917	28.7671	88.7324	78.7879
1334	Nid1	21.4286	17.3554	6.84932	81.6901	63.6364	Itgb3	3.57143	4.13223	4.10959	21.1268	30.303
1335	Nid1	21.4286	17.3554	6.84932	81.6901	63.6364	Ptprf	8.92857	0.826446	0	38.0282	6.06061
1336	Nid2	1.78571	1.65289	1.36986	12.6761	15.1515	Col13a1	1.78571	0	0	1.40845	0
1337	Nlgn1	0	0	0	0	0	Nrxn1	0	0	0	1.40845	3.0303
1338	Nlgn1	0	0	0	0	0	Nrxn2	3.57143	0.826446	0	11.2676	0
1339	Nlgn1	0	0	0	0	0	Nrxn3	1.78571	0	0	2.8169	0
1340	Nlgn2	7.14286	3.30579	1.36986	32.3944	15.1515	Nrxn1	0	0	0	1.40845	3.0303
1341	Nlgn2	7.14286	3.30579	1.36986	32.3944	15.1515	Nrxn2	3.57143	0.826446	0	11.2676	0
1342	Nlgn2	7.14286	3.30579	1.36986	32.3944	15.1515	Nrxn3	1.78571	0	0	2.8169	0
1343	Nlgn3	0	0	0	0	0	Nrxn1	0	0	0	1.40845	3.0303
1344	Nlgn3	0	0	0	0	0	Nrxn2	3.57143	0.826446	0	11.2676	0
1345	Nlgn3	0	0	0	0	0	Nrxn3	1.78571	0	0	2.8169	0
1346	Nmb	0	0.826446	2.73973	4.22535	3.0303	Brs3	1.78571	0	0	0	0
1347	Nmb	0	0.826446	2.73973	4.22535	3.0303	Grpr	0	0	0	0	0
1348	Nmb	0	0.826446	2.73973	4.22535	3.0303	Nmbr	Not expressed	Not expressed	Not expressed	Not expressed	Not expressed
1349	Nms	0	0	0	0	0	Nmur1	0	0	0	0	0
1350	Nms	0	0	0	0	0	Nmur2	Not expressed	Not expressed	Not expressed	Not expressed	Not expressed
1351	Nmu	0	0	0	0	0	Nmur1	0	0	0	0	0
1352	Nmu	0	0	0	0	0	Nmur2	Not expressed	Not expressed	Not expressed	Not expressed	Not expressed
1353	Nodal	Not expressed	Not expressed	Not expressed	Not expressed	Not expressed	Acvr1b	1.78571	0.826446	0	1.40845	0
1354	Nodal	Not expressed	Not expressed	Not expressed	Not expressed	Not expressed	Acvr1c	0	0	0	1.40845	0
1355	Nodal	Not expressed	Not expressed	Not expressed	Not expressed	Not expressed	Acvr2a	0	9.09091	1.36986	14.0845	0
1356	Nodal	Not expressed	Not expressed	Not expressed	Not expressed	Not expressed	Acvr2b	5.35714	0.826446	0	2.8169	3.0303
1357	Nov	3.57143	0	0	5.6338	3.0303	Notch1	14.2857	42.1488	41.0959	28.169	60.6061
1358	Nov	3.57143	0	0	5.6338	3.0303	Plxna1	8.92857	27.2727	1.36986	47.8873	3.0303
1359	Npb	0	0	0	0	0	Npbwr1	0	0	0	0	0
1360	Npff	1.78571	3.30579	2.73973	0	3.0303	Npffr1	0	0	0	0	0
1361	Npff	1.78571	3.30579	2.73973	0	3.0303	Npffr2	Not expressed	Not expressed	Not expressed	Not expressed	Not expressed
1362	Npnt	0	0	0	0	3.0303	Itga8	0	1.65289	0	0	0
1363	Npnt	0	0	0	0	3.0303	Itgb1	75	80.9917	28.7671	88.7324	78.7879
1364	Nppa	64.2857	16.5289	20.5479	15.493	24.2424	Npr1	5.35714	4.13223	6.84932	21.1268	48.4848
1365	Nppa	64.2857	16.5289	20.5479	15.493	24.2424	Npr3	7.14286	0.826446	0	8.4507	3.0303
1366	Nppb	53.5714	9.09091	10.9589	11.2676	9.09091	Npr1	5.35714	4.13223	6.84932	21.1268	48.4848
1367	Nppb	53.5714	9.09091	10.9589	11.2676	9.09091	Npr2	12.5	3.30579	2.73973	28.169	24.2424
1368	Nppb	53.5714	9.09091	10.9589	11.2676	9.09091	Npr3	7.14286	0.826446	0	8.4507	3.0303
1369	Nppc	0	0	0	0	0	Npr2	12.5	3.30579	2.73973	28.169	24.2424
1370	Nppc	0	0	0	0	0	Npr3	7.14286	0.826446	0	8.4507	3.0303
1371	Nps	0	0	0	1.40845	0	Npsr1	Not expressed	Not expressed	Not expressed	Not expressed	Not expressed
1372	Npvf	Not expressed	Not expressed	Not expressed	Not expressed	Not expressed	Npffr1	0	0	0	0	0
1373	Npvf	Not expressed	Not expressed	Not expressed	Not expressed	Not expressed	Npffr2	Not expressed	Not expressed	Not expressed	Not expressed	Not expressed
1374	Npw	1.78571	0	0	0	0	Npbwr1	0	0	0	0	0
1375	Npy	0	0.826446	0	0	0	Fap	0	0.826446	1.36986	8.4507	0
1376	Npy	0	0.826446	0	0	0	Mc4r	0	0	0	0	0
1377	Npy	0	0.826446	0	0	0	Npffr2	Not expressed	Not expressed	Not expressed	Not expressed	Not expressed
1378	Npy	0	0.826446	0	0	0	Npy1r	1.78571	2.47934	2.73973	1.40845	0
1379	Npy	0	0.826446	0	0	0	Npy2r	0	0	0	0	0
1380	Npy	0	0.826446	0	0	0	Npy4r	Not expressed	Not expressed	Not expressed	Not expressed	Not expressed
1381	Npy	0	0.826446	0	0	0	Npy5r	Not expressed	Not expressed	Not expressed	Not expressed	Not expressed
1382	Npy	0	0.826446	0	0	0	Prlhr	Not expressed	Not expressed	Not expressed	Not expressed	Not expressed
1383	Nrg1	0	0.826446	0	0	0	Erbb2	5.35714	0.826446	1.36986	11.2676	3.0303
1384	Nrg1	0	0.826446	0	0	0	Erbb3	Not expressed	Not expressed	Not expressed	Not expressed	Not expressed
1385	Nrg1	0	0.826446	0	0	0	Erbb4	0	0	1.36986	0	0
1386	Nrg1	0	0.826446	0	0	0	Gpc1	26.7857	9.91736	4.10959	16.9014	0
1387	Nrg2	Not expressed	Not expressed	Not expressed	Not expressed	Not expressed	Erbb2	5.35714	0.826446	1.36986	11.2676	3.0303
1388	Nrg2	Not expressed	Not expressed	Not expressed	Not expressed	Not expressed	Erbb3	Not expressed	Not expressed	Not expressed	Not expressed	Not expressed
1389	Nrg2	Not expressed	Not expressed	Not expressed	Not expressed	Not expressed	Erbb4	0	0	1.36986	0	0
1390	Nrg3	0	0	0	0	0	Erbb4	0	0	1.36986	0	0
1391	Nrg4	0	4.13223	0	0	0	Egfr	3.57143	0.826446	1.36986	40.8451	0
1392	Nrg4	0	4.13223	0	0	0	Erbb2	5.35714	0.826446	1.36986	11.2676	3.0303
1393	Nrg4	0	4.13223	0	0	0	Erbb4	0	0	1.36986	0	0
1394	Nrtn	0	0	0	2.8169	0	Gfra1	Not expressed	Not expressed	Not expressed	Not expressed	Not expressed
1395	Nrtn	0	0	0	2.8169	0	Gfra2	0	0	0	7.04225	0
1396	Nrtn	0	0	0	2.8169	0	Ret	5.35714	0.826446	0	29.5775	0
1397	Ntf3	0	0	0	2.8169	0	Ngfr	0	0	0	0	0
1398	Ntf3	0	0	0	2.8169	0	Ntrk1	0	0	0	1.40845	0
1399	Ntf3	0	0	0	2.8169	0	Ntrk2	5.35714	3.30579	4.10959	2.8169	3.0303
1400	Ntf3	0	0	0	2.8169	0	Ntrk3	0	0	0	1.40845	0
1401	Ntf5	0	0	0	0	0	Ngfr	0	0	0	0	0
1402	Ntf5	0	0	0	0	0	Ntrk1	0	0	0	1.40845	0
1403	Ntf5	0	0	0	0	0	Ntrk2	5.35714	3.30579	4.10959	2.8169	3.0303
1404	Ntf5	0	0	0	0	0	Ntrk3	0	0	0	1.40845	0
1405	Ntn1	8.92857	2.47934	0	26.7606	3.0303	Adora2b	3.57143	19.0083	4.10959	12.6761	3.0303
1406	Ntn1	8.92857	2.47934	0	26.7606	3.0303	Dcc	0	1.65289	1.36986	4.22535	3.0303
1407	Ntn1	8.92857	2.47934	0	26.7606	3.0303	Neo1	3.57143	0.826446	0	18.3099	6.06061
1408	Ntn1	8.92857	2.47934	0	26.7606	3.0303	Unc5a	0	0	0	7.04225	3.0303
1409	Ntn1	8.92857	2.47934	0	26.7606	3.0303	Unc5b	8.92857	2.47934	1.36986	47.8873	27.2727
1410	Ntn1	8.92857	2.47934	0	26.7606	3.0303	Unc5c	0	0.826446	0	1.40845	0
1411	Ntn1	8.92857	2.47934	0	26.7606	3.0303	Unc5d	3.57143	0	0	2.8169	0
1412	Tbc1d24	8.92857	19.0083	4.10959	16.9014	9.09091	Cdon	0	0	0	11.2676	0
1413	Tbc1d24	8.92857	19.0083	4.10959	16.9014	9.09091	Neo1	3.57143	0.826446	0	18.3099	6.06061
1414	Ntn4	0	0	0	1.40845	0	Dcc	0	1.65289	1.36986	4.22535	3.0303
1415	Ntn4	0	0	0	1.40845	0	Unc5a	0	0	0	7.04225	3.0303
1416	Ntng1	1.78571	0	0	0	0	Lrrc4c	0	0.826446	0	0	0
1417	Ntng2	Not expressed	Not expressed	Not expressed	Not expressed	Not expressed	Lrrc4	Not expressed	Not expressed	Not expressed	Not expressed	Not expressed
1418	Ntng2	Not expressed	Not expressed	Not expressed	Not expressed	Not expressed	Lrrc4c	0	0.826446	0	0	0
1419	Nts	0	0.826446	0	1.40845	12.1212	Ngfr	0	0	0	0	0
1420	Nts	0	0.826446	0	1.40845	12.1212	Ntsr1	0	0	0	0	0
1421	Nts	0	0.826446	0	1.40845	12.1212	Ntsr2	Not expressed	Not expressed	Not expressed	Not expressed	Not expressed
1422	Nts	0	0.826446	0	1.40845	12.1212	Sort1	7.14286	9.09091	10.9589	9.85915	3.0303
1423	Nxph1	0	0	0	0	0	Nrxn1	0	0	0	1.40845	3.0303
1424	Nxph1	0	0	0	0	0	Nrxn2	3.57143	0.826446	0	11.2676	0
1425	Nxph1	0	0	0	0	0	Nrxn3	1.78571	0	0	2.8169	0
1426	Nxph2	Not expressed	Not expressed	Not expressed	Not expressed	Not expressed	Nrxn1	0	0	0	1.40845	3.0303
1427	Nxph3	Not expressed	Not expressed	Not expressed	Not expressed	Not expressed	Nrxn1	0	0	0	1.40845	3.0303
1428	Nxph3	Not expressed	Not expressed	Not expressed	Not expressed	Not expressed	Nrxn2	3.57143	0.826446	0	11.2676	0
1429	Nxph3	Not expressed	Not expressed	Not expressed	Not expressed	Not expressed	Nrxn3	1.78571	0	0	2.8169	0
1430	Olah	Not expressed	Not expressed	Not expressed	Not expressed	Not expressed	Mog	Not expressed	Not expressed	Not expressed	Not expressed	Not expressed
1431	Olfm2	0	0	0	0	0	Robo2	1.78571	0.826446	0	0	3.0303
1432	Omg	0	0.826446	1.36986	0	0	Lingo1	0	0	1.36986	9.85915	0
1433	Omg	0	0.826446	1.36986	0	0	Ngfr	0	0	0	0	0
1434	Omg	0	0.826446	1.36986	0	0	Rtn4r	1.78571	0	0	0	0
1435	Omg	0	0.826446	1.36986	0	0	Rtn4rl1	3.57143	0	1.36986	5.6338	0
1436	Omg	0	0.826446	1.36986	0	0	Tnfrsf1b	1.78571	47.9339	41.0959	33.8028	12.1212
1437	Osm	12.5	57.8512	45.2055	4.22535	0	Il6st	23.2143	25.6198	1.36986	60.5634	39.3939
1438	Osm	12.5	57.8512	45.2055	4.22535	0	Lifr	19.6429	23.1405	15.0685	22.5352	36.3636
1439	Osm	12.5	57.8512	45.2055	4.22535	0	Osmr	23.2143	2.47934	6.84932	64.7887	30.303
1440	Ostn	Not expressed	Not expressed	Not expressed	Not expressed	Not expressed	Npr3	7.14286	0.826446	0	8.4507	3.0303
1441	Oxt	Not expressed	Not expressed	Not expressed	Not expressed	Not expressed	Avpr1a	0	0.826446	0	4.22535	0
1442	Oxt	Not expressed	Not expressed	Not expressed	Not expressed	Not expressed	Avpr1b	0	0	0	1.40845	0
1443	Oxt	Not expressed	Not expressed	Not expressed	Not expressed	Not expressed	Avpr2	Not expressed	Not expressed	Not expressed	Not expressed	Not expressed
1444	Oxt	Not expressed	Not expressed	Not expressed	Not expressed	Not expressed	Oxtr	0	0	0	1.40845	0
1445	P4hb	48.2143	81.8182	23.2877	83.0986	66.6667	Gpr162	1.78571	0.826446	0	2.8169	0
1446	Pcsk9	0	0	0	0	0	Vldlr	16.0714	0.826446	0	16.9014	0
1447	Pdap1	32.1429	53.719	12.3288	64.7887	48.4848	Pdgfrb	5.35714	2.47934	0	38.0282	6.06061
1448	Pdgfa	10.7143	11.5702	2.73973	18.3099	27.2727	Pdgfra	8.92857	3.30579	5.47945	70.4225	6.06061
1449	Pdgfa	10.7143	11.5702	2.73973	18.3099	27.2727	Pdgfrb	5.35714	2.47934	0	38.0282	6.06061
1450	Pdgfb	12.5	20.6612	8.21918	11.2676	66.6667	Art1	8.92857	1.65289	0	1.40845	0
1451	Pdgfb	12.5	20.6612	8.21918	11.2676	66.6667	Itgav	23.2143	31.405	6.84932	56.338	15.1515
1452	Pdgfb	12.5	20.6612	8.21918	11.2676	66.6667	Lrp1	30.3571	71.0744	9.58904	76.0563	9.09091
1453	Pdgfb	12.5	20.6612	8.21918	11.2676	66.6667	Pdgfra	8.92857	3.30579	5.47945	70.4225	6.06061
1454	Pdgfb	12.5	20.6612	8.21918	11.2676	66.6667	Pdgfrb	5.35714	2.47934	0	38.0282	6.06061
1455	Pdgfb	12.5	20.6612	8.21918	11.2676	66.6667	S1pr1	14.2857	26.4463	15.0685	15.493	69.697
1456	Pdgfc	0	1.65289	0	2.8169	0	Flt1	21.4286	8.26446	6.84932	14.0845	69.697
1457	Pdgfc	0	1.65289	0	2.8169	0	Flt4	7.14286	2.47934	2.73973	5.6338	27.2727
1458	Pdgfc	0	1.65289	0	2.8169	0	Kdr	16.0714	2.47934	4.10959	9.85915	63.6364
1459	Pdgfc	0	1.65289	0	2.8169	0	Pdgfra	8.92857	3.30579	5.47945	70.4225	6.06061
1460	Pdgfc	0	1.65289	0	2.8169	0	Pdgfrb	5.35714	2.47934	0	38.0282	6.06061
1461	Pdgfd	0	0.826446	1.36986	1.40845	3.0303	Pdgfra	8.92857	3.30579	5.47945	70.4225	6.06061
1462	Pdgfd	0	0.826446	1.36986	1.40845	3.0303	Pdgfrb	5.35714	2.47934	0	38.0282	6.06061
1463	Pdyn	Not expressed	Not expressed	Not expressed	Not expressed	Not expressed	Oprd1	0	0.826446	0	1.40845	0
1464	Pdyn	Not expressed	Not expressed	Not expressed	Not expressed	Not expressed	Oprk1	1.78571	0	0	0	0
1465	Pdyn	Not expressed	Not expressed	Not expressed	Not expressed	Not expressed	Oprm1	Not expressed	Not expressed	Not expressed	Not expressed	Not expressed
1466	Penk	1.78571	1.65289	0	7.04225	0	Ogfr	10.7143	24.7934	9.58904	29.5775	21.2121
1467	Penk	1.78571	1.65289	0	7.04225	0	Oprd1	0	0.826446	0	1.40845	0
1468	Penk	1.78571	1.65289	0	7.04225	0	Oprk1	1.78571	0	0	0	0
1469	Penk	1.78571	1.65289	0	7.04225	0	Oprm1	Not expressed	Not expressed	Not expressed	Not expressed	Not expressed
1470	Pf4	37.5	66.1157	17.8082	46.4789	6.06061	Cxcr3	0	0	0	1.40845	0
1471	Pf4	37.5	66.1157	17.8082	46.4789	6.06061	Fgfr2	0	0	0	0	0
1472	Pf4	37.5	66.1157	17.8082	46.4789	6.06061	Ldlr	10.7143	22.314	0	25.3521	3.0303
1473	Pf4	37.5	66.1157	17.8082	46.4789	6.06061	Procr	3.57143	7.43802	0	12.6761	15.1515
1474	Pf4	37.5	66.1157	17.8082	46.4789	6.06061	Sdc2	19.6429	1.65289	0	57.7465	3.0303
1475	Pf4	37.5	66.1157	17.8082	46.4789	6.06061	Thbd	16.0714	33.0579	5.47945	52.1127	45.4545
1476	Pgf	7.14286	2.47934	1.36986	28.169	18.1818	Flt1	21.4286	8.26446	6.84932	14.0845	69.697
1477	Pgf	7.14286	2.47934	1.36986	28.169	18.1818	Nrp1	42.8571	50.4132	13.6986	59.1549	78.7879
1478	Pgf	7.14286	2.47934	1.36986	28.169	18.1818	Nrp2	16.0714	47.9339	6.84932	14.0845	48.4848
1479	Pigf	5.35714	0.826446	1.36986	8.4507	0	Flt1	21.4286	8.26446	6.84932	14.0845	69.697
1480	Pip	Not expressed	Not expressed	Not expressed	Not expressed	Not expressed	Cd4	0	1.65289	0	0	0
1481	Pip	Not expressed	Not expressed	Not expressed	Not expressed	Not expressed	Nptn	16.0714	61.9835	19.1781	71.831	39.3939
1482	Pkm	92.8571	97.5207	90.411	94.3662	81.8182	Cd44	41.0714	83.4711	79.4521	61.9718	18.1818
1483	Pla2g10	0	0	0	0	0	Pla2r1	1.78571	0	0	16.9014	0
1484	Plat	5.35714	4.95868	2.73973	36.6197	21.2121	Itgam	23.2143	87.6033	89.0411	14.0845	9.09091
1485	Plat	5.35714	4.95868	2.73973	36.6197	21.2121	Itgb2	44.6429	83.4711	69.863	28.169	3.0303
1486	Plat	5.35714	4.95868	2.73973	36.6197	21.2121	Lrp1	30.3571	71.0744	9.58904	76.0563	9.09091
1487	Plau	10.7143	9.09091	1.36986	8.4507	6.06061	Igf2r	25	25.6198	23.2877	59.1549	24.2424
1488	Plau	10.7143	9.09091	1.36986	8.4507	6.06061	Itga3	14.2857	6.61157	0	7.04225	15.1515
1489	Plau	10.7143	9.09091	1.36986	8.4507	6.06061	Itga5	17.8571	31.405	9.58904	63.3803	39.3939
1490	Plau	10.7143	9.09091	1.36986	8.4507	6.06061	Itgam	23.2143	87.6033	89.0411	14.0845	9.09091
1491	Plau	10.7143	9.09091	1.36986	8.4507	6.06061	Itgav	23.2143	31.405	6.84932	56.338	15.1515
1492	Plau	10.7143	9.09091	1.36986	8.4507	6.06061	Itgb1	75	80.9917	28.7671	88.7324	78.7879
1493	Plau	10.7143	9.09091	1.36986	8.4507	6.06061	Itgb2	44.6429	83.4711	69.863	28.169	3.0303
1494	Plau	10.7143	9.09091	1.36986	8.4507	6.06061	Itgb5	23.2143	41.3223	4.10959	45.0704	12.1212
1495	Plau	10.7143	9.09091	1.36986	8.4507	6.06061	Lrp1	30.3571	71.0744	9.58904	76.0563	9.09091
1496	Plau	10.7143	9.09091	1.36986	8.4507	6.06061	Lrp2	0	0.826446	0	0	0
1497	Plau	10.7143	9.09091	1.36986	8.4507	6.06061	Mrc2	3.57143	0.826446	0	43.662	0
1498	Plau	10.7143	9.09091	1.36986	8.4507	6.06061	Plaur	21.4286	55.3719	39.726	49.2958	27.2727
1499	Plau	10.7143	9.09091	1.36986	8.4507	6.06061	St14	0	0.826446	0	0	0
1500	Plau	10.7143	9.09091	1.36986	8.4507	6.06061	Vldlr	16.0714	0.826446	0	16.9014	0
1501	Plg	0	0	0	0	0	F2r	21.4286	5.78512	4.10959	49.2958	24.2424
1502	Plg	0	0	0	0	0	F2rl1	0	0	0	9.85915	3.0303
1503	Plg	0	0	0	0	0	F3	5.35714	4.13223	0	14.0845	0
1504	Plg	0	0	0	0	0	Flt1	21.4286	8.26446	6.84932	14.0845	69.697
1505	Plg	0	0	0	0	0	Itga9	12.5	8.26446	1.36986	43.662	24.2424
1506	Plg	0	0	0	0	0	Itgam	23.2143	87.6033	89.0411	14.0845	9.09091
1507	Plg	0	0	0	0	0	Itgb1	75	80.9917	28.7671	88.7324	78.7879
1508	Plg	0	0	0	0	0	Itgb2	44.6429	83.4711	69.863	28.169	3.0303
1509	Plg	0	0	0	0	0	Plaur	21.4286	55.3719	39.726	49.2958	27.2727
1510	Plg	0	0	0	0	0	Plgrkt	5.35714	39.6694	6.84932	28.169	9.09091
1511	Pltp	1.78571	9.91736	0	5.6338	6.06061	Abca1	25	48.7603	13.6986	25.3521	33.3333
1512	Pmch	Not expressed	Not expressed	Not expressed	Not expressed	Not expressed	Mchr1	0	0	0	1.40845	0
1513	Pnoc	0	0	0	0	0	Oprl1	0	0	0	0	0
1514	Podxl	16.0714	16.5289	8.21918	16.9014	87.8788	Sell	3.57143	9.91736	31.5068	9.85915	0
1515	Podxl2	1.78571	0	1.36986	1.40845	0	Sell	3.57143	9.91736	31.5068	9.85915	0
1516	Pomc	0	0.826446	0	2.8169	0	Mc2r	0	0	0	0	0
1517	Pomc	0	0.826446	0	2.8169	0	Mc3r	1.78571	1.65289	1.36986	1.40845	6.06061
1518	Pomc	0	0.826446	0	2.8169	0	Mc4r	0	0	0	0	0
1519	Pomc	0	0.826446	0	2.8169	0	Mc5r	0	0	0	0	0
1520	Pomc	0	0.826446	0	2.8169	0	Oprd1	0	0.826446	0	1.40845	0
1521	Pomc	0	0.826446	0	2.8169	0	Oprk1	1.78571	0	0	0	0
1522	Pomc	0	0.826446	0	2.8169	0	Oprm1	Not expressed	Not expressed	Not expressed	Not expressed	Not expressed
1523	Pon2	21.4286	39.6694	16.4384	42.2535	21.2121	Htr2a	1.78571	0.826446	0	0	0
1524	Ppy	Not expressed	Not expressed	Not expressed	Not expressed	Not expressed	Npy1r	1.78571	2.47934	2.73973	1.40845	0
1525	Ppy	Not expressed	Not expressed	Not expressed	Not expressed	Not expressed	Npy2r	0	0	0	0	0
1526	Ppy	Not expressed	Not expressed	Not expressed	Not expressed	Not expressed	Npy4r	Not expressed	Not expressed	Not expressed	Not expressed	Not expressed
1527	Ppy	Not expressed	Not expressed	Not expressed	Not expressed	Not expressed	Npy5r	Not expressed	Not expressed	Not expressed	Not expressed	Not expressed
1528	Prlh	Not expressed	Not expressed	Not expressed	Not expressed	Not expressed	Prlhr	Not expressed	Not expressed	Not expressed	Not expressed	Not expressed
1529	Proc	Not expressed	Not expressed	Not expressed	Not expressed	Not expressed	Itgam	23.2143	87.6033	89.0411	14.0845	9.09091
1530	Proc	Not expressed	Not expressed	Not expressed	Not expressed	Not expressed	Itgb2	44.6429	83.4711	69.863	28.169	3.0303
1531	Proc	Not expressed	Not expressed	Not expressed	Not expressed	Not expressed	Procr	3.57143	7.43802	0	12.6761	15.1515
1532	Proc	Not expressed	Not expressed	Not expressed	Not expressed	Not expressed	Thbd	16.0714	33.0579	5.47945	52.1127	45.4545
1533	Prok1	Not expressed	Not expressed	Not expressed	Not expressed	Not expressed	Prokr1	1.78571	3.30579	0	2.8169	0
1534	Prok1	Not expressed	Not expressed	Not expressed	Not expressed	Not expressed	Prokr2	0	0.826446	2.73973	0	0
1535	Prok2	0	0	0	0	0	Prokr1	1.78571	3.30579	0	2.8169	0
1536	Prok2	0	0	0	0	0	Prokr2	0	0.826446	2.73973	0	0
1537	Pros1	10.7143	25.6198	5.47945	64.7887	36.3636	Axl	21.4286	30.5785	12.3288	83.0986	12.1212
1538	Pros1	10.7143	25.6198	5.47945	64.7887	36.3636	Tyro3	0	0	0	8.4507	0
1539	Prss23	3.57143	2.47934	2.73973	21.1268	6.06061	Tmem222	14.2857	25.6198	10.9589	35.2113	24.2424
1540	Psap	75	92.562	76.7123	76.0563	78.7879	Celsr1	Not expressed	Not expressed	Not expressed	Not expressed	Not expressed
1541	Psap	75	92.562	76.7123	76.0563	78.7879	Gpr37	0	0	0	0	0
1542	Psap	75	92.562	76.7123	76.0563	78.7879	Gpr37l1	Not expressed	Not expressed	Not expressed	Not expressed	Not expressed
1543	Psap	75	92.562	76.7123	76.0563	78.7879	Lrp1	30.3571	71.0744	9.58904	76.0563	9.09091
1544	Psap	75	92.562	76.7123	76.0563	78.7879	Sort1	7.14286	9.09091	10.9589	9.85915	3.0303
1545	Psen1	10.7143	47.9339	10.9589	50.7042	27.2727	Cd44	41.0714	83.4711	79.4521	61.9718	18.1818
1546	Psen1	10.7143	47.9339	10.9589	50.7042	27.2727	Ncstn	25	42.1488	12.3288	46.4789	27.2727
1547	Psen1	10.7143	47.9339	10.9589	50.7042	27.2727	Notch1	14.2857	42.1488	41.0959	28.169	60.6061
1548	Psen1	10.7143	47.9339	10.9589	50.7042	27.2727	Notch3	12.5	2.47934	1.36986	14.0845	3.0303
1549	Psen1	10.7143	47.9339	10.9589	50.7042	27.2727	Notch4	14.2857	9.91736	9.58904	21.1268	72.7273
1550	Pspn	0	0.826446	0	0	0	Gfra1	Not expressed	Not expressed	Not expressed	Not expressed	Not expressed
1551	Pspn	0	0.826446	0	0	0	Gfra4	1.78571	0	0	1.40845	0
1552	Pspn	0	0.826446	0	0	0	Ret	5.35714	0.826446	0	29.5775	0
1553	Pspn	0	0.826446	0	0	0	Sdc3	14.2857	52.8926	5.47945	56.338	51.5152
1554	Ptdss1	19.6429	21.4876	2.73973	42.2535	24.2424	Jmjd6	17.8571	28.0992	5.47945	39.4366	12.1212
1555	Ptdss1	19.6429	21.4876	2.73973	42.2535	24.2424	Scarb1	10.7143	29.7521	4.10959	14.0845	51.5152
1556	Ptgs2	5.35714	28.9256	45.2055	26.7606	0	Cav1	26.7857	17.3554	8.21918	36.6197	96.9697
1557	Ptgs2	5.35714	28.9256	45.2055	26.7606	0	Ptgdr2	Not expressed	Not expressed	Not expressed	Not expressed	Not expressed
1558	Pth	Not expressed	Not expressed	Not expressed	Not expressed	Not expressed	Pth1r	5.35714	0.826446	0	15.493	0
1559	Pth	Not expressed	Not expressed	Not expressed	Not expressed	Not expressed	Pth2r	0	0	0	0	0
1560	Pth2	Not expressed	Not expressed	Not expressed	Not expressed	Not expressed	Pth1r	5.35714	0.826446	0	15.493	0
1561	Pth2	Not expressed	Not expressed	Not expressed	Not expressed	Not expressed	Pth2r	0	0	0	0	0
1562	Pthlh	1.78571	0	0	1.40845	6.06061	Prlhr	Not expressed	Not expressed	Not expressed	Not expressed	Not expressed
1563	Pthlh	1.78571	0	0	1.40845	6.06061	Pth1r	5.35714	0.826446	0	15.493	0
1564	Pthlh	1.78571	0	0	1.40845	6.06061	Pth2r	0	0	0	0	0
1565	Ptma	58.9286	92.562	42.4658	88.7324	96.9697	Vipr1	0	0	0	1.40845	0
1566	Ptn	Not expressed	Not expressed	Not expressed	Not expressed	Not expressed	Alk	0	0	0	1.40845	0
1567	Ptn	Not expressed	Not expressed	Not expressed	Not expressed	Not expressed	Cdh10	0	0	0	1.40845	0
1568	Ptn	Not expressed	Not expressed	Not expressed	Not expressed	Not expressed	Plxnb2	19.6429	45.4545	4.10959	47.8873	12.1212
1569	Ptn	Not expressed	Not expressed	Not expressed	Not expressed	Not expressed	Ptprb	21.4286	12.3967	12.3288	21.1268	81.8182
1570	Ptn	Not expressed	Not expressed	Not expressed	Not expressed	Not expressed	Ptprs	5.35714	16.5289	2.73973	39.4366	3.0303
1571	Ptn	Not expressed	Not expressed	Not expressed	Not expressed	Not expressed	Ptprz1	0	0.826446	1.36986	0	0
1572	Ptn	Not expressed	Not expressed	Not expressed	Not expressed	Not expressed	Sdc1	5.35714	4.13223	1.36986	52.1127	0
1573	Ptn	Not expressed	Not expressed	Not expressed	Not expressed	Not expressed	Sdc3	14.2857	52.8926	5.47945	56.338	51.5152
1574	Pyy	Not expressed	Not expressed	Not expressed	Not expressed	Not expressed	Fap	0	0.826446	1.36986	8.4507	0
1575	Pyy	Not expressed	Not expressed	Not expressed	Not expressed	Not expressed	Npy1r	1.78571	2.47934	2.73973	1.40845	0
1576	Pyy	Not expressed	Not expressed	Not expressed	Not expressed	Not expressed	Npy2r	0	0	0	0	0
1577	Pyy	Not expressed	Not expressed	Not expressed	Not expressed	Not expressed	Npy4r	Not expressed	Not expressed	Not expressed	Not expressed	Not expressed
1578	Pyy	Not expressed	Not expressed	Not expressed	Not expressed	Not expressed	Npy5r	Not expressed	Not expressed	Not expressed	Not expressed	Not expressed
1579	Qdpr	17.8571	28.9256	0	36.6197	15.1515	Dysf	17.8571	9.09091	1.36986	12.6761	54.5455
1580	Qrfp	0	0.826446	0	0	0	P2ry14	0	5.78512	2.73973	1.40845	0
1581	Qrfp	0	0.826446	0	0	0	C130060K24Rik	0	0	0	0	0
1582	Rarres2	5.35714	0	1.36986	40.8451	3.0303	Ccrl2	1.78571	28.9256	28.7671	5.6338	0
1583	Rarres2	5.35714	0	1.36986	40.8451	3.0303	Cmklr1	3.57143	51.2397	4.10959	26.7606	9.09091
1584	Rarres2	5.35714	0	1.36986	40.8451	3.0303	Gpr1	Not expressed	Not expressed	Not expressed	Not expressed	Not expressed
1585	Rbp3	0	0	0	0	0	Notch1	14.2857	42.1488	41.0959	28.169	60.6061
1586	Rbp4	0	0	0	8.4507	0	Stra6	0	0	0	0	0
1587	Reln	0	1.65289	1.36986	0	0	Itga3	14.2857	6.61157	0	7.04225	15.1515
1588	Reln	0	1.65289	1.36986	0	0	Itgb1	75	80.9917	28.7671	88.7324	78.7879
1589	Reln	0	1.65289	1.36986	0	0	Lrp8	1.78571	9.91736	6.84932	12.6761	0
1590	Reln	0	1.65289	1.36986	0	0	Vldlr	16.0714	0.826446	0	16.9014	0
1591	Ren1	Not expressed	Not expressed	Not expressed	Not expressed	Not expressed	Asic3	0	0.826446	0	0	0
1592	Ren1	Not expressed	Not expressed	Not expressed	Not expressed	Not expressed	Atp6ap2	10.7143	55.3719	28.7671	47.8873	15.1515
1593	Rgma	10.7143	0	1.36986	40.8451	0	Bmpr1b	0	0	0	2.8169	0
1594	Rgma	10.7143	0	1.36986	40.8451	0	Bmpr2	25	23.1405	10.9589	54.9296	51.5152
1595	Rgma	10.7143	0	1.36986	40.8451	0	Hfe2	10.7143	1.65289	1.36986	4.22535	0
1596	Rgma	10.7143	0	1.36986	40.8451	0	Neo1	3.57143	0.826446	0	18.3099	6.06061
1597	Rgmb	3.57143	8.26446	0	28.169	0	Bmpr1b	0	0	0	2.8169	0
1598	Rgmb	3.57143	8.26446	0	28.169	0	Bmpr2	25	23.1405	10.9589	54.9296	51.5152
1599	Rgmb	3.57143	8.26446	0	28.169	0	Hfe2	10.7143	1.65289	1.36986	4.22535	0
1600	Rgmb	3.57143	8.26446	0	28.169	0	Neo1	3.57143	0.826446	0	18.3099	6.06061
1601	Rims1	0	0	0	0	0	Cacna1c	7.14286	1.65289	0	25.3521	0
1602	Rims1	0	0	0	0	0	Slc17a7	1.78571	0	1.36986	0	0
1603	Rims1	0	0	0	0	0	Slc18a2	0	0.826446	0	0	0
1604	Rims1	0	0	0	0	0	Slc18a3	Not expressed	Not expressed	Not expressed	Not expressed	Not expressed
1605	Rims2	0	0.826446	0	1.40845	0	Abca1	25	48.7603	13.6986	25.3521	33.3333
1606	Rln3	Not expressed	Not expressed	Not expressed	Not expressed	Not expressed	Rxfp1	0	0	0	0	0
1607	Rln3	Not expressed	Not expressed	Not expressed	Not expressed	Not expressed	Rxfp2	0	0	1.36986	0	0
1608	Rln3	Not expressed	Not expressed	Not expressed	Not expressed	Not expressed	Rxfp3	Not expressed	Not expressed	Not expressed	Not expressed	Not expressed
1609	Rln3	Not expressed	Not expressed	Not expressed	Not expressed	Not expressed	Rxfp4	Not expressed	Not expressed	Not expressed	Not expressed	Not expressed
1610	Rph3a	0	4.13223	0	0	0	Nrxn1	0	0	0	1.40845	3.0303
1611	Rps19	53.5714	94.2149	24.6575	88.7324	84.8485	C5ar1	26.7857	72.7273	73.9726	14.0845	3.0303
1612	Rspo1	Not expressed	Not expressed	Not expressed	Not expressed	Not expressed	Fzd8	3.57143	0.826446	1.36986	18.3099	12.1212
1613	Rspo1	Not expressed	Not expressed	Not expressed	Not expressed	Not expressed	Lgr4	1.78571	2.47934	0	16.9014	3.0303
1614	Rspo1	Not expressed	Not expressed	Not expressed	Not expressed	Not expressed	Lgr5	1.78571	0.826446	1.36986	2.8169	0
1615	Rspo1	Not expressed	Not expressed	Not expressed	Not expressed	Not expressed	Lgr6	0	0	0	1.40845	0
1616	Rspo1	Not expressed	Not expressed	Not expressed	Not expressed	Not expressed	Lrp6	25	28.9256	2.73973	45.0704	15.1515
1617	Rspo1	Not expressed	Not expressed	Not expressed	Not expressed	Not expressed	Znrf3	1.78571	3.30579	0	16.9014	0
1618	Rspo2	0	0	0	0	0	Lgr4	1.78571	2.47934	0	16.9014	3.0303
1619	Rspo2	0	0	0	0	0	Lgr5	1.78571	0.826446	1.36986	2.8169	0
1620	Rspo2	0	0	0	0	0	Lgr6	0	0	0	1.40845	0
1621	Rspo3	0	0	0	5.6338	0	Fzd8	3.57143	0.826446	1.36986	18.3099	12.1212
1622	Rspo3	0	0	0	5.6338	0	Lgr4	1.78571	2.47934	0	16.9014	3.0303
1623	Rspo3	0	0	0	5.6338	0	Lgr5	1.78571	0.826446	1.36986	2.8169	0
1624	Rspo3	0	0	0	5.6338	0	Lgr6	0	0	0	1.40845	0
1625	Rspo3	0	0	0	5.6338	0	Lrp6	25	28.9256	2.73973	45.0704	15.1515
1626	Rspo3	0	0	0	5.6338	0	Sdc4	26.7857	71.0744	5.47945	66.1972	12.1212
1627	Rspo4	0	0	0	0	0	Lgr4	1.78571	2.47934	0	16.9014	3.0303
1628	Rspo4	0	0	0	0	0	Lgr5	1.78571	0.826446	1.36986	2.8169	0
1629	Rspo4	0	0	0	0	0	Lgr6	0	0	0	1.40845	0
1630	Rtn4	57.1429	79.3388	39.726	76.0563	63.6364	Cntnap1	1.78571	0.826446	0	9.85915	0
1631	Rtn4	57.1429	79.3388	39.726	76.0563	63.6364	Gjb2	Not expressed	Not expressed	Not expressed	Not expressed	Not expressed
1632	Rtn4	57.1429	79.3388	39.726	76.0563	63.6364	Lingo1	0	0	1.36986	9.85915	0
1633	Rtn4	57.1429	79.3388	39.726	76.0563	63.6364	Ngfr	0	0	0	0	0
1634	Rtn4	57.1429	79.3388	39.726	76.0563	63.6364	Rtn4r	1.78571	0	0	0	0
1635	Rtn4	57.1429	79.3388	39.726	76.0563	63.6364	Rtn4rl1	3.57143	0	1.36986	5.6338	0
1636	Rtn4	57.1429	79.3388	39.726	76.0563	63.6364	Tnfrsf19	0	0	0	2.8169	0
1637	S100a8	42.8571	46.281	98.6301	23.9437	18.1818	Tlr4	1.78571	39.6694	17.8082	15.493	6.06061
1638	Scgb1a1	Not expressed	Not expressed	Not expressed	Not expressed	Not expressed	Lmbr1l	0	4.95868	8.21918	7.04225	6.06061
1639	Scgb1a1	Not expressed	Not expressed	Not expressed	Not expressed	Not expressed	Lrp2	0	0.826446	0	0	0
1640	Scgb3a1	0	0	2.73973	1.40845	18.1818	Marco	Not expressed	Not expressed	Not expressed	Not expressed	Not expressed
1641	Scgb3a2	Not expressed	Not expressed	Not expressed	Not expressed	Not expressed	Marco	Not expressed	Not expressed	Not expressed	Not expressed	Not expressed
1642	Sct	0	0	0	0	0	Sctr	0	0	0	0	0
1643	Sct	0	0	0	0	0	Vipr1	0	0	0	1.40845	0
1644	Sct	0	0	0	0	0	Vipr2	0	0	0	1.40845	0
1645	Selplg	10.7143	55.3719	75.3425	8.4507	3.0303	Esam	23.2143	9.91736	6.84932	12.6761	87.8788
1646	Selplg	10.7143	55.3719	75.3425	8.4507	3.0303	Itgam	23.2143	87.6033	89.0411	14.0845	9.09091
1647	Selplg	10.7143	55.3719	75.3425	8.4507	3.0303	Itgb2	44.6429	83.4711	69.863	28.169	3.0303
1648	Selplg	10.7143	55.3719	75.3425	8.4507	3.0303	Sele	0	1.65289	1.36986	2.8169	6.06061
1649	Selplg	10.7143	55.3719	75.3425	8.4507	3.0303	Sell	3.57143	9.91736	31.5068	9.85915	0
1650	Selplg	10.7143	55.3719	75.3425	8.4507	3.0303	Selp	0	4.95868	1.36986	5.6338	6.06061
1651	Sema3a	1.78571	0.826446	0	2.8169	6.06061	Nrp1	42.8571	50.4132	13.6986	59.1549	78.7879
1652	Sema3a	1.78571	0.826446	0	2.8169	6.06061	Nrp2	16.0714	47.9339	6.84932	14.0845	48.4848
1653	Sema3a	1.78571	0.826446	0	2.8169	6.06061	Plxna1	8.92857	27.2727	1.36986	47.8873	3.0303
1654	Sema3a	1.78571	0.826446	0	2.8169	6.06061	Plxna2	14.2857	9.09091	6.84932	18.3099	42.4242
1655	Sema3a	1.78571	0.826446	0	2.8169	6.06061	Plxna3	0	0	0	5.6338	0
1656	Sema3a	1.78571	0.826446	0	2.8169	6.06061	Plxna4	7.14286	5.78512	2.73973	11.2676	18.1818
1657	Sema3b	14.2857	0	0	2.8169	0	Nrp1	42.8571	50.4132	13.6986	59.1549	78.7879
1658	Sema3b	14.2857	0	0	2.8169	0	Nrp2	16.0714	47.9339	6.84932	14.0845	48.4848
1659	Sema3c	7.14286	6.61157	2.73973	12.6761	0	Nrp1	42.8571	50.4132	13.6986	59.1549	78.7879
1660	Sema3c	7.14286	6.61157	2.73973	12.6761	0	Nrp2	16.0714	47.9339	6.84932	14.0845	48.4848
1661	Sema3c	7.14286	6.61157	2.73973	12.6761	0	Plxnd1	8.92857	26.4463	9.58904	14.0845	45.4545
1662	Sema3d	0	0.826446	0	4.22535	3.0303	Nrp1	42.8571	50.4132	13.6986	59.1549	78.7879
1663	Sema3e	0	0	0	0	0	Nrp1	42.8571	50.4132	13.6986	59.1549	78.7879
1664	Sema3e	0	0	0	0	0	Plxnd1	8.92857	26.4463	9.58904	14.0845	45.4545
1665	Sema3f	10.7143	4.95868	2.73973	7.04225	57.5758	Nrp1	42.8571	50.4132	13.6986	59.1549	78.7879
1666	Sema3f	10.7143	4.95868	2.73973	7.04225	57.5758	Nrp2	16.0714	47.9339	6.84932	14.0845	48.4848
1667	Sema3f	10.7143	4.95868	2.73973	7.04225	57.5758	Plxna1	8.92857	27.2727	1.36986	47.8873	3.0303
1668	Sema3f	10.7143	4.95868	2.73973	7.04225	57.5758	Plxna3	0	0	0	5.6338	0
1669	Sema3g	1.78571	0	0	1.40845	0	Nrp2	16.0714	47.9339	6.84932	14.0845	48.4848
1670	Sema4a	8.92857	40.4959	60.274	8.4507	3.0303	Plxnd1	8.92857	26.4463	9.58904	14.0845	45.4545
1671	Sema4b	1.78571	9.09091	1.36986	7.04225	3.0303	Dcbld2	7.14286	4.95868	2.73973	49.2958	9.09091
1672	Sema4c	12.5	2.47934	1.36986	14.0845	33.3333	Plxnb2	19.6429	45.4545	4.10959	47.8873	12.1212
1673	Sema4d	0	19.8347	26.0274	4.22535	0	Cd72	0	10.7438	0	0	0
1674	Sema4d	0	19.8347	26.0274	4.22535	0	Erbb2	5.35714	0.826446	1.36986	11.2676	3.0303
1675	Sema4d	0	19.8347	26.0274	4.22535	0	Met	0	12.3967	0	0	0
1676	Sema4d	0	19.8347	26.0274	4.22535	0	Plxnb1	5.35714	0	0	4.22535	0
1677	Sema4d	0	19.8347	26.0274	4.22535	0	Plxnb2	19.6429	45.4545	4.10959	47.8873	12.1212
1678	Sema4f	0	0	0	0	0	Nrp2	16.0714	47.9339	6.84932	14.0845	48.4848
1679	Sema4g	Not expressed	Not expressed	Not expressed	Not expressed	Not expressed	Plxnb2	19.6429	45.4545	4.10959	47.8873	12.1212
1680	Sema5a	1.78571	1.65289	1.36986	30.9859	6.06061	Met	0	12.3967	0	0	0
1681	Sema5a	1.78571	1.65289	1.36986	30.9859	6.06061	Plxnb3	Not expressed	Not expressed	Not expressed	Not expressed	Not expressed
1682	Sema6a	5.35714	1.65289	2.73973	12.6761	33.3333	Plxna2	14.2857	9.09091	6.84932	18.3099	42.4242
1683	Sema6a	5.35714	1.65289	2.73973	12.6761	33.3333	Plxna4	7.14286	5.78512	2.73973	11.2676	18.1818
1684	Sema6d	8.92857	5.78512	6.84932	32.3944	45.4545	Kdr	16.0714	2.47934	4.10959	9.85915	63.6364
1685	Sema6d	8.92857	5.78512	6.84932	32.3944	45.4545	Plxna1	8.92857	27.2727	1.36986	47.8873	3.0303
1686	Sema6d	8.92857	5.78512	6.84932	32.3944	45.4545	Trem2	1.78571	42.1488	0	2.8169	0
1687	Sema6d	8.92857	5.78512	6.84932	32.3944	45.4545	Tyrobp	21.4286	89.2562	87.6712	8.4507	0
1688	Sema7a	21.4286	6.61157	16.4384	26.7606	75.7576	Itga1	5.35714	13.2231	0	2.8169	39.3939
1689	Sema7a	21.4286	6.61157	16.4384	26.7606	75.7576	Itgb1	75	80.9917	28.7671	88.7324	78.7879
1690	Sema7a	21.4286	6.61157	16.4384	26.7606	75.7576	Plxnc1	0	14.0496	12.3288	5.6338	0
1691	Serpina7	Not expressed	Not expressed	Not expressed	Not expressed	Not expressed	Slc16a2	8.92857	0.826446	2.73973	35.2113	21.2121
1692	Serpinc1	0	0	0	1.40845	0	Gpc1	26.7857	9.91736	4.10959	16.9014	0
1693	Serpinc1	0	0	0	1.40845	0	Lrp1	30.3571	71.0744	9.58904	76.0563	9.09091
1694	Serpinc1	0	0	0	1.40845	0	Sdc2	19.6429	1.65289	0	57.7465	3.0303
1695	Serpine1	62.5	45.4545	24.6575	74.6479	48.4848	Itgav	23.2143	31.405	6.84932	56.338	15.1515
1696	Serpine1	62.5	45.4545	24.6575	74.6479	48.4848	Itgb5	23.2143	41.3223	4.10959	45.0704	12.1212
1697	Serpine1	62.5	45.4545	24.6575	74.6479	48.4848	Lrp1	30.3571	71.0744	9.58904	76.0563	9.09091
1698	Serpine1	62.5	45.4545	24.6575	74.6479	48.4848	Lrp2	0	0.826446	0	0	0
1699	Serpine1	62.5	45.4545	24.6575	74.6479	48.4848	Plaur	21.4286	55.3719	39.726	49.2958	27.2727
1700	Serpine2	10.7143	2.47934	0	60.5634	3.0303	Lrp1	30.3571	71.0744	9.58904	76.0563	9.09091
1701	Serping1	16.0714	4.95868	2.73973	73.2394	0	Lrp1	30.3571	71.0744	9.58904	76.0563	9.09091
1702	Serping1	16.0714	4.95868	2.73973	73.2394	0	Sele	0	1.65289	1.36986	2.8169	6.06061
1703	Serping1	16.0714	4.95868	2.73973	73.2394	0	Selp	0	4.95868	1.36986	5.6338	6.06061
1704	Sfrp1	1.78571	0	0	26.7606	0	Fzd2	8.92857	0.826446	0	23.9437	0
1705	Sfrp1	1.78571	0	0	26.7606	0	Fzd6	7.14286	2.47934	1.36986	2.8169	15.1515
1706	Sftpd	0	0	0	0	0	Ly96	1.78571	15.7025	1.36986	12.6761	6.06061
1707	Sftpd	0	0	0	0	0	Tlr4	1.78571	39.6694	17.8082	15.493	6.06061
1708	Shank1	Not expressed	Not expressed	Not expressed	Not expressed	Not expressed	Abca1	25	48.7603	13.6986	25.3521	33.3333
1709	Shank1	Not expressed	Not expressed	Not expressed	Not expressed	Not expressed	Sstr2	Not expressed	Not expressed	Not expressed	Not expressed	Not expressed
1710	Shbg	0	0	0	0	0	Cd177	0	4.13223	23.2877	2.8169	0
1711	Shbg	0	0	0	0	0	Cldn4	Not expressed	Not expressed	Not expressed	Not expressed	Not expressed
1712	Shbg	0	0	0	0	0	Slc37a1	0	2.47934	0	0	0
1713	Shh	0	0	0	0	0	Boc	3.57143	0	1.36986	16.9014	6.06061
1714	Shh	0	0	0	0	0	Cdon	0	0	0	11.2676	0
1715	Shh	0	0	0	0	0	Gpc5	Not expressed	Not expressed	Not expressed	Not expressed	Not expressed
1716	Shh	0	0	0	0	0	Hhip	0	0	0	0	0
1717	Shh	0	0	0	0	0	Lrp2	0	0.826446	0	0	0
1718	Shh	0	0	0	0	0	Ptch1	0	0	0	0	0
1719	Shh	0	0	0	0	0	Ptch2	Not expressed	Not expressed	Not expressed	Not expressed	Not expressed
1720	Shh	0	0	0	0	0	Smo	0	7.43802	2.73973	42.2535	9.09091
1721	Slit1	Not expressed	Not expressed	Not expressed	Not expressed	Not expressed	Gpc1	26.7857	9.91736	4.10959	16.9014	0
1722	Slit1	Not expressed	Not expressed	Not expressed	Not expressed	Not expressed	Robo1	1.78571	0.826446	1.36986	16.9014	0
1723	Slit1	Not expressed	Not expressed	Not expressed	Not expressed	Not expressed	Sdc1	5.35714	4.13223	1.36986	52.1127	0
1724	Slit2	0	0.826446	0	5.6338	0	Dcc	0	1.65289	1.36986	4.22535	3.0303
1725	Slit2	0	0.826446	0	5.6338	0	Gpc1	26.7857	9.91736	4.10959	16.9014	0
1726	Slit2	0	0.826446	0	5.6338	0	Robo1	1.78571	0.826446	1.36986	16.9014	0
1727	Slit2	0	0.826446	0	5.6338	0	Robo2	1.78571	0.826446	0	0	3.0303
1728	Slit2	0	0.826446	0	5.6338	0	Robo4	14.2857	5.78512	5.47945	2.8169	54.5455
1729	Slit2	0	0.826446	0	5.6338	0	Sdc1	5.35714	4.13223	1.36986	52.1127	0
1730	Slit3	1.78571	0.826446	0	28.169	0	Robo2	1.78571	0.826446	0	0	3.0303
1731	Slpi	10.7143	28.9256	45.2055	7.04225	0	Cd4	0	1.65289	0	0	0
1732	Sorbs1	35.7143	12.3967	6.84932	19.7183	54.5455	Insr	12.5	9.09091	5.47945	12.6761	9.09091
1733	Sorbs1	35.7143	12.3967	6.84932	19.7183	54.5455	Itga1	5.35714	13.2231	0	2.8169	39.3939
1734	Sorbs1	35.7143	12.3967	6.84932	19.7183	54.5455	Itgb5	23.2143	41.3223	4.10959	45.0704	12.1212
1735	Sost	0	0	0	0	0	Lrp5	8.92857	7.43802	1.36986	15.493	21.2121
1736	Sost	0	0	0	0	0	Lrp6	25	28.9256	2.73973	45.0704	15.1515
1737	Spink1	Not expressed	Not expressed	Not expressed	Not expressed	Not expressed	Egfr	3.57143	0.826446	1.36986	40.8451	0
1738	Spink1	Not expressed	Not expressed	Not expressed	Not expressed	Not expressed	Nrsn1	0	0	0	0	0
1739	Spint1	0	17.3554	0	0	0	St14	0	0.826446	0	0	0
1740	Spon2	0	0	0	9.85915	0	Itgam	23.2143	87.6033	89.0411	14.0845	9.09091
1741	Spon2	0	0	0	9.85915	0	Itgb2	44.6429	83.4711	69.863	28.169	3.0303
1742	Spp1	41.0714	66.1157	26.0274	32.3944	21.2121	Cd44	41.0714	83.4711	79.4521	61.9718	18.1818
1743	Spp1	41.0714	66.1157	26.0274	32.3944	21.2121	Itga4	21.4286	32.2314	21.9178	19.7183	24.2424
1744	Spp1	41.0714	66.1157	26.0274	32.3944	21.2121	Itga5	17.8571	31.405	9.58904	63.3803	39.3939
1745	Spp1	41.0714	66.1157	26.0274	32.3944	21.2121	Itga9	12.5	8.26446	1.36986	43.662	24.2424
1746	Spp1	41.0714	66.1157	26.0274	32.3944	21.2121	Itgav	23.2143	31.405	6.84932	56.338	15.1515
1747	Spp1	41.0714	66.1157	26.0274	32.3944	21.2121	Itgb1	75	80.9917	28.7671	88.7324	78.7879
1748	Spp1	41.0714	66.1157	26.0274	32.3944	21.2121	S1pr1	14.2857	26.4463	15.0685	15.493	69.697
1749	Sst	0	0	0	0	0	Sstr1	Not expressed	Not expressed	Not expressed	Not expressed	Not expressed
1750	Sst	0	0	0	0	0	Sstr2	Not expressed	Not expressed	Not expressed	Not expressed	Not expressed
1751	Sst	0	0	0	0	0	Sstr3	0	0	0	1.40845	0
1752	Sst	0	0	0	0	0	Sstr4	Not expressed	Not expressed	Not expressed	Not expressed	Not expressed
1753	Sst	0	0	0	0	0	Sstr5	Not expressed	Not expressed	Not expressed	Not expressed	Not expressed
1754	Sytl3	0	0	0	0	0	Nrxn1	0	0	0	1.40845	3.0303
1755	Tac1	Not expressed	Not expressed	Not expressed	Not expressed	Not expressed	Tacr1	0	0	0	0	0
1756	Tac1	Not expressed	Not expressed	Not expressed	Not expressed	Not expressed	Tacr2	Not expressed	Not expressed	Not expressed	Not expressed	Not expressed
1757	Tac1	Not expressed	Not expressed	Not expressed	Not expressed	Not expressed	Tacr3	0	0	0	0	0
1758	Tac2	0	0	0	0	0	Tacr1	0	0	0	0	0
1759	Tac2	0	0	0	0	0	Tacr2	Not expressed	Not expressed	Not expressed	Not expressed	Not expressed
1760	Tac2	0	0	0	0	0	Tacr3	0	0	0	0	0
1761	Tac4	0	0	0	0	0	Tacr1	0	0	0	0	0
1762	Tac4	0	0	0	0	0	Tacr2	Not expressed	Not expressed	Not expressed	Not expressed	Not expressed
1763	Tac4	0	0	0	0	0	Tacr3	0	0	0	0	0
1764	Tcn2	8.92857	39.6694	20.5479	18.3099	51.5152	Cnr1	0	0	0	0	0
1765	Tcn2	8.92857	39.6694	20.5479	18.3099	51.5152	Lrp2	0	0.826446	0	0	0
1766	Tctn1	Not expressed	Not expressed	Not expressed	Not expressed	Not expressed	Tmem67	3.57143	0.826446	1.36986	12.6761	0
1767	Tdgf1	0	0	0	1.40845	0	Acvr1b	1.78571	0.826446	0	1.40845	0
1768	Tdgf1	0	0	0	1.40845	0	Acvr1c	0	0	0	1.40845	0
1769	Tdgf1	0	0	0	1.40845	0	Acvr2a	0	9.09091	1.36986	14.0845	0
1770	Tdgf1	0	0	0	1.40845	0	Acvr2b	5.35714	0.826446	0	2.8169	3.0303
1771	Tdgf1	0	0	0	1.40845	0	Gpc1	26.7857	9.91736	4.10959	16.9014	0
1772	Tfpi	8.92857	3.30579	2.73973	53.5211	18.1818	F3	5.35714	4.13223	0	14.0845	0
1773	Tfpi	8.92857	3.30579	2.73973	53.5211	18.1818	Lrp1	30.3571	71.0744	9.58904	76.0563	9.09091
1774	Tfpi	8.92857	3.30579	2.73973	53.5211	18.1818	Sdc4	26.7857	71.0744	5.47945	66.1972	12.1212
1775	Tfpi	8.92857	3.30579	2.73973	53.5211	18.1818	Vldlr	16.0714	0.826446	0	16.9014	0
1776	Tg	0	0	1.36986	1.40845	0	Asgr1	Not expressed	Not expressed	Not expressed	Not expressed	Not expressed
1777	Tg	0	0	1.36986	1.40845	0	Lrp2	0	0.826446	0	0	0
1778	Tgfa	1.78571	0.826446	1.36986	1.40845	0	Egfr	3.57143	0.826446	1.36986	40.8451	0
1779	Tgfa	1.78571	0.826446	1.36986	1.40845	0	Erbb2	5.35714	0.826446	1.36986	11.2676	3.0303
1780	Tgfa	1.78571	0.826446	1.36986	1.40845	0	Erbb3	Not expressed	Not expressed	Not expressed	Not expressed	Not expressed
1781	Tgfa	1.78571	0.826446	1.36986	1.40845	0	Erbb4	0	0	1.36986	0	0
1782	Tgfb1	8.92857	28.0992	2.73973	15.493	15.1515	Acvrl1	8.92857	25.6198	2.73973	50.7042	45.4545
1783	Tgfb1	8.92857	28.0992	2.73973	15.493	15.1515	Cav1	26.7857	17.3554	8.21918	36.6197	96.9697
1784	Tgfb1	8.92857	28.0992	2.73973	15.493	15.1515	Cd109	5.35714	0.826446	0	2.8169	15.1515
1785	Tgfb1	8.92857	28.0992	2.73973	15.493	15.1515	Cxcr4	19.6429	34.7107	72.6027	5.6338	18.1818
1786	Tgfb1	8.92857	28.0992	2.73973	15.493	15.1515	Eng	28.5714	20.6612	9.58904	60.5634	90.9091
1787	Tgfb1	8.92857	28.0992	2.73973	15.493	15.1515	Itgav	23.2143	31.405	6.84932	56.338	15.1515
1788	Tgfb1	8.92857	28.0992	2.73973	15.493	15.1515	Itgb6	0	1.65289	0	0	0
1789	Tgfb1	8.92857	28.0992	2.73973	15.493	15.1515	Itgb8	0	0	0	1.40845	0
1790	Tgfb1	8.92857	28.0992	2.73973	15.493	15.1515	Sdc2	19.6429	1.65289	0	57.7465	3.0303
1791	Tgfb1	8.92857	28.0992	2.73973	15.493	15.1515	Tgfbr1	10.7143	31.405	31.5068	38.0282	18.1818
1792	Tgfb1	8.92857	28.0992	2.73973	15.493	15.1515	Tgfbr2	14.2857	37.1901	16.4384	45.0704	48.4848
1793	Tgfb1	8.92857	28.0992	2.73973	15.493	15.1515	Tgfbr3	10.7143	2.47934	2.73973	59.1549	15.1515
1794	Tgfb2	17.8571	0	0	21.1268	3.0303	Acvr1	8.92857	18.1818	4.10959	45.0704	3.0303
1795	Tgfb2	17.8571	0	0	21.1268	3.0303	Eng	28.5714	20.6612	9.58904	60.5634	90.9091
1796	Tgfb2	17.8571	0	0	21.1268	3.0303	Tgfbr1	10.7143	31.405	31.5068	38.0282	18.1818
1797	Tgfb2	17.8571	0	0	21.1268	3.0303	Tgfbr2	14.2857	37.1901	16.4384	45.0704	48.4848
1798	Tgfb2	17.8571	0	0	21.1268	3.0303	Tgfbr3	10.7143	2.47934	2.73973	59.1549	15.1515
1799	Tgfb3	3.57143	1.65289	0	19.7183	0	Acvrl1	8.92857	25.6198	2.73973	50.7042	45.4545
1800	Tgfb3	3.57143	1.65289	0	19.7183	0	Eng	28.5714	20.6612	9.58904	60.5634	90.9091
1801	Tgfb3	3.57143	1.65289	0	19.7183	0	Tgfbr1	10.7143	31.405	31.5068	38.0282	18.1818
1802	Tgfb3	3.57143	1.65289	0	19.7183	0	Tgfbr2	14.2857	37.1901	16.4384	45.0704	48.4848
1803	Tgfb3	3.57143	1.65289	0	19.7183	0	Tgfbr3	10.7143	2.47934	2.73973	59.1549	15.1515
1804	Tgm2	50	63.6364	42.4658	71.831	90.9091	Itga4	21.4286	32.2314	21.9178	19.7183	24.2424
1805	Tgm2	50	63.6364	42.4658	71.831	90.9091	Itga9	12.5	8.26446	1.36986	43.662	24.2424
1806	Tgm2	50	63.6364	42.4658	71.831	90.9091	Itgb1	75	80.9917	28.7671	88.7324	78.7879
1807	Tgm2	50	63.6364	42.4658	71.831	90.9091	Itgb3	3.57143	4.13223	4.10959	21.1268	30.303
1808	Tgm2	50	63.6364	42.4658	71.831	90.9091	Sdc4	26.7857	71.0744	5.47945	66.1972	12.1212
1809	Tgm2	50	63.6364	42.4658	71.831	90.9091	Tbxa2r	0	0.826446	1.36986	2.8169	9.09091
1810	Thbs1	39.2857	70.2479	56.1644	61.9718	18.1818	Cd36	64.2857	44.6281	13.6986	23.9437	81.8182
1811	Thbs1	39.2857	70.2479	56.1644	61.9718	18.1818	Cd47	37.5	69.4215	56.1644	71.831	54.5455
1812	Thbs1	39.2857	70.2479	56.1644	61.9718	18.1818	Itga2b	0	2.47934	1.36986	8.4507	0
1813	Thbs1	39.2857	70.2479	56.1644	61.9718	18.1818	Itga3	14.2857	6.61157	0	7.04225	15.1515
1814	Thbs1	39.2857	70.2479	56.1644	61.9718	18.1818	Itga4	21.4286	32.2314	21.9178	19.7183	24.2424
1815	Thbs1	39.2857	70.2479	56.1644	61.9718	18.1818	Itga6	8.92857	14.0496	1.36986	2.8169	45.4545
1816	Thbs1	39.2857	70.2479	56.1644	61.9718	18.1818	Itgb1	75	80.9917	28.7671	88.7324	78.7879
1817	Thbs1	39.2857	70.2479	56.1644	61.9718	18.1818	Itgb3	3.57143	4.13223	4.10959	21.1268	30.303
1818	Thbs1	39.2857	70.2479	56.1644	61.9718	18.1818	Lrp1	30.3571	71.0744	9.58904	76.0563	9.09091
1819	Thbs1	39.2857	70.2479	56.1644	61.9718	18.1818	Lrp5	8.92857	7.43802	1.36986	15.493	21.2121
1820	Thbs1	39.2857	70.2479	56.1644	61.9718	18.1818	Scarb1	10.7143	29.7521	4.10959	14.0845	51.5152
1821	Thbs1	39.2857	70.2479	56.1644	61.9718	18.1818	Sdc1	5.35714	4.13223	1.36986	52.1127	0
1822	Thbs1	39.2857	70.2479	56.1644	61.9718	18.1818	Sdc4	26.7857	71.0744	5.47945	66.1972	12.1212
1823	Thbs1	39.2857	70.2479	56.1644	61.9718	18.1818	Tnfrsf11b	0	0	0	5.6338	0
1824	Thbs2	3.57143	0.826446	0	23.9437	0	Cd47	37.5	69.4215	56.1644	71.831	54.5455
1825	Thbs2	3.57143	0.826446	0	23.9437	0	Itga4	21.4286	32.2314	21.9178	19.7183	24.2424
1826	Thbs2	3.57143	0.826446	0	23.9437	0	Itga6	8.92857	14.0496	1.36986	2.8169	45.4545
1827	Thbs2	3.57143	0.826446	0	23.9437	0	Itgb1	75	80.9917	28.7671	88.7324	78.7879
1828	Thbs2	3.57143	0.826446	0	23.9437	0	Notch3	12.5	2.47934	1.36986	14.0845	3.0303
1829	Thbs2	3.57143	0.826446	0	23.9437	0	Notch4	14.2857	9.91736	9.58904	21.1268	72.7273
1830	Thpo	1.78571	0	0	0	0	Mpl	0	0.826446	1.36986	1.40845	0
1831	Timp1	44.6429	31.405	17.8082	81.6901	24.2424	Cd63	57.1429	63.6364	45.2055	88.7324	21.2121
1832	Timp2	17.8571	40.4959	12.3288	63.3803	3.0303	Itga3	14.2857	6.61157	0	7.04225	15.1515
1833	Timp2	17.8571	40.4959	12.3288	63.3803	3.0303	Itgb1	75	80.9917	28.7671	88.7324	78.7879
1834	Timp3	39.2857	19.8347	13.6986	42.2535	87.8788	Agtr2	Not expressed	Not expressed	Not expressed	Not expressed	Not expressed
1835	Timp3	39.2857	19.8347	13.6986	42.2535	87.8788	Kdr	16.0714	2.47934	4.10959	9.85915	63.6364
1836	Tnc	17.8571	4.13223	4.10959	54.9296	9.09091	Cntn1	0	0	0	2.8169	0
1837	Tnc	17.8571	4.13223	4.10959	54.9296	9.09091	Egfr	3.57143	0.826446	1.36986	40.8451	0
1838	Tnc	17.8571	4.13223	4.10959	54.9296	9.09091	Itga2	1.78571	0	0	0	0
1839	Tnc	17.8571	4.13223	4.10959	54.9296	9.09091	Itga5	17.8571	31.405	9.58904	63.3803	39.3939
1840	Tnc	17.8571	4.13223	4.10959	54.9296	9.09091	Itga7	44.6429	6.61157	4.10959	16.9014	3.0303
1841	Tnc	17.8571	4.13223	4.10959	54.9296	9.09091	Itga8	0	1.65289	0	0	0
1842	Tnc	17.8571	4.13223	4.10959	54.9296	9.09091	Itga9	12.5	8.26446	1.36986	43.662	24.2424
1843	Tnc	17.8571	4.13223	4.10959	54.9296	9.09091	Itgav	23.2143	31.405	6.84932	56.338	15.1515
1844	Tnc	17.8571	4.13223	4.10959	54.9296	9.09091	Itgb1	75	80.9917	28.7671	88.7324	78.7879
1845	Tnc	17.8571	4.13223	4.10959	54.9296	9.09091	Nt5e	5.35714	22.314	36.9863	7.04225	0
1846	Tnc	17.8571	4.13223	4.10959	54.9296	9.09091	Ptprb	21.4286	12.3967	12.3288	21.1268	81.8182
1847	Tnc	17.8571	4.13223	4.10959	54.9296	9.09091	Ptprz1	0	0.826446	1.36986	0	0
1848	Tnc	17.8571	4.13223	4.10959	54.9296	9.09091	Sdc1	5.35714	4.13223	1.36986	52.1127	0
1849	Tnc	17.8571	4.13223	4.10959	54.9296	9.09091	Sdc4	26.7857	71.0744	5.47945	66.1972	12.1212
1850	Tnf	7.14286	21.4876	34.2466	7.04225	0	Ltbr	26.7857	53.719	19.1781	52.1127	27.2727
1851	Tnf	7.14286	21.4876	34.2466	7.04225	0	Slc5a11	Not expressed	Not expressed	Not expressed	Not expressed	Not expressed
1852	Tnf	7.14286	21.4876	34.2466	7.04225	0	Tnfrsf1a	23.2143	55.3719	49.3151	61.9718	66.6667
1853	Tnf	7.14286	21.4876	34.2466	7.04225	0	Tnfrsf1b	1.78571	47.9339	41.0959	33.8028	12.1212
1854	Tnf	7.14286	21.4876	34.2466	7.04225	0	Tnfrsf21	3.57143	23.1405	1.36986	21.1268	6.06061
1855	Tnf	7.14286	21.4876	34.2466	7.04225	0	Traf2	7.14286	8.26446	4.10959	29.5775	12.1212
1856	Tnfsf10	7.14286	2.47934	1.36986	7.04225	15.1515	Tnfrsf11b	0	0	0	5.6338	0
1857	Tnfsf11	0	0	0	0	0	Tnfrsf11a	1.78571	38.843	2.73973	1.40845	3.0303
1858	Tnfsf11	0	0	0	0	0	Tnfrsf11b	0	0	0	5.6338	0
1859	Tnfsf12	10.7143	37.1901	1.36986	36.6197	12.1212	Tnfrsf12a	35.7143	13.2231	6.84932	53.5211	27.2727
1860	Tnfsf12	10.7143	37.1901	1.36986	36.6197	12.1212	Tnfrsf25	3.57143	0.826446	0	1.40845	9.09091
1861	Tnfsf13	Not expressed	Not expressed	Not expressed	Not expressed	Not expressed	Fas	7.14286	10.7438	15.0685	12.6761	36.3636
1862	Tnfsf13	Not expressed	Not expressed	Not expressed	Not expressed	Not expressed	Sdc2	19.6429	1.65289	0	57.7465	3.0303
1863	Tnfsf13	Not expressed	Not expressed	Not expressed	Not expressed	Not expressed	Tnfrsf11b	0	0	0	5.6338	0
1864	Tnfsf13	Not expressed	Not expressed	Not expressed	Not expressed	Not expressed	Tnfrsf13b	0	0.826446	0	1.40845	0
1865	Tnfsf13	Not expressed	Not expressed	Not expressed	Not expressed	Not expressed	Tnfrsf14	0	0	0	2.8169	3.0303
1866	Tnfsf13	Not expressed	Not expressed	Not expressed	Not expressed	Not expressed	Tnfrsf17	0	0	0	0	0
1867	Tnfsf13	Not expressed	Not expressed	Not expressed	Not expressed	Not expressed	Tnfrsf1a	23.2143	55.3719	49.3151	61.9718	66.6667
1868	Tnfsf13b	0	0.826446	1.36986	5.6338	0	Tnfrsf13b	0	0.826446	0	1.40845	0
1869	Tnfsf13b	0	0.826446	1.36986	5.6338	0	Tnfrsf13c	0	0.826446	0	1.40845	0
1870	Tnfsf13b	0	0.826446	1.36986	5.6338	0	Tnfrsf17	0	0	0	0	0
1871	Tnfsf14	0	19.8347	12.3288	0	0	Ltbr	26.7857	53.719	19.1781	52.1127	27.2727
1872	Tnfsf14	0	19.8347	12.3288	0	0	Tnfrsf14	0	0	0	2.8169	3.0303
1873	Tnfsf15	0	0.826446	2.73973	5.6338	0	Tnfrsf25	3.57143	0.826446	0	1.40845	9.09091
1874	Tnfsf18	0	0	0	1.40845	0	Tnfrsf18	0	0.826446	2.73973	1.40845	0
1875	Tnfsf4	0	0	0	0	0	Tnfrsf4	1.78571	0	0	2.8169	0
1876	Tnfsf4	0	0	0	0	0	Traf2	7.14286	8.26446	4.10959	29.5775	12.1212
1877	Tnfsf8	0	0	0	0	0	Tnfrsf8	0	0	0	0	0
1878	Tnfsf9	0	18.1818	2.73973	8.4507	15.1515	Tnfrsf9	1.78571	2.47934	0	1.40845	0
1879	Tnfsf9	0	18.1818	2.73973	8.4507	15.1515	Traf2	7.14286	8.26446	4.10959	29.5775	12.1212
1880	Trh	Not expressed	Not expressed	Not expressed	Not expressed	Not expressed	Trhr	0	0	0	0	0
1881	Tshb	Not expressed	Not expressed	Not expressed	Not expressed	Not expressed	Tshr	0	0.826446	0	2.8169	0
1882	Tslp	0	0	0	9.85915	0	Il7r	1.78571	9.91736	0	1.40845	0
1883	Ucn	Not expressed	Not expressed	Not expressed	Not expressed	Not expressed	Crhr1	Not expressed	Not expressed	Not expressed	Not expressed	Not expressed
1884	Ucn	Not expressed	Not expressed	Not expressed	Not expressed	Not expressed	Crhr2	0	0	0	1.40845	0
1885	Ucn2	0	0	0	0	0	Crhr1	Not expressed	Not expressed	Not expressed	Not expressed	Not expressed
1886	Ucn2	0	0	0	0	0	Crhr2	0	0	0	1.40845	0
1887	Ucn3	0	0	0	0	0	Crhr1	Not expressed	Not expressed	Not expressed	Not expressed	Not expressed
1888	Ucn3	0	0	0	0	0	Crhr2	0	0	0	1.40845	0
1889	Uts2	Not expressed	Not expressed	Not expressed	Not expressed	Not expressed	Uts2r	Not expressed	Not expressed	Not expressed	Not expressed	Not expressed
1890	Uts2b	Not expressed	Not expressed	Not expressed	Not expressed	Not expressed	Uts2r	Not expressed	Not expressed	Not expressed	Not expressed	Not expressed
1891	Vcam1	5.35714	4.13223	0	38.0282	15.1515	Itga4	21.4286	32.2314	21.9178	19.7183	24.2424
1892	Vcam1	5.35714	4.13223	0	38.0282	15.1515	Itga9	12.5	8.26446	1.36986	43.662	24.2424
1893	Vcam1	5.35714	4.13223	0	38.0282	15.1515	Itgb1	75	80.9917	28.7671	88.7324	78.7879
1894	Vcam1	5.35714	4.13223	0	38.0282	15.1515	Itgb2	44.6429	83.4711	69.863	28.169	3.0303
1895	Vcam1	5.35714	4.13223	0	38.0282	15.1515	Itgb7	0	16.5289	0	0	0
1896	Vcan	16.0714	47.1074	2.73973	70.4225	0	Cd44	41.0714	83.4711	79.4521	61.9718	18.1818
1897	Vcan	16.0714	47.1074	2.73973	70.4225	0	Egfr	3.57143	0.826446	1.36986	40.8451	0
1898	Vcan	16.0714	47.1074	2.73973	70.4225	0	Itga4	21.4286	32.2314	21.9178	19.7183	24.2424
1899	Vcan	16.0714	47.1074	2.73973	70.4225	0	Itgb1	75	80.9917	28.7671	88.7324	78.7879
1900	Vcan	16.0714	47.1074	2.73973	70.4225	0	Sell	3.57143	9.91736	31.5068	9.85915	0
1901	Vcan	16.0714	47.1074	2.73973	70.4225	0	Selp	0	4.95868	1.36986	5.6338	6.06061
1902	Vcan	16.0714	47.1074	2.73973	70.4225	0	Tlr1	5.35714	38.0165	1.36986	4.22535	6.06061
1903	Vcan	16.0714	47.1074	2.73973	70.4225	0	Tlr2	3.57143	52.8926	30.137	7.04225	0
1904	Vegfa	33.9286	24.7934	8.21918	56.338	6.06061	Egfr	3.57143	0.826446	1.36986	40.8451	0
1905	Vegfa	33.9286	24.7934	8.21918	56.338	6.06061	Ephb2	1.78571	1.65289	1.36986	2.8169	0
1906	Vegfa	33.9286	24.7934	8.21918	56.338	6.06061	Flt1	21.4286	8.26446	6.84932	14.0845	69.697
1907	Vegfa	33.9286	24.7934	8.21918	56.338	6.06061	Gpc1	26.7857	9.91736	4.10959	16.9014	0
1908	Vegfa	33.9286	24.7934	8.21918	56.338	6.06061	Itga9	12.5	8.26446	1.36986	43.662	24.2424
1909	Vegfa	33.9286	24.7934	8.21918	56.338	6.06061	Itgav	23.2143	31.405	6.84932	56.338	15.1515
1910	Vegfa	33.9286	24.7934	8.21918	56.338	6.06061	Itgb1	75	80.9917	28.7671	88.7324	78.7879
1911	Vegfa	33.9286	24.7934	8.21918	56.338	6.06061	Kdr	16.0714	2.47934	4.10959	9.85915	63.6364
1912	Vegfa	33.9286	24.7934	8.21918	56.338	6.06061	Nrp1	42.8571	50.4132	13.6986	59.1549	78.7879
1913	Vegfa	33.9286	24.7934	8.21918	56.338	6.06061	Nrp2	16.0714	47.9339	6.84932	14.0845	48.4848
1914	Vegfa	33.9286	24.7934	8.21918	56.338	6.06061	Ret	5.35714	0.826446	0	29.5775	0
1915	Vegfa	33.9286	24.7934	8.21918	56.338	6.06061	Tyro3	0	0	0	8.4507	0
1916	Vegfb	42.8571	14.0496	1.36986	25.3521	9.09091	Flt1	21.4286	8.26446	6.84932	14.0845	69.697
1917	Vegfb	42.8571	14.0496	1.36986	25.3521	9.09091	Nrp1	42.8571	50.4132	13.6986	59.1549	78.7879
1918	Vegfb	42.8571	14.0496	1.36986	25.3521	9.09091	Ret	5.35714	0.826446	0	29.5775	0
1919	Vegfb	42.8571	14.0496	1.36986	25.3521	9.09091	Tyro3	0	0	0	8.4507	0
1920	Vegfc	10.7143	0.826446	0	35.2113	12.1212	Flt1	21.4286	8.26446	6.84932	14.0845	69.697
1921	Vegfc	10.7143	0.826446	0	35.2113	12.1212	Flt4	7.14286	2.47934	2.73973	5.6338	27.2727
1922	Vegfc	10.7143	0.826446	0	35.2113	12.1212	Itga9	12.5	8.26446	1.36986	43.662	24.2424
1923	Vegfc	10.7143	0.826446	0	35.2113	12.1212	Itgb1	75	80.9917	28.7671	88.7324	78.7879
1924	Vegfc	10.7143	0.826446	0	35.2113	12.1212	Kdr	16.0714	2.47934	4.10959	9.85915	63.6364
1925	Vegfc	10.7143	0.826446	0	35.2113	12.1212	Lyve1	5.35714	10.7438	1.36986	4.22535	3.0303
1926	Vegfc	10.7143	0.826446	0	35.2113	12.1212	Nrp2	16.0714	47.9339	6.84932	14.0845	48.4848
1927	Vegfc	10.7143	0.826446	0	35.2113	12.1212	Vipr2	0	0	0	1.40845	0
1928	Vim	71.4286	91.7355	41.0959	91.5493	93.9394	Cd44	41.0714	83.4711	79.4521	61.9718	18.1818
1929	Vip	Not expressed	Not expressed	Not expressed	Not expressed	Not expressed	Adcyap1r1	1.78571	3.30579	0	45.0704	0
1930	Vip	Not expressed	Not expressed	Not expressed	Not expressed	Not expressed	Npr3	7.14286	0.826446	0	8.4507	3.0303
1931	Vip	Not expressed	Not expressed	Not expressed	Not expressed	Not expressed	Sctr	0	0	0	0	0
1932	Vip	Not expressed	Not expressed	Not expressed	Not expressed	Not expressed	Vipr1	0	0	0	1.40845	0
1933	Vip	Not expressed	Not expressed	Not expressed	Not expressed	Not expressed	Vipr2	0	0	0	1.40845	0
1934	Vtn	1.78571	1.65289	1.36986	7.04225	3.0303	Cd47	37.5	69.4215	56.1644	71.831	54.5455
1935	Vtn	1.78571	1.65289	1.36986	7.04225	3.0303	Itga2b	0	2.47934	1.36986	8.4507	0
1936	Vtn	1.78571	1.65289	1.36986	7.04225	3.0303	Itga3	14.2857	6.61157	0	7.04225	15.1515
1937	Vtn	1.78571	1.65289	1.36986	7.04225	3.0303	Itga5	17.8571	31.405	9.58904	63.3803	39.3939
1938	Vtn	1.78571	1.65289	1.36986	7.04225	3.0303	Itga8	0	1.65289	0	0	0
1939	Vtn	1.78571	1.65289	1.36986	7.04225	3.0303	Itgav	23.2143	31.405	6.84932	56.338	15.1515
1940	Vtn	1.78571	1.65289	1.36986	7.04225	3.0303	Itgb1	75	80.9917	28.7671	88.7324	78.7879
1941	Vtn	1.78571	1.65289	1.36986	7.04225	3.0303	Itgb3	3.57143	4.13223	4.10959	21.1268	30.303
1942	Vtn	1.78571	1.65289	1.36986	7.04225	3.0303	Itgb5	23.2143	41.3223	4.10959	45.0704	12.1212
1943	Vtn	1.78571	1.65289	1.36986	7.04225	3.0303	Itgb6	0	1.65289	0	0	0
1944	Vtn	1.78571	1.65289	1.36986	7.04225	3.0303	Itgb8	0	0	0	1.40845	0
1945	Vtn	1.78571	1.65289	1.36986	7.04225	3.0303	Kdr	16.0714	2.47934	4.10959	9.85915	63.6364
1946	Vtn	1.78571	1.65289	1.36986	7.04225	3.0303	Plaur	21.4286	55.3719	39.726	49.2958	27.2727
1947	Vtn	1.78571	1.65289	1.36986	7.04225	3.0303	Pvr	17.8571	38.0165	6.84932	57.7465	36.3636
1948	Vtn	1.78571	1.65289	1.36986	7.04225	3.0303	Tnfrsf11b	0	0	0	5.6338	0
1949	Vwf	5.35714	4.13223	0	8.4507	9.09091	Gp1ba	0	0	0	0	0
1950	Vwf	5.35714	4.13223	0	8.4507	9.09091	Itga2b	0	2.47934	1.36986	8.4507	0
1951	Vwf	5.35714	4.13223	0	8.4507	9.09091	Selp	0	4.95868	1.36986	5.6338	6.06061
1952	Vwf	5.35714	4.13223	0	8.4507	9.09091	Tnfrsf11b	0	0	0	5.6338	0
1953	Wnt1	Not expressed	Not expressed	Not expressed	Not expressed	Not expressed	Fzd1	3.57143	5.78512	1.36986	36.6197	3.0303
1954	Wnt1	Not expressed	Not expressed	Not expressed	Not expressed	Not expressed	Fzd3	0	0.826446	0	2.8169	0
1955	Wnt1	Not expressed	Not expressed	Not expressed	Not expressed	Not expressed	Fzd5	1.78571	4.95868	0	4.22535	3.0303
1956	Wnt1	Not expressed	Not expressed	Not expressed	Not expressed	Not expressed	Fzd7	1.78571	9.91736	0	8.4507	0
1957	Wnt1	Not expressed	Not expressed	Not expressed	Not expressed	Not expressed	Fzd8	3.57143	0.826446	1.36986	18.3099	12.1212
1958	Wnt1	Not expressed	Not expressed	Not expressed	Not expressed	Not expressed	Fzd9	1.78571	0	0	2.8169	0
1959	Wnt1	Not expressed	Not expressed	Not expressed	Not expressed	Not expressed	Lrp5	8.92857	7.43802	1.36986	15.493	21.2121
1960	Wnt1	Not expressed	Not expressed	Not expressed	Not expressed	Not expressed	Lrp6	25	28.9256	2.73973	45.0704	15.1515
1961	Wnt1	Not expressed	Not expressed	Not expressed	Not expressed	Not expressed	Ryk	16.0714	4.95868	5.47945	57.7465	12.1212
1962	Wnt11	1.78571	0.826446	0	9.85915	0	Fzd7	1.78571	9.91736	0	8.4507	0
1963	Wnt16	Not expressed	Not expressed	Not expressed	Not expressed	Not expressed	Fzd6	7.14286	2.47934	1.36986	2.8169	15.1515
1964	Wnt2	1.78571	0.826446	0	4.22535	3.0303	Fzd1	3.57143	5.78512	1.36986	36.6197	3.0303
1965	Wnt2	1.78571	0.826446	0	4.22535	3.0303	Fzd5	1.78571	4.95868	0	4.22535	3.0303
1966	Wnt2	1.78571	0.826446	0	4.22535	3.0303	Fzd7	1.78571	9.91736	0	8.4507	0
1967	Wnt2	1.78571	0.826446	0	4.22535	3.0303	Fzd8	3.57143	0.826446	1.36986	18.3099	12.1212
1968	Wnt2	1.78571	0.826446	0	4.22535	3.0303	Fzd9	1.78571	0	0	2.8169	0
1969	Wnt2	1.78571	0.826446	0	4.22535	3.0303	Lrp6	25	28.9256	2.73973	45.0704	15.1515
1970	Wnt3	0	0	0	0	0	Fzd1	3.57143	5.78512	1.36986	36.6197	3.0303
1971	Wnt3	0	0	0	0	0	Fzd5	1.78571	4.95868	0	4.22535	3.0303
1972	Wnt3	0	0	0	0	0	Fzd7	1.78571	9.91736	0	8.4507	0
1973	Wnt3	0	0	0	0	0	Fzd8	3.57143	0.826446	1.36986	18.3099	12.1212
1974	Wnt3	0	0	0	0	0	Lrp6	25	28.9256	2.73973	45.0704	15.1515
1975	Wnt3	0	0	0	0	0	Ryk	16.0714	4.95868	5.47945	57.7465	12.1212
1976	Wnt3a	Not expressed	Not expressed	Not expressed	Not expressed	Not expressed	Apcdd1	Not expressed	Not expressed	Not expressed	Not expressed	Not expressed
1977	Wnt3a	Not expressed	Not expressed	Not expressed	Not expressed	Not expressed	Atp6ap2	10.7143	55.3719	28.7671	47.8873	15.1515
1978	Wnt3a	Not expressed	Not expressed	Not expressed	Not expressed	Not expressed	Fzd1	3.57143	5.78512	1.36986	36.6197	3.0303
1979	Wnt3a	Not expressed	Not expressed	Not expressed	Not expressed	Not expressed	Fzd2	8.92857	0.826446	0	23.9437	0
1980	Wnt3a	Not expressed	Not expressed	Not expressed	Not expressed	Not expressed	Fzd5	1.78571	4.95868	0	4.22535	3.0303
1981	Wnt3a	Not expressed	Not expressed	Not expressed	Not expressed	Not expressed	Fzd6	7.14286	2.47934	1.36986	2.8169	15.1515
1982	Wnt3a	Not expressed	Not expressed	Not expressed	Not expressed	Not expressed	Fzd7	1.78571	9.91736	0	8.4507	0
1983	Wnt3a	Not expressed	Not expressed	Not expressed	Not expressed	Not expressed	Fzd8	3.57143	0.826446	1.36986	18.3099	12.1212
1984	Wnt3a	Not expressed	Not expressed	Not expressed	Not expressed	Not expressed	Lrp1	30.3571	71.0744	9.58904	76.0563	9.09091
1985	Wnt3a	Not expressed	Not expressed	Not expressed	Not expressed	Not expressed	Lrp6	25	28.9256	2.73973	45.0704	15.1515
1986	Wnt3a	Not expressed	Not expressed	Not expressed	Not expressed	Not expressed	Ryk	16.0714	4.95868	5.47945	57.7465	12.1212
1987	Wnt4	0	5.78512	4.10959	2.8169	0	Fzd2	8.92857	0.826446	0	23.9437	0
1988	Wnt4	0	5.78512	4.10959	2.8169	0	Fzd6	7.14286	2.47934	1.36986	2.8169	15.1515
1989	Wnt5a	0	0	0	15.493	0	Fzd1	3.57143	5.78512	1.36986	36.6197	3.0303
1990	Wnt5a	0	0	0	15.493	0	Fzd2	8.92857	0.826446	0	23.9437	0
1991	Wnt5a	0	0	0	15.493	0	Fzd4	5.35714	1.65289	1.36986	5.6338	21.2121
1992	Wnt5a	0	0	0	15.493	0	Fzd5	1.78571	4.95868	0	4.22535	3.0303
1993	Wnt5a	0	0	0	15.493	0	Fzd6	7.14286	2.47934	1.36986	2.8169	15.1515
1994	Wnt5a	0	0	0	15.493	0	Fzd7	1.78571	9.91736	0	8.4507	0
1995	Wnt5a	0	0	0	15.493	0	Fzd8	3.57143	0.826446	1.36986	18.3099	12.1212
1996	Wnt5a	0	0	0	15.493	0	Lrp5	8.92857	7.43802	1.36986	15.493	21.2121
1997	Wnt5a	0	0	0	15.493	0	Mcam	17.8571	9.09091	9.58904	14.0845	81.8182
1998	Wnt5a	0	0	0	15.493	0	Ror1	5.35714	0	0	8.4507	0
1999	Wnt5a	0	0	0	15.493	0	Ror2	0	0	0	5.6338	0
[truncated: 10 more rows]

## Sheet: Intercel comm 1dp - 14dp sham
	Ligand symbol	% of cells expressing ligand in Cardiomyocytes	% of cells expressing ligand in Macrophages	% of cells expressing ligand in Fibroblasts	% of cells expressing ligand in Endothelial cells	receptor_symbol	% of cells expressing receptor in Cardiomyocytes	% of cells expressing receptor in Macrophages	% of cells expressing receptor in Fibroblasts	% of cells expressing receptor in Endothelial cells
1	A2m	0.232558	0	0	0	Lrp1	6.27907	63.8889	100	6.93069
2	Aanat	0	0	0	0	Mtnr1a	0	0	0	0
3	Ace	4.4186	5.55556	70	11.8812	Agtr2	Not expressed	Not expressed	Not expressed	Not expressed
4	Ace	4.4186	5.55556	70	11.8812	Bdkrb2	Not expressed	Not expressed	Not expressed	Not expressed
5	Adam10	8.13953	33.3333	40	41.5842	Axl	7.44186	30.5556	92.5	10.8911
6	Adam10	8.13953	33.3333	40	41.5842	Epha3	0	0	0	0
7	Adam12	0.697674	0	5	1.9802	Itga9	14.4186	19.4444	20	7.92079
8	Adam12	0.697674	0	5	1.9802	Itgb1	65.814	80.5556	85	84.1584
9	Adam12	0.697674	0	5	1.9802	Sdc4	5.81395	27.7778	20	3.9604
10	Adam15	7.44186	52.7778	42.5	65.3465	Itga5	5.11628	8.33333	25	7.92079
11	Adam15	7.44186	52.7778	42.5	65.3465	Itga9	14.4186	19.4444	20	7.92079
12	Adam15	7.44186	52.7778	42.5	65.3465	Itgav	5.81395	38.8889	37.5	7.92079
13	Adam15	7.44186	52.7778	42.5	65.3465	Itgb1	65.814	80.5556	85	84.1584
14	Adam15	7.44186	52.7778	42.5	65.3465	Itgb3	0.930233	5.55556	7.5	1.9802
15	Adam17	8.13953	41.6667	25	24.7525	Erbb4	0.465116	0	0	0
16	Adam17	8.13953	41.6667	25	24.7525	Itga5	5.11628	8.33333	25	7.92079
17	Adam17	8.13953	41.6667	25	24.7525	Itgb1	65.814	80.5556	85	84.1584
18	Adam17	8.13953	41.6667	25	24.7525	Notch1	6.27907	27.7778	7.5	46.5347
19	Adam2	0	2.77778	0	0.990099	Cd9	7.90698	38.8889	57.5	41.5842
20	Adam2	0	2.77778	0	0.990099	Itga6	3.02326	5.55556	2.5	36.6337
21	Adam2	0	2.77778	0	0.990099	Itga9	14.4186	19.4444	20	7.92079
22	Adam2	0	2.77778	0	0.990099	Itgb1	65.814	80.5556	85	84.1584
23	Adam2	0	2.77778	0	0.990099	Itgb7	0.232558	11.1111	0	0
24	Adam23	0.232558	0	2.5	2.9703	Itga5	5.11628	8.33333	25	7.92079
25	Adam23	0.232558	0	2.5	2.9703	Itgb3	0.930233	5.55556	7.5	1.9802
26	Adam28	0.930233	0	2.5	0.990099	Itga4	5.11628	44.4444	12.5	13.8614
27	Adam9	7.90698	22.2222	27.5	12.8713	Itga3	6.04651	2.77778	12.5	6.93069
28	Adam9	7.90698	22.2222	27.5	12.8713	Itga6	3.02326	5.55556	2.5	36.6337
29	Adam9	7.90698	22.2222	27.5	12.8713	Itgav	5.81395	38.8889	37.5	7.92079
30	Adam9	7.90698	22.2222	27.5	12.8713	Itgb1	65.814	80.5556	85	84.1584
31	Adam9	7.90698	22.2222	27.5	12.8713	Itgb5	29.5349	41.6667	80	8.91089
32	Adcyap1	Not expressed	Not expressed	Not expressed	Not expressed	Adcyap1r1	1.16279	0	22.5	0.990099
33	Adcyap1	Not expressed	Not expressed	Not expressed	Not expressed	Sctr	Not expressed	Not expressed	Not expressed	Not expressed
34	Adcyap1	Not expressed	Not expressed	Not expressed	Not expressed	Vipr1	0.232558	0	0	2.9703
35	Adcyap1	Not expressed	Not expressed	Not expressed	Not expressed	Vipr2	0	0	5	0
36	Adipoq	Not expressed	Not expressed	Not expressed	Not expressed	Adipor1	26.9767	33.3333	30	61.3861
37	Adipoq	Not expressed	Not expressed	Not expressed	Not expressed	Adipor2	25.3488	19.4444	17.5	17.8218
38	Adm	2.55814	2.77778	20	3.9604	Calcr	0	0	0	0
39	Adm	2.55814	2.77778	20	3.9604	Calcrl	4.65116	25	37.5	41.5842
40	Adm	2.55814	2.77778	20	3.9604	Gpr182	0.697674	0	2.5	12.8713
41	Adm	2.55814	2.77778	20	3.9604	Ramp2	8.37209	2.77778	37.5	73.2673
42	Adm2	Not expressed	Not expressed	Not expressed	Not expressed	Calcr	0	0	0	0
43	Adm2	Not expressed	Not expressed	Not expressed	Not expressed	Calcrl	4.65116	25	37.5	41.5842
44	Adm2	Not expressed	Not expressed	Not expressed	Not expressed	Ramp1	8.60465	5.55556	0	0.990099
45	Agrn	10	13.8889	20	39.604	Atp1a3	0.232558	13.8889	0	0
46	Agrn	10	13.8889	20	39.604	Lrp4	1.39535	0	10	0
47	Agrn	10	13.8889	20	39.604	Musk	0	0	2.5	0
48	Agrp	Not expressed	Not expressed	Not expressed	Not expressed	Mc3r	0.232558	2.77778	0	0.990099
49	Agrp	Not expressed	Not expressed	Not expressed	Not expressed	Mc4r	0	0	0	0
50	Agrp	Not expressed	Not expressed	Not expressed	Not expressed	Mc5r	Not expressed	Not expressed	Not expressed	Not expressed
51	Agrp	Not expressed	Not expressed	Not expressed	Not expressed	Sdc3	5.81395	63.8889	35	42.5743
52	Agt	3.25581	0	0	0.990099	Agtr2	Not expressed	Not expressed	Not expressed	Not expressed
53	Agt	3.25581	0	0	0.990099	Lrp2	0.232558	0	0	0.990099
54	Agt	3.25581	0	0	0.990099	Mas1	0	0	0	0
55	Ahsg	0	0	7.5	0.990099	Insr	27.6744	19.4444	7.5	12.8713
56	Alb	0	0	0	0	Lrp2	0.232558	0	0	0.990099
57	Amh	Not expressed	Not expressed	Not expressed	Not expressed	Acvr1	4.88372	5.55556	32.5	9.90099
58	Amh	Not expressed	Not expressed	Not expressed	Not expressed	Amhr2	Not expressed	Not expressed	Not expressed	Not expressed
59	Amh	Not expressed	Not expressed	Not expressed	Not expressed	Egfr	0	2.77778	42.5	0
60	Angpt1	15.814	0	12.5	0.990099	Itga5	5.11628	8.33333	25	7.92079
61	Angpt1	15.814	0	12.5	0.990099	Itgb1	65.814	80.5556	85	84.1584
62	Angpt1	15.814	0	12.5	0.990099	Tek	5.81395	0	42.5	63.3663
63	Angpt1	15.814	0	12.5	0.990099	Tie1	14.8837	8.33333	5	82.1782
64	Angpt2	0.930233	5.55556	0	7.92079	Tek	5.81395	0	42.5	63.3663
65	Angpt2	0.930233	5.55556	0	7.92079	Tie1	14.8837	8.33333	5	82.1782
66	Angpt4	Not expressed	Not expressed	Not expressed	Not expressed	Tek	5.81395	0	42.5	63.3663
67	Angpt4	Not expressed	Not expressed	Not expressed	Not expressed	Tie1	14.8837	8.33333	5	82.1782
68	Angptl1	0	0	15	0	Tek	5.81395	0	42.5	63.3663
69	Angptl2	11.1628	5.55556	67.5	6.93069	Tie1	14.8837	8.33333	5	82.1782
70	Angptl3	1.62791	2.77778	0	0	Itga5	5.11628	8.33333	25	7.92079
71	Angptl3	1.62791	2.77778	0	0	Itgav	5.81395	38.8889	37.5	7.92079
72	Angptl3	1.62791	2.77778	0	0	Itgb3	0.930233	5.55556	7.5	1.9802
73	Angptl4	6.04651	0	22.5	10.8911	Tie1	14.8837	8.33333	5	82.1782
74	Anxa1	3.02326	47.2222	67.5	9.90099	Dysf	17.2093	5.55556	0	46.5347
75	Anxa1	3.02326	47.2222	67.5	9.90099	Egfr	0	2.77778	42.5	0
76	Anxa1	3.02326	47.2222	67.5	9.90099	Fpr1	0	2.77778	0	0
77	Apln	3.25581	2.77778	0	3.9604	Aplnr	3.25581	2.77778	0	35.6436
78	Apob	0	0	0	0	Calcr	0	0	0	0
79	Apob	0	0	0	0	Itgam	1.16279	58.3333	5	0
80	Apob	0	0	0	0	Itgb2	1.39535	77.7778	2.5	1.9802
81	Apob	0	0	0	0	Ldlr	1.62791	8.33333	17.5	3.9604
82	Apob	0	0	0	0	Lrp2	0.232558	0	0	0.990099
83	Apob	0	0	0	0	Lrp6	19.7674	44.4444	50	32.6733
84	Apob	0	0	0	0	Lrp8	0	2.77778	2.5	0.990099
85	Apob	0	0	0	0	Lsr	0.465116	16.6667	0	1.9802
86	Apob	0	0	0	0	Olr1	0.232558	2.77778	0	0
87	Apoc3	Not expressed	Not expressed	Not expressed	Not expressed	Sdc2	11.3953	0	85	7.92079
88	Apoc3	Not expressed	Not expressed	Not expressed	Not expressed	Tlr2	0.465116	25	7.5	0
89	Apod	0.465116	0	22.5	1.9802	Lepr	2.32558	5.55556	22.5	3.9604
90	Apoe	30.2326	91.6667	45	43.5644	Chrna4	0	0	0	0
91	Apoe	30.2326	91.6667	45	43.5644	Ldlr	1.62791	8.33333	17.5	3.9604
92	Apoe	30.2326	91.6667	45	43.5644	Lrp1	6.27907	63.8889	100	6.93069
93	Apoe	30.2326	91.6667	45	43.5644	Lrp2	0.232558	0	0	0.990099
94	Apoe	30.2326	91.6667	45	43.5644	Lrp5	6.51163	8.33333	10	17.8218
95	Apoe	30.2326	91.6667	45	43.5644	Lrp8	0	2.77778	2.5	0.990099
96	Apoe	30.2326	91.6667	45	43.5644	Scarb1	6.51163	19.4444	5	37.6238
97	Apoe	30.2326	91.6667	45	43.5644	Sorl1	2.55814	11.1111	0	0.990099
98	Apoe	30.2326	91.6667	45	43.5644	Vldlr	64.4186	8.33333	27.5	15.8416
99	App	21.3953	91.6667	87.5	94.0594	Cav1	17.907	13.8889	10	98.0198
100	App	21.3953	91.6667	87.5	94.0594	Cd74	5.81395	63.8889	0	5.94059
101	App	21.3953	91.6667	87.5	94.0594	Gpc1	63.0233	11.1111	17.5	11.8812
102	App	21.3953	91.6667	87.5	94.0594	Lrp1	6.27907	63.8889	100	6.93069
103	App	21.3953	91.6667	87.5	94.0594	Ncstn	10.2326	33.3333	32.5	21.7822
104	App	21.3953	91.6667	87.5	94.0594	Ngfr	0	0	0	1.9802
105	App	21.3953	91.6667	87.5	94.0594	Slc45a3	0.232558	2.77778	0	1.9802
106	App	21.3953	91.6667	87.5	94.0594	Tnfrsf21	1.62791	19.4444	5	11.8812
107	Areg	0.465116	5.55556	0	0	Egfr	0	2.77778	42.5	0
108	Areg	0.465116	5.55556	0	0	Erbb3	0.232558	0	0	0
109	Arf1	31.6279	61.1111	57.5	66.3366	Chrm3	0	0	0	0
110	Arf1	31.6279	61.1111	57.5	66.3366	Insr	27.6744	19.4444	7.5	12.8713
111	Arf1	31.6279	61.1111	57.5	66.3366	Pld2	0.232558	19.4444	7.5	11.8812
112	Artn	Not expressed	Not expressed	Not expressed	Not expressed	Gfra1	0.232558	0	10	0
113	Artn	Not expressed	Not expressed	Not expressed	Not expressed	Gfra3	0	0	0	2.9703
114	Artn	Not expressed	Not expressed	Not expressed	Not expressed	Ret	0.930233	0	37.5	4.9505
115	a	Not expressed	Not expressed	Not expressed	Not expressed	Atrn	9.76744	8.33333	20	19.802
116	a	Not expressed	Not expressed	Not expressed	Not expressed	F11r	20.9302	5.55556	2.5	68.3168
117	a	Not expressed	Not expressed	Not expressed	Not expressed	Mc2r	Not expressed	Not expressed	Not expressed	Not expressed
118	a	Not expressed	Not expressed	Not expressed	Not expressed	Mc3r	0.232558	2.77778	0	0.990099
119	a	Not expressed	Not expressed	Not expressed	Not expressed	Mc4r	0	0	0	0
120	a	Not expressed	Not expressed	Not expressed	Not expressed	Mc5r	Not expressed	Not expressed	Not expressed	Not expressed
121	Avp	0	0	0	0	Avpr1a	0	0	5	0
122	Avp	0	0	0	0	Avpr1b	0	0	0	0
123	Avp	0	0	0	0	Avpr2	0.232558	0	0	0
124	Avp	0	0	0	0	Oxtr	0	0	0	0
125	Azgp1	Not expressed	Not expressed	Not expressed	Not expressed	Itgav	5.81395	38.8889	37.5	7.92079
126	B2m	34.6512	97.2222	97.5	100	Cd247	0.930233	2.77778	0	1.9802
127	B2m	34.6512	97.2222	97.5	100	Cd3d	2.32558	2.77778	2.5	3.9604
128	B2m	34.6512	97.2222	97.5	100	Cd3g	0.232558	2.77778	0	0
129	B2m	34.6512	97.2222	97.5	100	Hfe	15.5814	30.5556	7.5	13.8614
130	B2m	34.6512	97.2222	97.5	100	Klrd1	Not expressed	Not expressed	Not expressed	Not expressed
131	B2m	34.6512	97.2222	97.5	100	Tfrc	17.907	19.4444	5	1.9802
132	Bcan	Not expressed	Not expressed	Not expressed	Not expressed	Egfr	0	2.77778	42.5	0
133	Bcan	Not expressed	Not expressed	Not expressed	Not expressed	Nrcam	0.232558	0	0	0
134	Bdnf	9.06977	2.77778	0	0.990099	Ddr1	6.74419	2.77778	12.5	0
135	Bdnf	9.06977	2.77778	0	0.990099	Drd4	0.232558	0	0	0
136	Bdnf	9.06977	2.77778	0	0.990099	Ngfr	0	0	0	1.9802
137	Bdnf	9.06977	2.77778	0	0.990099	Ntrk2	0.465116	5.55556	0	2.9703
138	Bdnf	9.06977	2.77778	0	0.990099	Sort1	8.13953	8.33333	7.5	7.92079
139	Bgn	11.8605	2.77778	97.5	17.8218	Ly96	3.72093	22.2222	5	2.9703
140	Bgn	11.8605	2.77778	97.5	17.8218	Tlr1	0.232558	22.2222	0	0.990099
141	Bgn	11.8605	2.77778	97.5	17.8218	Tlr2	0.465116	25	7.5	0
142	Bgn	11.8605	2.77778	97.5	17.8218	Tlr4	2.09302	16.6667	22.5	5.94059
143	Bmp10	Not expressed	Not expressed	Not expressed	Not expressed	Acvr1	4.88372	5.55556	32.5	9.90099
144	Bmp10	Not expressed	Not expressed	Not expressed	Not expressed	Acvr2a	4.4186	2.77778	5	9.90099
145	Bmp10	Not expressed	Not expressed	Not expressed	Not expressed	Acvr2b	3.02326	5.55556	5	9.90099
146	Bmp10	Not expressed	Not expressed	Not expressed	Not expressed	Acvrl1	5.5814	25	35	46.5347
147	Bmp10	Not expressed	Not expressed	Not expressed	Not expressed	Bmpr1a	15.3488	2.77778	32.5	3.9604
148	Bmp10	Not expressed	Not expressed	Not expressed	Not expressed	Bmpr1b	0.232558	0	0	0
149	Bmp10	Not expressed	Not expressed	Not expressed	Not expressed	Bmpr2	28.8372	36.1111	67.5	63.3663
150	Bmp10	Not expressed	Not expressed	Not expressed	Not expressed	Eng	13.4884	22.2222	52.5	92.0792
151	Bmp15	Not expressed	Not expressed	Not expressed	Not expressed	Acvr1	4.88372	5.55556	32.5	9.90099
152	Bmp15	Not expressed	Not expressed	Not expressed	Not expressed	Acvr2a	4.4186	2.77778	5	9.90099
153	Bmp15	Not expressed	Not expressed	Not expressed	Not expressed	Acvr2b	3.02326	5.55556	5	9.90099
154	Bmp15	Not expressed	Not expressed	Not expressed	Not expressed	Bmpr1a	15.3488	2.77778	32.5	3.9604
155	Bmp15	Not expressed	Not expressed	Not expressed	Not expressed	Bmpr1b	0.232558	0	0	0
156	Bmp15	Not expressed	Not expressed	Not expressed	Not expressed	Bmpr2	28.8372	36.1111	67.5	63.3663
157	Bmp2	0.232558	11.1111	17.5	0	Acvr1	4.88372	5.55556	32.5	9.90099
158	Bmp2	0.232558	11.1111	17.5	0	Acvr2a	4.4186	2.77778	5	9.90099
159	Bmp2	0.232558	11.1111	17.5	0	Acvr2b	3.02326	5.55556	5	9.90099
160	Bmp2	0.232558	11.1111	17.5	0	Bmpr1a	15.3488	2.77778	32.5	3.9604
161	Bmp2	0.232558	11.1111	17.5	0	Bmpr1b	0.232558	0	0	0
162	Bmp2	0.232558	11.1111	17.5	0	Bmpr2	28.8372	36.1111	67.5	63.3663
163	Bmp2	0.232558	11.1111	17.5	0	Eng	13.4884	22.2222	52.5	92.0792
164	Bmp2	0.232558	11.1111	17.5	0	Hfe2	59.0698	8.33333	0	18.8119
165	Bmp3	0	0	0	0	Acvr1	4.88372	5.55556	32.5	9.90099
166	Bmp3	0	0	0	0	Acvr2a	4.4186	2.77778	5	9.90099
167	Bmp3	0	0	0	0	Acvr2b	3.02326	5.55556	5	9.90099
168	Bmp3	0	0	0	0	Bmpr1a	15.3488	2.77778	32.5	3.9604
169	Bmp3	0	0	0	0	Bmpr1b	0.232558	0	0	0
170	Bmp3	0	0	0	0	Bmpr2	28.8372	36.1111	67.5	63.3663
171	Bmp4	1.39535	2.77778	40	6.93069	Acvr1	4.88372	5.55556	32.5	9.90099
172	Bmp4	1.39535	2.77778	40	6.93069	Acvr2a	4.4186	2.77778	5	9.90099
173	Bmp4	1.39535	2.77778	40	6.93069	Acvr2b	3.02326	5.55556	5	9.90099
174	Bmp4	1.39535	2.77778	40	6.93069	Bmpr1a	15.3488	2.77778	32.5	3.9604
175	Bmp4	1.39535	2.77778	40	6.93069	Bmpr1b	0.232558	0	0	0
176	Bmp4	1.39535	2.77778	40	6.93069	Bmpr2	28.8372	36.1111	67.5	63.3663
177	Bmp4	1.39535	2.77778	40	6.93069	Hfe2	59.0698	8.33333	0	18.8119
178	Bmp5	0.232558	0	0	0	Acvr1	4.88372	5.55556	32.5	9.90099
179	Bmp5	0.232558	0	0	0	Acvr2a	4.4186	2.77778	5	9.90099
180	Bmp5	0.232558	0	0	0	Acvr2b	3.02326	5.55556	5	9.90099
181	Bmp5	0.232558	0	0	0	Bmpr1a	15.3488	2.77778	32.5	3.9604
182	Bmp5	0.232558	0	0	0	Bmpr1b	0.232558	0	0	0
183	Bmp5	0.232558	0	0	0	Bmpr2	28.8372	36.1111	67.5	63.3663
184	Bmp5	0.232558	0	0	0	Hfe2	59.0698	8.33333	0	18.8119
185	Bmp6	0.465116	0	0	1.9802	Acvr1	4.88372	5.55556	32.5	9.90099
186	Bmp6	0.465116	0	0	1.9802	Acvr2a	4.4186	2.77778	5	9.90099
187	Bmp6	0.465116	0	0	1.9802	Acvr2b	3.02326	5.55556	5	9.90099
188	Bmp6	0.465116	0	0	1.9802	Bmpr1a	15.3488	2.77778	32.5	3.9604
189	Bmp6	0.465116	0	0	1.9802	Bmpr1b	0.232558	0	0	0
190	Bmp6	0.465116	0	0	1.9802	Bmpr2	28.8372	36.1111	67.5	63.3663
191	Bmp7	0.930233	0	2.5	0.990099	Acvr1	4.88372	5.55556	32.5	9.90099
192	Bmp7	0.930233	0	2.5	0.990099	Acvr2a	4.4186	2.77778	5	9.90099
193	Bmp7	0.930233	0	2.5	0.990099	Acvr2b	3.02326	5.55556	5	9.90099
194	Bmp7	0.930233	0	2.5	0.990099	Bmpr1a	15.3488	2.77778	32.5	3.9604
195	Bmp7	0.930233	0	2.5	0.990099	Bmpr1b	0.232558	0	0	0
196	Bmp7	0.930233	0	2.5	0.990099	Bmpr2	28.8372	36.1111	67.5	63.3663
197	Bmp7	0.930233	0	2.5	0.990099	Eng	13.4884	22.2222	52.5	92.0792
198	Bst1	0.232558	16.6667	0	0	Cav1	17.907	13.8889	10	98.0198
199	Btc	2.32558	0	10	0	Egfr	0	2.77778	42.5	0
200	Btc	2.32558	0	10	0	Erbb2	1.16279	0	12.5	1.9802
201	Btc	2.32558	0	10	0	Erbb3	0.232558	0	0	0
202	Btc	2.32558	0	10	0	Erbb4	0.465116	0	0	0
203	Btla	0	0	0	0	Cd247	0.930233	2.77778	0	1.9802
204	Btla	0	0	0	0	Cd79a	0	0	0	0
205	Btla	0	0	0	0	Tnfrsf14	Not expressed	Not expressed	Not expressed	Not expressed
206	Btla	0	0	0	0	Vtcn1	0	0	0	0
207	BC055324	Not expressed	Not expressed	Not expressed	Not expressed	Plscr4	4.4186	5.55556	37.5	39.604
208	1700013F07Rik	Not expressed	Not expressed	Not expressed	Not expressed	Plscr4	4.4186	5.55556	37.5	39.604
209	C1qa	3.95349	72.2222	2.5	0.990099	Cd93	13.9535	58.3333	7.5	90.099
210	C1qa	3.95349	72.2222	2.5	0.990099	Cr1l	19.7674	30.5556	40	49.505
211	C1qa	3.95349	72.2222	2.5	0.990099	Cspg4	5.5814	0	2.5	3.9604
212	C1qb	6.04651	86.1111	2.5	4.9505	Lrp1	6.27907	63.8889	100	6.93069
213	C1qtnf1	2.32558	8.33333	32.5	17.8218	Avpr2	0.232558	0	0	0
214	C1qtnf5	Not expressed	Not expressed	Not expressed	Not expressed	Mfrp	Not expressed	Not expressed	Not expressed	Not expressed
215	C3	5.5814	13.8889	85	2.9703	C3ar1	1.86047	86.1111	2.5	3.9604
216	C3	5.5814	13.8889	85	2.9703	C5ar2	1.86047	11.1111	2.5	1.9802
217	C3	5.5814	13.8889	85	2.9703	Cd19	0	0	2.5	0
218	C3	5.5814	13.8889	85	2.9703	Cd46	0	0	0	0.990099
219	C3	5.5814	13.8889	85	2.9703	Cd81	72.093	61.1111	95	96.0396
220	C3	5.5814	13.8889	85	2.9703	Cr1l	19.7674	30.5556	40	49.505
221	C3	5.5814	13.8889	85	2.9703	Itgam	1.16279	58.3333	5	0
222	C3	5.5814	13.8889	85	2.9703	Itgb2	1.39535	77.7778	2.5	1.9802
223	C3	5.5814	13.8889	85	2.9703	Lrp1	6.27907	63.8889	100	6.93069
224	C4bp	0	0	0	0	Bmpr2	28.8372	36.1111	67.5	63.3663
225	C4bp	0	0	0	0	Cd40	0.232558	13.8889	5	2.9703
226	C4bp	0	0	0	0	Lrp1	6.27907	63.8889	100	6.93069
227	Hc	0	0	0	0	C5ar1	0.697674	69.4444	2.5	0.990099
228	Hc	0	0	0	0	C5ar2	1.86047	11.1111	2.5	1.9802
229	2300002M23Rik	Not expressed	Not expressed	Not expressed	Not expressed	Ddr1	6.74419	2.77778	12.5	0
230	Calca	Not expressed	Not expressed	Not expressed	Not expressed	Calcr	0	0	0	0
231	Calca	Not expressed	Not expressed	Not expressed	Not expressed	Calcrl	4.65116	25	37.5	41.5842
232	Calca	Not expressed	Not expressed	Not expressed	Not expressed	Ramp1	8.60465	5.55556	0	0.990099
233	Calca	Not expressed	Not expressed	Not expressed	Not expressed	Ramp2	8.37209	2.77778	37.5	73.2673
234	Calcb	Not expressed	Not expressed	Not expressed	Not expressed	Calcr	0	0	0	0
235	Calcb	Not expressed	Not expressed	Not expressed	Not expressed	Calcrl	4.65116	25	37.5	41.5842
236	Calcb	Not expressed	Not expressed	Not expressed	Not expressed	Ramp1	8.60465	5.55556	0	0.990099
237	Calr	70.2326	88.8889	82.5	63.3663	Itga2b	0.232558	0	0	2.9703
238	Calr	70.2326	88.8889	82.5	63.3663	Itga3	6.04651	2.77778	12.5	6.93069
239	Calr	70.2326	88.8889	82.5	63.3663	Itgav	5.81395	38.8889	37.5	7.92079
240	Calr	70.2326	88.8889	82.5	63.3663	Lrp1	6.27907	63.8889	100	6.93069
241	Calr	70.2326	88.8889	82.5	63.3663	Mtnr1a	0	0	0	0
242	Calr	70.2326	88.8889	82.5	63.3663	Scarf1	2.55814	5.55556	0	15.8416
243	Calr	70.2326	88.8889	82.5	63.3663	Tshr	0	0	0	1.9802
244	Camp	Not expressed	Not expressed	Not expressed	Not expressed	Egfr	0	2.77778	42.5	0
245	Camp	Not expressed	Not expressed	Not expressed	Not expressed	Igf1r	13.0233	19.4444	40	39.604
246	Camp	Not expressed	Not expressed	Not expressed	Not expressed	P2rx7	0.232558	36.1111	12.5	1.9802
247	Cck	Not expressed	Not expressed	Not expressed	Not expressed	Cckar	0.465116	0	0	0.990099
248	Cck	Not expressed	Not expressed	Not expressed	Not expressed	Cckbr	0	0	0	0
249	Ccl1	Not expressed	Not expressed	Not expressed	Not expressed	Ccr8	0	0	0	0
250	Ccl11	0.465116	0	5	0	Ackr2	Not expressed	Not expressed	Not expressed	Not expressed
251	Ccl11	0.465116	0	5	0	Ackr4	Not expressed	Not expressed	Not expressed	Not expressed
252	Ccl11	0.465116	0	5	0	Ccr3	Not expressed	Not expressed	Not expressed	Not expressed
253	Ccl11	0.465116	0	5	0	Cxcr3	0.697674	2.77778	0	0
254	Ccl17	0	0	0	0	Ccr4	0.232558	0	0	0
255	Ccl17	0	0	0	0	Ccr8	0	0	0	0
256	Ccl2	1.39535	52.7778	12.5	0.990099	Ackr2	Not expressed	Not expressed	Not expressed	Not expressed
257	Ccl2	1.39535	52.7778	12.5	0.990099	Ackr4	Not expressed	Not expressed	Not expressed	Not expressed
258	Ccl2	1.39535	52.7778	12.5	0.990099	Ccr10	0	0	0	0.990099
259	Ccl2	1.39535	52.7778	12.5	0.990099	Ccr3	Not expressed	Not expressed	Not expressed	Not expressed
260	Ccl2	1.39535	52.7778	12.5	0.990099	Ccr4	0.232558	0	0	0
261	Ccl20	0	0	0	0	Ccr6	0	0	0	0
262	Ccl20	0	0	0	0	Cxcr3	0.697674	2.77778	0	0
263	Ccl22	0.232558	0	0	0	Ccr4	0.232558	0	0	0
264	Ccl24	0.465116	27.7778	0	2.9703	Ccr3	Not expressed	Not expressed	Not expressed	Not expressed
265	Ccl25	1.16279	0	0	0	Ackr2	Not expressed	Not expressed	Not expressed	Not expressed
266	Ccl25	1.16279	0	0	0	Ackr4	Not expressed	Not expressed	Not expressed	Not expressed
267	Ccl25	1.16279	0	0	0	Ccr10	0	0	0	0.990099
268	Ccl25	1.16279	0	0	0	Ccr9	2.09302	5.55556	10	5.94059
269	Ccl26	Not expressed	Not expressed	Not expressed	Not expressed	Ccr3	Not expressed	Not expressed	Not expressed	Not expressed
270	Ccl28	0	0	0	0	Ackr2	Not expressed	Not expressed	Not expressed	Not expressed
271	Ccl28	0	0	0	0	Ccr10	0	0	0	0.990099
272	Ccl28	0	0	0	0	Ccr3	Not expressed	Not expressed	Not expressed	Not expressed
273	Ccl4	0.232558	36.1111	0	0.990099	Ackr2	Not expressed	Not expressed	Not expressed	Not expressed
274	Ccl4	0.232558	36.1111	0	0.990099	Ccr3	Not expressed	Not expressed	Not expressed	Not expressed
275	Ccl4	0.232558	36.1111	0	0.990099	Ccr8	0	0	0	0
276	Ccl5	Not expressed	Not expressed	Not expressed	Not expressed	Ackr2	Not expressed	Not expressed	Not expressed	Not expressed
277	Ccl5	Not expressed	Not expressed	Not expressed	Not expressed	Ackr4	Not expressed	Not expressed	Not expressed	Not expressed
278	Ccl5	Not expressed	Not expressed	Not expressed	Not expressed	Ccr3	Not expressed	Not expressed	Not expressed	Not expressed
279	Ccl5	Not expressed	Not expressed	Not expressed	Not expressed	Ccr4	0.232558	0	0	0
280	Ccl5	Not expressed	Not expressed	Not expressed	Not expressed	Cxcr3	0.697674	2.77778	0	0
281	Ccl5	Not expressed	Not expressed	Not expressed	Not expressed	Gpr75	0	0	2.5	0
282	Ccl5	Not expressed	Not expressed	Not expressed	Not expressed	Sdc1	2.09302	5.55556	15	2.9703
283	Ccl5	Not expressed	Not expressed	Not expressed	Not expressed	Sdc4	5.81395	27.7778	20	3.9604
284	Ccl7	0.697674	33.3333	20	0.990099	Ackr2	Not expressed	Not expressed	Not expressed	Not expressed
285	Ccl7	0.697674	33.3333	20	0.990099	Ackr4	Not expressed	Not expressed	Not expressed	Not expressed
286	Ccl7	0.697674	33.3333	20	0.990099	Ccr10	0	0	0	0.990099
287	Ccl7	0.697674	33.3333	20	0.990099	Ccr3	Not expressed	Not expressed	Not expressed	Not expressed
288	Ccl7	0.697674	33.3333	20	0.990099	Cxcr3	0.697674	2.77778	0	0
289	Cd14	1.62791	77.7778	5	0.990099	Itga4	5.11628	44.4444	12.5	13.8614
290	Cd14	1.62791	77.7778	5	0.990099	Itgb1	65.814	80.5556	85	84.1584
291	Cd24a	1.16279	16.6667	2.5	2.9703	Selp	0.465116	2.77778	0	0.990099
292	Cd34	10.2326	8.33333	95	74.2574	Sell	0	0	0	0
293	Cd34	10.2326	8.33333	95	74.2574	Selp	0.465116	2.77778	0	0.990099
294	Cd40lg	Not expressed	Not expressed	Not expressed	Not expressed	Cd40	0.232558	13.8889	5	2.9703
295	Cd40lg	Not expressed	Not expressed	Not expressed	Not expressed	Itgam	1.16279	58.3333	5	0
296	Cd40lg	Not expressed	Not expressed	Not expressed	Not expressed	Itgb2	1.39535	77.7778	2.5	1.9802
297	Cd40lg	Not expressed	Not expressed	Not expressed	Not expressed	Traf3	5.81395	16.6667	17.5	6.93069
298	Cd5l	0	0	0	0	Cd5	0.232558	2.77778	0	0
299	Cd70	Not expressed	Not expressed	Not expressed	Not expressed	Cd27	0.232558	2.77778	0	0
300	Cdh1	0	5.55556	0	0	Cdh2	61.6279	2.77778	15	11.8812
301	Cdh1	0	5.55556	0	0	Egfr	0	2.77778	42.5	0
302	Cdh1	0	5.55556	0	0	Erbb3	0.232558	0	0	0
303	Cdh1	0	5.55556	0	0	Igf1r	13.0233	19.4444	40	39.604
304	Cdh1	0	5.55556	0	0	Itgae	0.465116	2.77778	0	0.990099
305	Cdh1	0	5.55556	0	0	Itgb7	0.232558	11.1111	0	0
306	Cdh1	0	5.55556	0	0	Klrg1	0	0	0	0
307	Cdh1	0	5.55556	0	0	Lrp5	6.51163	8.33333	10	17.8218
308	Cdh1	0	5.55556	0	0	Ptprf	3.25581	2.77778	17.5	1.9802
309	Cdh1	0	5.55556	0	0	Ptprm	13.0233	2.77778	10	50.495
310	Cel	0.232558	2.77778	0	0	Cxcr4	0.697674	36.1111	0	10.8911
311	Cga	0.232558	0	0	0	Fshr	0	0	0	0
312	Cga	0.232558	0	0	0	Lhcgr	0.232558	0	0	0.990099
313	Cga	0.232558	0	0	0	Tshr	0	0	0	1.9802
314	Cgn	0	0	0	0	F11r	20.9302	5.55556	2.5	68.3168
315	Cgn	0	0	0	0	Ocln	0	0	0	0
316	Cgn	0	0	0	0	Tgfbr1	3.72093	38.8889	32.5	10.8911
317	Cgn	0	0	0	0	Tgfbr2	5.34884	58.3333	75	35.6436
318	Chad	0.232558	0	0	0	Itga2	0	0	5	0
319	Chad	0.232558	0	0	0	Itgb1	65.814	80.5556	85	84.1584
320	Clcf1	Not expressed	Not expressed	Not expressed	Not expressed	Cntfr	0.465116	0	2.5	0
321	Clcf1	Not expressed	Not expressed	Not expressed	Not expressed	Crlf1	0	0	2.5	1.9802
322	Clcf1	Not expressed	Not expressed	Not expressed	Not expressed	Il6st	25.3488	22.2222	50	31.6832
323	Clcf1	Not expressed	Not expressed	Not expressed	Not expressed	Lifr	12.7907	41.6667	12.5	33.6634
324	Clec11a	0.232558	0	7.5	0	Kit	0.930233	0	0	9.90099
325	Cntf	Not expressed	Not expressed	Not expressed	Not expressed	Cntfr	0.465116	0	2.5	0
326	Cntf	Not expressed	Not expressed	Not expressed	Not expressed	Il6ra	1.16279	25	20	0.990099
327	Cntf	Not expressed	Not expressed	Not expressed	Not expressed	Il6st	25.3488	22.2222	50	31.6832
328	Cntf	Not expressed	Not expressed	Not expressed	Not expressed	Lifr	12.7907	41.6667	12.5	33.6634
329	Cntn2	1.39535	0	2.5	0	Cntn1	0	0	0	0.990099
330	Cntn2	1.39535	0	2.5	0	Cntnap2	0	0	0	0
331	Cntn2	1.39535	0	2.5	0	Nrcam	0.232558	0	0	0
332	Cntn2	1.39535	0	2.5	0	Nrp1	46.7442	66.6667	75	95.0495
333	Cntn4	0	0	0	0	Ptprg	7.67442	0	7.5	70.297
334	Col11a1	0	0	2.5	0	Ddr1	6.74419	2.77778	12.5	0
335	Col11a1	0	0	2.5	0	Itga2	0	0	5	0
336	Col11a1	0	0	2.5	0	Itgb1	65.814	80.5556	85	84.1584
337	Col14a1	1.16279	8.33333	50	2.9703	Cd44	6.74419	58.3333	22.5	6.93069
338	Col18a1	1.39535	2.77778	10	7.92079	Gpc1	63.0233	11.1111	17.5	11.8812
339	Col18a1	1.39535	2.77778	10	7.92079	Gpc4	8.13953	5.55556	15	1.9802
340	Col18a1	1.39535	2.77778	10	7.92079	Itga5	5.11628	8.33333	25	7.92079
341	Col18a1	1.39535	2.77778	10	7.92079	Itgb1	65.814	80.5556	85	84.1584
342	Col18a1	1.39535	2.77778	10	7.92079	Kdr	8.37209	0	2.5	80.198
343	Col1a1	5.34884	5.55556	92.5	4.9505	Cd36	90.9302	69.4444	27.5	99.0099
344	Col1a1	5.34884	5.55556	92.5	4.9505	Cd44	6.74419	58.3333	22.5	6.93069
345	Col1a1	5.34884	5.55556	92.5	4.9505	Cd93	13.9535	58.3333	7.5	90.099
346	Col1a1	5.34884	5.55556	92.5	4.9505	Ddr1	6.74419	2.77778	12.5	0
347	Col1a1	5.34884	5.55556	92.5	4.9505	Ddr2	2.55814	0	55	9.90099
348	Col1a1	5.34884	5.55556	92.5	4.9505	Flt4	2.09302	2.77778	0	26.7327
349	Col1a1	5.34884	5.55556	92.5	4.9505	Itga1	7.44186	8.33333	7.5	41.5842
350	Col1a1	5.34884	5.55556	92.5	4.9505	Itga11	1.16279	0	12.5	0
351	Col1a1	5.34884	5.55556	92.5	4.9505	Itga2	0	0	5	0
352	Col1a1	5.34884	5.55556	92.5	4.9505	Itga5	5.11628	8.33333	25	7.92079
353	Col1a1	5.34884	5.55556	92.5	4.9505	Itgav	5.81395	38.8889	37.5	7.92079
354	Col1a1	5.34884	5.55556	92.5	4.9505	Itgb1	65.814	80.5556	85	84.1584
355	Col1a1	5.34884	5.55556	92.5	4.9505	Tmprss6	0	0	2.5	0
356	Col1a2	9.30233	8.33333	100	17.8218	Cd36	90.9302	69.4444	27.5	99.0099
357	Col1a2	9.30233	8.33333	100	17.8218	Cd44	6.74419	58.3333	22.5	6.93069
358	Col1a2	9.30233	8.33333	100	17.8218	Cd93	13.9535	58.3333	7.5	90.099
359	Col1a2	9.30233	8.33333	100	17.8218	Flt4	2.09302	2.77778	0	26.7327
360	Col1a2	9.30233	8.33333	100	17.8218	Itga1	7.44186	8.33333	7.5	41.5842
361	Col1a2	9.30233	8.33333	100	17.8218	Itga11	1.16279	0	12.5	0
362	Col1a2	9.30233	8.33333	100	17.8218	Itga2	0	0	5	0
363	Col1a2	9.30233	8.33333	100	17.8218	Itga2b	0.232558	0	0	2.9703
364	Col1a2	9.30233	8.33333	100	17.8218	Itgav	5.81395	38.8889	37.5	7.92079
365	Col1a2	9.30233	8.33333	100	17.8218	Itgb1	65.814	80.5556	85	84.1584
366	Col1a2	9.30233	8.33333	100	17.8218	Itgb3	0.930233	5.55556	7.5	1.9802
367	Col2a1	0	0	2.5	0.990099	Ddr1	6.74419	2.77778	12.5	0
368	Col2a1	0	0	2.5	0.990099	Itga1	7.44186	8.33333	7.5	41.5842
369	Col2a1	0	0	2.5	0.990099	Itga10	0.232558	0	0	1.9802
370	Col2a1	0	0	2.5	0.990099	Itga2	0	0	5	0
371	Col2a1	0	0	2.5	0.990099	Itga2b	0.232558	0	0	2.9703
372	Col2a1	0	0	2.5	0.990099	Itgb1	65.814	80.5556	85	84.1584
373	Col2a1	0	0	2.5	0.990099	Mag	0	0	0	0.990099
374	Col2a1	0	0	2.5	0.990099	Olfr20	Not expressed	Not expressed	Not expressed	Not expressed
375	Col3a1	12.7907	13.8889	97.5	13.8614	Ddr1	6.74419	2.77778	12.5	0
376	Col3a1	12.7907	13.8889	97.5	13.8614	Ddr2	2.55814	0	55	9.90099
377	Col3a1	12.7907	13.8889	97.5	13.8614	Itga2	0	0	5	0
378	Col3a1	12.7907	13.8889	97.5	13.8614	Itgb1	65.814	80.5556	85	84.1584
379	Col3a1	12.7907	13.8889	97.5	13.8614	Mag	0	0	0	0.990099
380	Col4a1	42.5581	11.1111	95	97.0297	Cd47	29.0698	61.1111	75	50.495
381	Col4a1	42.5581	11.1111	95	97.0297	Cd93	13.9535	58.3333	7.5	90.099
382	Col4a1	42.5581	11.1111	95	97.0297	Itga1	7.44186	8.33333	7.5	41.5842
383	Col4a1	42.5581	11.1111	95	97.0297	Itga2	0	0	5	0
384	Col4a1	42.5581	11.1111	95	97.0297	Itgav	5.81395	38.8889	37.5	7.92079
385	Col4a1	42.5581	11.1111	95	97.0297	Itgb1	65.814	80.5556	85	84.1584
386	Col4a1	42.5581	11.1111	95	97.0297	Itgb8	0.232558	0	2.5	0
387	Col4a2	42.3256	16.6667	72.5	88.1188	Cd93	13.9535	58.3333	7.5	90.099
388	Col4a3	0.930233	0	10	0.990099	Cd47	29.0698	61.1111	75	50.495
389	Col4a3	0.930233	0	10	0.990099	Cd93	13.9535	58.3333	7.5	90.099
390	Col4a3	0.930233	0	10	0.990099	Itga1	7.44186	8.33333	7.5	41.5842
391	Col4a3	0.930233	0	10	0.990099	Itga2	0	0	5	0
392	Col4a3	0.930233	0	10	0.990099	Itgav	5.81395	38.8889	37.5	7.92079
393	Col4a3	0.930233	0	10	0.990099	Itgb1	65.814	80.5556	85	84.1584
394	Col4a4	1.16279	0	37.5	0	Cd47	29.0698	61.1111	75	50.495
395	Col4a4	1.16279	0	37.5	0	Cd93	13.9535	58.3333	7.5	90.099
396	Col4a4	1.16279	0	37.5	0	Itga1	7.44186	8.33333	7.5	41.5842
397	Col4a4	1.16279	0	37.5	0	Itga2	0	0	5	0
398	Col4a4	1.16279	0	37.5	0	Itgav	5.81395	38.8889	37.5	7.92079
399	Col4a4	1.16279	0	37.5	0	Itgb1	65.814	80.5556	85	84.1584
400	Col4a5	6.27907	2.77778	27.5	2.9703	Cd47	29.0698	61.1111	75	50.495
401	Col4a5	6.27907	2.77778	27.5	2.9703	Cd93	13.9535	58.3333	7.5	90.099
402	Col4a5	6.27907	2.77778	27.5	2.9703	Itga1	7.44186	8.33333	7.5	41.5842
403	Col4a5	6.27907	2.77778	27.5	2.9703	Itga2	0	0	5	0
404	Col4a5	6.27907	2.77778	27.5	2.9703	Itgav	5.81395	38.8889	37.5	7.92079
405	Col4a5	6.27907	2.77778	27.5	2.9703	Itgb1	65.814	80.5556	85	84.1584
406	Col4a6	0	0	10	0	Cd47	29.0698	61.1111	75	50.495
407	Col4a6	0	0	10	0	Cd93	13.9535	58.3333	7.5	90.099
408	Col4a6	0	0	10	0	Itga1	7.44186	8.33333	7.5	41.5842
409	Col4a6	0	0	10	0	Itga2	0	0	5	0
410	Col4a6	0	0	10	0	Itgav	5.81395	38.8889	37.5	7.92079
411	Col4a6	0	0	10	0	Itgb1	65.814	80.5556	85	84.1584
412	Col5a1	2.55814	2.77778	80	0	Itga1	7.44186	8.33333	7.5	41.5842
413	Col5a1	2.55814	2.77778	80	0	Itgb1	65.814	80.5556	85	84.1584
414	Col5a1	2.55814	2.77778	80	0	Sdc3	5.81395	63.8889	35	42.5743
415	Col5a2	2.32558	0	70	4.9505	Ddr1	6.74419	2.77778	12.5	0
416	Col5a2	2.32558	0	70	4.9505	Itga1	7.44186	8.33333	7.5	41.5842
417	Col5a2	2.32558	0	70	4.9505	Itgb1	65.814	80.5556	85	84.1584
418	Col5a3	0.930233	0	47.5	1.9802	Sdc3	5.81395	63.8889	35	42.5743
419	Col6a1	6.74419	5.55556	100	6.93069	Itga1	7.44186	8.33333	7.5	41.5842
420	Col6a1	6.74419	5.55556	100	6.93069	Itga2	0	0	5	0
421	Col6a1	6.74419	5.55556	100	6.93069	Itga6	3.02326	5.55556	2.5	36.6337
422	Col6a1	6.74419	5.55556	100	6.93069	Itgb1	65.814	80.5556	85	84.1584
423	Col6a2	7.44186	2.77778	90	8.91089	Itga1	7.44186	8.33333	7.5	41.5842
424	Col6a2	7.44186	2.77778	90	8.91089	Itga2	0	0	5	0
425	Col6a2	7.44186	2.77778	90	8.91089	Itgb1	65.814	80.5556	85	84.1584
426	Col6a3	1.39535	0	65	3.9604	Itga1	7.44186	8.33333	7.5	41.5842
427	Col6a3	1.39535	0	65	3.9604	Itga2	0	0	5	0
428	Col6a3	1.39535	0	65	3.9604	Itgb1	65.814	80.5556	85	84.1584
429	Col7a1	0.930233	0	0	0	Itga2	0	0	5	0
430	Col7a1	0.930233	0	0	0	Itgb1	65.814	80.5556	85	84.1584
431	Col8a1	1.39535	0	62.5	3.9604	Itga1	7.44186	8.33333	7.5	41.5842
432	Col8a1	1.39535	0	62.5	3.9604	Itga2	0	0	5	0
433	Col9a1	0	0	0	0	Mag	0	0	0	0.990099
434	Col9a2	0	0	2.5	0	Mag	0	0	0	0.990099
435	Col9a3	0	0	0	1.9802	Mag	0	0	0	0.990099
436	Colq	3.02326	0	0	0	Musk	0	0	2.5	0
437	Cort	Not expressed	Not expressed	Not expressed	Not expressed	Ghsr	0	0	0	0
438	Cort	Not expressed	Not expressed	Not expressed	Not expressed	Sstr1	0	0	0	0
439	Cort	Not expressed	Not expressed	Not expressed	Not expressed	Sstr2	Not expressed	Not expressed	Not expressed	Not expressed
440	Cort	Not expressed	Not expressed	Not expressed	Not expressed	Sstr3	Not expressed	Not expressed	Not expressed	Not expressed
441	Cort	Not expressed	Not expressed	Not expressed	Not expressed	Sstr4	0	0	0	0
442	Cort	Not expressed	Not expressed	Not expressed	Not expressed	Sstr5	Not expressed	Not expressed	Not expressed	Not expressed
443	Cp	28.3721	30.5556	85	13.8614	Slc40a1	9.53488	5.55556	2.5	0.990099
444	Crh	0.232558	0	0	0	Crhr1	Not expressed	Not expressed	Not expressed	Not expressed
445	Crh	0.232558	0	0	0	Crhr2	7.67442	0	0	1.9802
446	Crh	0.232558	0	0	0	Mc2r	Not expressed	Not expressed	Not expressed	Not expressed
447	Crp	0.232558	2.77778	0	0	Olr1	0.232558	2.77778	0	0
448	Csf1	12.3256	5.55556	67.5	14.8515	Csf1r	2.55814	88.8889	5	0.990099
449	Csf2	Not expressed	Not expressed	Not expressed	Not expressed	Csf1r	2.55814	88.8889	5	0.990099
450	Csf2	Not expressed	Not expressed	Not expressed	Not expressed	Csf3r	0	11.1111	0	0
451	Csf2	Not expressed	Not expressed	Not expressed	Not expressed	Il3ra	0.930233	2.77778	7.5	7.92079
452	Csf2	Not expressed	Not expressed	Not expressed	Not expressed	Itga9	14.4186	19.4444	20	7.92079
453	Csf2	Not expressed	Not expressed	Not expressed	Not expressed	Itgb1	65.814	80.5556	85	84.1584
454	Csf2	Not expressed	Not expressed	Not expressed	Not expressed	Sdc2	11.3953	0	85	7.92079
455	Csf3	Not expressed	Not expressed	Not expressed	Not expressed	Csf1r	2.55814	88.8889	5	0.990099
456	Csf3	Not expressed	Not expressed	Not expressed	Not expressed	Csf3r	0	11.1111	0	0
457	Ctf1	2.09302	0	2.5	0.990099	Il6st	25.3488	22.2222	50	31.6832
458	Ctf1	2.09302	0	2.5	0.990099	Lifr	12.7907	41.6667	12.5	33.6634
459	Ctgf	11.6279	2.77778	30	7.92079	Erbb4	0.465116	0	0	0
460	Ctgf	11.6279	2.77778	30	7.92079	Itga5	5.11628	8.33333	25	7.92079
461	Ctgf	11.6279	2.77778	30	7.92079	Itgam	1.16279	58.3333	5	0
462	Ctgf	11.6279	2.77778	30	7.92079	Itgb2	1.39535	77.7778	2.5	1.9802
463	Ctgf	11.6279	2.77778	30	7.92079	Lrp1	6.27907	63.8889	100	6.93069
464	Ctgf	11.6279	2.77778	30	7.92079	Lrp6	19.7674	44.4444	50	32.6733
465	Ctgf	11.6279	2.77778	30	7.92079	Ntrk1	0	0	7.5	0
466	Cthrc1	0	0	2.5	0	Fzd3	2.09302	0	10	0.990099
467	Cthrc1	0	0	2.5	0	Fzd5	2.32558	0	5	0.990099
468	Cthrc1	0	0	2.5	0	Fzd6	5.11628	2.77778	0	26.7327
469	Cubn	0.697674	2.77778	0	0	Lrp2	0.232558	0	0	0.990099
470	Cx3cl1	1.86047	0	0	9.90099	Cx3cr1	1.86047	22.2222	2.5	1.9802
471	Cxcl10	0	5.55556	0	0	Ccr3	Not expressed	Not expressed	Not expressed	Not expressed
472	Cxcl10	0	5.55556	0	0	Cxcr3	0.697674	2.77778	0	0
473	Cxcl10	0	5.55556	0	0	Sdc4	5.81395	27.7778	20	3.9604
474	Cxcl11	0	0	0	0	Ackr3	Not expressed	Not expressed	Not expressed	Not expressed
475	Cxcl11	0	0	0	0	Ccr3	Not expressed	Not expressed	Not expressed	Not expressed
476	Cxcl11	0	0	0	0	Cxcr3	0.697674	2.77778	0	0
477	Cxcl12	15.1163	8.33333	32.5	86.1386	Ackr3	Not expressed	Not expressed	Not expressed	Not expressed
478	Cxcl12	15.1163	8.33333	32.5	86.1386	Ccr4	0.232558	0	0	0
479	Cxcl12	15.1163	8.33333	32.5	86.1386	Cd4	1.16279	2.77778	0	0.990099
480	Cxcl12	15.1163	8.33333	32.5	86.1386	Cxcr3	0.697674	2.77778	0	0
481	Cxcl12	15.1163	8.33333	32.5	86.1386	Cxcr4	0.697674	36.1111	0	10.8911
482	Cxcl12	15.1163	8.33333	32.5	86.1386	Itgb1	65.814	80.5556	85	84.1584
483	Cxcl12	15.1163	8.33333	32.5	86.1386	Sdc4	5.81395	27.7778	20	3.9604
484	Cxcl13	0	2.77778	0	0	Ackr4	Not expressed	Not expressed	Not expressed	Not expressed
485	Cxcl13	0	2.77778	0	0	Ccr10	0	0	0	0.990099
486	Cxcl13	0	2.77778	0	0	Cxcr3	0.697674	2.77778	0	0
487	Cxcl13	0	2.77778	0	0	Cxcr5	0	0	0	0
488	Cxcl13	0	2.77778	0	0	Htr2a	0	0	0	0
489	Cxcl13	0	2.77778	0	0	Oprd1	0	0	0	0.990099
490	Cxcl16	1.39535	55.5556	10	9.90099	Cxcr6	0.232558	0	0	0
491	Cxcl9	1.39535	0	0	18.8119	Ccr3	Not expressed	Not expressed	Not expressed	Not expressed
492	Cxcl9	1.39535	0	0	18.8119	Cxcr3	0.697674	2.77778	0	0
493	Cyr61	17.4419	8.33333	40	33.6634	Cav1	17.907	13.8889	10	98.0198
494	Cyr61	17.4419	8.33333	40	33.6634	Itga5	5.11628	8.33333	25	7.92079
495	Cyr61	17.4419	8.33333	40	33.6634	Itgam	1.16279	58.3333	5	0
496	Cyr61	17.4419	8.33333	40	33.6634	Itgav	5.81395	38.8889	37.5	7.92079
497	Cyr61	17.4419	8.33333	40	33.6634	Itgb2	1.39535	77.7778	2.5	1.9802
498	Cyr61	17.4419	8.33333	40	33.6634	Itgb3	0.930233	5.55556	7.5	1.9802
499	Cyr61	17.4419	8.33333	40	33.6634	Itgb5	29.5349	41.6667	80	8.91089
500	Dcn	24.186	22.2222	100	21.7822	Egfr	0	2.77778	42.5	0
501	Dcn	24.186	22.2222	100	21.7822	Erbb4	0.465116	0	0	0
502	Dcn	24.186	22.2222	100	21.7822	Met	0.930233	2.77778	2.5	3.9604
503	Defb1	Not expressed	Not expressed	Not expressed	Not expressed	Ccr6	0	0	0	0
504	Dhh	0.232558	0	0	0	Boc	0.930233	2.77778	17.5	2.9703
505	Dhh	0.232558	0	0	0	Cdon	1.39535	2.77778	30	0.990099
506	Dhh	0.232558	0	0	0	Hhip	0.697674	0	0	0
507	Dhh	0.232558	0	0	0	Ptch1	0.232558	0	2.5	0
508	Dhh	0.232558	0	0	0	Ptch2	Not expressed	Not expressed	Not expressed	Not expressed
509	Dkk1	0	0	0	0	Kremen1	22.3256	0	25	11.8812
510	Dkk1	0	0	0	0	Kremen2	0.930233	0	0	4.9505
511	Dkk1	0	0	0	0	Lrp5	6.51163	8.33333	10	17.8218
512	Dkk1	0	0	0	0	Lrp6	19.7674	44.4444	50	32.6733
513	Dkk2	3.02326	2.77778	2.5	0.990099	Kremen2	0.930233	0	0	4.9505
514	Dkk2	3.02326	2.77778	2.5	0.990099	Lrp6	19.7674	44.4444	50	32.6733
515	Dlk1	0.232558	0	0	0	Notch1	6.27907	27.7778	7.5	46.5347
516	Dlk1	0.232558	0	0	0	Notch3	3.48837	0	5	10.8911
517	Dlk1	0.232558	0	0	0	Notch4	2.09302	5.55556	0	43.5644
518	Dlk2	0.232558	0	0	0.990099	Notch1	6.27907	27.7778	7.5	46.5347
519	Dll1	0.697674	0	2.5	6.93069	Notch1	6.27907	27.7778	7.5	46.5347
520	Dll1	0.697674	0	2.5	6.93069	Notch3	3.48837	0	5	10.8911
521	Dll1	0.697674	0	2.5	6.93069	Notch4	2.09302	5.55556	0	43.5644
522	Dll3	Not expressed	Not expressed	Not expressed	Not expressed	Notch1	6.27907	27.7778	7.5	46.5347
523	Dll3	Not expressed	Not expressed	Not expressed	Not expressed	Notch3	3.48837	0	5	10.8911
524	Dll3	Not expressed	Not expressed	Not expressed	Not expressed	Notch4	2.09302	5.55556	0	43.5644
525	Dll4	2.32558	2.77778	0	31.6832	Notch1	6.27907	27.7778	7.5	46.5347
526	Dll4	2.32558	2.77778	0	31.6832	Notch3	3.48837	0	5	10.8911
527	Dll4	2.32558	2.77778	0	31.6832	Notch4	2.09302	5.55556	0	43.5644
528	Dscam	0	0	0	0	Dcc	1.16279	0	0	0
529	Ebi3	0	11.1111	0	0.990099	Il27ra	1.39535	5.55556	10	3.9604
530	Ebi3	0	11.1111	0	0.990099	Il6st	25.3488	22.2222	50	31.6832
531	Ecm1	3.25581	27.7778	72.5	13.8614	Cachd1	0.232558	0	5	0
532	Eda	0.465116	0	20	0	Eda2r	0	2.77778	5	4.9505
533	Eda	0.465116	0	20	0	Edar	0.465116	0	0	1.9802
534	Edil3	0	0	2.5	0	Itgav	5.81395	38.8889	37.5	7.92079
535	Edil3	0	0	2.5	0	Itgb5	29.5349	41.6667	80	8.91089
536	Edn1	1.16279	0	7.5	7.92079	Ednra	10.2326	0	2.5	2.9703
537	Edn1	1.16279	0	7.5	7.92079	Ednrb	1.86047	27.7778	2.5	24.7525
538	Edn1	1.16279	0	7.5	7.92079	Kel	Not expressed	Not expressed	Not expressed	Not expressed
539	Edn2	Not expressed	Not expressed	Not expressed	Not expressed	Ednra	10.2326	0	2.5	2.9703
540	Edn2	Not expressed	Not expressed	Not expressed	Not expressed	Ednrb	1.86047	27.7778	2.5	24.7525
541	Edn2	Not expressed	Not expressed	Not expressed	Not expressed	Kel	Not expressed	Not expressed	Not expressed	Not expressed
542	Edn3	0.232558	0	0	0	Ednra	10.2326	0	2.5	2.9703
543	Edn3	0.232558	0	0	0	Ednrb	1.86047	27.7778	2.5	24.7525
544	Edn3	0.232558	0	0	0	Kel	Not expressed	Not expressed	Not expressed	Not expressed
545	Efemp1	0.697674	0	22.5	0	Egfr	0	2.77778	42.5	0
546	Efemp2	2.09302	5.55556	27.5	0.990099	Aqp1	13.7209	8.33333	2.5	68.3168
547	Efemp2	2.09302	5.55556	27.5	0.990099	Catsper1	Not expressed	Not expressed	Not expressed	Not expressed
548	Efemp2	2.09302	5.55556	27.5	0.990099	Lingo1	0.697674	0	7.5	0
549	Efemp2	2.09302	5.55556	27.5	0.990099	Plscr4	4.4186	5.55556	37.5	39.604
550	Efna1	9.06977	2.77778	2.5	32.6733	Epha1	0	0	0	0.990099
551	Efna1	9.06977	2.77778	2.5	32.6733	Epha2	0.697674	2.77778	0	2.9703
552	Efna1	9.06977	2.77778	2.5	32.6733	Epha3	0	0	0	0
553	Efna1	9.06977	2.77778	2.5	32.6733	Epha4	14.4186	2.77778	12.5	24.7525
554	Efna1	9.06977	2.77778	2.5	32.6733	Epha5	0.232558	2.77778	0	0.990099
555	Efna1	9.06977	2.77778	2.5	32.6733	Epha6	0	0	0	0
556	Efna1	9.06977	2.77778	2.5	32.6733	Epha7	3.72093	0	5	0.990099
557	Efna1	9.06977	2.77778	2.5	32.6733	Epha8	0	0	0	0
558	Efna1	9.06977	2.77778	2.5	32.6733	Ephb1	0.697674	0	0	11.8812
559	Efna1	9.06977	2.77778	2.5	32.6733	Ephb6	0.232558	2.77778	5	0.990099
560	Efna2	0.697674	2.77778	2.5	0	Epha1	0	0	0	0.990099
561	Efna2	0.697674	2.77778	2.5	0	Epha2	0.697674	2.77778	0	2.9703
562	Efna2	0.697674	2.77778	2.5	0	Epha3	0	0	0	0
563	Efna2	0.697674	2.77778	2.5	0	Epha4	14.4186	2.77778	12.5	24.7525
564	Efna2	0.697674	2.77778	2.5	0	Epha5	0.232558	2.77778	0	0.990099
565	Efna2	0.697674	2.77778	2.5	0	Epha6	0	0	0	0
566	Efna2	0.697674	2.77778	2.5	0	Epha7	3.72093	0	5	0.990099
567	Efna2	0.697674	2.77778	2.5	0	Epha8	0	0	0	0
568	Efna3	Not expressed	Not expressed	Not expressed	Not expressed	Epha1	0	0	0	0.990099
569	Efna3	Not expressed	Not expressed	Not expressed	Not expressed	Epha2	0.697674	2.77778	0	2.9703
570	Efna3	Not expressed	Not expressed	Not expressed	Not expressed	Epha3	0	0	0	0
571	Efna3	Not expressed	Not expressed	Not expressed	Not expressed	Epha4	14.4186	2.77778	12.5	24.7525
572	Efna3	Not expressed	Not expressed	Not expressed	Not expressed	Epha5	0.232558	2.77778	0	0.990099
573	Efna3	Not expressed	Not expressed	Not expressed	Not expressed	Epha6	0	0	0	0
574	Efna3	Not expressed	Not expressed	Not expressed	Not expressed	Epha7	3.72093	0	5	0.990099
575	Efna3	Not expressed	Not expressed	Not expressed	Not expressed	Epha8	0	0	0	0
576	Efna3	Not expressed	Not expressed	Not expressed	Not expressed	Ephb1	0.697674	0	0	11.8812
577	Efna3	Not expressed	Not expressed	Not expressed	Not expressed	Ephb6	0.232558	2.77778	5	0.990099
578	Efna4	0.232558	0	0	0	Epha1	0	0	0	0.990099
579	Efna4	0.232558	0	0	0	Epha2	0.697674	2.77778	0	2.9703
580	Efna4	0.232558	0	0	0	Epha3	0	0	0	0
581	Efna4	0.232558	0	0	0	Epha4	14.4186	2.77778	12.5	24.7525
582	Efna4	0.232558	0	0	0	Epha5	0.232558	2.77778	0	0.990099
583	Efna4	0.232558	0	0	0	Epha6	0	0	0	0
584	Efna4	0.232558	0	0	0	Epha7	3.72093	0	5	0.990099
585	Efna4	0.232558	0	0	0	Epha8	0	0	0	0
586	Efna5	9.06977	0	25	3.9604	Epha1	0	0	0	0.990099
587	Efna5	9.06977	0	25	3.9604	Epha2	0.697674	2.77778	0	2.9703
588	Efna5	9.06977	0	25	3.9604	Epha3	0	0	0	0
589	Efna5	9.06977	0	25	3.9604	Epha4	14.4186	2.77778	12.5	24.7525
590	Efna5	9.06977	0	25	3.9604	Epha5	0.232558	2.77778	0	0.990099
591	Efna5	9.06977	0	25	3.9604	Epha6	0	0	0	0
592	Efna5	9.06977	0	25	3.9604	Epha7	3.72093	0	5	0.990099
593	Efna5	9.06977	0	25	3.9604	Epha8	0	0	0	0
594	Efna5	9.06977	0	25	3.9604	Ephb1	0.697674	0	0	11.8812
595	Efna5	9.06977	0	25	3.9604	Ephb2	0.232558	0	0	0
596	Efna5	9.06977	0	25	3.9604	Ephb6	0.232558	2.77778	5	0.990099
597	Efnb1	6.51163	2.77778	15	47.5248	Epha4	14.4186	2.77778	12.5	24.7525
598	Efnb1	6.51163	2.77778	15	47.5248	Epha6	0	0	0	0
599	Efnb1	6.51163	2.77778	15	47.5248	Ephb1	0.697674	0	0	11.8812
600	Efnb1	6.51163	2.77778	15	47.5248	Ephb2	0.232558	0	0	0
601	Efnb1	6.51163	2.77778	15	47.5248	Ephb3	5.81395	2.77778	10	0
602	Efnb1	6.51163	2.77778	15	47.5248	Ephb4	7.67442	0	12.5	42.5743
603	Efnb1	6.51163	2.77778	15	47.5248	Ephb6	0.232558	2.77778	5	0.990099
604	Efnb1	6.51163	2.77778	15	47.5248	Erbb2	1.16279	0	12.5	1.9802
605	Efnb2	6.27907	2.77778	0	36.6337	Epha3	0	0	0	0
606	Efnb2	6.27907	2.77778	0	36.6337	Epha4	14.4186	2.77778	12.5	24.7525
607	Efnb2	6.27907	2.77778	0	36.6337	Epha6	0	0	0	0
608	Efnb2	6.27907	2.77778	0	36.6337	Ephb1	0.697674	0	0	11.8812
609	Efnb2	6.27907	2.77778	0	36.6337	Ephb2	0.232558	0	0	0
610	Efnb2	6.27907	2.77778	0	36.6337	Ephb3	5.81395	2.77778	10	0
611	Efnb2	6.27907	2.77778	0	36.6337	Ephb4	7.67442	0	12.5	42.5743
612	Efnb2	6.27907	2.77778	0	36.6337	Ephb6	0.232558	2.77778	5	0.990099
613	Efnb2	6.27907	2.77778	0	36.6337	Grm1	13.4884	2.77778	5	2.9703
614	Efnb2	6.27907	2.77778	0	36.6337	Grm5	0	0	0	0
615	Efnb2	6.27907	2.77778	0	36.6337	Pecam1	11.6279	2.77778	2.5	92.0792
616	Efnb2	6.27907	2.77778	0	36.6337	Rhbdl2	0.232558	0	0	0.990099
617	Efnb3	30.6977	5.55556	2.5	3.9604	Epha4	14.4186	2.77778	12.5	24.7525
618	Efnb3	30.6977	5.55556	2.5	3.9604	Ephb1	0.697674	0	0	11.8812
619	Efnb3	30.6977	5.55556	2.5	3.9604	Ephb2	0.232558	0	0	0
620	Efnb3	30.6977	5.55556	2.5	3.9604	Ephb3	5.81395	2.77778	10	0
621	Efnb3	30.6977	5.55556	2.5	3.9604	Ephb4	7.67442	0	12.5	42.5743
622	Efnb3	30.6977	5.55556	2.5	3.9604	Ephb6	0.232558	2.77778	5	0.990099
623	Efnb3	30.6977	5.55556	2.5	3.9604	Rhbdl2	0.232558	0	0	0.990099
624	Egf	2.09302	0	0	0	Cav1	17.907	13.8889	10	98.0198
625	Egf	2.09302	0	0	0	Egfr	0	2.77778	42.5	0
626	Egf	2.09302	0	0	0	Erbb2	1.16279	0	12.5	1.9802
627	Egf	2.09302	0	0	0	Erbb3	0.232558	0	0	0
628	Egf	2.09302	0	0	0	Erbb4	0.465116	0	0	0
629	Egf	2.09302	0	0	0	Fshr	0	0	0	0
630	Epgn	0	0	0	0	Egfr	0	2.77778	42.5	0
631	Epo	Not expressed	Not expressed	Not expressed	Not expressed	Epor	0	11.1111	0	1.9802
632	Ereg	0	0	0	0	Egfr	0	2.77778	42.5	0
633	Ereg	0	0	0	0	Erbb2	1.16279	0	12.5	1.9802
634	Ereg	0	0	0	0	Erbb3	0.232558	0	0	0
635	Ereg	0	0	0	0	Erbb4	0.465116	0	0	0
636	F10	1.39535	19.4444	0	0.990099	F3	2.7907	0	17.5	0.990099
637	F10	1.39535	19.4444	0	0.990099	Itgam	1.16279	58.3333	5	0
638	F10	1.39535	19.4444	0	0.990099	Itgb2	1.39535	77.7778	2.5	1.9802
639	F11	0.232558	0	0	0	Gp1ba	0.465116	0	0	0
640	F12	Not expressed	Not expressed	Not expressed	Not expressed	Cd93	13.9535	58.3333	7.5	90.099
641	F12	Not expressed	Not expressed	Not expressed	Not expressed	Gp1ba	0.465116	0	0	0
642	F13a1	2.7907	83.3333	2.5	0.990099	Itga4	5.11628	44.4444	12.5	13.8614
643	F13a1	2.7907	83.3333	2.5	0.990099	Itga9	14.4186	19.4444	20	7.92079
644	F13a1	2.7907	83.3333	2.5	0.990099	Itgb1	65.814	80.5556	85	84.1584
645	F2	0	0	0	0	F2r	6.74419	2.77778	52.5	35.6436
646	F2	0	0	0	0	F2rl1	0.232558	2.77778	0	0.990099
647	F2	0	0	0	0	F2rl2	0	0	0	0.990099
648	F2	0	0	0	0	F2rl3	0	0	0	0.990099
649	F2	0	0	0	0	Gp1ba	0.465116	0	0	0
650	F2	0	0	0	0	Gp1bb	0	0	0	0.990099
651	F2	0	0	0	0	Gp9	0.232558	0	0	0
652	F2	0	0	0	0	Itga2b	0.232558	0	0	2.9703
653	F2	0	0	0	0	Thbd	7.67442	16.6667	50	72.2772
654	F7	0.232558	16.6667	0	0	F3	2.7907	0	17.5	0.990099
655	F8	0.465116	0	0	0.990099	Asgr2	0	2.77778	0	0
656	F8	0.465116	0	0	0.990099	Ldlr	1.62791	8.33333	17.5	3.9604
657	F8	0.465116	0	0	0.990099	Lrp1	6.27907	63.8889	100	6.93069
658	F9	Not expressed	Not expressed	Not expressed	Not expressed	Lrp1	6.27907	63.8889	100	6.93069
659	Farp2	0	0	0	0	Plxna1	5.81395	11.1111	15	9.90099
660	Farp2	0	0	0	0	Plxna2	9.30233	2.77778	30	39.604
661	Farp2	0	0	0	0	Plxna3	0	0	2.5	0
662	Farp2	0	0	0	0	Plxna4	5.34884	11.1111	0	9.90099
663	Fasl	Not expressed	Not expressed	Not expressed	Not expressed	Fas	6.51163	5.55556	10	20.7921
664	Fasl	Not expressed	Not expressed	Not expressed	Not expressed	Tnfrsf1a	8.13953	55.5556	45	52.4752
665	Fat4	1.16279	0	2.5	16.8317	Dchs1	2.55814	2.77778	32.5	22.7723
666	Fbln1	4.4186	0	75	0	Itgb1	65.814	80.5556	85	84.1584
667	Fbln2	6.04651	8.33333	100	39.604	Itgb3	0.930233	5.55556	7.5	1.9802
668	Fbn1	6.27907	5.55556	92.5	25.7426	Itga5	5.11628	8.33333	25	7.92079
669	Fbn1	6.27907	5.55556	92.5	25.7426	Itgav	5.81395	38.8889	37.5	7.92079
670	Fbn1	6.27907	5.55556	92.5	25.7426	Itgb1	65.814	80.5556	85	84.1584
671	Fbn1	6.27907	5.55556	92.5	25.7426	Itgb3	0.930233	5.55556	7.5	1.9802
672	Fbn1	6.27907	5.55556	92.5	25.7426	Itgb6	7.44186	0	0	0.990099
673	Fcnb	Not expressed	Not expressed	Not expressed	Not expressed	Lrp1	6.27907	63.8889	100	6.93069
674	Fga	0	0	0	0	Cdh5	11.8605	8.33333	5	93.0693
675	Fga	0	0	0	0	Itga2b	0.232558	0	0	2.9703
676	Fga	0	0	0	0	Itga5	5.11628	8.33333	25	7.92079
677	Fga	0	0	0	0	Itgam	1.16279	58.3333	5	0
678	Fga	0	0	0	0	Itgav	5.81395	38.8889	37.5	7.92079
679	Fga	0	0	0	0	Itgb1	65.814	80.5556	85	84.1584
680	Fga	0	0	0	0	Itgb2	1.39535	77.7778	2.5	1.9802
681	Fga	0	0	0	0	Itgb3	0.930233	5.55556	7.5	1.9802
682	Fga	0	0	0	0	Plaur	0.465116	13.8889	5	2.9703
683	Fgb	0	0	0	0	Itga2b	0.232558	0	0	2.9703
684	Fgb	0	0	0	0	Itga5	5.11628	8.33333	25	7.92079
685	Fgb	0	0	0	0	Itgam	1.16279	58.3333	5	0
686	Fgb	0	0	0	0	Itgav	5.81395	38.8889	37.5	7.92079
687	Fgb	0	0	0	0	Itgb1	65.814	80.5556	85	84.1584
688	Fgb	0	0	0	0	Itgb2	1.39535	77.7778	2.5	1.9802
689	Fgf1	31.6279	5.55556	10	13.8614	Cd44	6.74419	58.3333	22.5	6.93069
690	Fgf1	31.6279	5.55556	10	13.8614	Egfr	0	2.77778	42.5	0
691	Fgf1	31.6279	5.55556	10	13.8614	Fgfr1	3.48837	19.4444	72.5	14.8515
692	Fgf1	31.6279	5.55556	10	13.8614	Fgfr2	0.232558	0	0	0
693	Fgf1	31.6279	5.55556	10	13.8614	Fgfr3	1.16279	0	2.5	16.8317
694	Fgf1	31.6279	5.55556	10	13.8614	Fgfr4	0.232558	0	0	0
695	Fgf1	31.6279	5.55556	10	13.8614	Fgfrl1	6.97674	2.77778	5	0.990099
696	Fgf1	31.6279	5.55556	10	13.8614	Nrp1	46.7442	66.6667	75	95.0495
697	Fgf10	0	0	2.5	0	Fgfr1	3.48837	19.4444	72.5	14.8515
698	Fgf10	0	0	2.5	0	Fgfr2	0.232558	0	0	0
699	Fgf10	0	0	2.5	0	Fgfr3	1.16279	0	2.5	16.8317
700	Fgf10	0	0	2.5	0	Fgfr4	0.232558	0	0	0
701	Fgf11	0	0	0	0.990099	Fgfr1	3.48837	19.4444	72.5	14.8515
702	Fgf11	0	0	0	0.990099	Fgfr2	0.232558	0	0	0
703	Fgf11	0	0	0	0.990099	Fgfr3	1.16279	0	2.5	16.8317
704	Fgf11	0	0	0	0.990099	Fgfr4	0.232558	0	0	0
705	Fgf12	0.465116	0	0	0	Fgfr1	3.48837	19.4444	72.5	14.8515
706	Fgf12	0.465116	0	0	0	Fgfr2	0.232558	0	0	0
707	Fgf12	0.465116	0	0	0	Fgfr3	1.16279	0	2.5	16.8317
708	Fgf12	0.465116	0	0	0	Fgfr4	0.232558	0	0	0
709	Fgf13	7.2093	0	0	2.9703	Egfr	0	2.77778	42.5	0
710	Fgf13	7.2093	0	0	2.9703	Fgfr1	3.48837	19.4444	72.5	14.8515
711	Fgf13	7.2093	0	0	2.9703	Fgfr2	0.232558	0	0	0
712	Fgf13	7.2093	0	0	2.9703	Fgfr3	1.16279	0	2.5	16.8317
713	Fgf13	7.2093	0	0	2.9703	Fgfr4	0.232558	0	0	0
714	Fgf13	7.2093	0	0	2.9703	Scn5a	46.0465	8.33333	7.5	6.93069
715	Fgf13	7.2093	0	0	2.9703	Scn8a	0.232558	0	0	0.990099
716	Fgf14	0.697674	0	2.5	0	Fgfr1	3.48837	19.4444	72.5	14.8515
717	Fgf14	0.697674	0	2.5	0	Fgfr2	0.232558	0	0	0
718	Fgf14	0.697674	0	2.5	0	Fgfr3	1.16279	0	2.5	16.8317
719	Fgf14	0.697674	0	2.5	0	Fgfr4	0.232558	0	0	0
720	Fgf16	6.04651	0	0	0	Fgfr1	3.48837	19.4444	72.5	14.8515
721	Fgf16	6.04651	0	0	0	Fgfr2	0.232558	0	0	0
722	Fgf16	6.04651	0	0	0	Fgfr3	1.16279	0	2.5	16.8317
723	Fgf16	6.04651	0	0	0	Fgfr4	0.232558	0	0	0
724	Fgf17	0	0	0	0	Fgfr1	3.48837	19.4444	72.5	14.8515
725	Fgf17	0	0	0	0	Fgfr2	0.232558	0	0	0
726	Fgf17	0	0	0	0	Fgfr3	1.16279	0	2.5	16.8317
727	Fgf17	0	0	0	0	Fgfr4	0.232558	0	0	0
728	Fgf18	1.86047	2.77778	10	0	Fgfr1	3.48837	19.4444	72.5	14.8515
729	Fgf18	1.86047	2.77778	10	0	Fgfr2	0.232558	0	0	0
730	Fgf18	1.86047	2.77778	10	0	Fgfr3	1.16279	0	2.5	16.8317
731	Fgf18	1.86047	2.77778	10	0	Fgfr4	0.232558	0	0	0
732	Fgf15	Not expressed	Not expressed	Not expressed	Not expressed	Fgfr1	3.48837	19.4444	72.5	14.8515
733	Fgf15	Not expressed	Not expressed	Not expressed	Not expressed	Fgfr2	0.232558	0	0	0
734	Fgf15	Not expressed	Not expressed	Not expressed	Not expressed	Fgfr3	1.16279	0	2.5	16.8317
735	Fgf15	Not expressed	Not expressed	Not expressed	Not expressed	Fgfr4	0.232558	0	0	0
736	Fgf15	Not expressed	Not expressed	Not expressed	Not expressed	Klb	0	0	0	0
737	Fgf2	0	0	2.5	0	Cd44	6.74419	58.3333	22.5	6.93069
738	Fgf2	0	0	2.5	0	Fgfr1	3.48837	19.4444	72.5	14.8515
739	Fgf2	0	0	2.5	0	Fgfr2	0.232558	0	0	0
740	Fgf2	0	0	2.5	0	Fgfr3	1.16279	0	2.5	16.8317
741	Fgf2	0	0	2.5	0	Fgfr4	0.232558	0	0	0
742	Fgf2	0	0	2.5	0	Fgfrl1	6.97674	2.77778	5	0.990099
743	Fgf2	0	0	2.5	0	Gpc4	8.13953	5.55556	15	1.9802
744	Fgf2	0	0	2.5	0	Nrp1	46.7442	66.6667	75	95.0495
745	Fgf2	0	0	2.5	0	Sdc1	2.09302	5.55556	15	2.9703
746	Fgf2	0	0	2.5	0	Sdc2	11.3953	0	85	7.92079
747	Fgf2	0	0	2.5	0	Sdc3	5.81395	63.8889	35	42.5743
748	Fgf2	0	0	2.5	0	Sdc4	5.81395	27.7778	20	3.9604
749	Fgf20	0	0	0	0	Fgfr4	0.232558	0	0	0
750	Fgf21	Not expressed	Not expressed	Not expressed	Not expressed	Fgfr2	0.232558	0	0	0
751	Fgf21	Not expressed	Not expressed	Not expressed	Not expressed	Fgfr4	0.232558	0	0	0
752	Fgf22	Not expressed	Not expressed	Not expressed	Not expressed	Fgfr2	0.232558	0	0	0
753	Fgf23	0	0	0	1.9802	Fgfr1	3.48837	19.4444	72.5	14.8515
754	Fgf23	0	0	0	1.9802	Fgfr2	0.232558	0	0	0
755	Fgf23	0	0	0	1.9802	Fgfr3	1.16279	0	2.5	16.8317
756	Fgf23	0	0	0	1.9802	Fgfr4	0.232558	0	0	0
757	Fgf23	0	0	0	1.9802	Phex	0.465116	0	0	0.990099
758	Fgf3	Not expressed	Not expressed	Not expressed	Not expressed	Fgfr1	3.48837	19.4444	72.5	14.8515
759	Fgf3	Not expressed	Not expressed	Not expressed	Not expressed	Fgfr2	0.232558	0	0	0
760	Fgf3	Not expressed	Not expressed	Not expressed	Not expressed	Fgfr3	1.16279	0	2.5	16.8317
761	Fgf3	Not expressed	Not expressed	Not expressed	Not expressed	Fgfr4	0.232558	0	0	0
762	Fgf4	Not expressed	Not expressed	Not expressed	Not expressed	Fgfr1	3.48837	19.4444	72.5	14.8515
763	Fgf4	Not expressed	Not expressed	Not expressed	Not expressed	Fgfr2	0.232558	0	0	0
764	Fgf4	Not expressed	Not expressed	Not expressed	Not expressed	Fgfr3	1.16279	0	2.5	16.8317
765	Fgf4	Not expressed	Not expressed	Not expressed	Not expressed	Fgfr4	0.232558	0	0	0
766	Fgf4	Not expressed	Not expressed	Not expressed	Not expressed	Nrp1	46.7442	66.6667	75	95.0495
767	Fgf5	0	0	0	0	Fgfr1	3.48837	19.4444	72.5	14.8515
768	Fgf5	0	0	0	0	Fgfr2	0.232558	0	0	0
769	Fgf5	0	0	0	0	Fgfr3	1.16279	0	2.5	16.8317
770	Fgf5	0	0	0	0	Fgfr4	0.232558	0	0	0
771	Fgf6	0	0	0	0	Fgfr1	3.48837	19.4444	72.5	14.8515
772	Fgf6	0	0	0	0	Fgfr2	0.232558	0	0	0
773	Fgf6	0	0	0	0	Fgfr3	1.16279	0	2.5	16.8317
774	Fgf6	0	0	0	0	Fgfr4	0.232558	0	0	0
775	Fgf6	0	0	0	0	Sdc4	5.81395	27.7778	20	3.9604
776	Fgf7	0	0	2.5	0	Fgfr1	3.48837	19.4444	72.5	14.8515
777	Fgf7	0	0	2.5	0	Fgfr2	0.232558	0	0	0
778	Fgf7	0	0	2.5	0	Fgfr3	1.16279	0	2.5	16.8317
779	Fgf7	0	0	2.5	0	Fgfr4	0.232558	0	0	0
780	Fgf7	0	0	2.5	0	Nrp1	46.7442	66.6667	75	95.0495
781	Fgf8	0.232558	0	0	0	Fgfr1	3.48837	19.4444	72.5	14.8515
782	Fgf8	0.232558	0	0	0	Fgfr2	0.232558	0	0	0
783	Fgf8	0.232558	0	0	0	Fgfr3	1.16279	0	2.5	16.8317
784	Fgf8	0.232558	0	0	0	Fgfr4	0.232558	0	0	0
785	Fgf9	5.11628	2.77778	0	1.9802	Fgfr1	3.48837	19.4444	72.5	14.8515
786	Fgf9	5.11628	2.77778	0	1.9802	Fgfr2	0.232558	0	0	0
787	Fgf9	5.11628	2.77778	0	1.9802	Fgfr3	1.16279	0	2.5	16.8317
788	Fgf9	5.11628	2.77778	0	1.9802	Fgfr4	0.232558	0	0	0
789	Fgg	Not expressed	Not expressed	Not expressed	Not expressed	Itga2b	0.232558	0	0	2.9703
790	Fgg	Not expressed	Not expressed	Not expressed	Not expressed	Itga5	5.11628	8.33333	25	7.92079
791	Fgg	Not expressed	Not expressed	Not expressed	Not expressed	Itgav	5.81395	38.8889	37.5	7.92079
792	Fgg	Not expressed	Not expressed	Not expressed	Not expressed	Itgb1	65.814	80.5556	85	84.1584
793	Fgg	Not expressed	Not expressed	Not expressed	Not expressed	Itgb2	1.39535	77.7778	2.5	1.9802
794	Fgl1	0.232558	0	0	0	Egfr	0	2.77778	42.5	0
795	Flt3l	3.25581	8.33333	27.5	11.8812	Flt3	0	0	0	0
796	Fn1	3.48837	44.4444	42.5	25.7426	C5ar1	0.697674	69.4444	2.5	0.990099
797	Fn1	3.48837	44.4444	42.5	25.7426	Cd44	6.74419	58.3333	22.5	6.93069
798	Fn1	3.48837	44.4444	42.5	25.7426	Cd79a	0	0	0	0
799	Fn1	3.48837	44.4444	42.5	25.7426	Col13a1	0.232558	0	0	0
800	Fn1	3.48837	44.4444	42.5	25.7426	Flt4	2.09302	2.77778	0	26.7327
801	Fn1	3.48837	44.4444	42.5	25.7426	Il17rc	1.16279	5.55556	15	3.9604
802	Fn1	3.48837	44.4444	42.5	25.7426	Itga2	0	0	5	0
803	Fn1	3.48837	44.4444	42.5	25.7426	Itga2b	0.232558	0	0	2.9703
804	Fn1	3.48837	44.4444	42.5	25.7426	Itga3	6.04651	2.77778	12.5	6.93069
805	Fn1	3.48837	44.4444	42.5	25.7426	Itga4	5.11628	44.4444	12.5	13.8614
806	Fn1	3.48837	44.4444	42.5	25.7426	Itga5	5.11628	8.33333	25	7.92079
807	Fn1	3.48837	44.4444	42.5	25.7426	Itga6	3.02326	5.55556	2.5	36.6337
808	Fn1	3.48837	44.4444	42.5	25.7426	Itga8	1.39535	0	5	0
809	Fn1	3.48837	44.4444	42.5	25.7426	Itga9	14.4186	19.4444	20	7.92079
810	Fn1	3.48837	44.4444	42.5	25.7426	Itgav	5.81395	38.8889	37.5	7.92079
811	Fn1	3.48837	44.4444	42.5	25.7426	Itgb1	65.814	80.5556	85	84.1584
812	Fn1	3.48837	44.4444	42.5	25.7426	Itgb3	0.930233	5.55556	7.5	1.9802
813	Fn1	3.48837	44.4444	42.5	25.7426	Itgb6	7.44186	0	0	0.990099
814	Fn1	3.48837	44.4444	42.5	25.7426	Itgb7	0.232558	11.1111	0	0
815	Fn1	3.48837	44.4444	42.5	25.7426	Itgb8	0.232558	0	2.5	0
816	Fn1	3.48837	44.4444	42.5	25.7426	Mag	0	0	0	0.990099
817	Fn1	3.48837	44.4444	42.5	25.7426	Nt5e	5.11628	11.1111	2.5	1.9802
818	Fn1	3.48837	44.4444	42.5	25.7426	Plaur	0.465116	13.8889	5	2.9703
819	Fn1	3.48837	44.4444	42.5	25.7426	Robo4	3.25581	2.77778	0	54.4554
820	Fn1	3.48837	44.4444	42.5	25.7426	Sdc2	11.3953	0	85	7.92079
821	Fn1	3.48837	44.4444	42.5	25.7426	Tmprss6	0	0	2.5	0
822	Fn1	3.48837	44.4444	42.5	25.7426	Tnfrsf11b	0	0	0	0.990099
823	Fn1	3.48837	44.4444	42.5	25.7426	Tshr	0	0	0	1.9802
824	Fshb	0	0	0	0	Fshr	0	0	0	0
825	Fst	0	0	5	0.990099	Bmpr1b	0.232558	0	0	0
826	Fst	0	0	5	0.990099	Bmpr2	28.8372	36.1111	67.5	63.3663
827	Fst	0	0	5	0.990099	Hfe2	59.0698	8.33333	0	18.8119
828	Gal	Not expressed	Not expressed	Not expressed	Not expressed	Galr1	0	0	0	0
829	Gal	Not expressed	Not expressed	Not expressed	Not expressed	Galr2	0	0	0	0
830	Gal	Not expressed	Not expressed	Not expressed	Not expressed	Gpr151	Not expressed	Not expressed	Not expressed	Not expressed
831	Galp	0	0	0	0	Galr1	0	0	0	0
832	Galp	0	0	0	0	Galr2	0	0	0	0
833	Gas6	30.6977	55.5556	52.5	68.3168	Axl	7.44186	30.5556	92.5	10.8911
834	Gas6	30.6977	55.5556	52.5	68.3168	Mertk	0.465116	11.1111	0	2.9703
835	Gas6	30.6977	55.5556	52.5	68.3168	Tyro3	0.232558	0	7.5	1.9802
836	Gast	Not expressed	Not expressed	Not expressed	Not expressed	Cckbr	0	0	0	0
837	Gcg	0	0	0	0	Gcgr	0	0	0	0.990099
838	Gcg	0	0	0	0	Glp1r	Not expressed	Not expressed	Not expressed	Not expressed
839	Gcg	0	0	0	0	Glp2r	0.232558	0	0	0
840	Gdf10	0.232558	0	0	0.990099	Acvr1b	0.232558	0	0	0
841	Gdf11	0	0	2.5	0	Acvr1b	0.232558	0	0	0
842	Gdf11	0	0	2.5	0	Acvr2a	4.4186	2.77778	5	9.90099
843	Gdf11	0	0	2.5	0	Acvr2b	3.02326	5.55556	5	9.90099
844	Gdf2	0	0	0	0	Acvr1	4.88372	5.55556	32.5	9.90099
845	Gdf2	0	0	0	0	Acvr2a	4.4186	2.77778	5	9.90099
846	Gdf2	0	0	0	0	Acvr2b	3.02326	5.55556	5	9.90099
847	Gdf2	0	0	0	0	Acvrl1	5.5814	25	35	46.5347
848	Gdf2	0	0	0	0	Bmpr2	28.8372	36.1111	67.5	63.3663
849	Gdf2	0	0	0	0	Eng	13.4884	22.2222	52.5	92.0792
850	Gdf5	Not expressed	Not expressed	Not expressed	Not expressed	Acvr1	4.88372	5.55556	32.5	9.90099
851	Gdf5	Not expressed	Not expressed	Not expressed	Not expressed	Acvr2a	4.4186	2.77778	5	9.90099
852	Gdf5	Not expressed	Not expressed	Not expressed	Not expressed	Acvr2b	3.02326	5.55556	5	9.90099
853	Gdf5	Not expressed	Not expressed	Not expressed	Not expressed	Bmpr1a	15.3488	2.77778	32.5	3.9604
854	Gdf5	Not expressed	Not expressed	Not expressed	Not expressed	Bmpr1b	0.232558	0	0	0
855	Gdf5	Not expressed	Not expressed	Not expressed	Not expressed	Bmpr2	28.8372	36.1111	67.5	63.3663
856	Gdf5	Not expressed	Not expressed	Not expressed	Not expressed	Ror2	0.232558	0	17.5	0
857	Gdf6	0	0	0	0	Bmpr1a	15.3488	2.77778	32.5	3.9604
858	Gdf6	0	0	0	0	Bmpr1b	0.232558	0	0	0
859	Gdf6	0	0	0	0	Bmpr2	28.8372	36.1111	67.5	63.3663
860	Gdf7	0	0	0	0	Acvr2a	4.4186	2.77778	5	9.90099
861	Gdf7	0	0	0	0	Bmpr1a	15.3488	2.77778	32.5	3.9604
862	Gdf7	0	0	0	0	Bmpr2	28.8372	36.1111	67.5	63.3663
863	Gdf9	Not expressed	Not expressed	Not expressed	Not expressed	Acvr2a	4.4186	2.77778	5	9.90099
864	Gdf9	Not expressed	Not expressed	Not expressed	Not expressed	Bmpr1a	15.3488	2.77778	32.5	3.9604
865	Gdf9	Not expressed	Not expressed	Not expressed	Not expressed	Bmpr1b	0.232558	0	0	0
866	Gdf9	Not expressed	Not expressed	Not expressed	Not expressed	Bmpr2	28.8372	36.1111	67.5	63.3663
867	Gdf9	Not expressed	Not expressed	Not expressed	Not expressed	Fxyd6	6.97674	5.55556	45	31.6832
868	Gdf9	Not expressed	Not expressed	Not expressed	Not expressed	Orai2	0.465116	5.55556	10	0
869	Gdf9	Not expressed	Not expressed	Not expressed	Not expressed	Tgfbr1	3.72093	38.8889	32.5	10.8911
870	Gdnf	0.232558	0	0	0	Ednrb	1.86047	27.7778	2.5	24.7525
871	Gdnf	0.232558	0	0	0	Gfra1	0.232558	0	10	0
872	Gdnf	0.232558	0	0	0	Gfra2	0.232558	5.55556	2.5	1.9802
873	Gdnf	0.232558	0	0	0	Ret	0.930233	0	37.5	4.9505
874	Gdnf	0.232558	0	0	0	Slc44a5	0	0	0	0
875	Ghrh	Not expressed	Not expressed	Not expressed	Not expressed	Ghrhr	Not expressed	Not expressed	Not expressed	Not expressed
876	Ghrh	Not expressed	Not expressed	Not expressed	Not expressed	Vipr1	0.232558	0	0	2.9703
877	Ghrl	0.232558	0	0	0	Ghrhr	Not expressed	Not expressed	Not expressed	Not expressed
878	Ghrl	0.232558	0	0	0	Ghsr	0	0	0	0
879	Ghrl	0.232558	0	0	0	Gpr39	Not expressed	Not expressed	Not expressed	Not expressed
880	Gip	0	0	0	0.990099	Dpp4	0.697674	0	15	0
881	Gip	0	0	0	0.990099	Gipr	Not expressed	Not expressed	Not expressed	Not expressed
882	Gip	0	0	0	0.990099	Insr	27.6744	19.4444	7.5	12.8713
883	Gnai2	50.4651	100	92.5	90.099	Adcy1	0.930233	0	0	0
884	Gnai2	50.4651	100	92.5	90.099	Adcy7	0.465116	36.1111	47.5	0.990099
885	Gnai2	50.4651	100	92.5	90.099	Adcy8	0.232558	0	0	0
886	Gnai2	50.4651	100	92.5	90.099	Adcy9	17.4419	16.6667	15	7.92079
887	Gnai2	50.4651	100	92.5	90.099	Adora1	3.95349	0	0	0
888	Gnai2	50.4651	100	92.5	90.099	Adra2a	Not expressed	Not expressed	Not expressed	Not expressed
889	Gnai2	50.4651	100	92.5	90.099	Adra2b	0.465116	0	0	0
890	Gnai2	50.4651	100	92.5	90.099	Agtr2	Not expressed	Not expressed	Not expressed	Not expressed
891	Gnai2	50.4651	100	92.5	90.099	C5ar1	0.697674	69.4444	2.5	0.990099
892	Gnai2	50.4651	100	92.5	90.099	Cav1	17.907	13.8889	10	98.0198
893	Gnai2	50.4651	100	92.5	90.099	Chrm1	3.72093	5.55556	0	1.9802
894	Gnai2	50.4651	100	92.5	90.099	Cnr1	0	0	0	0
895	Gnai2	50.4651	100	92.5	90.099	Cxcr3	0.697674	2.77778	0	0
896	Gnai2	50.4651	100	92.5	90.099	Drd2	0	0	0	0
897	Gnai2	50.4651	100	92.5	90.099	Ednra	10.2326	0	2.5	2.9703
898	Gnai2	50.4651	100	92.5	90.099	Ednrb	1.86047	27.7778	2.5	24.7525
899	Gnai2	50.4651	100	92.5	90.099	Egfr	0	2.77778	42.5	0
900	Gnai2	50.4651	100	92.5	90.099	F2r	6.74419	2.77778	52.5	35.6436
901	Gnai2	50.4651	100	92.5	90.099	Fpr1	0	2.77778	0	0
902	Gnai2	50.4651	100	92.5	90.099	Igf1r	13.0233	19.4444	40	39.604
903	Gnai2	50.4651	100	92.5	90.099	Lhcgr	0.232558	0	0	0.990099
904	Gnai2	50.4651	100	92.5	90.099	Lpar3	0.697674	0	0	0
905	Gnai2	50.4651	100	92.5	90.099	Mtnr1a	0	0	0	0
906	Gnai2	50.4651	100	92.5	90.099	Oprd1	0	0	0	0.990099
907	Gnai2	50.4651	100	92.5	90.099	Oprm1	0	0	0	0.990099
908	Gnai2	50.4651	100	92.5	90.099	P2ry12	0	22.2222	2.5	0.990099
909	Gnai2	50.4651	100	92.5	90.099	Ptpru	0.465116	2.77778	7.5	1.9802
910	Gnai2	50.4651	100	92.5	90.099	S1pr1	9.06977	27.7778	7.5	78.2178
911	Gnai2	50.4651	100	92.5	90.099	S1pr3	1.39535	2.77778	37.5	4.9505
912	Gnai2	50.4651	100	92.5	90.099	S1pr4	0.465116	2.77778	0	5.94059
913	Gnai2	50.4651	100	92.5	90.099	S1pr5	1.16279	0	0	0
914	Gnai2	50.4651	100	92.5	90.099	Tbxa2r	2.09302	0	2.5	13.8614
915	Gnai2	50.4651	100	92.5	90.099	Tshr	0	0	0	1.9802
916	Gnai2	50.4651	100	92.5	90.099	Unc5b	3.25581	0	17.5	32.6733
917	Gnas	90	86.1111	100	100	Adcy1	0.930233	0	0	0
918	Gnas	90	86.1111	100	100	Adcy7	0.465116	36.1111	47.5	0.990099
919	Gnas	90	86.1111	100	100	Adcy8	0.232558	0	0	0
920	Gnas	90	86.1111	100	100	Adcy9	17.4419	16.6667	15	7.92079
921	Gnas	90	86.1111	100	100	Adora1	3.95349	0	0	0
922	Gnas	90	86.1111	100	100	Adrb3	0	0	0	0
923	Gnas	90	86.1111	100	100	Avpr2	0.232558	0	0	0
924	Gnas	90	86.1111	100	100	Crhr1	Not expressed	Not expressed	Not expressed	Not expressed
925	Gnas	90	86.1111	100	100	Gcgr	0	0	0	0.990099
926	Gnas	90	86.1111	100	100	Glp1r	Not expressed	Not expressed	Not expressed	Not expressed
927	Gnas	90	86.1111	100	100	Htr6	Not expressed	Not expressed	Not expressed	Not expressed
928	Gnas	90	86.1111	100	100	Lhcgr	0.232558	0	0	0.990099
929	Gnas	90	86.1111	100	100	Ptgdr	0.697674	0	0	0
930	Gnas	90	86.1111	100	100	Ptgir	0.232558	2.77778	22.5	0
931	Gnas	90	86.1111	100	100	Tshr	0	0	0	1.9802
932	Gnas	90	86.1111	100	100	Vipr1	0.232558	0	0	2.9703
933	Gnb3	3.02326	0	0	0	Gabbr2	0	0	0	0
934	Gnb3	3.02326	0	0	0	Tgfbr1	3.72093	38.8889	32.5	10.8911
935	Gnrh1	0.232558	0	2.5	2.9703	Gnrhr	0	0	0	0
936	Gpc3	0.697674	0	7.5	0.990099	Cd81	72.093	61.1111	95	96.0396
937	Gpc3	0.697674	0	7.5	0.990099	Igf1r	13.0233	19.4444	40	39.604
938	Gpha2	0	0	0	0	Tshr	0	0	0	1.9802
939	Gpi1	57.6744	77.7778	50	53.4653	Amfr	30.2326	41.6667	42.5	26.7327
940	Grem1	0.232558	0	0	0	Kdr	8.37209	0	2.5	80.198
941	Grp	Not expressed	Not expressed	Not expressed	Not expressed	Brs3	0	0	0	0
942	Grp	Not expressed	Not expressed	Not expressed	Not expressed	Grpr	0	0	0	0
943	Grp	Not expressed	Not expressed	Not expressed	Not expressed	Nmbr	Not expressed	Not expressed	Not expressed	Not expressed
944	Guca2a	0.232558	0	0	0	Gucy2c	0.232558	0	0	0
945	Guca2b	Not expressed	Not expressed	Not expressed	Not expressed	Gucy2c	0.232558	0	0	0
946	Guca2b	Not expressed	Not expressed	Not expressed	Not expressed	Gucy2e	0.232558	0	0	0
947	Has2	0.232558	0	12.5	0	Cd44	6.74419	58.3333	22.5	6.93069
948	Has2	0.232558	0	12.5	0	Hmmr	4.18605	2.77778	10	13.8614
949	Hbegf	9.30233	2.77778	0	9.90099	Cd44	6.74419	58.3333	22.5	6.93069
950	Hbegf	9.30233	2.77778	0	9.90099	Cd82	4.65116	19.4444	12.5	4.9505
951	Hbegf	9.30233	2.77778	0	9.90099	Cd9	7.90698	38.8889	57.5	41.5842
952	Hbegf	9.30233	2.77778	0	9.90099	Egfr	0	2.77778	42.5	0
953	Hbegf	9.30233	2.77778	0	9.90099	Erbb2	1.16279	0	12.5	1.9802
954	Hbegf	9.30233	2.77778	0	9.90099	Erbb4	0.465116	0	0	0
955	Hcrt	Not expressed	Not expressed	Not expressed	Not expressed	Hcrtr1	Not expressed	Not expressed	Not expressed	Not expressed
956	Hcrt	Not expressed	Not expressed	Not expressed	Not expressed	Hcrtr2	0.232558	2.77778	0	0
957	Hcrt	Not expressed	Not expressed	Not expressed	Not expressed	Npffr2	0.232558	0	0	0
958	Hgf	0.232558	2.77778	0	0	Cd44	6.74419	58.3333	22.5	6.93069
959	Hgf	0.232558	2.77778	0	0	Met	0.930233	2.77778	2.5	3.9604
960	Hgf	0.232558	2.77778	0	0	Sdc1	2.09302	5.55556	15	2.9703
961	Hgf	0.232558	2.77778	0	0	Sdc2	11.3953	0	85	7.92079
962	Hgf	0.232558	2.77778	0	0	St14	0.232558	2.77778	0	0
963	Hhipl2	0.232558	0	0	0	Cachd1	0.232558	0	5	0
964	Hmgb1	35.1163	58.3333	67.5	76.2376	Sdc1	2.09302	5.55556	15	2.9703
965	Hmgb1	35.1163	58.3333	67.5	76.2376	Thbd	7.67442	16.6667	50	72.2772
966	Hp	0	11.1111	5	0	Asgr1	0	0	0	0.990099
967	Hp	0	11.1111	5	0	Asgr2	0	2.77778	0	0
968	Hp	0	11.1111	5	0	Itgam	1.16279	58.3333	5	0
969	Hp	0	11.1111	5	0	Itgb2	1.39535	77.7778	2.5	1.9802
970	Hras	Not expressed	Not expressed	Not expressed	Not expressed	Cav1	17.907	13.8889	10	98.0198
971	Hras	Not expressed	Not expressed	Not expressed	Not expressed	Grin2d	0	0	0	0
972	Hras	Not expressed	Not expressed	Not expressed	Not expressed	Insr	27.6744	19.4444	7.5	12.8713
973	Hras	Not expressed	Not expressed	Not expressed	Not expressed	Sdc2	11.3953	0	85	7.92079
974	Hras	Not expressed	Not expressed	Not expressed	Not expressed	Tlr2	0.465116	25	7.5	0
975	Hras	Not expressed	Not expressed	Not expressed	Not expressed	Tlr9	Not expressed	Not expressed	Not expressed	Not expressed
976	Hrg	0.232558	0	0	0	Fcgr1	0.465116	61.1111	0	0.990099
977	Hsp90aa1	42.093	63.8889	62.5	59.4059	Cftr	0.232558	0	0	0
978	Hsp90aa1	42.093	63.8889	62.5	59.4059	Egfr	0	2.77778	42.5	0
979	Hsp90aa1	42.093	63.8889	62.5	59.4059	Fgfr3	1.16279	0	2.5	16.8317
980	Hspg2	25.5814	8.33333	82.5	63.3663	Chrm3	0	0	0	0
981	Hspg2	25.5814	8.33333	82.5	63.3663	Col13a1	0.232558	0	0	0
982	Hspg2	25.5814	8.33333	82.5	63.3663	Itga2	0	0	5	0
983	Hspg2	25.5814	8.33333	82.5	63.3663	Itgb1	65.814	80.5556	85	84.1584
984	Hspg2	25.5814	8.33333	82.5	63.3663	Ptprs	9.30233	11.1111	20	5.94059
985	Hspg2	25.5814	8.33333	82.5	63.3663	Sdc1	2.09302	5.55556	15	2.9703
986	Iapp	0	0	0	0	Calcr	0	0	0	0
987	Iapp	0	0	0	0	Ramp1	8.60465	5.55556	0	0.990099
988	Iapp	0	0	0	0	Ramp2	8.37209	2.77778	37.5	73.2673
989	Iapp	0	0	0	0	Ramp3	0.930233	2.77778	0	20.7921
990	Ibsp	0	0	0	0	Itgav	5.81395	38.8889	37.5	7.92079
991	Icam1	1.39535	16.6667	32.5	14.8515	Cav1	17.907	13.8889	10	98.0198
992	Icam1	1.39535	16.6667	32.5	14.8515	Egfr	0	2.77778	42.5	0
993	Icam1	1.39535	16.6667	32.5	14.8515	Il2ra	0.465116	0	0	0
994	Icam1	1.39535	16.6667	32.5	14.8515	Itgal	0.930233	11.1111	0	0
995	Icam1	1.39535	16.6667	32.5	14.8515	Itgam	1.16279	58.3333	5	0
996	Icam1	1.39535	16.6667	32.5	14.8515	Itgb2	1.39535	77.7778	2.5	1.9802
997	Icam2	5.34884	2.77778	0	58.4158	Itgal	0.930233	11.1111	0	0
998	Icam2	5.34884	2.77778	0	58.4158	Itgam	1.16279	58.3333	5	0
999	Icam2	5.34884	2.77778	0	58.4158	Itgb2	1.39535	77.7778	2.5	1.9802
1000	Icam4	0.465116	0	0	0	Itga2b	0.232558	0	0	2.9703
1001	Icam4	0.465116	0	0	0	Itga4	5.11628	44.4444	12.5	13.8614
1002	Icam4	0.465116	0	0	0	Itgal	0.930233	11.1111	0	0
1003	Icam4	0.465116	0	0	0	Itgam	1.16279	58.3333	5	0
1004	Icam4	0.465116	0	0	0	Itgav	5.81395	38.8889	37.5	7.92079
1005	Icam4	0.465116	0	0	0	Itgb1	65.814	80.5556	85	84.1584
1006	Icam4	0.465116	0	0	0	Itgb2	1.39535	77.7778	2.5	1.9802
1007	Icam4	0.465116	0	0	0	Itgb3	0.930233	5.55556	7.5	1.9802
1008	Icam4	0.465116	0	0	0	Rhag	0	0	5	0.990099
1009	Icam5	0	0	0	0	Itgal	0.930233	11.1111	0	0
1010	Icam5	0	0	0	0	Itgb2	1.39535	77.7778	2.5	1.9802
1011	Ifnb1	Not expressed	Not expressed	Not expressed	Not expressed	Ifnar1	12.5581	30.5556	27.5	28.7129
1012	Ifnb1	Not expressed	Not expressed	Not expressed	Not expressed	Ifnar2	20.2326	58.3333	50	33.6634
1013	Ifng	Not expressed	Not expressed	Not expressed	Not expressed	Ifngr1	9.53488	55.5556	60	44.5545
1014	Ifng	Not expressed	Not expressed	Not expressed	Not expressed	Ifngr2	55.5814	58.3333	35	29.703
1015	Igf1	3.02326	52.7778	60	7.92079	Igf1r	13.0233	19.4444	40	39.604
1016	Igf1	3.02326	52.7778	60	7.92079	Insr	27.6744	19.4444	7.5	12.8713
1017	Igf2	2.55814	2.77778	5	16.8317	Igf1r	13.0233	19.4444	40	39.604
1018	Igf2	2.55814	2.77778	5	16.8317	Igf2r	35.5814	25	55	31.6832
1019	Igf2	2.55814	2.77778	5	16.8317	Insr	27.6744	19.4444	7.5	12.8713
1020	Igfbp4	8.37209	41.6667	97.5	16.8317	Fzd8	3.72093	0	10	8.91089
1021	Igfbp4	8.37209	41.6667	97.5	16.8317	Lrp6	19.7674	44.4444	50	32.6733
1022	Ihh	0.232558	0	0	0	Boc	0.930233	2.77778	17.5	2.9703
1023	Ihh	0.232558	0	0	0	Cdon	1.39535	2.77778	30	0.990099
1024	Ihh	0.232558	0	0	0	Hhip	0.697674	0	0	0
1025	Ihh	0.232558	0	0	0	Ptch1	0.232558	0	2.5	0
1026	Ihh	0.232558	0	0	0	Ptch2	Not expressed	Not expressed	Not expressed	Not expressed
1027	Il10	0	5.55556	0	0	Il10ra	0.465116	19.4444	0	0.990099
1028	Il11	3.72093	0	5	2.9703	Il6st	25.3488	22.2222	50	31.6832
1029	Il12a	0	0	5	0	Cd28	2.32558	2.77778	0	0
1030	Il12a	0	0	5	0	Il12rb1	Not expressed	Not expressed	Not expressed	Not expressed
1031	Il12a	0	0	5	0	Il12rb2	0	0	0	0
1032	Il12b	0	0	2.5	0	Il12rb1	Not expressed	Not expressed	Not expressed	Not expressed
1033	Il12b	0	0	2.5	0	Il12rb2	0	0	0	0
1034	Il12b	0	0	2.5	0	Il23r	0	0	0	0.990099
1035	Il13	Not expressed	Not expressed	Not expressed	Not expressed	Il13ra1	8.60465	25	10	7.92079
1036	Il13	Not expressed	Not expressed	Not expressed	Not expressed	Il13ra2	0	0	0	0
1037	Il13	Not expressed	Not expressed	Not expressed	Not expressed	Il4ra	3.02326	25	15	18.8119
1038	Il15	4.18605	2.77778	10	11.8812	Il15ra	5.81395	2.77778	10	3.9604
1039	Il15	4.18605	2.77778	10	11.8812	Il2ra	0.465116	0	0	0
1040	Il15	4.18605	2.77778	10	11.8812	Il2rb	0	2.77778	0	0
1041	Il16	1.39535	19.4444	15	14.8515	Cd4	1.16279	2.77778	0	0.990099
1042	Il16	1.39535	19.4444	15	14.8515	Grin2c	0.465116	2.77778	0	0
1043	Il16	1.39535	19.4444	15	14.8515	Grin2d	0	0	0	0
1044	Il16	1.39535	19.4444	15	14.8515	Kcna3	Not expressed	Not expressed	Not expressed	Not expressed
1045	Il16	1.39535	19.4444	15	14.8515	Kcnd1	Not expressed	Not expressed	Not expressed	Not expressed
1046	Il16	1.39535	19.4444	15	14.8515	Kcnd2	12.3256	0	0	0.990099
1047	Il16	1.39535	19.4444	15	14.8515	Kcnj10	0	0	0	0.990099
1048	Il16	1.39535	19.4444	15	14.8515	Kcnj15	0	0	0	3.9604
1049	Il16	1.39535	19.4444	15	14.8515	Kcnj4	0.232558	0	0	0
1050	Il17a	0	0	0	0	Il17ra	0.930233	25	10	5.94059
1051	Il17a	0	0	0	0	Il17rc	1.16279	5.55556	15	3.9604
1052	Il17b	0.232558	0	0	0	Il17rb	0	0	0	0
1053	Il17f	0	0	0	0.990099	Il17ra	0.930233	25	10	5.94059
1054	Il18	0.465116	5.55556	2.5	0.990099	Cd48	0.465116	47.2222	2.5	0.990099
1055	Il18	0.465116	5.55556	2.5	0.990099	Il18r1	0	2.77778	0	0
1056	Il18	0.465116	5.55556	2.5	0.990099	Il18rap	0	0	0	0
1057	Il18	0.465116	5.55556	2.5	0.990099	Il1rapl1	0	0	0	0
1058	Il18	0.465116	5.55556	2.5	0.990099	Il1rl2	0	0	0	0
1059	Il19	0	0	0	0.990099	Il20ra	0	0	0	0
1060	Il19	0	0	0	0.990099	Il20rb	0.930233	2.77778	0	9.90099
1061	Il1a	Not expressed	Not expressed	Not expressed	Not expressed	Il1r1	1.39535	2.77778	15	8.91089
1062	Il1a	Not expressed	Not expressed	Not expressed	Not expressed	Il1r2	0	2.77778	0	0
1063	Il1a	Not expressed	Not expressed	Not expressed	Not expressed	Il1rap	0.465116	5.55556	10	1.9802
1064	Il1b	0.930233	16.6667	0	0	Adrb2	1.39535	19.4444	0	3.9604
1065	Il1b	0.930233	16.6667	0	0	Il1r1	1.39535	2.77778	15	8.91089
1066	Il1b	0.930233	16.6667	0	0	Il1r2	0	2.77778	0	0
1067	Il1b	0.930233	16.6667	0	0	Il1rap	0.465116	5.55556	10	1.9802
1068	Il1f10	Not expressed	Not expressed	Not expressed	Not expressed	Il1r1	1.39535	2.77778	15	8.91089
1069	Il1rn	0	13.8889	0	0	Il1r1	1.39535	2.77778	15	8.91089
1070	Il1rn	0	13.8889	0	0	Il1r2	0	2.77778	0	0
1071	Il1rn	0	13.8889	0	0	Il1rl2	0	0	0	0
1072	Il2	0.232558	0	0	0	Cd53	1.62791	91.6667	2.5	0.990099
1073	Il2	0.232558	0	0	0	Il2ra	0.465116	0	0	0
1074	Il2	0.232558	0	0	0	Il2rb	0	2.77778	0	0
1075	Il2	0.232558	0	0	0	Ngfr	0	0	0	1.9802
1076	Il20	Not expressed	Not expressed	Not expressed	Not expressed	Il20ra	0	0	0	0
1077	Il20	Not expressed	Not expressed	Not expressed	Not expressed	Il20rb	0.930233	2.77778	0	9.90099
1078	Il20	Not expressed	Not expressed	Not expressed	Not expressed	Il22ra1	0.697674	2.77778	0	1.9802
1079	Il21	0	0	0	0	Il21r	0.465116	16.6667	2.5	1.9802
1080	Il23a	0	0	0	0	Il12rb1	Not expressed	Not expressed	Not expressed	Not expressed
1081	Il23a	0	0	0	0	Il23r	0	0	0	0.990099
1082	Il24	Not expressed	Not expressed	Not expressed	Not expressed	Il20ra	0	0	0	0
1083	Il24	Not expressed	Not expressed	Not expressed	Not expressed	Il20rb	0.930233	2.77778	0	9.90099
1084	Il24	Not expressed	Not expressed	Not expressed	Not expressed	Il22ra1	0.697674	2.77778	0	1.9802
1085	Il25	Not expressed	Not expressed	Not expressed	Not expressed	Il17rb	0	0	0	0
1086	Il27	0	0	0	0	Il27ra	1.39535	5.55556	10	3.9604
1087	Il31	Not expressed	Not expressed	Not expressed	Not expressed	Il31ra	0	0	0	0
1088	Il31	Not expressed	Not expressed	Not expressed	Not expressed	Osmr	3.25581	2.77778	35	33.6634
1089	Il34	0.697674	0	0	0.990099	Csf1r	2.55814	88.8889	5	0.990099
1090	Il4	Not expressed	Not expressed	Not expressed	Not expressed	Cd53	1.62791	91.6667	2.5	0.990099
1091	Il4	Not expressed	Not expressed	Not expressed	Not expressed	Il13ra1	8.60465	25	10	7.92079
1092	Il4	Not expressed	Not expressed	Not expressed	Not expressed	Il13ra2	0	0	0	0
1093	Il4	Not expressed	Not expressed	Not expressed	Not expressed	Il4ra	3.02326	25	15	18.8119
1094	Il5	Not expressed	Not expressed	Not expressed	Not expressed	Il5ra	1.16279	2.77778	5	1.9802
1095	Il6	0	0	2.5	0	F3	2.7907	0	17.5	0.990099
1096	Il6	0	0	2.5	0	Il6ra	1.16279	25	20	0.990099
1097	Il6	0	0	2.5	0	Il6st	25.3488	22.2222	50	31.6832
1098	Il7	0.465116	0	0	0.990099	Il7r	0	8.33333	0	0
1099	Il9	0	0	0	0	Il9r	Not expressed	Not expressed	Not expressed	Not expressed
1100	Inha	3.72093	0	5	0.990099	Acvr1	4.88372	5.55556	32.5	9.90099
1101	Inha	3.72093	0	5	0.990099	Acvr1b	0.232558	0	0	0
1102	Inha	3.72093	0	5	0.990099	Acvr2a	4.4186	2.77778	5	9.90099
1103	Inha	3.72093	0	5	0.990099	Acvr2b	3.02326	5.55556	5	9.90099
1104	Inha	3.72093	0	5	0.990099	Tgfbr3	14.186	0	67.5	13.8614
1105	Inhba	0	2.77778	15	0.990099	Acvr1	4.88372	5.55556	32.5	9.90099
1106	Inhba	0	2.77778	15	0.990099	Acvr1b	0.232558	0	0	0
1107	Inhba	0	2.77778	15	0.990099	Acvr2a	4.4186	2.77778	5	9.90099
1108	Inhba	0	2.77778	15	0.990099	Acvr2b	3.02326	5.55556	5	9.90099
1109	Inhba	0	2.77778	15	0.990099	Bambi	6.04651	5.55556	2.5	2.9703
1110	Inhba	0	2.77778	15	0.990099	Eng	13.4884	22.2222	52.5	92.0792
1111	Inhba	0	2.77778	15	0.990099	Tgfbr3	14.186	0	67.5	13.8614
1112	Inhbb	0.697674	0	12.5	0	Acvr1	4.88372	5.55556	32.5	9.90099
1113	Inhbb	0.697674	0	12.5	0	Acvr1b	0.232558	0	0	0
1114	Inhbb	0.697674	0	12.5	0	Acvr1c	0.465116	2.77778	0	0.990099
1115	Inhbb	0.697674	0	12.5	0	Acvr2a	4.4186	2.77778	5	9.90099
1116	Inhbb	0.697674	0	12.5	0	Acvr2b	3.02326	5.55556	5	9.90099
1117	Inhbc	Not expressed	Not expressed	Not expressed	Not expressed	Acvr1	4.88372	5.55556	32.5	9.90099
1118	Inhbc	Not expressed	Not expressed	Not expressed	Not expressed	Acvr1b	0.232558	0	0	0
1119	Inhbc	Not expressed	Not expressed	Not expressed	Not expressed	Acvr2a	4.4186	2.77778	5	9.90099
1120	Inhbc	Not expressed	Not expressed	Not expressed	Not expressed	Acvr2b	3.02326	5.55556	5	9.90099
1121	Inhbe	0.232558	0	0	0	Acvr1	4.88372	5.55556	32.5	9.90099
1122	Inhbe	0.232558	0	0	0	Acvr1b	0.232558	0	0	0
1123	Inhbe	0.232558	0	0	0	Acvr2a	4.4186	2.77778	5	9.90099
1124	Inhbe	0.232558	0	0	0	Eng	13.4884	22.2222	52.5	92.0792
1125	Insl3	Not expressed	Not expressed	Not expressed	Not expressed	Rxfp2	0	0	0	0
1126	Insl5	0	0	0	0	Rxfp3	0	0	0	0.990099
1127	Insl5	0	0	0	0	Rxfp4	Not expressed	Not expressed	Not expressed	Not expressed
1128	Itgb3bp	1.62791	2.77778	10	1.9802	Itgb3	0.930233	5.55556	7.5	1.9802
1129	Itgb3bp	1.62791	2.77778	10	1.9802	Itgb5	29.5349	41.6667	80	8.91089
1130	Itih2	0.232558	0	5	1.9802	Fcer1a	Not expressed	Not expressed	Not expressed	Not expressed
1131	Jag1	1.62791	0	20	16.8317	Notch1	6.27907	27.7778	7.5	46.5347
1132	Jag1	1.62791	0	20	16.8317	Notch3	3.48837	0	5	10.8911
1133	Jag1	1.62791	0	20	16.8317	Notch4	2.09302	5.55556	0	43.5644
1134	Jag2	2.7907	2.77778	0	19.802	Notch1	6.27907	27.7778	7.5	46.5347
1135	Jag2	2.7907	2.77778	0	19.802	Notch3	3.48837	0	5	10.8911
1136	Jag2	2.7907	2.77778	0	19.802	Notch4	2.09302	5.55556	0	43.5644
1137	Kiss1	0	2.77778	0	0	Kiss1r	0	0	0	0
1138	Kiss1	0	2.77778	0	0	Mmp24	0	0	0	0
1139	Kitl	10.9302	11.1111	10	82.1782	Epor	0	11.1111	0	1.9802
1140	Kitl	10.9302	11.1111	10	82.1782	Kit	0.930233	0	0	9.90099
1141	L1cam	0.697674	2.77778	2.5	4.9505	Cntn1	0	0	0	0.990099
1142	L1cam	0.697674	2.77778	2.5	4.9505	Egfr	0	2.77778	42.5	0
1143	L1cam	0.697674	2.77778	2.5	4.9505	Ephb2	0.232558	0	0	0
1144	L1cam	0.697674	2.77778	2.5	4.9505	Erbb2	1.16279	0	12.5	1.9802
1145	L1cam	0.697674	2.77778	2.5	4.9505	Erbb3	0.232558	0	0	0
1146	L1cam	0.697674	2.77778	2.5	4.9505	Fgfr2	0.232558	0	0	0
1147	L1cam	0.697674	2.77778	2.5	4.9505	Itga5	5.11628	8.33333	25	7.92079
1148	L1cam	0.697674	2.77778	2.5	4.9505	Itgav	5.81395	38.8889	37.5	7.92079
1149	Lama1	0	0	0	0	Gpc1	63.0233	11.1111	17.5	11.8812
1150	Lama1	0	0	0	0	Itga1	7.44186	8.33333	7.5	41.5842
1151	Lama1	0	0	0	0	Itga2	0	0	5	0
1152	Lama1	0	0	0	0	Itga3	6.04651	2.77778	12.5	6.93069
1153	Lama1	0	0	0	0	Itga6	3.02326	5.55556	2.5	36.6337
1154	Lama1	0	0	0	0	Itga7	49.7674	2.77778	2.5	8.91089
1155	Lama1	0	0	0	0	Itgb1	65.814	80.5556	85	84.1584
1156	Lama1	0	0	0	0	Itgb4	0.232558	0	0	3.9604
1157	Lama1	0	0	0	0	Itgb8	0.232558	0	2.5	0
1158	Lama1	0	0	0	0	Nt5e	5.11628	11.1111	2.5	1.9802
1159	Lama1	0	0	0	0	Rpsa	66.0465	100	97.5	86.1386
1160	Lama1	0	0	0	0	Sdc2	11.3953	0	85	7.92079
1161	Lama1	0	0	0	0	Sdc4	5.81395	27.7778	20	3.9604
1162	Lama1	0	0	0	0	Tmprss6	0	0	2.5	0
1163	Lama2	17.4419	5.55556	97.5	5.94059	Itga1	7.44186	8.33333	7.5	41.5842
1164	Lama2	17.4419	5.55556	97.5	5.94059	Itga2	0	0	5	0
1165	Lama2	17.4419	5.55556	97.5	5.94059	Itga3	6.04651	2.77778	12.5	6.93069
1166	Lama2	17.4419	5.55556	97.5	5.94059	Itga6	3.02326	5.55556	2.5	36.6337
1167	Lama2	17.4419	5.55556	97.5	5.94059	Itga7	49.7674	2.77778	2.5	8.91089
1168	Lama2	17.4419	5.55556	97.5	5.94059	Itgb1	65.814	80.5556	85	84.1584
1169	Lama2	17.4419	5.55556	97.5	5.94059	Itgb4	0.232558	0	0	3.9604
1170	Lama2	17.4419	5.55556	97.5	5.94059	Rpsa	66.0465	100	97.5	86.1386
1171	Lama3	0.465116	0	0	5.94059	Sdc2	11.3953	0	85	7.92079
1172	Lama4	13.9535	5.55556	80	55.4455	Itga3	6.04651	2.77778	12.5	6.93069
1173	Lama4	13.9535	5.55556	80	55.4455	Itga6	3.02326	5.55556	2.5	36.6337
1174	Lama4	13.9535	5.55556	80	55.4455	Itgav	5.81395	38.8889	37.5	7.92079
1175	Lama4	13.9535	5.55556	80	55.4455	Itgb1	65.814	80.5556	85	84.1584
1176	Lama5	33.4884	2.77778	7.5	31.6832	Bcam	59.3023	16.6667	12.5	77.2277
1177	Lama5	33.4884	2.77778	7.5	31.6832	Itga2	0	0	5	0
1178	Lama5	33.4884	2.77778	7.5	31.6832	Itga3	6.04651	2.77778	12.5	6.93069
1179	Lama5	33.4884	2.77778	7.5	31.6832	Itga6	3.02326	5.55556	2.5	36.6337
1180	Lama5	33.4884	2.77778	7.5	31.6832	Itgb1	65.814	80.5556	85	84.1584
1181	Lama5	33.4884	2.77778	7.5	31.6832	Itgb4	0.232558	0	0	3.9604
1182	Lama5	33.4884	2.77778	7.5	31.6832	Sdc1	2.09302	5.55556	15	2.9703
1183	Lamb1	20	8.33333	90	42.5743	Itga1	7.44186	8.33333	7.5	41.5842
1184	Lamb1	20	8.33333	90	42.5743	Itga2	0	0	5	0
1185	Lamb1	20	8.33333	90	42.5743	Itga3	6.04651	2.77778	12.5	6.93069
1186	Lamb1	20	8.33333	90	42.5743	Itga6	3.02326	5.55556	2.5	36.6337
1187	Lamb1	20	8.33333	90	42.5743	Itga7	49.7674	2.77778	2.5	8.91089
1188	Lamb1	20	8.33333	90	42.5743	Itgav	5.81395	38.8889	37.5	7.92079
1189	Lamb1	20	8.33333	90	42.5743	Itgb1	65.814	80.5556	85	84.1584
1190	Lamb1	20	8.33333	90	42.5743	Itgb4	0.232558	0	0	3.9604
1191	Lamb2	68.8372	8.33333	80	52.4752	Rpsa	66.0465	100	97.5	86.1386
1192	Lamb3	3.48837	0	0	0	Cd151	53.2558	27.7778	47.5	75.2475
1193	Lamb3	3.48837	0	0	0	Col17a1	0	0	2.5	0
1194	Lamb3	3.48837	0	0	0	Itga2	0	0	5	0
1195	Lamb3	3.48837	0	0	0	Itga3	6.04651	2.77778	12.5	6.93069
1196	Lamb3	3.48837	0	0	0	Itga6	3.02326	5.55556	2.5	36.6337
1197	Lamb3	3.48837	0	0	0	Itgb1	65.814	80.5556	85	84.1584
1198	Lamb3	3.48837	0	0	0	Itgb4	0.232558	0	0	3.9604
1199	Lamc1	15.3488	27.7778	97.5	39.604	Itga1	7.44186	8.33333	7.5	41.5842
1200	Lamc1	15.3488	27.7778	97.5	39.604	Itga2	0	0	5	0
1201	Lamc1	15.3488	27.7778	97.5	39.604	Itga3	6.04651	2.77778	12.5	6.93069
1202	Lamc1	15.3488	27.7778	97.5	39.604	Itga6	3.02326	5.55556	2.5	36.6337
1203	Lamc1	15.3488	27.7778	97.5	39.604	Itga7	49.7674	2.77778	2.5	8.91089
1204	Lamc1	15.3488	27.7778	97.5	39.604	Itgav	5.81395	38.8889	37.5	7.92079
1205	Lamc1	15.3488	27.7778	97.5	39.604	Itgb1	65.814	80.5556	85	84.1584
1206	Lamc1	15.3488	27.7778	97.5	39.604	Itgb4	0.232558	0	0	3.9604
1207	Lamc2	0.930233	0	10	0.990099	Cd151	53.2558	27.7778	47.5	75.2475
1208	Lamc2	0.930233	0	10	0.990099	Col17a1	0	0	2.5	0
1209	Lamc2	0.930233	0	10	0.990099	Itga2	0	0	5	0
1210	Lamc2	0.930233	0	10	0.990099	Itga3	6.04651	2.77778	12.5	6.93069
1211	Lamc2	0.930233	0	10	0.990099	Itga6	3.02326	5.55556	2.5	36.6337
1212	Lamc2	0.930233	0	10	0.990099	Itgb1	65.814	80.5556	85	84.1584
1213	Lamc2	0.930233	0	10	0.990099	Itgb4	0.232558	0	0	3.9604
1214	Lamc3	0	0	2.5	0	Itga2	0	0	5	0
1215	Lamc3	0	0	2.5	0	Itga3	6.04651	2.77778	12.5	6.93069
1216	Lamc3	0	0	2.5	0	Itga6	3.02326	5.55556	2.5	36.6337
1217	Lamc3	0	0	2.5	0	Itgb1	65.814	80.5556	85	84.1584
1218	Lamc3	0	0	2.5	0	Itgb4	0.232558	0	0	3.9604
1219	Lcn2	13.7209	5.55556	5	4.9505	Lrp2	0.232558	0	0	0.990099
1220	Lep	0	0	0	0	Lepr	2.32558	5.55556	22.5	3.9604
1221	Lep	0	0	0	0	Lrp2	0.232558	0	0	0.990099
1222	Lgals3bp	7.67442	55.5556	57.5	46.5347	Itgb1	65.814	80.5556	85	84.1584
1223	Lgals3bp	7.67442	55.5556	57.5	46.5347	Vangl1	3.72093	0	10	11.8812
1224	Lif	0	5.55556	0	0	Il6st	25.3488	22.2222	50	31.6832
1225	Lif	0	5.55556	0	0	Lifr	12.7907	41.6667	12.5	33.6634
1226	Lin7c	8.37209	16.6667	15	19.802	Abca1	11.3953	69.4444	42.5	17.8218
1227	Lin7c	8.37209	16.6667	15	19.802	Htr2c	Not expressed	Not expressed	Not expressed	Not expressed
1228	Lin7c	8.37209	16.6667	15	19.802	Kcnj4	0.232558	0	0	0
1229	Lipc	Not expressed	Not expressed	Not expressed	Not expressed	Lrp1	6.27907	63.8889	100	6.93069
1230	Liph	0.465116	0	0	0	Lpar1	0.697674	2.77778	62.5	3.9604
1231	Liph	0.465116	0	0	0	Lpar2	0	2.77778	0	0
1232	Liph	0.465116	0	0	0	Lpar4	2.09302	2.77778	10	14.8515
1233	Lpl	99.3023	80.5556	92.5	96.0396	Cd44	6.74419	58.3333	22.5	6.93069
1234	Lpl	99.3023	80.5556	92.5	96.0396	Gpihbp1	10	2.77778	0	80.198
1235	Lpl	99.3023	80.5556	92.5	96.0396	Lrp1	6.27907	63.8889	100	6.93069
1236	Lpl	99.3023	80.5556	92.5	96.0396	Lrp2	0.232558	0	0	0.990099
1237	Lpl	99.3023	80.5556	92.5	96.0396	Sdc1	2.09302	5.55556	15	2.9703
1238	Lpl	99.3023	80.5556	92.5	96.0396	Vldlr	64.4186	8.33333	27.5	15.8416
1239	Lrp1b	0.232558	2.77778	0	0.990099	Plaur	0.465116	13.8889	5	2.9703
1240	Lrpap1	23.9535	25	37.5	24.7525	Ldlr	1.62791	8.33333	17.5	3.9604
1241	Lrpap1	23.9535	25	37.5	24.7525	Lrp1	6.27907	63.8889	100	6.93069
1242	Lrpap1	23.9535	25	37.5	24.7525	Lrp2	0.232558	0	0	0.990099
1243	Lrpap1	23.9535	25	37.5	24.7525	Lrp8	0	2.77778	2.5	0.990099
1244	Lrpap1	23.9535	25	37.5	24.7525	Sorl1	2.55814	11.1111	0	0.990099
1245	Lrpap1	23.9535	25	37.5	24.7525	Sort1	8.13953	8.33333	7.5	7.92079
1246	Lrpap1	23.9535	25	37.5	24.7525	Vldlr	64.4186	8.33333	27.5	15.8416
1247	Lta	0	0	0	0	Cachd1	0.232558	0	5	0
1248	Lta	0	0	0	0	Ednra	10.2326	0	2.5	2.9703
1249	Lta	0	0	0	0	Ltbr	12.5581	33.3333	27.5	32.6733
1250	Lta	0	0	0	0	Tnfrsf14	Not expressed	Not expressed	Not expressed	Not expressed
1251	Lta	0	0	0	0	Tnfrsf1a	8.13953	55.5556	45	52.4752
1252	Lta	0	0	0	0	Tnfrsf1b	1.39535	66.6667	22.5	12.8713
1253	Ltb	0	2.77778	0	0	Cd40	0.232558	13.8889	5	2.9703
1254	Ltb	0	2.77778	0	0	Ltbr	12.5581	33.3333	27.5	32.6733
1255	Ltb	0	2.77778	0	0	Tnfrsf1a	8.13953	55.5556	45	52.4752
1256	Ltbp1	15.814	2.77778	55	18.8119	Itgb5	29.5349	41.6667	80	8.91089
1257	Ltbp3	9.06977	2.77778	52.5	3.9604	Itgb5	29.5349	41.6667	80	8.91089
1258	Ltf	Not expressed	Not expressed	Not expressed	Not expressed	Gp9	0.232558	0	0	0
1259	Ltf	Not expressed	Not expressed	Not expressed	Not expressed	Gpr162	0	0	0	0
1260	Ltf	Not expressed	Not expressed	Not expressed	Not expressed	Lrp1	6.27907	63.8889	100	6.93069
1261	Ltf	Not expressed	Not expressed	Not expressed	Not expressed	Lrp11	1.16279	0	0	0
1262	Ltf	Not expressed	Not expressed	Not expressed	Not expressed	Tfrc	17.907	19.4444	5	1.9802
1263	Ly6g5c	Not expressed	Not expressed	Not expressed	Not expressed	Tmem8	1.39535	13.8889	0	0
1264	Ly86	0.930233	72.2222	2.5	2.9703	Cd180	0	5.55556	0	0
1265	Lypd3	0	0	0	0	Agr2	0	0	2.5	0
1266	Madcam1	Not expressed	Not expressed	Not expressed	Not expressed	Cd44	6.74419	58.3333	22.5	6.93069
1267	Madcam1	Not expressed	Not expressed	Not expressed	Not expressed	Itga4	5.11628	44.4444	12.5	13.8614
1268	Madcam1	Not expressed	Not expressed	Not expressed	Not expressed	Itgb7	0.232558	11.1111	0	0
1269	Matn1	Not expressed	Not expressed	Not expressed	Not expressed	Itga1	7.44186	8.33333	7.5	41.5842
1270	Matn1	Not expressed	Not expressed	Not expressed	Not expressed	Itgb1	65.814	80.5556	85	84.1584
1271	Matn1	Not expressed	Not expressed	Not expressed	Not expressed	Ptprd	6.51163	0	22.5	1.9802
1272	Mbl2	Not expressed	Not expressed	Not expressed	Not expressed	Calcr	0	0	0	0
1273	Mbl2	Not expressed	Not expressed	Not expressed	Not expressed	Cd93	13.9535	58.3333	7.5	90.099
1274	Mdk	1.39535	0	5	1.9802	Alk	0	0	0	0
1275	Mdk	1.39535	0	5	1.9802	Itga4	5.11628	44.4444	12.5	13.8614
1276	Mdk	1.39535	0	5	1.9802	Itga6	3.02326	5.55556	2.5	36.6337
1277	Mdk	1.39535	0	5	1.9802	Itgb1	65.814	80.5556	85	84.1584
1278	Mdk	1.39535	0	5	1.9802	Lrp1	6.27907	63.8889	100	6.93069
1279	Mdk	1.39535	0	5	1.9802	Lrp2	0.232558	0	0	0.990099
1280	Mdk	1.39535	0	5	1.9802	Ptprb	15.3488	11.1111	15	92.0792
1281	Mdk	1.39535	0	5	1.9802	Ptprz1	0	0	0	0.990099
1282	Mdk	1.39535	0	5	1.9802	Sdc1	2.09302	5.55556	15	2.9703
1283	Mdk	1.39535	0	5	1.9802	Sdc3	5.81395	63.8889	35	42.5743
1284	Mdk	1.39535	0	5	1.9802	Sdc4	5.81395	27.7778	20	3.9604
1285	Mdk	1.39535	0	5	1.9802	Tspan1	0	0	0	0.990099
1286	Mepe	0.232558	0	0	0	Phex	0.465116	0	0	0.990099
1287	Mfap2	0	0	22.5	1.9802	Notch1	6.27907	27.7778	7.5	46.5347
1288	Mfap5	2.55814	0	90	2.9703	Notch1	6.27907	27.7778	7.5	46.5347
1289	Mfge8	37.6744	30.5556	62.5	50.495	Itgav	5.81395	38.8889	37.5	7.92079
1290	Mfge8	37.6744	30.5556	62.5	50.495	Itgb3	0.930233	5.55556	7.5	1.9802
1291	Mfge8	37.6744	30.5556	62.5	50.495	Pdgfrb	3.25581	0	42.5	5.94059
1292	Mfng	1.62791	5.55556	0	10.8911	Notch1	6.27907	27.7778	7.5	46.5347
1293	Mmp12	0	0	0	0	Plaur	0.465116	13.8889	5	2.9703
1294	Mmp13	0	5.55556	0	0	Lrp1	6.27907	63.8889	100	6.93069
1295	Mmp2	4.4186	5.55556	97.5	1.9802	Sdc2	11.3953	0	85	7.92079
1296	Mmp7	Not expressed	Not expressed	Not expressed	Not expressed	Cd151	53.2558	27.7778	47.5	75.2475
1297	Mmp7	Not expressed	Not expressed	Not expressed	Not expressed	Cd44	6.74419	58.3333	22.5	6.93069
1298	Mmp7	Not expressed	Not expressed	Not expressed	Not expressed	Cdh6	0.232558	0	2.5	0
1299	Mmp7	Not expressed	Not expressed	Not expressed	Not expressed	Erbb4	0.465116	0	0	0
1300	Mmp9	0.232558	0	0	0	Cd44	6.74419	58.3333	22.5	6.93069
1301	Mmp9	0.232558	0	0	0	Ephb2	0.232558	0	0	0
1302	Mmp9	0.232558	0	0	0	Itgam	1.16279	58.3333	5	0
1303	Mmp9	0.232558	0	0	0	Itgb2	1.39535	77.7778	2.5	1.9802
1304	Mmp9	0.232558	0	0	0	Lrp1	6.27907	63.8889	100	6.93069
1305	Mst1	Not expressed	Not expressed	Not expressed	Not expressed	Mst1r	0	2.77778	17.5	0.990099
1306	Mstn	Not expressed	Not expressed	Not expressed	Not expressed	Acvr2b	3.02326	5.55556	5	9.90099
1307	Myoc	0.232558	0	20	0	Fzd1	1.16279	5.55556	22.5	1.9802
1308	Myoc	0.232558	0	20	0	Fzd10	0	0	0	0.990099
1309	Myoc	0.232558	0	20	0	Fzd3	2.09302	0	10	0.990099
1310	Myoc	0.232558	0	20	0	Fzd4	3.02326	2.77778	7.5	14.8515
1311	Myoc	0.232558	0	20	0	Fzd7	2.09302	5.55556	17.5	2.9703
1312	Nampt	32.7907	38.8889	27.5	33.6634	Insr	27.6744	19.4444	7.5	12.8713
1313	Ncam1	1.39535	0	2.5	1.9802	Cacna1c	35.1163	2.77778	5	3.9604
1314	Ncam1	1.39535	0	2.5	1.9802	Fgfr1	3.48837	19.4444	72.5	14.8515
1315	Ncam1	1.39535	0	2.5	1.9802	Fgfr2	0.232558	0	0	0
1316	Ncam1	1.39535	0	2.5	1.9802	Gfra1	0.232558	0	10	0
1317	Ncam1	1.39535	0	2.5	1.9802	Ptpra	7.90698	36.1111	30	29.703
1318	Ncam1	1.39535	0	2.5	1.9802	Robo1	0	0	15	0
1319	Ncam1	1.39535	0	2.5	1.9802	Robo3	0	0	0	0
1320	Ncan	0	0	0	0	Cdh2	61.6279	2.77778	15	11.8812
1321	Ncan	0	0	0	0	Sdc3	5.81395	63.8889	35	42.5743
1322	Ndp	0	0	0	0	Fzd4	3.02326	2.77778	7.5	14.8515
1323	Ndp	0	0	0	0	Lgr4	8.37209	2.77778	17.5	2.9703
1324	Ngf	1.62791	0	30	2.9703	Kidins220	14.6512	36.1111	37.5	33.6634
1325	Ngf	1.62791	0	30	2.9703	Maged1	18.1395	5.55556	52.5	15.8416
1326	Ngf	1.62791	0	30	2.9703	Ngfr	0	0	0	1.9802
1327	Ngf	1.62791	0	30	2.9703	Ntrk1	0	0	7.5	0
1328	Ngf	1.62791	0	30	2.9703	Sorcs3	0	0	0	0
1329	Ngf	1.62791	0	30	2.9703	Sort1	8.13953	8.33333	7.5	7.92079
1330	Nid1	10	8.33333	100	60.396	Col13a1	0.232558	0	0	0
1331	Nid1	10	8.33333	100	60.396	Itga3	6.04651	2.77778	12.5	6.93069
1332	Nid1	10	8.33333	100	60.396	Itgav	5.81395	38.8889	37.5	7.92079
1333	Nid1	10	8.33333	100	60.396	Itgb1	65.814	80.5556	85	84.1584
1334	Nid1	10	8.33333	100	60.396	Itgb3	0.930233	5.55556	7.5	1.9802
1335	Nid1	10	8.33333	100	60.396	Ptprf	3.25581	2.77778	17.5	1.9802
1336	Nid2	0.930233	2.77778	10	1.9802	Col13a1	0.232558	0	0	0
1337	Nlgn1	0.232558	0	2.5	0	Nrxn1	0.232558	0	0	0.990099
1338	Nlgn1	0.232558	0	2.5	0	Nrxn2	1.16279	2.77778	17.5	0
1339	Nlgn1	0.232558	0	2.5	0	Nrxn3	0	0	0	0
1340	Nlgn2	2.32558	2.77778	20	10.8911	Nrxn1	0.232558	0	0	0.990099
1341	Nlgn2	2.32558	2.77778	20	10.8911	Nrxn2	1.16279	2.77778	17.5	0
1342	Nlgn2	2.32558	2.77778	20	10.8911	Nrxn3	0	0	0	0
1343	Nlgn3	0	0	2.5	0	Nrxn1	0.232558	0	0	0.990099
1344	Nlgn3	0	0	2.5	0	Nrxn2	1.16279	2.77778	17.5	0
1345	Nlgn3	0	0	2.5	0	Nrxn3	0	0	0	0
1346	Nmb	0.232558	2.77778	2.5	1.9802	Brs3	0	0	0	0
1347	Nmb	0.232558	2.77778	2.5	1.9802	Grpr	0	0	0	0
1348	Nmb	0.232558	2.77778	2.5	1.9802	Nmbr	Not expressed	Not expressed	Not expressed	Not expressed
1349	Nms	0	0	0	0	Nmur1	0	0	0	0
1350	Nms	0	0	0	0	Nmur2	0	0	0	0
1351	Nmu	0	0	2.5	0	Nmur1	0	0	0	0
1352	Nmu	0	0	2.5	0	Nmur2	0	0	0	0
1353	Nodal	0	0	0	2.9703	Acvr1b	0.232558	0	0	0
1354	Nodal	0	0	0	2.9703	Acvr1c	0.465116	2.77778	0	0.990099
1355	Nodal	0	0	0	2.9703	Acvr2a	4.4186	2.77778	5	9.90099
1356	Nodal	0	0	0	2.9703	Acvr2b	3.02326	5.55556	5	9.90099
1357	Nov	0.930233	0	12.5	2.9703	Notch1	6.27907	27.7778	7.5	46.5347
1358	Nov	0.930233	0	12.5	2.9703	Plxna1	5.81395	11.1111	15	9.90099
1359	Npb	0	0	0	3.9604	Npbwr1	0	0	0	0
1360	Npff	0.697674	0	5	1.9802	Npffr1	Not expressed	Not expressed	Not expressed	Not expressed
1361	Npff	0.697674	0	5	1.9802	Npffr2	0.232558	0	0	0
1362	Npnt	0.465116	0	0	0	Itga8	1.39535	0	5	0
1363	Npnt	0.465116	0	0	0	Itgb1	65.814	80.5556	85	84.1584
1364	Nppa	22.093	11.1111	12.5	10.8911	Npr1	5.34884	5.55556	15	53.4653
1365	Nppa	22.093	11.1111	12.5	10.8911	Npr3	2.09302	0	0	2.9703
1366	Nppb	33.7209	5.55556	2.5	9.90099	Npr1	5.34884	5.55556	15	53.4653
1367	Nppb	33.7209	5.55556	2.5	9.90099	Npr2	15.3488	5.55556	42.5	54.4554
1368	Nppb	33.7209	5.55556	2.5	9.90099	Npr3	2.09302	0	0	2.9703
1369	Nppc	0	0	0	0	Npr2	15.3488	5.55556	42.5	54.4554
1370	Nppc	0	0	0	0	Npr3	2.09302	0	0	2.9703
1371	Nps	0	0	0	0	Npsr1	0	0	0	0.990099
1372	Npvf	0	0	0	0	Npffr1	Not expressed	Not expressed	Not expressed	Not expressed
1373	Npvf	0	0	0	0	Npffr2	0.232558	0	0	0
1374	Npw	0	0	0	0	Npbwr1	0	0	0	0
1375	Npy	Not expressed	Not expressed	Not expressed	Not expressed	Fap	0.465116	0	12.5	0
1376	Npy	Not expressed	Not expressed	Not expressed	Not expressed	Mc4r	0	0	0	0
1377	Npy	Not expressed	Not expressed	Not expressed	Not expressed	Npffr2	0.232558	0	0	0
1378	Npy	Not expressed	Not expressed	Not expressed	Not expressed	Npy1r	0.930233	0	2.5	2.9703
1379	Npy	Not expressed	Not expressed	Not expressed	Not expressed	Npy2r	0	0	0	0
1380	Npy	Not expressed	Not expressed	Not expressed	Not expressed	Npy4r	Not expressed	Not expressed	Not expressed	Not expressed
1381	Npy	Not expressed	Not expressed	Not expressed	Not expressed	Npy5r	0	0	0	0
1382	Npy	Not expressed	Not expressed	Not expressed	Not expressed	Prlhr	Not expressed	Not expressed	Not expressed	Not expressed
1383	Nrg1	0.232558	0	0	0	Erbb2	1.16279	0	12.5	1.9802
1384	Nrg1	0.232558	0	0	0	Erbb3	0.232558	0	0	0
1385	Nrg1	0.232558	0	0	0	Erbb4	0.465116	0	0	0
1386	Nrg1	0.232558	0	0	0	Gpc1	63.0233	11.1111	17.5	11.8812
1387	Nrg2	0.232558	0	0	0	Erbb2	1.16279	0	12.5	1.9802
1388	Nrg2	0.232558	0	0	0	Erbb3	0.232558	0	0	0
1389	Nrg2	0.232558	0	0	0	Erbb4	0.465116	0	0	0
1390	Nrg3	0	0	0	0	Erbb4	0.465116	0	0	0
1391	Nrg4	0.697674	0	0	0	Egfr	0	2.77778	42.5	0
1392	Nrg4	0.697674	0	0	0	Erbb2	1.16279	0	12.5	1.9802
1393	Nrg4	0.697674	0	0	0	Erbb4	0.465116	0	0	0
1394	Nrtn	6.74419	2.77778	0	0.990099	Gfra1	0.232558	0	10	0
1395	Nrtn	6.74419	2.77778	0	0.990099	Gfra2	0.232558	5.55556	2.5	1.9802
1396	Nrtn	6.74419	2.77778	0	0.990099	Ret	0.930233	0	37.5	4.9505
1397	Ntf3	1.62791	0	7.5	12.8713	Ngfr	0	0	0	1.9802
1398	Ntf3	1.62791	0	7.5	12.8713	Ntrk1	0	0	7.5	0
1399	Ntf3	1.62791	0	7.5	12.8713	Ntrk2	0.465116	5.55556	0	2.9703
1400	Ntf3	1.62791	0	7.5	12.8713	Ntrk3	0.232558	0	17.5	0
1401	Ntf5	0	0	0	0	Ngfr	0	0	0	1.9802
1402	Ntf5	0	0	0	0	Ntrk1	0	0	7.5	0
1403	Ntf5	0	0	0	0	Ntrk2	0.465116	5.55556	0	2.9703
1404	Ntf5	0	0	0	0	Ntrk3	0.232558	0	17.5	0
1405	Ntn1	19.0698	2.77778	57.5	5.94059	Adora2b	0.232558	5.55556	0	1.9802
1406	Ntn1	19.0698	2.77778	57.5	5.94059	Dcc	1.16279	0	0	0
1407	Ntn1	19.0698	2.77778	57.5	5.94059	Neo1	18.1395	2.77778	22.5	10.8911
1408	Ntn1	19.0698	2.77778	57.5	5.94059	Unc5a	0.232558	5.55556	7.5	0
1409	Ntn1	19.0698	2.77778	57.5	5.94059	Unc5b	3.25581	0	17.5	32.6733
1410	Ntn1	19.0698	2.77778	57.5	5.94059	Unc5c	0	0	2.5	0
1411	Ntn1	19.0698	2.77778	57.5	5.94059	Unc5d	0.232558	0	0	0
1412	Tbc1d24	8.83721	22.2222	20	9.90099	Cdon	1.39535	2.77778	30	0.990099
1413	Tbc1d24	8.83721	22.2222	20	9.90099	Neo1	18.1395	2.77778	22.5	10.8911
1414	Ntn4	0.232558	0	7.5	0	Dcc	1.16279	0	0	0
1415	Ntn4	0.232558	0	7.5	0	Unc5a	0.232558	5.55556	7.5	0
1416	Ntng1	0	0	0	0	Lrrc4c	0	2.77778	0	0
1417	Ntng2	Not expressed	Not expressed	Not expressed	Not expressed	Lrrc4	0	0	0	0
1418	Ntng2	Not expressed	Not expressed	Not expressed	Not expressed	Lrrc4c	0	2.77778	0	0
1419	Nts	0.465116	2.77778	0	5.94059	Ngfr	0	0	0	1.9802
1420	Nts	0.465116	2.77778	0	5.94059	Ntsr1	0.232558	0	0	0
1421	Nts	0.465116	2.77778	0	5.94059	Ntsr2	4.18605	0	2.5	0
1422	Nts	0.465116	2.77778	0	5.94059	Sort1	8.13953	8.33333	7.5	7.92079
1423	Nxph1	0	0	0	0	Nrxn1	0.232558	0	0	0.990099
1424	Nxph1	0	0	0	0	Nrxn2	1.16279	2.77778	17.5	0
1425	Nxph1	0	0	0	0	Nrxn3	0	0	0	0
1426	Nxph2	0	0	0	0	Nrxn1	0.232558	0	0	0.990099
1427	Nxph3	Not expressed	Not expressed	Not expressed	Not expressed	Nrxn1	0.232558	0	0	0.990099
1428	Nxph3	Not expressed	Not expressed	Not expressed	Not expressed	Nrxn2	1.16279	2.77778	17.5	0
1429	Nxph3	Not expressed	Not expressed	Not expressed	Not expressed	Nrxn3	0	0	0	0
1430	Olah	0	0	0	0	Mog	Not expressed	Not expressed	Not expressed	Not expressed
1431	Olfm2	0	0	0	0	Robo2	0.232558	2.77778	0	5.94059
1432	Omg	0	0	0	0	Lingo1	0.697674	0	7.5	0
1433	Omg	0	0	0	0	Ngfr	0	0	0	1.9802
1434	Omg	0	0	0	0	Rtn4r	3.95349	2.77778	0	0
1435	Omg	0	0	0	0	Rtn4rl1	3.02326	5.55556	10	0.990099
1436	Omg	0	0	0	0	Tnfrsf1b	1.39535	66.6667	22.5	12.8713
1437	Osm	0	16.6667	0	0	Il6st	25.3488	22.2222	50	31.6832
1438	Osm	0	16.6667	0	0	Lifr	12.7907	41.6667	12.5	33.6634
1439	Osm	0	16.6667	0	0	Osmr	3.25581	2.77778	35	33.6634
1440	Ostn	0	0	0	0	Npr3	2.09302	0	0	2.9703
1441	Oxt	0	0	0	0	Avpr1a	0	0	5	0
1442	Oxt	0	0	0	0	Avpr1b	0	0	0	0
1443	Oxt	0	0	0	0	Avpr2	0.232558	0	0	0
1444	Oxt	0	0	0	0	Oxtr	0	0	0	0
1445	P4hb	45.814	69.4444	77.5	53.4653	Gpr162	0	0	0	0
1446	Pcsk9	Not expressed	Not expressed	Not expressed	Not expressed	Vldlr	64.4186	8.33333	27.5	15.8416
1447	Pdap1	17.2093	36.1111	35	22.7723	Pdgfrb	3.25581	0	42.5	5.94059
1448	Pdgfa	16.7442	16.6667	2.5	7.92079	Pdgfra	2.32558	0	80	6.93069
1449	Pdgfa	16.7442	16.6667	2.5	7.92079	Pdgfrb	3.25581	0	42.5	5.94059
1450	Pdgfb	6.51163	19.4444	0	52.4752	Art1	49.5349	0	2.5	7.92079
1451	Pdgfb	6.51163	19.4444	0	52.4752	Itgav	5.81395	38.8889	37.5	7.92079
1452	Pdgfb	6.51163	19.4444	0	52.4752	Lrp1	6.27907	63.8889	100	6.93069
1453	Pdgfb	6.51163	19.4444	0	52.4752	Pdgfra	2.32558	0	80	6.93069
1454	Pdgfb	6.51163	19.4444	0	52.4752	Pdgfrb	3.25581	0	42.5	5.94059
1455	Pdgfb	6.51163	19.4444	0	52.4752	S1pr1	9.06977	27.7778	7.5	78.2178
1456	Pdgfc	0.930233	0	2.5	0	Flt1	9.53488	5.55556	0	84.1584
1457	Pdgfc	0.930233	0	2.5	0	Flt4	2.09302	2.77778	0	26.7327
1458	Pdgfc	0.930233	0	2.5	0	Kdr	8.37209	0	2.5	80.198
1459	Pdgfc	0.930233	0	2.5	0	Pdgfra	2.32558	0	80	6.93069
1460	Pdgfc	0.930233	0	2.5	0	Pdgfrb	3.25581	0	42.5	5.94059
1461	Pdgfd	0.465116	0	0	3.9604	Pdgfra	2.32558	0	80	6.93069
1462	Pdgfd	0.465116	0	0	3.9604	Pdgfrb	3.25581	0	42.5	5.94059
1463	Pdyn	Not expressed	Not expressed	Not expressed	Not expressed	Oprd1	0	0	0	0.990099
1464	Pdyn	Not expressed	Not expressed	Not expressed	Not expressed	Oprk1	0	0	0	0
1465	Pdyn	Not expressed	Not expressed	Not expressed	Not expressed	Oprm1	0	0	0	0.990099
1466	Penk	0.232558	0	20	0	Ogfr	4.18605	22.2222	17.5	15.8416
1467	Penk	0.232558	0	20	0	Oprd1	0	0	0	0.990099
1468	Penk	0.232558	0	20	0	Oprk1	0	0	0	0
1469	Penk	0.232558	0	20	0	Oprm1	0	0	0	0.990099
1470	Pf4	3.72093	77.7778	2.5	6.93069	Cxcr3	0.697674	2.77778	0	0
1471	Pf4	3.72093	77.7778	2.5	6.93069	Fgfr2	0.232558	0	0	0
1472	Pf4	3.72093	77.7778	2.5	6.93069	Ldlr	1.62791	8.33333	17.5	3.9604
1473	Pf4	3.72093	77.7778	2.5	6.93069	Procr	0.465116	0	0	5.94059
1474	Pf4	3.72093	77.7778	2.5	6.93069	Sdc2	11.3953	0	85	7.92079
1475	Pf4	3.72093	77.7778	2.5	6.93069	Thbd	7.67442	16.6667	50	72.2772
1476	Pgf	0.465116	2.77778	20	0.990099	Flt1	9.53488	5.55556	0	84.1584
1477	Pgf	0.465116	2.77778	20	0.990099	Nrp1	46.7442	66.6667	75	95.0495
1478	Pgf	0.465116	2.77778	20	0.990099	Nrp2	5.5814	30.5556	2.5	55.4455
1479	Pigf	0.232558	0	2.5	0.990099	Flt1	9.53488	5.55556	0	84.1584
1480	Pip	0	0	0	0	Cd4	1.16279	2.77778	0	0.990099
1481	Pip	0	0	0	0	Nptn	25.3488	72.2222	60	46.5347
1482	Pkm	86.0465	75	67.5	62.3762	Cd44	6.74419	58.3333	22.5	6.93069
1483	Pla2g10	0	0	0	0	Pla2r1	1.39535	0	15	0.990099
1484	Plat	2.55814	8.33333	37.5	17.8218	Itgam	1.16279	58.3333	5	0
1485	Plat	2.55814	8.33333	37.5	17.8218	Itgb2	1.39535	77.7778	2.5	1.9802
1486	Plat	2.55814	8.33333	37.5	17.8218	Lrp1	6.27907	63.8889	100	6.93069
1487	Plau	0.232558	13.8889	5	0	Igf2r	35.5814	25	55	31.6832
1488	Plau	0.232558	13.8889	5	0	Itga3	6.04651	2.77778	12.5	6.93069
1489	Plau	0.232558	13.8889	5	0	Itga5	5.11628	8.33333	25	7.92079
1490	Plau	0.232558	13.8889	5	0	Itgam	1.16279	58.3333	5	0
1491	Plau	0.232558	13.8889	5	0	Itgav	5.81395	38.8889	37.5	7.92079
1492	Plau	0.232558	13.8889	5	0	Itgb1	65.814	80.5556	85	84.1584
1493	Plau	0.232558	13.8889	5	0	Itgb2	1.39535	77.7778	2.5	1.9802
1494	Plau	0.232558	13.8889	5	0	Itgb5	29.5349	41.6667	80	8.91089
1495	Plau	0.232558	13.8889	5	0	Lrp1	6.27907	63.8889	100	6.93069
1496	Plau	0.232558	13.8889	5	0	Lrp2	0.232558	0	0	0.990099
1497	Plau	0.232558	13.8889	5	0	Mrc2	1.39535	0	42.5	0
1498	Plau	0.232558	13.8889	5	0	Plaur	0.465116	13.8889	5	2.9703
1499	Plau	0.232558	13.8889	5	0	St14	0.232558	2.77778	0	0
1500	Plau	0.232558	13.8889	5	0	Vldlr	64.4186	8.33333	27.5	15.8416
1501	Plg	0.232558	0	0	0	F2r	6.74419	2.77778	52.5	35.6436
1502	Plg	0.232558	0	0	0	F2rl1	0.232558	2.77778	0	0.990099
1503	Plg	0.232558	0	0	0	F3	2.7907	0	17.5	0.990099
1504	Plg	0.232558	0	0	0	Flt1	9.53488	5.55556	0	84.1584
1505	Plg	0.232558	0	0	0	Itga9	14.4186	19.4444	20	7.92079
1506	Plg	0.232558	0	0	0	Itgam	1.16279	58.3333	5	0
1507	Plg	0.232558	0	0	0	Itgb1	65.814	80.5556	85	84.1584
1508	Plg	0.232558	0	0	0	Itgb2	1.39535	77.7778	2.5	1.9802
1509	Plg	0.232558	0	0	0	Plaur	0.465116	13.8889	5	2.9703
1510	Plg	0.232558	0	0	0	Plgrkt	5.81395	11.1111	20	16.8317
1511	Pltp	1.16279	13.8889	5	9.90099	Abca1	11.3953	69.4444	42.5	17.8218
1512	Pmch	Not expressed	Not expressed	Not expressed	Not expressed	Mchr1	Not expressed	Not expressed	Not expressed	Not expressed
1513	Pnoc	0.232558	0	0	0	Oprl1	0.232558	0	0	0
1514	Podxl	11.3953	8.33333	2.5	84.1584	Sell	0	0	0	0
1515	Podxl2	2.32558	0	2.5	2.9703	Sell	0	0	0	0
1516	Pomc	Not expressed	Not expressed	Not expressed	Not expressed	Mc2r	Not expressed	Not expressed	Not expressed	Not expressed
1517	Pomc	Not expressed	Not expressed	Not expressed	Not expressed	Mc3r	0.232558	2.77778	0	0.990099
1518	Pomc	Not expressed	Not expressed	Not expressed	Not expressed	Mc4r	0	0	0	0
1519	Pomc	Not expressed	Not expressed	Not expressed	Not expressed	Mc5r	Not expressed	Not expressed	Not expressed	Not expressed
1520	Pomc	Not expressed	Not expressed	Not expressed	Not expressed	Oprd1	0	0	0	0.990099
1521	Pomc	Not expressed	Not expressed	Not expressed	Not expressed	Oprk1	0	0	0	0
1522	Pomc	Not expressed	Not expressed	Not expressed	Not expressed	Oprm1	0	0	0	0.990099
1523	Pon2	17.2093	50	47.5	27.7228	Htr2a	0	0	0	0
1524	Ppy	0	0	0	0	Npy1r	0.930233	0	2.5	2.9703
1525	Ppy	0	0	0	0	Npy2r	0	0	0	0
1526	Ppy	0	0	0	0	Npy4r	Not expressed	Not expressed	Not expressed	Not expressed
1527	Ppy	0	0	0	0	Npy5r	0	0	0	0
1528	Prlh	Not expressed	Not expressed	Not expressed	Not expressed	Prlhr	Not expressed	Not expressed	Not expressed	Not expressed
1529	Proc	Not expressed	Not expressed	Not expressed	Not expressed	Itgam	1.16279	58.3333	5	0
1530	Proc	Not expressed	Not expressed	Not expressed	Not expressed	Itgb2	1.39535	77.7778	2.5	1.9802
1531	Proc	Not expressed	Not expressed	Not expressed	Not expressed	Procr	0.465116	0	0	5.94059
1532	Proc	Not expressed	Not expressed	Not expressed	Not expressed	Thbd	7.67442	16.6667	50	72.2772
1533	Prok1	Not expressed	Not expressed	Not expressed	Not expressed	Prokr1	0	0	2.5	0
1534	Prok1	Not expressed	Not expressed	Not expressed	Not expressed	Prokr2	0.465116	0	0	0
1535	Prok2	0.232558	0	0	0	Prokr1	0	0	2.5	0
1536	Prok2	0.232558	0	0	0	Prokr2	0.465116	0	0	0
1537	Pros1	5.11628	36.1111	47.5	37.6238	Axl	7.44186	30.5556	92.5	10.8911
1538	Pros1	5.11628	36.1111	47.5	37.6238	Tyro3	0.232558	0	7.5	1.9802
1539	Prss23	4.65116	2.77778	47.5	10.8911	Tmem222	7.44186	13.8889	10	11.8812
1540	Psap	86.0465	100	87.5	78.2178	Celsr1	1.86047	0	2.5	0
1541	Psap	86.0465	100	87.5	78.2178	Gpr37	0	0	0	0
1542	Psap	86.0465	100	87.5	78.2178	Gpr37l1	0	0	0	0
1543	Psap	86.0465	100	87.5	78.2178	Lrp1	6.27907	63.8889	100	6.93069
1544	Psap	86.0465	100	87.5	78.2178	Sort1	8.13953	8.33333	7.5	7.92079
1545	Psen1	10.2326	33.3333	35	16.8317	Cd44	6.74419	58.3333	22.5	6.93069
1546	Psen1	10.2326	33.3333	35	16.8317	Ncstn	10.2326	33.3333	32.5	21.7822
1547	Psen1	10.2326	33.3333	35	16.8317	Notch1	6.27907	27.7778	7.5	46.5347
1548	Psen1	10.2326	33.3333	35	16.8317	Notch3	3.48837	0	5	10.8911
1549	Psen1	10.2326	33.3333	35	16.8317	Notch4	2.09302	5.55556	0	43.5644
1550	Pspn	Not expressed	Not expressed	Not expressed	Not expressed	Gfra1	0.232558	0	10	0
1551	Pspn	Not expressed	Not expressed	Not expressed	Not expressed	Gfra4	3.48837	0	0	0
1552	Pspn	Not expressed	Not expressed	Not expressed	Not expressed	Ret	0.930233	0	37.5	4.9505
1553	Pspn	Not expressed	Not expressed	Not expressed	Not expressed	Sdc3	5.81395	63.8889	35	42.5743
1554	Ptdss1	19.7674	36.1111	42.5	19.802	Jmjd6	7.44186	8.33333	12.5	11.8812
1555	Ptdss1	19.7674	36.1111	42.5	19.802	Scarb1	6.51163	19.4444	5	37.6238
1556	Ptgs2	0.232558	2.77778	2.5	1.9802	Cav1	17.907	13.8889	10	98.0198
1557	Ptgs2	0.232558	2.77778	2.5	1.9802	Ptgdr2	Not expressed	Not expressed	Not expressed	Not expressed
1558	Pth	0	0	0	0	Pth1r	2.32558	0	20	8.91089
1559	Pth	0	0	0	0	Pth2r	0	0	0	0
1560	Pth2	Not expressed	Not expressed	Not expressed	Not expressed	Pth1r	2.32558	0	20	8.91089
1561	Pth2	Not expressed	Not expressed	Not expressed	Not expressed	Pth2r	0	0	0	0
1562	Pthlh	0	0	0	0	Prlhr	Not expressed	Not expressed	Not expressed	Not expressed
1563	Pthlh	0	0	0	0	Pth1r	2.32558	0	20	8.91089
1564	Pthlh	0	0	0	0	Pth2r	0	0	0	0
1565	Ptma	22.5581	91.6667	92.5	92.0792	Vipr1	0.232558	0	0	2.9703
1566	Ptn	0.465116	0	5	0	Alk	0	0	0	0
1567	Ptn	0.465116	0	5	0	Cdh10	0	0	2.5	0
1568	Ptn	0.465116	0	5	0	Plxnb2	20.9302	36.1111	25	3.9604
1569	Ptn	0.465116	0	5	0	Ptprb	15.3488	11.1111	15	92.0792
1570	Ptn	0.465116	0	5	0	Ptprs	9.30233	11.1111	20	5.94059
1571	Ptn	0.465116	0	5	0	Ptprz1	0	0	0	0.990099
1572	Ptn	0.465116	0	5	0	Sdc1	2.09302	5.55556	15	2.9703
1573	Ptn	0.465116	0	5	0	Sdc3	5.81395	63.8889	35	42.5743
1574	Pyy	0	0	0	0	Fap	0.465116	0	12.5	0
1575	Pyy	0	0	0	0	Npy1r	0.930233	0	2.5	2.9703
1576	Pyy	0	0	0	0	Npy2r	0	0	0	0
1577	Pyy	0	0	0	0	Npy4r	Not expressed	Not expressed	Not expressed	Not expressed
1578	Pyy	0	0	0	0	Npy5r	0	0	0	0
1579	Qdpr	16.5116	30.5556	17.5	28.7129	Dysf	17.2093	5.55556	0	46.5347
1580	Qrfp	0	0	0	0	P2ry14	1.39535	2.77778	0	2.9703
1581	Qrfp	0	0	0	0	C130060K24Rik	0	0	0	0
1582	Rarres2	1.16279	0	45	1.9802	Ccrl2	4.65116	5.55556	7.5	7.92079
1583	Rarres2	1.16279	0	45	1.9802	Cmklr1	2.7907	38.8889	50	3.9604
1584	Rarres2	1.16279	0	45	1.9802	Gpr1	0	0	2.5	0
1585	Rbp3	0	0	0	0	Notch1	6.27907	27.7778	7.5	46.5347
1586	Rbp4	0	0	2.5	0	Stra6	0	0	5	0
1587	Reln	0.697674	0	0	0.990099	Itga3	6.04651	2.77778	12.5	6.93069
1588	Reln	0.697674	0	0	0.990099	Itgb1	65.814	80.5556	85	84.1584
1589	Reln	0.697674	0	0	0.990099	Lrp8	0	2.77778	2.5	0.990099
1590	Reln	0.697674	0	0	0.990099	Vldlr	64.4186	8.33333	27.5	15.8416
1591	Ren1	Not expressed	Not expressed	Not expressed	Not expressed	Asic3	0.232558	0	0	0
1592	Ren1	Not expressed	Not expressed	Not expressed	Not expressed	Atp6ap2	8.60465	66.6667	52.5	29.703
1593	Rgma	9.76744	0	47.5	0.990099	Bmpr1b	0.232558	0	0	0
1594	Rgma	9.76744	0	47.5	0.990099	Bmpr2	28.8372	36.1111	67.5	63.3663
1595	Rgma	9.76744	0	47.5	0.990099	Hfe2	59.0698	8.33333	0	18.8119
1596	Rgma	9.76744	0	47.5	0.990099	Neo1	18.1395	2.77778	22.5	10.8911
1597	Rgmb	0.930233	0	27.5	7.92079	Bmpr1b	0.232558	0	0	0
1598	Rgmb	0.930233	0	27.5	7.92079	Bmpr2	28.8372	36.1111	67.5	63.3663
1599	Rgmb	0.930233	0	27.5	7.92079	Hfe2	59.0698	8.33333	0	18.8119
1600	Rgmb	0.930233	0	27.5	7.92079	Neo1	18.1395	2.77778	22.5	10.8911
1601	Rims1	0	0	0	0	Cacna1c	35.1163	2.77778	5	3.9604
1602	Rims1	0	0	0	0	Slc17a7	3.95349	0	2.5	0
1603	Rims1	0	0	0	0	Slc18a2	0.465116	0	0	0.990099
1604	Rims1	0	0	0	0	Slc18a3	Not expressed	Not expressed	Not expressed	Not expressed
1605	Rims2	0.697674	0	0	1.9802	Abca1	11.3953	69.4444	42.5	17.8218
1606	Rln3	Not expressed	Not expressed	Not expressed	Not expressed	Rxfp1	0	0	0	0
1607	Rln3	Not expressed	Not expressed	Not expressed	Not expressed	Rxfp2	0	0	0	0
1608	Rln3	Not expressed	Not expressed	Not expressed	Not expressed	Rxfp3	0	0	0	0.990099
1609	Rln3	Not expressed	Not expressed	Not expressed	Not expressed	Rxfp4	Not expressed	Not expressed	Not expressed	Not expressed
1610	Rph3a	0.697674	0	0	1.9802	Nrxn1	0.232558	0	0	0.990099
1611	Rps19	32.3256	77.7778	77.5	75.2475	C5ar1	0.697674	69.4444	2.5	0.990099
1612	Rspo1	0	0	5	0	Fzd8	3.72093	0	10	8.91089
1613	Rspo1	0	0	5	0	Lgr4	8.37209	2.77778	17.5	2.9703
1614	Rspo1	0	0	5	0	Lgr5	0.232558	0	0	0
1615	Rspo1	0	0	5	0	Lgr6	4.4186	0	0	0
1616	Rspo1	0	0	5	0	Lrp6	19.7674	44.4444	50	32.6733
1617	Rspo1	0	0	5	0	Znrf3	1.86047	8.33333	2.5	1.9802
1618	Rspo2	0	0	0	0	Lgr4	8.37209	2.77778	17.5	2.9703
1619	Rspo2	0	0	0	0	Lgr5	0.232558	0	0	0
1620	Rspo2	0	0	0	0	Lgr6	4.4186	0	0	0
1621	Rspo3	0	2.77778	0	0	Fzd8	3.72093	0	10	8.91089
1622	Rspo3	0	2.77778	0	0	Lgr4	8.37209	2.77778	17.5	2.9703
1623	Rspo3	0	2.77778	0	0	Lgr5	0.232558	0	0	0
1624	Rspo3	0	2.77778	0	0	Lgr6	4.4186	0	0	0
1625	Rspo3	0	2.77778	0	0	Lrp6	19.7674	44.4444	50	32.6733
1626	Rspo3	0	2.77778	0	0	Sdc4	5.81395	27.7778	20	3.9604
1627	Rspo4	0.232558	0	0	0	Lgr4	8.37209	2.77778	17.5	2.9703
1628	Rspo4	0.232558	0	0	0	Lgr5	0.232558	0	0	0
1629	Rspo4	0.232558	0	0	0	Lgr6	4.4186	0	0	0
1630	Rtn4	25.5814	83.3333	80	61.3861	Cntnap1	1.16279	0	0	3.9604
1631	Rtn4	25.5814	83.3333	80	61.3861	Gjb2	0	0	0	0
1632	Rtn4	25.5814	83.3333	80	61.3861	Lingo1	0.697674	0	7.5	0
1633	Rtn4	25.5814	83.3333	80	61.3861	Ngfr	0	0	0	1.9802
1634	Rtn4	25.5814	83.3333	80	61.3861	Rtn4r	3.95349	2.77778	0	0
1635	Rtn4	25.5814	83.3333	80	61.3861	Rtn4rl1	3.02326	5.55556	10	0.990099
1636	Rtn4	25.5814	83.3333	80	61.3861	Tnfrsf19	0.930233	0	0	0
1637	S100a8	0	0	0	0.990099	Tlr4	2.09302	16.6667	22.5	5.94059
1638	Scgb1a1	Not expressed	Not expressed	Not expressed	Not expressed	Lmbr1l	2.09302	0	7.5	8.91089
1639	Scgb1a1	Not expressed	Not expressed	Not expressed	Not expressed	Lrp2	0.232558	0	0	0.990099
1640	Scgb3a1	0.465116	0	2.5	4.9505	Marco	0	0	0	0
1641	Scgb3a2	Not expressed	Not expressed	Not expressed	Not expressed	Marco	0	0	0	0
1642	Sct	Not expressed	Not expressed	Not expressed	Not expressed	Sctr	Not expressed	Not expressed	Not expressed	Not expressed
1643	Sct	Not expressed	Not expressed	Not expressed	Not expressed	Vipr1	0.232558	0	0	2.9703
1644	Sct	Not expressed	Not expressed	Not expressed	Not expressed	Vipr2	0	0	5	0
1645	Selplg	1.39535	58.3333	5	0.990099	Esam	9.76744	2.77778	5	77.2277
1646	Selplg	1.39535	58.3333	5	0.990099	Itgam	1.16279	58.3333	5	0
1647	Selplg	1.39535	58.3333	5	0.990099	Itgb2	1.39535	77.7778	2.5	1.9802
1648	Selplg	1.39535	58.3333	5	0.990099	Sele	0	0	2.5	0
1649	Selplg	1.39535	58.3333	5	0.990099	Sell	0	0	0	0
1650	Selplg	1.39535	58.3333	5	0.990099	Selp	0.465116	2.77778	0	0.990099
1651	Sema3a	1.16279	2.77778	0	0	Nrp1	46.7442	66.6667	75	95.0495
1652	Sema3a	1.16279	2.77778	0	0	Nrp2	5.5814	30.5556	2.5	55.4455
1653	Sema3a	1.16279	2.77778	0	0	Plxna1	5.81395	11.1111	15	9.90099
1654	Sema3a	1.16279	2.77778	0	0	Plxna2	9.30233	2.77778	30	39.604
1655	Sema3a	1.16279	2.77778	0	0	Plxna3	0	0	2.5	0
1656	Sema3a	1.16279	2.77778	0	0	Plxna4	5.34884	11.1111	0	9.90099
1657	Sema3b	15.5814	0	7.5	1.9802	Nrp1	46.7442	66.6667	75	95.0495
1658	Sema3b	15.5814	0	7.5	1.9802	Nrp2	5.5814	30.5556	2.5	55.4455
1659	Sema3c	4.4186	2.77778	25	0.990099	Nrp1	46.7442	66.6667	75	95.0495
1660	Sema3c	4.4186	2.77778	25	0.990099	Nrp2	5.5814	30.5556	2.5	55.4455
1661	Sema3c	4.4186	2.77778	25	0.990099	Plxnd1	6.04651	25	15	53.4653
1662	Sema3d	0.697674	0	12.5	3.9604	Nrp1	46.7442	66.6667	75	95.0495
1663	Sema3e	0	0	0	0	Nrp1	46.7442	66.6667	75	95.0495
1664	Sema3e	0	0	0	0	Plxnd1	6.04651	25	15	53.4653
1665	Sema3f	2.09302	0	2.5	20.7921	Nrp1	46.7442	66.6667	75	95.0495
1666	Sema3f	2.09302	0	2.5	20.7921	Nrp2	5.5814	30.5556	2.5	55.4455
1667	Sema3f	2.09302	0	2.5	20.7921	Plxna1	5.81395	11.1111	15	9.90099
1668	Sema3f	2.09302	0	2.5	20.7921	Plxna3	0	0	2.5	0
1669	Sema3g	0.232558	0	0	0	Nrp2	5.5814	30.5556	2.5	55.4455
1670	Sema4a	1.39535	44.4444	2.5	0.990099	Plxnd1	6.04651	25	15	53.4653
1671	Sema4b	4.88372	2.77778	2.5	1.9802	Dcbld2	5.81395	5.55556	30	7.92079
1672	Sema4c	1.39535	5.55556	17.5	19.802	Plxnb2	20.9302	36.1111	25	3.9604
1673	Sema4d	2.32558	13.8889	0	0	Cd72	0	13.8889	0	0
1674	Sema4d	2.32558	13.8889	0	0	Erbb2	1.16279	0	12.5	1.9802
1675	Sema4d	2.32558	13.8889	0	0	Met	0.930233	2.77778	2.5	3.9604
1676	Sema4d	2.32558	13.8889	0	0	Plxnb1	12.5581	2.77778	0	2.9703
1677	Sema4d	2.32558	13.8889	0	0	Plxnb2	20.9302	36.1111	25	3.9604
1678	Sema4f	0	2.77778	2.5	0	Nrp2	5.5814	30.5556	2.5	55.4455
1679	Sema4g	Not expressed	Not expressed	Not expressed	Not expressed	Plxnb2	20.9302	36.1111	25	3.9604
1680	Sema5a	2.7907	2.77778	22.5	3.9604	Met	0.930233	2.77778	2.5	3.9604
1681	Sema5a	2.7907	2.77778	22.5	3.9604	Plxnb3	0.465116	0	0	0
1682	Sema6a	4.4186	2.77778	12.5	49.505	Plxna2	9.30233	2.77778	30	39.604
1683	Sema6a	4.4186	2.77778	12.5	49.505	Plxna4	5.34884	11.1111	0	9.90099
1684	Sema6d	4.65116	11.1111	25	28.7129	Kdr	8.37209	0	2.5	80.198
1685	Sema6d	4.65116	11.1111	25	28.7129	Plxna1	5.81395	11.1111	15	9.90099
1686	Sema6d	4.65116	11.1111	25	28.7129	Trem2	0.232558	36.1111	2.5	0.990099
1687	Sema6d	4.65116	11.1111	25	28.7129	Tyrobp	1.62791	94.4444	5	1.9802
1688	Sema7a	2.7907	2.77778	0	38.6139	Itga1	7.44186	8.33333	7.5	41.5842
1689	Sema7a	2.7907	2.77778	0	38.6139	Itgb1	65.814	80.5556	85	84.1584
1690	Sema7a	2.7907	2.77778	0	38.6139	Plxnc1	0.465116	11.1111	5	0.990099
1691	Serpina7	Not expressed	Not expressed	Not expressed	Not expressed	Slc16a2	1.62791	0	32.5	18.8119
1692	Serpinc1	0	0	0	0	Gpc1	63.0233	11.1111	17.5	11.8812
1693	Serpinc1	0	0	0	0	Lrp1	6.27907	63.8889	100	6.93069
1694	Serpinc1	0	0	0	0	Sdc2	11.3953	0	85	7.92079
1695	Serpine1	7.2093	5.55556	2.5	2.9703	Itgav	5.81395	38.8889	37.5	7.92079
1696	Serpine1	7.2093	5.55556	2.5	2.9703	Itgb5	29.5349	41.6667	80	8.91089
1697	Serpine1	7.2093	5.55556	2.5	2.9703	Lrp1	6.27907	63.8889	100	6.93069
1698	Serpine1	7.2093	5.55556	2.5	2.9703	Lrp2	0.232558	0	0	0.990099
1699	Serpine1	7.2093	5.55556	2.5	2.9703	Plaur	0.465116	13.8889	5	2.9703
1700	Serpine2	8.83721	2.77778	85	7.92079	Lrp1	6.27907	63.8889	100	6.93069
1701	Serping1	10.6977	2.77778	97.5	9.90099	Lrp1	6.27907	63.8889	100	6.93069
1702	Serping1	10.6977	2.77778	97.5	9.90099	Sele	0	0	2.5	0
1703	Serping1	10.6977	2.77778	97.5	9.90099	Selp	0.465116	2.77778	0	0.990099
1704	Sfrp1	2.55814	0	65	0	Fzd2	2.32558	0	25	0.990099
1705	Sfrp1	2.55814	0	65	0	Fzd6	5.11628	2.77778	0	26.7327
1706	Sftpd	0.232558	0	0	0	Ly96	3.72093	22.2222	5	2.9703
1707	Sftpd	0.232558	0	0	0	Tlr4	2.09302	16.6667	22.5	5.94059
1708	Shank1	0.465116	0	0	0	Abca1	11.3953	69.4444	42.5	17.8218
1709	Shank1	0.465116	0	0	0	Sstr2	Not expressed	Not expressed	Not expressed	Not expressed
1710	Shbg	Not expressed	Not expressed	Not expressed	Not expressed	Cd177	0	2.77778	0	0
1711	Shbg	Not expressed	Not expressed	Not expressed	Not expressed	Cldn4	Not expressed	Not expressed	Not expressed	Not expressed
1712	Shbg	Not expressed	Not expressed	Not expressed	Not expressed	Slc37a1	5.34884	0	0	0
1713	Shh	0	0	0	0.990099	Boc	0.930233	2.77778	17.5	2.9703
1714	Shh	0	0	0	0.990099	Cdon	1.39535	2.77778	30	0.990099
1715	Shh	0	0	0	0.990099	Gpc5	0.232558	0	0	0
1716	Shh	0	0	0	0.990099	Hhip	0.697674	0	0	0
1717	Shh	0	0	0	0.990099	Lrp2	0.232558	0	0	0.990099
1718	Shh	0	0	0	0.990099	Ptch1	0.232558	0	2.5	0
1719	Shh	0	0	0	0.990099	Ptch2	Not expressed	Not expressed	Not expressed	Not expressed
1720	Shh	0	0	0	0.990099	Smo	2.32558	5.55556	35	4.9505
1721	Slit1	0	0	0	0	Gpc1	63.0233	11.1111	17.5	11.8812
1722	Slit1	0	0	0	0	Robo1	0	0	15	0
1723	Slit1	0	0	0	0	Sdc1	2.09302	5.55556	15	2.9703
1724	Slit2	0.697674	0	15	0	Dcc	1.16279	0	0	0
1725	Slit2	0.697674	0	15	0	Gpc1	63.0233	11.1111	17.5	11.8812
1726	Slit2	0.697674	0	15	0	Robo1	0	0	15	0
1727	Slit2	0.697674	0	15	0	Robo2	0.232558	2.77778	0	5.94059
1728	Slit2	0.697674	0	15	0	Robo4	3.25581	2.77778	0	54.4554
1729	Slit2	0.697674	0	15	0	Sdc1	2.09302	5.55556	15	2.9703
1730	Slit3	0.930233	0	25	0.990099	Robo2	0.232558	2.77778	0	5.94059
1731	Slpi	0.232558	8.33333	0	0	Cd4	1.16279	2.77778	0	0.990099
1732	Sorbs1	71.3953	19.4444	22.5	57.4257	Insr	27.6744	19.4444	7.5	12.8713
1733	Sorbs1	71.3953	19.4444	22.5	57.4257	Itga1	7.44186	8.33333	7.5	41.5842
1734	Sorbs1	71.3953	19.4444	22.5	57.4257	Itgb5	29.5349	41.6667	80	8.91089
1735	Sost	0.232558	0	0	0.990099	Lrp5	6.51163	8.33333	10	17.8218
1736	Sost	0.232558	0	0	0.990099	Lrp6	19.7674	44.4444	50	32.6733
1737	Spink1	Not expressed	Not expressed	Not expressed	Not expressed	Egfr	0	2.77778	42.5	0
1738	Spink1	Not expressed	Not expressed	Not expressed	Not expressed	Nrsn1	0	0	0	0
1739	Spint1	0	8.33333	0	0	St14	0.232558	2.77778	0	0
1740	Spon2	0.465116	0	50	0	Itgam	1.16279	58.3333	5	0
1741	Spon2	0.465116	0	50	0	Itgb2	1.39535	77.7778	2.5	1.9802
1742	Spp1	1.62791	38.8889	0	2.9703	Cd44	6.74419	58.3333	22.5	6.93069
1743	Spp1	1.62791	38.8889	0	2.9703	Itga4	5.11628	44.4444	12.5	13.8614
1744	Spp1	1.62791	38.8889	0	2.9703	Itga5	5.11628	8.33333	25	7.92079
1745	Spp1	1.62791	38.8889	0	2.9703	Itga9	14.4186	19.4444	20	7.92079
1746	Spp1	1.62791	38.8889	0	2.9703	Itgav	5.81395	38.8889	37.5	7.92079
1747	Spp1	1.62791	38.8889	0	2.9703	Itgb1	65.814	80.5556	85	84.1584
1748	Spp1	1.62791	38.8889	0	2.9703	S1pr1	9.06977	27.7778	7.5	78.2178
1749	Sst	0.465116	0	0	0	Sstr1	0	0	0	0
1750	Sst	0.465116	0	0	0	Sstr2	Not expressed	Not expressed	Not expressed	Not expressed
1751	Sst	0.465116	0	0	0	Sstr3	Not expressed	Not expressed	Not expressed	Not expressed
1752	Sst	0.465116	0	0	0	Sstr4	0	0	0	0
1753	Sst	0.465116	0	0	0	Sstr5	Not expressed	Not expressed	Not expressed	Not expressed
1754	Sytl3	0	0	0	0	Nrxn1	0.232558	0	0	0.990099
1755	Tac1	1.16279	0	0	0	Tacr1	0.465116	0	0	0
1756	Tac1	1.16279	0	0	0	Tacr2	Not expressed	Not expressed	Not expressed	Not expressed
1757	Tac1	1.16279	0	0	0	Tacr3	0	0	0	0.990099
1758	Tac2	0	0	0	0	Tacr1	0.465116	0	0	0
1759	Tac2	0	0	0	0	Tacr2	Not expressed	Not expressed	Not expressed	Not expressed
1760	Tac2	0	0	0	0	Tacr3	0	0	0	0.990099
1761	Tac4	0	0	0	0	Tacr1	0.465116	0	0	0
1762	Tac4	0	0	0	0	Tacr2	Not expressed	Not expressed	Not expressed	Not expressed
1763	Tac4	0	0	0	0	Tacr3	0	0	0	0.990099
1764	Tcn2	11.3953	55.5556	37.5	29.703	Cnr1	0	0	0	0
1765	Tcn2	11.3953	55.5556	37.5	29.703	Lrp2	0.232558	0	0	0.990099
1766	Tctn1	Not expressed	Not expressed	Not expressed	Not expressed	Tmem67	1.16279	2.77778	7.5	6.93069
1767	Tdgf1	0	0	0	0	Acvr1b	0.232558	0	0	0
1768	Tdgf1	0	0	0	0	Acvr1c	0.465116	2.77778	0	0.990099
1769	Tdgf1	0	0	0	0	Acvr2a	4.4186	2.77778	5	9.90099
1770	Tdgf1	0	0	0	0	Acvr2b	3.02326	5.55556	5	9.90099
1771	Tdgf1	0	0	0	0	Gpc1	63.0233	11.1111	17.5	11.8812
1772	Tfpi	17.4419	2.77778	15	5.94059	F3	2.7907	0	17.5	0.990099
1773	Tfpi	17.4419	2.77778	15	5.94059	Lrp1	6.27907	63.8889	100	6.93069
1774	Tfpi	17.4419	2.77778	15	5.94059	Sdc4	5.81395	27.7778	20	3.9604
1775	Tfpi	17.4419	2.77778	15	5.94059	Vldlr	64.4186	8.33333	27.5	15.8416
1776	Tg	0.232558	0	0	0	Asgr1	0	0	0	0.990099
1777	Tg	0.232558	0	0	0	Lrp2	0.232558	0	0	0.990099
1778	Tgfa	0.465116	0	0	0	Egfr	0	2.77778	42.5	0
1779	Tgfa	0.465116	0	0	0	Erbb2	1.16279	0	12.5	1.9802
1780	Tgfa	0.465116	0	0	0	Erbb3	0.232558	0	0	0
1781	Tgfa	0.465116	0	0	0	Erbb4	0.465116	0	0	0
1782	Tgfb1	0.930233	13.8889	7.5	3.9604	Acvrl1	5.5814	25	35	46.5347
1783	Tgfb1	0.930233	13.8889	7.5	3.9604	Cav1	17.907	13.8889	10	98.0198
1784	Tgfb1	0.930233	13.8889	7.5	3.9604	Cd109	0.930233	8.33333	7.5	8.91089
1785	Tgfb1	0.930233	13.8889	7.5	3.9604	Cxcr4	0.697674	36.1111	0	10.8911
1786	Tgfb1	0.930233	13.8889	7.5	3.9604	Eng	13.4884	22.2222	52.5	92.0792
1787	Tgfb1	0.930233	13.8889	7.5	3.9604	Itgav	5.81395	38.8889	37.5	7.92079
1788	Tgfb1	0.930233	13.8889	7.5	3.9604	Itgb6	7.44186	0	0	0.990099
1789	Tgfb1	0.930233	13.8889	7.5	3.9604	Itgb8	0.232558	0	2.5	0
1790	Tgfb1	0.930233	13.8889	7.5	3.9604	Sdc2	11.3953	0	85	7.92079
1791	Tgfb1	0.930233	13.8889	7.5	3.9604	Tgfbr1	3.72093	38.8889	32.5	10.8911
1792	Tgfb1	0.930233	13.8889	7.5	3.9604	Tgfbr2	5.34884	58.3333	75	35.6436
1793	Tgfb1	0.930233	13.8889	7.5	3.9604	Tgfbr3	14.186	0	67.5	13.8614
1794	Tgfb2	5.11628	5.55556	37.5	3.9604	Acvr1	4.88372	5.55556	32.5	9.90099
1795	Tgfb2	5.11628	5.55556	37.5	3.9604	Eng	13.4884	22.2222	52.5	92.0792
1796	Tgfb2	5.11628	5.55556	37.5	3.9604	Tgfbr1	3.72093	38.8889	32.5	10.8911
1797	Tgfb2	5.11628	5.55556	37.5	3.9604	Tgfbr2	5.34884	58.3333	75	35.6436
1798	Tgfb2	5.11628	5.55556	37.5	3.9604	Tgfbr3	14.186	0	67.5	13.8614
1799	Tgfb3	2.32558	2.77778	17.5	8.91089	Acvrl1	5.5814	25	35	46.5347
1800	Tgfb3	2.32558	2.77778	17.5	8.91089	Eng	13.4884	22.2222	52.5	92.0792
1801	Tgfb3	2.32558	2.77778	17.5	8.91089	Tgfbr1	3.72093	38.8889	32.5	10.8911
1802	Tgfb3	2.32558	2.77778	17.5	8.91089	Tgfbr2	5.34884	58.3333	75	35.6436
1803	Tgfb3	2.32558	2.77778	17.5	8.91089	Tgfbr3	14.186	0	67.5	13.8614
1804	Tgm2	28.8372	22.2222	42.5	54.4554	Itga4	5.11628	44.4444	12.5	13.8614
1805	Tgm2	28.8372	22.2222	42.5	54.4554	Itga9	14.4186	19.4444	20	7.92079
1806	Tgm2	28.8372	22.2222	42.5	54.4554	Itgb1	65.814	80.5556	85	84.1584
1807	Tgm2	28.8372	22.2222	42.5	54.4554	Itgb3	0.930233	5.55556	7.5	1.9802
1808	Tgm2	28.8372	22.2222	42.5	54.4554	Sdc4	5.81395	27.7778	20	3.9604
1809	Tgm2	28.8372	22.2222	42.5	54.4554	Tbxa2r	2.09302	0	2.5	13.8614
1810	Thbs1	0.930233	22.2222	20	1.9802	Cd36	90.9302	69.4444	27.5	99.0099
1811	Thbs1	0.930233	22.2222	20	1.9802	Cd47	29.0698	61.1111	75	50.495
1812	Thbs1	0.930233	22.2222	20	1.9802	Itga2b	0.232558	0	0	2.9703
1813	Thbs1	0.930233	22.2222	20	1.9802	Itga3	6.04651	2.77778	12.5	6.93069
1814	Thbs1	0.930233	22.2222	20	1.9802	Itga4	5.11628	44.4444	12.5	13.8614
1815	Thbs1	0.930233	22.2222	20	1.9802	Itga6	3.02326	5.55556	2.5	36.6337
1816	Thbs1	0.930233	22.2222	20	1.9802	Itgb1	65.814	80.5556	85	84.1584
1817	Thbs1	0.930233	22.2222	20	1.9802	Itgb3	0.930233	5.55556	7.5	1.9802
1818	Thbs1	0.930233	22.2222	20	1.9802	Lrp1	6.27907	63.8889	100	6.93069
1819	Thbs1	0.930233	22.2222	20	1.9802	Lrp5	6.51163	8.33333	10	17.8218
1820	Thbs1	0.930233	22.2222	20	1.9802	Scarb1	6.51163	19.4444	5	37.6238
1821	Thbs1	0.930233	22.2222	20	1.9802	Sdc1	2.09302	5.55556	15	2.9703
1822	Thbs1	0.930233	22.2222	20	1.9802	Sdc4	5.81395	27.7778	20	3.9604
1823	Thbs1	0.930233	22.2222	20	1.9802	Tnfrsf11b	0	0	0	0.990099
1824	Thbs2	0.465116	2.77778	60	0.990099	Cd47	29.0698	61.1111	75	50.495
1825	Thbs2	0.465116	2.77778	60	0.990099	Itga4	5.11628	44.4444	12.5	13.8614
1826	Thbs2	0.465116	2.77778	60	0.990099	Itga6	3.02326	5.55556	2.5	36.6337
1827	Thbs2	0.465116	2.77778	60	0.990099	Itgb1	65.814	80.5556	85	84.1584
1828	Thbs2	0.465116	2.77778	60	0.990099	Notch3	3.48837	0	5	10.8911
1829	Thbs2	0.465116	2.77778	60	0.990099	Notch4	2.09302	5.55556	0	43.5644
1830	Thpo	0	0	0	0	Mpl	0.232558	2.77778	0	0
1831	Timp1	2.09302	11.1111	20	0	Cd63	46.9767	75	85	15.8416
1832	Timp2	13.2558	86.1111	97.5	18.8119	Itga3	6.04651	2.77778	12.5	6.93069
1833	Timp2	13.2558	86.1111	97.5	18.8119	Itgb1	65.814	80.5556	85	84.1584
1834	Timp3	20	13.8889	77.5	89.1089	Agtr2	Not expressed	Not expressed	Not expressed	Not expressed
1835	Timp3	20	13.8889	77.5	89.1089	Kdr	8.37209	0	2.5	80.198
1836	Tnc	0.232558	0	0	0	Cntn1	0	0	0	0.990099
1837	Tnc	0.232558	0	0	0	Egfr	0	2.77778	42.5	0
1838	Tnc	0.232558	0	0	0	Itga2	0	0	5	0
1839	Tnc	0.232558	0	0	0	Itga5	5.11628	8.33333	25	7.92079
1840	Tnc	0.232558	0	0	0	Itga7	49.7674	2.77778	2.5	8.91089
1841	Tnc	0.232558	0	0	0	Itga8	1.39535	0	5	0
1842	Tnc	0.232558	0	0	0	Itga9	14.4186	19.4444	20	7.92079
1843	Tnc	0.232558	0	0	0	Itgav	5.81395	38.8889	37.5	7.92079
1844	Tnc	0.232558	0	0	0	Itgb1	65.814	80.5556	85	84.1584
1845	Tnc	0.232558	0	0	0	Nt5e	5.11628	11.1111	2.5	1.9802
1846	Tnc	0.232558	0	0	0	Ptprb	15.3488	11.1111	15	92.0792
1847	Tnc	0.232558	0	0	0	Ptprz1	0	0	0	0.990099
1848	Tnc	0.232558	0	0	0	Sdc1	2.09302	5.55556	15	2.9703
1849	Tnc	0.232558	0	0	0	Sdc4	5.81395	27.7778	20	3.9604
1850	Tnf	0.697674	19.4444	0	0.990099	Ltbr	12.5581	33.3333	27.5	32.6733
1851	Tnf	0.697674	19.4444	0	0.990099	Slc5a11	0.232558	0	0	0
1852	Tnf	0.697674	19.4444	0	0.990099	Tnfrsf1a	8.13953	55.5556	45	52.4752
1853	Tnf	0.697674	19.4444	0	0.990099	Tnfrsf1b	1.39535	66.6667	22.5	12.8713
1854	Tnf	0.697674	19.4444	0	0.990099	Tnfrsf21	1.62791	19.4444	5	11.8812
1855	Tnf	0.697674	19.4444	0	0.990099	Traf2	2.09302	8.33333	5	4.9505
1856	Tnfsf10	1.86047	2.77778	0	33.6634	Tnfrsf11b	0	0	0	0.990099
1857	Tnfsf11	0	0	0	0	Tnfrsf11a	0.465116	27.7778	0	2.9703
1858	Tnfsf11	0	0	0	0	Tnfrsf11b	0	0	0	0.990099
1859	Tnfsf12	3.95349	47.2222	37.5	41.5842	Tnfrsf12a	15.3488	2.77778	2.5	1.9802
1860	Tnfsf12	3.95349	47.2222	37.5	41.5842	Tnfrsf25	0.232558	8.33333	0	2.9703
1861	Tnfsf13	Not expressed	Not expressed	Not expressed	Not expressed	Fas	6.51163	5.55556	10	20.7921
1862	Tnfsf13	Not expressed	Not expressed	Not expressed	Not expressed	Sdc2	11.3953	0	85	7.92079
1863	Tnfsf13	Not expressed	Not expressed	Not expressed	Not expressed	Tnfrsf11b	0	0	0	0.990099
1864	Tnfsf13	Not expressed	Not expressed	Not expressed	Not expressed	Tnfrsf13b	0	2.77778	0	0
1865	Tnfsf13	Not expressed	Not expressed	Not expressed	Not expressed	Tnfrsf14	Not expressed	Not expressed	Not expressed	Not expressed
1866	Tnfsf13	Not expressed	Not expressed	Not expressed	Not expressed	Tnfrsf17	0	8.33333	0	0
1867	Tnfsf13	Not expressed	Not expressed	Not expressed	Not expressed	Tnfrsf1a	8.13953	55.5556	45	52.4752
1868	Tnfsf13b	0.465116	5.55556	5	0	Tnfrsf13b	0	2.77778	0	0
1869	Tnfsf13b	0.465116	5.55556	5	0	Tnfrsf13c	0	0	0	0
1870	Tnfsf13b	0.465116	5.55556	5	0	Tnfrsf17	0	8.33333	0	0
1871	Tnfsf14	0	2.77778	0	0	Ltbr	12.5581	33.3333	27.5	32.6733
1872	Tnfsf14	0	2.77778	0	0	Tnfrsf14	Not expressed	Not expressed	Not expressed	Not expressed
1873	Tnfsf15	0	0	2.5	0.990099	Tnfrsf25	0.232558	8.33333	0	2.9703
1874	Tnfsf18	0.232558	0	0	0	Tnfrsf18	Not expressed	Not expressed	Not expressed	Not expressed
1875	Tnfsf4	0	0	0	0	Tnfrsf4	0.465116	2.77778	0	0
1876	Tnfsf4	0	0	0	0	Traf2	2.09302	8.33333	5	4.9505
1877	Tnfsf8	0	0	2.5	0	Tnfrsf8	Not expressed	Not expressed	Not expressed	Not expressed
1878	Tnfsf9	0.465116	0	5	2.9703	Tnfrsf9	0.232558	0	0	0
1879	Tnfsf9	0.465116	0	5	2.9703	Traf2	2.09302	8.33333	5	4.9505
1880	Trh	Not expressed	Not expressed	Not expressed	Not expressed	Trhr	0	0	0	0
1881	Tshb	Not expressed	Not expressed	Not expressed	Not expressed	Tshr	0	0	0	1.9802
1882	Tslp	0.465116	11.1111	2.5	0	Il7r	0	8.33333	0	0
1883	Ucn	Not expressed	Not expressed	Not expressed	Not expressed	Crhr1	Not expressed	Not expressed	Not expressed	Not expressed
1884	Ucn	Not expressed	Not expressed	Not expressed	Not expressed	Crhr2	7.67442	0	0	1.9802
1885	Ucn2	0.465116	0	7.5	1.9802	Crhr1	Not expressed	Not expressed	Not expressed	Not expressed
1886	Ucn2	0.465116	0	7.5	1.9802	Crhr2	7.67442	0	0	1.9802
1887	Ucn3	Not expressed	Not expressed	Not expressed	Not expressed	Crhr1	Not expressed	Not expressed	Not expressed	Not expressed
1888	Ucn3	Not expressed	Not expressed	Not expressed	Not expressed	Crhr2	7.67442	0	0	1.9802
1889	Uts2	Not expressed	Not expressed	Not expressed	Not expressed	Uts2r	0.465116	0	0	0
1890	Uts2b	0	0	0	0	Uts2r	0.465116	0	0	0
1891	Vcam1	2.09302	2.77778	27.5	6.93069	Itga4	5.11628	44.4444	12.5	13.8614
1892	Vcam1	2.09302	2.77778	27.5	6.93069	Itga9	14.4186	19.4444	20	7.92079
1893	Vcam1	2.09302	2.77778	27.5	6.93069	Itgb1	65.814	80.5556	85	84.1584
1894	Vcam1	2.09302	2.77778	27.5	6.93069	Itgb2	1.39535	77.7778	2.5	1.9802
1895	Vcam1	2.09302	2.77778	27.5	6.93069	Itgb7	0.232558	11.1111	0	0
1896	Vcan	0.930233	11.1111	62.5	0	Cd44	6.74419	58.3333	22.5	6.93069
1897	Vcan	0.930233	11.1111	62.5	0	Egfr	0	2.77778	42.5	0
1898	Vcan	0.930233	11.1111	62.5	0	Itga4	5.11628	44.4444	12.5	13.8614
1899	Vcan	0.930233	11.1111	62.5	0	Itgb1	65.814	80.5556	85	84.1584
1900	Vcan	0.930233	11.1111	62.5	0	Sell	0	0	0	0
1901	Vcan	0.930233	11.1111	62.5	0	Selp	0.465116	2.77778	0	0.990099
1902	Vcan	0.930233	11.1111	62.5	0	Tlr1	0.232558	22.2222	0	0.990099
1903	Vcan	0.930233	11.1111	62.5	0	Tlr2	0.465116	25	7.5	0
1904	Vegfa	45.3488	11.1111	35	20.7921	Egfr	0	2.77778	42.5	0
1905	Vegfa	45.3488	11.1111	35	20.7921	Ephb2	0.232558	0	0	0
1906	Vegfa	45.3488	11.1111	35	20.7921	Flt1	9.53488	5.55556	0	84.1584
1907	Vegfa	45.3488	11.1111	35	20.7921	Gpc1	63.0233	11.1111	17.5	11.8812
1908	Vegfa	45.3488	11.1111	35	20.7921	Itga9	14.4186	19.4444	20	7.92079
1909	Vegfa	45.3488	11.1111	35	20.7921	Itgav	5.81395	38.8889	37.5	7.92079
1910	Vegfa	45.3488	11.1111	35	20.7921	Itgb1	65.814	80.5556	85	84.1584
1911	Vegfa	45.3488	11.1111	35	20.7921	Kdr	8.37209	0	2.5	80.198
1912	Vegfa	45.3488	11.1111	35	20.7921	Nrp1	46.7442	66.6667	75	95.0495
1913	Vegfa	45.3488	11.1111	35	20.7921	Nrp2	5.5814	30.5556	2.5	55.4455
1914	Vegfa	45.3488	11.1111	35	20.7921	Ret	0.930233	0	37.5	4.9505
1915	Vegfa	45.3488	11.1111	35	20.7921	Tyro3	0.232558	0	7.5	1.9802
1916	Vegfb	57.907	19.4444	15	29.703	Flt1	9.53488	5.55556	0	84.1584
1917	Vegfb	57.907	19.4444	15	29.703	Nrp1	46.7442	66.6667	75	95.0495
1918	Vegfb	57.907	19.4444	15	29.703	Ret	0.930233	0	37.5	4.9505
1919	Vegfb	57.907	19.4444	15	29.703	Tyro3	0.232558	0	7.5	1.9802
1920	Vegfc	2.09302	0	27.5	18.8119	Flt1	9.53488	5.55556	0	84.1584
1921	Vegfc	2.09302	0	27.5	18.8119	Flt4	2.09302	2.77778	0	26.7327
1922	Vegfc	2.09302	0	27.5	18.8119	Itga9	14.4186	19.4444	20	7.92079
1923	Vegfc	2.09302	0	27.5	18.8119	Itgb1	65.814	80.5556	85	84.1584
1924	Vegfc	2.09302	0	27.5	18.8119	Kdr	8.37209	0	2.5	80.198
1925	Vegfc	2.09302	0	27.5	18.8119	Lyve1	1.62791	41.6667	2.5	1.9802
1926	Vegfc	2.09302	0	27.5	18.8119	Nrp2	5.5814	30.5556	2.5	55.4455
1927	Vegfc	2.09302	0	27.5	18.8119	Vipr2	0	0	5	0
1928	Vim	16.9767	88.8889	97.5	73.2673	Cd44	6.74419	58.3333	22.5	6.93069
1929	Vip	0	0	0	0	Adcyap1r1	1.16279	0	22.5	0.990099
1930	Vip	0	0	0	0	Npr3	2.09302	0	0	2.9703
1931	Vip	0	0	0	0	Sctr	Not expressed	Not expressed	Not expressed	Not expressed
1932	Vip	0	0	0	0	Vipr1	0.232558	0	0	2.9703
1933	Vip	0	0	0	0	Vipr2	0	0	5	0
1934	Vtn	2.55814	2.77778	0	7.92079	Cd47	29.0698	61.1111	75	50.495
1935	Vtn	2.55814	2.77778	0	7.92079	Itga2b	0.232558	0	0	2.9703
1936	Vtn	2.55814	2.77778	0	7.92079	Itga3	6.04651	2.77778	12.5	6.93069
1937	Vtn	2.55814	2.77778	0	7.92079	Itga5	5.11628	8.33333	25	7.92079
1938	Vtn	2.55814	2.77778	0	7.92079	Itga8	1.39535	0	5	0
1939	Vtn	2.55814	2.77778	0	7.92079	Itgav	5.81395	38.8889	37.5	7.92079
1940	Vtn	2.55814	2.77778	0	7.92079	Itgb1	65.814	80.5556	85	84.1584
1941	Vtn	2.55814	2.77778	0	7.92079	Itgb3	0.930233	5.55556	7.5	1.9802
1942	Vtn	2.55814	2.77778	0	7.92079	Itgb5	29.5349	41.6667	80	8.91089
1943	Vtn	2.55814	2.77778	0	7.92079	Itgb6	7.44186	0	0	0.990099
1944	Vtn	2.55814	2.77778	0	7.92079	Itgb8	0.232558	0	2.5	0
1945	Vtn	2.55814	2.77778	0	7.92079	Kdr	8.37209	0	2.5	80.198
1946	Vtn	2.55814	2.77778	0	7.92079	Plaur	0.465116	13.8889	5	2.9703
1947	Vtn	2.55814	2.77778	0	7.92079	Pvr	13.4884	19.4444	10	17.8218
1948	Vtn	2.55814	2.77778	0	7.92079	Tnfrsf11b	0	0	0	0.990099
1949	Vwf	2.55814	2.77778	0	14.8515	Gp1ba	0.465116	0	0	0
1950	Vwf	2.55814	2.77778	0	14.8515	Itga2b	0.232558	0	0	2.9703
1951	Vwf	2.55814	2.77778	0	14.8515	Selp	0.465116	2.77778	0	0.990099
1952	Vwf	2.55814	2.77778	0	14.8515	Tnfrsf11b	0	0	0	0.990099
1953	Wnt1	0	0	0	0	Fzd1	1.16279	5.55556	22.5	1.9802
1954	Wnt1	0	0	0	0	Fzd3	2.09302	0	10	0.990099
1955	Wnt1	0	0	0	0	Fzd5	2.32558	0	5	0.990099
1956	Wnt1	0	0	0	0	Fzd7	2.09302	5.55556	17.5	2.9703
1957	Wnt1	0	0	0	0	Fzd8	3.72093	0	10	8.91089
1958	Wnt1	0	0	0	0	Fzd9	1.16279	0	0	0
1959	Wnt1	0	0	0	0	Lrp5	6.51163	8.33333	10	17.8218
1960	Wnt1	0	0	0	0	Lrp6	19.7674	44.4444	50	32.6733
1961	Wnt1	0	0	0	0	Ryk	10.9302	0	37.5	15.8416
1962	Wnt11	0.930233	0	12.5	0.990099	Fzd7	2.09302	5.55556	17.5	2.9703
1963	Wnt16	0	0	0	0	Fzd6	5.11628	2.77778	0	26.7327
1964	Wnt2	0.232558	0	2.5	0.990099	Fzd1	1.16279	5.55556	22.5	1.9802
1965	Wnt2	0.232558	0	2.5	0.990099	Fzd5	2.32558	0	5	0.990099
1966	Wnt2	0.232558	0	2.5	0.990099	Fzd7	2.09302	5.55556	17.5	2.9703
1967	Wnt2	0.232558	0	2.5	0.990099	Fzd8	3.72093	0	10	8.91089
1968	Wnt2	0.232558	0	2.5	0.990099	Fzd9	1.16279	0	0	0
1969	Wnt2	0.232558	0	2.5	0.990099	Lrp6	19.7674	44.4444	50	32.6733
1970	Wnt3	0	0	0	0	Fzd1	1.16279	5.55556	22.5	1.9802
1971	Wnt3	0	0	0	0	Fzd5	2.32558	0	5	0.990099
1972	Wnt3	0	0	0	0	Fzd7	2.09302	5.55556	17.5	2.9703
1973	Wnt3	0	0	0	0	Fzd8	3.72093	0	10	8.91089
1974	Wnt3	0	0	0	0	Lrp6	19.7674	44.4444	50	32.6733
1975	Wnt3	0	0	0	0	Ryk	10.9302	0	37.5	15.8416
1976	Wnt3a	0	0	0	0	Apcdd1	Not expressed	Not expressed	Not expressed	Not expressed
1977	Wnt3a	0	0	0	0	Atp6ap2	8.60465	66.6667	52.5	29.703
1978	Wnt3a	0	0	0	0	Fzd1	1.16279	5.55556	22.5	1.9802
1979	Wnt3a	0	0	0	0	Fzd2	2.32558	0	25	0.990099
1980	Wnt3a	0	0	0	0	Fzd5	2.32558	0	5	0.990099
1981	Wnt3a	0	0	0	0	Fzd6	5.11628	2.77778	0	26.7327
1982	Wnt3a	0	0	0	0	Fzd7	2.09302	5.55556	17.5	2.9703
1983	Wnt3a	0	0	0	0	Fzd8	3.72093	0	10	8.91089
1984	Wnt3a	0	0	0	0	Lrp1	6.27907	63.8889	100	6.93069
1985	Wnt3a	0	0	0	0	Lrp6	19.7674	44.4444	50	32.6733
1986	Wnt3a	0	0	0	0	Ryk	10.9302	0	37.5	15.8416
1987	Wnt4	0	0	5	1.9802	Fzd2	2.32558	0	25	0.990099
1988	Wnt4	0	0	5	1.9802	Fzd6	5.11628	2.77778	0	26.7327
1989	Wnt5a	4.4186	0	2.5	0	Fzd1	1.16279	5.55556	22.5	1.9802
1990	Wnt5a	4.4186	0	2.5	0	Fzd2	2.32558	0	25	0.990099
1991	Wnt5a	4.4186	0	2.5	0	Fzd4	3.02326	2.77778	7.5	14.8515
1992	Wnt5a	4.4186	0	2.5	0	Fzd5	2.32558	0	5	0.990099
1993	Wnt5a	4.4186	0	2.5	0	Fzd6	5.11628	2.77778	0	26.7327
1994	Wnt5a	4.4186	0	2.5	0	Fzd7	2.09302	5.55556	17.5	2.9703
1995	Wnt5a	4.4186	0	2.5	0	Fzd8	3.72093	0	10	8.91089
1996	Wnt5a	4.4186	0	2.5	0	Lrp5	6.51163	8.33333	10	17.8218
1997	Wnt5a	4.4186	0	2.5	0	Mcam	4.88372	5.55556	0	30.6931
1998	Wnt5a	4.4186	0	2.5	0	Ror1	0	0	2.5	0
1999	Wnt5a	4.4186	0	2.5	0	Ror2	0.232558	0	17.5	0
[truncated: 10 more rows]

## Sheet: Intercel comm 3dp IR
	Ligand symbol	% of cells expressing ligand in Cardiomyocytes	% of cells expressing ligand in Macrophages	% of cells expressing ligand in Fibroblasts	% of cells expressing ligand in Endothelial cells	receptor_symbol	% of cells expressing receptor in Cardiomyocytes	% of cells expressing receptor in Macrophages	% of cells expressing receptor in Fibroblasts	% of cells expressing receptor in Endothelial cells
1	A2m	0	0	0	0	Lrp1	23.7903	83.1633	80.7018	27.7778
2	Aanat	0	0	0	0	Mtnr1a	Not expressed	Not expressed	Not expressed	Not expressed
3	Ace	5.64516	6.63265	33.3333	33.3333	Agtr2	Not expressed	Not expressed	Not expressed	Not expressed
4	Ace	5.64516	6.63265	33.3333	33.3333	Bdkrb2	Not expressed	Not expressed	Not expressed	Not expressed
5	Adam10	22.5806	60.2041	40.3509	44.4444	Axl	14.5161	39.7959	82.4561	27.7778
6	Adam10	22.5806	60.2041	40.3509	44.4444	Epha3	0	0.510204	0	5.55556
7	Adam12	2.41935	2.04082	29.8246	5.55556	Itga9	26.2097	16.3265	22.807	11.1111
8	Adam12	2.41935	2.04082	29.8246	5.55556	Itgb1	87.0968	88.7755	92.9825	88.8889
9	Adam12	2.41935	2.04082	29.8246	5.55556	Sdc4	9.67742	28.0612	19.2982	5.55556
10	Adam15	10.4839	61.2245	31.5789	33.3333	Itga5	7.66129	15.8163	17.5439	22.2222
11	Adam15	10.4839	61.2245	31.5789	33.3333	Itga9	26.2097	16.3265	22.807	11.1111
12	Adam15	10.4839	61.2245	31.5789	33.3333	Itgav	14.5161	49.4898	50.8772	11.1111
13	Adam15	10.4839	61.2245	31.5789	33.3333	Itgb1	87.0968	88.7755	92.9825	88.8889
14	Adam15	10.4839	61.2245	31.5789	33.3333	Itgb3	2.01613	1.53061	14.0351	11.1111
15	Adam17	14.5161	63.2653	24.5614	44.4444	Erbb4	2.82258	0	0	0
16	Adam17	14.5161	63.2653	24.5614	44.4444	Itga5	7.66129	15.8163	17.5439	22.2222
17	Adam17	14.5161	63.2653	24.5614	44.4444	Itgb1	87.0968	88.7755	92.9825	88.8889
18	Adam17	14.5161	63.2653	24.5614	44.4444	Notch1	1.6129	32.6531	14.0351	66.6667
19	Adam2	0	0	0	0	Cd9	12.0968	66.3265	56.1404	55.5556
20	Adam2	0	0	0	0	Itga6	4.03226	43.8776	3.50877	22.2222
21	Adam2	0	0	0	0	Itga9	26.2097	16.3265	22.807	11.1111
22	Adam2	0	0	0	0	Itgb1	87.0968	88.7755	92.9825	88.8889
23	Adam2	0	0	0	0	Itgb7	0	17.3469	3.50877	5.55556
24	Adam23	0	0	5.26316	0	Itga5	7.66129	15.8163	17.5439	22.2222
25	Adam23	0	0	5.26316	0	Itgb3	2.01613	1.53061	14.0351	11.1111
26	Adam28	0.403226	0.510204	0	0	Itga4	9.27419	58.6735	12.2807	22.2222
27	Adam9	14.1129	52.0408	47.3684	11.1111	Itga3	9.27419	3.06122	1.75439	5.55556
28	Adam9	14.1129	52.0408	47.3684	11.1111	Itga6	4.03226	43.8776	3.50877	22.2222
29	Adam9	14.1129	52.0408	47.3684	11.1111	Itgav	14.5161	49.4898	50.8772	11.1111
30	Adam9	14.1129	52.0408	47.3684	11.1111	Itgb1	87.0968	88.7755	92.9825	88.8889
31	Adam9	14.1129	52.0408	47.3684	11.1111	Itgb5	33.0645	68.3673	52.6316	11.1111
32	Adcyap1	Not expressed	Not expressed	Not expressed	Not expressed	Adcyap1r1	3.22581	2.55102	24.5614	0
33	Adcyap1	Not expressed	Not expressed	Not expressed	Not expressed	Sctr	0	0.510204	0	0
34	Adcyap1	Not expressed	Not expressed	Not expressed	Not expressed	Vipr1	0	0.510204	3.50877	11.1111
35	Adcyap1	Not expressed	Not expressed	Not expressed	Not expressed	Vipr2	0	0	1.75439	0
36	Adipoq	Not expressed	Not expressed	Not expressed	Not expressed	Adipor1	39.1129	67.3469	47.3684	50
37	Adipoq	Not expressed	Not expressed	Not expressed	Not expressed	Adipor2	34.6774	39.2857	31.5789	38.8889
38	Adm	5.24194	1.02041	7.01754	5.55556	Calcr	0	0	0	0
39	Adm	5.24194	1.02041	7.01754	5.55556	Calcrl	7.25806	23.4694	15.7895	38.8889
40	Adm	5.24194	1.02041	7.01754	5.55556	Gpr182	0.806452	0.510204	1.75439	5.55556
41	Adm	5.24194	1.02041	7.01754	5.55556	Ramp2	5.64516	7.65306	36.8421	61.1111
42	Adm2	Not expressed	Not expressed	Not expressed	Not expressed	Calcr	0	0	0	0
43	Adm2	Not expressed	Not expressed	Not expressed	Not expressed	Calcrl	7.25806	23.4694	15.7895	38.8889
44	Adm2	Not expressed	Not expressed	Not expressed	Not expressed	Ramp1	7.25806	13.7755	3.50877	11.1111
45	Agrn	8.87097	9.18367	22.807	50	Atp1a3	1.20968	32.6531	1.75439	0
46	Agrn	8.87097	9.18367	22.807	50	Lrp4	2.82258	4.08163	5.26316	0
47	Agrn	8.87097	9.18367	22.807	50	Musk	0.403226	0.510204	0	0
48	Agrp	Not expressed	Not expressed	Not expressed	Not expressed	Mc3r	0	0	0	0
49	Agrp	Not expressed	Not expressed	Not expressed	Not expressed	Mc4r	Not expressed	Not expressed	Not expressed	Not expressed
50	Agrp	Not expressed	Not expressed	Not expressed	Not expressed	Mc5r	Not expressed	Not expressed	Not expressed	Not expressed
51	Agrp	Not expressed	Not expressed	Not expressed	Not expressed	Sdc3	16.129	78.5714	45.614	61.1111
52	Agt	4.83871	0	0	0	Agtr2	Not expressed	Not expressed	Not expressed	Not expressed
53	Agt	4.83871	0	0	0	Lrp2	0	0.510204	3.50877	0
54	Agt	4.83871	0	0	0	Mas1	0.806452	0	0	0
55	Ahsg	0	1.02041	0	5.55556	Insr	26.6129	18.3673	8.77193	0
56	Alb	Not expressed	Not expressed	Not expressed	Not expressed	Lrp2	0	0.510204	3.50877	0
57	Amh	Not expressed	Not expressed	Not expressed	Not expressed	Acvr1	8.46774	18.3673	45.614	27.7778
58	Amh	Not expressed	Not expressed	Not expressed	Not expressed	Amhr2	0	0	0	0
59	Amh	Not expressed	Not expressed	Not expressed	Not expressed	Egfr	1.6129	2.04082	29.8246	0
60	Angpt1	8.87097	1.53061	5.26316	0	Itga5	7.66129	15.8163	17.5439	22.2222
61	Angpt1	8.87097	1.53061	5.26316	0	Itgb1	87.0968	88.7755	92.9825	88.8889
62	Angpt1	8.87097	1.53061	5.26316	0	Tek	4.03226	7.14286	22.807	61.1111
63	Angpt1	8.87097	1.53061	5.26316	0	Tie1	8.06452	14.7959	5.26316	72.2222
64	Angpt2	0	5.61224	1.75439	5.55556	Tek	4.03226	7.14286	22.807	61.1111
65	Angpt2	0	5.61224	1.75439	5.55556	Tie1	8.06452	14.7959	5.26316	72.2222
66	Angpt4	Not expressed	Not expressed	Not expressed	Not expressed	Tek	4.03226	7.14286	22.807	61.1111
67	Angpt4	Not expressed	Not expressed	Not expressed	Not expressed	Tie1	8.06452	14.7959	5.26316	72.2222
68	Angptl1	0	0	3.50877	0	Tek	4.03226	7.14286	22.807	61.1111
69	Angptl2	20.5645	10.2041	49.1228	16.6667	Tie1	8.06452	14.7959	5.26316	72.2222
70	Angptl3	0	2.55102	0	0	Itga5	7.66129	15.8163	17.5439	22.2222
71	Angptl3	0	2.55102	0	0	Itgav	14.5161	49.4898	50.8772	11.1111
72	Angptl3	0	2.55102	0	0	Itgb3	2.01613	1.53061	14.0351	11.1111
73	Angptl4	7.66129	16.8367	22.807	11.1111	Tie1	8.06452	14.7959	5.26316	72.2222
74	Anxa1	12.0968	77.0408	61.4035	22.2222	Dysf	25	8.16327	1.75439	33.3333
75	Anxa1	12.0968	77.0408	61.4035	22.2222	Egfr	1.6129	2.04082	29.8246	0
76	Anxa1	12.0968	77.0408	61.4035	22.2222	Fpr1	0.403226	2.04082	0	0
77	Apln	3.62903	2.04082	1.75439	16.6667	Aplnr	4.43548	6.12245	1.75439	61.1111
78	Apob	0	0	0	0	Calcr	0	0	0	0
79	Apob	0	0	0	0	Itgam	6.85484	73.9796	1.75439	0
80	Apob	0	0	0	0	Itgb2	27.8226	84.1837	17.5439	22.2222
81	Apob	0	0	0	0	Ldlr	5.24194	14.7959	12.2807	11.1111
82	Apob	0	0	0	0	Lrp2	0	0.510204	3.50877	0
83	Apob	0	0	0	0	Lrp6	31.4516	57.6531	47.3684	33.3333
84	Apob	0	0	0	0	Lrp8	2.41935	3.57143	3.50877	5.55556
85	Apob	0	0	0	0	Lsr	0	11.2245	5.26316	11.1111
86	Apob	0	0	0	0	Olr1	0	2.55102	1.75439	0
87	Apoc3	Not expressed	Not expressed	Not expressed	Not expressed	Sdc2	24.5968	8.16327	77.193	0
88	Apoc3	Not expressed	Not expressed	Not expressed	Not expressed	Tlr2	1.6129	33.1633	1.75439	5.55556
89	Apod	0	0	7.01754	5.55556	Lepr	1.20968	3.06122	7.01754	5.55556
90	Apoe	79.4355	99.4898	52.6316	83.3333	Chrna4	0	0	1.75439	0
91	Apoe	79.4355	99.4898	52.6316	83.3333	Ldlr	5.24194	14.7959	12.2807	11.1111
92	Apoe	79.4355	99.4898	52.6316	83.3333	Lrp1	23.7903	83.1633	80.7018	27.7778
93	Apoe	79.4355	99.4898	52.6316	83.3333	Lrp2	0	0.510204	3.50877	0
94	Apoe	79.4355	99.4898	52.6316	83.3333	Lrp5	10.4839	18.8776	22.807	16.6667
95	Apoe	79.4355	99.4898	52.6316	83.3333	Lrp8	2.41935	3.57143	3.50877	5.55556
96	Apoe	79.4355	99.4898	52.6316	83.3333	Scarb1	6.04839	33.6735	3.50877	55.5556
97	Apoe	79.4355	99.4898	52.6316	83.3333	Sorl1	4.03226	20.9184	0	0
98	Apoe	79.4355	99.4898	52.6316	83.3333	Vldlr	59.6774	13.2653	19.2982	5.55556
99	App	42.7419	90.8163	94.7368	94.4444	Cav1	11.2903	15.8163	40.3509	83.3333
100	App	42.7419	90.8163	94.7368	94.4444	Cd74	16.5323	36.2245	7.01754	16.6667
101	App	42.7419	90.8163	94.7368	94.4444	Gpc1	67.3387	21.9388	22.807	16.6667
102	App	42.7419	90.8163	94.7368	94.4444	Lrp1	23.7903	83.1633	80.7018	27.7778
103	App	42.7419	90.8163	94.7368	94.4444	Ncstn	14.9194	42.8571	38.5965	16.6667
104	App	42.7419	90.8163	94.7368	94.4444	Ngfr	0	0.510204	0	0
105	App	42.7419	90.8163	94.7368	94.4444	Slc45a3	0	2.55102	3.50877	0
106	App	42.7419	90.8163	94.7368	94.4444	Tnfrsf21	3.62903	46.9388	10.5263	16.6667
107	Areg	Not expressed	Not expressed	Not expressed	Not expressed	Egfr	1.6129	2.04082	29.8246	0
108	Areg	Not expressed	Not expressed	Not expressed	Not expressed	Erbb3	0.403226	0	0	0
109	Arf1	45.5645	76.0204	56.1404	66.6667	Chrm3	0	0.510204	0	0
110	Arf1	45.5645	76.0204	56.1404	66.6667	Insr	26.6129	18.3673	8.77193	0
111	Arf1	45.5645	76.0204	56.1404	66.6667	Pld2	2.82258	29.5918	17.5439	5.55556
112	Artn	Not expressed	Not expressed	Not expressed	Not expressed	Gfra1	0	0	3.50877	5.55556
113	Artn	Not expressed	Not expressed	Not expressed	Not expressed	Gfra3	Not expressed	Not expressed	Not expressed	Not expressed
114	Artn	Not expressed	Not expressed	Not expressed	Not expressed	Ret	2.01613	1.02041	17.5439	0
115	a	Not expressed	Not expressed	Not expressed	Not expressed	Atrn	12.0968	28.5714	15.7895	38.8889
116	a	Not expressed	Not expressed	Not expressed	Not expressed	F11r	18.1452	6.12245	3.50877	61.1111
117	a	Not expressed	Not expressed	Not expressed	Not expressed	Mc2r	0.403226	0.510204	0	0
118	a	Not expressed	Not expressed	Not expressed	Not expressed	Mc3r	0	0	0	0
119	a	Not expressed	Not expressed	Not expressed	Not expressed	Mc4r	Not expressed	Not expressed	Not expressed	Not expressed
120	a	Not expressed	Not expressed	Not expressed	Not expressed	Mc5r	Not expressed	Not expressed	Not expressed	Not expressed
121	Avp	Not expressed	Not expressed	Not expressed	Not expressed	Avpr1a	0.403226	0	1.75439	0
122	Avp	Not expressed	Not expressed	Not expressed	Not expressed	Avpr1b	0	0	0	0
123	Avp	Not expressed	Not expressed	Not expressed	Not expressed	Avpr2	Not expressed	Not expressed	Not expressed	Not expressed
124	Avp	Not expressed	Not expressed	Not expressed	Not expressed	Oxtr	Not expressed	Not expressed	Not expressed	Not expressed
125	Azgp1	Not expressed	Not expressed	Not expressed	Not expressed	Itgav	14.5161	49.4898	50.8772	11.1111
126	B2m	63.7097	98.4694	89.4737	94.4444	Cd247	0	0.510204	0	5.55556
127	B2m	63.7097	98.4694	89.4737	94.4444	Cd3d	1.20968	4.08163	7.01754	0
128	B2m	63.7097	98.4694	89.4737	94.4444	Cd3g	Not expressed	Not expressed	Not expressed	Not expressed
129	B2m	63.7097	98.4694	89.4737	94.4444	Hfe	23.7903	53.0612	14.0351	16.6667
130	B2m	63.7097	98.4694	89.4737	94.4444	Klrd1	0	1.53061	0	5.55556
131	B2m	63.7097	98.4694	89.4737	94.4444	Tfrc	54.4355	39.7959	14.0351	33.3333
132	Bcan	Not expressed	Not expressed	Not expressed	Not expressed	Egfr	1.6129	2.04082	29.8246	0
133	Bcan	Not expressed	Not expressed	Not expressed	Not expressed	Nrcam	0.403226	0	0	0
134	Bdnf	7.66129	3.57143	10.5263	0	Ddr1	11.2903	4.08163	15.7895	0
135	Bdnf	7.66129	3.57143	10.5263	0	Drd4	Not expressed	Not expressed	Not expressed	Not expressed
136	Bdnf	7.66129	3.57143	10.5263	0	Ngfr	0	0.510204	0	0
137	Bdnf	7.66129	3.57143	10.5263	0	Ntrk2	0.806452	0	0	0
138	Bdnf	7.66129	3.57143	10.5263	0	Sort1	11.2903	41.8367	3.50877	5.55556
139	Bgn	42.3387	33.6735	98.2456	27.7778	Ly96	5.64516	20.4082	7.01754	5.55556
140	Bgn	42.3387	33.6735	98.2456	27.7778	Tlr1	3.62903	42.3469	1.75439	0
141	Bgn	42.3387	33.6735	98.2456	27.7778	Tlr2	1.6129	33.1633	1.75439	5.55556
142	Bgn	42.3387	33.6735	98.2456	27.7778	Tlr4	5.24194	36.2245	8.77193	11.1111
143	Bmp10	Not expressed	Not expressed	Not expressed	Not expressed	Acvr1	8.46774	18.3673	45.614	27.7778
144	Bmp10	Not expressed	Not expressed	Not expressed	Not expressed	Acvr2a	6.04839	3.06122	7.01754	27.7778
145	Bmp10	Not expressed	Not expressed	Not expressed	Not expressed	Acvr2b	2.41935	5.10204	1.75439	0
146	Bmp10	Not expressed	Not expressed	Not expressed	Not expressed	Acvrl1	1.20968	31.6327	35.0877	33.3333
147	Bmp10	Not expressed	Not expressed	Not expressed	Not expressed	Bmpr1a	22.1774	3.06122	36.8421	0
148	Bmp10	Not expressed	Not expressed	Not expressed	Not expressed	Bmpr1b	Not expressed	Not expressed	Not expressed	Not expressed
149	Bmp10	Not expressed	Not expressed	Not expressed	Not expressed	Bmpr2	33.4677	44.3878	42.1053	33.3333
150	Bmp10	Not expressed	Not expressed	Not expressed	Not expressed	Eng	11.6935	29.0816	40.3509	72.2222
151	Bmp15	Not expressed	Not expressed	Not expressed	Not expressed	Acvr1	8.46774	18.3673	45.614	27.7778
152	Bmp15	Not expressed	Not expressed	Not expressed	Not expressed	Acvr2a	6.04839	3.06122	7.01754	27.7778
153	Bmp15	Not expressed	Not expressed	Not expressed	Not expressed	Acvr2b	2.41935	5.10204	1.75439	0
154	Bmp15	Not expressed	Not expressed	Not expressed	Not expressed	Bmpr1a	22.1774	3.06122	36.8421	0
155	Bmp15	Not expressed	Not expressed	Not expressed	Not expressed	Bmpr1b	Not expressed	Not expressed	Not expressed	Not expressed
156	Bmp15	Not expressed	Not expressed	Not expressed	Not expressed	Bmpr2	33.4677	44.3878	42.1053	33.3333
157	Bmp2	0.806452	5.10204	7.01754	5.55556	Acvr1	8.46774	18.3673	45.614	27.7778
158	Bmp2	0.806452	5.10204	7.01754	5.55556	Acvr2a	6.04839	3.06122	7.01754	27.7778
159	Bmp2	0.806452	5.10204	7.01754	5.55556	Acvr2b	2.41935	5.10204	1.75439	0
160	Bmp2	0.806452	5.10204	7.01754	5.55556	Bmpr1a	22.1774	3.06122	36.8421	0
161	Bmp2	0.806452	5.10204	7.01754	5.55556	Bmpr1b	Not expressed	Not expressed	Not expressed	Not expressed
162	Bmp2	0.806452	5.10204	7.01754	5.55556	Bmpr2	33.4677	44.3878	42.1053	33.3333
163	Bmp2	0.806452	5.10204	7.01754	5.55556	Eng	11.6935	29.0816	40.3509	72.2222
164	Bmp2	0.806452	5.10204	7.01754	5.55556	Hfe2	64.1129	12.2449	15.7895	22.2222
165	Bmp3	Not expressed	Not expressed	Not expressed	Not expressed	Acvr1	8.46774	18.3673	45.614	27.7778
166	Bmp3	Not expressed	Not expressed	Not expressed	Not expressed	Acvr2a	6.04839	3.06122	7.01754	27.7778
167	Bmp3	Not expressed	Not expressed	Not expressed	Not expressed	Acvr2b	2.41935	5.10204	1.75439	0
168	Bmp3	Not expressed	Not expressed	Not expressed	Not expressed	Bmpr1a	22.1774	3.06122	36.8421	0
169	Bmp3	Not expressed	Not expressed	Not expressed	Not expressed	Bmpr1b	Not expressed	Not expressed	Not expressed	Not expressed
170	Bmp3	Not expressed	Not expressed	Not expressed	Not expressed	Bmpr2	33.4677	44.3878	42.1053	33.3333
171	Bmp4	2.41935	4.59184	8.77193	22.2222	Acvr1	8.46774	18.3673	45.614	27.7778
172	Bmp4	2.41935	4.59184	8.77193	22.2222	Acvr2a	6.04839	3.06122	7.01754	27.7778
173	Bmp4	2.41935	4.59184	8.77193	22.2222	Acvr2b	2.41935	5.10204	1.75439	0
174	Bmp4	2.41935	4.59184	8.77193	22.2222	Bmpr1a	22.1774	3.06122	36.8421	0
175	Bmp4	2.41935	4.59184	8.77193	22.2222	Bmpr1b	Not expressed	Not expressed	Not expressed	Not expressed
176	Bmp4	2.41935	4.59184	8.77193	22.2222	Bmpr2	33.4677	44.3878	42.1053	33.3333
177	Bmp4	2.41935	4.59184	8.77193	22.2222	Hfe2	64.1129	12.2449	15.7895	22.2222
178	Bmp5	0	0.510204	0	0	Acvr1	8.46774	18.3673	45.614	27.7778
179	Bmp5	0	0.510204	0	0	Acvr2a	6.04839	3.06122	7.01754	27.7778
180	Bmp5	0	0.510204	0	0	Acvr2b	2.41935	5.10204	1.75439	0
181	Bmp5	0	0.510204	0	0	Bmpr1a	22.1774	3.06122	36.8421	0
182	Bmp5	0	0.510204	0	0	Bmpr1b	Not expressed	Not expressed	Not expressed	Not expressed
183	Bmp5	0	0.510204	0	0	Bmpr2	33.4677	44.3878	42.1053	33.3333
184	Bmp5	0	0.510204	0	0	Hfe2	64.1129	12.2449	15.7895	22.2222
185	Bmp6	0	0	0	5.55556	Acvr1	8.46774	18.3673	45.614	27.7778
186	Bmp6	0	0	0	5.55556	Acvr2a	6.04839	3.06122	7.01754	27.7778
187	Bmp6	0	0	0	5.55556	Acvr2b	2.41935	5.10204	1.75439	0
188	Bmp6	0	0	0	5.55556	Bmpr1a	22.1774	3.06122	36.8421	0
189	Bmp6	0	0	0	5.55556	Bmpr1b	Not expressed	Not expressed	Not expressed	Not expressed
190	Bmp6	0	0	0	5.55556	Bmpr2	33.4677	44.3878	42.1053	33.3333
191	Bmp7	2.01613	0	0	0	Acvr1	8.46774	18.3673	45.614	27.7778
192	Bmp7	2.01613	0	0	0	Acvr2a	6.04839	3.06122	7.01754	27.7778
193	Bmp7	2.01613	0	0	0	Acvr2b	2.41935	5.10204	1.75439	0
194	Bmp7	2.01613	0	0	0	Bmpr1a	22.1774	3.06122	36.8421	0
195	Bmp7	2.01613	0	0	0	Bmpr1b	Not expressed	Not expressed	Not expressed	Not expressed
196	Bmp7	2.01613	0	0	0	Bmpr2	33.4677	44.3878	42.1053	33.3333
197	Bmp7	2.01613	0	0	0	Eng	11.6935	29.0816	40.3509	72.2222
198	Bst1	2.41935	42.3469	5.26316	0	Cav1	11.2903	15.8163	40.3509	83.3333
199	Btc	1.6129	1.02041	7.01754	0	Egfr	1.6129	2.04082	29.8246	0
200	Btc	1.6129	1.02041	7.01754	0	Erbb2	1.20968	1.02041	3.50877	5.55556
201	Btc	1.6129	1.02041	7.01754	0	Erbb3	0.403226	0	0	0
202	Btc	1.6129	1.02041	7.01754	0	Erbb4	2.82258	0	0	0
203	Btla	0	1.53061	1.75439	5.55556	Cd247	0	0.510204	0	5.55556
204	Btla	0	1.53061	1.75439	5.55556	Cd79a	0.403226	1.53061	1.75439	0
205	Btla	0	1.53061	1.75439	5.55556	Tnfrsf14	Not expressed	Not expressed	Not expressed	Not expressed
206	Btla	0	1.53061	1.75439	5.55556	Vtcn1	0	0	0	0
207	BC055324	0.403226	1.53061	1.75439	0	Plscr4	3.62903	15.3061	29.8246	22.2222
208	1700013F07Rik	Not expressed	Not expressed	Not expressed	Not expressed	Plscr4	3.62903	15.3061	29.8246	22.2222
209	C1qa	25.4032	84.6939	12.2807	11.1111	Cd93	33.871	85.2041	12.2807	83.3333
210	C1qa	25.4032	84.6939	12.2807	11.1111	Cr1l	19.7581	42.8571	33.3333	44.4444
211	C1qa	25.4032	84.6939	12.2807	11.1111	Cspg4	17.7419	4.59184	3.50877	0
212	C1qb	48.3871	93.3673	26.3158	44.4444	Lrp1	23.7903	83.1633	80.7018	27.7778
213	C1qtnf1	2.41935	6.12245	24.5614	11.1111	Avpr2	Not expressed	Not expressed	Not expressed	Not expressed
214	C1qtnf5	Not expressed	Not expressed	Not expressed	Not expressed	Mfrp	Not expressed	Not expressed	Not expressed	Not expressed
215	C3	11.6935	13.7755	63.1579	11.1111	C3ar1	16.9355	89.7959	8.77193	11.1111
216	C3	11.6935	13.7755	63.1579	11.1111	C5ar2	1.6129	20.9184	0	0
217	C3	11.6935	13.7755	63.1579	11.1111	Cd19	0	1.53061	0	0
218	C3	11.6935	13.7755	63.1579	11.1111	Cd46	0	0.510204	0	0
219	C3	11.6935	13.7755	63.1579	11.1111	Cd81	80.6452	54.0816	85.9649	77.7778
220	C3	11.6935	13.7755	63.1579	11.1111	Cr1l	19.7581	42.8571	33.3333	44.4444
221	C3	11.6935	13.7755	63.1579	11.1111	Itgam	6.85484	73.9796	1.75439	0
222	C3	11.6935	13.7755	63.1579	11.1111	Itgb2	27.8226	84.1837	17.5439	22.2222
223	C3	11.6935	13.7755	63.1579	11.1111	Lrp1	23.7903	83.1633	80.7018	27.7778
224	C4bp	Not expressed	Not expressed	Not expressed	Not expressed	Bmpr2	33.4677	44.3878	42.1053	33.3333
225	C4bp	Not expressed	Not expressed	Not expressed	Not expressed	Cd40	1.20968	16.3265	0	5.55556
226	C4bp	Not expressed	Not expressed	Not expressed	Not expressed	Lrp1	23.7903	83.1633	80.7018	27.7778
227	Hc	Not expressed	Not expressed	Not expressed	Not expressed	C5ar1	8.06452	72.449	8.77193	5.55556
228	Hc	Not expressed	Not expressed	Not expressed	Not expressed	C5ar2	1.6129	20.9184	0	0
229	2300002M23Rik	Not expressed	Not expressed	Not expressed	Not expressed	Ddr1	11.2903	4.08163	15.7895	0
230	Calca	Not expressed	Not expressed	Not expressed	Not expressed	Calcr	0	0	0	0
231	Calca	Not expressed	Not expressed	Not expressed	Not expressed	Calcrl	7.25806	23.4694	15.7895	38.8889
232	Calca	Not expressed	Not expressed	Not expressed	Not expressed	Ramp1	7.25806	13.7755	3.50877	11.1111
233	Calca	Not expressed	Not expressed	Not expressed	Not expressed	Ramp2	5.64516	7.65306	36.8421	61.1111
234	Calcb	Not expressed	Not expressed	Not expressed	Not expressed	Calcr	0	0	0	0
235	Calcb	Not expressed	Not expressed	Not expressed	Not expressed	Calcrl	7.25806	23.4694	15.7895	38.8889
236	Calcb	Not expressed	Not expressed	Not expressed	Not expressed	Ramp1	7.25806	13.7755	3.50877	11.1111
237	Calr	73.7903	86.2245	89.4737	61.1111	Itga2b	0.806452	0.510204	5.26316	11.1111
238	Calr	73.7903	86.2245	89.4737	61.1111	Itga3	9.27419	3.06122	1.75439	5.55556
239	Calr	73.7903	86.2245	89.4737	61.1111	Itgav	14.5161	49.4898	50.8772	11.1111
240	Calr	73.7903	86.2245	89.4737	61.1111	Lrp1	23.7903	83.1633	80.7018	27.7778
241	Calr	73.7903	86.2245	89.4737	61.1111	Mtnr1a	Not expressed	Not expressed	Not expressed	Not expressed
242	Calr	73.7903	86.2245	89.4737	61.1111	Scarf1	3.22581	8.67347	1.75439	16.6667
243	Calr	73.7903	86.2245	89.4737	61.1111	Tshr	0	0.510204	0	0
244	Camp	Not expressed	Not expressed	Not expressed	Not expressed	Egfr	1.6129	2.04082	29.8246	0
245	Camp	Not expressed	Not expressed	Not expressed	Not expressed	Igf1r	23.3871	22.449	38.5965	16.6667
246	Camp	Not expressed	Not expressed	Not expressed	Not expressed	P2rx7	1.6129	41.3265	12.2807	0
247	Cck	Not expressed	Not expressed	Not expressed	Not expressed	Cckar	0	0	1.75439	0
248	Cck	Not expressed	Not expressed	Not expressed	Not expressed	Cckbr	Not expressed	Not expressed	Not expressed	Not expressed
249	Ccl1	Not expressed	Not expressed	Not expressed	Not expressed	Ccr8	Not expressed	Not expressed	Not expressed	Not expressed
250	Ccl11	0	0.510204	3.50877	5.55556	Ackr2	Not expressed	Not expressed	Not expressed	Not expressed
251	Ccl11	0	0.510204	3.50877	5.55556	Ackr4	Not expressed	Not expressed	Not expressed	Not expressed
252	Ccl11	0	0.510204	3.50877	5.55556	Ccr3	0	0.510204	0	0
253	Ccl11	0	0.510204	3.50877	5.55556	Cxcr3	0.403226	2.55102	0	0
254	Ccl17	0	0	1.75439	0	Ccr4	0	0	0	0
255	Ccl17	0	0	1.75439	0	Ccr8	Not expressed	Not expressed	Not expressed	Not expressed
256	Ccl2	18.9516	66.8367	22.807	16.6667	Ackr2	Not expressed	Not expressed	Not expressed	Not expressed
257	Ccl2	18.9516	66.8367	22.807	16.6667	Ackr4	Not expressed	Not expressed	Not expressed	Not expressed
258	Ccl2	18.9516	66.8367	22.807	16.6667	Ccr10	0	0.510204	0	0
259	Ccl2	18.9516	66.8367	22.807	16.6667	Ccr3	0	0.510204	0	0
260	Ccl2	18.9516	66.8367	22.807	16.6667	Ccr4	0	0	0	0
261	Ccl20	Not expressed	Not expressed	Not expressed	Not expressed	Ccr6	0	0	0	0
262	Ccl20	Not expressed	Not expressed	Not expressed	Not expressed	Cxcr3	0.403226	2.55102	0	0
263	Ccl22	Not expressed	Not expressed	Not expressed	Not expressed	Ccr4	0	0	0	0
264	Ccl24	0.403226	5.61224	0	0	Ccr3	0	0.510204	0	0
265	Ccl25	0.806452	6.12245	1.75439	11.1111	Ackr2	Not expressed	Not expressed	Not expressed	Not expressed
266	Ccl25	0.806452	6.12245	1.75439	11.1111	Ackr4	Not expressed	Not expressed	Not expressed	Not expressed
267	Ccl25	0.806452	6.12245	1.75439	11.1111	Ccr10	0	0.510204	0	0
268	Ccl25	0.806452	6.12245	1.75439	11.1111	Ccr9	1.20968	2.04082	3.50877	0
269	Ccl26	Not expressed	Not expressed	Not expressed	Not expressed	Ccr3	0	0.510204	0	0
270	Ccl28	0	0	0	0	Ackr2	Not expressed	Not expressed	Not expressed	Not expressed
271	Ccl28	0	0	0	0	Ccr10	0	0.510204	0	0
272	Ccl28	0	0	0	0	Ccr3	0	0.510204	0	0
273	Ccl4	3.62903	39.7959	0	5.55556	Ackr2	Not expressed	Not expressed	Not expressed	Not expressed
274	Ccl4	3.62903	39.7959	0	5.55556	Ccr3	0	0.510204	0	0
275	Ccl4	3.62903	39.7959	0	5.55556	Ccr8	Not expressed	Not expressed	Not expressed	Not expressed
276	Ccl5	0	1.02041	1.75439	5.55556	Ackr2	Not expressed	Not expressed	Not expressed	Not expressed
277	Ccl5	0	1.02041	1.75439	5.55556	Ackr4	Not expressed	Not expressed	Not expressed	Not expressed
278	Ccl5	0	1.02041	1.75439	5.55556	Ccr3	0	0.510204	0	0
279	Ccl5	0	1.02041	1.75439	5.55556	Ccr4	0	0	0	0
280	Ccl5	0	1.02041	1.75439	5.55556	Cxcr3	0.403226	2.55102	0	0
281	Ccl5	0	1.02041	1.75439	5.55556	Gpr75	0.403226	0	0	0
282	Ccl5	0	1.02041	1.75439	5.55556	Sdc1	3.22581	10.2041	24.5614	0
283	Ccl5	0	1.02041	1.75439	5.55556	Sdc4	9.67742	28.0612	19.2982	5.55556
284	Ccl7	10.0806	52.0408	14.0351	5.55556	Ackr2	Not expressed	Not expressed	Not expressed	Not expressed
285	Ccl7	10.0806	52.0408	14.0351	5.55556	Ackr4	Not expressed	Not expressed	Not expressed	Not expressed
286	Ccl7	10.0806	52.0408	14.0351	5.55556	Ccr10	0	0.510204	0	0
287	Ccl7	10.0806	52.0408	14.0351	5.55556	Ccr3	0	0.510204	0	0
288	Ccl7	10.0806	52.0408	14.0351	5.55556	Cxcr3	0.403226	2.55102	0	0
289	Cd14	12.5	76.0204	3.50877	22.2222	Itga4	9.27419	58.6735	12.2807	22.2222
290	Cd14	12.5	76.0204	3.50877	22.2222	Itgb1	87.0968	88.7755	92.9825	88.8889
291	Cd24a	8.06452	26.5306	3.50877	5.55556	Selp	0.806452	2.04082	1.75439	0
292	Cd34	12.0968	14.2857	70.1754	72.2222	Sell	0	1.02041	0	0
293	Cd34	12.0968	14.2857	70.1754	72.2222	Selp	0.806452	2.04082	1.75439	0
294	Cd40lg	Not expressed	Not expressed	Not expressed	Not expressed	Cd40	1.20968	16.3265	0	5.55556
295	Cd40lg	Not expressed	Not expressed	Not expressed	Not expressed	Itgam	6.85484	73.9796	1.75439	0
296	Cd40lg	Not expressed	Not expressed	Not expressed	Not expressed	Itgb2	27.8226	84.1837	17.5439	22.2222
297	Cd40lg	Not expressed	Not expressed	Not expressed	Not expressed	Traf3	8.06452	19.3878	14.0351	22.2222
298	Cd5l	2.41935	23.9796	1.75439	0	Cd5	0	0	0	0
299	Cd70	Not expressed	Not expressed	Not expressed	Not expressed	Cd27	0	0	0	0
300	Cdh1	0.403226	1.02041	1.75439	0	Cdh2	69.7581	14.2857	40.3509	38.8889
301	Cdh1	0.403226	1.02041	1.75439	0	Egfr	1.6129	2.04082	29.8246	0
302	Cdh1	0.403226	1.02041	1.75439	0	Erbb3	0.403226	0	0	0
303	Cdh1	0.403226	1.02041	1.75439	0	Igf1r	23.3871	22.449	38.5965	16.6667
304	Cdh1	0.403226	1.02041	1.75439	0	Itgae	0.403226	1.02041	0	5.55556
305	Cdh1	0.403226	1.02041	1.75439	0	Itgb7	0	17.3469	3.50877	5.55556
306	Cdh1	0.403226	1.02041	1.75439	0	Klrg1	Not expressed	Not expressed	Not expressed	Not expressed
307	Cdh1	0.403226	1.02041	1.75439	0	Lrp5	10.4839	18.8776	22.807	16.6667
308	Cdh1	0.403226	1.02041	1.75439	0	Ptprf	8.06452	4.08163	26.3158	11.1111
309	Cdh1	0.403226	1.02041	1.75439	0	Ptprm	17.7419	7.65306	10.5263	55.5556
310	Cel	0.403226	0.510204	0	0	Cxcr4	6.85484	62.2449	0	22.2222
311	Cga	Not expressed	Not expressed	Not expressed	Not expressed	Fshr	0	0	0	0
312	Cga	Not expressed	Not expressed	Not expressed	Not expressed	Lhcgr	0	0	0	0
313	Cga	Not expressed	Not expressed	Not expressed	Not expressed	Tshr	0	0.510204	0	0
314	Cgn	0	0.510204	0	0	F11r	18.1452	6.12245	3.50877	61.1111
315	Cgn	0	0.510204	0	0	Ocln	0.403226	0.510204	0	0
316	Cgn	0	0.510204	0	0	Tgfbr1	10.8871	58.1633	35.0877	22.2222
317	Cgn	0	0.510204	0	0	Tgfbr2	11.6935	69.898	56.1404	61.1111
318	Chad	0	0.510204	1.75439	0	Itga2	0	0	0	5.55556
319	Chad	0	0.510204	1.75439	0	Itgb1	87.0968	88.7755	92.9825	88.8889
320	Clcf1	Not expressed	Not expressed	Not expressed	Not expressed	Cntfr	0	0.510204	1.75439	0
321	Clcf1	Not expressed	Not expressed	Not expressed	Not expressed	Crlf1	0.403226	0	26.3158	0
322	Clcf1	Not expressed	Not expressed	Not expressed	Not expressed	Il6st	33.0645	27.551	47.3684	22.2222
323	Clcf1	Not expressed	Not expressed	Not expressed	Not expressed	Lifr	13.7097	25.5102	12.2807	44.4444
324	Clec11a	1.6129	3.06122	36.8421	0	Kit	0.806452	5.10204	3.50877	16.6667
325	Cntf	Not expressed	Not expressed	Not expressed	Not expressed	Cntfr	0	0.510204	1.75439	0
326	Cntf	Not expressed	Not expressed	Not expressed	Not expressed	Il6ra	2.82258	28.0612	3.50877	5.55556
327	Cntf	Not expressed	Not expressed	Not expressed	Not expressed	Il6st	33.0645	27.551	47.3684	22.2222
328	Cntf	Not expressed	Not expressed	Not expressed	Not expressed	Lifr	13.7097	25.5102	12.2807	44.4444
329	Cntn2	0.806452	0	3.50877	0	Cntn1	0	0	1.75439	0
330	Cntn2	0.806452	0	3.50877	0	Cntnap2	0	0.510204	0	0
331	Cntn2	0.806452	0	3.50877	0	Nrcam	0.403226	0	0	0
332	Cntn2	0.806452	0	3.50877	0	Nrp1	54.8387	87.7551	57.8947	72.2222
333	Cntn4	0	0	0	0	Ptprg	7.66129	6.63265	21.0526	66.6667
334	Col11a1	0	0.510204	8.77193	0	Ddr1	11.2903	4.08163	15.7895	0
335	Col11a1	0	0.510204	8.77193	0	Itga2	0	0	0	5.55556
336	Col11a1	0	0.510204	8.77193	0	Itgb1	87.0968	88.7755	92.9825	88.8889
337	Col14a1	10.0806	11.2245	77.193	11.1111	Cd44	18.9516	77.551	38.5965	33.3333
338	Col18a1	2.82258	4.59184	19.2982	27.7778	Gpc1	67.3387	21.9388	22.807	16.6667
339	Col18a1	2.82258	4.59184	19.2982	27.7778	Gpc4	17.3387	4.08163	22.807	5.55556
340	Col18a1	2.82258	4.59184	19.2982	27.7778	Itga5	7.66129	15.8163	17.5439	22.2222
341	Col18a1	2.82258	4.59184	19.2982	27.7778	Itgb1	87.0968	88.7755	92.9825	88.8889
342	Col18a1	2.82258	4.59184	19.2982	27.7778	Kdr	4.83871	6.12245	3.50877	50
343	Col1a1	62.5	60.7143	100	50	Cd36	94.3548	76.5306	33.3333	83.3333
344	Col1a1	62.5	60.7143	100	50	Cd44	18.9516	77.551	38.5965	33.3333
345	Col1a1	62.5	60.7143	100	50	Cd93	33.871	85.2041	12.2807	83.3333
346	Col1a1	62.5	60.7143	100	50	Ddr1	11.2903	4.08163	15.7895	0
347	Col1a1	62.5	60.7143	100	50	Ddr2	6.45161	5.10204	40.3509	16.6667
348	Col1a1	62.5	60.7143	100	50	Flt4	2.01613	6.12245	1.75439	27.7778
349	Col1a1	62.5	60.7143	100	50	Itga1	11.6935	9.69388	7.01754	33.3333
350	Col1a1	62.5	60.7143	100	50	Itga11	0.806452	0.510204	19.2982	0
351	Col1a1	62.5	60.7143	100	50	Itga2	0	0	0	5.55556
352	Col1a1	62.5	60.7143	100	50	Itga5	7.66129	15.8163	17.5439	22.2222
353	Col1a1	62.5	60.7143	100	50	Itgav	14.5161	49.4898	50.8772	11.1111
354	Col1a1	62.5	60.7143	100	50	Itgb1	87.0968	88.7755	92.9825	88.8889
355	Col1a1	62.5	60.7143	100	50	Tmprss6	0	0	1.75439	0
356	Col1a2	69.7581	72.9592	100	55.5556	Cd36	94.3548	76.5306	33.3333	83.3333
357	Col1a2	69.7581	72.9592	100	55.5556	Cd44	18.9516	77.551	38.5965	33.3333
358	Col1a2	69.7581	72.9592	100	55.5556	Cd93	33.871	85.2041	12.2807	83.3333
359	Col1a2	69.7581	72.9592	100	55.5556	Flt4	2.01613	6.12245	1.75439	27.7778
360	Col1a2	69.7581	72.9592	100	55.5556	Itga1	11.6935	9.69388	7.01754	33.3333
361	Col1a2	69.7581	72.9592	100	55.5556	Itga11	0.806452	0.510204	19.2982	0
362	Col1a2	69.7581	72.9592	100	55.5556	Itga2	0	0	0	5.55556
363	Col1a2	69.7581	72.9592	100	55.5556	Itga2b	0.806452	0.510204	5.26316	11.1111
364	Col1a2	69.7581	72.9592	100	55.5556	Itgav	14.5161	49.4898	50.8772	11.1111
365	Col1a2	69.7581	72.9592	100	55.5556	Itgb1	87.0968	88.7755	92.9825	88.8889
366	Col1a2	69.7581	72.9592	100	55.5556	Itgb3	2.01613	1.53061	14.0351	11.1111
367	Col2a1	0	0	5.26316	0	Ddr1	11.2903	4.08163	15.7895	0
368	Col2a1	0	0	5.26316	0	Itga1	11.6935	9.69388	7.01754	33.3333
369	Col2a1	0	0	5.26316	0	Itga10	0.403226	1.02041	1.75439	0
370	Col2a1	0	0	5.26316	0	Itga2	0	0	0	5.55556
371	Col2a1	0	0	5.26316	0	Itga2b	0.806452	0.510204	5.26316	11.1111
372	Col2a1	0	0	5.26316	0	Itgb1	87.0968	88.7755	92.9825	88.8889
373	Col2a1	0	0	5.26316	0	Mag	0.403226	4.08163	1.75439	0
374	Col2a1	0	0	5.26316	0	Olfr20	Not expressed	Not expressed	Not expressed	Not expressed
375	Col3a1	79.4355	74.4898	100	66.6667	Ddr1	11.2903	4.08163	15.7895	0
376	Col3a1	79.4355	74.4898	100	66.6667	Ddr2	6.45161	5.10204	40.3509	16.6667
377	Col3a1	79.4355	74.4898	100	66.6667	Itga2	0	0	0	5.55556
378	Col3a1	79.4355	74.4898	100	66.6667	Itgb1	87.0968	88.7755	92.9825	88.8889
379	Col3a1	79.4355	74.4898	100	66.6667	Mag	0.403226	4.08163	1.75439	0
380	Col4a1	62.0968	28.5714	75.4386	88.8889	Cd47	35.0806	78.5714	63.1579	50
381	Col4a1	62.0968	28.5714	75.4386	88.8889	Cd93	33.871	85.2041	12.2807	83.3333
382	Col4a1	62.0968	28.5714	75.4386	88.8889	Itga1	11.6935	9.69388	7.01754	33.3333
383	Col4a1	62.0968	28.5714	75.4386	88.8889	Itga2	0	0	0	5.55556
384	Col4a1	62.0968	28.5714	75.4386	88.8889	Itgav	14.5161	49.4898	50.8772	11.1111
385	Col4a1	62.0968	28.5714	75.4386	88.8889	Itgb1	87.0968	88.7755	92.9825	88.8889
386	Col4a1	62.0968	28.5714	75.4386	88.8889	Itgb8	0	0	0	0
387	Col4a2	68.1452	31.6327	82.4561	94.4444	Cd93	33.871	85.2041	12.2807	83.3333
388	Col4a3	0	0	1.75439	0	Cd47	35.0806	78.5714	63.1579	50
389	Col4a3	0	0	1.75439	0	Cd93	33.871	85.2041	12.2807	83.3333
390	Col4a3	0	0	1.75439	0	Itga1	11.6935	9.69388	7.01754	33.3333
391	Col4a3	0	0	1.75439	0	Itga2	0	0	0	5.55556
392	Col4a3	0	0	1.75439	0	Itgav	14.5161	49.4898	50.8772	11.1111
393	Col4a3	0	0	1.75439	0	Itgb1	87.0968	88.7755	92.9825	88.8889
394	Col4a4	1.20968	1.02041	10.5263	0	Cd47	35.0806	78.5714	63.1579	50
395	Col4a4	1.20968	1.02041	10.5263	0	Cd93	33.871	85.2041	12.2807	83.3333
396	Col4a4	1.20968	1.02041	10.5263	0	Itga1	11.6935	9.69388	7.01754	33.3333
397	Col4a4	1.20968	1.02041	10.5263	0	Itga2	0	0	0	5.55556
398	Col4a4	1.20968	1.02041	10.5263	0	Itgav	14.5161	49.4898	50.8772	11.1111
399	Col4a4	1.20968	1.02041	10.5263	0	Itgb1	87.0968	88.7755	92.9825	88.8889
400	Col4a5	14.1129	4.59184	19.2982	0	Cd47	35.0806	78.5714	63.1579	50
401	Col4a5	14.1129	4.59184	19.2982	0	Cd93	33.871	85.2041	12.2807	83.3333
402	Col4a5	14.1129	4.59184	19.2982	0	Itga1	11.6935	9.69388	7.01754	33.3333
403	Col4a5	14.1129	4.59184	19.2982	0	Itga2	0	0	0	5.55556
404	Col4a5	14.1129	4.59184	19.2982	0	Itgav	14.5161	49.4898	50.8772	11.1111
405	Col4a5	14.1129	4.59184	19.2982	0	Itgb1	87.0968	88.7755	92.9825	88.8889
406	Col4a6	0	0	7.01754	0	Cd47	35.0806	78.5714	63.1579	50
407	Col4a6	0	0	7.01754	0	Cd93	33.871	85.2041	12.2807	83.3333
408	Col4a6	0	0	7.01754	0	Itga1	11.6935	9.69388	7.01754	33.3333
409	Col4a6	0	0	7.01754	0	Itga2	0	0	0	5.55556
410	Col4a6	0	0	7.01754	0	Itgav	14.5161	49.4898	50.8772	11.1111
411	Col4a6	0	0	7.01754	0	Itgb1	87.0968	88.7755	92.9825	88.8889
412	Col5a1	23.3871	22.449	89.4737	5.55556	Itga1	11.6935	9.69388	7.01754	33.3333
413	Col5a1	23.3871	22.449	89.4737	5.55556	Itgb1	87.0968	88.7755	92.9825	88.8889
414	Col5a1	23.3871	22.449	89.4737	5.55556	Sdc3	16.129	78.5714	45.614	61.1111
415	Col5a2	18.1452	19.898	94.7368	22.2222	Ddr1	11.2903	4.08163	15.7895	0
416	Col5a2	18.1452	19.898	94.7368	22.2222	Itga1	11.6935	9.69388	7.01754	33.3333
417	Col5a2	18.1452	19.898	94.7368	22.2222	Itgb1	87.0968	88.7755	92.9825	88.8889
418	Col5a3	5.24194	5.61224	43.8596	0	Sdc3	16.129	78.5714	45.614	61.1111
419	Col6a1	23.7903	16.3265	82.4561	22.2222	Itga1	11.6935	9.69388	7.01754	33.3333
420	Col6a1	23.7903	16.3265	82.4561	22.2222	Itga2	0	0	0	5.55556
421	Col6a1	23.7903	16.3265	82.4561	22.2222	Itga6	4.03226	43.8776	3.50877	22.2222
422	Col6a1	23.7903	16.3265	82.4561	22.2222	Itgb1	87.0968	88.7755	92.9825	88.8889
423	Col6a2	31.4516	31.1224	94.7368	27.7778	Itga1	11.6935	9.69388	7.01754	33.3333
424	Col6a2	31.4516	31.1224	94.7368	27.7778	Itga2	0	0	0	5.55556
425	Col6a2	31.4516	31.1224	94.7368	27.7778	Itgb1	87.0968	88.7755	92.9825	88.8889
426	Col6a3	14.5161	16.8367	77.193	11.1111	Itga1	11.6935	9.69388	7.01754	33.3333
427	Col6a3	14.5161	16.8367	77.193	11.1111	Itga2	0	0	0	5.55556
428	Col6a3	14.5161	16.8367	77.193	11.1111	Itgb1	87.0968	88.7755	92.9825	88.8889
429	Col7a1	0	0	3.50877	0	Itga2	0	0	0	5.55556
430	Col7a1	0	0	3.50877	0	Itgb1	87.0968	88.7755	92.9825	88.8889
431	Col8a1	17.7419	19.898	77.193	16.6667	Itga1	11.6935	9.69388	7.01754	33.3333
432	Col8a1	17.7419	19.898	77.193	16.6667	Itga2	0	0	0	5.55556
433	Col9a1	0	1.02041	0	0	Mag	0.403226	4.08163	1.75439	0
434	Col9a2	0	0	1.75439	0	Mag	0.403226	4.08163	1.75439	0
435	Col9a3	0	0.510204	1.75439	5.55556	Mag	0.403226	4.08163	1.75439	0
436	Colq	8.46774	0.510204	3.50877	5.55556	Musk	0.403226	0.510204	0	0
437	Cort	Not expressed	Not expressed	Not expressed	Not expressed	Ghsr	Not expressed	Not expressed	Not expressed	Not expressed
438	Cort	Not expressed	Not expressed	Not expressed	Not expressed	Sstr1	Not expressed	Not expressed	Not expressed	Not expressed
439	Cort	Not expressed	Not expressed	Not expressed	Not expressed	Sstr2	0	0	0	0
440	Cort	Not expressed	Not expressed	Not expressed	Not expressed	Sstr3	Not expressed	Not expressed	Not expressed	Not expressed
441	Cort	Not expressed	Not expressed	Not expressed	Not expressed	Sstr4	Not expressed	Not expressed	Not expressed	Not expressed
442	Cort	Not expressed	Not expressed	Not expressed	Not expressed	Sstr5	Not expressed	Not expressed	Not expressed	Not expressed
443	Cp	31.4516	18.8776	38.5965	11.1111	Slc40a1	8.06452	12.2449	1.75439	0
444	Crh	0	0.510204	0	0	Crhr1	Not expressed	Not expressed	Not expressed	Not expressed
445	Crh	0	0.510204	0	0	Crhr2	8.87097	0.510204	0	0
446	Crh	0	0.510204	0	0	Mc2r	0.403226	0.510204	0	0
447	Crp	0	0.510204	0	0	Olr1	0	2.55102	1.75439	0
448	Csf1	24.1935	12.7551	49.1228	38.8889	Csf1r	21.7742	88.2653	21.0526	16.6667
449	Csf2	0.403226	0	1.75439	0	Csf1r	21.7742	88.2653	21.0526	16.6667
450	Csf2	0.403226	0	1.75439	0	Csf3r	1.6129	38.2653	0	0
451	Csf2	0.403226	0	1.75439	0	Il3ra	0.806452	16.3265	15.7895	0
452	Csf2	0.403226	0	1.75439	0	Itga9	26.2097	16.3265	22.807	11.1111
453	Csf2	0.403226	0	1.75439	0	Itgb1	87.0968	88.7755	92.9825	88.8889
454	Csf2	0.403226	0	1.75439	0	Sdc2	24.5968	8.16327	77.193	0
455	Csf3	Not expressed	Not expressed	Not expressed	Not expressed	Csf1r	21.7742	88.2653	21.0526	16.6667
456	Csf3	Not expressed	Not expressed	Not expressed	Not expressed	Csf3r	1.6129	38.2653	0	0
457	Ctf1	1.20968	1.53061	1.75439	0	Il6st	33.0645	27.551	47.3684	22.2222
458	Ctf1	1.20968	1.53061	1.75439	0	Lifr	13.7097	25.5102	12.2807	44.4444
459	Ctgf	25.8065	16.3265	61.4035	16.6667	Erbb4	2.82258	0	0	0
460	Ctgf	25.8065	16.3265	61.4035	16.6667	Itga5	7.66129	15.8163	17.5439	22.2222
461	Ctgf	25.8065	16.3265	61.4035	16.6667	Itgam	6.85484	73.9796	1.75439	0
462	Ctgf	25.8065	16.3265	61.4035	16.6667	Itgb2	27.8226	84.1837	17.5439	22.2222
463	Ctgf	25.8065	16.3265	61.4035	16.6667	Lrp1	23.7903	83.1633	80.7018	27.7778
464	Ctgf	25.8065	16.3265	61.4035	16.6667	Lrp6	31.4516	57.6531	47.3684	33.3333
465	Ctgf	25.8065	16.3265	61.4035	16.6667	Ntrk1	Not expressed	Not expressed	Not expressed	Not expressed
466	Cthrc1	11.2903	8.67347	61.4035	0	Fzd3	3.22581	1.53061	0	0
467	Cthrc1	11.2903	8.67347	61.4035	0	Fzd5	0.806452	5.61224	5.26316	0
468	Cthrc1	11.2903	8.67347	61.4035	0	Fzd6	8.06452	4.08163	10.5263	22.2222
469	Cubn	0.806452	0.510204	0	0	Lrp2	0	0.510204	3.50877	0
470	Cx3cl1	3.62903	1.02041	10.5263	16.6667	Cx3cr1	3.62903	24.4898	7.01754	27.7778
471	Cxcl10	4.03226	7.14286	1.75439	5.55556	Ccr3	0	0.510204	0	0
472	Cxcl10	4.03226	7.14286	1.75439	5.55556	Cxcr3	0.403226	2.55102	0	0
473	Cxcl10	4.03226	7.14286	1.75439	5.55556	Sdc4	9.67742	28.0612	19.2982	5.55556
474	Cxcl11	0	0	1.75439	0	Ackr3	Not expressed	Not expressed	Not expressed	Not expressed
475	Cxcl11	0	0	1.75439	0	Ccr3	0	0.510204	0	0
476	Cxcl11	0	0	1.75439	0	Cxcr3	0.403226	2.55102	0	0
477	Cxcl12	17.7419	18.8776	42.1053	83.3333	Ackr3	Not expressed	Not expressed	Not expressed	Not expressed
478	Cxcl12	17.7419	18.8776	42.1053	83.3333	Ccr4	0	0	0	0
479	Cxcl12	17.7419	18.8776	42.1053	83.3333	Cd4	1.20968	3.57143	0	0
480	Cxcl12	17.7419	18.8776	42.1053	83.3333	Cxcr3	0.403226	2.55102	0	0
481	Cxcl12	17.7419	18.8776	42.1053	83.3333	Cxcr4	6.85484	62.2449	0	22.2222
482	Cxcl12	17.7419	18.8776	42.1053	83.3333	Itgb1	87.0968	88.7755	92.9825	88.8889
483	Cxcl12	17.7419	18.8776	42.1053	83.3333	Sdc4	9.67742	28.0612	19.2982	5.55556
484	Cxcl13	0	0.510204	0	0	Ackr4	Not expressed	Not expressed	Not expressed	Not expressed
485	Cxcl13	0	0.510204	0	0	Ccr10	0	0.510204	0	0
486	Cxcl13	0	0.510204	0	0	Cxcr3	0.403226	2.55102	0	0
487	Cxcl13	0	0.510204	0	0	Cxcr5	0	0.510204	0	0
488	Cxcl13	0	0.510204	0	0	Htr2a	0	0	0	5.55556
489	Cxcl13	0	0.510204	0	0	Oprd1	Not expressed	Not expressed	Not expressed	Not expressed
490	Cxcl16	8.46774	66.3265	15.7895	27.7778	Cxcr6	2.41935	1.02041	0	0
491	Cxcl9	1.20968	3.57143	1.75439	16.6667	Ccr3	0	0.510204	0	0
492	Cxcl9	1.20968	3.57143	1.75439	16.6667	Cxcr3	0.403226	2.55102	0	0
493	Cyr61	27.8226	10.7143	57.8947	33.3333	Cav1	11.2903	15.8163	40.3509	83.3333
494	Cyr61	27.8226	10.7143	57.8947	33.3333	Itga5	7.66129	15.8163	17.5439	22.2222
495	Cyr61	27.8226	10.7143	57.8947	33.3333	Itgam	6.85484	73.9796	1.75439	0
496	Cyr61	27.8226	10.7143	57.8947	33.3333	Itgav	14.5161	49.4898	50.8772	11.1111
497	Cyr61	27.8226	10.7143	57.8947	33.3333	Itgb2	27.8226	84.1837	17.5439	22.2222
498	Cyr61	27.8226	10.7143	57.8947	33.3333	Itgb3	2.01613	1.53061	14.0351	11.1111
499	Cyr61	27.8226	10.7143	57.8947	33.3333	Itgb5	33.0645	68.3673	52.6316	11.1111
500	Dcn	34.2742	38.7755	100	22.2222	Egfr	1.6129	2.04082	29.8246	0
501	Dcn	34.2742	38.7755	100	22.2222	Erbb4	2.82258	0	0	0
502	Dcn	34.2742	38.7755	100	22.2222	Met	1.6129	6.63265	0	0
503	Defb1	Not expressed	Not expressed	Not expressed	Not expressed	Ccr6	0	0	0	0
504	Dhh	0	0.510204	1.75439	0	Boc	0	1.02041	21.0526	11.1111
505	Dhh	0	0.510204	1.75439	0	Cdon	2.01613	0.510204	21.0526	0
506	Dhh	0	0.510204	1.75439	0	Hhip	0	0	0	0
507	Dhh	0	0.510204	1.75439	0	Ptch1	0.403226	0.510204	0	0
508	Dhh	0	0.510204	1.75439	0	Ptch2	Not expressed	Not expressed	Not expressed	Not expressed
509	Dkk1	0.403226	0	1.75439	0	Kremen1	32.6613	14.2857	8.77193	27.7778
510	Dkk1	0.403226	0	1.75439	0	Kremen2	0.806452	0	0	11.1111
511	Dkk1	0.403226	0	1.75439	0	Lrp5	10.4839	18.8776	22.807	16.6667
512	Dkk1	0.403226	0	1.75439	0	Lrp6	31.4516	57.6531	47.3684	33.3333
513	Dkk2	2.01613	2.04082	1.75439	0	Kremen2	0.806452	0	0	11.1111
514	Dkk2	2.01613	2.04082	1.75439	0	Lrp6	31.4516	57.6531	47.3684	33.3333
515	Dlk1	Not expressed	Not expressed	Not expressed	Not expressed	Notch1	1.6129	32.6531	14.0351	66.6667
516	Dlk1	Not expressed	Not expressed	Not expressed	Not expressed	Notch3	4.03226	7.14286	8.77193	0
517	Dlk1	Not expressed	Not expressed	Not expressed	Not expressed	Notch4	2.82258	5.10204	8.77193	50
518	Dlk2	Not expressed	Not expressed	Not expressed	Not expressed	Notch1	1.6129	32.6531	14.0351	66.6667
519	Dll1	0.806452	1.02041	1.75439	0	Notch1	1.6129	32.6531	14.0351	66.6667
520	Dll1	0.806452	1.02041	1.75439	0	Notch3	4.03226	7.14286	8.77193	0
521	Dll1	0.806452	1.02041	1.75439	0	Notch4	2.82258	5.10204	8.77193	50
522	Dll3	Not expressed	Not expressed	Not expressed	Not expressed	Notch1	1.6129	32.6531	14.0351	66.6667
523	Dll3	Not expressed	Not expressed	Not expressed	Not expressed	Notch3	4.03226	7.14286	8.77193	0
524	Dll3	Not expressed	Not expressed	Not expressed	Not expressed	Notch4	2.82258	5.10204	8.77193	50
525	Dll4	1.6129	5.10204	1.75439	33.3333	Notch1	1.6129	32.6531	14.0351	66.6667
526	Dll4	1.6129	5.10204	1.75439	33.3333	Notch3	4.03226	7.14286	8.77193	0
527	Dll4	1.6129	5.10204	1.75439	33.3333	Notch4	2.82258	5.10204	8.77193	50
528	Dscam	Not expressed	Not expressed	Not expressed	Not expressed	Dcc	0	0	0	0
529	Ebi3	0.806452	15.8163	0	11.1111	Il27ra	0.403226	4.59184	10.5263	11.1111
530	Ebi3	0.806452	15.8163	0	11.1111	Il6st	33.0645	27.551	47.3684	22.2222
531	Ecm1	15.3226	68.3673	64.9123	11.1111	Cachd1	0.403226	0	3.50877	5.55556
532	Eda	0.806452	0.510204	5.26316	0	Eda2r	2.01613	0.510204	8.77193	16.6667
533	Eda	0.806452	0.510204	5.26316	0	Edar	0	0	0	0
534	Edil3	Not expressed	Not expressed	Not expressed	Not expressed	Itgav	14.5161	49.4898	50.8772	11.1111
535	Edil3	Not expressed	Not expressed	Not expressed	Not expressed	Itgb5	33.0645	68.3673	52.6316	11.1111
536	Edn1	2.01613	2.55102	5.26316	16.6667	Ednra	6.85484	2.55102	17.5439	0
537	Edn1	2.01613	2.55102	5.26316	16.6667	Ednrb	7.25806	34.6939	0	0
538	Edn1	2.01613	2.55102	5.26316	16.6667	Kel	Not expressed	Not expressed	Not expressed	Not expressed
539	Edn2	0	0	1.75439	0	Ednra	6.85484	2.55102	17.5439	0
540	Edn2	0	0	1.75439	0	Ednrb	7.25806	34.6939	0	0
541	Edn2	0	0	1.75439	0	Kel	Not expressed	Not expressed	Not expressed	Not expressed
542	Edn3	0.806452	0.510204	0	0	Ednra	6.85484	2.55102	17.5439	0
543	Edn3	0.806452	0.510204	0	0	Ednrb	7.25806	34.6939	0	0
544	Edn3	0.806452	0.510204	0	0	Kel	Not expressed	Not expressed	Not expressed	Not expressed
545	Efemp1	1.6129	1.02041	17.5439	5.55556	Egfr	1.6129	2.04082	29.8246	0
546	Efemp2	4.83871	12.2449	54.386	0	Aqp1	7.25806	9.18367	14.0351	55.5556
547	Efemp2	4.83871	12.2449	54.386	0	Catsper1	Not expressed	Not expressed	Not expressed	Not expressed
548	Efemp2	4.83871	12.2449	54.386	0	Lingo1	0	0	5.26316	0
549	Efemp2	4.83871	12.2449	54.386	0	Plscr4	3.62903	15.3061	29.8246	22.2222
550	Efna1	11.2903	2.55102	1.75439	22.2222	Epha1	0	0	1.75439	0
551	Efna1	11.2903	2.55102	1.75439	22.2222	Epha2	0.806452	5.10204	8.77193	16.6667
552	Efna1	11.2903	2.55102	1.75439	22.2222	Epha3	0	0.510204	0	5.55556
553	Efna1	11.2903	2.55102	1.75439	22.2222	Epha4	18.5484	2.04082	7.01754	5.55556
554	Efna1	11.2903	2.55102	1.75439	22.2222	Epha5	0	0	0	0
555	Efna1	11.2903	2.55102	1.75439	22.2222	Epha6	0.403226	0	1.75439	0
556	Efna1	11.2903	2.55102	1.75439	22.2222	Epha7	0.403226	1.53061	5.26316	0
557	Efna1	11.2903	2.55102	1.75439	22.2222	Epha8	Not expressed	Not expressed	Not expressed	Not expressed
558	Efna1	11.2903	2.55102	1.75439	22.2222	Ephb1	1.20968	1.02041	0	11.1111
559	Efna1	11.2903	2.55102	1.75439	22.2222	Ephb6	0.806452	1.02041	10.5263	0
560	Efna2	0.806452	0.510204	1.75439	0	Epha1	0	0	1.75439	0
561	Efna2	0.806452	0.510204	1.75439	0	Epha2	0.806452	5.10204	8.77193	16.6667
562	Efna2	0.806452	0.510204	1.75439	0	Epha3	0	0.510204	0	5.55556
563	Efna2	0.806452	0.510204	1.75439	0	Epha4	18.5484	2.04082	7.01754	5.55556
564	Efna2	0.806452	0.510204	1.75439	0	Epha5	0	0	0	0
565	Efna2	0.806452	0.510204	1.75439	0	Epha6	0.403226	0	1.75439	0
566	Efna2	0.806452	0.510204	1.75439	0	Epha7	0.403226	1.53061	5.26316	0
567	Efna2	0.806452	0.510204	1.75439	0	Epha8	Not expressed	Not expressed	Not expressed	Not expressed
568	Efna3	Not expressed	Not expressed	Not expressed	Not expressed	Epha1	0	0	1.75439	0
569	Efna3	Not expressed	Not expressed	Not expressed	Not expressed	Epha2	0.806452	5.10204	8.77193	16.6667
570	Efna3	Not expressed	Not expressed	Not expressed	Not expressed	Epha3	0	0.510204	0	5.55556
571	Efna3	Not expressed	Not expressed	Not expressed	Not expressed	Epha4	18.5484	2.04082	7.01754	5.55556
572	Efna3	Not expressed	Not expressed	Not expressed	Not expressed	Epha5	0	0	0	0
573	Efna3	Not expressed	Not expressed	Not expressed	Not expressed	Epha6	0.403226	0	1.75439	0
574	Efna3	Not expressed	Not expressed	Not expressed	Not expressed	Epha7	0.403226	1.53061	5.26316	0
575	Efna3	Not expressed	Not expressed	Not expressed	Not expressed	Epha8	Not expressed	Not expressed	Not expressed	Not expressed
576	Efna3	Not expressed	Not expressed	Not expressed	Not expressed	Ephb1	1.20968	1.02041	0	11.1111
577	Efna3	Not expressed	Not expressed	Not expressed	Not expressed	Ephb6	0.806452	1.02041	10.5263	0
578	Efna4	0	0	3.50877	0	Epha1	0	0	1.75439	0
579	Efna4	0	0	3.50877	0	Epha2	0.806452	5.10204	8.77193	16.6667
580	Efna4	0	0	3.50877	0	Epha3	0	0.510204	0	5.55556
581	Efna4	0	0	3.50877	0	Epha4	18.5484	2.04082	7.01754	5.55556
582	Efna4	0	0	3.50877	0	Epha5	0	0	0	0
583	Efna4	0	0	3.50877	0	Epha6	0.403226	0	1.75439	0
584	Efna4	0	0	3.50877	0	Epha7	0.403226	1.53061	5.26316	0
585	Efna4	0	0	3.50877	0	Epha8	Not expressed	Not expressed	Not expressed	Not expressed
586	Efna5	14.1129	5.61224	36.8421	0	Epha1	0	0	1.75439	0
587	Efna5	14.1129	5.61224	36.8421	0	Epha2	0.806452	5.10204	8.77193	16.6667
588	Efna5	14.1129	5.61224	36.8421	0	Epha3	0	0.510204	0	5.55556
589	Efna5	14.1129	5.61224	36.8421	0	Epha4	18.5484	2.04082	7.01754	5.55556
590	Efna5	14.1129	5.61224	36.8421	0	Epha5	0	0	0	0
591	Efna5	14.1129	5.61224	36.8421	0	Epha6	0.403226	0	1.75439	0
592	Efna5	14.1129	5.61224	36.8421	0	Epha7	0.403226	1.53061	5.26316	0
593	Efna5	14.1129	5.61224	36.8421	0	Epha8	Not expressed	Not expressed	Not expressed	Not expressed
594	Efna5	14.1129	5.61224	36.8421	0	Ephb1	1.20968	1.02041	0	11.1111
595	Efna5	14.1129	5.61224	36.8421	0	Ephb2	0.806452	0.510204	3.50877	0
596	Efna5	14.1129	5.61224	36.8421	0	Ephb6	0.806452	1.02041	10.5263	0
597	Efnb1	5.24194	4.08163	14.0351	33.3333	Epha4	18.5484	2.04082	7.01754	5.55556
598	Efnb1	5.24194	4.08163	14.0351	33.3333	Epha6	0.403226	0	1.75439	0
599	Efnb1	5.24194	4.08163	14.0351	33.3333	Ephb1	1.20968	1.02041	0	11.1111
600	Efnb1	5.24194	4.08163	14.0351	33.3333	Ephb2	0.806452	0.510204	3.50877	0
601	Efnb1	5.24194	4.08163	14.0351	33.3333	Ephb3	10.8871	4.59184	19.2982	0
602	Efnb1	5.24194	4.08163	14.0351	33.3333	Ephb4	4.83871	6.63265	10.5263	38.8889
603	Efnb1	5.24194	4.08163	14.0351	33.3333	Ephb6	0.806452	1.02041	10.5263	0
604	Efnb1	5.24194	4.08163	14.0351	33.3333	Erbb2	1.20968	1.02041	3.50877	5.55556
605	Efnb2	5.24194	3.06122	8.77193	38.8889	Epha3	0	0.510204	0	5.55556
606	Efnb2	5.24194	3.06122	8.77193	38.8889	Epha4	18.5484	2.04082	7.01754	5.55556
607	Efnb2	5.24194	3.06122	8.77193	38.8889	Epha6	0.403226	0	1.75439	0
608	Efnb2	5.24194	3.06122	8.77193	38.8889	Ephb1	1.20968	1.02041	0	11.1111
609	Efnb2	5.24194	3.06122	8.77193	38.8889	Ephb2	0.806452	0.510204	3.50877	0
610	Efnb2	5.24194	3.06122	8.77193	38.8889	Ephb3	10.8871	4.59184	19.2982	0
611	Efnb2	5.24194	3.06122	8.77193	38.8889	Ephb4	4.83871	6.63265	10.5263	38.8889
612	Efnb2	5.24194	3.06122	8.77193	38.8889	Ephb6	0.806452	1.02041	10.5263	0
613	Efnb2	5.24194	3.06122	8.77193	38.8889	Grm1	16.129	2.04082	0	0
614	Efnb2	5.24194	3.06122	8.77193	38.8889	Grm5	0	0.510204	0	0
615	Efnb2	5.24194	3.06122	8.77193	38.8889	Pecam1	10.4839	11.2245	10.5263	88.8889
616	Efnb2	5.24194	3.06122	8.77193	38.8889	Rhbdl2	0	0	0	5.55556
617	Efnb3	29.0323	2.55102	5.26316	0	Epha4	18.5484	2.04082	7.01754	5.55556
618	Efnb3	29.0323	2.55102	5.26316	0	Ephb1	1.20968	1.02041	0	11.1111
619	Efnb3	29.0323	2.55102	5.26316	0	Ephb2	0.806452	0.510204	3.50877	0
620	Efnb3	29.0323	2.55102	5.26316	0	Ephb3	10.8871	4.59184	19.2982	0
621	Efnb3	29.0323	2.55102	5.26316	0	Ephb4	4.83871	6.63265	10.5263	38.8889
622	Efnb3	29.0323	2.55102	5.26316	0	Ephb6	0.806452	1.02041	10.5263	0
623	Efnb3	29.0323	2.55102	5.26316	0	Rhbdl2	0	0	0	5.55556
624	Egf	3.22581	0.510204	0	0	Cav1	11.2903	15.8163	40.3509	83.3333
625	Egf	3.22581	0.510204	0	0	Egfr	1.6129	2.04082	29.8246	0
626	Egf	3.22581	0.510204	0	0	Erbb2	1.20968	1.02041	3.50877	5.55556
627	Egf	3.22581	0.510204	0	0	Erbb3	0.403226	0	0	0
628	Egf	3.22581	0.510204	0	0	Erbb4	2.82258	0	0	0
629	Egf	3.22581	0.510204	0	0	Fshr	0	0	0	0
630	Epgn	0	1.02041	0	0	Egfr	1.6129	2.04082	29.8246	0
631	Epo	0	0	0	0	Epor	0.806452	3.06122	0	0
632	Ereg	0.806452	0	8.77193	0	Egfr	1.6129	2.04082	29.8246	0
633	Ereg	0.806452	0	8.77193	0	Erbb2	1.20968	1.02041	3.50877	5.55556
634	Ereg	0.806452	0	8.77193	0	Erbb3	0.403226	0	0	0
635	Ereg	0.806452	0	8.77193	0	Erbb4	2.82258	0	0	0
636	F10	0	17.3469	1.75439	5.55556	F3	2.41935	0.510204	5.26316	0
637	F10	0	17.3469	1.75439	5.55556	Itgam	6.85484	73.9796	1.75439	0
638	F10	0	17.3469	1.75439	5.55556	Itgb2	27.8226	84.1837	17.5439	22.2222
639	F11	Not expressed	Not expressed	Not expressed	Not expressed	Gp1ba	Not expressed	Not expressed	Not expressed	Not expressed
640	F12	0	0.510204	0	0	Cd93	33.871	85.2041	12.2807	83.3333
641	F12	0	0.510204	0	0	Gp1ba	Not expressed	Not expressed	Not expressed	Not expressed
642	F13a1	10.4839	71.4286	7.01754	11.1111	Itga4	9.27419	58.6735	12.2807	22.2222
643	F13a1	10.4839	71.4286	7.01754	11.1111	Itga9	26.2097	16.3265	22.807	11.1111
644	F13a1	10.4839	71.4286	7.01754	11.1111	Itgb1	87.0968	88.7755	92.9825	88.8889
645	F2	Not expressed	Not expressed	Not expressed	Not expressed	F2r	17.3387	12.7551	64.9123	38.8889
646	F2	Not expressed	Not expressed	Not expressed	Not expressed	F2rl1	0	0	1.75439	0
647	F2	Not expressed	Not expressed	Not expressed	Not expressed	F2rl2	0	0	0	0
648	F2	Not expressed	Not expressed	Not expressed	Not expressed	F2rl3	0.403226	1.53061	0	5.55556
649	F2	Not expressed	Not expressed	Not expressed	Not expressed	Gp1ba	Not expressed	Not expressed	Not expressed	Not expressed
650	F2	Not expressed	Not expressed	Not expressed	Not expressed	Gp1bb	0.806452	1.02041	7.01754	5.55556
651	F2	Not expressed	Not expressed	Not expressed	Not expressed	Gp9	0.403226	0	0	0
652	F2	Not expressed	Not expressed	Not expressed	Not expressed	Itga2b	0.806452	0.510204	5.26316	11.1111
653	F2	Not expressed	Not expressed	Not expressed	Not expressed	Thbd	6.85484	30.102	33.3333	55.5556
654	F7	4.83871	48.4694	1.75439	0	F3	2.41935	0.510204	5.26316	0
655	F8	1.20968	2.04082	1.75439	11.1111	Asgr2	0	0	0	5.55556
656	F8	1.20968	2.04082	1.75439	11.1111	Ldlr	5.24194	14.7959	12.2807	11.1111
657	F8	1.20968	2.04082	1.75439	11.1111	Lrp1	23.7903	83.1633	80.7018	27.7778
658	F9	0	1.02041	0	0	Lrp1	23.7903	83.1633	80.7018	27.7778
659	Farp2	0.806452	0	1.75439	0	Plxna1	11.6935	53.0612	22.807	22.2222
660	Farp2	0.806452	0	1.75439	0	Plxna2	10.8871	8.67347	12.2807	27.7778
661	Farp2	0.806452	0	1.75439	0	Plxna3	0.403226	1.53061	3.50877	0
662	Farp2	0.806452	0	1.75439	0	Plxna4	7.66129	7.65306	12.2807	11.1111
663	Fasl	Not expressed	Not expressed	Not expressed	Not expressed	Fas	4.83871	13.2653	17.5439	11.1111
664	Fasl	Not expressed	Not expressed	Not expressed	Not expressed	Tnfrsf1a	14.5161	58.6735	38.5965	55.5556
665	Fat4	1.20968	3.57143	0	22.2222	Dchs1	1.6129	3.57143	21.0526	27.7778
666	Fbln1	14.5161	4.08163	45.614	5.55556	Itgb1	87.0968	88.7755	92.9825	88.8889
667	Fbln2	22.9839	21.4286	87.7193	55.5556	Itgb3	2.01613	1.53061	14.0351	11.1111
668	Fbn1	20.1613	18.8776	85.9649	27.7778	Itga5	7.66129	15.8163	17.5439	22.2222
669	Fbn1	20.1613	18.8776	85.9649	27.7778	Itgav	14.5161	49.4898	50.8772	11.1111
670	Fbn1	20.1613	18.8776	85.9649	27.7778	Itgb1	87.0968	88.7755	92.9825	88.8889
671	Fbn1	20.1613	18.8776	85.9649	27.7778	Itgb3	2.01613	1.53061	14.0351	11.1111
672	Fbn1	20.1613	18.8776	85.9649	27.7778	Itgb6	12.5	1.53061	3.50877	0
673	Fcnb	Not expressed	Not expressed	Not expressed	Not expressed	Lrp1	23.7903	83.1633	80.7018	27.7778
674	Fga	Not expressed	Not expressed	Not expressed	Not expressed	Cdh5	6.45161	11.2245	3.50877	83.3333
675	Fga	Not expressed	Not expressed	Not expressed	Not expressed	Itga2b	0.806452	0.510204	5.26316	11.1111
676	Fga	Not expressed	Not expressed	Not expressed	Not expressed	Itga5	7.66129	15.8163	17.5439	22.2222
677	Fga	Not expressed	Not expressed	Not expressed	Not expressed	Itgam	6.85484	73.9796	1.75439	0
678	Fga	Not expressed	Not expressed	Not expressed	Not expressed	Itgav	14.5161	49.4898	50.8772	11.1111
679	Fga	Not expressed	Not expressed	Not expressed	Not expressed	Itgb1	87.0968	88.7755	92.9825	88.8889
680	Fga	Not expressed	Not expressed	Not expressed	Not expressed	Itgb2	27.8226	84.1837	17.5439	22.2222
681	Fga	Not expressed	Not expressed	Not expressed	Not expressed	Itgb3	2.01613	1.53061	14.0351	11.1111
682	Fga	Not expressed	Not expressed	Not expressed	Not expressed	Plaur	1.20968	21.9388	3.50877	11.1111
683	Fgb	Not expressed	Not expressed	Not expressed	Not expressed	Itga2b	0.806452	0.510204	5.26316	11.1111
684	Fgb	Not expressed	Not expressed	Not expressed	Not expressed	Itga5	7.66129	15.8163	17.5439	22.2222
685	Fgb	Not expressed	Not expressed	Not expressed	Not expressed	Itgam	6.85484	73.9796	1.75439	0
686	Fgb	Not expressed	Not expressed	Not expressed	Not expressed	Itgav	14.5161	49.4898	50.8772	11.1111
687	Fgb	Not expressed	Not expressed	Not expressed	Not expressed	Itgb1	87.0968	88.7755	92.9825	88.8889
688	Fgb	Not expressed	Not expressed	Not expressed	Not expressed	Itgb2	27.8226	84.1837	17.5439	22.2222
689	Fgf1	37.5	9.69388	15.7895	5.55556	Cd44	18.9516	77.551	38.5965	33.3333
690	Fgf1	37.5	9.69388	15.7895	5.55556	Egfr	1.6129	2.04082	29.8246	0
691	Fgf1	37.5	9.69388	15.7895	5.55556	Fgfr1	9.67742	13.2653	68.4211	38.8889
692	Fgf1	37.5	9.69388	15.7895	5.55556	Fgfr2	0.403226	1.02041	7.01754	0
693	Fgf1	37.5	9.69388	15.7895	5.55556	Fgfr3	1.6129	2.04082	1.75439	16.6667
694	Fgf1	37.5	9.69388	15.7895	5.55556	Fgfr4	0	0	0	0
695	Fgf1	37.5	9.69388	15.7895	5.55556	Fgfrl1	10.0806	4.08163	15.7895	0
696	Fgf1	37.5	9.69388	15.7895	5.55556	Nrp1	54.8387	87.7551	57.8947	72.2222
697	Fgf10	0	0.510204	0	0	Fgfr1	9.67742	13.2653	68.4211	38.8889
698	Fgf10	0	0.510204	0	0	Fgfr2	0.403226	1.02041	7.01754	0
699	Fgf10	0	0.510204	0	0	Fgfr3	1.6129	2.04082	1.75439	16.6667
700	Fgf10	0	0.510204	0	0	Fgfr4	0	0	0	0
701	Fgf11	Not expressed	Not expressed	Not expressed	Not expressed	Fgfr1	9.67742	13.2653	68.4211	38.8889
702	Fgf11	Not expressed	Not expressed	Not expressed	Not expressed	Fgfr2	0.403226	1.02041	7.01754	0
703	Fgf11	Not expressed	Not expressed	Not expressed	Not expressed	Fgfr3	1.6129	2.04082	1.75439	16.6667
704	Fgf11	Not expressed	Not expressed	Not expressed	Not expressed	Fgfr4	0	0	0	0
705	Fgf12	0	0	0	0	Fgfr1	9.67742	13.2653	68.4211	38.8889
706	Fgf12	0	0	0	0	Fgfr2	0.403226	1.02041	7.01754	0
707	Fgf12	0	0	0	0	Fgfr3	1.6129	2.04082	1.75439	16.6667
708	Fgf12	0	0	0	0	Fgfr4	0	0	0	0
709	Fgf13	13.3065	2.55102	0	0	Egfr	1.6129	2.04082	29.8246	0
710	Fgf13	13.3065	2.55102	0	0	Fgfr1	9.67742	13.2653	68.4211	38.8889
711	Fgf13	13.3065	2.55102	0	0	Fgfr2	0.403226	1.02041	7.01754	0
712	Fgf13	13.3065	2.55102	0	0	Fgfr3	1.6129	2.04082	1.75439	16.6667
713	Fgf13	13.3065	2.55102	0	0	Fgfr4	0	0	0	0
714	Fgf13	13.3065	2.55102	0	0	Scn5a	59.6774	16.8367	10.5263	11.1111
715	Fgf13	13.3065	2.55102	0	0	Scn8a	0	0.510204	0	0
716	Fgf14	0.403226	0	0	0	Fgfr1	9.67742	13.2653	68.4211	38.8889
717	Fgf14	0.403226	0	0	0	Fgfr2	0.403226	1.02041	7.01754	0
718	Fgf14	0.403226	0	0	0	Fgfr3	1.6129	2.04082	1.75439	16.6667
719	Fgf14	0.403226	0	0	0	Fgfr4	0	0	0	0
720	Fgf16	9.67742	0.510204	1.75439	0	Fgfr1	9.67742	13.2653	68.4211	38.8889
721	Fgf16	9.67742	0.510204	1.75439	0	Fgfr2	0.403226	1.02041	7.01754	0
722	Fgf16	9.67742	0.510204	1.75439	0	Fgfr3	1.6129	2.04082	1.75439	16.6667
723	Fgf16	9.67742	0.510204	1.75439	0	Fgfr4	0	0	0	0
724	Fgf17	Not expressed	Not expressed	Not expressed	Not expressed	Fgfr1	9.67742	13.2653	68.4211	38.8889
725	Fgf17	Not expressed	Not expressed	Not expressed	Not expressed	Fgfr2	0.403226	1.02041	7.01754	0
726	Fgf17	Not expressed	Not expressed	Not expressed	Not expressed	Fgfr3	1.6129	2.04082	1.75439	16.6667
727	Fgf17	Not expressed	Not expressed	Not expressed	Not expressed	Fgfr4	0	0	0	0
728	Fgf18	2.82258	0.510204	14.0351	0	Fgfr1	9.67742	13.2653	68.4211	38.8889
729	Fgf18	2.82258	0.510204	14.0351	0	Fgfr2	0.403226	1.02041	7.01754	0
730	Fgf18	2.82258	0.510204	14.0351	0	Fgfr3	1.6129	2.04082	1.75439	16.6667
731	Fgf18	2.82258	0.510204	14.0351	0	Fgfr4	0	0	0	0
732	Fgf15	Not expressed	Not expressed	Not expressed	Not expressed	Fgfr1	9.67742	13.2653	68.4211	38.8889
733	Fgf15	Not expressed	Not expressed	Not expressed	Not expressed	Fgfr2	0.403226	1.02041	7.01754	0
734	Fgf15	Not expressed	Not expressed	Not expressed	Not expressed	Fgfr3	1.6129	2.04082	1.75439	16.6667
735	Fgf15	Not expressed	Not expressed	Not expressed	Not expressed	Fgfr4	0	0	0	0
736	Fgf15	Not expressed	Not expressed	Not expressed	Not expressed	Klb	Not expressed	Not expressed	Not expressed	Not expressed
737	Fgf2	0.403226	0	0	0	Cd44	18.9516	77.551	38.5965	33.3333
738	Fgf2	0.403226	0	0	0	Fgfr1	9.67742	13.2653	68.4211	38.8889
739	Fgf2	0.403226	0	0	0	Fgfr2	0.403226	1.02041	7.01754	0
740	Fgf2	0.403226	0	0	0	Fgfr3	1.6129	2.04082	1.75439	16.6667
741	Fgf2	0.403226	0	0	0	Fgfr4	0	0	0	0
742	Fgf2	0.403226	0	0	0	Fgfrl1	10.0806	4.08163	15.7895	0
743	Fgf2	0.403226	0	0	0	Gpc4	17.3387	4.08163	22.807	5.55556
744	Fgf2	0.403226	0	0	0	Nrp1	54.8387	87.7551	57.8947	72.2222
745	Fgf2	0.403226	0	0	0	Sdc1	3.22581	10.2041	24.5614	0
746	Fgf2	0.403226	0	0	0	Sdc2	24.5968	8.16327	77.193	0
747	Fgf2	0.403226	0	0	0	Sdc3	16.129	78.5714	45.614	61.1111
748	Fgf2	0.403226	0	0	0	Sdc4	9.67742	28.0612	19.2982	5.55556
749	Fgf20	Not expressed	Not expressed	Not expressed	Not expressed	Fgfr4	0	0	0	0
750	Fgf21	Not expressed	Not expressed	Not expressed	Not expressed	Fgfr2	0.403226	1.02041	7.01754	0
751	Fgf21	Not expressed	Not expressed	Not expressed	Not expressed	Fgfr4	0	0	0	0
752	Fgf22	Not expressed	Not expressed	Not expressed	Not expressed	Fgfr2	0.403226	1.02041	7.01754	0
753	Fgf23	0.403226	0.510204	0	0	Fgfr1	9.67742	13.2653	68.4211	38.8889
754	Fgf23	0.403226	0.510204	0	0	Fgfr2	0.403226	1.02041	7.01754	0
755	Fgf23	0.403226	0.510204	0	0	Fgfr3	1.6129	2.04082	1.75439	16.6667
756	Fgf23	0.403226	0.510204	0	0	Fgfr4	0	0	0	0
757	Fgf23	0.403226	0.510204	0	0	Phex	0	1.02041	0	0
758	Fgf3	Not expressed	Not expressed	Not expressed	Not expressed	Fgfr1	9.67742	13.2653	68.4211	38.8889
759	Fgf3	Not expressed	Not expressed	Not expressed	Not expressed	Fgfr2	0.403226	1.02041	7.01754	0
760	Fgf3	Not expressed	Not expressed	Not expressed	Not expressed	Fgfr3	1.6129	2.04082	1.75439	16.6667
761	Fgf3	Not expressed	Not expressed	Not expressed	Not expressed	Fgfr4	0	0	0	0
762	Fgf4	Not expressed	Not expressed	Not expressed	Not expressed	Fgfr1	9.67742	13.2653	68.4211	38.8889
763	Fgf4	Not expressed	Not expressed	Not expressed	Not expressed	Fgfr2	0.403226	1.02041	7.01754	0
764	Fgf4	Not expressed	Not expressed	Not expressed	Not expressed	Fgfr3	1.6129	2.04082	1.75439	16.6667
765	Fgf4	Not expressed	Not expressed	Not expressed	Not expressed	Fgfr4	0	0	0	0
766	Fgf4	Not expressed	Not expressed	Not expressed	Not expressed	Nrp1	54.8387	87.7551	57.8947	72.2222
767	Fgf5	Not expressed	Not expressed	Not expressed	Not expressed	Fgfr1	9.67742	13.2653	68.4211	38.8889
768	Fgf5	Not expressed	Not expressed	Not expressed	Not expressed	Fgfr2	0.403226	1.02041	7.01754	0
769	Fgf5	Not expressed	Not expressed	Not expressed	Not expressed	Fgfr3	1.6129	2.04082	1.75439	16.6667
770	Fgf5	Not expressed	Not expressed	Not expressed	Not expressed	Fgfr4	0	0	0	0
771	Fgf6	0	0	0	0	Fgfr1	9.67742	13.2653	68.4211	38.8889
772	Fgf6	0	0	0	0	Fgfr2	0.403226	1.02041	7.01754	0
773	Fgf6	0	0	0	0	Fgfr3	1.6129	2.04082	1.75439	16.6667
774	Fgf6	0	0	0	0	Fgfr4	0	0	0	0
775	Fgf6	0	0	0	0	Sdc4	9.67742	28.0612	19.2982	5.55556
776	Fgf7	0.403226	0	3.50877	0	Fgfr1	9.67742	13.2653	68.4211	38.8889
777	Fgf7	0.403226	0	3.50877	0	Fgfr2	0.403226	1.02041	7.01754	0
778	Fgf7	0.403226	0	3.50877	0	Fgfr3	1.6129	2.04082	1.75439	16.6667
779	Fgf7	0.403226	0	3.50877	0	Fgfr4	0	0	0	0
780	Fgf7	0.403226	0	3.50877	0	Nrp1	54.8387	87.7551	57.8947	72.2222
781	Fgf8	0	0	0	0	Fgfr1	9.67742	13.2653	68.4211	38.8889
782	Fgf8	0	0	0	0	Fgfr2	0.403226	1.02041	7.01754	0
783	Fgf8	0	0	0	0	Fgfr3	1.6129	2.04082	1.75439	16.6667
784	Fgf8	0	0	0	0	Fgfr4	0	0	0	0
785	Fgf9	4.83871	3.06122	3.50877	0	Fgfr1	9.67742	13.2653	68.4211	38.8889
786	Fgf9	4.83871	3.06122	3.50877	0	Fgfr2	0.403226	1.02041	7.01754	0
787	Fgf9	4.83871	3.06122	3.50877	0	Fgfr3	1.6129	2.04082	1.75439	16.6667
788	Fgf9	4.83871	3.06122	3.50877	0	Fgfr4	0	0	0	0
789	Fgg	Not expressed	Not expressed	Not expressed	Not expressed	Itga2b	0.806452	0.510204	5.26316	11.1111
790	Fgg	Not expressed	Not expressed	Not expressed	Not expressed	Itga5	7.66129	15.8163	17.5439	22.2222
791	Fgg	Not expressed	Not expressed	Not expressed	Not expressed	Itgav	14.5161	49.4898	50.8772	11.1111
792	Fgg	Not expressed	Not expressed	Not expressed	Not expressed	Itgb1	87.0968	88.7755	92.9825	88.8889
793	Fgg	Not expressed	Not expressed	Not expressed	Not expressed	Itgb2	27.8226	84.1837	17.5439	22.2222
794	Fgl1	0	0	0	0	Egfr	1.6129	2.04082	29.8246	0
795	Flt3l	1.20968	13.7755	1.75439	16.6667	Flt3	0.403226	1.53061	0	0
796	Fn1	44.3548	72.449	94.7368	44.4444	C5ar1	8.06452	72.449	8.77193	5.55556
797	Fn1	44.3548	72.449	94.7368	44.4444	Cd44	18.9516	77.551	38.5965	33.3333
798	Fn1	44.3548	72.449	94.7368	44.4444	Cd79a	0.403226	1.53061	1.75439	0
799	Fn1	44.3548	72.449	94.7368	44.4444	Col13a1	Not expressed	Not expressed	Not expressed	Not expressed
800	Fn1	44.3548	72.449	94.7368	44.4444	Flt4	2.01613	6.12245	1.75439	27.7778
801	Fn1	44.3548	72.449	94.7368	44.4444	Il17rc	3.62903	2.04082	14.0351	16.6667
802	Fn1	44.3548	72.449	94.7368	44.4444	Itga2	0	0	0	5.55556
803	Fn1	44.3548	72.449	94.7368	44.4444	Itga2b	0.806452	0.510204	5.26316	11.1111
804	Fn1	44.3548	72.449	94.7368	44.4444	Itga3	9.27419	3.06122	1.75439	5.55556
805	Fn1	44.3548	72.449	94.7368	44.4444	Itga4	9.27419	58.6735	12.2807	22.2222
806	Fn1	44.3548	72.449	94.7368	44.4444	Itga5	7.66129	15.8163	17.5439	22.2222
807	Fn1	44.3548	72.449	94.7368	44.4444	Itga6	4.03226	43.8776	3.50877	22.2222
808	Fn1	44.3548	72.449	94.7368	44.4444	Itga8	0.403226	0.510204	0	5.55556
809	Fn1	44.3548	72.449	94.7368	44.4444	Itga9	26.2097	16.3265	22.807	11.1111
810	Fn1	44.3548	72.449	94.7368	44.4444	Itgav	14.5161	49.4898	50.8772	11.1111
811	Fn1	44.3548	72.449	94.7368	44.4444	Itgb1	87.0968	88.7755	92.9825	88.8889
812	Fn1	44.3548	72.449	94.7368	44.4444	Itgb3	2.01613	1.53061	14.0351	11.1111
813	Fn1	44.3548	72.449	94.7368	44.4444	Itgb6	12.5	1.53061	3.50877	0
814	Fn1	44.3548	72.449	94.7368	44.4444	Itgb7	0	17.3469	3.50877	5.55556
815	Fn1	44.3548	72.449	94.7368	44.4444	Itgb8	0	0	0	0
816	Fn1	44.3548	72.449	94.7368	44.4444	Mag	0.403226	4.08163	1.75439	0
817	Fn1	44.3548	72.449	94.7368	44.4444	Nt5e	10.0806	7.65306	8.77193	5.55556
818	Fn1	44.3548	72.449	94.7368	44.4444	Plaur	1.20968	21.9388	3.50877	11.1111
819	Fn1	44.3548	72.449	94.7368	44.4444	Robo4	4.43548	4.59184	1.75439	61.1111
820	Fn1	44.3548	72.449	94.7368	44.4444	Sdc2	24.5968	8.16327	77.193	0
821	Fn1	44.3548	72.449	94.7368	44.4444	Tmprss6	0	0	1.75439	0
822	Fn1	44.3548	72.449	94.7368	44.4444	Tnfrsf11b	0	0.510204	12.2807	0
823	Fn1	44.3548	72.449	94.7368	44.4444	Tshr	0	0.510204	0	0
824	Fshb	Not expressed	Not expressed	Not expressed	Not expressed	Fshr	0	0	0	0
825	Fst	0.806452	0.510204	17.5439	0	Bmpr1b	Not expressed	Not expressed	Not expressed	Not expressed
826	Fst	0.806452	0.510204	17.5439	0	Bmpr2	33.4677	44.3878	42.1053	33.3333
827	Fst	0.806452	0.510204	17.5439	0	Hfe2	64.1129	12.2449	15.7895	22.2222
828	Gal	0.403226	1.53061	0	5.55556	Galr1	0	0	0	0
829	Gal	0.403226	1.53061	0	5.55556	Galr2	0	0.510204	0	0
830	Gal	0.403226	1.53061	0	5.55556	Gpr151	Not expressed	Not expressed	Not expressed	Not expressed
831	Galp	Not expressed	Not expressed	Not expressed	Not expressed	Galr1	0	0	0	0
832	Galp	Not expressed	Not expressed	Not expressed	Not expressed	Galr2	0	0.510204	0	0
833	Gas6	45.5645	73.4694	56.1404	50	Axl	14.5161	39.7959	82.4561	27.7778
834	Gas6	45.5645	73.4694	56.1404	50	Mertk	1.6129	28.0612	1.75439	11.1111
835	Gas6	45.5645	73.4694	56.1404	50	Tyro3	0.806452	0	15.7895	0
836	Gast	Not expressed	Not expressed	Not expressed	Not expressed	Cckbr	Not expressed	Not expressed	Not expressed	Not expressed
837	Gcg	Not expressed	Not expressed	Not expressed	Not expressed	Gcgr	0.806452	0	0	0
838	Gcg	Not expressed	Not expressed	Not expressed	Not expressed	Glp1r	Not expressed	Not expressed	Not expressed	Not expressed
839	Gcg	Not expressed	Not expressed	Not expressed	Not expressed	Glp2r	Not expressed	Not expressed	Not expressed	Not expressed
840	Gdf10	0.403226	0.510204	1.75439	0	Acvr1b	Not expressed	Not expressed	Not expressed	Not expressed
841	Gdf11	0	0	1.75439	0	Acvr1b	Not expressed	Not expressed	Not expressed	Not expressed
842	Gdf11	0	0	1.75439	0	Acvr2a	6.04839	3.06122	7.01754	27.7778
843	Gdf11	0	0	1.75439	0	Acvr2b	2.41935	5.10204	1.75439	0
844	Gdf2	Not expressed	Not expressed	Not expressed	Not expressed	Acvr1	8.46774	18.3673	45.614	27.7778
845	Gdf2	Not expressed	Not expressed	Not expressed	Not expressed	Acvr2a	6.04839	3.06122	7.01754	27.7778
846	Gdf2	Not expressed	Not expressed	Not expressed	Not expressed	Acvr2b	2.41935	5.10204	1.75439	0
847	Gdf2	Not expressed	Not expressed	Not expressed	Not expressed	Acvrl1	1.20968	31.6327	35.0877	33.3333
848	Gdf2	Not expressed	Not expressed	Not expressed	Not expressed	Bmpr2	33.4677	44.3878	42.1053	33.3333
849	Gdf2	Not expressed	Not expressed	Not expressed	Not expressed	Eng	11.6935	29.0816	40.3509	72.2222
850	Gdf5	0	0	1.75439	0	Acvr1	8.46774	18.3673	45.614	27.7778
851	Gdf5	0	0	1.75439	0	Acvr2a	6.04839	3.06122	7.01754	27.7778
852	Gdf5	0	0	1.75439	0	Acvr2b	2.41935	5.10204	1.75439	0
853	Gdf5	0	0	1.75439	0	Bmpr1a	22.1774	3.06122	36.8421	0
854	Gdf5	0	0	1.75439	0	Bmpr1b	Not expressed	Not expressed	Not expressed	Not expressed
855	Gdf5	0	0	1.75439	0	Bmpr2	33.4677	44.3878	42.1053	33.3333
856	Gdf5	0	0	1.75439	0	Ror2	0.806452	1.53061	14.0351	0
857	Gdf6	0.403226	1.02041	10.5263	0	Bmpr1a	22.1774	3.06122	36.8421	0
858	Gdf6	0.403226	1.02041	10.5263	0	Bmpr1b	Not expressed	Not expressed	Not expressed	Not expressed
859	Gdf6	0.403226	1.02041	10.5263	0	Bmpr2	33.4677	44.3878	42.1053	33.3333
860	Gdf7	Not expressed	Not expressed	Not expressed	Not expressed	Acvr2a	6.04839	3.06122	7.01754	27.7778
861	Gdf7	Not expressed	Not expressed	Not expressed	Not expressed	Bmpr1a	22.1774	3.06122	36.8421	0
862	Gdf7	Not expressed	Not expressed	Not expressed	Not expressed	Bmpr2	33.4677	44.3878	42.1053	33.3333
863	Gdf9	0	0.510204	0	0	Acvr2a	6.04839	3.06122	7.01754	27.7778
864	Gdf9	0	0.510204	0	0	Bmpr1a	22.1774	3.06122	36.8421	0
865	Gdf9	0	0.510204	0	0	Bmpr1b	Not expressed	Not expressed	Not expressed	Not expressed
866	Gdf9	0	0.510204	0	0	Bmpr2	33.4677	44.3878	42.1053	33.3333
867	Gdf9	0	0.510204	0	0	Fxyd6	22.5806	10.7143	43.8596	27.7778
868	Gdf9	0	0.510204	0	0	Orai2	1.20968	10.2041	3.50877	5.55556
869	Gdf9	0	0.510204	0	0	Tgfbr1	10.8871	58.1633	35.0877	22.2222
870	Gdnf	0	0.510204	0	0	Ednrb	7.25806	34.6939	0	0
871	Gdnf	0	0.510204	0	0	Gfra1	0	0	3.50877	5.55556
872	Gdnf	0	0.510204	0	0	Gfra2	0	1.53061	5.26316	5.55556
873	Gdnf	0	0.510204	0	0	Ret	2.01613	1.02041	17.5439	0
874	Gdnf	0	0.510204	0	0	Slc44a5	0	0.510204	0	0
875	Ghrh	Not expressed	Not expressed	Not expressed	Not expressed	Ghrhr	Not expressed	Not expressed	Not expressed	Not expressed
876	Ghrh	Not expressed	Not expressed	Not expressed	Not expressed	Vipr1	0	0.510204	3.50877	11.1111
877	Ghrl	Not expressed	Not expressed	Not expressed	Not expressed	Ghrhr	Not expressed	Not expressed	Not expressed	Not expressed
878	Ghrl	Not expressed	Not expressed	Not expressed	Not expressed	Ghsr	Not expressed	Not expressed	Not expressed	Not expressed
879	Ghrl	Not expressed	Not expressed	Not expressed	Not expressed	Gpr39	0	0	14.0351	0
880	Gip	Not expressed	Not expressed	Not expressed	Not expressed	Dpp4	0.403226	3.57143	8.77193	0
881	Gip	Not expressed	Not expressed	Not expressed	Not expressed	Gipr	0	0	1.75439	0
882	Gip	Not expressed	Not expressed	Not expressed	Not expressed	Insr	26.6129	18.3673	8.77193	0
883	Gnai2	77.4194	97.449	85.9649	100	Adcy1	0.806452	0.510204	0	0
884	Gnai2	77.4194	97.449	85.9649	100	Adcy7	7.66129	58.6735	45.614	5.55556
885	Gnai2	77.4194	97.449	85.9649	100	Adcy8	0	0.510204	0	0
886	Gnai2	77.4194	97.449	85.9649	100	Adcy9	13.3065	14.2857	7.01754	5.55556
887	Gnai2	77.4194	97.449	85.9649	100	Adora1	11.6935	2.04082	1.75439	0
888	Gnai2	77.4194	97.449	85.9649	100	Adra2a	Not expressed	Not expressed	Not expressed	Not expressed
889	Gnai2	77.4194	97.449	85.9649	100	Adra2b	0	0.510204	1.75439	5.55556
890	Gnai2	77.4194	97.449	85.9649	100	Agtr2	Not expressed	Not expressed	Not expressed	Not expressed
891	Gnai2	77.4194	97.449	85.9649	100	C5ar1	8.06452	72.449	8.77193	5.55556
892	Gnai2	77.4194	97.449	85.9649	100	Cav1	11.2903	15.8163	40.3509	83.3333
893	Gnai2	77.4194	97.449	85.9649	100	Chrm1	0.806452	3.57143	1.75439	0
894	Gnai2	77.4194	97.449	85.9649	100	Cnr1	0	0	0	0
895	Gnai2	77.4194	97.449	85.9649	100	Cxcr3	0.403226	2.55102	0	0
896	Gnai2	77.4194	97.449	85.9649	100	Drd2	Not expressed	Not expressed	Not expressed	Not expressed
897	Gnai2	77.4194	97.449	85.9649	100	Ednra	6.85484	2.55102	17.5439	0
898	Gnai2	77.4194	97.449	85.9649	100	Ednrb	7.25806	34.6939	0	0
899	Gnai2	77.4194	97.449	85.9649	100	Egfr	1.6129	2.04082	29.8246	0
900	Gnai2	77.4194	97.449	85.9649	100	F2r	17.3387	12.7551	64.9123	38.8889
901	Gnai2	77.4194	97.449	85.9649	100	Fpr1	0.403226	2.04082	0	0
902	Gnai2	77.4194	97.449	85.9649	100	Igf1r	23.3871	22.449	38.5965	16.6667
903	Gnai2	77.4194	97.449	85.9649	100	Lhcgr	0	0	0	0
904	Gnai2	77.4194	97.449	85.9649	100	Lpar3	0.806452	0	0	5.55556
905	Gnai2	77.4194	97.449	85.9649	100	Mtnr1a	Not expressed	Not expressed	Not expressed	Not expressed
906	Gnai2	77.4194	97.449	85.9649	100	Oprd1	Not expressed	Not expressed	Not expressed	Not expressed
907	Gnai2	77.4194	97.449	85.9649	100	Oprm1	Not expressed	Not expressed	Not expressed	Not expressed
908	Gnai2	77.4194	97.449	85.9649	100	P2ry12	1.6129	20.4082	0	11.1111
909	Gnai2	77.4194	97.449	85.9649	100	Ptpru	0.403226	0	1.75439	0
910	Gnai2	77.4194	97.449	85.9649	100	S1pr1	13.7097	51.5306	5.26316	61.1111
911	Gnai2	77.4194	97.449	85.9649	100	S1pr3	0.806452	4.08163	21.0526	0
912	Gnai2	77.4194	97.449	85.9649	100	S1pr4	0.403226	0.510204	0	0
913	Gnai2	77.4194	97.449	85.9649	100	S1pr5	Not expressed	Not expressed	Not expressed	Not expressed
914	Gnai2	77.4194	97.449	85.9649	100	Tbxa2r	0.806452	2.55102	5.26316	5.55556
915	Gnai2	77.4194	97.449	85.9649	100	Tshr	0	0.510204	0	0
916	Gnai2	77.4194	97.449	85.9649	100	Unc5b	4.43548	6.12245	33.3333	38.8889
917	Gnas	95.9677	94.898	96.4912	100	Adcy1	0.806452	0.510204	0	0
918	Gnas	95.9677	94.898	96.4912	100	Adcy7	7.66129	58.6735	45.614	5.55556
919	Gnas	95.9677	94.898	96.4912	100	Adcy8	0	0.510204	0	0
920	Gnas	95.9677	94.898	96.4912	100	Adcy9	13.3065	14.2857	7.01754	5.55556
921	Gnas	95.9677	94.898	96.4912	100	Adora1	11.6935	2.04082	1.75439	0
922	Gnas	95.9677	94.898	96.4912	100	Adrb3	0	0	0	0
923	Gnas	95.9677	94.898	96.4912	100	Avpr2	Not expressed	Not expressed	Not expressed	Not expressed
924	Gnas	95.9677	94.898	96.4912	100	Crhr1	Not expressed	Not expressed	Not expressed	Not expressed
925	Gnas	95.9677	94.898	96.4912	100	Gcgr	0.806452	0	0	0
926	Gnas	95.9677	94.898	96.4912	100	Glp1r	Not expressed	Not expressed	Not expressed	Not expressed
927	Gnas	95.9677	94.898	96.4912	100	Htr6	Not expressed	Not expressed	Not expressed	Not expressed
928	Gnas	95.9677	94.898	96.4912	100	Lhcgr	0	0	0	0
929	Gnas	95.9677	94.898	96.4912	100	Ptgdr	0	0.510204	0	0
930	Gnas	95.9677	94.898	96.4912	100	Ptgir	2.01613	7.65306	8.77193	0
931	Gnas	95.9677	94.898	96.4912	100	Tshr	0	0.510204	0	0
932	Gnas	95.9677	94.898	96.4912	100	Vipr1	0	0.510204	3.50877	11.1111
933	Gnb3	3.62903	0	0	0	Gabbr2	0	0	0	0
934	Gnb3	3.62903	0	0	0	Tgfbr1	10.8871	58.1633	35.0877	22.2222
935	Gnrh1	0	1.02041	5.26316	5.55556	Gnrhr	Not expressed	Not expressed	Not expressed	Not expressed
936	Gpc3	0	0.510204	12.2807	0	Cd81	80.6452	54.0816	85.9649	77.7778
937	Gpc3	0	0.510204	12.2807	0	Igf1r	23.3871	22.449	38.5965	16.6667
938	Gpha2	Not expressed	Not expressed	Not expressed	Not expressed	Tshr	0	0.510204	0	0
939	Gpi1	64.1129	73.4694	49.1228	55.5556	Amfr	44.3548	56.6327	45.614	33.3333
940	Grem1	Not expressed	Not expressed	Not expressed	Not expressed	Kdr	4.83871	6.12245	3.50877	50
941	Grp	Not expressed	Not expressed	Not expressed	Not expressed	Brs3	Not expressed	Not expressed	Not expressed	Not expressed
942	Grp	Not expressed	Not expressed	Not expressed	Not expressed	Grpr	Not expressed	Not expressed	Not expressed	Not expressed
943	Grp	Not expressed	Not expressed	Not expressed	Not expressed	Nmbr	0.403226	0	0	0
944	Guca2a	0	0	0	0	Gucy2c	0	0.510204	0	0
945	Guca2b	0	0.510204	0	0	Gucy2c	0	0.510204	0	0
946	Guca2b	0	0.510204	0	0	Gucy2e	0.403226	0	0	0
947	Has2	0	1.02041	8.77193	0	Cd44	18.9516	77.551	38.5965	33.3333
948	Has2	0	1.02041	8.77193	0	Hmmr	6.45161	17.8571	15.7895	16.6667
949	Hbegf	19.7581	5.10204	8.77193	11.1111	Cd44	18.9516	77.551	38.5965	33.3333
950	Hbegf	19.7581	5.10204	8.77193	11.1111	Cd82	4.03226	17.8571	7.01754	5.55556
951	Hbegf	19.7581	5.10204	8.77193	11.1111	Cd9	12.0968	66.3265	56.1404	55.5556
952	Hbegf	19.7581	5.10204	8.77193	11.1111	Egfr	1.6129	2.04082	29.8246	0
953	Hbegf	19.7581	5.10204	8.77193	11.1111	Erbb2	1.20968	1.02041	3.50877	5.55556
954	Hbegf	19.7581	5.10204	8.77193	11.1111	Erbb4	2.82258	0	0	0
955	Hcrt	Not expressed	Not expressed	Not expressed	Not expressed	Hcrtr1	Not expressed	Not expressed	Not expressed	Not expressed
956	Hcrt	Not expressed	Not expressed	Not expressed	Not expressed	Hcrtr2	0	0.510204	0	0
957	Hcrt	Not expressed	Not expressed	Not expressed	Not expressed	Npffr2	Not expressed	Not expressed	Not expressed	Not expressed
958	Hgf	0.403226	11.2245	10.5263	0	Cd44	18.9516	77.551	38.5965	33.3333
959	Hgf	0.403226	11.2245	10.5263	0	Met	1.6129	6.63265	0	0
960	Hgf	0.403226	11.2245	10.5263	0	Sdc1	3.22581	10.2041	24.5614	0
961	Hgf	0.403226	11.2245	10.5263	0	Sdc2	24.5968	8.16327	77.193	0
962	Hgf	0.403226	11.2245	10.5263	0	St14	0.806452	1.02041	1.75439	0
963	Hhipl2	Not expressed	Not expressed	Not expressed	Not expressed	Cachd1	0.403226	0	3.50877	5.55556
964	Hmgb1	41.9355	71.4286	61.4035	77.7778	Sdc1	3.22581	10.2041	24.5614	0
965	Hmgb1	41.9355	71.4286	61.4035	77.7778	Thbd	6.85484	30.102	33.3333	55.5556
966	Hp	2.41935	15.8163	14.0351	0	Asgr1	Not expressed	Not expressed	Not expressed	Not expressed
967	Hp	2.41935	15.8163	14.0351	0	Asgr2	0	0	0	5.55556
968	Hp	2.41935	15.8163	14.0351	0	Itgam	6.85484	73.9796	1.75439	0
969	Hp	2.41935	15.8163	14.0351	0	Itgb2	27.8226	84.1837	17.5439	22.2222
970	Hras	Not expressed	Not expressed	Not expressed	Not expressed	Cav1	11.2903	15.8163	40.3509	83.3333
971	Hras	Not expressed	Not expressed	Not expressed	Not expressed	Grin2d	Not expressed	Not expressed	Not expressed	Not expressed
972	Hras	Not expressed	Not expressed	Not expressed	Not expressed	Insr	26.6129	18.3673	8.77193	0
973	Hras	Not expressed	Not expressed	Not expressed	Not expressed	Sdc2	24.5968	8.16327	77.193	0
974	Hras	Not expressed	Not expressed	Not expressed	Not expressed	Tlr2	1.6129	33.1633	1.75439	5.55556
975	Hras	Not expressed	Not expressed	Not expressed	Not expressed	Tlr9	Not expressed	Not expressed	Not expressed	Not expressed
976	Hrg	Not expressed	Not expressed	Not expressed	Not expressed	Fcgr1	8.06452	73.4694	1.75439	11.1111
977	Hsp90aa1	56.0484	78.0612	73.6842	61.1111	Cftr	0	0	0	0
978	Hsp90aa1	56.0484	78.0612	73.6842	61.1111	Egfr	1.6129	2.04082	29.8246	0
979	Hsp90aa1	56.0484	78.0612	73.6842	61.1111	Fgfr3	1.6129	2.04082	1.75439	16.6667
980	Hspg2	29.4355	9.69388	54.386	61.1111	Chrm3	0	0.510204	0	0
981	Hspg2	29.4355	9.69388	54.386	61.1111	Col13a1	Not expressed	Not expressed	Not expressed	Not expressed
982	Hspg2	29.4355	9.69388	54.386	61.1111	Itga2	0	0	0	5.55556
983	Hspg2	29.4355	9.69388	54.386	61.1111	Itgb1	87.0968	88.7755	92.9825	88.8889
984	Hspg2	29.4355	9.69388	54.386	61.1111	Ptprs	12.9032	23.4694	47.3684	5.55556
985	Hspg2	29.4355	9.69388	54.386	61.1111	Sdc1	3.22581	10.2041	24.5614	0
986	Iapp	Not expressed	Not expressed	Not expressed	Not expressed	Calcr	0	0	0	0
987	Iapp	Not expressed	Not expressed	Not expressed	Not expressed	Ramp1	7.25806	13.7755	3.50877	11.1111
988	Iapp	Not expressed	Not expressed	Not expressed	Not expressed	Ramp2	5.64516	7.65306	36.8421	61.1111
989	Iapp	Not expressed	Not expressed	Not expressed	Not expressed	Ramp3	0.806452	0	0	0
990	Ibsp	Not expressed	Not expressed	Not expressed	Not expressed	Itgav	14.5161	49.4898	50.8772	11.1111
991	Icam1	4.03226	29.0816	22.807	16.6667	Cav1	11.2903	15.8163	40.3509	83.3333
992	Icam1	4.03226	29.0816	22.807	16.6667	Egfr	1.6129	2.04082	29.8246	0
993	Icam1	4.03226	29.0816	22.807	16.6667	Il2ra	0.403226	0.510204	0	0
994	Icam1	4.03226	29.0816	22.807	16.6667	Itgal	0.806452	6.12245	0	0
995	Icam1	4.03226	29.0816	22.807	16.6667	Itgam	6.85484	73.9796	1.75439	0
996	Icam1	4.03226	29.0816	22.807	16.6667	Itgb2	27.8226	84.1837	17.5439	22.2222
997	Icam2	4.83871	10.2041	1.75439	27.7778	Itgal	0.806452	6.12245	0	0
998	Icam2	4.83871	10.2041	1.75439	27.7778	Itgam	6.85484	73.9796	1.75439	0
999	Icam2	4.83871	10.2041	1.75439	27.7778	Itgb2	27.8226	84.1837	17.5439	22.2222
1000	Icam4	0	0	0	0	Itga2b	0.806452	0.510204	5.26316	11.1111
1001	Icam4	0	0	0	0	Itga4	9.27419	58.6735	12.2807	22.2222
1002	Icam4	0	0	0	0	Itgal	0.806452	6.12245	0	0
1003	Icam4	0	0	0	0	Itgam	6.85484	73.9796	1.75439	0
1004	Icam4	0	0	0	0	Itgav	14.5161	49.4898	50.8772	11.1111
1005	Icam4	0	0	0	0	Itgb1	87.0968	88.7755	92.9825	88.8889
1006	Icam4	0	0	0	0	Itgb2	27.8226	84.1837	17.5439	22.2222
1007	Icam4	0	0	0	0	Itgb3	2.01613	1.53061	14.0351	11.1111
1008	Icam4	0	0	0	0	Rhag	0	0	0	0
1009	Icam5	Not expressed	Not expressed	Not expressed	Not expressed	Itgal	0.806452	6.12245	0	0
1010	Icam5	Not expressed	Not expressed	Not expressed	Not expressed	Itgb2	27.8226	84.1837	17.5439	22.2222
1011	Ifnb1	Not expressed	Not expressed	Not expressed	Not expressed	Ifnar1	8.06452	52.551	21.0526	38.8889
1012	Ifnb1	Not expressed	Not expressed	Not expressed	Not expressed	Ifnar2	34.2742	73.9796	42.1053	38.8889
1013	Ifng	Not expressed	Not expressed	Not expressed	Not expressed	Ifngr1	12.5	60.7143	47.3684	44.4444
1014	Ifng	Not expressed	Not expressed	Not expressed	Not expressed	Ifngr2	71.371	75	35.0877	38.8889
1015	Igf1	14.5161	74.4898	52.6316	22.2222	Igf1r	23.3871	22.449	38.5965	16.6667
1016	Igf1	14.5161	74.4898	52.6316	22.2222	Insr	26.6129	18.3673	8.77193	0
1017	Igf2	1.6129	2.55102	7.01754	0	Igf1r	23.3871	22.449	38.5965	16.6667
1018	Igf2	1.6129	2.55102	7.01754	0	Igf2r	50.4032	60.2041	57.8947	50
1019	Igf2	1.6129	2.55102	7.01754	0	Insr	26.6129	18.3673	8.77193	0
1020	Igfbp4	15.3226	45.4082	80.7018	33.3333	Fzd8	4.43548	1.53061	7.01754	16.6667
1021	Igfbp4	15.3226	45.4082	80.7018	33.3333	Lrp6	31.4516	57.6531	47.3684	33.3333
1022	Ihh	0	0.510204	0	0	Boc	0	1.02041	21.0526	11.1111
1023	Ihh	0	0.510204	0	0	Cdon	2.01613	0.510204	21.0526	0
1024	Ihh	0	0.510204	0	0	Hhip	0	0	0	0
1025	Ihh	0	0.510204	0	0	Ptch1	0.403226	0.510204	0	0
1026	Ihh	0	0.510204	0	0	Ptch2	Not expressed	Not expressed	Not expressed	Not expressed
1027	Il10	0.403226	5.10204	0	0	Il10ra	0.403226	40.8163	1.75439	11.1111
1028	Il11	1.6129	10.7143	7.01754	0	Il6st	33.0645	27.551	47.3684	22.2222
1029	Il12a	Not expressed	Not expressed	Not expressed	Not expressed	Cd28	3.22581	13.2653	1.75439	0
1030	Il12a	Not expressed	Not expressed	Not expressed	Not expressed	Il12rb1	Not expressed	Not expressed	Not expressed	Not expressed
1031	Il12a	Not expressed	Not expressed	Not expressed	Not expressed	Il12rb2	0.403226	0	0	0
1032	Il12b	0	0.510204	0	0	Il12rb1	Not expressed	Not expressed	Not expressed	Not expressed
1033	Il12b	0	0.510204	0	0	Il12rb2	0.403226	0	0	0
1034	Il12b	0	0.510204	0	0	Il23r	Not expressed	Not expressed	Not expressed	Not expressed
1035	Il13	0	0.510204	0	0	Il13ra1	22.5806	23.9796	33.3333	11.1111
1036	Il13	0	0.510204	0	0	Il13ra2	0	0	1.75439	0
1037	Il13	0	0.510204	0	0	Il4ra	8.87097	64.2857	26.3158	44.4444
1038	Il15	3.62903	13.2653	3.50877	0	Il15ra	3.62903	6.63265	7.01754	0
1039	Il15	3.62903	13.2653	3.50877	0	Il2ra	0.403226	0.510204	0	0
1040	Il15	3.62903	13.2653	3.50877	0	Il2rb	Not expressed	Not expressed	Not expressed	Not expressed
1041	Il16	1.20968	22.9592	3.50877	5.55556	Cd4	1.20968	3.57143	0	0
1042	Il16	1.20968	22.9592	3.50877	5.55556	Grin2c	0.403226	0.510204	0	0
1043	Il16	1.20968	22.9592	3.50877	5.55556	Grin2d	Not expressed	Not expressed	Not expressed	Not expressed
1044	Il16	1.20968	22.9592	3.50877	5.55556	Kcna3	0.403226	1.53061	0	0
1045	Il16	1.20968	22.9592	3.50877	5.55556	Kcnd1	Not expressed	Not expressed	Not expressed	Not expressed
1046	Il16	1.20968	22.9592	3.50877	5.55556	Kcnd2	12.0968	2.55102	1.75439	0
1047	Il16	1.20968	22.9592	3.50877	5.55556	Kcnj10	0	6.12245	0	5.55556
1048	Il16	1.20968	22.9592	3.50877	5.55556	Kcnj15	0.806452	1.02041	17.5439	11.1111
1049	Il16	1.20968	22.9592	3.50877	5.55556	Kcnj4	0.403226	0	0	0
1050	Il17a	Not expressed	Not expressed	Not expressed	Not expressed	Il17ra	3.62903	42.8571	8.77193	16.6667
1051	Il17a	Not expressed	Not expressed	Not expressed	Not expressed	Il17rc	3.62903	2.04082	14.0351	16.6667
1052	Il17b	Not expressed	Not expressed	Not expressed	Not expressed	Il17rb	0	0	0	0
1053	Il17f	Not expressed	Not expressed	Not expressed	Not expressed	Il17ra	3.62903	42.8571	8.77193	16.6667
1054	Il18	0.806452	19.898	3.50877	0	Cd48	6.45161	67.3469	1.75439	5.55556
1055	Il18	0.806452	19.898	3.50877	0	Il18r1	0	0	1.75439	0
1056	Il18	0.806452	19.898	3.50877	0	Il18rap	Not expressed	Not expressed	Not expressed	Not expressed
1057	Il18	0.806452	19.898	3.50877	0	Il1rapl1	Not expressed	Not expressed	Not expressed	Not expressed
1058	Il18	0.806452	19.898	3.50877	0	Il1rl2	0	0.510204	1.75439	0
1059	Il19	0	0.510204	0	0	Il20ra	Not expressed	Not expressed	Not expressed	Not expressed
1060	Il19	0	0.510204	0	0	Il20rb	0.403226	4.59184	0	0
1061	Il1a	0.403226	4.59184	0	0	Il1r1	3.62903	4.08163	24.5614	22.2222
1062	Il1a	0.403226	4.59184	0	0	Il1r2	0.403226	1.02041	1.75439	5.55556
1063	Il1a	0.403226	4.59184	0	0	Il1rap	0.403226	14.2857	10.5263	16.6667
1064	Il1b	1.20968	16.3265	0	11.1111	Adrb2	2.01613	10.2041	5.26316	0
1065	Il1b	1.20968	16.3265	0	11.1111	Il1r1	3.62903	4.08163	24.5614	22.2222
1066	Il1b	1.20968	16.3265	0	11.1111	Il1r2	0.403226	1.02041	1.75439	5.55556
1067	Il1b	1.20968	16.3265	0	11.1111	Il1rap	0.403226	14.2857	10.5263	16.6667
1068	Il1f10	Not expressed	Not expressed	Not expressed	Not expressed	Il1r1	3.62903	4.08163	24.5614	22.2222
1069	Il1rn	2.82258	34.1837	0	5.55556	Il1r1	3.62903	4.08163	24.5614	22.2222
1070	Il1rn	2.82258	34.1837	0	5.55556	Il1r2	0.403226	1.02041	1.75439	5.55556
1071	Il1rn	2.82258	34.1837	0	5.55556	Il1rl2	0	0.510204	1.75439	0
1072	Il2	Not expressed	Not expressed	Not expressed	Not expressed	Cd53	29.8387	93.8776	17.5439	33.3333
1073	Il2	Not expressed	Not expressed	Not expressed	Not expressed	Il2ra	0.403226	0.510204	0	0
1074	Il2	Not expressed	Not expressed	Not expressed	Not expressed	Il2rb	Not expressed	Not expressed	Not expressed	Not expressed
1075	Il2	Not expressed	Not expressed	Not expressed	Not expressed	Ngfr	0	0.510204	0	0
1076	Il20	Not expressed	Not expressed	Not expressed	Not expressed	Il20ra	Not expressed	Not expressed	Not expressed	Not expressed
1077	Il20	Not expressed	Not expressed	Not expressed	Not expressed	Il20rb	0.403226	4.59184	0	0
1078	Il20	Not expressed	Not expressed	Not expressed	Not expressed	Il22ra1	0	0	0	0
1079	Il21	0	0	0	0	Il21r	1.6129	25.5102	0	0
1080	Il23a	Not expressed	Not expressed	Not expressed	Not expressed	Il12rb1	Not expressed	Not expressed	Not expressed	Not expressed
1081	Il23a	Not expressed	Not expressed	Not expressed	Not expressed	Il23r	Not expressed	Not expressed	Not expressed	Not expressed
1082	Il24	Not expressed	Not expressed	Not expressed	Not expressed	Il20ra	Not expressed	Not expressed	Not expressed	Not expressed
1083	Il24	Not expressed	Not expressed	Not expressed	Not expressed	Il20rb	0.403226	4.59184	0	0
1084	Il24	Not expressed	Not expressed	Not expressed	Not expressed	Il22ra1	0	0	0	0
1085	Il25	Not expressed	Not expressed	Not expressed	Not expressed	Il17rb	0	0	0	0
1086	Il27	Not expressed	Not expressed	Not expressed	Not expressed	Il27ra	0.403226	4.59184	10.5263	11.1111
1087	Il31	Not expressed	Not expressed	Not expressed	Not expressed	Il31ra	0	0	0	0
1088	Il31	Not expressed	Not expressed	Not expressed	Not expressed	Osmr	9.27419	6.63265	35.0877	11.1111
1089	Il34	0	0	0	0	Csf1r	21.7742	88.2653	21.0526	16.6667
1090	Il4	Not expressed	Not expressed	Not expressed	Not expressed	Cd53	29.8387	93.8776	17.5439	33.3333
1091	Il4	Not expressed	Not expressed	Not expressed	Not expressed	Il13ra1	22.5806	23.9796	33.3333	11.1111
1092	Il4	Not expressed	Not expressed	Not expressed	Not expressed	Il13ra2	0	0	1.75439	0
1093	Il4	Not expressed	Not expressed	Not expressed	Not expressed	Il4ra	8.87097	64.2857	26.3158	44.4444
1094	Il5	Not expressed	Not expressed	Not expressed	Not expressed	Il5ra	1.6129	3.06122	0	5.55556
1095	Il6	0	0.510204	3.50877	5.55556	F3	2.41935	0.510204	5.26316	0
1096	Il6	0	0.510204	3.50877	5.55556	Il6ra	2.82258	28.0612	3.50877	5.55556
1097	Il6	0	0.510204	3.50877	5.55556	Il6st	33.0645	27.551	47.3684	22.2222
1098	Il7	0	0	0	0	Il7r	2.41935	36.2245	0	0
1099	Il9	Not expressed	Not expressed	Not expressed	Not expressed	Il9r	Not expressed	Not expressed	Not expressed	Not expressed
1100	Inha	2.01613	1.02041	1.75439	0	Acvr1	8.46774	18.3673	45.614	27.7778
1101	Inha	2.01613	1.02041	1.75439	0	Acvr1b	Not expressed	Not expressed	Not expressed	Not expressed
1102	Inha	2.01613	1.02041	1.75439	0	Acvr2a	6.04839	3.06122	7.01754	27.7778
1103	Inha	2.01613	1.02041	1.75439	0	Acvr2b	2.41935	5.10204	1.75439	0
1104	Inha	2.01613	1.02041	1.75439	0	Tgfbr3	14.9194	9.69388	36.8421	27.7778
1105	Inhba	0.806452	2.55102	15.7895	0	Acvr1	8.46774	18.3673	45.614	27.7778
1106	Inhba	0.806452	2.55102	15.7895	0	Acvr1b	Not expressed	Not expressed	Not expressed	Not expressed
1107	Inhba	0.806452	2.55102	15.7895	0	Acvr2a	6.04839	3.06122	7.01754	27.7778
1108	Inhba	0.806452	2.55102	15.7895	0	Acvr2b	2.41935	5.10204	1.75439	0
1109	Inhba	0.806452	2.55102	15.7895	0	Bambi	8.87097	10.7143	8.77193	5.55556
1110	Inhba	0.806452	2.55102	15.7895	0	Eng	11.6935	29.0816	40.3509	72.2222
1111	Inhba	0.806452	2.55102	15.7895	0	Tgfbr3	14.9194	9.69388	36.8421	27.7778
1112	Inhbb	1.20968	0.510204	15.7895	11.1111	Acvr1	8.46774	18.3673	45.614	27.7778
1113	Inhbb	1.20968	0.510204	15.7895	11.1111	Acvr1b	Not expressed	Not expressed	Not expressed	Not expressed
1114	Inhbb	1.20968	0.510204	15.7895	11.1111	Acvr1c	0	0	0	0
1115	Inhbb	1.20968	0.510204	15.7895	11.1111	Acvr2a	6.04839	3.06122	7.01754	27.7778
1116	Inhbb	1.20968	0.510204	15.7895	11.1111	Acvr2b	2.41935	5.10204	1.75439	0
1117	Inhbc	Not expressed	Not expressed	Not expressed	Not expressed	Acvr1	8.46774	18.3673	45.614	27.7778
1118	Inhbc	Not expressed	Not expressed	Not expressed	Not expressed	Acvr1b	Not expressed	Not expressed	Not expressed	Not expressed
1119	Inhbc	Not expressed	Not expressed	Not expressed	Not expressed	Acvr2a	6.04839	3.06122	7.01754	27.7778
1120	Inhbc	Not expressed	Not expressed	Not expressed	Not expressed	Acvr2b	2.41935	5.10204	1.75439	0
1121	Inhbe	Not expressed	Not expressed	Not expressed	Not expressed	Acvr1	8.46774	18.3673	45.614	27.7778
1122	Inhbe	Not expressed	Not expressed	Not expressed	Not expressed	Acvr1b	Not expressed	Not expressed	Not expressed	Not expressed
1123	Inhbe	Not expressed	Not expressed	Not expressed	Not expressed	Acvr2a	6.04839	3.06122	7.01754	27.7778
1124	Inhbe	Not expressed	Not expressed	Not expressed	Not expressed	Eng	11.6935	29.0816	40.3509	72.2222
1125	Insl3	Not expressed	Not expressed	Not expressed	Not expressed	Rxfp2	0	0	0	0
1126	Insl5	Not expressed	Not expressed	Not expressed	Not expressed	Rxfp3	Not expressed	Not expressed	Not expressed	Not expressed
1127	Insl5	Not expressed	Not expressed	Not expressed	Not expressed	Rxfp4	Not expressed	Not expressed	Not expressed	Not expressed
1128	Itgb3bp	3.22581	12.2449	3.50877	11.1111	Itgb3	2.01613	1.53061	14.0351	11.1111
1129	Itgb3bp	3.22581	12.2449	3.50877	11.1111	Itgb5	33.0645	68.3673	52.6316	11.1111
1130	Itih2	0	0	7.01754	0	Fcer1a	Not expressed	Not expressed	Not expressed	Not expressed
1131	Jag1	1.20968	13.2653	17.5439	11.1111	Notch1	1.6129	32.6531	14.0351	66.6667
1132	Jag1	1.20968	13.2653	17.5439	11.1111	Notch3	4.03226	7.14286	8.77193	0
1133	Jag1	1.20968	13.2653	17.5439	11.1111	Notch4	2.82258	5.10204	8.77193	50
1134	Jag2	1.20968	2.04082	0	16.6667	Notch1	1.6129	32.6531	14.0351	66.6667
1135	Jag2	1.20968	2.04082	0	16.6667	Notch3	4.03226	7.14286	8.77193	0
1136	Jag2	1.20968	2.04082	0	16.6667	Notch4	2.82258	5.10204	8.77193	50
1137	Kiss1	Not expressed	Not expressed	Not expressed	Not expressed	Kiss1r	0	0.510204	3.50877	0
1138	Kiss1	Not expressed	Not expressed	Not expressed	Not expressed	Mmp24	Not expressed	Not expressed	Not expressed	Not expressed
1139	Kitl	8.46774	21.4286	7.01754	66.6667	Epor	0.806452	3.06122	0	0
1140	Kitl	8.46774	21.4286	7.01754	66.6667	Kit	0.806452	5.10204	3.50877	16.6667
1141	L1cam	0.806452	10.7143	0	5.55556	Cntn1	0	0	1.75439	0
1142	L1cam	0.806452	10.7143	0	5.55556	Egfr	1.6129	2.04082	29.8246	0
1143	L1cam	0.806452	10.7143	0	5.55556	Ephb2	0.806452	0.510204	3.50877	0
1144	L1cam	0.806452	10.7143	0	5.55556	Erbb2	1.20968	1.02041	3.50877	5.55556
1145	L1cam	0.806452	10.7143	0	5.55556	Erbb3	0.403226	0	0	0
1146	L1cam	0.806452	10.7143	0	5.55556	Fgfr2	0.403226	1.02041	7.01754	0
1147	L1cam	0.806452	10.7143	0	5.55556	Itga5	7.66129	15.8163	17.5439	22.2222
1148	L1cam	0.806452	10.7143	0	5.55556	Itgav	14.5161	49.4898	50.8772	11.1111
1149	Lama1	0.403226	0	3.50877	0	Gpc1	67.3387	21.9388	22.807	16.6667
1150	Lama1	0.403226	0	3.50877	0	Itga1	11.6935	9.69388	7.01754	33.3333
1151	Lama1	0.403226	0	3.50877	0	Itga2	0	0	0	5.55556
1152	Lama1	0.403226	0	3.50877	0	Itga3	9.27419	3.06122	1.75439	5.55556
1153	Lama1	0.403226	0	3.50877	0	Itga6	4.03226	43.8776	3.50877	22.2222
1154	Lama1	0.403226	0	3.50877	0	Itga7	54.8387	14.2857	12.2807	22.2222
1155	Lama1	0.403226	0	3.50877	0	Itgb1	87.0968	88.7755	92.9825	88.8889
1156	Lama1	0.403226	0	3.50877	0	Itgb4	0	1.02041	1.75439	0
1157	Lama1	0.403226	0	3.50877	0	Itgb8	0	0	0	0
1158	Lama1	0.403226	0	3.50877	0	Nt5e	10.0806	7.65306	8.77193	5.55556
1159	Lama1	0.403226	0	3.50877	0	Rpsa	86.6935	98.9796	100	100
1160	Lama1	0.403226	0	3.50877	0	Sdc2	24.5968	8.16327	77.193	0
1161	Lama1	0.403226	0	3.50877	0	Sdc4	9.67742	28.0612	19.2982	5.55556
1162	Lama1	0.403226	0	3.50877	0	Tmprss6	0	0	1.75439	0
1163	Lama2	26.6129	7.14286	56.1404	11.1111	Itga1	11.6935	9.69388	7.01754	33.3333
1164	Lama2	26.6129	7.14286	56.1404	11.1111	Itga2	0	0	0	5.55556
1165	Lama2	26.6129	7.14286	56.1404	11.1111	Itga3	9.27419	3.06122	1.75439	5.55556
1166	Lama2	26.6129	7.14286	56.1404	11.1111	Itga6	4.03226	43.8776	3.50877	22.2222
1167	Lama2	26.6129	7.14286	56.1404	11.1111	Itga7	54.8387	14.2857	12.2807	22.2222
1168	Lama2	26.6129	7.14286	56.1404	11.1111	Itgb1	87.0968	88.7755	92.9825	88.8889
1169	Lama2	26.6129	7.14286	56.1404	11.1111	Itgb4	0	1.02041	1.75439	0
1170	Lama2	26.6129	7.14286	56.1404	11.1111	Rpsa	86.6935	98.9796	100	100
1171	Lama3	0.403226	0.510204	0	0	Sdc2	24.5968	8.16327	77.193	0
1172	Lama4	14.5161	11.7347	63.1579	55.5556	Itga3	9.27419	3.06122	1.75439	5.55556
1173	Lama4	14.5161	11.7347	63.1579	55.5556	Itga6	4.03226	43.8776	3.50877	22.2222
1174	Lama4	14.5161	11.7347	63.1579	55.5556	Itgav	14.5161	49.4898	50.8772	11.1111
1175	Lama4	14.5161	11.7347	63.1579	55.5556	Itgb1	87.0968	88.7755	92.9825	88.8889
1176	Lama5	37.0968	6.63265	8.77193	33.3333	Bcam	68.1452	17.3469	22.807	50
1177	Lama5	37.0968	6.63265	8.77193	33.3333	Itga2	0	0	0	5.55556
1178	Lama5	37.0968	6.63265	8.77193	33.3333	Itga3	9.27419	3.06122	1.75439	5.55556
1179	Lama5	37.0968	6.63265	8.77193	33.3333	Itga6	4.03226	43.8776	3.50877	22.2222
1180	Lama5	37.0968	6.63265	8.77193	33.3333	Itgb1	87.0968	88.7755	92.9825	88.8889
1181	Lama5	37.0968	6.63265	8.77193	33.3333	Itgb4	0	1.02041	1.75439	0
1182	Lama5	37.0968	6.63265	8.77193	33.3333	Sdc1	3.22581	10.2041	24.5614	0
1183	Lamb1	19.7581	16.8367	59.6491	38.8889	Itga1	11.6935	9.69388	7.01754	33.3333
1184	Lamb1	19.7581	16.8367	59.6491	38.8889	Itga2	0	0	0	5.55556
1185	Lamb1	19.7581	16.8367	59.6491	38.8889	Itga3	9.27419	3.06122	1.75439	5.55556
1186	Lamb1	19.7581	16.8367	59.6491	38.8889	Itga6	4.03226	43.8776	3.50877	22.2222
1187	Lamb1	19.7581	16.8367	59.6491	38.8889	Itga7	54.8387	14.2857	12.2807	22.2222
1188	Lamb1	19.7581	16.8367	59.6491	38.8889	Itgav	14.5161	49.4898	50.8772	11.1111
1189	Lamb1	19.7581	16.8367	59.6491	38.8889	Itgb1	87.0968	88.7755	92.9825	88.8889
1190	Lamb1	19.7581	16.8367	59.6491	38.8889	Itgb4	0	1.02041	1.75439	0
1191	Lamb2	61.2903	14.2857	68.4211	33.3333	Rpsa	86.6935	98.9796	100	100
1192	Lamb3	1.6129	0.510204	0	5.55556	Cd151	70.5645	47.449	56.1404	72.2222
1193	Lamb3	1.6129	0.510204	0	5.55556	Col17a1	Not expressed	Not expressed	Not expressed	Not expressed
1194	Lamb3	1.6129	0.510204	0	5.55556	Itga2	0	0	0	5.55556
1195	Lamb3	1.6129	0.510204	0	5.55556	Itga3	9.27419	3.06122	1.75439	5.55556
1196	Lamb3	1.6129	0.510204	0	5.55556	Itga6	4.03226	43.8776	3.50877	22.2222
1197	Lamb3	1.6129	0.510204	0	5.55556	Itgb1	87.0968	88.7755	92.9825	88.8889
1198	Lamb3	1.6129	0.510204	0	5.55556	Itgb4	0	1.02041	1.75439	0
1199	Lamc1	32.2581	40.8163	85.9649	55.5556	Itga1	11.6935	9.69388	7.01754	33.3333
1200	Lamc1	32.2581	40.8163	85.9649	55.5556	Itga2	0	0	0	5.55556
1201	Lamc1	32.2581	40.8163	85.9649	55.5556	Itga3	9.27419	3.06122	1.75439	5.55556
1202	Lamc1	32.2581	40.8163	85.9649	55.5556	Itga6	4.03226	43.8776	3.50877	22.2222
1203	Lamc1	32.2581	40.8163	85.9649	55.5556	Itga7	54.8387	14.2857	12.2807	22.2222
1204	Lamc1	32.2581	40.8163	85.9649	55.5556	Itgav	14.5161	49.4898	50.8772	11.1111
1205	Lamc1	32.2581	40.8163	85.9649	55.5556	Itgb1	87.0968	88.7755	92.9825	88.8889
1206	Lamc1	32.2581	40.8163	85.9649	55.5556	Itgb4	0	1.02041	1.75439	0
[truncated: 803 more rows]

## Sheet: Intercel comm 14dp IR 
	Ligand symbol	% of cells expressing ligand in Cardiomyocytes	% of cells expressing ligand in Macrophages	% of cells expressing ligand in Fibroblasts	% of cells expressing ligand in Endothelial cells	receptor_symbol	% of cells expressing receptor in Cardiomyocytes	% of cells expressing receptor in Macrophages	% of cells expressing receptor in Fibroblasts	% of cells expressing receptor in Endothelial cells
[truncated: 2,009 more rows]
