# Supplementary material for: Single-cell transcriptomics following ischemic injury identifies a role for B2M in cardiac repair
Source: Commun Biol. 2021 Jan 29;4:146. doi: 10.1038/s42003-020-01636-3 (PMC7846780; doi:10.1038/s42003-020-01636-3)
Supplement: Supplementary file 13 — Supplementary Data 10 [file 42003_2020_1636_MOESM13_ESM.xlsx]

## Sheet: Figure 1g
Cluster	1dp Sham	14dp Sham	1 dp IR	3 dp IR	14 dp IR
1	21.1957	19.5652	0	17.9348	41.3043
2	6.61578	29.5165	3.05344	41.2214	19.5929
4	30.6383	11.0638	16.5957	6.38298	35.3191
7	26.5823	30.3797	16.4557	12.6582	13.9241
6	16.9231	11.5385	20.7692	40.7692	10
11	0	0	96.4286	3.57143	0
8	5.5794	7.29614	5.5794	79.8283	1.71674
9	5.88235	2.20588	84.5588	6.61765	0.735294
5	35.5263	29.6053	19.7368	9.21053	5.92105
3	20.6304	22.6361	26.361	10.3152	20.0573

## Sheet: Figure 2b
Cluster	1dp Sham	14dp Sham	1 dp IR	3 dp IR	14 dp IR
1	15.3374	22.3926	0	31.5951	30.6748
2	16.3366	28.2178	0.247525	24.505	30.6931
3	30.6011	10.3825	18.5792	6.01093	34.4262
4	25.6757	35.1351	4.05405	16.2162	18.9189
5	8.69565	2.17391	4.34783	50	34.7826

## Sheet: Figure 2c
Gene	cluster.1	cluster.2	cluster.3	cluster.4	cluster.5
Mb	-1.2715	1.27982	0.46161	0.224293	-0.694232
Wdr92	-0.965786	-0.843711	1.46996	0.431488	-0.091948
Mir5109	-0.581651	-0.603173	1.72797	0.0152209	-0.558363
Lars2	-0.586467	-0.65265	1.71021	0.0761652	-0.547257
Actc1	-0.240032	-0.0684617	-0.919208	-0.467613	1.69531
Rtn4	-0.668736	-0.585666	-0.407725	-0.0805862	1.74271
Nppa	-0.464853	-0.462872	-0.421583	-0.43926	1.78857
Nppb	-0.520508	-0.620336	-0.240329	-0.389386	1.77056
Clu	-0.497785	-0.499559	-0.365978	-0.422736	1.78606
Sprr1a	-0.515948	-0.396699	-0.564163	-0.302668	1.77948
Myh7	-0.302596	-0.449851	-0.551817	-0.477253	1.78152
Ankrd1	-0.286894	-0.610621	-0.518142	-0.358549	1.77421
Ttn	0.115621	-0.981563	-0.305701	1.64491	-0.473267
Kcnq1ot1	-0.597356	-0.41778	-0.133017	1.75556	-0.607406
Gm17821	-0.595346	-0.432727	-0.149791	1.75987	-0.582006
Tnnt2	-0.53086	-0.37525	-0.420469	1.78594	-0.459358
Dmpk	-0.460693	-0.479889	-0.455689	1.78787	-0.391596
D4Wsu53e	-0.542809	-0.46458	-0.433018	1.78431	-0.3439
Vegfa	-0.508166	-0.514868	-0.369061	1.78497	-0.392875
Ddx5	-0.548181	-0.51611	-0.358973	1.78201	-0.358748
Rbm25	-0.551104	-0.526152	-0.337664	1.78087	-0.365953
Luc7l2	-0.488996	-0.51111	-0.347988	1.78532	-0.437231
Erdr1	-0.510382	-0.480452	-0.337031	1.78498	-0.457109
Son	-0.515397	-0.484637	-0.351105	1.7854	-0.434256
Sfrs18	-0.506283	-0.484034	-0.357653	1.78596	-0.437985
Neat1	-0.5003	-0.463058	-0.424762	1.78754	-0.399425
Tmem69	-0.514364	-0.453368	-0.410363	1.78721	-0.409113
Smtn	-0.518607	-0.451463	-0.377334	1.7866	-0.4392
Malat1	-0.477707	-0.466286	-0.386788	1.78773	-0.456946
D830015G02Rik	-0.477523	-0.457729	-0.392897	1.78793	-0.459779
Myh6	1.08705	-0.913239	-0.444849	1.07085	-0.799813
Atp2a2	1.19574	-0.707624	-1.28838	0.611494	0.188767

## Sheet: Figure 3b
Cluster	1dp Sham	14dp Sham	1 dp IR	3 dp IR	14 dp IR
1	25	9.61538	1.92308	55.7692	7.69231
2	12.5	0	80	7.5	0
3	6.25	0	62.5	31.25	0
5	2.5	0	92.5	5	0
8	0	0	89.6552	10.3448	0
4	1.78571	0	16.0714	82.1429	0
6	0	4.25532	10.6383	85.1064	0
7	0	8	1.33333	90.6667	0

## Sheet: Figure 3c
Gene	cluster.1	cluster.2	cluster.3	cluster.5	cluster.8	cluster.4	cluster.6	cluster.7
Slpi	-0.608307	0.056307	-0.467307	-0.258747	2.42782	-0.358946	-0.448478	-0.342339
Ppbp	-0.607966	0.603289	-0.423392	-0.498565	2.28391	-0.478018	-0.379309	-0.499954
Slc7a11	-0.995233	0.654353	-0.634341	-0.295587	2.18616	-0.204972	-0.449923	-0.260455
Pf4	-1.02681	1.15929	-1.02269	-1.08979	1.30025	0.636416	-0.346809	0.390148
Clec4d	-1.23156	0.938687	-1.13132	-0.650648	1.22308	1.01758	-0.503475	0.337659
Hmox1	-0.928954	0.278849	-0.864274	-0.746103	1.36693	1.52936	-0.733893	0.0980901
Fth1	-1.01459	-0.125361	-0.843636	-0.909134	1.20082	1.67143	-0.290413	0.310885
Prdx1	-0.984527	-0.312635	-0.827782	-0.773973	1.17129	1.71819	-0.398132	0.407575
S100a9	-0.895523	0.75767	-0.721853	1.87785	0.737055	-0.558333	-0.650066	-0.546804
Lcn2	-0.998785	0.250761	-0.64748	0.733104	2.07237	-0.374947	-0.594814	-0.440205
Gsr	-1.19371	0.887148	-0.377462	0.9713	1.5593	-0.330998	-0.837415	-0.678163
Wdr92	-1.04108	0.599745	-0.387488	0.795265	1.86095	-0.52808	-0.956065	-0.34324
Clec4n	-1.21704	1.65426	-0.0946078	-0.495456	1.15172	0.39727	-0.512467	-0.88368
Cxcl3	-0.634645	1.3788	-0.586371	-0.489098	1.83266	-0.459463	-0.538241	-0.503636
Il1rn	-0.99738	1.4599	-0.734723	-0.515997	1.64419	-0.0321031	-0.521615	-0.302276
Hilpda	-0.886407	2.17905	-0.543805	-0.560207	0.681243	-0.0285052	-0.557862	-0.283502
Mt1	-0.961921	1.99547	-0.43637	-0.39556	0.886179	0.216783	-0.829298	-0.47528
Pkm	-1.39084	1.91043	-0.637703	-0.0221224	0.520602	0.489326	-0.679818	-0.189874
Mif	-1.09707	2.20072	-0.419737	-0.152614	0.467998	-0.0348533	-0.667304	-0.29714
Pgk1	-1.1369	2.23396	-0.587156	-0.242413	0.143705	0.110375	-0.529586	0.00801293
Cxcl2	-0.754951	2.10764	0.015405	-0.12847	0.775165	-0.595631	-0.644309	-0.774845
Cebpb	-1.01022	2.03944	-0.284485	0.0976257	0.837482	-0.379829	-0.789672	-0.51034
Ier3	-0.596728	2.01904	-0.470813	0.0548012	0.995523	-0.585533	-0.762225	-0.654069
Srgn	-0.727862	2.35879	-0.346798	-0.120289	0.272345	-0.493064	-0.402383	-0.540738
Ccl2	-0.652139	2.38928	-0.399366	-0.11834	0.129976	-0.242324	-0.598876	-0.508214
Chi3l3	-0.696542	2.40889	-0.486197	-0.000921335	-0.0398225	-0.33401	-0.432238	-0.419162
Osm	-0.87578	2.34612	-0.352824	0.103818	0.0591232	-0.257209	-0.499251	-0.523996
Ccl6	-0.695648	2.34616	-0.659706	-0.354193	0.275264	-0.109958	-0.256873	-0.545049
Arg1	-0.548347	2.42101	-0.412522	-0.384371	0.140333	-0.334877	-0.439236	-0.441989
Thbs1	-0.652352	2.33305	-0.554467	-0.305117	0.432928	-0.305782	-0.48531	-0.462951
Cd14	-0.723621	2.35546	-0.47492	-0.470731	0.34155	-0.292229	-0.302604	-0.432907
Gapdh	-0.986241	2.16786	-0.121889	0.268252	0.388074	-0.306405	-0.66693	-0.742716
Itgam	-1.13269	2.23422	-0.369571	-0.0936459	0.393052	-0.371505	-0.143262	-0.516606
Col4a2	-0.994106	-0.724888	-0.410435	1.96249	-0.398998	-0.266797	-0.250476	1.08321
Ctla2a	-0.817707	-0.353411	-0.600943	2.38775	-0.0859871	-0.293216	-0.0118372	-0.22465
Tm4sf1	-0.787448	-0.425402	-0.571229	2.35804	-0.244018	-0.311196	-0.288435	0.26969
Col4a1	-0.933867	-0.450103	-0.524686	2.29648	-0.4659	0.0164916	-0.249356	0.310944
Rpl13	-1.58686	0.730049	1.69005	-0.161788	-0.95989	0.361636	-0.112736	0.0395362
Rps20	-1.60417	0.423566	1.82843	-0.618905	-0.598311	0.374155	0.0530059	0.142232
Rpl39	-1.3753	0.263868	1.9238	-0.473978	-0.964028	0.357402	0.0335941	0.234635
Rps28	-1.38489	0.982805	1.73135	-0.457013	-0.528354	0.456078	-0.626488	-0.173485
Crip1	-1.10497	1.02349	1.88572	-0.184584	-0.970615	-0.0762857	-0.164854	-0.407904
Ifitm1	-1.20273	0.275154	2.13561	0.331198	-0.031533	-0.457844	-0.675753	-0.374097
Ccl17	-0.766202	-0.271158	2.34357	-0.573718	0.340397	-0.310303	-0.467873	-0.294716
Cd74	-0.200067	-0.23412	2.46283	-0.302948	-0.456334	-0.392429	-0.462202	-0.414726
H2-Ab1	-0.143075	-0.359193	2.46096	-0.377269	-0.533086	-0.351095	-0.374527	-0.322715
H2-Aa	-0.180117	-0.328221	2.465	-0.331931	-0.505006	-0.385541	-0.377734	-0.356452
H2-Eb1	-0.21084	-0.383671	2.46712	-0.294242	-0.481352	-0.375616	-0.392838	-0.328565
Dusp2	-0.908399	-0.173314	2.36309	-0.416745	-0.371542	-0.16589	-0.453269	0.126071
Cd79a	-0.588094	-0.212338	2.43351	-0.526729	-0.507454	-0.172084	-0.338791	-0.0880203
Cd209a	-0.792977	-0.0086427	2.36642	-0.593611	-0.56533	-0.0662951	-0.306092	-0.0334704
Cbfa2t3	-0.737572	0.0546542	2.36601	-0.558236	-0.660133	-0.170801	-0.279716	-0.0142021
Actb	-1.87955	1.31535	0.148929	0.450472	-0.346155	0.808605	-0.803152	0.305492
Il1b	-0.932208	1.69288	1.17347	0.176482	0.207091	-0.838676	-0.647435	-0.831596
Zfp36	-0.203494	2.26985	0.357396	-0.351838	-1.07808	-0.265246	-0.532813	-0.195783
Fos	-0.60169	2.36961	0.270463	-0.327715	-0.343946	-0.409529	-0.700226	-0.256969
Cd44	-1.13861	2.29356	0.152426	-0.19875	-0.271766	-0.220707	-0.492476	-0.123675
S100a11	-1.19997	2.26133	-0.274858	0.0912129	0.0151551	-0.0966915	-0.532386	-0.263791
S100a6	-1.41249	2.12348	0.0195147	0.269448	-0.152253	-0.0667435	-0.602741	-0.178216
Fn1	-0.679686	2.4243	-0.476597	-0.18459	-0.431362	-0.288234	-0.00265889	-0.361168
Vcan	-0.739574	2.38818	-0.452231	0.190122	-0.466854	-0.36746	-0.233996	-0.318185
Gda	-0.897573	2.39577	-0.352923	-0.0155791	-0.34822	-0.317717	-0.224648	-0.239111
Inhba	-0.794432	2.40289	-0.44319	-0.500715	-0.159797	-0.0913172	-0.326109	-0.0873335
Ccl7	-0.733969	2.3956	-0.239879	-0.171792	-0.143335	0.00165762	-0.536009	-0.572271
Ccl9	-0.770911	2.41943	-0.189928	-0.305255	-0.288601	-0.0655491	-0.310466	-0.488716
Lyve1	1.88183	0.243502	-1.13827	0.422851	-0.0926529	-0.89943	0.50526	-0.923089
Igfbp4	1.96794	-0.791663	-0.980041	-0.450364	-0.691967	-0.110101	0.148319	0.90788
Cfh	1.26555	-0.0544547	-0.821378	-0.588723	-1.23398	-0.685881	1.32041	0.798462
Cbr2	1.54489	-0.819207	-1.17098	-0.337719	-0.764556	0.00752611	1.3559	0.184156
Sepp1	1.12128	-0.736535	-0.774752	-0.750195	-0.873679	-0.0839941	1.77911	0.318765
Csf1r	1.3763	-0.611171	-0.520015	-0.93515	-1.17266	-0.0672416	1.38051	0.549426
Serinc3	1.06384	-1.19248	0.64915	-1.17038	-0.664088	-0.195172	1.47471	0.0344205
Tmem176b	1.01562	-0.797801	1.98473	-0.778058	-0.715718	-0.44315	0.0148054	-0.280431
Cst3	-0.353481	-0.474078	2.05267	-1.00326	-1.06256	0.122736	0.478324	0.239654
Cxcl10	-0.691849	-0.236753	-0.279808	-0.215784	-0.56859	-0.292578	2.43111	-0.145748
Ifit2	-0.562355	-0.242162	-0.55548	-0.531899	-0.699271	0.282771	2.33749	-0.0290934
Apoe	0.720403	-0.753561	-0.768369	-1.01562	-1.08072	0.511135	1.11029	1.27645
C1qa	0.126694	-0.924401	-0.689414	-1.14907	-0.733083	1.21328	1.06901	1.08698
Itm2b	-0.0112531	-0.662603	-0.788374	-0.953209	-0.966206	0.691636	1.32627	1.36374
C1qc	-0.0507125	-0.84236	-0.467301	-1.0133	-0.953449	0.58191	1.25653	1.48868
Lyz1	-0.577984	-0.324646	-0.638046	-0.905491	-0.988859	0.924682	1.67334	0.837002
Lyz2	-0.859694	-0.100451	-0.61581	-0.877825	-0.984541	1.1332	1.46141	0.843707
Ctsd	-0.814708	-0.144651	-0.912495	-0.837642	-0.707674	1.55086	0.674781	1.19153
Psap	-0.999676	-0.191325	-0.655524	-0.876192	-0.641625	1.38858	0.50056	1.4752
Grn	-0.648272	-0.226277	-0.784532	-0.872825	-0.829992	0.835195	0.728245	1.79846
Lamp1	-0.673758	-0.143882	-0.855098	-0.853758	-0.872789	0.972233	0.759122	1.66793
Cd68	-0.83753	-0.190629	-0.585117	-0.834899	-0.761103	1.17289	0.245405	1.79098
Lgmn	-0.711381	-0.0295893	-0.809162	-0.887393	-0.834582	1.18415	0.422557	1.6654
Ctss	-0.80912	-0.274566	-0.531779	-0.866289	-0.931291	0.610706	1.21425	1.58809
Mpeg1	-0.763782	-0.493908	-0.486183	-0.926057	-0.690592	0.625084	0.883068	1.85237
Ttn	-0.487611	-0.477344	-0.761199	-0.674639	-0.682035	0.380421	0.564303	2.1381
Ctsb	-0.640582	-0.442555	-0.766989	-0.794446	-0.74305	0.96158	0.598697	1.82734
Gpnmb	-0.666735	-0.58317	-0.677451	-0.687964	-0.679867	0.939225	0.415257	1.94071
Tmsb4x	-1.3991	0.212655	0.605943	-0.745189	-1.26685	1.21451	0.538393	0.839641
Spp1	-0.917006	1.56926	-0.923035	-0.755066	-0.826111	0.791078	0.0813227	0.979561
Ftl1	-0.969127	0.190989	-0.946877	-0.913457	0.126972	1.91334	-0.168592	0.766748
Fabp5	-0.774877	-0.0849723	-0.736	-0.735106	-0.618096	1.62308	-0.178066	1.50404
Lgals3	-1.05827	0.325963	-0.690352	-0.750079	-0.492282	1.74053	-0.257299	1.18179
Ctsl	-0.891043	0.364063	-0.853772	-0.85175	-0.574695	1.54251	-0.112562	1.37725

## Sheet: Figure 3g + 4g
	18S	Arg1	Gpnmb	Ccl2	Col1a1
Condition	Ct	Ct	Ct	Ct	Ct
IR 6h	13.8852	33.624	36.1114	24.3039	31.5748
IR 6h	13.8101	33.9319	35.8311	26.1482	32.163
IR 6h	12.3073	33.6868	33.143	25.4634	29.5271
IR 6h	12.7115	34.7321	34.4954	24.3393	30.1195
IR 6h	12.8018	35.1886	33.7318	25.5784	30.7413
IR 6h	12.9867	37.5225	34.7029	26.4669	30.1046
IR 24h	11.9601	26.4674	32.1128	25.4321	27.0461
IR 24h	12.1189	27.1091	32.0822	25.5637	27.5824
IR 24h	12.8705	26.8639	32.9534	25.8268	28.626
IR 24h	12.6504	26.6491	31.3156	25.3013	27.8786
IR 24h	12.9697	28.0272	33.807	25.8954	28.3667
IR 24h	13.4614	28.6135	31.743	26.1824	28.9387
IR 3D	12.3245	29.9113	26.1656	25.7777	23.9164
IR 3D	12.6269	27.0949	27.7533	26.8745	25.1479
IR 3D	11.6526	27.0798	24.2707	26.2292	23.1652
IR 3D	11.215	28.2125	24.4743	25.1737	23.3178
IR 3D	12.2839	27.9692	28.2722	25.7425	24.3017
IR 3D	12.085	27.0905	25.5844	24.0635	23.5278
IR 7D	12.4261	30.4908	29.6631	28.8968	26.0063
IR 7D	12.7092	29.3341	30.2532	28.9268	26.2585
IR 7D	12.8114	28.7481	29.662	28.4022	25.5734
IR 7D	12.484	27.9737	29.45	25.7125	24.1251
IR 7D	12.9569	30.0462	29.0195	28.6626	25.4408
IR 7D	13.754	31.8685	28.9813	28.5953	25.8761
IR 14D	12.6374	37.8809	31.8715	29.5598	28.3433
IR 14D	13.1174	34.2227	31.4602	29.1083	28.4364
IR 14D	13.9248	35.032	31.4519	29.7473	27.4406
IR 14D	13.5578	35.7223	31.7297	29.0252	27.4033
IR 14D	13.134	35.813	32.7158	29.8406	27.4945
IR 14D	13.1901	37.1869	32.611	30.7048	28.0101
IR 28D	12.5033		31.5983	30.1124	27.4651
IR 28D	12.6513	37.163	32.7153	30.3068	28.4982
IR 28D	13.2152		34.1412	29.9834	29.5534
IR 28D	14.4294		34.6875	30.4945	30.0316
IR 28D	14.6842		32.6675	29.8428	28.7422
IR 28D	14.5893		33.8807	29.9578	29.8748
Sham 24h	12.7732	27.8108	30.1628	26.8613	27.9959
Sham 24h	13.5759	30.3847	31.1514	28.3509	28.8362
Sham 24h	13.4211	30.3783	31.6432	28.5953	28.759
Sham 24h	13.7769	31.5497	30.9709	28.6569	29.0596
Sham 24h	13.704	28.492	30.7854	26.6403	28.5981
Sham 24h	13.9301	29.4824	31.1378	28.2648	28.5335
Sham 3D	12.7222	27.4172	26.8449	26.3408	25.571
Sham 3D	13.5529	30.3158	30.056	28.1517	27.6689
Sham 3D	13.2405	34.0936	30.7086	28.1046	29.1832
Sham 3D	14.0561	32.6359	31.6783	28.5934	29.9799
Sham 3D	13.3426	29.7237	30.2089	27.6073	27.5312
Sham 3D	14.1215	29.4021	29.6359	26.9254	27.6721
Sham 7D	14.204	31.9264	31.8487	29.5326	28.7026
Sham 7D	13.5555	34.9215	31.4432	28.9544	29.9045
Sham 7D	13.2007		31.8679	28.8633	28.9769
Sham 7D	12.4049	29.9944	30.6094	27.301	27.419
Sham 7D	12.4011	34.8216	30.3152	27.4889	27.7236
Sham 7D	13.4143	35.0734	31.6728	28.1582	29.417
Sham 14D	13.7839	33.5109	31.2611	28.1493	29.0131
Sham 14D	12.7727	35.8925	31.9887	28.9557	28.9011
Sham 14D	13.2913	35.8215	31.2191	28.3657	29.0961
Sham 14D	12.7909	34.9322	31.0956	27.5194	28.6293
Sham 14D	13.3067	37.2727	30.9226	27.7254	29.6663
Sham 14D	12.8726	35.7355	31.033	27.981	29.5154
Sham 28D	13.5602		31.4832	28.2687	29.6747
Sham 28D	13.8656	33.9531	31.4324	28.926	29.528
Sham 28D	13.5478	35.5948	32.119	30.0583	29.8799
Sham 28D	13.2836	35.7619	31.0976	29.5535	29.5041
Sham 28D	13.4447	37.3507	31.7041	28.0972	29.5438
Sham 28D	13.9108	37.3641	32.0139	28.3873	30.501
		IR/Sham 7+14+28 days Arg1 have too high (therefore unreliable) or undetectable Ct's

## Sheet: Figure 4b
Cluster	1dp Sham	14dp Sham	1 dp IR	3 dp IR	14 dp IR
1	38.5965	24.5614	10.5263	10.5263	15.7895
2	13.3333	6.66667	53.3333	13.3333	13.3333
3	0	3.57143	8.92857	80.3571	7.14286
4	0	0	92.8571	7.14286	0

## Sheet: Figure 4c
	cluster.1	cluster.2	cluster.3	cluster.4
Bgn	-0.0520129	-1.15029	1.29085	-0.0885479
Col6a2	-0.19507	-1.0936	1.32831	-0.0396448
Sfrp2	-0.598894	-0.369127	1.4931	-0.525084
Atp2a2	-0.830797	-0.362437	1.45292	-0.259687
Cthrc1	-0.646702	-0.684003	1.4491	-0.118399
Sparc	-0.564277	-0.680154	1.47212	-0.22769
Fn1	-0.593908	-0.624559	1.47954	-0.261074
Fstl1	-0.380645	-0.588663	1.49431	-0.525001
Col1a2	-0.383596	-0.647988	1.4907	-0.459114
Col14a1	-0.329534	-0.666577	1.48572	-0.489609
Col1a1	-0.486062	-0.592422	1.49612	-0.417633
Col3a1	-0.478988	-0.71556	1.47621	-0.281666
Postn	-0.443739	-0.676729	1.4869	-0.366429
Serpinh1	-0.66903	-1.03778	0.756471	0.950344
Prg4	-0.660975	-0.26158	-0.555859	1.47841
Srgn	-0.674369	-0.125141	-0.651424	1.45093
Timp1	-0.650448	-0.594241	-0.228881	1.47357
Tnc	-0.642185	-0.67367	-0.138323	1.45418
Thbs1	-0.589124	-0.515858	-0.389935	1.49492
Cxcl5	-0.559996	-0.574471	-0.358207	1.49267
Serpine1	-0.552698	-0.544952	-0.398575	1.49623
Ier3	-0.555408	-0.541052	-0.39984	1.4963
Ccl2	-0.536638	-0.548646	-0.411844	1.49713
Ldha	-0.527768	-0.555131	-0.414311	1.49721
Cfl1	-0.519055	-0.644454	-0.323338	1.48685
Rps6	-0.480371	-0.647788	-0.361459	1.48962
Pabpc1	-0.501791	-0.619668	-0.37077	1.49223
Npm1	-0.486819	-0.614307	-0.392675	1.4938
Eif5a	-0.520243	-0.519195	-0.459967	1.4994
Pkm	-0.507262	-0.550588	-0.440615	1.49846
S100a8	-0.455262	-0.545674	-0.498041	1.49898
Actb	-0.467427	-0.55697	-0.474362	1.49876
Ptx3	-0.459348	-0.556081	-0.483302	1.49873
Igfbp3	-0.488201	-0.538257	-0.472958	1.49942
Mif	-0.478101	-0.541818	-0.479417	1.49934
Ch25h	-0.481686	-0.543149	-0.474453	1.49929
Nhlh2	-0.474331	-0.528295	-0.497007	1.49963
Pigr	-0.479131	-0.527544	-0.493015	1.49969
Gab3	-0.479228	-0.524643	-0.495865	1.49974
Cplx2	-0.464779	-0.538004	-0.496542	1.49933
2200002D01Rik	-0.471911	-0.539533	-0.487931	1.49938
Gcm1	-0.471918	-0.539658	-0.487797	1.49937
Gapdh	-0.426236	-0.496972	-0.574056	1.49726
Hsp90ab1	-0.444533	-0.522256	-0.532061	1.49885
Mt2	-0.472066	-0.487692	-0.539616	1.49937
Wdr92	-0.474927	-0.501853	-0.52293	1.49971
Mt1	-0.507012	-0.421853	-0.568423	1.49729
Beta-s	-0.489625	-0.500704	-0.509621	1.49995
Cxcl3	-0.485711	-0.514498	-0.499686	1.4999
Rhox8	-0.495849	-0.504961	-0.499179	1.49999
5430440P10Rik	-0.49356	-0.508245	-0.498167	1.49997
Pgam1	-0.529316	-0.473472	-0.496819	1.49961
Adh6-ps1	-0.511039	-0.46503	-0.523457	1.49953
Rpl8	-0.326794	-0.559836	-0.602327	1.48896
Fth1	-0.262102	-0.638535	-0.578759	1.4794
Rpl41	-0.455271	-0.614525	-0.425012	1.49481
Rpl6	-0.44555	-0.623272	-0.425231	1.49405
Slc25a5	-0.433709	-0.610095	-0.451473	1.49528
Rpl18	-0.418123	-0.613576	-0.463052	1.49475
Ncl	-0.416997	-0.617051	-0.460405	1.49445
Ran	-0.428491	-0.628022	-0.437112	1.49363
Rpl35	-0.433711	-0.621559	-0.438999	1.49427
Rps2	-0.421423	-0.638562	-0.432519	1.4925
Rps18	-0.412363	-0.637331	-0.44284	1.49253
Rbm3	-0.482145	-0.572361	-0.443301	1.49781
Set	-0.471416	-0.58921	-0.436158	1.49678
Rpl11	-0.464811	-0.586189	-0.446106	1.49711
Rpl15	-0.469529	-0.581904	-0.445925	1.49736
U2af2	-0.452099	-0.587783	-0.457157	1.49704
Pfn1	-0.437225	-0.584095	-0.475778	1.4971
Rpl38	-0.435146	-0.595441	-0.465788	1.49638
Rplp1	-0.377288	-0.676511	-0.433502	1.4873
Eif4a1	-0.391432	-0.598172	-0.505026	1.49463
Hspd1	-0.390781	-0.593678	-0.510331	1.49479
Rps13	-0.397288	-0.609904	-0.487101	1.49429
Srm	-0.411218	-0.601052	-0.48313	1.4954
Mir5109	0.805387	-0.572634	-1.11546	0.882712
Cxcl14	1.16768	-0.978835	-0.669127	0.480279
Mgp	0.955461	0.770965	-0.898097	-0.828329
C3	1.41669	-0.875778	-0.47009	-0.0708231
Gpx3	1.4672	-0.769942	-0.424202	-0.273059
Igfbp4	1.45541	-0.793652	-0.459221	-0.202534
Abca8a	1.45844	-0.692686	-0.606443	-0.159307
Dpep1	1.45395	-0.750842	-0.545296	-0.157815
Pcsk6	1.45486	-0.760023	-0.168025	-0.526808
Sparcl1	1.49719	-0.565934	-0.513133	-0.418125
Dcn	1.48656	-0.682864	-0.422535	-0.381165
Serping1	1.48886	-0.662491	-0.45164	-0.374729
Gstm1	1.40696	-0.33193	-0.945214	-0.129818
Gsn	1.49203	-0.363653	-0.614095	-0.514283
Cfh	1.46422	-0.20111	-0.726168	-0.536938
Htra3	1.47056	-0.266071	-0.458645	-0.745849
Cygb	1.4099	-0.0509802	-0.471782	-0.887136
Tnnt2	-0.92175	1.38284	0.0261911	-0.487282
Ttn	-0.637308	1.16738	0.473393	-1.00347
Cytl1	-0.5862	1.4752	-0.650653	-0.238346
D830015G02Rik	-0.671446	1.46631	-0.601374	-0.193492
Malat1	-0.378327	1.48693	-0.679648	-0.42895
Neat1	-0.50491	1.49979	-0.477293	-0.517585
Igf2	-0.760957	1.32051	-0.789999	0.230448
Kcnq1ot1	-0.0795161	1.22881	-1.21623	0.0669412
Gm17821	-0.0974214	1.12364	-1.28815	0.261937

## Sheet: Figure 6b
Blots were quantified using Fiji and normalized against the parralel performed Coomassie stain (Supplementary Fig. 9).
B2M	Area	Mean density	Normalized mean density	Relative mean
sham	3360	25.24	0.212667	1.02975
sham	3360	23.253	0.208215	1.00819
sham	3360	22.213	0.198685	0.962051
1dpir	3360	30.881	0.271632	1.31527
1dpir	3360	35.385	0.30388	1.47141
1dpir	3360	64.317	0.556631	2.69526
3dpir	3360	75.681	0.642322	3.11018
3dpir	3360	44.906	0.386764	1.87275
3dpir	3360	51.612	0.404115	1.95676
CALR	Area	Mean density	Normalized mean density	Relative mean
sham	5376	76.332	0.643159	1.04314
sham	5376	73.235	0.655769	1.06359
sham	5376	61.574	0.550751	0.893265
1dpir	5376	157.39	1.38442	2.24539
1dpir	5376	133.844	1.14943	1.86426
1dpir	5376	101.51	0.878517	1.42487
3dpir	5376	71.799	0.609375	0.988347
3dpir	5376	75.698	0.651968	1.05743
3dpir	5376	59.994	0.469745	0.761881
MFGE8	Area	Mean density	Normalized mean density	Relative mean
sham	3053	54.434	0.45865	1.03672
sham	3053	49.738	0.44537	1.0067
sham	3053	47.313	0.423193	0.956575
1dpir	3053	76.175	0.670041	1.51455
1dpir	3053	73.839	0.634116	1.43334
1dpir	3053	71.797	0.621366	1.40452
3dpir	3053	94.997	0.806262	1.82245
3dpir	3053	60.847	0.52406	1.18457
3dpir	3053	125.96	0.986251	2.2293
Coomassie	Area	Mean density
sham	0.068	118.683
sham	0.068	111.678
sham	0.068	111.8
1dpir	0.068	113.687
1dpir	0.068	116.444
1dpir	0.068	115.547
3dpir	0.068	117.824
3dpir	0.068	116.107
3dpir	0.068	127.716

## Sheet: Figure 6c
Receptor	Itgav	Lrp1	Itgb3	Pdgfrb	Hfe	Tfrc
Ct value's	26.78	25.01	32.16	26.99	30.04	30.13
	26.9	24.74	31.41	26.71	29.59	30.7
	27.13	25.05	32.39	27.08	30.25	29.28

[truncated: 7 more sheets: Figure 6d, Figure 6f, Supplementary Figure 1b, Supplementary Figure 1c, Supplementary Figure 4, Supplementary Figure 11a, Supplementary Figure 12b]
